# Supplementary material for: Hyperpyramidalized alkenes with bond orders near 1.5 as synthetic building blocks
Source: Nat Chem. 2026 Jan 21;18(5):913–22. doi: 10.1038/s41557-025-02055-9 (PMC12859755; doi:10.1038/s41557-025-02055-9)
Supplement: Supplementary file 2 — Output files for reported computations. [file 41557_2025_2055_MOESM2_ESM.zip › Computation data/Cubene 10/wb97XD-def2-TZVP/parent-cubene9.fchk]

M0001                                                                   
Freq      RwB97XD                                                     def2TZVP            
Number of atoms                            I               14
Info1-9                                    I   N=           9
          45          45        1002           0           0         100
           6          18        -802
Full Title                                 C   N=           1
M0001       
Route                                      C   N=           5
# opt freq wb97xd geom=connectivity def2tzvp pop=nboread    
Charge                                     I                0
Multiplicity                               I                1
Number of electrons                        I               54
Number of alpha electrons                  I               27
Number of beta electrons                   I               27
Number of basis functions                  I              284
Number of independent functions            I              284
Number of point charges in /Mol/           I                0
Number of translation vectors              I                0
Atomic numbers                             I   N=          14
           6           1           6           6           6           1
           6           1           6           1           6           1
           6           1
Nuclear charges                            R   N=          14
  6.00000000E+00  1.00000000E+00  6.00000000E+00  6.00000000E+00  6.00000000E+00
  1.00000000E+00  6.00000000E+00  1.00000000E+00  6.00000000E+00  1.00000000E+00
  6.00000000E+00  1.00000000E+00  6.00000000E+00  1.00000000E+00
Current cartesian coordinates              R   N=          42
 -2.22468811E+00  1.46311699E+00 -1.52741152E-01 -3.79999905E+00  2.77801099E+00
 -1.45154012E-01 -9.43388896E-27  1.30691564E+00 -2.04784540E+00 -1.60051006E-16
 -1.30691564E+00 -2.04784540E+00 -2.22468811E+00 -1.46311699E+00 -1.52741152E-01
 -3.79999905E+00 -2.77801099E+00 -1.45154012E-01  2.22468811E+00  1.46311699E+00
 -1.52741152E-01  3.79999905E+00  2.77801099E+00 -1.45154012E-01  5.62497268E-27
  1.45087299E+00  1.81901491E+00 -1.52885188E-26  2.62346853E+00  3.49618477E+00
  2.22468811E+00 -1.46311699E+00 -1.52741152E-01  3.79999905E+00 -2.77801099E+00
 -1.45154012E-01 -1.77680696E-16 -1.45087299E+00  1.81901491E+00 -3.21282234E-16
 -2.62346853E+00  3.49618477E+00
Number of symbols in /Mol/                 I                0
Int Atom Types                             I   N=          14
           0           0           0           0           0           0
           0           0           0           0           0           0
           0           0
Force Field                                I                0
Atom Types                                 C   N=          14
                                                            
                                                            
                                                
MM charges                                 R   N=          14
  0.00000000E+00  0.00000000E+00  0.00000000E+00  0.00000000E+00  0.00000000E+00
  0.00000000E+00  0.00000000E+00  0.00000000E+00  0.00000000E+00  0.00000000E+00
  0.00000000E+00  0.00000000E+00  0.00000000E+00  0.00000000E+00
Integer atomic weights                     I   N=          14
          12           1          12          12          12           1
          12           1          12           1          12           1
          12           1
Real atomic weights                        R   N=          14
  1.20000000E+01  1.00782504E+00  1.20000000E+01  1.20000000E+01  1.20000000E+01
  1.00782504E+00  1.20000000E+01  1.00782504E+00  1.20000000E+01  1.00782504E+00
  1.20000000E+01  1.00782504E+00  1.20000000E+01  1.00782504E+00
Atom fragment info                         I   N=          14
           0           0           0           0           0           0
           0           0           0           0           0           0
           0           0
Atom residue num                           I   N=          14
           0           0           0           0           0           0
           0           0           0           0           0           0
           0           0
Nuclear spins                              I   N=          14
           0           1           0           0           0           1
           0           1           0           1           0           1
           0           1
Nuclear ZEff                               R   N=          14
 -3.60000000E+00 -1.00000000E+00 -3.60000000E+00 -3.60000000E+00 -3.60000000E+00
 -1.00000000E+00 -3.60000000E+00 -1.00000000E+00 -3.60000000E+00 -1.00000000E+00
 -3.60000000E+00 -1.00000000E+00 -3.60000000E+00 -1.00000000E+00
Nuclear ZNuc                               R   N=          14
  6.00000000E+00  1.00000000E+00  6.00000000E+00  6.00000000E+00  6.00000000E+00
  1.00000000E+00  6.00000000E+00  1.00000000E+00  6.00000000E+00  1.00000000E+00
  6.00000000E+00  1.00000000E+00  6.00000000E+00  1.00000000E+00
Nuclear QMom                               R   N=          14
  0.00000000E+00  0.00000000E+00  0.00000000E+00  0.00000000E+00  0.00000000E+00
  0.00000000E+00  0.00000000E+00  0.00000000E+00  0.00000000E+00  0.00000000E+00
  0.00000000E+00  0.00000000E+00  0.00000000E+00  0.00000000E+00
Nuclear GFac                               R   N=          14
  0.00000000E+00  2.79284600E+00  0.00000000E+00  0.00000000E+00  0.00000000E+00
  2.79284600E+00  0.00000000E+00  2.79284600E+00  0.00000000E+00  2.79284600E+00
  0.00000000E+00  2.79284600E+00  0.00000000E+00  2.79284600E+00
MicOpt                                     I   N=          14
          -1          -1          -1          -1          -1          -1
          -1          -1          -1          -1          -1          -1
          -1          -1
Number of residues                         I                0
Number of secondary structures             I                0
Redundant internal dimensions              I   N=           4
         151          18          42          91
Redundant internal coordinate indices      I   N=         604
           1           2           0           0           1           3
           0           0           1           5           0           0
           1           9           0           0           3           4
           0           0           3           7           0           0
           4           5           0           0           4          11
           0           0           5           6           0           0
           5          13           0           0           7           8
           0           0           7           9           0           0
           7          11           0           0           9          10
           0           0           9          13           0           0
          11          12           0           0          11          13
           0           0          13          14           0           0
           2           1           3           0           2           1
           5           0           2           1           9           0
           3           1           5           0           3           1
           9           0           5           1           9           0
           1           3           4           0           1           3
           7           0           4           3           7           0
           3           4           5           0           3           4
          11           0           5           4          11           0
           1           5           4           0           1           5
           6           0           1           5          13           0
           4           5           6           0           4           5
          13           0           6           5          13           0
           3           7           8           0           3           7
           9           0           3           7          11           0
           8           7           9           0           8           7
          11           0           9           7          11           0
           1           9           7           0           1           9
          10           0           1           9          13           0
           7           9          10           0           7           9
          13           0          10           9          13           0
           4          11           7           0           4          11
          12           0           4          11          13           0
           7          11          12           0           7          11
          13           0          12          11          13           0
           5          13           9           0           5          13
          11           0           5          13          14           0
           9          13          11           0           9          13
          14           0          11          13          14           0
           2           1           3           4           2           1
           3           7           5           1           3           4
           5           1           3           7           9           1
           3           4           9           1           3           7
           2           1           5           4           2           1
           5           6           2           1           5          13
           3           1           5           4           3           1
           5           6           3           1           5          13
           9           1           5           4           9           1
           5           6           9           1           5          13
           2           1           9           7           2           1
           9          10           2           1           9          13
           3           1           9           7           3           1
           9          10           3           1           9          13
           5           1           9           7           5           1
           9          10           5           1           9          13
           1           3           4           5           1           3
           4          11           7           3           4           5
           7           3           4          11           1           3
           7           8           1           3           7           9
           1           3           7          11           4           3
           7           8           4           3           7           9
           4           3           7          11           3           4
           5           1           3           4           5           6
           3           4           5          13          11           4
           5           1          11           4           5           6
          11           4           5          13           3           4
          11           7           3           4          11          12
           3           4          11          13           5           4
          11           7           5           4          11          12
           5           4          11          13           1           5
          13           9           1           5          13          11
           1           5          13          14           4           5
          13           9           4           5          13          11
           4           5          13          14           6           5
          13           9           6           5          13          11
           6           5          13          14           3           7
           9           1           3           7           9          10
           3           7           9          13           8           7
           9           1           8           7           9          10
           8           7           9          13          11           7
           9           1          11           7           9          10
          11           7           9          13           3           7
          11           4           3           7          11          12
           3           7          11          13           8           7
          11           4           8           7          11          12
           8           7          11          13           9           7
          11           4           9           7          11          12
           9           7          11          13           1           9
          13           5           1           9          13          11
           1           9          13          14           7           9
          13           5           7           9          13          11
           7           9          13          14          10           9
          13           5          10           9          13          11
          10           9          13          14           4          11
          13           5           4          11          13           9
           4          11          13          14           7          11
          13           5           7          11          13           9
           7          11          13          14          12          11
          13           5          12          11          13           9
          12          11          13          14
Redundant internal coordinates             R   N=         151
  2.05197669E+00  2.92661172E+00  2.92623399E+00  2.97274437E+00  2.61383128E+00
  2.92661172E+00  2.92661172E+00  2.92661172E+00  2.05197669E+00  2.97274437E+00
  2.05197669E+00  2.97274437E+00  2.92623399E+00  2.04643081E+00  2.90174598E+00
  2.05197669E+00  2.97274437E+00  2.04643081E+00  2.23975807E+00  2.26632816E+00
  2.18304263E+00  1.51739819E+00  1.43074621E+00  1.56667756E+00  1.62419446E+00
  1.72711335E+00  1.62419446E+00  1.62419446E+00  1.62419446E+00  1.72711335E+00
  1.51739819E+00  2.26632816E+00  1.56667756E+00  2.23975807E+00  1.43074621E+00
  2.18304263E+00  2.23975807E+00  1.43074621E+00  1.51739819E+00  2.18304263E+00
  2.26632816E+00  1.56667756E+00  1.69117742E+00  2.14270165E+00  1.57491509E+00
  2.14270165E+00  1.57491509E+00  2.18095249E+00  1.51739819E+00  2.23975807E+00
  1.43074621E+00  2.26632816E+00  1.56667756E+00  2.18304263E+00  1.57491509E+00
  1.69117742E+00  2.14270165E+00  1.57491509E+00  2.18095249E+00  2.14270165E+00
 -2.45872222E+00  2.19109356E+00  0.00000000E+00 -1.63336953E+00  1.57416578E+00
 -5.92037536E-02  2.44084083E+00  0.00000000E+00 -2.41157836E+00 -0.00000000E+00
 -2.44084083E+00  1.43076611E+00 -1.43076611E+00  2.41157836E+00  0.00000000E+00
 -2.24206094E+00  1.41532689E-01  2.46568098E+00  5.79926835E-02  2.44158631E+00
 -1.51745071E+00  1.57544339E+00 -2.32414829E+00 -1.49011612E-08 -0.00000000E+00
 -1.73045653E+00  1.73045653E+00 -0.00000000E+00 -2.19109356E+00  5.92037536E-02
  1.63336953E+00  2.45872222E+00 -1.57416578E+00  0.00000000E+00  0.00000000E+00
  2.45872222E+00 -1.57416578E+00  1.63336953E+00 -2.19109356E+00  5.92037536E-02
  0.00000000E+00 -2.45872222E+00  1.57416578E+00 -1.63336953E+00  2.19109356E+00
 -5.92037536E-02 -1.49011612E-08 -1.57544339E+00  2.32414829E+00  1.51745071E+00
 -5.79926835E-02 -2.44158631E+00 -2.46568098E+00  2.24206094E+00 -1.41532689E-01
 -5.79926835E-02 -2.44158631E+00  1.51745071E+00  2.24206094E+00 -1.41532689E-01
 -2.46568098E+00 -1.57544339E+00  2.32414829E+00 -1.49011612E-08 -0.00000000E+00
  2.44084083E+00 -1.43076611E+00 -2.44084083E+00  0.00000000E+00  2.41157836E+00
  1.43076611E+00 -2.41157836E+00  0.00000000E+00  0.00000000E+00  1.69119656E+00
 -2.29599437E+00 -1.69119656E+00  0.00000000E+00  2.29599437E+00  2.29599437E+00
 -2.29599437E+00 -0.00000000E+00  5.79926835E-02 -1.51745071E+00  2.44158631E+00
  1.57544339E+00 -0.00000000E+00 -2.32414829E+00 -2.24206094E+00  2.46568098E+00
  1.41532689E-01
ZRed-IntVec                                I   N=         151
           0           0           0           0           0           0
           0           0           0           0           0           0
           0           0           0           0           0           0
           0           0           0           0           0           0
           0           0           0           0           0           0
           0           0           0           0           0           0
           0           0           0           0           0           0
           0           0           0           0           0           0
           0           0           0           0           0           0
           0           0           0           0           0           0
           0           0           0           0           0           0
           0           0           0           0           0           0
           0           0           0           0           0           0
           0           0           0           0           0           0
           0           0           0           0           0           0
           0           0           0           0           0           0
           0           0           0           0           0           0
           0           0           0           0           0           0
           0           0           0           0           0           0
           0           0           0           0           0           0
           0           0           0           0           0           0
           0           0           0           0           0           0
           0           0           0           0           0           0
           0           0           0           0           0           0
           0           0           0           0           0           0
           0
ZRed-FPVec                                 R   N=         151
  0.00000000E+00  0.00000000E+00  0.00000000E+00  0.00000000E+00  0.00000000E+00
  0.00000000E+00  0.00000000E+00  0.00000000E+00  0.00000000E+00  0.00000000E+00
  0.00000000E+00  0.00000000E+00  0.00000000E+00  0.00000000E+00  0.00000000E+00
  0.00000000E+00  0.00000000E+00  0.00000000E+00  0.00000000E+00  0.00000000E+00
  0.00000000E+00  0.00000000E+00  0.00000000E+00  0.00000000E+00  0.00000000E+00
  0.00000000E+00  0.00000000E+00  0.00000000E+00  0.00000000E+00  0.00000000E+00
  0.00000000E+00  0.00000000E+00  0.00000000E+00  0.00000000E+00  0.00000000E+00
  0.00000000E+00  0.00000000E+00  0.00000000E+00  0.00000000E+00  0.00000000E+00
  0.00000000E+00  0.00000000E+00  0.00000000E+00  0.00000000E+00  0.00000000E+00
  0.00000000E+00  0.00000000E+00  0.00000000E+00  0.00000000E+00  0.00000000E+00
  0.00000000E+00  0.00000000E+00  0.00000000E+00  0.00000000E+00  0.00000000E+00
  0.00000000E+00  0.00000000E+00  0.00000000E+00  0.00000000E+00  0.00000000E+00
  0.00000000E+00  0.00000000E+00  0.00000000E+00  0.00000000E+00  0.00000000E+00
  0.00000000E+00  0.00000000E+00  0.00000000E+00  0.00000000E+00  0.00000000E+00
  0.00000000E+00  0.00000000E+00  0.00000000E+00  0.00000000E+00  0.00000000E+00
  0.00000000E+00  0.00000000E+00  0.00000000E+00  0.00000000E+00  0.00000000E+00
  0.00000000E+00  0.00000000E+00  0.00000000E+00  0.00000000E+00  0.00000000E+00
  0.00000000E+00  0.00000000E+00  0.00000000E+00  0.00000000E+00  0.00000000E+00
  0.00000000E+00  0.00000000E+00  0.00000000E+00  0.00000000E+00  0.00000000E+00
  0.00000000E+00  0.00000000E+00  0.00000000E+00  0.00000000E+00  0.00000000E+00
  0.00000000E+00  0.00000000E+00  0.00000000E+00  0.00000000E+00  0.00000000E+00
  0.00000000E+00  0.00000000E+00  0.00000000E+00  0.00000000E+00  0.00000000E+00
  0.00000000E+00  0.00000000E+00  0.00000000E+00  0.00000000E+00  0.00000000E+00
  0.00000000E+00  0.00000000E+00  0.00000000E+00  0.00000000E+00  0.00000000E+00
  0.00000000E+00  0.00000000E+00  0.00000000E+00  0.00000000E+00  0.00000000E+00
  0.00000000E+00  0.00000000E+00  0.00000000E+00  0.00000000E+00  0.00000000E+00
  0.00000000E+00  0.00000000E+00  0.00000000E+00  0.00000000E+00  0.00000000E+00
  0.00000000E+00  0.00000000E+00  0.00000000E+00  0.00000000E+00  0.00000000E+00
  0.00000000E+00  0.00000000E+00  0.00000000E+00  0.00000000E+00  0.00000000E+00
  0.00000000E+00  0.00000000E+00  0.00000000E+00  0.00000000E+00  0.00000000E+00
  0.00000000E+00
ZRed-Constraint1                           R   N=         151
  2.05197669E+00  2.92661172E+00  2.92623399E+00  2.97274437E+00  2.61383128E+00
  2.92661172E+00  2.92661172E+00  2.92661172E+00  2.05197669E+00  2.97274437E+00
  2.05197669E+00  2.97274437E+00  2.92623399E+00  2.04643081E+00  2.90174598E+00
  2.05197669E+00  2.97274437E+00  2.04643081E+00  2.23975807E+00  2.26632816E+00
  2.18304263E+00  1.51739819E+00  1.43074621E+00  1.56667756E+00  1.62419446E+00
  1.72711335E+00  1.62419446E+00  1.62419446E+00  1.62419446E+00  1.72711335E+00
  1.51739819E+00  2.26632816E+00  1.56667756E+00  2.23975807E+00  1.43074621E+00
  2.18304263E+00  2.23975807E+00  1.43074621E+00  1.51739819E+00  2.18304263E+00
  2.26632816E+00  1.56667756E+00  1.69117742E+00  2.14270165E+00  1.57491509E+00
  2.14270165E+00  1.57491509E+00  2.18095249E+00  1.51739819E+00  2.23975807E+00
  1.43074621E+00  2.26632816E+00  1.56667756E+00  2.18304263E+00  1.57491509E+00
  1.69117742E+00  2.14270165E+00  1.57491509E+00  2.18095249E+00  2.14270165E+00
 -2.45872222E+00  2.19109356E+00  0.00000000E+00 -1.63336953E+00  1.57416578E+00
 -5.92037536E-02  2.44084083E+00  0.00000000E+00 -2.41157836E+00 -0.00000000E+00
 -2.44084083E+00  1.43076611E+00 -1.43076611E+00  2.41157836E+00  0.00000000E+00
 -2.24206094E+00  1.41532689E-01  2.46568098E+00  5.79926835E-02  2.44158631E+00
 -1.51745071E+00  1.57544339E+00 -2.32414829E+00 -1.49011612E-08 -0.00000000E+00
 -1.73045653E+00  1.73045653E+00 -0.00000000E+00 -2.19109356E+00  5.92037536E-02
  1.63336953E+00  2.45872222E+00 -1.57416578E+00  0.00000000E+00  0.00000000E+00
  2.45872222E+00 -1.57416578E+00  1.63336953E+00 -2.19109356E+00  5.92037536E-02
  0.00000000E+00 -2.45872222E+00  1.57416578E+00 -1.63336953E+00  2.19109356E+00
 -5.92037536E-02 -1.49011612E-08 -1.57544339E+00  2.32414829E+00  1.51745071E+00
 -5.79926835E-02 -2.44158631E+00 -2.46568098E+00  2.24206094E+00 -1.41532689E-01
 -5.79926835E-02 -2.44158631E+00  1.51745071E+00  2.24206094E+00 -1.41532689E-01
 -2.46568098E+00 -1.57544339E+00  2.32414829E+00 -1.49011612E-08 -0.00000000E+00
  2.44084083E+00 -1.43076611E+00 -2.44084083E+00  0.00000000E+00  2.41157836E+00
  1.43076611E+00 -2.41157836E+00  0.00000000E+00  0.00000000E+00  1.69119656E+00
 -2.29599437E+00 -1.69119656E+00  0.00000000E+00  2.29599437E+00  2.29599437E+00
 -2.29599437E+00 -0.00000000E+00  5.79926835E-02 -1.51745071E+00  2.44158631E+00
  1.57544339E+00 -0.00000000E+00 -2.32414829E+00 -2.24206094E+00  2.46568098E+00
  1.41532689E-01
ZRed-Constraint2                           R   N=         151
  2.05956840E+00  2.92945272E+00  2.93198656E+00  2.97715403E+00  2.61725730E+00
  2.92945272E+00  2.92945272E+00  2.92945272E+00  2.05956841E+00  2.97715403E+00
  2.05956841E+00  2.97715403E+00  2.93198658E+00  2.05396945E+00  2.90847839E+00
  2.05956839E+00  2.97715403E+00  2.05396945E+00  2.24014469E+00  2.26578921E+00
  2.18277272E+00  1.51705236E+00  1.43177253E+00  1.56684822E+00  1.62454029E+00
  1.72664441E+00  1.62454030E+00  1.62454030E+00  1.62454030E+00  1.72664441E+00
  1.51705236E+00  2.26578920E+00  1.56684822E+00  2.24014470E+00  1.43177253E+00
  2.18277274E+00  2.24014470E+00  1.43177253E+00  1.51705236E+00  2.18277274E+00
  2.26578920E+00  1.56684822E+00  1.68957108E+00  2.14360527E+00  1.57474443E+00
  2.14360527E+00  1.57474444E+00  2.18051305E+00  1.51705236E+00  2.24014471E+00
  1.43177253E+00  2.26578919E+00  1.56684822E+00  2.18277274E+00  1.57474444E+00
  1.68957108E+00  2.14360527E+00  1.57474444E+00  2.18051305E+00  2.14360527E+00
 -2.45781762E+00  2.19162152E+00  0.00000000E+00 -1.63374617E+00  1.57433146E+00
 -5.94147056E-02  2.44054070E+00  2.10734243E-08 -2.41086103E+00  0.00000000E+00
 -2.44054070E+00  1.43178358E+00 -1.43178358E+00  2.41086103E+00  0.00000000E+00
 -2.24311233E+00  1.40868914E-01  2.46482934E+00  5.81625453E-02  2.44214379E+00
 -1.51708109E+00  1.57524364E+00 -2.32396043E+00  0.00000000E+00  0.00000000E+00
 -1.73002952E+00  1.73002952E+00  0.00000000E+00 -2.19162154E+00  5.94147056E-02
  1.63374617E+00  2.45781760E+00 -1.57433146E+00  0.00000000E+00  0.00000000E+00
  2.45781760E+00 -1.57433146E+00  1.63374617E+00 -2.19162153E+00  5.94147121E-02
  0.00000000E+00 -2.45781760E+00  1.57433146E+00 -1.63374617E+00  2.19162154E+00
 -5.94147121E-02  1.49011612E-08 -1.57524364E+00  2.32396043E+00  1.51708109E+00
 -5.81625517E-02 -2.44214379E+00 -2.46482932E+00  2.24311234E+00 -1.40868895E-01
 -5.81625453E-02 -2.44214379E+00  1.51708109E+00  2.24311235E+00 -1.40868895E-01
 -2.46482932E+00 -1.57524363E+00  2.32396043E+00  1.49011612E-08  0.00000000E+00
  2.44054070E+00 -1.43178358E+00 -2.44054070E+00  0.00000000E+00  2.41086103E+00
  1.43178358E+00 -2.41086103E+00  1.49011612E-08  0.00000000E+00  1.68958864E+00
 -2.29679834E+00 -1.68958864E+00  1.49011612E-08  2.29679834E+00  2.29679834E+00
 -2.29679834E+00  0.00000000E+00  5.81625517E-02 -1.51708109E+00  2.44214379E+00
  1.57524364E+00  1.49011612E-08 -2.32396043E+00 -2.24311235E+00  2.46482932E+00
  1.40868888E-01
SymInf integers                            I   N=          26
           4           4           1           1           1          -1
          -1           1          -1           1           1           1
          -1           1           0           0           0           0
           0           0           0           0           0           0
           0           0
RotTr to input orientation                 R   N=          12
 -4.28626380E-16  1.00000000E+00 -0.00000000E+00  1.00000000E+00  4.28626380E-16
  0.00000000E+00  0.00000000E+00  0.00000000E+00 -1.00000000E+00 -1.74974631E-09
  3.49949317E-10  3.81651997E-01
Number of contracted shells                I              112
Number of primitive shells                 I              196
Pure/Cartesian d shells                    I                0
Pure/Cartesian f shells                    I                0
Highest angular momentum                   I                3
Largest degree of contraction              I                6
Shell types                                I   N=         112
           0           0           0           0           0           1
           1           1          -2          -2          -3           0
           0           0           1           0           0           0
           0           0           1           1           1          -2
          -2          -3           0           0           0           0
           0           1           1           1          -2          -2
          -3           0           0           0           0           0
           1           1           1          -2          -2          -3
           0           0           0           1           0           0
           0           0           0           1           1           1
          -2          -2          -3           0           0           0
           1           0           0           0           0           0
           1           1           1          -2          -2          -3
           0           0           0           1           0           0
           0           0           0           1           1           1
          -2          -2          -3           0           0           0
           1           0           0           0           0           0
           1           1           1          -2          -2          -3
           0           0           0           1
Number of primitives per shell             I   N=         112
           6           2           1           1           1           4
           1           1           1           1           1           3
           1           1           1           6           2           1
           1           1           4           1           1           1
           1           1           6           2           1           1
           1           4           1           1           1           1
           1           6           2           1           1           1
           4           1           1           1           1           1
           3           1           1           1           6           2
           1           1           1           4           1           1
           1           1           1           3           1           1
           1           6           2           1           1           1
           4           1           1           1           1           1
           3           1           1           1           6           2
           1           1           1           4           1           1
           1           1           1           3           1           1
           1           6           2           1           1           1
           4           1           1           1           1           1
           3           1           1           1
Shell to atom map                          I   N=         112
           1           1           1           1           1           1
           1           1           1           1           1           2
           2           2           2           3           3           3
           3           3           3           3           3           3
           3           3           4           4           4           4
           4           4           4           4           4           4
           4           5           5           5           5           5
           5           5           5           5           5           5
           6           6           6           6           7           7
           7           7           7           7           7           7
           7           7           7           8           8           8
           8           9           9           9           9           9
           9           9           9           9           9           9
          10          10          10          10          11          11
          11          11          11          11          11          11
          11          11          11          12          12          12
          12          13          13          13          13          13
          13          13          13          13          13          13
          14          14          14          14
Primitive exponents                        R   N=         196
  1.35753497E+04  2.03523337E+03  4.63225624E+02  1.31200196E+02  4.28530159E+01
  1.55841858E+01  6.20671385E+00  2.57648965E+00  5.76963394E-01  2.29728314E-01
  9.51644400E-02  3.46972322E+01  7.95826228E+00  2.37808269E+00  8.14332082E-01
  2.88875473E-01  1.00568237E-01  1.09700000E+00  3.18000000E-01  7.61000000E-01
  3.40613410E+01  5.12357460E+00  1.16466260E+00  3.27230410E-01  1.03072410E-01
  8.00000000E-01  1.35753497E+04  2.03523337E+03  4.63225624E+02  1.31200196E+02
  4.28530159E+01  1.55841858E+01  6.20671385E+00  2.57648965E+00  5.76963394E-01
  2.29728314E-01  9.51644400E-02  3.46972322E+01  7.95826228E+00  2.37808269E+00
  8.14332082E-01  2.88875473E-01  1.00568237E-01  1.09700000E+00  3.18000000E-01
  7.61000000E-01  1.35753497E+04  2.03523337E+03  4.63225624E+02  1.31200196E+02
  4.28530159E+01  1.55841858E+01  6.20671385E+00  2.57648965E+00  5.76963394E-01
  2.29728314E-01  9.51644400E-02  3.46972322E+01  7.95826228E+00  2.37808269E+00
  8.14332082E-01  2.88875473E-01  1.00568237E-01  1.09700000E+00  3.18000000E-01
  7.61000000E-01  1.35753497E+04  2.03523337E+03  4.63225624E+02  1.31200196E+02
  4.28530159E+01  1.55841858E+01  6.20671385E+00  2.57648965E+00  5.76963394E-01
  2.29728314E-01  9.51644400E-02  3.46972322E+01  7.95826228E+00  2.37808269E+00
  8.14332082E-01  2.88875473E-01  1.00568237E-01  1.09700000E+00  3.18000000E-01
  7.61000000E-01  3.40613410E+01  5.12357460E+00  1.16466260E+00  3.27230410E-01
  1.03072410E-01  8.00000000E-01  1.35753497E+04  2.03523337E+03  4.63225624E+02
  1.31200196E+02  4.28530159E+01  1.55841858E+01  6.20671385E+00  2.57648965E+00
  5.76963394E-01  2.29728314E-01  9.51644400E-02  3.46972322E+01  7.95826228E+00
  2.37808269E+00  8.14332082E-01  2.88875473E-01  1.00568237E-01  1.09700000E+00
  3.18000000E-01  7.61000000E-01  3.40613410E+01  5.12357460E+00  1.16466260E+00
  3.27230410E-01  1.03072410E-01  8.00000000E-01  1.35753497E+04  2.03523337E+03
  4.63225624E+02  1.31200196E+02  4.28530159E+01  1.55841858E+01  6.20671385E+00
  2.57648965E+00  5.76963394E-01  2.29728314E-01  9.51644400E-02  3.46972322E+01
  7.95826228E+00  2.37808269E+00  8.14332082E-01  2.88875473E-01  1.00568237E-01
  1.09700000E+00  3.18000000E-01  7.61000000E-01  3.40613410E+01  5.12357460E+00
  1.16466260E+00  3.27230410E-01  1.03072410E-01  8.00000000E-01  1.35753497E+04
  2.03523337E+03  4.63225624E+02  1.31200196E+02  4.28530159E+01  1.55841858E+01
  6.20671385E+00  2.57648965E+00  5.76963394E-01  2.29728314E-01  9.51644400E-02
  3.46972322E+01  7.95826228E+00  2.37808269E+00  8.14332082E-01  2.88875473E-01
  1.00568237E-01  1.09700000E+00  3.18000000E-01  7.61000000E-01  3.40613410E+01
  5.12357460E+00  1.16466260E+00  3.27230410E-01  1.03072410E-01  8.00000000E-01
  1.35753497E+04  2.03523337E+03  4.63225624E+02  1.31200196E+02  4.28530159E+01
  1.55841858E+01  6.20671385E+00  2.57648965E+00  5.76963394E-01  2.29728314E-01
  9.51644400E-02  3.46972322E+01  7.95826228E+00  2.37808269E+00  8.14332082E-01
  2.88875473E-01  1.00568237E-01  1.09700000E+00  3.18000000E-01  7.61000000E-01
  3.40613410E+01  5.12357460E+00  1.16466260E+00  3.27230410E-01  1.03072410E-01
  8.00000000E-01
Contraction coefficients                   R   N=         196
  6.06455036E-04  4.69790889E-03  2.43324776E-02  9.73999683E-02  3.01955843E-01
  6.62336091E-01  6.55953085E-01  3.75856333E-01  1.00000000E+00  1.00000000E+00
  1.00000000E+00  1.13272200E-02  7.61696592E-02  3.01922522E-01  7.27850273E-01
  1.00000000E+00  1.00000000E+00  1.00000000E+00  1.00000000E+00  1.00000000E+00
  2.54393072E-02  1.90085949E-01  8.52441130E-01  1.00000000E+00  1.00000000E+00
  1.00000000E+00  6.06455036E-04  4.69790889E-03  2.43324776E-02  9.73999683E-02
  3.01955843E-01  6.62336091E-01  6.55953085E-01  3.75856333E-01  1.00000000E+00
  1.00000000E+00  1.00000000E+00  1.13272200E-02  7.61696592E-02  3.01922522E-01
  7.27850273E-01  1.00000000E+00  1.00000000E+00  1.00000000E+00  1.00000000E+00
  1.00000000E+00  6.06455036E-04  4.69790889E-03  2.43324776E-02  9.73999683E-02
  3.01955843E-01  6.62336091E-01  6.55953085E-01  3.75856333E-01  1.00000000E+00
  1.00000000E+00  1.00000000E+00  1.13272200E-02  7.61696592E-02  3.01922522E-01
  7.27850273E-01  1.00000000E+00  1.00000000E+00  1.00000000E+00  1.00000000E+00
  1.00000000E+00  6.06455036E-04  4.69790889E-03  2.43324776E-02  9.73999683E-02
  3.01955843E-01  6.62336091E-01  6.55953085E-01  3.75856333E-01  1.00000000E+00
  1.00000000E+00  1.00000000E+00  1.13272200E-02  7.61696592E-02  3.01922522E-01
  7.27850273E-01  1.00000000E+00  1.00000000E+00  1.00000000E+00  1.00000000E+00
  1.00000000E+00  2.54393072E-02  1.90085949E-01  8.52441130E-01  1.00000000E+00
  1.00000000E+00  1.00000000E+00  6.06455036E-04  4.69790889E-03  2.43324776E-02
  9.73999683E-02  3.01955843E-01  6.62336091E-01  6.55953085E-01  3.75856333E-01
  1.00000000E+00  1.00000000E+00  1.00000000E+00  1.13272200E-02  7.61696592E-02
  3.01922522E-01  7.27850273E-01  1.00000000E+00  1.00000000E+00  1.00000000E+00
  1.00000000E+00  1.00000000E+00  2.54393072E-02  1.90085949E-01  8.52441130E-01
  1.00000000E+00  1.00000000E+00  1.00000000E+00  6.06455036E-04  4.69790889E-03
  2.43324776E-02  9.73999683E-02  3.01955843E-01  6.62336091E-01  6.55953085E-01
  3.75856333E-01  1.00000000E+00  1.00000000E+00  1.00000000E+00  1.13272200E-02
  7.61696592E-02  3.01922522E-01  7.27850273E-01  1.00000000E+00  1.00000000E+00
  1.00000000E+00  1.00000000E+00  1.00000000E+00  2.54393072E-02  1.90085949E-01
  8.52441130E-01  1.00000000E+00  1.00000000E+00  1.00000000E+00  6.06455036E-04
  4.69790889E-03  2.43324776E-02  9.73999683E-02  3.01955843E-01  6.62336091E-01
  6.55953085E-01  3.75856333E-01  1.00000000E+00  1.00000000E+00  1.00000000E+00
  1.13272200E-02  7.61696592E-02  3.01922522E-01  7.27850273E-01  1.00000000E+00
  1.00000000E+00  1.00000000E+00  1.00000000E+00  1.00000000E+00  2.54393072E-02
  1.90085949E-01  8.52441130E-01  1.00000000E+00  1.00000000E+00  1.00000000E+00
  6.06455036E-04  4.69790889E-03  2.43324776E-02  9.73999683E-02  3.01955843E-01
  6.62336091E-01  6.55953085E-01  3.75856333E-01  1.00000000E+00  1.00000000E+00
  1.00000000E+00  1.13272200E-02  7.61696592E-02  3.01922522E-01  7.27850273E-01
  1.00000000E+00  1.00000000E+00  1.00000000E+00  1.00000000E+00  1.00000000E+00
  2.54393072E-02  1.90085949E-01  8.52441130E-01  1.00000000E+00  1.00000000E+00
  1.00000000E+00
Coordinates of each shell                  R   N=         336
 -2.22468811E+00  1.46311699E+00 -1.52741152E-01 -2.22468811E+00  1.46311699E+00
 -1.52741152E-01 -2.22468811E+00  1.46311699E+00 -1.52741152E-01 -2.22468811E+00
  1.46311699E+00 -1.52741152E-01 -2.22468811E+00  1.46311699E+00 -1.52741152E-01
 -2.22468811E+00  1.46311699E+00 -1.52741152E-01 -2.22468811E+00  1.46311699E+00
 -1.52741152E-01 -2.22468811E+00  1.46311699E+00 -1.52741152E-01 -2.22468811E+00
  1.46311699E+00 -1.52741152E-01 -2.22468811E+00  1.46311699E+00 -1.52741152E-01
 -2.22468811E+00  1.46311699E+00 -1.52741152E-01 -3.79999905E+00  2.77801099E+00
 -1.45154012E-01 -3.79999905E+00  2.77801099E+00 -1.45154012E-01 -3.79999905E+00
  2.77801099E+00 -1.45154012E-01 -3.79999905E+00  2.77801099E+00 -1.45154012E-01
 -9.43388896E-27  1.30691564E+00 -2.04784540E+00 -9.43388896E-27  1.30691564E+00
 -2.04784540E+00 -9.43388896E-27  1.30691564E+00 -2.04784540E+00 -9.43388896E-27
  1.30691564E+00 -2.04784540E+00 -9.43388896E-27  1.30691564E+00 -2.04784540E+00
 -9.43388896E-27  1.30691564E+00 -2.04784540E+00 -9.43388896E-27  1.30691564E+00
 -2.04784540E+00 -9.43388896E-27  1.30691564E+00 -2.04784540E+00 -9.43388896E-27
  1.30691564E+00 -2.04784540E+00 -9.43388896E-27  1.30691564E+00 -2.04784540E+00
 -9.43388896E-27  1.30691564E+00 -2.04784540E+00 -1.60051006E-16 -1.30691564E+00
 -2.04784540E+00 -1.60051006E-16 -1.30691564E+00 -2.04784540E+00 -1.60051006E-16
 -1.30691564E+00 -2.04784540E+00 -1.60051006E-16 -1.30691564E+00 -2.04784540E+00
 -1.60051006E-16 -1.30691564E+00 -2.04784540E+00 -1.60051006E-16 -1.30691564E+00
 -2.04784540E+00 -1.60051006E-16 -1.30691564E+00 -2.04784540E+00 -1.60051006E-16
 -1.30691564E+00 -2.04784540E+00 -1.60051006E-16 -1.30691564E+00 -2.04784540E+00
 -1.60051006E-16 -1.30691564E+00 -2.04784540E+00 -1.60051006E-16 -1.30691564E+00
 -2.04784540E+00 -2.22468811E+00 -1.46311699E+00 -1.52741152E-01 -2.22468811E+00
 -1.46311699E+00 -1.52741152E-01 -2.22468811E+00 -1.46311699E+00 -1.52741152E-01
 -2.22468811E+00 -1.46311699E+00 -1.52741152E-01 -2.22468811E+00 -1.46311699E+00
 -1.52741152E-01 -2.22468811E+00 -1.46311699E+00 -1.52741152E-01 -2.22468811E+00
 -1.46311699E+00 -1.52741152E-01 -2.22468811E+00 -1.46311699E+00 -1.52741152E-01
 -2.22468811E+00 -1.46311699E+00 -1.52741152E-01 -2.22468811E+00 -1.46311699E+00
 -1.52741152E-01 -2.22468811E+00 -1.46311699E+00 -1.52741152E-01 -3.79999905E+00
 -2.77801099E+00 -1.45154012E-01 -3.79999905E+00 -2.77801099E+00 -1.45154012E-01
 -3.79999905E+00 -2.77801099E+00 -1.45154012E-01 -3.79999905E+00 -2.77801099E+00
 -1.45154012E-01  2.22468811E+00  1.46311699E+00 -1.52741152E-01  2.22468811E+00
  1.46311699E+00 -1.52741152E-01  2.22468811E+00  1.46311699E+00 -1.52741152E-01
  2.22468811E+00  1.46311699E+00 -1.52741152E-01  2.22468811E+00  1.46311699E+00
 -1.52741152E-01  2.22468811E+00  1.46311699E+00 -1.52741152E-01  2.22468811E+00
  1.46311699E+00 -1.52741152E-01  2.22468811E+00  1.46311699E+00 -1.52741152E-01
  2.22468811E+00  1.46311699E+00 -1.52741152E-01  2.22468811E+00  1.46311699E+00
 -1.52741152E-01  2.22468811E+00  1.46311699E+00 -1.52741152E-01  3.79999905E+00
  2.77801099E+00 -1.45154012E-01  3.79999905E+00  2.77801099E+00 -1.45154012E-01
  3.79999905E+00  2.77801099E+00 -1.45154012E-01  3.79999905E+00  2.77801099E+00
 -1.45154012E-01  5.62497268E-27  1.45087299E+00  1.81901491E+00  5.62497268E-27
  1.45087299E+00  1.81901491E+00  5.62497268E-27  1.45087299E+00  1.81901491E+00
  5.62497268E-27  1.45087299E+00  1.81901491E+00  5.62497268E-27  1.45087299E+00
  1.81901491E+00  5.62497268E-27  1.45087299E+00  1.81901491E+00  5.62497268E-27
  1.45087299E+00  1.81901491E+00  5.62497268E-27  1.45087299E+00  1.81901491E+00
  5.62497268E-27  1.45087299E+00  1.81901491E+00  5.62497268E-27  1.45087299E+00
  1.81901491E+00  5.62497268E-27  1.45087299E+00  1.81901491E+00 -1.52885188E-26
  2.62346853E+00  3.49618477E+00 -1.52885188E-26  2.62346853E+00  3.49618477E+00
 -1.52885188E-26  2.62346853E+00  3.49618477E+00 -1.52885188E-26  2.62346853E+00
  3.49618477E+00  2.22468811E+00 -1.46311699E+00 -1.52741152E-01  2.22468811E+00
 -1.46311699E+00 -1.52741152E-01  2.22468811E+00 -1.46311699E+00 -1.52741152E-01
  2.22468811E+00 -1.46311699E+00 -1.52741152E-01  2.22468811E+00 -1.46311699E+00
 -1.52741152E-01  2.22468811E+00 -1.46311699E+00 -1.52741152E-01  2.22468811E+00
 -1.46311699E+00 -1.52741152E-01  2.22468811E+00 -1.46311699E+00 -1.52741152E-01
  2.22468811E+00 -1.46311699E+00 -1.52741152E-01  2.22468811E+00 -1.46311699E+00
 -1.52741152E-01  2.22468811E+00 -1.46311699E+00 -1.52741152E-01  3.79999905E+00
 -2.77801099E+00 -1.45154012E-01  3.79999905E+00 -2.77801099E+00 -1.45154012E-01
  3.79999905E+00 -2.77801099E+00 -1.45154012E-01  3.79999905E+00 -2.77801099E+00
 -1.45154012E-01 -1.77680696E-16 -1.45087299E+00  1.81901491E+00 -1.77680696E-16
 -1.45087299E+00  1.81901491E+00 -1.77680696E-16 -1.45087299E+00  1.81901491E+00
 -1.77680696E-16 -1.45087299E+00  1.81901491E+00 -1.77680696E-16 -1.45087299E+00
  1.81901491E+00 -1.77680696E-16 -1.45087299E+00  1.81901491E+00 -1.77680696E-16
 -1.45087299E+00  1.81901491E+00 -1.77680696E-16 -1.45087299E+00  1.81901491E+00
 -1.77680696E-16 -1.45087299E+00  1.81901491E+00 -1.77680696E-16 -1.45087299E+00
  1.81901491E+00 -1.77680696E-16 -1.45087299E+00  1.81901491E+00 -3.21282234E-16
 -2.62346853E+00  3.49618477E+00 -3.21282234E-16 -2.62346853E+00  3.49618477E+00
 -3.21282234E-16 -2.62346853E+00  3.49618477E+00 -3.21282234E-16 -2.62346853E+00
  3.49618477E+00
Num ILSW                                   I              100
ILSW                                       I   N=         100
           0           0           0           0           2           0
           0           0           0           0        4639          -1
           5           0           0           0           2           0
           0           0           1           0           1           0
           1           0           0           0           0           0
           0           0      100000           0          -1           0
           0           0           0           0           0           0
           0           0           0           1           0           0
           0 -2000000000           1           0           0           0
           0           0         121          52           0           0
           0           0          58           0           0           0
           0           0           0           0           0           1
           0           0           0           0           0           0
           0           0           0           0           0           0
           0           0           0           0           0           0
           0           0           0           0           0           0
           0           0           0           0
Num RLSW                                   I               52
RLSW                                       R   N=          52
  1.00000000E+00  1.00000000E+00  1.00000000E+00  1.00000000E+00  1.00000000E+00
  0.00000000E+00  2.00000000E-01  2.22036000E-01  0.00000000E+00  7.77964000E-01
  0.00000000E+00  2.00000000E-01  0.00000000E+00  0.00000000E+00  1.00000000E+00
  0.00000000E+00  0.00000000E+00  1.00000000E+00  0.00000000E+00  0.00000000E+00
  0.00000000E+00  0.00000000E+00  1.00000000E+00  0.00000000E+00  0.00000000E+00
  0.00000000E+00  0.00000000E+00  1.00000000E+00  0.00000000E+00  0.00000000E+00
  0.00000000E+00  0.00000000E+00  1.00000000E+00  0.00000000E+00  0.00000000E+00
  0.00000000E+00  0.00000000E+00  0.00000000E+00  1.00000000E+00  1.00000000E+00
  0.00000000E+00  1.00000000E+00  0.00000000E+00  0.00000000E+00  0.00000000E+00
  0.00000000E+00  0.00000000E+00  0.00000000E+00  0.00000000E+00  0.00000000E+00
  0.00000000E+00  0.00000000E+00
ECP-MxAtEC                                 I           250000
ECP-MaxLECP                                I               10
ECP-MaxAtL                                 I          2250000
ECP-MxTECP                                 I         11250000
ECP-LenNCZ                                 I                0
ECP-KFirst                                 I   N=         140
           0           0           0           0           0           0
           0           0           0           0           0           0
           0           0           0           0           0           0
           0           0           0           0           0           0
           0           0           0           0           0           0
           0           0           0           0           0           0
           0           0           0           0           0           0
           0           0           0           0           0           0
           0           0           0           0           0           0
           0           0           0           0           0           0
           0           0           0           0           0           0
           0           0           0           0           0           0
           0           0           0           0           0           0
           0           0           0           0           0           0
           0           0           0           0           0           0
           0           0           0           0           0           0
           0           0           0           0           0           0
           0           0           0           0           0           0
           0           0           0           0           0           0
           0           0           0           0           0           0
           0           0           0           0           0           0
           0           0           0           0           0           0
           0           0           0           0           0           0
           0           0
ECP-KLast                                  I   N=         140
           0           0           0           0           0           0
           0           0           0           0           0           0
           0           0           0           0           0           0
           0           0           0           0           0           0
           0           0           0           0           0           0
           0           0           0           0           0           0
           0           0           0           0           0           0
           0           0           0           0           0           0
           0           0           0           0           0           0
           0           0           0           0           0           0
           0           0           0           0           0           0
           0           0           0           0           0           0
           0           0           0           0           0           0
           0           0           0           0           0           0
           0           0           0           0           0           0
           0           0           0           0           0           0
           0           0           0           0           0           0
           0           0           0           0           0           0
           0           0           0           0           0           0
           0           0           0           0           0           0
           0           0           0           0           0           0
           0           0           0           0           0           0
           0           0           0           0           0           0
           0           0
ECP-LMax                                   I   N=          14
           0           0           0           0           0           0
           0           0           0           0           0           0
           0           0
ECP-LPSkip                                 I   N=          14
           1           1           1           1           1           1
           1           1           1           1           1           1
           1           1
ECP-RNFroz                                 R   N=          14
  0.00000000E+00  0.00000000E+00  0.00000000E+00  0.00000000E+00  0.00000000E+00
  0.00000000E+00  0.00000000E+00  0.00000000E+00  0.00000000E+00  0.00000000E+00
  0.00000000E+00  0.00000000E+00  0.00000000E+00  0.00000000E+00
ECP-NLP                                    I                0
ECP-CLP1                                   R      0.000000000000000E+00
ECP-CLP2                                   R      0.000000000000000E+00
ECP-ZLP                                    R      0.000000000000000E+00
MxBond                                     I                4
NBond                                      I   N=          14
           4           1           3           3           4           1
           4           1           4           1           4           1
           4           1
IBond                                      I   N=          56
           2           3           5           9           1           0
           0           0           1           4           7           0
           3           5          11           0           1           4
           6          13           5           0           0           0
           3           8           9          11           7           0
           0           0           1           7          10          13
           9           0           0           0           4           7
          12          13          11           0           0           0
           5           9          11          14          13           0
           0           0
RBond                                      R   N=          56
  1.00000000E+00  1.00000000E+00  1.00000000E+00  1.00000000E+00  1.00000000E+00
  0.00000000E+00  0.00000000E+00  0.00000000E+00  1.00000000E+00  2.00000000E+00
  1.00000000E+00  0.00000000E+00  2.00000000E+00  1.00000000E+00  1.00000000E+00
  0.00000000E+00  1.00000000E+00  1.00000000E+00  1.00000000E+00  1.00000000E+00
  1.00000000E+00  0.00000000E+00  0.00000000E+00  0.00000000E+00  1.00000000E+00
  1.00000000E+00  1.00000000E+00  1.00000000E+00  1.00000000E+00  0.00000000E+00
  0.00000000E+00  0.00000000E+00  1.00000000E+00  1.00000000E+00  1.00000000E+00
  1.00000000E+00  1.00000000E+00  0.00000000E+00  0.00000000E+00  0.00000000E+00
  1.00000000E+00  1.00000000E+00  1.00000000E+00  1.00000000E+00  1.00000000E+00
  0.00000000E+00  0.00000000E+00  0.00000000E+00  1.00000000E+00  1.00000000E+00
  1.00000000E+00  1.00000000E+00  1.00000000E+00  0.00000000E+00  0.00000000E+00
  0.00000000E+00
Virial Ratio                               R      2.005088263290468E+00
SCF Energy                                 R     -3.081652630246922E+02
Total Energy                               R     -3.081652630246922E+02
RMS Force                                  R      9.990645187074230E-05
RMS Density                                R      7.613698098726508E-10
NImag                                      I                0
Job Status                                 I                1
Nuclear derivative order                   I                2
External E-field                           R   N=          35
  0.00000000E+00  0.00000000E+00  0.00000000E+00  0.00000000E+00  0.00000000E+00
  0.00000000E+00  0.00000000E+00  0.00000000E+00  0.00000000E+00  0.00000000E+00
  0.00000000E+00  0.00000000E+00  0.00000000E+00  0.00000000E+00  0.00000000E+00
  0.00000000E+00  0.00000000E+00  0.00000000E+00  0.00000000E+00  0.00000000E+00
  0.00000000E+00  0.00000000E+00  0.00000000E+00  0.00000000E+00  0.00000000E+00
  0.00000000E+00  0.00000000E+00  0.00000000E+00  0.00000000E+00  0.00000000E+00
  0.00000000E+00  0.00000000E+00  0.00000000E+00  0.00000000E+00  0.00000000E+00
IOpCl                                      I                0
IROHF                                      I                0
Alpha Orbital Energies                     R   N=         284
 -1.03158908E+01 -1.03156953E+01 -1.03089140E+01 -1.03089107E+01 -1.03087398E+01
 -1.03087256E+01 -1.02902800E+01 -1.02896355E+01 -1.09444774E+00 -8.65076383E-01
 -8.39001021E-01 -8.37038771E-01 -6.74166089E-01 -6.72574074E-01 -6.29773950E-01
 -6.13479329E-01 -5.55362383E-01 -5.50055881E-01 -5.46342572E-01 -5.41368435E-01
 -4.25078204E-01 -4.13105757E-01 -3.90250431E-01 -3.81382289E-01 -3.63684263E-01
 -3.53388494E-01 -2.93546407E-01  2.83845801E-02  1.00800308E-01  1.20813439E-01
  1.22095306E-01  1.28992326E-01  1.72243900E-01  1.73454573E-01  1.74527064E-01
  1.74752182E-01  1.81431823E-01  2.24916585E-01  2.32100086E-01  2.47949448E-01
  2.50254222E-01  2.61340058E-01  2.76934737E-01  2.79150531E-01  2.94116220E-01
  3.04048176E-01  3.17758436E-01  3.22381997E-01  3.25367602E-01  3.38682932E-01
  3.47219068E-01  3.52708150E-01  3.87347002E-01  3.95058829E-01  4.01115972E-01
  4.09156560E-01  4.38672471E-01  4.45225175E-01  4.58145603E-01  4.78367957E-01
  4.83257339E-01  4.83717880E-01  4.85667311E-01  4.98682238E-01  5.00507609E-01
  5.02521089E-01  5.10409458E-01  5.15468601E-01  5.28773894E-01  5.57132781E-01
  5.68000164E-01  5.81454640E-01  6.01943710E-01  6.04433286E-01  6.18790661E-01
  6.78497628E-01  6.92102508E-01  7.07121171E-01  7.19726424E-01  7.32403344E-01
  7.58801113E-01  8.11335978E-01  8.33423054E-01  8.69037221E-01  8.90314238E-01
  9.00700749E-01  9.01944436E-01  9.41521960E-01  9.49668975E-01  9.72277021E-01
  9.81607525E-01  1.01816799E+00  1.02502523E+00  1.05030569E+00  1.05575600E+00
  1.05911976E+00  1.06858615E+00  1.08147316E+00  1.15436233E+00  1.17039249E+00
  1.18131582E+00  1.19872504E+00  1.20366118E+00  1.21372064E+00  1.23126912E+00
  1.23802476E+00  1.24233622E+00  1.24747816E+00  1.25943878E+00  1.26135865E+00
  1.26833888E+00  1.28981568E+00  1.29769225E+00  1.33526838E+00  1.33544581E+00
  1.35347710E+00  1.39004651E+00  1.39157146E+00  1.43780984E+00  1.44721873E+00
  1.50692503E+00  1.50916860E+00  1.52622696E+00  1.64696641E+00  1.64737850E+00
  1.69079781E+00  1.70396127E+00  1.71450574E+00  1.71862639E+00  1.74840988E+00
  1.76572667E+00  1.78423093E+00  1.79949698E+00  1.83024863E+00  1.83920583E+00
  1.86330329E+00  1.89045139E+00  1.89673076E+00  1.92404039E+00  1.97709260E+00
  1.99982412E+00  2.04760226E+00  2.08575093E+00  2.10027258E+00  2.10925547E+00
  2.21568388E+00  2.25037617E+00  2.25438318E+00  2.28813553E+00  2.31742414E+00
  2.33465201E+00  2.35155427E+00  2.36406269E+00  2.38239920E+00  2.43148020E+00
  2.45551466E+00  2.45608232E+00  2.47201549E+00  2.48442121E+00  2.49608706E+00
  2.51650846E+00  2.53285164E+00  2.55081161E+00  2.58997734E+00  2.59453801E+00
  2.61702399E+00  2.63564403E+00  2.64302237E+00  2.66451518E+00  2.66569027E+00
  2.68687250E+00  2.71991684E+00  2.72625508E+00  2.73079408E+00  2.73832001E+00
  2.77266545E+00  2.77845810E+00  2.82954021E+00  2.83156519E+00  2.87226834E+00
  2.91458042E+00  2.91581016E+00  2.92277735E+00  2.95733221E+00  2.96875125E+00
  2.99146734E+00  3.00198847E+00  3.05958205E+00  3.10072876E+00  3.10142524E+00
  3.10558206E+00  3.11919893E+00  3.14331563E+00  3.14483470E+00  3.15067359E+00
  3.16633821E+00  3.16997635E+00  3.22473687E+00  3.26292382E+00  3.26717336E+00
  3.27337385E+00  3.31545877E+00  3.31831703E+00  3.34888727E+00  3.35226483E+00
  3.37454765E+00  3.42925094E+00  3.45401550E+00  3.47413829E+00  3.48993841E+00
  3.50257544E+00  3.55115255E+00  3.56157749E+00  3.57852996E+00  3.60977438E+00
  3.65027725E+00  3.67725329E+00  3.68525871E+00  3.68562383E+00  3.70023623E+00
  3.77149532E+00  3.77675054E+00  3.83551128E+00  3.88611604E+00  3.91395902E+00
  3.91626633E+00  3.92352044E+00  3.93326997E+00  3.93595164E+00  3.95341944E+00
  3.96412362E+00  4.01455214E+00  4.02916549E+00  4.05188723E+00  4.05529539E+00
  4.07852945E+00  4.08465264E+00  4.08678561E+00  4.09541838E+00  4.13307464E+00
  4.14919080E+00  4.15050536E+00  4.19587847E+00  4.20049950E+00  4.22462778E+00
  4.24138355E+00  4.24364942E+00  4.25388671E+00  4.31913983E+00  4.37553735E+00
  4.40314708E+00  4.41914356E+00  4.42533641E+00  4.43390388E+00  4.46147216E+00
  4.49670522E+00  4.65602947E+00  4.69284247E+00  4.69796595E+00  4.74191395E+00
  4.83618760E+00  4.85303474E+00  4.88235035E+00  4.93938463E+00  4.95071122E+00
  5.00055041E+00  5.07037577E+00  5.11175941E+00  5.14285547E+00  5.14479130E+00
  5.17865962E+00  5.26682235E+00  5.31043738E+00  5.34296794E+00  5.38113060E+00
  5.64925743E+00  2.23067085E+01  2.25844076E+01  2.26386532E+01  2.27238171E+01
  2.28245673E+01  2.29652484E+01  2.30025303E+01  2.30572710E+01
Alpha MO coefficients                      R   N=       80656
  3.51785340E-03  4.65940234E-03 -3.70755482E-04  1.35290247E-03 -1.81728270E-02
  8.83156731E-05  1.07845586E-04  9.25906800E-05  4.32609903E-04  1.80424325E-04
  1.19803934E-03 -4.88160748E-03 -8.37177037E-05 -2.21840856E-03  1.83261843E-05
  1.66286390E-05 -2.77193595E-05  2.88520922E-05  5.12365829E-05 -1.01393305E-04
  6.35406281E-04  1.40128693E-05  1.73636361E-05 -1.35385154E-04 -3.78540798E-05
 -1.77360583E-04  2.52697718E-05 -1.95486339E-04 -1.26783069E-04 -1.35937162E-04
 -2.25599960E-05 -2.00058292E-07  3.12864870E-05  9.45178834E-04 -3.37705535E-05
 -2.27366974E-06 -3.71561475E-05 -7.12235549E-06  5.26748097E-05 -6.48774215E-04
  5.27043566E-05  7.08079989E-03  0.00000000E+00 -1.07677344E-05 -2.40474972E-04
  0.00000000E+00  2.72257738E-04  5.80697827E-04  0.00000000E+00 -5.91024684E-07
  1.93494700E-03 -1.21435249E-05  0.00000000E+00  1.06490198E-04 -4.61412440E-05
  0.00000000E+00  4.32054866E-04  0.00000000E+00 -5.11654588E-05  5.21772394E-04
  0.00000000E+00  1.94981594E-04  0.00000000E+00 -7.08495591E-06  2.84580029E-05
  0.00000000E+00  0.00000000E+00  1.35178696E-05 -7.12235549E-06  5.26748097E-05
 -6.48774215E-04  5.27043566E-05  7.08079989E-03  0.00000000E+00  1.07677344E-05
 -2.40474972E-04  0.00000000E+00 -2.72257738E-04  5.80697827E-04  0.00000000E+00
  5.91024684E-07  1.93494700E-03 -1.21435249E-05  0.00000000E+00 -1.06490198E-04
 -4.61412440E-05  0.00000000E+00  4.32054866E-04  0.00000000E+00  5.11654588E-05
  5.21772394E-04  0.00000000E+00  1.94981594E-04  0.00000000E+00  7.08495591E-06
  2.84580029E-05  0.00000000E+00  0.00000000E+00 -1.35178696E-05  3.51785340E-03
  4.65940234E-03 -3.70755482E-04  1.35290247E-03 -1.81728270E-02  8.83156731E-05
 -1.07845586E-04  9.25906800E-05  4.32609903E-04 -1.80424325E-04  1.19803934E-03
 -4.88160748E-03  8.37177037E-05 -2.21840856E-03  1.83261843E-05  1.66286390E-05
  2.77193595E-05  2.88520922E-05 -5.12365829E-05 -1.01393305E-04  6.35406281E-04
 -1.40128693E-05  1.73636361E-05  1.35385154E-04 -3.78540798E-05 -1.77360583E-04
 -2.52697718E-05 -1.95486339E-04  1.26783069E-04 -1.35937162E-04  2.25599960E-05
 -2.00058292E-07  3.12864870E-05  9.45178834E-04 -3.37705535E-05  2.27366974E-06
 -3.71561475E-05  3.51785340E-03  4.65940234E-03 -3.70755482E-04  1.35290247E-03
 -1.81728270E-02 -8.83156731E-05  1.07845586E-04  9.25906800E-05 -4.32609903E-04
  1.80424325E-04  1.19803934E-03  4.88160748E-03 -8.37177037E-05 -2.21840856E-03
  1.83261843E-05 -1.66286390E-05 -2.77193595E-05  2.88520922E-05 -5.12365829E-05
 -1.01393305E-04 -6.35406281E-04  1.40128693E-05  1.73636361E-05  1.35385154E-04
 -3.78540798E-05  1.77360583E-04  2.52697718E-05 -1.95486339E-04  1.26783069E-04
  1.35937162E-04 -2.25599960E-05 -2.00058292E-07  3.12864870E-05  9.45178834E-04
  3.37705535E-05 -2.27366974E-06 -3.71561475E-05  3.30402084E-01  4.30074514E-01
  2.89530957E-02 -3.01454354E-02  3.60080106E-02  0.00000000E+00 -7.76918837E-04
 -9.13775686E-04  0.00000000E+00  2.06862486E-03  5.22936421E-03  0.00000000E+00
 -4.74831382E-03 -1.34775857E-02  2.49824412E-04  0.00000000E+00  4.71551346E-04
 -1.73483904E-04  0.00000000E+00 -1.25221733E-04  0.00000000E+00  2.22384120E-04
 -3.31478427E-04  0.00000000E+00  1.58572170E-04  0.00000000E+00  1.26246526E-04
 -1.30009873E-04  0.00000000E+00  0.00000000E+00 -3.09657652E-04 -3.41218636E-04
 -9.73759351E-04  1.93378189E-03  0.00000000E+00  8.24469898E-04  1.02961169E-03
  3.51785340E-03  4.65940234E-03 -3.70755482E-04  1.35290247E-03 -1.81728270E-02
 -8.83156731E-05 -1.07845586E-04  9.25906800E-05 -4.32609903E-04 -1.80424325E-04
  1.19803934E-03  4.88160748E-03  8.37177037E-05 -2.21840856E-03  1.83261843E-05
 -1.66286390E-05  2.77193595E-05  2.88520922E-05  5.12365829E-05 -1.01393305E-04
 -6.35406281E-04 -1.40128693E-05  1.73636361E-05 -1.35385154E-04 -3.78540798E-05
  1.77360583E-04 -2.52697718E-05 -1.95486339E-04 -1.26783069E-04  1.35937162E-04
  2.25599960E-05 -2.00058292E-07  3.12864870E-05  9.45178834E-04  3.37705535E-05
  2.27366974E-06 -3.71561475E-05  3.30402084E-01  4.30074514E-01  2.89530957E-02
 -3.01454354E-02  3.60080106E-02  0.00000000E+00  7.76918837E-04 -9.13775686E-04
  0.00000000E+00 -2.06862486E-03  5.22936421E-03  0.00000000E+00  4.74831382E-03
 -1.34775857E-02  2.49824412E-04  0.00000000E+00 -4.71551346E-04 -1.73483904E-04
  0.00000000E+00 -1.25221733E-04  0.00000000E+00 -2.22384120E-04 -3.31478427E-04
  0.00000000E+00  1.58572170E-04  0.00000000E+00 -1.26246526E-04 -1.30009873E-04
  0.00000000E+00  0.00000000E+00  3.09657652E-04 -3.41218636E-04 -9.73759351E-04
  1.93378189E-03  0.00000000E+00 -8.24469898E-04  1.02961169E-03  3.98897806E-03
  5.18825053E-03  2.11913620E-04  2.83367686E-03 -3.52584752E-02  1.62213182E-04
 -1.19374815E-05  1.31561263E-04  1.40428558E-03 -4.94848128E-04  2.66335254E-03
 -8.56761666E-03  3.95974152E-03 -4.70731347E-03 -5.55658248E-05  1.26584614E-04
 -7.62178635E-06  3.26140128E-05 -3.97580463E-05  4.32609190E-04  8.68273329E-04
 -7.80414580E-04  5.75232973E-05  1.47086462E-04  2.24221479E-07 -2.23043012E-04
  1.60758361E-05 -1.80763249E-04 -5.79501980E-05 -1.02303732E-04 -9.67258562E-05
  9.26448379E-05  7.07751442E-04  4.26022997E-06  5.82542313E-05 -8.95767746E-05
  3.13631387E-05  1.76183133E-05  1.28393870E-04 -2.40395296E-03  9.30664780E-03
  2.50451506E-03  0.00000000E+00  1.19684642E-04 -3.96999105E-04  0.00000000E+00
 -3.17153307E-03  3.46178964E-03  0.00000000E+00  1.42731157E-03  8.01909239E-04
 -6.71960379E-06  0.00000000E+00  3.82666753E-05 -1.12079121E-04  0.00000000E+00
  5.34832069E-04  0.00000000E+00 -1.12221655E-03 -1.85350869E-04  0.00000000E+00
  1.73421957E-04  0.00000000E+00  1.55137674E-06 -3.55465032E-05  0.00000000E+00
  0.00000000E+00  5.02135123E-05 -1.76183133E-05 -1.28393870E-04  2.40395296E-03
 -9.30664780E-03 -2.50451506E-03  0.00000000E+00  1.19684642E-04  3.96999105E-04
  0.00000000E+00 -3.17153307E-03 -3.46178964E-03  0.00000000E+00  1.42731157E-03
 -8.01909239E-04  6.71960379E-06  0.00000000E+00  3.82666753E-05  1.12079121E-04
  0.00000000E+00 -5.34832069E-04  0.00000000E+00 -1.12221655E-03  1.85350869E-04
  0.00000000E+00 -1.73421957E-04  0.00000000E+00  1.55137674E-06  3.55465032E-05
  0.00000000E+00  0.00000000E+00  5.02135123E-05 -3.98897806E-03 -5.18825053E-03
 -2.11913620E-04 -2.83367686E-03  3.52584752E-02 -1.62213182E-04 -1.19374815E-05
 -1.31561263E-04 -1.40428558E-03 -4.94848128E-04 -2.66335254E-03  8.56761666E-03
  3.95974152E-03  4.70731347E-03  5.55658248E-05 -1.26584614E-04 -7.62178635E-06
 -3.26140128E-05 -3.97580463E-05 -4.32609190E-04 -8.68273329E-04 -7.80414580E-04
 -5.75232973E-05  1.47086462E-04 -2.24221479E-07  2.23043012E-04  1.60758361E-05
  1.80763249E-04 -5.79501980E-05  1.02303732E-04 -9.67258562E-05 -9.26448379E-05
 -7.07751442E-04 -4.26022997E-06 -5.82542313E-05 -8.95767746E-05 -3.13631387E-05
  3.98897806E-03  5.18825053E-03  2.11913620E-04  2.83367686E-03 -3.52584752E-02
 -1.62213182E-04 -1.19374815E-05  1.31561263E-04 -1.40428558E-03 -4.94848128E-04
  2.66335254E-03  8.56761666E-03  3.95974152E-03 -4.70731347E-03 -5.55658248E-05
 -1.26584614E-04 -7.62178635E-06  3.26140128E-05  3.97580463E-05  4.32609190E-04
 -8.68273329E-04 -7.80414580E-04  5.75232973E-05 -1.47086462E-04  2.24221479E-07
  2.23043012E-04  1.60758361E-05 -1.80763249E-04  5.79501980E-05  1.02303732E-04
 -9.67258562E-05  9.26448379E-05  7.07751442E-04  4.26022997E-06 -5.82542313E-05
 -8.95767746E-05  3.13631387E-05  3.30442809E-01  4.29937600E-01  3.15066216E-02
 -4.25631037E-02  9.91107354E-02  0.00000000E+00 -6.05808163E-04 -1.24382221E-03
  0.00000000E+00  8.05227789E-03  7.91134376E-03  0.00000000E+00 -1.94420843E-02
 -1.76922333E-02  3.37153410E-04  0.00000000E+00  5.06888131E-04 -1.53607000E-04
  0.00000000E+00  4.31583959E-04  0.00000000E+00 -8.59127986E-04  2.90089139E-04
  0.00000000E+00 -7.00801539E-05  0.00000000E+00  7.21901702E-04 -3.49273088E-04
  0.00000000E+00  0.00000000E+00  1.83469548E-04 -4.07395063E-04 -2.07276686E-03
 -8.76651565E-04  0.00000000E+00  8.83633902E-04  1.26898909E-03 -3.98897806E-03
 -5.18825053E-03 -2.11913620E-04 -2.83367686E-03  3.52584752E-02  1.62213182E-04
 -1.19374815E-05 -1.31561263E-04  1.40428558E-03 -4.94848128E-04 -2.66335254E-03
 -8.56761666E-03  3.95974152E-03  4.70731347E-03  5.55658248E-05  1.26584614E-04
 -7.62178635E-06 -3.26140128E-05  3.97580463E-05 -4.32609190E-04  8.68273329E-04
 -7.80414580E-04 -5.75232973E-05 -1.47086462E-04 -2.24221479E-07 -2.23043012E-04
  1.60758361E-05  1.80763249E-04  5.79501980E-05 -1.02303732E-04 -9.67258562E-05
 -9.26448379E-05 -7.07751442E-04 -4.26022997E-06  5.82542313E-05 -8.95767746E-05
 -3.13631387E-05 -3.30442809E-01 -4.29937600E-01 -3.15066216E-02  4.25631037E-02
 -9.91107354E-02  0.00000000E+00 -6.05808163E-04  1.24382221E-03  0.00000000E+00
  8.05227789E-03 -7.91134376E-03  0.00000000E+00 -1.94420843E-02  1.76922333E-02
 -3.37153410E-04  0.00000000E+00  5.06888131E-04  1.53607000E-04  0.00000000E+00
 -4.31583959E-04  0.00000000E+00 -8.59127986E-04 -2.90089139E-04  0.00000000E+00
  7.00801539E-05  0.00000000E+00  7.21901702E-04  3.49273088E-04  0.00000000E+00
  0.00000000E+00  1.83469548E-04  4.07395063E-04  2.07276686E-03  8.76651565E-04
  0.00000000E+00  8.83633902E-04 -1.26898909E-03  2.33656290E-01  3.04157720E-01
  2.02979382E-02 -2.02639796E-02  2.06988733E-02  6.19471027E-04 -5.79882639E-04
 -2.22731112E-05 -2.99867126E-03  1.30339555E-03  6.22126103E-05  7.45151815E-03
 -2.88139223E-03 -4.46742881E-05 -2.56214315E-04 -1.97850290E-05  1.56780894E-05
  7.50651129E-05 -4.00491977E-04 -1.59844481E-04  9.16404953E-05 -8.70501823E-05
 -2.27941374E-04  8.69290617E-05 -8.99779587E-06  4.10044059E-05 -2.13897221E-04
 -2.27742769E-06 -3.16266591E-05  2.29504351E-05 -3.96531226E-05 -1.74101100E-04
 -2.56285885E-04  5.23610760E-04 -6.37938608E-04  5.26229600E-04  2.71491891E-05
  0.00000000E+00  0.00000000E+00  0.00000000E+00  0.00000000E+00  0.00000000E+00
 -7.30952117E-05  0.00000000E+00  0.00000000E+00 -1.90461920E-03  0.00000000E+00
  0.00000000E+00  4.46651913E-03  0.00000000E+00  0.00000000E+00  0.00000000E+00
  8.93788633E-07  0.00000000E+00  0.00000000E+00 -1.35911639E-05  0.00000000E+00
 -8.23522621E-04  0.00000000E+00  0.00000000E+00  1.63401381E-04  0.00000000E+00
  1.75594171E-04  0.00000000E+00  0.00000000E+00  2.48396875E-04  2.33552843E-04
  0.00000000E+00  0.00000000E+00  0.00000000E+00  0.00000000E+00  0.00000000E+00
  0.00000000E+00 -7.30952117E-05  0.00000000E+00  0.00000000E+00 -1.90461920E-03
  0.00000000E+00  0.00000000E+00  4.46651913E-03  0.00000000E+00  0.00000000E+00
  0.00000000E+00  8.93788633E-07  0.00000000E+00  0.00000000E+00  1.35911639E-05
  0.00000000E+00 -8.23522621E-04  0.00000000E+00  0.00000000E+00 -1.63401381E-04
  0.00000000E+00  1.75594171E-04  0.00000000E+00  0.00000000E+00 -2.48396875E-04
  2.33552843E-04  0.00000000E+00  2.33656290E-01  3.04157720E-01  2.02979382E-02
 -2.02639796E-02  2.06988733E-02  6.19471027E-04  5.79882639E-04 -2.22731112E-05
 -2.99867126E-03 -1.30339555E-03  6.22126103E-05  7.45151815E-03  2.88139223E-03
 -4.46742881E-05 -2.56214315E-04 -1.97850290E-05 -1.56780894E-05  7.50651129E-05
  4.00491977E-04 -1.59844481E-04  9.16404953E-05  8.70501823E-05 -2.27941374E-04
 -8.69290617E-05 -8.99779587E-06  4.10044059E-05  2.13897221E-04 -2.27742769E-06
  3.16266591E-05  2.29504351E-05  3.96531226E-05 -1.74101100E-04 -2.56285885E-04
  5.23610760E-04 -6.37938608E-04 -5.26229600E-04  2.71491891E-05 -2.33656290E-01
 -3.04157720E-01 -2.02979382E-02  2.02639796E-02 -2.06988733E-02  6.19471027E-04
  5.79882639E-04  2.22731112E-05 -2.99867126E-03 -1.30339555E-03 -6.22126103E-05
  7.45151815E-03  2.88139223E-03  4.46742881E-05  2.56214315E-04 -1.97850290E-05
 -1.56780894E-05 -7.50651129E-05 -4.00491977E-04  1.59844481E-04  9.16404953E-05
  8.70501823E-05  2.27941374E-04  8.69290617E-05  8.99779587E-06  4.10044059E-05
  2.13897221E-04  2.27742769E-06 -3.16266591E-05  2.29504351E-05  3.96531226E-05
  1.74101100E-04  2.56285885E-04 -5.23610760E-04 -6.37938608E-04 -5.26229600E-04
 -2.71491891E-05  0.00000000E+00  0.00000000E+00  0.00000000E+00  0.00000000E+00
  0.00000000E+00 -8.91272600E-05  0.00000000E+00  0.00000000E+00 -1.63340979E-03
  0.00000000E+00  0.00000000E+00  4.21782696E-03  0.00000000E+00  0.00000000E+00
  0.00000000E+00 -3.95789923E-06  0.00000000E+00  0.00000000E+00  3.01798604E-05
  0.00000000E+00  7.79075515E-04  0.00000000E+00  0.00000000E+00  1.07141646E-05
  0.00000000E+00  1.64168884E-04  0.00000000E+00  0.00000000E+00 -2.09897882E-04
  2.35840743E-04  0.00000000E+00  0.00000000E+00  0.00000000E+00  0.00000000E+00
  6.04425665E-05  0.00000000E+00  0.00000000E+00 -2.33656290E-01 -3.04157720E-01
 -2.02979382E-02  2.02639796E-02 -2.06988733E-02  6.19471027E-04 -5.79882639E-04
  2.22731112E-05 -2.99867126E-03  1.30339555E-03 -6.22126103E-05  7.45151815E-03
 -2.88139223E-03  4.46742881E-05  2.56214315E-04 -1.97850290E-05  1.56780894E-05
 -7.50651129E-05  4.00491977E-04  1.59844481E-04  9.16404953E-05 -8.70501823E-05
  2.27941374E-04 -8.69290617E-05  8.99779587E-06  4.10044059E-05 -2.13897221E-04
  2.27742769E-06  3.16266591E-05  2.29504351E-05 -3.96531226E-05  1.74101100E-04
  2.56285885E-04 -5.23610760E-04 -6.37938608E-04  5.26229600E-04 -2.71491891E-05
  0.00000000E+00  0.00000000E+00  0.00000000E+00  0.00000000E+00  0.00000000E+00
 -8.91272600E-05  0.00000000E+00  0.00000000E+00 -1.63340979E-03  0.00000000E+00
  0.00000000E+00  4.21782696E-03  0.00000000E+00  0.00000000E+00  0.00000000E+00
 -3.95789923E-06  0.00000000E+00  0.00000000E+00 -3.01798604E-05  0.00000000E+00
  7.79075515E-04  0.00000000E+00  0.00000000E+00 -1.07141646E-05  0.00000000E+00
  1.64168884E-04  0.00000000E+00  0.00000000E+00  2.09897882E-04  2.35840743E-04
  0.00000000E+00  0.00000000E+00  0.00000000E+00  0.00000000E+00  6.04425665E-05
  0.00000000E+00  0.00000000E+00  2.33627994E-01  3.04099786E-01  2.10693461E-02
 -2.23498130E-02  2.58090849E-02  8.36113729E-04 -6.74834298E-04 -2.42705498E-05
 -5.59049311E-03  1.79763293E-03  1.62229903E-04  8.96499055E-03 -2.72128584E-03
 -1.28841951E-04 -2.64196009E-04 -1.90963483E-05  2.08355259E-06  4.14731108E-05
 -5.00420841E-04  7.34897874E-04  2.18978516E-04  1.31802461E-05 -1.20852905E-03
  5.54541962E-04 -8.79079587E-06  2.53627112E-04 -2.71538945E-04  2.00657453E-05
 -7.24059021E-06 -6.58784498E-05  8.77827609E-05 -2.25613310E-04 -1.90021595E-04
  5.79273110E-04 -7.51788052E-04  5.64925725E-04  2.51405840E-05  2.15504395E-03
  2.93953660E-03 -2.06498127E-03  1.02256932E-02 -2.49270214E-02  0.00000000E+00
  2.92880726E-04 -8.03881014E-05  0.00000000E+00 -4.41633998E-04  4.08896784E-03
  0.00000000E+00  8.81107009E-04 -6.79756960E-03  9.24039172E-06  0.00000000E+00
  6.77489400E-05  1.05496941E-04  0.00000000E+00  8.71342421E-04  0.00000000E+00
 -3.36103023E-04 -2.75665522E-05  0.00000000E+00  1.23346658E-04  0.00000000E+00
 -2.21205097E-05 -2.94639849E-04  0.00000000E+00  0.00000000E+00 -9.68672945E-05
  2.15504395E-03  2.93953660E-03 -2.06498127E-03  1.02256932E-02 -2.49270214E-02
  0.00000000E+00 -2.92880726E-04 -8.03881014E-05  0.00000000E+00  4.41633998E-04
  4.08896784E-03  0.00000000E+00 -8.81107009E-04 -6.79756960E-03  9.24039172E-06
  0.00000000E+00 -6.77489400E-05  1.05496941E-04  0.00000000E+00  8.71342421E-04
  0.00000000E+00  3.36103023E-04 -2.75665522E-05  0.00000000E+00  1.23346658E-04
  0.00000000E+00  2.21205097E-05 -2.94639849E-04  0.00000000E+00  0.00000000E+00
  9.68672945E-05  2.33627994E-01  3.04099786E-01  2.10693461E-02 -2.23498130E-02
  2.58090849E-02  8.36113729E-04  6.74834298E-04 -2.42705498E-05 -5.59049311E-03
 -1.79763293E-03  1.62229903E-04  8.96499055E-03  2.72128584E-03 -1.28841951E-04
 -2.64196009E-04 -1.90963483E-05 -2.08355259E-06  4.14731108E-05  5.00420841E-04
  7.34897874E-04  2.18978516E-04 -1.31802461E-05 -1.20852905E-03 -5.54541962E-04
 -8.79079587E-06  2.53627112E-04  2.71538945E-04  2.00657453E-05  7.24059021E-06
 -6.58784498E-05 -8.77827609E-05 -2.25613310E-04 -1.90021595E-04  5.79273110E-04
 -7.51788052E-04 -5.64925725E-04  2.51405840E-05  2.33627994E-01  3.04099786E-01
  2.10693461E-02 -2.23498130E-02  2.58090849E-02 -8.36113729E-04 -6.74834298E-04
 -2.42705498E-05  5.59049311E-03  1.79763293E-03  1.62229903E-04 -8.96499055E-03
 -2.72128584E-03 -1.28841951E-04 -2.64196009E-04  1.90963483E-05  2.08355259E-06
  4.14731108E-05  5.00420841E-04  7.34897874E-04 -2.18978516E-04  1.31802461E-05
 -1.20852905E-03 -5.54541962E-04 -8.79079587E-06 -2.53627112E-04 -2.71538945E-04
  2.00657453E-05  7.24059021E-06  6.58784498E-05  8.77827609E-05 -2.25613310E-04
 -1.90021595E-04  5.79273110E-04  7.51788052E-04  5.64925725E-04  2.51405840E-05
 -5.03637858E-03 -6.41902347E-03 -2.28737473E-03  7.73034471E-03 -2.15739212E-02
  0.00000000E+00  2.86434503E-04  4.41872064E-05  0.00000000E+00 -4.15459913E-04
 -3.40734854E-03  0.00000000E+00 -6.19562380E-04  3.59155757E-03  9.07177392E-06
  0.00000000E+00 -7.39855437E-05  1.71912029E-04  0.00000000E+00  9.20005562E-04
  0.00000000E+00  4.90840867E-04 -3.45586189E-04  0.00000000E+00 -1.53707889E-04
  0.00000000E+00 -4.40050585E-05  3.06011514E-04  0.00000000E+00  0.00000000E+00
 -6.89983846E-05 -3.31208387E-05  2.32778004E-05  2.17664253E-03  0.00000000E+00
 -9.59574837E-05  1.75442307E-05  2.33627994E-01  3.04099786E-01  2.10693461E-02
 -2.23498130E-02  2.58090849E-02 -8.36113729E-04  6.74834298E-04 -2.42705498E-05
  5.59049311E-03 -1.79763293E-03  1.62229903E-04 -8.96499055E-03  2.72128584E-03
 -1.28841951E-04 -2.64196009E-04  1.90963483E-05 -2.08355259E-06  4.14731108E-05
 -5.00420841E-04  7.34897874E-04 -2.18978516E-04 -1.31802461E-05 -1.20852905E-03
  5.54541962E-04 -8.79079587E-06 -2.53627112E-04  2.71538945E-04  2.00657453E-05
 -7.24059021E-06  6.58784498E-05 -8.77827609E-05 -2.25613310E-04 -1.90021595E-04
  5.79273110E-04  7.51788052E-04 -5.64925725E-04  2.51405840E-05 -5.03637858E-03
 -6.41902347E-03 -2.28737473E-03  7.73034471E-03 -2.15739212E-02  0.00000000E+00
 -2.86434503E-04  4.41872064E-05  0.00000000E+00  4.15459913E-04 -3.40734854E-03
  0.00000000E+00  6.19562380E-04  3.59155757E-03  9.07177392E-06  0.00000000E+00
  7.39855437E-05  1.71912029E-04  0.00000000E+00  9.20005562E-04  0.00000000E+00
 -4.90840867E-04 -3.45586189E-04  0.00000000E+00 -1.53707889E-04  0.00000000E+00
  4.40050585E-05  3.06011514E-04  0.00000000E+00  0.00000000E+00  6.89983846E-05
 -3.31208387E-05  2.32778004E-05  2.17664253E-03  0.00000000E+00  9.59574837E-05
  1.75442307E-05  2.33697613E-01  3.04018785E-01  2.41104669E-02 -4.08158713E-02
  9.70179817E-02  9.82663818E-04 -5.86476042E-04 -1.47726547E-05 -6.94782754E-03
  8.37981671E-03  1.32667504E-04  2.47236756E-02 -2.57952045E-02 -2.47173616E-04
 -2.48416970E-04 -1.11870715E-05  6.02627518E-06  1.60371962E-04 -4.24171015E-04
  8.90495391E-04  8.05536100E-05 -1.00858948E-04  1.03267999E-03  2.05952323E-03
 -8.15822894E-06  6.29229853E-05 -3.97519402E-05 -1.58828859E-06 -1.09098707E-05
  3.03245170E-04  3.40500788E-04 -2.41396443E-04  3.71561998E-04  4.47742383E-03
 -6.12259927E-04  5.91358516E-04  1.55545442E-05  0.00000000E+00  0.00000000E+00
  0.00000000E+00  0.00000000E+00  0.00000000E+00 -1.61917788E-04  0.00000000E+00
  0.00000000E+00 -5.53744993E-03  0.00000000E+00  0.00000000E+00  1.28130606E-02
  0.00000000E+00  0.00000000E+00  0.00000000E+00 -1.39544907E-04  0.00000000E+00
  0.00000000E+00  2.78838839E-05  0.00000000E+00 -1.77336219E-03  0.00000000E+00
  0.00000000E+00  1.98849024E-03  0.00000000E+00  1.28870186E-04  0.00000000E+00
  0.00000000E+00  1.98793205E-04  2.28100357E-04  0.00000000E+00  0.00000000E+00
  0.00000000E+00  0.00000000E+00  0.00000000E+00  0.00000000E+00  1.61917788E-04
  0.00000000E+00  0.00000000E+00  5.53744993E-03  0.00000000E+00  0.00000000E+00
 -1.28130606E-02  0.00000000E+00  0.00000000E+00  0.00000000E+00  1.39544907E-04
  0.00000000E+00  0.00000000E+00  2.78838839E-05  0.00000000E+00  1.77336219E-03
  0.00000000E+00  0.00000000E+00  1.98849024E-03  0.00000000E+00 -1.28870186E-04
  0.00000000E+00  0.00000000E+00  1.98793205E-04 -2.28100357E-04  0.00000000E+00
 -2.33697613E-01 -3.04018785E-01 -2.41104669E-02  4.08158713E-02 -9.70179817E-02
 -9.82663818E-04 -5.86476042E-04  1.47726547E-05  6.94782754E-03  8.37981671E-03
 -1.32667504E-04 -2.47236756E-02 -2.57952045E-02  2.47173616E-04  2.48416970E-04
  1.11870715E-05  6.02627518E-06 -1.60371962E-04 -4.24171015E-04 -8.90495391E-04
 -8.05536100E-05 -1.00858948E-04 -1.03267999E-03  2.05952323E-03  8.15822894E-06
 -6.29229853E-05 -3.97519402E-05  1.58828859E-06 -1.09098707E-05 -3.03245170E-04
  3.40500788E-04  2.41396443E-04 -3.71561998E-04 -4.47742383E-03  6.12259927E-04
  5.91358516E-04 -1.55545442E-05 -2.33697613E-01 -3.04018785E-01 -2.41104669E-02
  4.08158713E-02 -9.70179817E-02  9.82663818E-04  5.86476042E-04  1.47726547E-05
 -6.94782754E-03 -8.37981671E-03 -1.32667504E-04  2.47236756E-02  2.57952045E-02
  2.47173616E-04  2.48416970E-04 -1.11870715E-05 -6.02627518E-06 -1.60371962E-04
 -4.24171015E-04 -8.90495391E-04  8.05536100E-05  1.00858948E-04 -1.03267999E-03
  2.05952323E-03  8.15822894E-06  6.29229853E-05  3.97519402E-05  1.58828859E-06
 -1.09098707E-05  3.03245170E-04 -3.40500788E-04  2.41396443E-04 -3.71561998E-04
 -4.47742383E-03 -6.12259927E-04 -5.91358516E-04 -1.55545442E-05  0.00000000E+00
  0.00000000E+00  0.00000000E+00  0.00000000E+00  0.00000000E+00 -1.49085677E-04
  0.00000000E+00  0.00000000E+00 -4.22503074E-03  0.00000000E+00  0.00000000E+00
  1.06298196E-02  0.00000000E+00  0.00000000E+00  0.00000000E+00  1.29908668E-04
  0.00000000E+00  0.00000000E+00  5.73601410E-06  0.00000000E+00  1.70609599E-03
  0.00000000E+00  0.00000000E+00  1.71846452E-03  0.00000000E+00  1.19906358E-04
  0.00000000E+00  0.00000000E+00 -1.83334330E-04  1.85815345E-04  0.00000000E+00
  0.00000000E+00  0.00000000E+00  0.00000000E+00 -5.46802712E-05  0.00000000E+00
  0.00000000E+00  2.33697613E-01  3.04018785E-01  2.41104669E-02 -4.08158713E-02
  9.70179817E-02 -9.82663818E-04  5.86476042E-04 -1.47726547E-05  6.94782754E-03
 -8.37981671E-03  1.32667504E-04 -2.47236756E-02  2.57952045E-02 -2.47173616E-04
 -2.48416970E-04  1.11870715E-05 -6.02627518E-06  1.60371962E-04 -4.24171015E-04
  8.90495391E-04 -8.05536100E-05  1.00858948E-04  1.03267999E-03  2.05952323E-03
 -8.15822894E-06 -6.29229853E-05  3.97519402E-05 -1.58828859E-06 -1.09098707E-05
 -3.03245170E-04 -3.40500788E-04 -2.41396443E-04  3.71561998E-04  4.47742383E-03
  6.12259927E-04 -5.91358516E-04  1.55545442E-05  0.00000000E+00  0.00000000E+00
  0.00000000E+00  0.00000000E+00  0.00000000E+00  1.49085677E-04  0.00000000E+00
  0.00000000E+00  4.22503074E-03  0.00000000E+00  0.00000000E+00 -1.06298196E-02
  0.00000000E+00  0.00000000E+00  0.00000000E+00 -1.29908668E-04  0.00000000E+00
  0.00000000E+00  5.73601410E-06  0.00000000E+00 -1.70609599E-03  0.00000000E+00
  0.00000000E+00  1.71846452E-03  0.00000000E+00 -1.19906358E-04  0.00000000E+00
  0.00000000E+00 -1.83334330E-04 -1.85815345E-04  0.00000000E+00  0.00000000E+00
  0.00000000E+00  0.00000000E+00  5.46802712E-05  0.00000000E+00  0.00000000E+00
  2.33660877E-01  3.03961034E-01  2.53461981E-02 -4.75934963E-02  1.98792224E-01
  1.16352467E-03 -5.80431589E-04 -7.38094657E-06 -1.11419212E-02  8.91922730E-03
  1.30570852E-04  5.24479910E-02 -4.24146242E-02 -3.81222535E-04 -2.05056697E-04
 -1.23354407E-05  9.88958306E-06  1.07711353E-04 -4.44850456E-04  1.95498616E-03
  2.10709865E-04 -2.24224336E-04 -7.17368497E-04  3.18966399E-03 -3.15384504E-05
  2.65724881E-04 -7.65926397E-05  2.25893162E-05 -3.16017452E-05  2.48543925E-04
  4.36896869E-04 -2.45895613E-04  7.74886221E-04  7.48770432E-03 -7.29192207E-04
  5.04191703E-04  2.70906424E-05  2.30378151E-03  3.05328824E-03 -4.15201593E-03
  3.34612771E-02 -2.15510156E-01  0.00000000E+00  2.28884322E-04 -6.96758409E-05
  0.00000000E+00 -8.99672960E-03  9.71244895E-03  0.00000000E+00  3.22035363E-02
 -4.24608138E-02 -8.55769224E-05  0.00000000E+00 -2.02528578E-05  5.15367806E-06
  0.00000000E+00  9.41246339E-04  0.00000000E+00 -2.51608880E-03 -1.19547667E-03
  0.00000000E+00  1.27105037E-04  0.00000000E+00 -7.16888728E-05 -2.81346118E-04
  0.00000000E+00  0.00000000E+00  5.15143621E-05 -2.30378151E-03 -3.05328824E-03
  4.15201593E-03 -3.34612771E-02  2.15510156E-01  0.00000000E+00  2.28884322E-04
  6.96758409E-05  0.00000000E+00 -8.99672960E-03 -9.71244895E-03  0.00000000E+00
  3.22035363E-02  4.24608138E-02  8.55769224E-05  0.00000000E+00 -2.02528578E-05
 -5.15367806E-06  0.00000000E+00 -9.41246339E-04  0.00000000E+00 -2.51608880E-03
  1.19547667E-03  0.00000000E+00 -1.27105037E-04  0.00000000E+00 -7.16888728E-05
  2.81346118E-04  0.00000000E+00  0.00000000E+00  5.15143621E-05 -2.33660877E-01
 -3.03961034E-01 -2.53461981E-02  4.75934963E-02 -1.98792224E-01 -1.16352467E-03
 -5.80431589E-04  7.38094657E-06  1.11419212E-02  8.91922730E-03 -1.30570852E-04
 -5.24479910E-02 -4.24146242E-02  3.81222535E-04  2.05056697E-04  1.23354407E-05
  9.88958306E-06 -1.07711353E-04 -4.44850456E-04 -1.95498616E-03 -2.10709865E-04
 -2.24224336E-04  7.17368497E-04  3.18966399E-03  3.15384504E-05 -2.65724881E-04
 -7.65926397E-05 -2.25893162E-05 -3.16017452E-05 -2.48543925E-04  4.36896869E-04
  2.45895613E-04 -7.74886221E-04 -7.48770432E-03  7.29192207E-04  5.04191703E-04
 -2.70906424E-05  2.33660877E-01  3.03961034E-01  2.53461981E-02 -4.75934963E-02
  1.98792224E-01 -1.16352467E-03 -5.80431589E-04 -7.38094657E-06  1.11419212E-02
  8.91922730E-03  1.30570852E-04 -5.24479910E-02 -4.24146242E-02 -3.81222535E-04
 -2.05056697E-04  1.23354407E-05  9.88958306E-06  1.07711353E-04  4.44850456E-04
  1.95498616E-03 -2.10709865E-04 -2.24224336E-04 -7.17368497E-04 -3.18966399E-03
 -3.15384504E-05 -2.65724881E-04 -7.65926397E-05  2.25893162E-05  3.16017452E-05
 -2.48543925E-04  4.36896869E-04 -2.45895613E-04  7.74886221E-04  7.48770432E-03
  7.29192207E-04  5.04191703E-04  2.70906424E-05 -5.68264482E-03 -7.34775628E-03
 -3.67087776E-03  2.23816381E-02 -1.63219913E-01  0.00000000E+00  2.56298728E-04
  1.59122502E-05  0.00000000E+00 -6.27223309E-03 -7.90351840E-03  0.00000000E+00
  2.35789008E-02  3.15206610E-02 -3.69181068E-05  0.00000000E+00  2.32058026E-05
  4.48251112E-05  0.00000000E+00  6.32382913E-04  0.00000000E+00  1.20277195E-03
 -3.65770326E-04  0.00000000E+00 -1.78076130E-04  0.00000000E+00 -1.82433475E-04
  2.32067378E-04  0.00000000E+00  0.00000000E+00  2.17757648E-05 -5.07319229E-06
  1.89083930E-03  1.02192464E-03  0.00000000E+00 -2.70398168E-04 -2.00544215E-04
 -2.33660877E-01 -3.03961034E-01 -2.53461981E-02  4.75934963E-02 -1.98792224E-01
  1.16352467E-03 -5.80431589E-04  7.38094657E-06 -1.11419212E-02  8.91922730E-03
 -1.30570852E-04  5.24479910E-02 -4.24146242E-02  3.81222535E-04  2.05056697E-04
 -1.23354407E-05  9.88958306E-06 -1.07711353E-04  4.44850456E-04 -1.95498616E-03
  2.10709865E-04 -2.24224336E-04  7.17368497E-04 -3.18966399E-03  3.15384504E-05
  2.65724881E-04 -7.65926397E-05 -2.25893162E-05  3.16017452E-05  2.48543925E-04
  4.36896869E-04  2.45895613E-04 -7.74886221E-04 -7.48770432E-03 -7.29192207E-04
  5.04191703E-04 -2.70906424E-05  5.68264482E-03  7.34775628E-03  3.67087776E-03
 -2.23816381E-02  1.63219913E-01  0.00000000E+00  2.56298728E-04 -1.59122502E-05
  0.00000000E+00 -6.27223309E-03  7.90351840E-03  0.00000000E+00  2.35789008E-02
 -3.15206610E-02  3.69181068E-05  0.00000000E+00  2.32058026E-05 -4.48251112E-05
  0.00000000E+00 -6.32382913E-04  0.00000000E+00  1.20277195E-03  3.65770326E-04
  0.00000000E+00  1.78076130E-04  0.00000000E+00 -1.82433475E-04 -2.32067378E-04
  0.00000000E+00  0.00000000E+00  2.17757648E-05  5.07319229E-06 -1.89083930E-03
 -1.02192464E-03  0.00000000E+00 -2.70398168E-04  2.00544215E-04 -1.56862449E-03
 -1.97194828E-03 -8.17774949E-04  2.31684605E-03 -2.20033597E-02  9.81011859E-05
  7.44245540E-05 -9.07247223E-05  1.08771434E-03 -5.09554168E-05 -1.45992591E-03
 -5.97096440E-03 -1.54607961E-04  2.44909180E-03  4.06424367E-06 -4.51850836E-05
  3.05766551E-05  3.51266560E-05 -1.82657027E-06  1.26199610E-04 -7.60065490E-04
  9.55170927E-05  5.66998513E-05  1.54389174E-04  1.49082236E-05 -1.54227441E-04
  6.11149970E-05  1.81980831E-04  1.02015796E-04 -1.73911489E-04 -4.72261417E-06
  2.54678946E-05  6.40904700E-04  1.01856758E-03  7.72098627E-05 -4.79998137E-05
 -4.38650164E-07  3.30371231E-01  4.30205744E-01  2.99725621E-02 -3.41910622E-02
  4.33058684E-02  0.00000000E+00 -1.10395287E-03  1.43099364E-03  0.00000000E+00
  9.31364360E-04 -4.71306792E-03  0.00000000E+00 -3.02096116E-03  1.34370681E-02
 -4.03853295E-05  0.00000000E+00 -6.50836747E-05  1.20953687E-05  0.00000000E+00
 -8.76995257E-05  0.00000000E+00 -7.20649618E-05 -2.36991099E-04  0.00000000E+00
 -1.16522093E-05  0.00000000E+00 -2.58429039E-04 -1.21613908E-04  0.00000000E+00
  0.00000000E+00 -3.01316305E-04  3.30371231E-01  4.30205744E-01  2.99725621E-02
 -3.41910622E-02  4.33058684E-02  0.00000000E+00  1.10395287E-03  1.43099364E-03
  0.00000000E+00 -9.31364360E-04 -4.71306792E-03  0.00000000E+00  3.02096116E-03
  1.34370681E-02 -4.03853295E-05  0.00000000E+00  6.50836747E-05  1.20953687E-05
  0.00000000E+00 -8.76995257E-05  0.00000000E+00  7.20649618E-05 -2.36991099E-04
  0.00000000E+00 -1.16522093E-05  0.00000000E+00  2.58429039E-04 -1.21613908E-04
  0.00000000E+00  0.00000000E+00  3.01316305E-04 -1.56862449E-03 -1.97194828E-03
 -8.17774949E-04  2.31684605E-03 -2.20033597E-02  9.81011859E-05 -7.44245540E-05
 -9.07247223E-05  1.08771434E-03  5.09554168E-05 -1.45992591E-03 -5.97096440E-03
  1.54607961E-04  2.44909180E-03  4.06424367E-06 -4.51850836E-05 -3.05766551E-05
  3.51266560E-05  1.82657027E-06  1.26199610E-04 -7.60065490E-04 -9.55170927E-05
  5.66998513E-05 -1.54389174E-04  1.49082236E-05 -1.54227441E-04 -6.11149970E-05
  1.81980831E-04 -1.02015796E-04 -1.73911489E-04  4.72261417E-06  2.54678946E-05
  6.40904700E-04  1.01856758E-03  7.72098627E-05  4.79998137E-05 -4.38650164E-07
 -1.56862449E-03 -1.97194828E-03 -8.17774949E-04  2.31684605E-03 -2.20033597E-02
 -9.81011859E-05  7.44245540E-05 -9.07247223E-05 -1.08771434E-03 -5.09554168E-05
 -1.45992591E-03  5.97096440E-03 -1.54607961E-04  2.44909180E-03  4.06424367E-06
  4.51850836E-05  3.05766551E-05  3.51266560E-05  1.82657027E-06  1.26199610E-04
  7.60065490E-04  9.55170927E-05  5.66998513E-05 -1.54389174E-04  1.49082236E-05
  1.54227441E-04  6.11149970E-05  1.81980831E-04 -1.02015796E-04  1.73911489E-04
 -4.72261417E-06  2.54678946E-05  6.40904700E-04  1.01856758E-03 -7.72098627E-05
 -4.79998137E-05 -4.38650164E-07  2.62616627E-05  9.64692210E-05 -7.33990984E-04
 -1.86363477E-04  9.05997836E-03  0.00000000E+00  2.02633675E-05  1.96743946E-04
  0.00000000E+00  1.82673165E-04 -1.67449535E-04  0.00000000E+00 -1.64268415E-04
 -2.90899600E-03 -1.28362342E-05  0.00000000E+00 -1.34153924E-04 -4.84094150E-05
  0.00000000E+00  6.10287690E-04  0.00000000E+00  4.54056912E-04  3.75381776E-04
  0.00000000E+00 -1.95683746E-04  0.00000000E+00 -3.95020237E-05 -5.56048247E-05
  0.00000000E+00  0.00000000E+00 -1.39478137E-05 -1.62565167E-05 -5.87519653E-04
  5.05091055E-04  0.00000000E+00  7.09606171E-05  6.21731721E-06 -1.56862449E-03
 -1.97194828E-03 -8.17774949E-04  2.31684605E-03 -2.20033597E-02 -9.81011859E-05
 -7.44245540E-05 -9.07247223E-05 -1.08771434E-03  5.09554168E-05 -1.45992591E-03
  5.97096440E-03  1.54607961E-04  2.44909180E-03  4.06424367E-06  4.51850836E-05
 -3.05766551E-05  3.51266560E-05 -1.82657027E-06  1.26199610E-04  7.60065490E-04
 -9.55170927E-05  5.66998513E-05  1.54389174E-04  1.49082236E-05  1.54227441E-04
 -6.11149970E-05  1.81980831E-04  1.02015796E-04  1.73911489E-04  4.72261417E-06
  2.54678946E-05  6.40904700E-04  1.01856758E-03 -7.72098627E-05  4.79998137E-05
 -4.38650164E-07  2.62616627E-05  9.64692210E-05 -7.33990984E-04 -1.86363477E-04
  9.05997836E-03  0.00000000E+00 -2.02633675E-05  1.96743946E-04  0.00000000E+00
 -1.82673165E-04 -1.67449535E-04  0.00000000E+00  1.64268415E-04 -2.90899600E-03
 -1.28362342E-05  0.00000000E+00  1.34153924E-04 -4.84094150E-05  0.00000000E+00
  6.10287690E-04  0.00000000E+00 -4.54056912E-04  3.75381776E-04  0.00000000E+00
 -1.95683746E-04  0.00000000E+00  3.95020237E-05 -5.56048247E-05  0.00000000E+00
  0.00000000E+00  1.39478137E-05 -1.62565167E-05 -5.87519653E-04  5.05091055E-04
  0.00000000E+00 -7.09606171E-05  6.21731721E-06 -1.66108465E-03 -2.17106667E-03
  2.82858512E-04  1.88578750E-03 -6.10897936E-02  2.50736180E-04 -1.50809884E-04
 -1.60571167E-04  6.84440953E-04  1.23338307E-03 -1.89765004E-03 -1.52474031E-02
  1.00011449E-02  5.45212400E-03 -7.92603156E-05 -6.29322171E-05 -2.21552818E-05
  4.79421740E-05 -9.74263801E-05  1.15415347E-03 -7.66043751E-04  5.95752175E-04
  2.77279070E-04  1.33598397E-03 -4.84747317E-05 -1.46863917E-04 -4.38712107E-06
  1.86468988E-04 -2.25054369E-05 -5.42430649E-05 -1.94118074E-05  1.19608196E-04
  1.29549422E-03 -1.23035846E-03  1.00103929E-04 -7.38273331E-05 -4.26006319E-05
  3.30469473E-01  4.30082259E-01  3.04563589E-02 -3.85283693E-02  1.68893930E-01
  0.00000000E+00 -6.59949189E-04  1.47084826E-03  0.00000000E+00 -2.58547589E-04
 -4.89016853E-03  0.00000000E+00 -3.36734588E-02  3.05689853E-02 -2.28820672E-04
  0.00000000E+00  1.84157932E-05 -3.31326543E-04  0.00000000E+00 -5.96606486E-04
  0.00000000E+00  2.64013742E-04 -1.77975526E-03  0.00000000E+00  9.84350824E-05
  0.00000000E+00  4.30808586E-04 -8.24833008E-06  0.00000000E+00  0.00000000E+00
  5.51644530E-04 -3.30469473E-01 -4.30082259E-01 -3.04563589E-02  3.85283693E-02
 -1.68893930E-01  0.00000000E+00 -6.59949189E-04 -1.47084826E-03  0.00000000E+00
 -2.58547589E-04  4.89016853E-03  0.00000000E+00 -3.36734588E-02 -3.05689853E-02
  2.28820672E-04  0.00000000E+00  1.84157932E-05  3.31326543E-04  0.00000000E+00
  5.96606486E-04  0.00000000E+00  2.64013742E-04  1.77975526E-03  0.00000000E+00
 -9.84350824E-05  0.00000000E+00  4.30808586E-04  8.24833008E-06  0.00000000E+00
  0.00000000E+00  5.51644530E-04  1.66108465E-03  2.17106667E-03 -2.82858512E-04
 -1.88578750E-03  6.10897936E-02 -2.50736180E-04 -1.50809884E-04  1.60571167E-04
 -6.84440953E-04  1.23338307E-03  1.89765004E-03  1.52474031E-02  1.00011449E-02
 -5.45212400E-03  7.92603156E-05  6.29322171E-05 -2.21552818E-05 -4.79421740E-05
 -9.74263801E-05 -1.15415347E-03  7.66043751E-04  5.95752175E-04 -2.77279070E-04
  1.33598397E-03  4.84747317E-05  1.46863917E-04 -4.38712107E-06 -1.86468988E-04
 -2.25054369E-05  5.42430649E-05 -1.94118074E-05 -1.19608196E-04 -1.29549422E-03
  1.23035846E-03 -1.00103929E-04 -7.38273331E-05  4.26006319E-05 -1.66108465E-03
 -2.17106667E-03  2.82858512E-04  1.88578750E-03 -6.10897936E-02 -2.50736180E-04
 -1.50809884E-04 -1.60571167E-04 -6.84440953E-04  1.23338307E-03 -1.89765004E-03
  1.52474031E-02  1.00011449E-02  5.45212400E-03 -7.92603156E-05  6.29322171E-05
 -2.21552818E-05  4.79421740E-05  9.74263801E-05  1.15415347E-03  7.66043751E-04
  5.95752175E-04  2.77279070E-04 -1.33598397E-03 -4.84747317E-05  1.46863917E-04
 -4.38712107E-06  1.86468988E-04  2.25054369E-05  5.42430649E-05 -1.94118074E-05
  1.19608196E-04  1.29549422E-03 -1.23035846E-03 -1.00103929E-04 -7.38273331E-05
 -4.26006319E-05 -2.23010817E-06  8.79895625E-05 -2.03429484E-03  7.82617996E-03
  7.08950835E-03  0.00000000E+00  8.75847665E-05  3.00814042E-04  0.00000000E+00
 -1.59768171E-03 -2.75003644E-03  0.00000000E+00  4.25456211E-03  3.54656577E-03
  1.94810411E-05  0.00000000E+00 -6.46224478E-05 -4.05604197E-05  0.00000000E+00
  1.13700080E-03  0.00000000E+00  1.95418502E-03 -2.54728256E-04  0.00000000E+00
 -1.51535057E-04  0.00000000E+00 -7.79479684E-07  4.22608812E-05  0.00000000E+00
  0.00000000E+00 -5.70537719E-05 -4.45885958E-05 -1.73351299E-03 -3.51375496E-03
  0.00000000E+00  9.71659013E-05  1.00378542E-04  1.66108465E-03  2.17106667E-03
 -2.82858512E-04 -1.88578750E-03  6.10897936E-02  2.50736180E-04 -1.50809884E-04
  1.60571167E-04  6.84440953E-04  1.23338307E-03  1.89765004E-03 -1.52474031E-02
  1.00011449E-02 -5.45212400E-03  7.92603156E-05 -6.29322171E-05 -2.21552818E-05
 -4.79421740E-05  9.74263801E-05 -1.15415347E-03 -7.66043751E-04  5.95752175E-04
 -2.77279070E-04 -1.33598397E-03  4.84747317E-05 -1.46863917E-04 -4.38712107E-06
 -1.86468988E-04  2.25054369E-05 -5.42430649E-05 -1.94118074E-05 -1.19608196E-04
 -1.29549422E-03  1.23035846E-03  1.00103929E-04 -7.38273331E-05  4.26006319E-05
  2.23010817E-06 -8.79895625E-05  2.03429484E-03 -7.82617996E-03 -7.08950835E-03
  0.00000000E+00  8.75847665E-05 -3.00814042E-04  0.00000000E+00 -1.59768171E-03
  2.75003644E-03  0.00000000E+00  4.25456211E-03 -3.54656577E-03 -1.94810411E-05
  0.00000000E+00 -6.46224478E-05  4.05604197E-05  0.00000000E+00 -1.13700080E-03
  0.00000000E+00  1.95418502E-03  2.54728256E-04  0.00000000E+00  1.51535057E-04
  0.00000000E+00 -7.79479684E-07 -4.22608812E-05  0.00000000E+00  0.00000000E+00
 -5.70537719E-05  4.45885958E-05  1.73351299E-03  3.51375496E-03  0.00000000E+00
  9.71659013E-05 -1.00378542E-04 -3.27479621E-02 -6.84780786E-02  9.88504662E-02
  1.02201050E-01  1.04533077E-02  4.53380890E-02 -3.15577443E-02 -8.90164304E-04
  2.61448218E-02 -1.94383837E-02  4.76552430E-05  2.85543533E-03 -6.43283279E-04
  1.57396324E-04 -1.73724322E-03 -2.44171855E-04  4.45817261E-04  1.04329607E-03
 -2.32680886E-03 -5.05171838E-03 -1.61104452E-04  4.55038444E-04  1.97681156E-03
 -8.07674475E-03  2.32571507E-04  5.02864030E-04  4.52875263E-04 -3.11247329E-05
  3.90841658E-04  4.38334454E-04  2.75327800E-05  7.91352445E-03  1.58690144E-03
  1.74908199E-03  9.22320149E-04 -6.35760278E-04  9.19672232E-05 -3.86706767E-02
 -8.08664074E-02  1.18277185E-01  1.11225821E-01  2.53428367E-04  0.00000000E+00
 -4.48925987E-02  5.03140329E-02  0.00000000E+00 -2.29997133E-02  3.38888592E-02
  0.00000000E+00 -5.74162325E-04 -7.63870773E-04  2.09088794E-04  0.00000000E+00
 -2.48540350E-03 -1.47022195E-03  0.00000000E+00  3.23621857E-03  0.00000000E+00
 -4.34876860E-03 -8.30060235E-04  0.00000000E+00 -4.31620430E-04  0.00000000E+00
  1.75732720E-04  9.01703663E-04  0.00000000E+00  0.00000000E+00  8.98689730E-04
 -3.86706767E-02 -8.08664074E-02  1.18277185E-01  1.11225821E-01  2.53428367E-04
  0.00000000E+00  4.48925987E-02  5.03140329E-02  0.00000000E+00  2.29997133E-02
  3.38888592E-02  0.00000000E+00  5.74162325E-04 -7.63870773E-04  2.09088794E-04
  0.00000000E+00  2.48540350E-03 -1.47022195E-03  0.00000000E+00  3.23621857E-03
  0.00000000E+00  4.34876860E-03 -8.30060235E-04  0.00000000E+00 -4.31620430E-04
  0.00000000E+00 -1.75732720E-04  9.01703663E-04  0.00000000E+00  0.00000000E+00
 -8.98689730E-04 -3.27479621E-02 -6.84780786E-02  9.88504662E-02  1.02201050E-01
  1.04533077E-02  4.53380890E-02  3.15577443E-02 -8.90164304E-04  2.61448218E-02
  1.94383837E-02  4.76552430E-05  2.85543533E-03  6.43283279E-04  1.57396324E-04
 -1.73724322E-03 -2.44171855E-04 -4.45817261E-04  1.04329607E-03  2.32680886E-03
 -5.05171838E-03 -1.61104452E-04 -4.55038444E-04  1.97681156E-03  8.07674475E-03
  2.32571507E-04  5.02864030E-04 -4.52875263E-04 -3.11247329E-05 -3.90841658E-04
  4.38334454E-04 -2.75327800E-05  7.91352445E-03  1.58690144E-03  1.74908199E-03
  9.22320149E-04  6.35760278E-04  9.19672232E-05 -3.27479621E-02 -6.84780786E-02
  9.88504662E-02  1.02201050E-01  1.04533077E-02 -4.53380890E-02 -3.15577443E-02
 -8.90164304E-04 -2.61448218E-02 -1.94383837E-02  4.76552430E-05 -2.85543533E-03
 -6.43283279E-04  1.57396324E-04 -1.73724322E-03  2.44171855E-04  4.45817261E-04
  1.04329607E-03  2.32680886E-03 -5.05171838E-03  1.61104452E-04  4.55038444E-04
  1.97681156E-03  8.07674475E-03  2.32571507E-04 -5.02864030E-04  4.52875263E-04
 -3.11247329E-05 -3.90841658E-04 -4.38334454E-04  2.75327800E-05  7.91352445E-03
  1.58690144E-03  1.74908199E-03 -9.22320149E-04 -6.35760278E-04  9.19672232E-05
 -3.52265967E-02 -7.36846140E-02  1.05261689E-01  1.17420536E-01 -1.73106306E-03
  0.00000000E+00 -3.31060566E-02 -4.34030002E-02  0.00000000E+00 -1.89938567E-02
 -2.78870132E-02  0.00000000E+00 -1.96312412E-03 -5.63681874E-04  9.91786996E-04
  0.00000000E+00  2.05296545E-03 -7.01888062E-04  0.00000000E+00  4.58910653E-03
  0.00000000E+00  6.86109963E-03 -1.86242461E-03  0.00000000E+00  2.40726791E-04
  0.00000000E+00  5.21276906E-04 -1.22496504E-03  0.00000000E+00  0.00000000E+00
  6.50960374E-04  9.39329770E-03  3.52854459E-03  3.53281674E-03  0.00000000E+00
 -7.32364939E-04 -1.02459662E-03 -3.27479621E-02 -6.84780786E-02  9.88504662E-02
  1.02201050E-01  1.04533077E-02 -4.53380890E-02  3.15577443E-02 -8.90164304E-04
 -2.61448218E-02  1.94383837E-02  4.76552430E-05 -2.85543533E-03  6.43283279E-04
  1.57396324E-04 -1.73724322E-03  2.44171855E-04 -4.45817261E-04  1.04329607E-03
 -2.32680886E-03 -5.05171838E-03  1.61104452E-04 -4.55038444E-04  1.97681156E-03
 -8.07674475E-03  2.32571507E-04 -5.02864030E-04 -4.52875263E-04 -3.11247329E-05
  3.90841658E-04 -4.38334454E-04 -2.75327800E-05  7.91352445E-03  1.58690144E-03
  1.74908199E-03 -9.22320149E-04  6.35760278E-04  9.19672232E-05 -3.52265967E-02
 -7.36846140E-02  1.05261689E-01  1.17420536E-01 -1.73106306E-03  0.00000000E+00
  3.31060566E-02 -4.34030002E-02  0.00000000E+00  1.89938567E-02 -2.78870132E-02
  0.00000000E+00  1.96312412E-03 -5.63681874E-04  9.91786996E-04  0.00000000E+00
 -2.05296545E-03 -7.01888062E-04  0.00000000E+00  4.58910653E-03  0.00000000E+00
 -6.86109963E-03 -1.86242461E-03  0.00000000E+00  2.40726791E-04  0.00000000E+00
 -5.21276906E-04 -1.22496504E-03  0.00000000E+00  0.00000000E+00 -6.50960374E-04
  9.39329770E-03  3.52854459E-03  3.53281674E-03  0.00000000E+00  7.32364939E-04
 -1.02459662E-03 -4.99022526E-02 -1.05649352E-01  1.54051628E-01  2.05463347E-01
  3.16124279E-03  6.94642455E-03 -4.88755465E-02 -1.10901279E-03  1.17372778E-02
 -3.65855817E-02 -6.15744790E-04 -1.23390100E-02  3.05375573E-03  5.56691451E-04
 -1.49435394E-03 -3.31306246E-04  3.95009678E-04 -3.19589753E-03 -1.81609595E-03
 -4.49427193E-03 -5.69019932E-04  4.07666881E-04 -8.38638706E-04 -7.57136544E-03
  1.80467080E-04  2.71285084E-03  6.21521499E-04 -6.30754519E-05  2.72668122E-04
  4.28366472E-04  1.77130588E-03  3.01046231E-02  2.68706396E-02  7.31750011E-04
  3.17571432E-03 -3.16005266E-03  7.87410469E-05  0.00000000E+00  0.00000000E+00
  0.00000000E+00  0.00000000E+00  0.00000000E+00 -8.13482651E-02  0.00000000E+00
  0.00000000E+00 -4.72864519E-02  0.00000000E+00  0.00000000E+00 -1.12717813E-02
  0.00000000E+00  0.00000000E+00  0.00000000E+00 -7.46372602E-03  0.00000000E+00
  0.00000000E+00  3.69207276E-03  0.00000000E+00 -6.00409305E-03  0.00000000E+00
  0.00000000E+00  3.89509860E-03  0.00000000E+00 -3.77924966E-04  0.00000000E+00
  0.00000000E+00  1.40765600E-03  9.30269423E-04  0.00000000E+00  0.00000000E+00
  0.00000000E+00  0.00000000E+00  0.00000000E+00  0.00000000E+00 -8.13482651E-02
  0.00000000E+00  0.00000000E+00 -4.72864519E-02  0.00000000E+00  0.00000000E+00
 -1.12717813E-02  0.00000000E+00  0.00000000E+00  0.00000000E+00 -7.46372602E-03
  0.00000000E+00  0.00000000E+00 -3.69207276E-03  0.00000000E+00 -6.00409305E-03
  0.00000000E+00  0.00000000E+00 -3.89509860E-03  0.00000000E+00 -3.77924966E-04
  0.00000000E+00  0.00000000E+00 -1.40765600E-03  9.30269423E-04  0.00000000E+00
 -4.99022526E-02 -1.05649352E-01  1.54051628E-01  2.05463347E-01  3.16124279E-03
  6.94642455E-03  4.88755465E-02 -1.10901279E-03  1.17372778E-02  3.65855817E-02
 -6.15744790E-04 -1.23390100E-02 -3.05375573E-03  5.56691451E-04 -1.49435394E-03
 -3.31306246E-04 -3.95009678E-04 -3.19589753E-03  1.81609595E-03 -4.49427193E-03
 -5.69019932E-04 -4.07666881E-04 -8.38638706E-04  7.57136544E-03  1.80467080E-04
  2.71285084E-03 -6.21521499E-04 -6.30754519E-05 -2.72668122E-04  4.28366472E-04
 -1.77130588E-03  3.01046231E-02  2.68706396E-02  7.31750011E-04  3.17571432E-03
  3.16005266E-03  7.87410469E-05  4.99022526E-02  1.05649352E-01 -1.54051628E-01
 -2.05463347E-01 -3.16124279E-03  6.94642455E-03  4.88755465E-02  1.10901279E-03
  1.17372778E-02  3.65855817E-02  6.15744790E-04 -1.23390100E-02 -3.05375573E-03
 -5.56691451E-04  1.49435394E-03 -3.31306246E-04 -3.95009678E-04  3.19589753E-03
 -1.81609595E-03  4.49427193E-03 -5.69019932E-04 -4.07666881E-04  8.38638706E-04
 -7.57136544E-03 -1.80467080E-04  2.71285084E-03 -6.21521499E-04  6.30754519E-05
  2.72668122E-04  4.28366472E-04 -1.77130588E-03 -3.01046231E-02 -2.68706396E-02
 -7.31750011E-04  3.17571432E-03  3.16005266E-03 -7.87410469E-05  0.00000000E+00
  0.00000000E+00  0.00000000E+00  0.00000000E+00  0.00000000E+00 -7.44974746E-02
  0.00000000E+00  0.00000000E+00 -4.92723923E-02  0.00000000E+00  0.00000000E+00
 -1.14673629E-02  0.00000000E+00  0.00000000E+00  0.00000000E+00  6.57334800E-03
  0.00000000E+00  0.00000000E+00  2.90798009E-03  0.00000000E+00  5.66563748E-03
  0.00000000E+00  0.00000000E+00  3.32349421E-03  0.00000000E+00 -5.68549057E-04
  0.00000000E+00  0.00000000E+00 -1.65598592E-03  1.03122024E-03  0.00000000E+00
  0.00000000E+00  0.00000000E+00  0.00000000E+00 -1.41002230E-03  0.00000000E+00
  0.00000000E+00  4.99022526E-02  1.05649352E-01 -1.54051628E-01 -2.05463347E-01
 -3.16124279E-03  6.94642455E-03 -4.88755465E-02  1.10901279E-03  1.17372778E-02
 -3.65855817E-02  6.15744790E-04 -1.23390100E-02  3.05375573E-03 -5.56691451E-04
  1.49435394E-03 -3.31306246E-04  3.95009678E-04  3.19589753E-03  1.81609595E-03
  4.49427193E-03 -5.69019932E-04  4.07666881E-04  8.38638706E-04  7.57136544E-03
 -1.80467080E-04  2.71285084E-03  6.21521499E-04  6.30754519E-05 -2.72668122E-04
  4.28366472E-04  1.77130588E-03 -3.01046231E-02 -2.68706396E-02 -7.31750011E-04
  3.17571432E-03 -3.16005266E-03 -7.87410469E-05  0.00000000E+00  0.00000000E+00
  0.00000000E+00  0.00000000E+00  0.00000000E+00 -7.44974746E-02  0.00000000E+00
  0.00000000E+00 -4.92723923E-02  0.00000000E+00  0.00000000E+00 -1.14673629E-02
  0.00000000E+00  0.00000000E+00  0.00000000E+00  6.57334800E-03  0.00000000E+00
  0.00000000E+00 -2.90798009E-03  0.00000000E+00  5.66563748E-03  0.00000000E+00
  0.00000000E+00 -3.32349421E-03  0.00000000E+00 -5.68549057E-04  0.00000000E+00
  0.00000000E+00  1.65598592E-03  1.03122024E-03  0.00000000E+00  0.00000000E+00
  0.00000000E+00  0.00000000E+00 -1.41002230E-03  0.00000000E+00  0.00000000E+00
  2.66747491E-05  4.17245481E-05  4.03610071E-04  2.87318202E-05  1.79921230E-02
 -2.32492665E-03  7.35051100E-03  6.74549512E-02 -9.17644575E-04  4.95835509E-03
  4.66921857E-02  7.89811255E-03 -3.77712582E-03  1.08977188E-02  4.02353945E-04
  6.23937287E-03 -3.26699764E-03  1.46525672E-04  5.27859336E-04  1.63818672E-03
  6.33234526E-03 -4.31826991E-03 -6.97081352E-04  1.77695093E-03 -1.42834000E-03
  1.26440580E-04  5.37110134E-05 -1.86121448E-04 -2.16738175E-03  3.37458195E-05
  2.16509932E-04  1.86915871E-03  3.70084014E-03  2.19869830E-03  3.84952361E-04
 -2.61654690E-04  1.17630495E-03  4.85174326E-02  1.02821362E-01 -1.53813011E-01
 -1.79132898E-01 -1.05863160E-02  0.00000000E+00  8.12578183E-02 -5.67585038E-03
  0.00000000E+00  4.84546488E-02 -1.08142644E-02  0.00000000E+00  2.92066711E-03
  7.43628675E-03  5.84095166E-03  0.00000000E+00  6.37644537E-04  4.01819917E-03
  0.00000000E+00  3.73403007E-03  0.00000000E+00  3.40564333E-03  2.17535104E-03
  0.00000000E+00  1.94240958E-03  0.00000000E+00 -8.25639373E-04 -1.84452022E-03
  0.00000000E+00  0.00000000E+00 -1.36087634E-03  4.85174326E-02  1.02821362E-01
 -1.53813011E-01 -1.79132898E-01 -1.05863160E-02  0.00000000E+00 -8.12578183E-02
 -5.67585038E-03  0.00000000E+00 -4.84546488E-02 -1.08142644E-02  0.00000000E+00
 -2.92066711E-03  7.43628675E-03  5.84095166E-03  0.00000000E+00 -6.37644537E-04
  4.01819917E-03  0.00000000E+00  3.73403007E-03  0.00000000E+00 -3.40564333E-03
  2.17535104E-03  0.00000000E+00  1.94240958E-03  0.00000000E+00  8.25639373E-04
 -1.84452022E-03  0.00000000E+00  0.00000000E+00  1.36087634E-03  2.66747491E-05
  4.17245481E-05  4.03610071E-04  2.87318202E-05  1.79921230E-02 -2.32492665E-03
 -7.35051100E-03  6.74549512E-02 -9.17644575E-04 -4.95835509E-03  4.66921857E-02
  7.89811255E-03  3.77712582E-03  1.08977188E-02  4.02353945E-04  6.23937287E-03
  3.26699764E-03  1.46525672E-04 -5.27859336E-04  1.63818672E-03  6.33234526E-03
  4.31826991E-03 -6.97081352E-04 -1.77695093E-03 -1.42834000E-03  1.26440580E-04
 -5.37110134E-05 -1.86121448E-04  2.16738175E-03  3.37458195E-05 -2.16509932E-04
  1.86915871E-03  3.70084014E-03  2.19869830E-03  3.84952361E-04  2.61654690E-04
  1.17630495E-03  2.66747491E-05  4.17245481E-05  4.03610071E-04  2.87318202E-05
  1.79921230E-02  2.32492665E-03  7.35051100E-03  6.74549512E-02  9.17644575E-04
  4.95835509E-03  4.66921857E-02 -7.89811255E-03 -3.77712582E-03  1.08977188E-02
  4.02353945E-04 -6.23937287E-03 -3.26699764E-03  1.46525672E-04 -5.27859336E-04
  1.63818672E-03 -6.33234526E-03 -4.31826991E-03 -6.97081352E-04 -1.77695093E-03
 -1.42834000E-03 -1.26440580E-04  5.37110134E-05 -1.86121448E-04  2.16738175E-03
 -3.37458195E-05  2.16509932E-04  1.86915871E-03  3.70084014E-03  2.19869830E-03
 -3.84952361E-04 -2.61654690E-04  1.17630495E-03 -5.37693252E-02 -1.13961185E-01
  1.66731606E-01  2.32982469E-01 -1.73170836E-02  0.00000000E+00 -4.74717577E-02
  2.08433108E-02  0.00000000E+00 -3.77878092E-02  5.05385365E-03  0.00000000E+00
  1.34455657E-02  3.45616084E-02 -3.56397142E-03  0.00000000E+00  1.36151556E-03
 -3.29715109E-03  0.00000000E+00 -8.61204934E-04  0.00000000E+00  4.66620167E-03
 -3.54161345E-03  0.00000000E+00  2.10722085E-03  0.00000000E+00  2.32083668E-03
 -2.77363542E-03  0.00000000E+00  0.00000000E+00  1.33552549E-03  4.32890590E-02
  4.39620128E-02 -6.55693894E-03  0.00000000E+00 -4.48617314E-03 -4.71210329E-03
  2.66747491E-05  4.17245481E-05  4.03610071E-04  2.87318202E-05  1.79921230E-02
  2.32492665E-03 -7.35051100E-03  6.74549512E-02  9.17644575E-04 -4.95835509E-03
  4.66921857E-02 -7.89811255E-03  3.77712582E-03  1.08977188E-02  4.02353945E-04
 -6.23937287E-03  3.26699764E-03  1.46525672E-04  5.27859336E-04  1.63818672E-03
 -6.33234526E-03  4.31826991E-03 -6.97081352E-04  1.77695093E-03 -1.42834000E-03
 -1.26440580E-04 -5.37110134E-05 -1.86121448E-04 -2.16738175E-03 -3.37458195E-05
 -2.16509932E-04  1.86915871E-03  3.70084014E-03  2.19869830E-03 -3.84952361E-04
  2.61654690E-04  1.17630495E-03 -5.37693252E-02 -1.13961185E-01  1.66731606E-01
  2.32982469E-01 -1.73170836E-02  0.00000000E+00  4.74717577E-02  2.08433108E-02
  0.00000000E+00  3.77878092E-02  5.05385365E-03  0.00000000E+00 -1.34455657E-02
  3.45616084E-02 -3.56397142E-03  0.00000000E+00 -1.36151556E-03 -3.29715109E-03
  0.00000000E+00 -8.61204934E-04  0.00000000E+00 -4.66620167E-03 -3.54161345E-03
  0.00000000E+00  2.10722085E-03  0.00000000E+00 -2.32083668E-03 -2.77363542E-03
  0.00000000E+00  0.00000000E+00 -1.33552549E-03  4.32890590E-02  4.39620128E-02
 -6.55693894E-03  0.00000000E+00  4.48617314E-03 -4.71210329E-03  3.50801459E-02
  7.45340333E-02 -1.14454259E-01 -1.23299726E-01 -1.73106668E-01 -4.85765904E-02
 -3.84502145E-02 -5.42619738E-03 -2.94920775E-02 -2.67385065E-02 -3.76851692E-03
 -4.60383011E-02  2.19291294E-02 -4.30087174E-03  1.92953667E-05 -4.51222446E-04
 -3.72389197E-04 -5.88716967E-03 -5.63366277E-04  6.01410177E-04  1.50471365E-04
 -1.69326089E-03 -4.80487567E-03 -1.92538699E-03 -7.48609828E-05 -1.09951790E-03
 -1.95451992E-04  4.77761065E-05 -2.36176595E-04 -2.71136686E-03 -1.34253526E-03
 -2.59206770E-02 -2.79804310E-02 -8.60651182E-03 -3.74689264E-03  1.70436005E-03
 -1.03593112E-04  2.96259407E-02  6.28058877E-02 -8.75171124E-02 -1.53868681E-01
  1.53344762E-01  0.00000000E+00 -3.81611875E-02 -5.25059101E-02  0.00000000E+00
 -8.39932767E-03 -4.75112425E-02  0.00000000E+00 -3.35900270E-02  2.80546505E-02
 -3.58384366E-03  0.00000000E+00 -3.36045188E-03 -4.03994875E-03  0.00000000E+00
 -6.42632912E-03  0.00000000E+00 -4.48703919E-04 -1.81023375E-04  0.00000000E+00
 -1.14482351E-03  0.00000000E+00 -8.51934830E-04 -2.05950636E-03  0.00000000E+00
  0.00000000E+00 -1.19610220E-03 -2.96259407E-02 -6.28058877E-02  8.75171124E-02
  1.53868681E-01 -1.53344762E-01  0.00000000E+00 -3.81611875E-02  5.25059101E-02
  0.00000000E+00 -8.39932767E-03  4.75112425E-02  0.00000000E+00 -3.35900270E-02
 -2.80546505E-02  3.58384366E-03  0.00000000E+00 -3.36045188E-03  4.03994875E-03
  0.00000000E+00  6.42632912E-03  0.00000000E+00 -4.48703919E-04  1.81023375E-04
  0.00000000E+00  1.14482351E-03  0.00000000E+00 -8.51934830E-04  2.05950636E-03
  0.00000000E+00  0.00000000E+00 -1.19610220E-03 -3.50801459E-02 -7.45340333E-02
  1.14454259E-01  1.23299726E-01  1.73106668E-01  4.85765904E-02 -3.84502145E-02
  5.42619738E-03  2.94920775E-02 -2.67385065E-02  3.76851692E-03  4.60383011E-02
  2.19291294E-02  4.30087174E-03 -1.92953667E-05  4.51222446E-04 -3.72389197E-04
  5.88716967E-03 -5.63366277E-04 -6.01410177E-04 -1.50471365E-04 -1.69326089E-03
  4.80487567E-03 -1.92538699E-03  7.48609828E-05  1.09951790E-03 -1.95451992E-04
 -4.77761065E-05 -2.36176595E-04  2.71136686E-03 -1.34253526E-03  2.59206770E-02
  2.79804310E-02  8.60651182E-03  3.74689264E-03  1.70436005E-03  1.03593112E-04
  3.50801459E-02  7.45340333E-02 -1.14454259E-01 -1.23299726E-01 -1.73106668E-01
  4.85765904E-02 -3.84502145E-02 -5.42619738E-03  2.94920775E-02 -2.67385065E-02
 -3.76851692E-03  4.60383011E-02  2.19291294E-02 -4.30087174E-03  1.92953667E-05
  4.51222446E-04 -3.72389197E-04 -5.88716967E-03  5.63366277E-04  6.01410177E-04
 -1.50471365E-04 -1.69326089E-03 -4.80487567E-03  1.92538699E-03 -7.48609828E-05
  1.09951790E-03 -1.95451992E-04  4.77761065E-05  2.36176595E-04  2.71136686E-03
 -1.34253526E-03 -2.59206770E-02 -2.79804310E-02 -8.60651182E-03  3.74689264E-03
  1.70436005E-03 -1.03593112E-04  4.03970730E-02  8.55714498E-02 -1.19291397E-01
 -2.08430088E-01  2.25545608E-01  0.00000000E+00 -4.67645878E-02  4.53298270E-02
  0.00000000E+00 -1.94940233E-02  4.66256115E-02  0.00000000E+00 -6.83934382E-02
 -6.84839402E-02 -4.46651110E-03  0.00000000E+00  7.50238309E-04 -4.03158736E-03
  0.00000000E+00 -7.22085996E-03  0.00000000E+00 -5.02768582E-03 -8.61254184E-04
  0.00000000E+00  9.84669318E-04  0.00000000E+00 -1.48144875E-03  3.16750779E-03
  0.00000000E+00  0.00000000E+00 -1.04039553E-03 -3.15695532E-02 -3.05909663E-02
  1.23546546E-02  0.00000000E+00  1.70411156E-03  4.38890842E-03 -3.50801459E-02
 -7.45340333E-02  1.14454259E-01  1.23299726E-01  1.73106668E-01 -4.85765904E-02
 -3.84502145E-02  5.42619738E-03 -2.94920775E-02 -2.67385065E-02  3.76851692E-03
 -4.60383011E-02  2.19291294E-02  4.30087174E-03 -1.92953667E-05 -4.51222446E-04
 -3.72389197E-04  5.88716967E-03  5.63366277E-04 -6.01410177E-04  1.50471365E-04
 -1.69326089E-03  4.80487567E-03  1.92538699E-03  7.48609828E-05 -1.09951790E-03
 -1.95451992E-04 -4.77761065E-05  2.36176595E-04 -2.71136686E-03 -1.34253526E-03
  2.59206770E-02  2.79804310E-02  8.60651182E-03 -3.74689264E-03  1.70436005E-03
  1.03593112E-04 -4.03970730E-02 -8.55714498E-02  1.19291397E-01  2.08430088E-01
 -2.25545608E-01  0.00000000E+00 -4.67645878E-02 -4.53298270E-02  0.00000000E+00
 -1.94940233E-02 -4.66256115E-02  0.00000000E+00 -6.83934382E-02  6.84839402E-02
  4.46651110E-03  0.00000000E+00  7.50238309E-04  4.03158736E-03  0.00000000E+00
  7.22085996E-03  0.00000000E+00 -5.02768582E-03  8.61254184E-04  0.00000000E+00
 -9.84669318E-04  0.00000000E+00 -1.48144875E-03 -3.16750779E-03  0.00000000E+00
  0.00000000E+00 -1.04039553E-03  3.15695532E-02  3.05909663E-02 -1.23546546E-02
  0.00000000E+00  1.70411156E-03 -4.38890842E-03 -4.52295122E-02 -9.66989343E-02
  1.42277587E-01  2.35532511E-01 -1.37223131E-02 -1.92741841E-02  7.00689571E-02
  2.37715893E-03  8.17973546E-03  2.74781489E-02  1.59307406E-03 -1.88257720E-02
  2.82786979E-02  2.07478626E-03  1.36298909E-04  4.84627260E-05  2.82288936E-04
  3.16592430E-03 -4.00497475E-03  6.55792950E-04 -1.51322117E-04  1.34513191E-03
  1.47976586E-03 -6.69384431E-03  7.74623920E-05  2.80540829E-03 -8.46633859E-05
 -5.79955679E-05  1.46599136E-04  1.35338443E-03  1.43674417E-03  7.23056035E-02
  9.41091573E-02  1.68172444E-02  8.99883026E-03 -6.13383460E-03  1.57460552E-04
  0.00000000E+00  0.00000000E+00  0.00000000E+00  0.00000000E+00  0.00000000E+00
 -6.34347987E-02  0.00000000E+00  0.00000000E+00 -2.89534546E-02  0.00000000E+00
  0.00000000E+00 -1.88516141E-02  0.00000000E+00  0.00000000E+00  0.00000000E+00
 -5.35453382E-03  0.00000000E+00  0.00000000E+00 -3.60501037E-03  0.00000000E+00
 -1.27228519E-03  0.00000000E+00  0.00000000E+00 -1.03320775E-02  0.00000000E+00
 -6.75936579E-04  0.00000000E+00  0.00000000E+00 -1.42941060E-03 -1.35417499E-03
  0.00000000E+00  0.00000000E+00  0.00000000E+00  0.00000000E+00  0.00000000E+00
  0.00000000E+00  6.34347987E-02  0.00000000E+00  0.00000000E+00  2.89534546E-02
  0.00000000E+00  0.00000000E+00  1.88516141E-02  0.00000000E+00  0.00000000E+00
  0.00000000E+00  5.35453382E-03  0.00000000E+00  0.00000000E+00 -3.60501037E-03
  0.00000000E+00  1.27228519E-03  0.00000000E+00  0.00000000E+00 -1.03320775E-02
  0.00000000E+00  6.75936579E-04  0.00000000E+00  0.00000000E+00 -1.42941060E-03
  1.35417499E-03  0.00000000E+00  4.52295122E-02  9.66989343E-02 -1.42277587E-01
 -2.35532511E-01  1.37223131E-02  1.92741841E-02  7.00689571E-02 -2.37715893E-03
 -8.17973546E-03  2.74781489E-02 -1.59307406E-03  1.88257720E-02  2.82786979E-02
 -2.07478626E-03 -1.36298909E-04 -4.84627260E-05  2.82288936E-04 -3.16592430E-03
 -4.00497475E-03 -6.55792950E-04  1.51322117E-04  1.34513191E-03 -1.47976586E-03
 -6.69384431E-03 -7.74623920E-05 -2.80540829E-03 -8.46633859E-05  5.79955679E-05
  1.46599136E-04 -1.35338443E-03  1.43674417E-03 -7.23056035E-02 -9.41091573E-02
 -1.68172444E-02 -8.99883026E-03 -6.13383460E-03 -1.57460552E-04  4.52295122E-02
  9.66989343E-02 -1.42277587E-01 -2.35532511E-01  1.37223131E-02 -1.92741841E-02
 -7.00689571E-02 -2.37715893E-03  8.17973546E-03 -2.74781489E-02 -1.59307406E-03
 -1.88257720E-02 -2.82786979E-02 -2.07478626E-03 -1.36298909E-04  4.84627260E-05
 -2.82288936E-04 -3.16592430E-03 -4.00497475E-03 -6.55792950E-04 -1.51322117E-04
 -1.34513191E-03 -1.47976586E-03 -6.69384431E-03 -7.74623920E-05  2.80540829E-03
  8.46633859E-05  5.79955679E-05  1.46599136E-04  1.35338443E-03 -1.43674417E-03
 -7.23056035E-02 -9.41091573E-02 -1.68172444E-02  8.99883026E-03  6.13383460E-03
 -1.57460552E-04  0.00000000E+00  0.00000000E+00  0.00000000E+00  0.00000000E+00
  0.00000000E+00 -7.20493228E-02  0.00000000E+00  0.00000000E+00 -4.12480453E-02
  0.00000000E+00  0.00000000E+00 -2.29277515E-02  0.00000000E+00  0.00000000E+00
  0.00000000E+00  5.59555352E-03  0.00000000E+00  0.00000000E+00 -2.95734719E-03
  0.00000000E+00  1.76552008E-03  0.00000000E+00  0.00000000E+00 -1.08086974E-02
  0.00000000E+00 -8.86428868E-04  0.00000000E+00  0.00000000E+00  9.05236053E-04
 -1.24679134E-03  0.00000000E+00  0.00000000E+00  0.00000000E+00  0.00000000E+00
 -1.89947450E-03  0.00000000E+00  0.00000000E+00 -4.52295122E-02 -9.66989343E-02
  1.42277587E-01  2.35532511E-01 -1.37223131E-02  1.92741841E-02 -7.00689571E-02
  2.37715893E-03 -8.17973546E-03 -2.74781489E-02  1.59307406E-03  1.88257720E-02
 -2.82786979E-02  2.07478626E-03  1.36298909E-04 -4.84627260E-05 -2.82288936E-04
  3.16592430E-03 -4.00497475E-03  6.55792950E-04  1.51322117E-04 -1.34513191E-03
  1.47976586E-03 -6.69384431E-03  7.74623920E-05 -2.80540829E-03  8.46633859E-05
 -5.79955679E-05  1.46599136E-04 -1.35338443E-03 -1.43674417E-03  7.23056035E-02
  9.41091573E-02  1.68172444E-02 -8.99883026E-03  6.13383460E-03  1.57460552E-04
  0.00000000E+00  0.00000000E+00  0.00000000E+00  0.00000000E+00  0.00000000E+00
  7.20493228E-02  0.00000000E+00  0.00000000E+00  4.12480453E-02  0.00000000E+00
  0.00000000E+00  2.29277515E-02  0.00000000E+00  0.00000000E+00  0.00000000E+00
 -5.59555352E-03  0.00000000E+00  0.00000000E+00 -2.95734719E-03  0.00000000E+00
 -1.76552008E-03  0.00000000E+00  0.00000000E+00 -1.08086974E-02  0.00000000E+00
  8.86428868E-04  0.00000000E+00  0.00000000E+00  9.05236053E-04  1.24679134E-03
  0.00000000E+00  0.00000000E+00  0.00000000E+00  0.00000000E+00  1.89947450E-03
  0.00000000E+00  0.00000000E+00 -3.60402439E-02 -7.70682215E-02  1.16107043E-01
  1.78599358E-01  1.52044207E-02 -9.50168107E-02  1.20374101E-02  3.10744859E-03
 -4.71771890E-02  1.76739751E-03  2.64694648E-03 -2.93697877E-02  5.58830824E-03
  3.09659472E-03 -3.94652627E-03  2.81366486E-04 -3.80386650E-04 -3.10138539E-03
 -2.72115805E-04 -3.70666095E-03  5.45532145E-05 -4.86931704E-04  1.11143951E-03
  6.38722456E-03 -2.43362462E-04  1.45540204E-03  4.09882475E-04 -3.25083306E-05
 -3.45341339E-04  1.96347826E-03  3.01968471E-03  6.99343713E-02  9.35563720E-02
  1.40754741E-02  7.17619010E-03 -7.46148959E-03  4.18103106E-05  2.28650943E-02
  4.89074405E-02 -7.20802018E-02 -1.10645711E-01  1.86630668E-02  0.00000000E+00
  7.69643876E-02  1.73686844E-03  0.00000000E+00  4.90103693E-02 -1.48529168E-02
  0.00000000E+00  8.50091543E-03  1.08619986E-02  6.11973324E-04  0.00000000E+00
  1.00071890E-03  6.39099911E-03  0.00000000E+00 -5.22076626E-03  0.00000000E+00
  2.14718751E-03  5.45043338E-03  0.00000000E+00 -4.15189126E-04  0.00000000E+00
 -2.68291537E-04 -4.90132074E-04  0.00000000E+00  0.00000000E+00 -1.11752414E-03
  2.28650943E-02  4.89074405E-02 -7.20802018E-02 -1.10645711E-01  1.86630668E-02
  0.00000000E+00 -7.69643876E-02  1.73686844E-03  0.00000000E+00 -4.90103693E-02
 -1.48529168E-02  0.00000000E+00 -8.50091543E-03  1.08619986E-02  6.11973324E-04
  0.00000000E+00 -1.00071890E-03  6.39099911E-03  0.00000000E+00 -5.22076626E-03
  0.00000000E+00 -2.14718751E-03  5.45043338E-03  0.00000000E+00 -4.15189126E-04
  0.00000000E+00  2.68291537E-04 -4.90132074E-04  0.00000000E+00  0.00000000E+00
  1.11752414E-03 -3.60402439E-02 -7.70682215E-02  1.16107043E-01  1.78599358E-01
  1.52044207E-02 -9.50168107E-02 -1.20374101E-02  3.10744859E-03 -4.71771890E-02
 -1.76739751E-03  2.64694648E-03 -2.93697877E-02 -5.58830824E-03  3.09659472E-03
 -3.94652627E-03  2.81366486E-04  3.80386650E-04 -3.10138539E-03  2.72115805E-04
 -3.70666095E-03  5.45532145E-05  4.86931704E-04  1.11143951E-03 -6.38722456E-03
 -2.43362462E-04  1.45540204E-03 -4.09882475E-04 -3.25083306E-05  3.45341339E-04
  1.96347826E-03 -3.01968471E-03  6.99343713E-02  9.35563720E-02  1.40754741E-02
  7.17619010E-03  7.46148959E-03  4.18103106E-05 -3.60402439E-02 -7.70682215E-02
  1.16107043E-01  1.78599358E-01  1.52044207E-02  9.50168107E-02  1.20374101E-02
  3.10744859E-03  4.71771890E-02  1.76739751E-03  2.64694648E-03  2.93697877E-02
  5.58830824E-03  3.09659472E-03 -3.94652627E-03 -2.81366486E-04 -3.80386650E-04
 -3.10138539E-03  2.72115805E-04 -3.70666095E-03 -5.45532145E-05 -4.86931704E-04
  1.11143951E-03 -6.38722456E-03 -2.43362462E-04 -1.45540204E-03  4.09882475E-04
 -3.25083306E-05  3.45341339E-04 -1.96347826E-03  3.01968471E-03  6.99343713E-02
  9.35563720E-02  1.40754741E-02 -7.17619010E-03 -7.46148959E-03  4.18103106E-05
  2.16138585E-02  4.62558135E-02 -6.74173874E-02 -1.09410713E-01  2.74060482E-03
  0.00000000E+00  4.43406487E-02 -2.44802572E-02  0.00000000E+00  3.41253505E-02
 -2.59457020E-03  0.00000000E+00  1.22162397E-02 -6.36636448E-03 -1.10685732E-03
  0.00000000E+00 -1.37282125E-03  5.14693511E-03  0.00000000E+00 -7.38476544E-03
  0.00000000E+00 -1.96575673E-03  6.18924910E-03  0.00000000E+00  4.84195934E-04
  0.00000000E+00 -5.44691137E-04  7.51772481E-04  0.00000000E+00  0.00000000E+00
 -1.12918275E-03 -2.24722199E-02 -2.85748737E-02 -1.26428477E-02  0.00000000E+00
  3.22548457E-03  2.03302501E-03 -3.60402439E-02 -7.70682215E-02  1.16107043E-01
  1.78599358E-01  1.52044207E-02  9.50168107E-02 -1.20374101E-02  3.10744859E-03
  4.71771890E-02 -1.76739751E-03  2.64694648E-03  2.93697877E-02 -5.58830824E-03
  3.09659472E-03 -3.94652627E-03 -2.81366486E-04  3.80386650E-04 -3.10138539E-03
 -2.72115805E-04 -3.70666095E-03 -5.45532145E-05  4.86931704E-04  1.11143951E-03
  6.38722456E-03 -2.43362462E-04 -1.45540204E-03 -4.09882475E-04 -3.25083306E-05
 -3.45341339E-04 -1.96347826E-03 -3.01968471E-03  6.99343713E-02  9.35563720E-02
  1.40754741E-02 -7.17619010E-03  7.46148959E-03  4.18103106E-05  2.16138585E-02
  4.62558135E-02 -6.74173874E-02 -1.09410713E-01  2.74060482E-03  0.00000000E+00
 -4.43406487E-02 -2.44802572E-02  0.00000000E+00 -3.41253505E-02 -2.59457020E-03
  0.00000000E+00 -1.22162397E-02 -6.36636448E-03 -1.10685732E-03  0.00000000E+00
  1.37282125E-03  5.14693511E-03  0.00000000E+00 -7.38476544E-03  0.00000000E+00
  1.96575673E-03  6.18924910E-03  0.00000000E+00  4.84195934E-04  0.00000000E+00
  5.44691137E-04  7.51772481E-04  0.00000000E+00  0.00000000E+00  1.12918275E-03
 -2.24722199E-02 -2.85748737E-02 -1.26428477E-02  0.00000000E+00 -3.22548457E-03
  2.03302501E-03  1.42373340E-02  3.04767698E-02 -4.43094454E-02 -7.72818615E-02
 -1.00317873E-03 -1.54303279E-03 -1.92973464E-02  5.87765650E-02 -9.51190466E-03
 -8.33468948E-03  3.38254407E-02  1.62311655E-03 -4.44672526E-03  1.79704944E-02
  1.19661523E-03  4.65677668E-03  2.28238470E-03 -2.14232594E-03  1.36803954E-03
  2.12471481E-03  1.65372571E-03  8.70535366E-03 -3.46457475E-03  1.56219498E-03
  3.62238553E-04 -4.27396299E-04  4.02664637E-04  1.17516131E-03  9.03574700E-04
 -1.15088911E-03 -5.43661370E-04 -2.10355182E-02 -2.85672261E-02 -9.30766531E-03
 -2.50012594E-03  1.64369667E-03  1.62105333E-03  3.08492695E-02  6.61671645E-02
 -9.59948178E-02 -1.78005342E-01  1.54119509E-02  0.00000000E+00 -4.64553712E-02
 -2.63808003E-02  0.00000000E+00 -1.29753992E-02 -2.76800676E-02  0.00000000E+00
 -2.29858805E-02  6.23851092E-03 -1.26212967E-04  0.00000000E+00 -1.48001106E-03
 -4.60094290E-03  0.00000000E+00  2.10102807E-03  0.00000000E+00  1.98536138E-03
 -3.01828498E-03  0.00000000E+00  9.04719351E-04  0.00000000E+00 -2.03436525E-04
 -1.98169591E-03  0.00000000E+00  0.00000000E+00 -8.55200537E-04 -3.08492695E-02
 -6.61671645E-02  9.59948178E-02  1.78005342E-01 -1.54119509E-02  0.00000000E+00
 -4.64553712E-02  2.63808003E-02  0.00000000E+00 -1.29753992E-02  2.76800676E-02
  0.00000000E+00 -2.29858805E-02 -6.23851092E-03  1.26212967E-04  0.00000000E+00
 -1.48001106E-03  4.60094290E-03  0.00000000E+00 -2.10102807E-03  0.00000000E+00
  1.98536138E-03  3.01828498E-03  0.00000000E+00 -9.04719351E-04  0.00000000E+00
 -2.03436525E-04  1.98169591E-03  0.00000000E+00  0.00000000E+00 -8.55200537E-04
 -1.42373340E-02 -3.04767698E-02  4.43094454E-02  7.72818615E-02  1.00317873E-03
  1.54303279E-03 -1.92973464E-02 -5.87765650E-02  9.51190466E-03 -8.33468948E-03
 -3.38254407E-02 -1.62311655E-03 -4.44672526E-03 -1.79704944E-02 -1.19661523E-03
 -4.65677668E-03  2.28238470E-03  2.14232594E-03  1.36803954E-03 -2.12471481E-03
 -1.65372571E-03  8.70535366E-03  3.46457475E-03  1.56219498E-03 -3.62238553E-04
  4.27396299E-04  4.02664637E-04 -1.17516131E-03  9.03574700E-04  1.15088911E-03
 -5.43661370E-04  2.10355182E-02  2.85672261E-02  9.30766531E-03  2.50012594E-03
  1.64369667E-03 -1.62105333E-03  1.42373340E-02  3.04767698E-02 -4.43094454E-02
 -7.72818615E-02 -1.00317873E-03  1.54303279E-03 -1.92973464E-02  5.87765650E-02
  9.51190466E-03 -8.33468948E-03  3.38254407E-02 -1.62311655E-03 -4.44672526E-03
  1.79704944E-02  1.19661523E-03 -4.65677668E-03  2.28238470E-03 -2.14232594E-03
 -1.36803954E-03  2.12471481E-03 -1.65372571E-03  8.70535366E-03 -3.46457475E-03
 -1.56219498E-03  3.62238553E-04  4.27396299E-04  4.02664637E-04  1.17516131E-03
 -9.03574700E-04  1.15088911E-03 -5.43661370E-04 -2.10355182E-02 -2.85672261E-02
 -9.30766531E-03  2.50012594E-03  1.64369667E-03  1.62105333E-03 -4.61498084E-02
 -9.87908454E-02  1.44402854E-01  2.57402841E-01  1.55339444E-03  0.00000000E+00
  8.48442668E-02  9.07382401E-02  0.00000000E+00  3.01975822E-02  3.85858077E-02
  0.00000000E+00  2.83322744E-02  3.16237492E-02  2.05212137E-03  0.00000000E+00
  7.42232652E-03 -5.68376314E-05  0.00000000E+00 -6.81622708E-03  0.00000000E+00
  7.20654099E-03  5.66910332E-04  0.00000000E+00  2.34616601E-03  0.00000000E+00
  2.19130163E-03 -2.52159295E-03  0.00000000E+00  0.00000000E+00  6.02016371E-04
  1.08364405E-01  1.51429319E-01  3.43066849E-02  0.00000000E+00 -8.43313547E-03
 -1.28769047E-02 -1.42373340E-02 -3.04767698E-02  4.43094454E-02  7.72818615E-02
  1.00317873E-03 -1.54303279E-03 -1.92973464E-02 -5.87765650E-02 -9.51190466E-03
 -8.33468948E-03 -3.38254407E-02  1.62311655E-03 -4.44672526E-03 -1.79704944E-02
 -1.19661523E-03  4.65677668E-03  2.28238470E-03  2.14232594E-03 -1.36803954E-03
 -2.12471481E-03  1.65372571E-03  8.70535366E-03  3.46457475E-03 -1.56219498E-03
 -3.62238553E-04 -4.27396299E-04  4.02664637E-04 -1.17516131E-03 -9.03574700E-04
 -1.15088911E-03 -5.43661370E-04  2.10355182E-02  2.85672261E-02  9.30766531E-03
 -2.50012594E-03  1.64369667E-03 -1.62105333E-03  4.61498084E-02  9.87908454E-02
 -1.44402854E-01 -2.57402841E-01 -1.55339444E-03  0.00000000E+00  8.48442668E-02
 -9.07382401E-02  0.00000000E+00  3.01975822E-02 -3.85858077E-02  0.00000000E+00
  2.83322744E-02 -3.16237492E-02 -2.05212137E-03  0.00000000E+00  7.42232652E-03
  5.68376314E-05  0.00000000E+00  6.81622708E-03  0.00000000E+00  7.20654099E-03
 -5.66910332E-04  0.00000000E+00 -2.34616601E-03  0.00000000E+00  2.19130163E-03
  2.52159295E-03  0.00000000E+00  0.00000000E+00  6.02016371E-04 -1.08364405E-01
 -1.51429319E-01 -3.43066849E-02  0.00000000E+00 -8.43313547E-03  1.28769047E-02
  3.72429663E-03  8.04806978E-03 -1.07100688E-02 -9.33977352E-03 -4.74303830E-03
 -4.72778476E-02  6.47345762E-02 -2.87133018E-02 -3.59517671E-02  4.51708923E-02
 -2.28612230E-02 -2.26891726E-02  2.49233071E-02 -5.92223569E-03  2.86642513E-03
 -2.44386005E-03  2.28613099E-03  2.67678942E-04  5.06969575E-04  8.27689020E-03
 -4.42688669E-03  4.71984093E-03 -2.60532289E-03  6.43117296E-03  9.67458692E-04
  1.48423489E-03 -8.47302791E-04 -3.83790799E-04  1.39314885E-03 -6.25525116E-05
  6.79100031E-04  2.77236833E-02  3.98705230E-02 -3.36112150E-03  2.94124674E-03
 -1.59407545E-03 -5.93970235E-04 -2.79975413E-02 -6.00575694E-02  9.22466445E-02
  1.40938063E-01  4.26473279E-02  0.00000000E+00 -3.99002111E-02 -6.96298687E-02
  0.00000000E+00 -2.41750005E-02 -4.48077536E-02  0.00000000E+00 -5.40379591E-03
 -1.59199367E-02 -5.85946187E-03  0.00000000E+00  4.53339280E-03 -3.67692045E-03
  0.00000000E+00 -7.70525544E-03  0.00000000E+00  6.70670053E-03 -3.01832013E-03
  0.00000000E+00 -7.69269378E-04  0.00000000E+00  1.58333248E-03  1.32322205E-03
  0.00000000E+00  0.00000000E+00  1.29969989E-03 -2.79975413E-02 -6.00575694E-02
  9.22466445E-02  1.40938063E-01  4.26473279E-02  0.00000000E+00  3.99002111E-02
 -6.96298687E-02  0.00000000E+00  2.41750005E-02 -4.48077536E-02  0.00000000E+00
  5.40379591E-03 -1.59199367E-02 -5.85946187E-03  0.00000000E+00 -4.53339280E-03
 -3.67692045E-03  0.00000000E+00 -7.70525544E-03  0.00000000E+00 -6.70670053E-03
 -3.01832013E-03  0.00000000E+00 -7.69269378E-04  0.00000000E+00 -1.58333248E-03
  1.32322205E-03  0.00000000E+00  0.00000000E+00 -1.29969989E-03  3.72429663E-03
  8.04806978E-03 -1.07100688E-02 -9.33977352E-03 -4.74303830E-03 -4.72778476E-02
 -6.47345762E-02 -2.87133018E-02 -3.59517671E-02 -4.51708923E-02 -2.28612230E-02
 -2.26891726E-02 -2.49233071E-02 -5.92223569E-03  2.86642513E-03 -2.44386005E-03
 -2.28613099E-03  2.67678942E-04 -5.06969575E-04  8.27689020E-03 -4.42688669E-03
 -4.71984093E-03 -2.60532289E-03 -6.43117296E-03  9.67458692E-04  1.48423489E-03
  8.47302791E-04 -3.83790799E-04 -1.39314885E-03 -6.25525116E-05 -6.79100031E-04
  2.77236833E-02  3.98705230E-02 -3.36112150E-03  2.94124674E-03  1.59407545E-03
 -5.93970235E-04  3.72429663E-03  8.04806978E-03 -1.07100688E-02 -9.33977352E-03
 -4.74303830E-03  4.72778476E-02  6.47345762E-02 -2.87133018E-02  3.59517671E-02
  4.51708923E-02 -2.28612230E-02  2.26891726E-02  2.49233071E-02 -5.92223569E-03
  2.86642513E-03  2.44386005E-03  2.28613099E-03  2.67678942E-04 -5.06969575E-04
  8.27689020E-03  4.42688669E-03  4.71984093E-03 -2.60532289E-03 -6.43117296E-03
  9.67458692E-04 -1.48423489E-03 -8.47302791E-04 -3.83790799E-04 -1.39314885E-03
  6.25525116E-05  6.79100031E-04  2.77236833E-02  3.98705230E-02 -3.36112150E-03
 -2.94124674E-03 -1.59407545E-03 -5.93970235E-04 -1.66249135E-02 -3.56408071E-02
  5.79222495E-02  8.34629318E-02  5.15953570E-02  0.00000000E+00  1.01502364E-01
  1.54038029E-01  0.00000000E+00  6.71941466E-02  9.93401599E-02  0.00000000E+00
  2.34711134E-02  3.92205733E-02  3.27020194E-03  0.00000000E+00  6.97327467E-04
 -1.93229678E-03  0.00000000E+00 -2.43528143E-03  0.00000000E+00 -1.28776574E-02
  1.82877687E-03  0.00000000E+00 -6.57869042E-04  0.00000000E+00  1.83001994E-03
 -2.11347124E-03  0.00000000E+00  0.00000000E+00  4.68366373E-04  1.01782542E-01
  1.46491411E-01  2.28003731E-02  0.00000000E+00 -8.22427038E-03 -1.08656854E-02
  3.72429663E-03  8.04806978E-03 -1.07100688E-02 -9.33977352E-03 -4.74303830E-03
  4.72778476E-02 -6.47345762E-02 -2.87133018E-02  3.59517671E-02 -4.51708923E-02
 -2.28612230E-02  2.26891726E-02 -2.49233071E-02 -5.92223569E-03  2.86642513E-03
  2.44386005E-03 -2.28613099E-03  2.67678942E-04  5.06969575E-04  8.27689020E-03
  4.42688669E-03 -4.71984093E-03 -2.60532289E-03  6.43117296E-03  9.67458692E-04
 -1.48423489E-03  8.47302791E-04 -3.83790799E-04  1.39314885E-03  6.25525116E-05
 -6.79100031E-04  2.77236833E-02  3.98705230E-02 -3.36112150E-03 -2.94124674E-03
  1.59407545E-03 -5.93970235E-04 -1.66249135E-02 -3.56408071E-02  5.79222495E-02
  8.34629318E-02  5.15953570E-02  0.00000000E+00 -1.01502364E-01  1.54038029E-01
  0.00000000E+00 -6.71941466E-02  9.93401599E-02  0.00000000E+00 -2.34711134E-02
  3.92205733E-02  3.27020194E-03  0.00000000E+00 -6.97327467E-04 -1.93229678E-03
  0.00000000E+00 -2.43528143E-03  0.00000000E+00  1.28776574E-02  1.82877687E-03
  0.00000000E+00 -6.57869042E-04  0.00000000E+00 -1.83001994E-03 -2.11347124E-03
  0.00000000E+00  0.00000000E+00 -4.68366373E-04  1.01782542E-01  1.46491411E-01
  2.28003731E-02  0.00000000E+00  8.22427038E-03 -1.08656854E-02 -4.52417906E-03
 -9.67509816E-03  1.81078144E-02  1.74462164E-02  1.38458184E-02 -9.77330724E-02
  9.53641208E-02  9.36192661E-02 -6.53058769E-02  6.58179329E-02  7.79734681E-02
 -2.87904333E-02  2.56376822E-02  2.32166432E-02 -2.24167855E-03  5.09627845E-03
 -3.13055441E-03  2.32199283E-03 -1.82114329E-03  2.54776933E-03  6.74250624E-03
 -3.98579641E-03  2.35873481E-03  7.56838245E-03 -1.25502955E-03  3.73347007E-04
 -4.82749122E-04 -3.05704050E-04 -1.38287733E-03  1.60719853E-03  5.68923563E-04
  7.00994842E-02  1.05420728E-01  2.39117936E-02  6.95908563E-03 -5.74867948E-03
  2.97197117E-03  0.00000000E+00  0.00000000E+00  0.00000000E+00  0.00000000E+00
  0.00000000E+00  1.45202472E-01  0.00000000E+00  0.00000000E+00  1.08665196E-01
  0.00000000E+00  0.00000000E+00  2.31057586E-02  0.00000000E+00  0.00000000E+00
  0.00000000E+00  8.74652400E-03  0.00000000E+00  0.00000000E+00 -7.60079063E-03
  0.00000000E+00  1.28500751E-02  0.00000000E+00  0.00000000E+00 -1.19884775E-02
  0.00000000E+00  3.76651837E-04  0.00000000E+00  0.00000000E+00 -2.21845568E-03
 -1.38216250E-03  0.00000000E+00  0.00000000E+00  0.00000000E+00  0.00000000E+00
  0.00000000E+00  0.00000000E+00  1.45202472E-01  0.00000000E+00  0.00000000E+00
  1.08665196E-01  0.00000000E+00  0.00000000E+00  2.31057586E-02  0.00000000E+00
  0.00000000E+00  0.00000000E+00  8.74652400E-03  0.00000000E+00  0.00000000E+00
  7.60079063E-03  0.00000000E+00  1.28500751E-02  0.00000000E+00  0.00000000E+00
  1.19884775E-02  0.00000000E+00  3.76651837E-04  0.00000000E+00  0.00000000E+00
  2.21845568E-03 -1.38216250E-03  0.00000000E+00 -4.52417906E-03 -9.67509816E-03
  1.81078144E-02  1.74462164E-02  1.38458184E-02 -9.77330724E-02 -9.53641208E-02
  9.36192661E-02 -6.53058769E-02 -6.58179329E-02  7.79734681E-02 -2.87904333E-02
 -2.56376822E-02  2.32166432E-02 -2.24167855E-03  5.09627845E-03  3.13055441E-03
  2.32199283E-03  1.82114329E-03  2.54776933E-03  6.74250624E-03  3.98579641E-03
  2.35873481E-03 -7.56838245E-03 -1.25502955E-03  3.73347007E-04  4.82749122E-04
 -3.05704050E-04  1.38287733E-03  1.60719853E-03 -5.68923563E-04  7.00994842E-02
  1.05420728E-01  2.39117936E-02  6.95908563E-03  5.74867948E-03  2.97197117E-03
  4.52417906E-03  9.67509816E-03 -1.81078144E-02 -1.74462164E-02 -1.38458184E-02
 -9.77330724E-02 -9.53641208E-02 -9.36192661E-02 -6.53058769E-02 -6.58179329E-02
 -7.79734681E-02 -2.87904333E-02 -2.56376822E-02 -2.32166432E-02  2.24167855E-03
  5.09627845E-03  3.13055441E-03 -2.32199283E-03 -1.82114329E-03 -2.54776933E-03
  6.74250624E-03  3.98579641E-03 -2.35873481E-03  7.56838245E-03  1.25502955E-03
  3.73347007E-04  4.82749122E-04  3.05704050E-04 -1.38287733E-03  1.60719853E-03
 -5.68923563E-04 -7.00994842E-02 -1.05420728E-01 -2.39117936E-02  6.95908563E-03
  5.74867948E-03 -2.97197117E-03  0.00000000E+00  0.00000000E+00  0.00000000E+00
  0.00000000E+00  0.00000000E+00 -5.01369195E-02  0.00000000E+00  0.00000000E+00
 -4.04736771E-02  0.00000000E+00  0.00000000E+00 -1.15496351E-02  0.00000000E+00
  0.00000000E+00  0.00000000E+00 -4.39435225E-04  0.00000000E+00  0.00000000E+00
 -1.13835765E-03  0.00000000E+00 -2.96805842E-03  0.00000000E+00  0.00000000E+00
 -2.31431992E-03  0.00000000E+00  2.21562095E-03  0.00000000E+00  0.00000000E+00
  9.41790608E-04 -6.38395071E-05  0.00000000E+00  0.00000000E+00  0.00000000E+00
  0.00000000E+00 -2.68544222E-03  0.00000000E+00  0.00000000E+00  4.52417906E-03
  9.67509816E-03 -1.81078144E-02 -1.74462164E-02 -1.38458184E-02 -9.77330724E-02
  9.53641208E-02 -9.36192661E-02 -6.53058769E-02  6.58179329E-02 -7.79734681E-02
 -2.87904333E-02  2.56376822E-02 -2.32166432E-02  2.24167855E-03  5.09627845E-03
 -3.13055441E-03 -2.32199283E-03  1.82114329E-03 -2.54776933E-03  6.74250624E-03
 -3.98579641E-03 -2.35873481E-03 -7.56838245E-03  1.25502955E-03  3.73347007E-04
 -4.82749122E-04  3.05704050E-04  1.38287733E-03  1.60719853E-03  5.68923563E-04
 -7.00994842E-02 -1.05420728E-01 -2.39117936E-02  6.95908563E-03 -5.74867948E-03
 -2.97197117E-03  0.00000000E+00  0.00000000E+00  0.00000000E+00  0.00000000E+00
  0.00000000E+00 -5.01369195E-02  0.00000000E+00  0.00000000E+00 -4.04736771E-02
  0.00000000E+00  0.00000000E+00 -1.15496351E-02  0.00000000E+00  0.00000000E+00
  0.00000000E+00 -4.39435225E-04  0.00000000E+00  0.00000000E+00  1.13835765E-03
  0.00000000E+00 -2.96805842E-03  0.00000000E+00  0.00000000E+00  2.31431992E-03
  0.00000000E+00  2.21562095E-03  0.00000000E+00  0.00000000E+00 -9.41790608E-04
 -6.38395071E-05  0.00000000E+00  0.00000000E+00  0.00000000E+00  0.00000000E+00
 -2.68544222E-03  0.00000000E+00  0.00000000E+00  1.77306288E-02  3.78983667E-02
 -5.29171336E-02 -1.20111752E-01  2.60379057E-02  1.36323518E-01 -6.01029956E-02
 -1.74185941E-02  7.24939399E-02 -2.32185651E-02 -9.35134281E-03  4.70704193E-02
 -2.08858217E-02 -1.28964051E-02  2.67350497E-03 -1.20167882E-03 -5.38928512E-04
  3.12332395E-03  7.81639953E-03  1.62206835E-03  6.13957278E-04 -4.09637206E-03
  2.94583387E-03  7.90562166E-03 -1.12986802E-04 -1.17994217E-03  1.81985069E-04
 -3.12609286E-04 -2.30097370E-04  1.26441817E-03 -1.54539246E-03 -9.27894853E-02
 -1.35734070E-01 -4.20156899E-02 -8.74612339E-03  8.32668463E-03 -4.79795881E-04
 -2.60355409E-02 -5.59366283E-02  7.11737924E-02  2.22248662E-01 -1.32519089E-01
  0.00000000E+00  3.40434251E-02  4.51455067E-02  0.00000000E+00 -8.00835318E-03
  6.49201402E-02  0.00000000E+00  4.16555653E-02 -2.34852969E-02  4.13609032E-03
  0.00000000E+00  1.57312977E-03  2.69734988E-03  0.00000000E+00  7.94104307E-03
  0.00000000E+00 -3.50536075E-03 -1.23225330E-03  0.00000000E+00  1.00500339E-03
  0.00000000E+00  9.25875537E-04  2.54214564E-03  0.00000000E+00  0.00000000E+00
  5.52161678E-05  2.60355409E-02  5.59366283E-02 -7.11737924E-02 -2.22248662E-01
  1.32519089E-01  0.00000000E+00  3.40434251E-02 -4.51455067E-02  0.00000000E+00
 -8.00835318E-03 -6.49201402E-02  0.00000000E+00  4.16555653E-02  2.34852969E-02
 -4.13609032E-03  0.00000000E+00  1.57312977E-03 -2.69734988E-03  0.00000000E+00
 -7.94104307E-03  0.00000000E+00 -3.50536075E-03  1.23225330E-03  0.00000000E+00
 -1.00500339E-03  0.00000000E+00  9.25875537E-04 -2.54214564E-03  0.00000000E+00
  0.00000000E+00  5.52161678E-05 -1.77306288E-02 -3.78983667E-02  5.29171336E-02
  1.20111752E-01 -2.60379057E-02 -1.36323518E-01 -6.01029956E-02  1.74185941E-02
 -7.24939399E-02 -2.32185651E-02  9.35134281E-03 -4.70704193E-02 -2.08858217E-02
  1.28964051E-02 -2.67350497E-03  1.20167882E-03 -5.38928512E-04 -3.12332395E-03
  7.81639953E-03 -1.62206835E-03 -6.13957278E-04 -4.09637206E-03 -2.94583387E-03
  7.90562166E-03  1.12986802E-04  1.17994217E-03  1.81985069E-04  3.12609286E-04
 -2.30097370E-04 -1.26441817E-03 -1.54539246E-03  9.27894853E-02  1.35734070E-01
  4.20156899E-02  8.74612339E-03  8.32668463E-03  4.79795881E-04  1.77306288E-02
  3.78983667E-02 -5.29171336E-02 -1.20111752E-01  2.60379057E-02 -1.36323518E-01
 -6.01029956E-02 -1.74185941E-02 -7.24939399E-02 -2.32185651E-02 -9.35134281E-03
 -4.70704193E-02 -2.08858217E-02 -1.28964051E-02  2.67350497E-03  1.20167882E-03
 -5.38928512E-04  3.12332395E-03 -7.81639953E-03  1.62206835E-03 -6.13957278E-04
 -4.09637206E-03  2.94583387E-03 -7.90562166E-03 -1.12986802E-04  1.17994217E-03
  1.81985069E-04 -3.12609286E-04  2.30097370E-04 -1.26441817E-03 -1.54539246E-03
 -9.27894853E-02 -1.35734070E-01 -4.20156899E-02  8.74612339E-03  8.32668463E-03
 -4.79795881E-04 -9.86293717E-03 -2.11278337E-02  2.44312140E-02  8.94285781E-02
 -2.90517330E-02  0.00000000E+00  1.01676281E-03 -5.12133900E-02  0.00000000E+00
 -6.01933815E-03 -5.75567695E-02  0.00000000E+00  3.82372377E-03 -8.18006967E-03
  4.24766923E-03  0.00000000E+00 -1.06952830E-03  7.44301078E-04  0.00000000E+00
  1.34498036E-02  0.00000000E+00  3.52906607E-03 -1.21816623E-03  0.00000000E+00
 -1.98719338E-03  0.00000000E+00  1.59235560E-04 -1.37978974E-03  0.00000000E+00
  0.00000000E+00 -6.38482738E-04 -7.67203176E-03 -1.40235971E-02  1.81168912E-03
  0.00000000E+00  9.41413087E-04  4.03140663E-04 -1.77306288E-02 -3.78983667E-02
  5.29171336E-02  1.20111752E-01 -2.60379057E-02  1.36323518E-01 -6.01029956E-02
  1.74185941E-02  7.24939399E-02 -2.32185651E-02  9.35134281E-03  4.70704193E-02
 -2.08858217E-02  1.28964051E-02 -2.67350497E-03 -1.20167882E-03 -5.38928512E-04
 -3.12332395E-03 -7.81639953E-03 -1.62206835E-03  6.13957278E-04 -4.09637206E-03
 -2.94583387E-03 -7.90562166E-03  1.12986802E-04 -1.17994217E-03  1.81985069E-04
  3.12609286E-04  2.30097370E-04  1.26441817E-03 -1.54539246E-03  9.27894853E-02
  1.35734070E-01  4.20156899E-02 -8.74612339E-03  8.32668463E-03  4.79795881E-04
  9.86293717E-03  2.11278337E-02 -2.44312140E-02 -8.94285781E-02  2.90517330E-02
  0.00000000E+00  1.01676281E-03  5.12133900E-02  0.00000000E+00 -6.01933815E-03
  5.75567695E-02  0.00000000E+00  3.82372377E-03  8.18006967E-03 -4.24766923E-03
  0.00000000E+00 -1.06952830E-03 -7.44301078E-04  0.00000000E+00 -1.34498036E-02
  0.00000000E+00  3.52906607E-03  1.21816623E-03  0.00000000E+00  1.98719338E-03
  0.00000000E+00  1.59235560E-04  1.37978974E-03  0.00000000E+00  0.00000000E+00
 -6.38482738E-04  7.67203176E-03  1.40235971E-02 -1.81168912E-03  0.00000000E+00
  9.41413087E-04 -4.03140663E-04  1.99997830E-03  4.07694582E-03 -4.43915672E-04
 -3.69090205E-02  1.01021275E-01  8.82514598E-02  1.23024048E-01 -4.98803651E-03
  6.35097012E-02  1.00326723E-01 -3.90794245E-03  6.35231787E-02  8.94046902E-03
 -2.01730549E-03  2.38967899E-04 -2.75411398E-04  3.44345348E-04  8.28797379E-03
  1.88992732E-03  7.12720788E-04  1.88378404E-05  6.30093308E-04  5.29394215E-03
  4.81700172E-03 -1.36237515E-04 -1.39199460E-03  2.09680052E-04 -1.57247191E-04
  2.24077068E-04  1.11771758E-03  2.94120180E-04  2.49329389E-03  6.21914245E-03
  9.86373445E-03  3.44566619E-03  3.22111422E-03 -1.11431220E-04 -1.88913108E-03
 -3.84394894E-03 -2.66646203E-03  5.84986091E-02 -1.13694853E-01  0.00000000E+00
  1.30123561E-01  8.05026870E-02  0.00000000E+00  9.41918818E-02  7.61884871E-02
  0.00000000E+00  3.36483436E-02 -2.30670519E-02  6.60721297E-03  0.00000000E+00
  2.48511258E-03  5.29161438E-03  0.00000000E+00  1.37653033E-02  0.00000000E+00
  6.14740065E-03  4.03199960E-03  0.00000000E+00  1.17015697E-03  0.00000000E+00
  1.26744252E-03 -1.65212023E-04  0.00000000E+00  0.00000000E+00  1.64000718E-03
 -1.88913108E-03 -3.84394894E-03 -2.66646203E-03  5.84986091E-02 -1.13694853E-01
  0.00000000E+00 -1.30123561E-01  8.05026870E-02  0.00000000E+00 -9.41918818E-02
  7.61884871E-02  0.00000000E+00 -3.36483436E-02 -2.30670519E-02  6.60721297E-03
  0.00000000E+00 -2.48511258E-03  5.29161438E-03  0.00000000E+00  1.37653033E-02
  0.00000000E+00 -6.14740065E-03  4.03199960E-03  0.00000000E+00  1.17015697E-03
  0.00000000E+00 -1.26744252E-03 -1.65212023E-04  0.00000000E+00  0.00000000E+00
 -1.64000718E-03  1.99997830E-03  4.07694582E-03 -4.43915672E-04 -3.69090205E-02
  1.01021275E-01  8.82514598E-02 -1.23024048E-01 -4.98803651E-03  6.35097012E-02
 -1.00326723E-01 -3.90794245E-03  6.35231787E-02 -8.94046902E-03 -2.01730549E-03
  2.38967899E-04 -2.75411398E-04 -3.44345348E-04  8.28797379E-03 -1.88992732E-03
  7.12720788E-04  1.88378404E-05 -6.30093308E-04  5.29394215E-03 -4.81700172E-03
 -1.36237515E-04 -1.39199460E-03 -2.09680052E-04 -1.57247191E-04 -2.24077068E-04
  1.11771758E-03 -2.94120180E-04  2.49329389E-03  6.21914245E-03  9.86373445E-03
  3.44566619E-03 -3.22111422E-03 -1.11431220E-04  1.99997830E-03  4.07694582E-03
 -4.43915672E-04 -3.69090205E-02  1.01021275E-01 -8.82514598E-02  1.23024048E-01
 -4.98803651E-03 -6.35097012E-02  1.00326723E-01 -3.90794245E-03 -6.35231787E-02
  8.94046902E-03 -2.01730549E-03  2.38967899E-04  2.75411398E-04  3.44345348E-04
  8.28797379E-03 -1.88992732E-03  7.12720788E-04 -1.88378404E-05  6.30093308E-04
  5.29394215E-03 -4.81700172E-03 -1.36237515E-04  1.39199460E-03  2.09680052E-04
 -1.57247191E-04 -2.24077068E-04 -1.11771758E-03  2.94120180E-04  2.49329389E-03
  6.21914245E-03  9.86373445E-03 -3.44566619E-03  3.22111422E-03 -1.11431220E-04
 -9.56206174E-04 -1.89033366E-03 -2.95921550E-03  4.55672256E-02 -1.01789809E-01
  0.00000000E+00  1.30711199E-01 -8.73941180E-02  0.00000000E+00  1.04536225E-01
 -8.36236263E-02  0.00000000E+00  5.30646685E-02  2.58717024E-02  6.38624923E-03
  0.00000000E+00 -1.71467609E-03  4.42743430E-03  0.00000000E+00  1.35092407E-02
  0.00000000E+00 -3.93721883E-03  5.43089331E-03  0.00000000E+00 -1.97021650E-03
  0.00000000E+00  2.58949658E-04 -5.92573496E-04  0.00000000E+00  0.00000000E+00
  5.83708258E-04  2.89176647E-03  2.34928498E-03 -1.20504239E-02  0.00000000E+00
  4.73485903E-03 -3.47343901E-03  1.99997830E-03  4.07694582E-03 -4.43915672E-04
 -3.69090205E-02  1.01021275E-01 -8.82514598E-02 -1.23024048E-01 -4.98803651E-03
 -6.35097012E-02 -1.00326723E-01 -3.90794245E-03 -6.35231787E-02 -8.94046902E-03
 -2.01730549E-03  2.38967899E-04  2.75411398E-04 -3.44345348E-04  8.28797379E-03
  1.88992732E-03  7.12720788E-04 -1.88378404E-05 -6.30093308E-04  5.29394215E-03
  4.81700172E-03 -1.36237515E-04  1.39199460E-03 -2.09680052E-04 -1.57247191E-04
  2.24077068E-04 -1.11771758E-03 -2.94120180E-04  2.49329389E-03  6.21914245E-03
  9.86373445E-03 -3.44566619E-03 -3.22111422E-03 -1.11431220E-04 -9.56206174E-04
 -1.89033366E-03 -2.95921550E-03  4.55672256E-02 -1.01789809E-01  0.00000000E+00
 -1.30711199E-01 -8.73941180E-02  0.00000000E+00 -1.04536225E-01 -8.36236263E-02
  0.00000000E+00 -5.30646685E-02  2.58717024E-02  6.38624923E-03  0.00000000E+00
  1.71467609E-03  4.42743430E-03  0.00000000E+00  1.35092407E-02  0.00000000E+00
  3.93721883E-03  5.43089331E-03  0.00000000E+00 -1.97021650E-03  0.00000000E+00
 -2.58949658E-04 -5.92573496E-04  0.00000000E+00  0.00000000E+00 -5.83708258E-04
  2.89176647E-03  2.34928498E-03 -1.20504239E-02  0.00000000E+00 -4.73485903E-03
 -3.47343901E-03 -3.45410806E-03 -7.47219047E-03  1.54243902E-02  7.68916162E-03
  2.45053663E-02 -8.12577093E-02  7.33204030E-02 -1.16997473E-01 -5.57302261E-02
  5.20254863E-02 -9.72991348E-02 -1.68136097E-02  1.61541022E-02 -2.56332630E-02
 -2.16883007E-03 -5.99422150E-03  3.51151329E-03  1.92249913E-03 -1.96629757E-03
  5.58788780E-04 -7.99692849E-03  6.44935819E-03  1.84223215E-03  5.86282513E-03
  1.35291647E-03  1.96584866E-04 -6.66042514E-04  2.99001268E-04  1.44721440E-03
  1.33532245E-03  4.66686494E-04  5.73035530E-02  8.72049252E-02  2.48521082E-02
  5.36354535E-03 -4.73513865E-03 -3.76891721E-03  0.00000000E+00  0.00000000E+00
  0.00000000E+00  0.00000000E+00  0.00000000E+00 -7.45439027E-02  0.00000000E+00
  0.00000000E+00 -5.76327042E-02  0.00000000E+00  0.00000000E+00 -9.83470909E-03
  0.00000000E+00  0.00000000E+00  0.00000000E+00 -7.32363495E-04  0.00000000E+00
  0.00000000E+00  6.11656966E-04  0.00000000E+00 -1.77315445E-04  0.00000000E+00
  0.00000000E+00  1.05349010E-03  0.00000000E+00  2.58783967E-03  0.00000000E+00
  0.00000000E+00 -6.92462477E-04  1.29813598E-05  0.00000000E+00  0.00000000E+00
  0.00000000E+00  0.00000000E+00  0.00000000E+00  0.00000000E+00 -7.45439027E-02
  0.00000000E+00  0.00000000E+00 -5.76327042E-02  0.00000000E+00  0.00000000E+00
 -9.83470909E-03  0.00000000E+00  0.00000000E+00  0.00000000E+00 -7.32363495E-04
  0.00000000E+00  0.00000000E+00 -6.11656966E-04  0.00000000E+00 -1.77315445E-04
  0.00000000E+00  0.00000000E+00 -1.05349010E-03  0.00000000E+00  2.58783967E-03
  0.00000000E+00  0.00000000E+00  6.92462477E-04  1.29813598E-05  0.00000000E+00
 -3.45410806E-03 -7.47219047E-03  1.54243902E-02  7.68916162E-03  2.45053663E-02
 -8.12577093E-02 -7.33204030E-02 -1.16997473E-01 -5.57302261E-02 -5.20254863E-02
 -9.72991348E-02 -1.68136097E-02 -1.61541022E-02 -2.56332630E-02 -2.16883007E-03
 -5.99422150E-03 -3.51151329E-03  1.92249913E-03  1.96629757E-03  5.58788780E-04
 -7.99692849E-03 -6.44935819E-03  1.84223215E-03 -5.86282513E-03  1.35291647E-03
  1.96584866E-04  6.66042514E-04  2.99001268E-04 -1.44721440E-03  1.33532245E-03
 -4.66686494E-04  5.73035530E-02  8.72049252E-02  2.48521082E-02  5.36354535E-03
  4.73513865E-03 -3.76891721E-03  3.45410806E-03  7.47219047E-03 -1.54243902E-02
 -7.68916162E-03 -2.45053663E-02 -8.12577093E-02 -7.33204030E-02  1.16997473E-01
 -5.57302261E-02 -5.20254863E-02  9.72991348E-02 -1.68136097E-02 -1.61541022E-02
  2.56332630E-02  2.16883007E-03 -5.99422150E-03 -3.51151329E-03 -1.92249913E-03
 -1.96629757E-03 -5.58788780E-04 -7.99692849E-03 -6.44935819E-03 -1.84223215E-03
  5.86282513E-03 -1.35291647E-03  1.96584866E-04  6.66042514E-04 -2.99001268E-04
  1.44721440E-03  1.33532245E-03 -4.66686494E-04 -5.73035530E-02 -8.72049252E-02
 -2.48521082E-02  5.36354535E-03  4.73513865E-03  3.76891721E-03  0.00000000E+00
  0.00000000E+00  0.00000000E+00  0.00000000E+00  0.00000000E+00  1.59640753E-01
  0.00000000E+00  0.00000000E+00  1.31232297E-01  0.00000000E+00  0.00000000E+00
  4.03443815E-02  0.00000000E+00  0.00000000E+00  0.00000000E+00 -7.72894082E-03
  0.00000000E+00  0.00000000E+00 -6.16333478E-03  0.00000000E+00 -1.09324754E-02
  0.00000000E+00  0.00000000E+00 -1.16169985E-02  0.00000000E+00  5.07849271E-04
  0.00000000E+00  0.00000000E+00  2.64695722E-03 -1.59225180E-03  0.00000000E+00
  0.00000000E+00  0.00000000E+00  0.00000000E+00  5.36303611E-03  0.00000000E+00
  0.00000000E+00  3.45410806E-03  7.47219047E-03 -1.54243902E-02 -7.68916162E-03
 -2.45053663E-02 -8.12577093E-02  7.33204030E-02  1.16997473E-01 -5.57302261E-02
  5.20254863E-02  9.72991348E-02 -1.68136097E-02  1.61541022E-02  2.56332630E-02
  2.16883007E-03 -5.99422150E-03  3.51151329E-03 -1.92249913E-03  1.96629757E-03
 -5.58788780E-04 -7.99692849E-03  6.44935819E-03 -1.84223215E-03 -5.86282513E-03
 -1.35291647E-03  1.96584866E-04 -6.66042514E-04 -2.99001268E-04 -1.44721440E-03
  1.33532245E-03  4.66686494E-04 -5.73035530E-02 -8.72049252E-02 -2.48521082E-02
  5.36354535E-03 -4.73513865E-03  3.76891721E-03  0.00000000E+00  0.00000000E+00
  0.00000000E+00  0.00000000E+00  0.00000000E+00  1.59640753E-01  0.00000000E+00
  0.00000000E+00  1.31232297E-01  0.00000000E+00  0.00000000E+00  4.03443815E-02
  0.00000000E+00  0.00000000E+00  0.00000000E+00 -7.72894082E-03  0.00000000E+00
  0.00000000E+00  6.16333478E-03  0.00000000E+00 -1.09324754E-02  0.00000000E+00
  0.00000000E+00  1.16169985E-02  0.00000000E+00  5.07849271E-04  0.00000000E+00
  0.00000000E+00 -2.64695722E-03 -1.59225180E-03  0.00000000E+00  0.00000000E+00
  0.00000000E+00  0.00000000E+00  5.36303611E-03  0.00000000E+00  0.00000000E+00
 -9.90454972E-03 -2.15311605E-02  3.12054456E-02  6.43579634E-02 -2.90509746E-02
  2.00596392E-02 -1.21897575E-01 -2.00064042E-02  1.48874061E-02 -9.52573909E-02
 -1.66486163E-02 -8.22690452E-03 -4.34856671E-02 -4.49388195E-03 -3.08831505E-03
 -2.28586785E-03  4.09170376E-03 -5.11295978E-03  3.83322799E-03 -8.39974917E-03
 -4.03024744E-03  8.10264742E-03 -3.08237010E-03  1.11842980E-04  1.60579188E-03
 -1.13179291E-03  2.01355575E-03 -3.64569378E-04  2.69455437E-03 -2.60776909E-04
  1.23391944E-03 -3.89557548E-02 -6.40168429E-02 -2.62115878E-02 -4.49023379E-03
  4.55920710E-04  1.49202795E-04  2.01190776E-02  4.36188541E-02 -6.81032609E-02
 -1.22031007E-01 -2.55294067E-02  0.00000000E+00 -2.44848507E-02  1.13863915E-01
  0.00000000E+00 -2.39584205E-02  8.77610265E-02  0.00000000E+00 -9.43716262E-03
  5.74558547E-02  5.08610960E-04  0.00000000E+00 -7.15018324E-03  3.59095747E-03
  0.00000000E+00  1.85847975E-03  0.00000000E+00 -1.47344297E-02  3.23240775E-03
  0.00000000E+00 -1.82790636E-03  0.00000000E+00 -1.01729696E-03 -1.16845360E-03
  0.00000000E+00  0.00000000E+00 -2.16835005E-03  2.01190776E-02  4.36188541E-02
 -6.81032609E-02 -1.22031007E-01 -2.55294067E-02  0.00000000E+00  2.44848507E-02
  1.13863915E-01  0.00000000E+00  2.39584205E-02  8.77610265E-02  0.00000000E+00
  9.43716262E-03  5.74558547E-02  5.08610960E-04  0.00000000E+00  7.15018324E-03
  3.59095747E-03  0.00000000E+00  1.85847975E-03  0.00000000E+00  1.47344297E-02
  3.23240775E-03  0.00000000E+00 -1.82790636E-03  0.00000000E+00  1.01729696E-03
 -1.16845360E-03  0.00000000E+00  0.00000000E+00  2.16835005E-03 -9.90454972E-03
 -2.15311605E-02  3.12054456E-02  6.43579634E-02 -2.90509746E-02  2.00596392E-02
  1.21897575E-01 -2.00064042E-02  1.48874061E-02  9.52573909E-02 -1.66486163E-02
 -8.22690452E-03  4.34856671E-02 -4.49388195E-03 -3.08831505E-03 -2.28586785E-03
 -4.09170376E-03 -5.11295978E-03 -3.83322799E-03 -8.39974917E-03 -4.03024744E-03
 -8.10264742E-03 -3.08237010E-03 -1.11842980E-04  1.60579188E-03 -1.13179291E-03
 -2.01355575E-03 -3.64569378E-04 -2.69455437E-03 -2.60776909E-04 -1.23391944E-03
 -3.89557548E-02 -6.40168429E-02 -2.62115878E-02 -4.49023379E-03 -4.55920710E-04
  1.49202795E-04 -9.90454972E-03 -2.15311605E-02  3.12054456E-02  6.43579634E-02
 -2.90509746E-02 -2.00596392E-02 -1.21897575E-01 -2.00064042E-02 -1.48874061E-02
 -9.52573909E-02 -1.66486163E-02  8.22690452E-03 -4.34856671E-02 -4.49388195E-03
 -3.08831505E-03  2.28586785E-03  4.09170376E-03 -5.11295978E-03 -3.83322799E-03
 -8.39974917E-03  4.03024744E-03  8.10264742E-03 -3.08237010E-03 -1.11842980E-04
  1.60579188E-03  1.13179291E-03  2.01355575E-03 -3.64569378E-04 -2.69455437E-03
  2.60776909E-04  1.23391944E-03 -3.89557548E-02 -6.40168429E-02 -2.62115878E-02
  4.49023379E-03  4.55920710E-04  1.49202795E-04  1.26134720E-02  2.74551776E-02
 -3.86968049E-02 -9.40288176E-02  2.38684156E-02  0.00000000E+00  2.02981632E-01
  4.49770588E-02  0.00000000E+00  1.61522041E-01  3.31214312E-02  0.00000000E+00
  6.69646660E-02 -2.80236322E-03  8.87085815E-03  0.00000000E+00  7.06264064E-03
  6.45634759E-03  0.00000000E+00  4.93285397E-03  0.00000000E+00  1.85768580E-03
  1.07612142E-02  0.00000000E+00 -1.19028537E-03  0.00000000E+00 -1.38371561E-03
 -1.40305188E-03  0.00000000E+00  0.00000000E+00 -2.94856888E-03  7.58294391E-02
  1.23699181E-01  6.19303133E-02  0.00000000E+00 -2.82550175E-04 -8.33849587E-03
 -9.90454972E-03 -2.15311605E-02  3.12054456E-02  6.43579634E-02 -2.90509746E-02
 -2.00596392E-02  1.21897575E-01 -2.00064042E-02 -1.48874061E-02  9.52573909E-02
 -1.66486163E-02  8.22690452E-03  4.34856671E-02 -4.49388195E-03 -3.08831505E-03
  2.28586785E-03 -4.09170376E-03 -5.11295978E-03  3.83322799E-03 -8.39974917E-03
  4.03024744E-03 -8.10264742E-03 -3.08237010E-03  1.11842980E-04  1.60579188E-03
  1.13179291E-03 -2.01355575E-03 -3.64569378E-04  2.69455437E-03  2.60776909E-04
 -1.23391944E-03 -3.89557548E-02 -6.40168429E-02 -2.62115878E-02  4.49023379E-03
 -4.55920710E-04  1.49202795E-04  1.26134720E-02  2.74551776E-02 -3.86968049E-02
 -9.40288176E-02  2.38684156E-02  0.00000000E+00 -2.02981632E-01  4.49770588E-02
  0.00000000E+00 -1.61522041E-01  3.31214312E-02  0.00000000E+00 -6.69646660E-02
 -2.80236322E-03  8.87085815E-03  0.00000000E+00 -7.06264064E-03  6.45634759E-03
  0.00000000E+00  4.93285397E-03  0.00000000E+00 -1.85768580E-03  1.07612142E-02
  0.00000000E+00 -1.19028537E-03  0.00000000E+00  1.38371561E-03 -1.40305188E-03
  0.00000000E+00  0.00000000E+00  2.94856888E-03  7.58294391E-02  1.23699181E-01
  6.19303133E-02  0.00000000E+00  2.82550175E-04 -8.33849587E-03  8.63168654E-03
  1.87192030E-02 -2.64458277E-02 -6.11009961E-02 -1.60696018E-01 -3.70807681E-02
 -2.81156639E-03 -1.11061720E-01 -3.82569727E-02  8.08858478E-03 -8.58984600E-02
 -5.54891044E-02  3.90666566E-02 -6.23397534E-02  1.94609134E-03 -7.74940863E-03
 -3.08170649E-03 -3.31603748E-03 -1.75147467E-04  6.69056972E-03 -6.79453975E-03
 -1.02723861E-02 -4.76316899E-03  4.20837241E-03  4.13679121E-04  7.85387316E-04
  3.57849505E-04 -2.77626552E-03 -5.41428474E-04 -1.53303473E-03  4.84710206E-04
  1.39848135E-03  2.78953639E-03 -1.13931793E-02 -4.32240441E-04 -5.30706166E-05
 -3.85168728E-03 -4.02202605E-02 -8.72074070E-02  1.27825449E-01  2.99598802E-01
  7.01055291E-02  0.00000000E+00  7.76210556E-02 -4.02462620E-02  0.00000000E+00
  2.71511723E-02 -1.76685255E-02  0.00000000E+00  5.07376500E-02 -2.23186243E-02
 -4.47203030E-03  0.00000000E+00 -1.36992867E-03  4.71917559E-03  0.00000000E+00
 -1.56505254E-02  0.00000000E+00 -6.14544697E-03  2.36365475E-03  0.00000000E+00
 -4.04787218E-03  0.00000000E+00  4.47004136E-04  1.36353411E-03  0.00000000E+00
  0.00000000E+00  9.32758560E-04  4.02202605E-02  8.72074070E-02 -1.27825449E-01
 -2.99598802E-01 -7.01055291E-02  0.00000000E+00  7.76210556E-02  4.02462620E-02
  0.00000000E+00  2.71511723E-02  1.76685255E-02  0.00000000E+00  5.07376500E-02
  2.23186243E-02  4.47203030E-03  0.00000000E+00 -1.36992867E-03 -4.71917559E-03
  0.00000000E+00  1.56505254E-02  0.00000000E+00 -6.14544697E-03 -2.36365475E-03
  0.00000000E+00  4.04787218E-03  0.00000000E+00  4.47004136E-04 -1.36353411E-03
  0.00000000E+00  0.00000000E+00  9.32758560E-04 -8.63168654E-03 -1.87192030E-02
  2.64458277E-02  6.11009961E-02  1.60696018E-01  3.70807681E-02 -2.81156639E-03
  1.11061720E-01  3.82569727E-02  8.08858478E-03  8.58984600E-02  5.54891044E-02
  3.90666566E-02  6.23397534E-02 -1.94609134E-03  7.74940863E-03 -3.08170649E-03
  3.31603748E-03 -1.75147467E-04 -6.69056972E-03  6.79453975E-03 -1.02723861E-02
  4.76316899E-03  4.20837241E-03 -4.13679121E-04 -7.85387316E-04  3.57849505E-04
  2.77626552E-03 -5.41428474E-04  1.53303473E-03  4.84710206E-04 -1.39848135E-03
 -2.78953639E-03  1.13931793E-02  4.32240441E-04 -5.30706166E-05  3.85168728E-03
  8.63168654E-03  1.87192030E-02 -2.64458277E-02 -6.11009961E-02 -1.60696018E-01
  3.70807681E-02 -2.81156639E-03 -1.11061720E-01  3.82569727E-02  8.08858478E-03
 -8.58984600E-02  5.54891044E-02  3.90666566E-02 -6.23397534E-02  1.94609134E-03
  7.74940863E-03 -3.08170649E-03 -3.31603748E-03  1.75147467E-04  6.69056972E-03
  6.79453975E-03 -1.02723861E-02 -4.76316899E-03 -4.20837241E-03  4.13679121E-04
 -7.85387316E-04  3.57849505E-04 -2.77626552E-03  5.41428474E-04  1.53303473E-03
  4.84710206E-04  1.39848135E-03  2.78953639E-03 -1.13931793E-02  4.32240441E-04
 -5.30706166E-05 -3.85168728E-03  1.19117744E-02  2.58136441E-02 -3.11452772E-02
 -1.17194234E-01  2.92664707E-01  0.00000000E+00  2.39533150E-02  1.87437310E-01
  0.00000000E+00  1.82452400E-02  1.49995796E-01  0.00000000E+00 -6.99363865E-02
 -8.89101986E-03  2.29559229E-03  0.00000000E+00  8.69956033E-03 -8.97076155E-03
  0.00000000E+00 -1.81925775E-03  0.00000000E+00  1.08771853E-03 -7.65762684E-03
  0.00000000E+00  5.38348409E-04  0.00000000E+00  1.77159675E-03  2.92470786E-03
  0.00000000E+00  0.00000000E+00 -2.70939455E-04  8.86211653E-02  1.46441536E-01
  8.65534978E-02  0.00000000E+00 -6.79850444E-03 -5.34709587E-03 -8.63168654E-03
 -1.87192030E-02  2.64458277E-02  6.11009961E-02  1.60696018E-01 -3.70807681E-02
 -2.81156639E-03  1.11061720E-01 -3.82569727E-02  8.08858478E-03  8.58984600E-02
 -5.54891044E-02  3.90666566E-02  6.23397534E-02 -1.94609134E-03 -7.74940863E-03
 -3.08170649E-03  3.31603748E-03  1.75147467E-04 -6.69056972E-03 -6.79453975E-03
 -1.02723861E-02  4.76316899E-03 -4.20837241E-03 -4.13679121E-04  7.85387316E-04
  3.57849505E-04  2.77626552E-03  5.41428474E-04 -1.53303473E-03  4.84710206E-04
 -1.39848135E-03 -2.78953639E-03  1.13931793E-02 -4.32240441E-04 -5.30706166E-05
  3.85168728E-03 -1.19117744E-02 -2.58136441E-02  3.11452772E-02  1.17194234E-01
 -2.92664707E-01  0.00000000E+00  2.39533150E-02 -1.87437310E-01  0.00000000E+00
  1.82452400E-02 -1.49995796E-01  0.00000000E+00 -6.99363865E-02  8.89101986E-03
 -2.29559229E-03  0.00000000E+00  8.69956033E-03  8.97076155E-03  0.00000000E+00
  1.81925775E-03  0.00000000E+00  1.08771853E-03  7.65762684E-03  0.00000000E+00
 -5.38348409E-04  0.00000000E+00  1.77159675E-03 -2.92470786E-03  0.00000000E+00
  0.00000000E+00 -2.70939455E-04 -8.86211653E-02 -1.46441536E-01 -8.65534978E-02
  0.00000000E+00 -6.79850444E-03  5.34709587E-03  1.71991273E-03  3.75082526E-03
 -5.64308068E-03 -1.45025516E-02  4.57256388E-03  1.23089436E-01  1.76674678E-01
 -6.74105348E-03  1.06455956E-01  1.47713417E-01 -6.69262755E-03  5.62431983E-02
  6.96177057E-02 -6.33880373E-03  6.71158783E-03 -3.48741526E-04  4.70925621E-04
  7.96047584E-03 -3.58458225E-03  9.41316546E-03 -2.46046682E-04  1.88553875E-03
  6.27946823E-03 -6.58392228E-03  1.90424320E-05  1.19947174E-03 -1.33770034E-03
 -1.86444783E-04  3.69717757E-04 -3.00935935E-05 -1.87667390E-03  9.34032979E-03
  1.57532174E-02  1.01120891E-02  6.24167850E-03  5.94765043E-03 -8.58425206E-05
  0.00000000E+00  0.00000000E+00  0.00000000E+00  0.00000000E+00  0.00000000E+00
 -1.12320876E-01  0.00000000E+00  0.00000000E+00 -8.87242648E-02  0.00000000E+00
  0.00000000E+00 -3.34915340E-02  0.00000000E+00  0.00000000E+00  0.00000000E+00
 -6.36101492E-03  0.00000000E+00  0.00000000E+00 -2.55286821E-03  0.00000000E+00
 -7.14287501E-03  0.00000000E+00  0.00000000E+00 -5.30216297E-03  0.00000000E+00
 -1.67838581E-03  0.00000000E+00  0.00000000E+00 -3.33019868E-03  1.71916529E-03
  0.00000000E+00  0.00000000E+00  0.00000000E+00  0.00000000E+00  0.00000000E+00
  0.00000000E+00 -1.12320876E-01  0.00000000E+00  0.00000000E+00 -8.87242648E-02
  0.00000000E+00  0.00000000E+00 -3.34915340E-02  0.00000000E+00  0.00000000E+00
  0.00000000E+00 -6.36101492E-03  0.00000000E+00  0.00000000E+00  2.55286821E-03
  0.00000000E+00 -7.14287501E-03  0.00000000E+00  0.00000000E+00  5.30216297E-03
  0.00000000E+00 -1.67838581E-03  0.00000000E+00  0.00000000E+00  3.33019868E-03
  1.71916529E-03  0.00000000E+00  1.71991273E-03  3.75082526E-03 -5.64308068E-03
 -1.45025516E-02  4.57256388E-03  1.23089436E-01 -1.76674678E-01 -6.74105348E-03
  1.06455956E-01 -1.47713417E-01 -6.69262755E-03  5.62431983E-02 -6.96177057E-02
 -6.33880373E-03  6.71158783E-03 -3.48741526E-04 -4.70925621E-04  7.96047584E-03
  3.58458225E-03  9.41316546E-03 -2.46046682E-04 -1.88553875E-03  6.27946823E-03
  6.58392228E-03  1.90424320E-05  1.19947174E-03  1.33770034E-03 -1.86444783E-04
 -3.69717757E-04 -3.00935935E-05  1.87667390E-03  9.34032979E-03  1.57532174E-02
  1.01120891E-02  6.24167850E-03 -5.94765043E-03 -8.58425206E-05 -1.71991273E-03
 -3.75082526E-03  5.64308068E-03  1.45025516E-02 -4.57256388E-03  1.23089436E-01
 -1.76674678E-01  6.74105348E-03  1.06455956E-01 -1.47713417E-01  6.69262755E-03
  5.62431983E-02 -6.96177057E-02  6.33880373E-03 -6.71158783E-03 -3.48741526E-04
 -4.70925621E-04 -7.96047584E-03 -3.58458225E-03 -9.41316546E-03 -2.46046682E-04
 -1.88553875E-03 -6.27946823E-03 -6.58392228E-03 -1.90424320E-05  1.19947174E-03
  1.33770034E-03  1.86444783E-04  3.69717757E-04 -3.00935935E-05  1.87667390E-03
 -9.34032979E-03 -1.57532174E-02 -1.01120891E-02  6.24167850E-03 -5.94765043E-03
  8.58425206E-05  0.00000000E+00  0.00000000E+00  0.00000000E+00  0.00000000E+00
  0.00000000E+00 -1.08458178E-01  0.00000000E+00  0.00000000E+00 -9.23617790E-02
  0.00000000E+00  0.00000000E+00 -4.72713579E-02  0.00000000E+00  0.00000000E+00
  0.00000000E+00  5.72688683E-03  0.00000000E+00  0.00000000E+00 -3.32652019E-03
  0.00000000E+00  6.88345114E-03  0.00000000E+00  0.00000000E+00 -8.69385956E-03
  0.00000000E+00 -2.48881862E-03  0.00000000E+00  0.00000000E+00  2.70824238E-03
  1.61159837E-03  0.00000000E+00  0.00000000E+00  0.00000000E+00  0.00000000E+00
 -4.63598192E-03  0.00000000E+00  0.00000000E+00 -1.71991273E-03 -3.75082526E-03
  5.64308068E-03  1.45025516E-02 -4.57256388E-03  1.23089436E-01  1.76674678E-01
  6.74105348E-03  1.06455956E-01  1.47713417E-01  6.69262755E-03  5.62431983E-02
  6.96177057E-02  6.33880373E-03 -6.71158783E-03 -3.48741526E-04  4.70925621E-04
 -7.96047584E-03  3.58458225E-03 -9.41316546E-03 -2.46046682E-04  1.88553875E-03
 -6.27946823E-03  6.58392228E-03 -1.90424320E-05  1.19947174E-03 -1.33770034E-03
  1.86444783E-04 -3.69717757E-04 -3.00935935E-05 -1.87667390E-03 -9.34032979E-03
 -1.57532174E-02 -1.01120891E-02  6.24167850E-03  5.94765043E-03  8.58425206E-05
  0.00000000E+00  0.00000000E+00  0.00000000E+00  0.00000000E+00  0.00000000E+00
 -1.08458178E-01  0.00000000E+00  0.00000000E+00 -9.23617790E-02  0.00000000E+00
  0.00000000E+00 -4.72713579E-02  0.00000000E+00  0.00000000E+00  0.00000000E+00
  5.72688683E-03  0.00000000E+00  0.00000000E+00  3.32652019E-03  0.00000000E+00
  6.88345114E-03  0.00000000E+00  0.00000000E+00  8.69385956E-03  0.00000000E+00
 -2.48881862E-03  0.00000000E+00  0.00000000E+00 -2.70824238E-03  1.61159837E-03
  0.00000000E+00  0.00000000E+00  0.00000000E+00  0.00000000E+00 -4.63598192E-03
  0.00000000E+00  0.00000000E+00  1.35813421E-02  2.96004960E-02 -3.85886134E-02
 -1.23763299E-01  1.10540270E-01 -1.66210550E-01  2.17621055E-02 -4.35284186E-02
 -1.38269081E-01  2.01395473E-02 -3.76383111E-02 -3.24721581E-02 -3.21939899E-02
 -1.06875952E-02 -7.18115322E-03 -2.28144190E-03 -1.37824782E-03 -3.71992521E-03
 -7.17298695E-03 -5.84216049E-03 -3.10276455E-03 -2.58528257E-03 -4.10216886E-03
  6.19460608E-05 -3.75969143E-04 -2.10248773E-03 -3.85386229E-04 -8.15267754E-04
 -6.08001874E-05 -1.82625480E-03  1.54040479E-03  7.23850572E-02  1.21075045E-01
  7.37728810E-02  2.93823418E-03 -6.29568879E-03 -1.86095168E-03  0.00000000E+00
  0.00000000E+00  0.00000000E+00  0.00000000E+00  0.00000000E+00  8.96733956E-02
  0.00000000E+00  0.00000000E+00  6.28829297E-02  0.00000000E+00  0.00000000E+00
  4.87198700E-02  0.00000000E+00  0.00000000E+00  0.00000000E+00  9.20702835E-03
  0.00000000E+00  0.00000000E+00  2.89940177E-03  0.00000000E+00  9.46061589E-03
  0.00000000E+00  0.00000000E+00  6.38383382E-03  0.00000000E+00  3.51478940E-03
  0.00000000E+00  0.00000000E+00  1.10698910E-03  1.37548854E-03  0.00000000E+00
  0.00000000E+00  0.00000000E+00  0.00000000E+00  0.00000000E+00  0.00000000E+00
 -8.96733956E-02  0.00000000E+00  0.00000000E+00 -6.28829297E-02  0.00000000E+00
  0.00000000E+00 -4.87198700E-02  0.00000000E+00  0.00000000E+00  0.00000000E+00
 -9.20702835E-03  0.00000000E+00  0.00000000E+00  2.89940177E-03  0.00000000E+00
 -9.46061589E-03  0.00000000E+00  0.00000000E+00  6.38383382E-03  0.00000000E+00
 -3.51478940E-03  0.00000000E+00  0.00000000E+00  1.10698910E-03 -1.37548854E-03
  0.00000000E+00 -1.35813421E-02 -2.96004960E-02  3.85886134E-02  1.23763299E-01
 -1.10540270E-01  1.66210550E-01  2.17621055E-02  4.35284186E-02  1.38269081E-01
  2.01395473E-02  3.76383111E-02  3.24721581E-02 -3.21939899E-02  1.06875952E-02
  7.18115322E-03  2.28144190E-03 -1.37824782E-03  3.71992521E-03 -7.17298695E-03
  5.84216049E-03  3.10276455E-03 -2.58528257E-03  4.10216886E-03  6.19460608E-05
  3.75969143E-04  2.10248773E-03 -3.85386229E-04  8.15267754E-04 -6.08001874E-05
  1.82625480E-03  1.54040479E-03 -7.23850572E-02 -1.21075045E-01 -7.37728810E-02
 -2.93823418E-03 -6.29568879E-03  1.86095168E-03 -1.35813421E-02 -2.96004960E-02
  3.85886134E-02  1.23763299E-01 -1.10540270E-01 -1.66210550E-01 -2.17621055E-02
  4.35284186E-02 -1.38269081E-01 -2.01395473E-02  3.76383111E-02 -3.24721581E-02
  3.21939899E-02  1.06875952E-02  7.18115322E-03 -2.28144190E-03  1.37824782E-03
  3.71992521E-03 -7.17298695E-03  5.84216049E-03 -3.10276455E-03  2.58528257E-03
  4.10216886E-03  6.19460608E-05  3.75969143E-04 -2.10248773E-03  3.85386229E-04
  8.15267754E-04 -6.08001874E-05 -1.82625480E-03 -1.54040479E-03 -7.23850572E-02
 -1.21075045E-01 -7.37728810E-02  2.93823418E-03  6.29568879E-03  1.86095168E-03
  0.00000000E+00  0.00000000E+00  0.00000000E+00  0.00000000E+00  0.00000000E+00
  1.85286091E-01  0.00000000E+00  0.00000000E+00  1.49954221E-01  0.00000000E+00
  0.00000000E+00  1.09609102E-01  0.00000000E+00  0.00000000E+00  0.00000000E+00
 -1.20241835E-02  0.00000000E+00  0.00000000E+00  4.34274847E-03  0.00000000E+00
 -1.11545184E-02  0.00000000E+00  0.00000000E+00  1.13583441E-02  0.00000000E+00
  3.75464346E-03  0.00000000E+00  0.00000000E+00  2.02541373E-04  2.73904024E-03
  0.00000000E+00  0.00000000E+00  0.00000000E+00  0.00000000E+00  6.59214903E-03
  0.00000000E+00  0.00000000E+00  1.35813421E-02  2.96004960E-02 -3.85886134E-02
 -1.23763299E-01  1.10540270E-01  1.66210550E-01 -2.17621055E-02 -4.35284186E-02
  1.38269081E-01 -2.01395473E-02 -3.76383111E-02  3.24721581E-02  3.21939899E-02
 -1.06875952E-02 -7.18115322E-03  2.28144190E-03  1.37824782E-03 -3.71992521E-03
 -7.17298695E-03 -5.84216049E-03  3.10276455E-03  2.58528257E-03 -4.10216886E-03
  6.19460608E-05 -3.75969143E-04  2.10248773E-03  3.85386229E-04 -8.15267754E-04
 -6.08001874E-05  1.82625480E-03 -1.54040479E-03  7.23850572E-02  1.21075045E-01
  7.37728810E-02 -2.93823418E-03  6.29568879E-03 -1.86095168E-03  0.00000000E+00
  0.00000000E+00  0.00000000E+00  0.00000000E+00  0.00000000E+00 -1.85286091E-01
  0.00000000E+00  0.00000000E+00 -1.49954221E-01  0.00000000E+00  0.00000000E+00
 -1.09609102E-01  0.00000000E+00  0.00000000E+00  0.00000000E+00  1.20241835E-02
  0.00000000E+00  0.00000000E+00  4.34274847E-03  0.00000000E+00  1.11545184E-02
  0.00000000E+00  0.00000000E+00  1.13583441E-02  0.00000000E+00 -3.75464346E-03
  0.00000000E+00  0.00000000E+00  2.02541373E-04 -2.73904024E-03  0.00000000E+00
  0.00000000E+00  0.00000000E+00  0.00000000E+00 -6.59214903E-03  0.00000000E+00
  0.00000000E+00 -2.88392079E-03 -6.32227773E-03  8.51556858E-03  3.08862492E-02
 -3.54462764E-02  8.35336372E-03 -3.07317045E-02 -1.34343137E-01  7.21687963E-03
 -2.45644985E-02 -1.17174786E-01 -2.44218094E-02  8.42287943E-03 -6.81001583E-02
  1.61522858E-04 -5.30261397E-03 -1.57749984E-03 -1.50611529E-03  1.78476023E-03
 -2.34486860E-04 -3.48100287E-03 -4.09364673E-03 -3.54055115E-05  3.21030140E-03
  2.85016006E-03  1.87114905E-04  2.61958687E-04 -2.78718884E-04 -2.29607987E-03
  1.48809600E-04  7.63658432E-04 -1.38515008E-02 -2.45241830E-02 -2.79999777E-02
 -1.37394474E-03  4.75219029E-04 -5.73489938E-03  1.30034234E-03  2.87920254E-03
 -9.31962408E-03  1.43928677E-02  3.92491644E-02  0.00000000E+00  2.19676089E-01
  9.00730999E-02  0.00000000E+00  1.65915257E-01  6.96207223E-02  0.00000000E+00
  7.83898157E-02  3.66681006E-02  1.96049437E-03  0.00000000E+00 -2.51100116E-03
  1.59592631E-02  0.00000000E+00 -5.48421497E-03  0.00000000E+00 -2.62008414E-03
  1.56613825E-02  0.00000000E+00 -3.16169578E-03  0.00000000E+00 -1.87521599E-04
  9.26221940E-04  0.00000000E+00  0.00000000E+00 -9.99195217E-04  1.30034234E-03
  2.87920254E-03 -9.31962408E-03  1.43928677E-02  3.92491644E-02  0.00000000E+00
 -2.19676089E-01  9.00730999E-02  0.00000000E+00 -1.65915257E-01  6.96207223E-02
  0.00000000E+00 -7.83898157E-02  3.66681006E-02  1.96049437E-03  0.00000000E+00
  2.51100116E-03  1.59592631E-02  0.00000000E+00 -5.48421497E-03  0.00000000E+00
  2.62008414E-03  1.56613825E-02  0.00000000E+00 -3.16169578E-03  0.00000000E+00
  1.87521599E-04  9.26221940E-04  0.00000000E+00  0.00000000E+00  9.99195217E-04
 -2.88392079E-03 -6.32227773E-03  8.51556858E-03  3.08862492E-02 -3.54462764E-02
  8.35336372E-03  3.07317045E-02 -1.34343137E-01  7.21687963E-03  2.45644985E-02
 -1.17174786E-01 -2.44218094E-02 -8.42287943E-03 -6.81001583E-02  1.61522858E-04
 -5.30261397E-03  1.57749984E-03 -1.50611529E-03 -1.78476023E-03 -2.34486860E-04
 -3.48100287E-03  4.09364673E-03 -3.54055115E-05 -3.21030140E-03  2.85016006E-03
  1.87114905E-04 -2.61958687E-04 -2.78718884E-04  2.29607987E-03  1.48809600E-04
 -7.63658432E-04 -1.38515008E-02 -2.45241830E-02 -2.79999777E-02 -1.37394474E-03
 -4.75219029E-04 -5.73489938E-03 -2.88392079E-03 -6.32227773E-03  8.51556858E-03
  3.08862492E-02 -3.54462764E-02 -8.35336372E-03 -3.07317045E-02 -1.34343137E-01
 -7.21687963E-03 -2.45644985E-02 -1.17174786E-01  2.44218094E-02  8.42287943E-03
 -6.81001583E-02  1.61522858E-04  5.30261397E-03 -1.57749984E-03 -1.50611529E-03
 -1.78476023E-03 -2.34486860E-04  3.48100287E-03 -4.09364673E-03 -3.54055115E-05
 -3.21030140E-03  2.85016006E-03 -1.87114905E-04  2.61958687E-04 -2.78718884E-04
  2.29607987E-03 -1.48809600E-04  7.63658432E-04 -1.38515008E-02 -2.45241830E-02
 -2.79999777E-02  1.37394474E-03  4.75219029E-04 -5.73489938E-03  2.04294632E-03
  4.38101470E-03 -2.72317193E-03 -4.20583552E-02  6.92768023E-02  0.00000000E+00
 -1.25707153E-01  1.19155885E-01  0.00000000E+00 -1.07739153E-01  1.02370273E-01
  0.00000000E+00 -8.65855031E-02  1.64431598E-02  1.62709556E-03  0.00000000E+00
 -1.91593755E-03 -9.62934575E-03  0.00000000E+00  7.79380579E-03  0.00000000E+00
 -7.40319813E-03 -1.34873741E-02  0.00000000E+00 -2.12759792E-03  0.00000000E+00
  1.07791596E-03  1.04999186E-03  0.00000000E+00  0.00000000E+00  7.26323080E-04
  1.49486345E-02  2.84845625E-02  3.11566742E-02  0.00000000E+00 -7.47502129E-03
  3.23064437E-03 -2.88392079E-03 -6.32227773E-03  8.51556858E-03  3.08862492E-02
 -3.54462764E-02 -8.35336372E-03  3.07317045E-02 -1.34343137E-01 -7.21687963E-03
  2.45644985E-02 -1.17174786E-01  2.44218094E-02 -8.42287943E-03 -6.81001583E-02
  1.61522858E-04  5.30261397E-03  1.57749984E-03 -1.50611529E-03  1.78476023E-03
 -2.34486860E-04  3.48100287E-03  4.09364673E-03 -3.54055115E-05  3.21030140E-03
  2.85016006E-03 -1.87114905E-04 -2.61958687E-04 -2.78718884E-04 -2.29607987E-03
 -1.48809600E-04 -7.63658432E-04 -1.38515008E-02 -2.45241830E-02 -2.79999777E-02
  1.37394474E-03 -4.75219029E-04 -5.73489938E-03  2.04294632E-03  4.38101470E-03
 -2.72317193E-03 -4.20583552E-02  6.92768023E-02  0.00000000E+00  1.25707153E-01
  1.19155885E-01  0.00000000E+00  1.07739153E-01  1.02370273E-01  0.00000000E+00
  8.65855031E-02  1.64431598E-02  1.62709556E-03  0.00000000E+00  1.91593755E-03
 -9.62934575E-03  0.00000000E+00  7.79380579E-03  0.00000000E+00  7.40319813E-03
 -1.34873741E-02  0.00000000E+00 -2.12759792E-03  0.00000000E+00 -1.07791596E-03
  1.04999186E-03  0.00000000E+00  0.00000000E+00 -7.26323080E-04  1.49486345E-02
  2.84845625E-02  3.11566742E-02  0.00000000E+00  7.47502129E-03  3.23064437E-03
  6.59823065E-03  1.44080475E-02 -2.10738422E-02 -5.02474659E-02 -2.73977983E-02
 -5.12476376E-02  4.69667107E-03  1.69926014E-01 -4.40221407E-02  4.85239617E-03
  1.49904879E-01 -2.16307351E-02 -3.55925598E-03  9.27252667E-02 -1.93562567E-03
  8.89276043E-03  3.78212851E-03 -1.52710465E-03 -1.67770973E-03 -6.64477678E-04
  1.10191905E-02  9.44122982E-03 -1.81511129E-03  1.77122283E-04  1.00916764E-03
 -5.31435098E-04  1.88280397E-04  3.34495638E-03 -1.05530872E-03 -7.28092962E-04
  5.24275611E-04  1.87091197E-02  3.28705711E-02  2.27580027E-02  5.41529577E-04
 -1.62970636E-03  7.08964800E-03  0.00000000E+00  0.00000000E+00  0.00000000E+00
  0.00000000E+00  0.00000000E+00  1.97347968E-01  0.00000000E+00  0.00000000E+00
  1.58057815E-01  0.00000000E+00  0.00000000E+00  6.20822060E-02  0.00000000E+00
  0.00000000E+00  0.00000000E+00  1.11300543E-02  0.00000000E+00  0.00000000E+00
  7.41639854E-03  0.00000000E+00  9.39438540E-03  0.00000000E+00  0.00000000E+00
  1.15720870E-02  0.00000000E+00  1.57356806E-04  0.00000000E+00  0.00000000E+00
  9.31533126E-04  5.04742787E-03  0.00000000E+00  0.00000000E+00  0.00000000E+00
  0.00000000E+00  0.00000000E+00  0.00000000E+00 -1.97347968E-01  0.00000000E+00
  0.00000000E+00 -1.58057815E-01  0.00000000E+00  0.00000000E+00 -6.20822060E-02
  0.00000000E+00  0.00000000E+00  0.00000000E+00 -1.11300543E-02  0.00000000E+00
  0.00000000E+00  7.41639854E-03  0.00000000E+00 -9.39438540E-03  0.00000000E+00
  0.00000000E+00  1.15720870E-02  0.00000000E+00 -1.57356806E-04  0.00000000E+00
  0.00000000E+00  9.31533126E-04 -5.04742787E-03  0.00000000E+00 -6.59823065E-03
 -1.44080475E-02  2.10738422E-02  5.02474659E-02  2.73977983E-02  5.12476376E-02
  4.69667107E-03 -1.69926014E-01  4.40221407E-02  4.85239617E-03 -1.49904879E-01
  2.16307351E-02 -3.55925598E-03 -9.27252667E-02  1.93562567E-03 -8.89276043E-03
  3.78212851E-03  1.52710465E-03 -1.67770973E-03  6.64477678E-04 -1.10191905E-02
  9.44122982E-03  1.81511129E-03  1.77122283E-04 -1.00916764E-03  5.31435098E-04
  1.88280397E-04 -3.34495638E-03 -1.05530872E-03  7.28092962E-04  5.24275611E-04
 -1.87091197E-02 -3.28705711E-02 -2.27580027E-02 -5.41529577E-04 -1.62970636E-03
 -7.08964800E-03 -6.59823065E-03 -1.44080475E-02  2.10738422E-02  5.02474659E-02
  2.73977983E-02 -5.12476376E-02 -4.69667107E-03 -1.69926014E-01 -4.40221407E-02
 -4.85239617E-03 -1.49904879E-01 -2.16307351E-02  3.55925598E-03 -9.27252667E-02
  1.93562567E-03  8.89276043E-03 -3.78212851E-03  1.52710465E-03 -1.67770973E-03
  6.64477678E-04  1.10191905E-02 -9.44122982E-03  1.81511129E-03  1.77122283E-04
 -1.00916764E-03 -5.31435098E-04 -1.88280397E-04 -3.34495638E-03 -1.05530872E-03
 -7.28092962E-04 -5.24275611E-04 -1.87091197E-02 -3.28705711E-02 -2.27580027E-02
  5.41529577E-04  1.62970636E-03 -7.08964800E-03  0.00000000E+00  0.00000000E+00
  0.00000000E+00  0.00000000E+00  0.00000000E+00 -1.27264574E-01  0.00000000E+00
  0.00000000E+00 -1.10303454E-01  0.00000000E+00  0.00000000E+00 -6.55102602E-02
  0.00000000E+00  0.00000000E+00  0.00000000E+00  3.21375513E-03  0.00000000E+00
  0.00000000E+00 -3.49247406E-03  0.00000000E+00  3.06248514E-04  0.00000000E+00
  0.00000000E+00 -8.15031085E-03  0.00000000E+00  1.32898154E-03  0.00000000E+00
  0.00000000E+00 -7.67897113E-04 -2.94712631E-03  0.00000000E+00  0.00000000E+00
  0.00000000E+00  0.00000000E+00 -6.38070664E-03  0.00000000E+00  0.00000000E+00
  6.59823065E-03  1.44080475E-02 -2.10738422E-02 -5.02474659E-02 -2.73977983E-02
  5.12476376E-02 -4.69667107E-03  1.69926014E-01  4.40221407E-02 -4.85239617E-03
  1.49904879E-01  2.16307351E-02  3.55925598E-03  9.27252667E-02 -1.93562567E-03
 -8.89276043E-03 -3.78212851E-03 -1.52710465E-03 -1.67770973E-03 -6.64477678E-04
 -1.10191905E-02 -9.44122982E-03 -1.81511129E-03  1.77122283E-04  1.00916764E-03
  5.31435098E-04 -1.88280397E-04  3.34495638E-03 -1.05530872E-03  7.28092962E-04
 -5.24275611E-04  1.87091197E-02  3.28705711E-02  2.27580027E-02 -5.41529577E-04
  1.62970636E-03  7.08964800E-03  0.00000000E+00  0.00000000E+00  0.00000000E+00
  0.00000000E+00  0.00000000E+00  1.27264574E-01  0.00000000E+00  0.00000000E+00
  1.10303454E-01  0.00000000E+00  0.00000000E+00  6.55102602E-02  0.00000000E+00
  0.00000000E+00  0.00000000E+00 -3.21375513E-03  0.00000000E+00  0.00000000E+00
 -3.49247406E-03  0.00000000E+00 -3.06248514E-04  0.00000000E+00  0.00000000E+00
 -8.15031085E-03  0.00000000E+00 -1.32898154E-03  0.00000000E+00  0.00000000E+00
 -7.67897113E-04  2.94712631E-03  0.00000000E+00  0.00000000E+00  0.00000000E+00
  0.00000000E+00  6.38070664E-03  0.00000000E+00  0.00000000E+00 -6.37854253E-03
 -1.41539949E-02  2.15613671E-02  5.20165724E-02  8.65141220E-02  8.34168211E-03
 -9.45286816E-02  5.17659308E-02  7.52665846E-03 -7.76254062E-02  4.22208173E-02
  7.67739247E-03 -4.42831707E-02  1.25035118E-02  2.57946273E-03  3.45611718E-03
 -3.48149641E-03 -6.24669547E-03  9.36629380E-03  6.11559551E-03  3.49158159E-03
 -8.56196128E-03 -7.30627070E-03  1.55028291E-02 -2.64386742E-03  7.69626513E-04
  9.59697033E-04  5.34976092E-04 -2.15258316E-03 -3.53393597E-04  3.15780072E-03
 -5.04562653E-02 -8.57472757E-02 -8.67568801E-02 -3.34041229E-03  2.85546296E-04
  9.21326062E-04 -9.07406980E-03 -1.96742759E-02  2.88364193E-02  7.85522963E-02
  2.45655093E-02  0.00000000E+00  1.87697000E-01 -1.82832964E-01  0.00000000E+00
  1.51994359E-01 -1.67909489E-01  0.00000000E+00  1.02673569E-01 -1.52751978E-01
  4.49048716E-03  0.00000000E+00  8.01453976E-03  6.61565369E-03  0.00000000E+00
 -3.22999251E-03  0.00000000E+00  2.40693803E-02  7.79939210E-03  0.00000000E+00
  1.98630441E-03  0.00000000E+00  1.33298837E-03  2.91351466E-03  0.00000000E+00
  0.00000000E+00 -1.69984058E-03 -9.07406980E-03 -1.96742759E-02  2.88364193E-02
  7.85522963E-02  2.45655093E-02  0.00000000E+00 -1.87697000E-01 -1.82832964E-01
  0.00000000E+00 -1.51994359E-01 -1.67909489E-01  0.00000000E+00 -1.02673569E-01
 -1.52751978E-01  4.49048716E-03  0.00000000E+00 -8.01453976E-03  6.61565369E-03
  0.00000000E+00 -3.22999251E-03  0.00000000E+00 -2.40693803E-02  7.79939210E-03
  0.00000000E+00  1.98630441E-03  0.00000000E+00 -1.33298837E-03  2.91351466E-03
  0.00000000E+00  0.00000000E+00  1.69984058E-03 -6.37854253E-03 -1.41539949E-02
  2.15613671E-02  5.20165724E-02  8.65141220E-02  8.34168211E-03  9.45286816E-02
  5.17659308E-02  7.52665846E-03  7.76254062E-02  4.22208173E-02  7.67739247E-03
  4.42831707E-02  1.25035118E-02  2.57946273E-03  3.45611718E-03  3.48149641E-03
 -6.24669547E-03 -9.36629380E-03  6.11559551E-03  3.49158159E-03  8.56196128E-03
 -7.30627070E-03 -1.55028291E-02 -2.64386742E-03  7.69626513E-04 -9.59697033E-04
  5.34976092E-04  2.15258316E-03 -3.53393597E-04 -3.15780072E-03 -5.04562653E-02
 -8.57472757E-02 -8.67568801E-02 -3.34041229E-03 -2.85546296E-04  9.21326062E-04
 -6.37854253E-03 -1.41539949E-02  2.15613671E-02  5.20165724E-02  8.65141220E-02
 -8.34168211E-03 -9.45286816E-02  5.17659308E-02 -7.52665846E-03 -7.76254062E-02
  4.22208173E-02 -7.67739247E-03 -4.42831707E-02  1.25035118E-02  2.57946273E-03
 -3.45611718E-03 -3.48149641E-03 -6.24669547E-03 -9.36629380E-03  6.11559551E-03
 -3.49158159E-03 -8.56196128E-03 -7.30627070E-03 -1.55028291E-02 -2.64386742E-03
 -7.69626513E-04  9.59697033E-04  5.34976092E-04  2.15258316E-03  3.53393597E-04
  3.15780072E-03 -5.04562653E-02 -8.57472757E-02 -8.67568801E-02  3.34041229E-03
  2.85546296E-04  9.21326062E-04 -1.10635934E-04 -2.83525494E-04  2.25659857E-03
 -5.04444727E-03  2.53903193E-02  0.00000000E+00  8.18974287E-02 -5.18088197E-02
  0.00000000E+00  6.87187980E-02 -4.87710399E-02  0.00000000E+00  5.24754736E-02
 -3.29783975E-02 -1.69980678E-03  0.00000000E+00  1.77061336E-03  6.58227196E-03
  0.00000000E+00 -9.90706670E-03  0.00000000E+00 -2.77396313E-04  1.02763457E-02
  0.00000000E+00  1.91979252E-03  0.00000000E+00  6.97087720E-04 -7.27148210E-04
  0.00000000E+00  0.00000000E+00 -2.50452993E-03 -1.11100127E-03  5.81543979E-03
 -1.48105805E-02  0.00000000E+00  3.27290685E-03 -3.42556266E-03 -6.37854253E-03
 -1.41539949E-02  2.15613671E-02  5.20165724E-02  8.65141220E-02 -8.34168211E-03
  9.45286816E-02  5.17659308E-02 -7.52665846E-03  7.76254062E-02  4.22208173E-02
 -7.67739247E-03  4.42831707E-02  1.25035118E-02  2.57946273E-03 -3.45611718E-03
  3.48149641E-03 -6.24669547E-03  9.36629380E-03  6.11559551E-03 -3.49158159E-03
  8.56196128E-03 -7.30627070E-03  1.55028291E-02 -2.64386742E-03 -7.69626513E-04
 -9.59697033E-04  5.34976092E-04 -2.15258316E-03  3.53393597E-04 -3.15780072E-03
 -5.04562653E-02 -8.57472757E-02 -8.67568801E-02  3.34041229E-03 -2.85546296E-04
  9.21326062E-04 -1.10635934E-04 -2.83525494E-04  2.25659857E-03 -5.04444727E-03
  2.53903193E-02  0.00000000E+00 -8.18974287E-02 -5.18088197E-02  0.00000000E+00
 -6.87187980E-02 -4.87710399E-02  0.00000000E+00 -5.24754736E-02 -3.29783975E-02
 -1.69980678E-03  0.00000000E+00 -1.77061336E-03  6.58227196E-03  0.00000000E+00
 -9.90706670E-03  0.00000000E+00  2.77396313E-04  1.02763457E-02  0.00000000E+00
  1.91979252E-03  0.00000000E+00 -6.97087720E-04 -7.27148210E-04  0.00000000E+00
  0.00000000E+00  2.50452993E-03 -1.11100127E-03  5.81543979E-03 -1.48105805E-02
  0.00000000E+00 -3.27290685E-03 -3.42556266E-03 -1.11558187E-02 -2.42776836E-02
  3.24649519E-02  1.40618308E-01 -2.52304923E+00  3.11701646E-02 -2.82589682E-03
 -1.26621071E-01  2.51330700E-02 -9.34637690E-03 -1.07308680E-01 -7.83601705E-01
  5.54487924E-01 -7.75407801E-02 -3.30270183E-03 -5.52672397E-03 -1.80981901E-03
  4.51337553E-03 -1.37945517E-03 -8.63789548E-03  5.19063105E-04 -5.39432782E-03
  6.12953250E-03 -9.90052707E-03  1.21556171E-03 -6.65540942E-04 -8.26867430E-04
 -2.91527976E-03  1.07375684E-03  1.88985518E-03 -8.89391976E-05  6.77972510E-03
  1.01113820E-02 -1.76733683E-01 -5.00134245E-04 -4.43062700E-04 -5.59526282E-03
  1.71466497E-02  3.69347909E-02 -5.16062084E-02 -2.17686823E-01  3.68828101E+00
  0.00000000E+00 -7.82239715E-02  2.42264622E-01  0.00000000E+00 -9.41253848E-02
  2.31002316E-01  0.00000000E+00 -9.28077068E-01  1.06500854E+00  6.85467900E-04
  0.00000000E+00  8.89591957E-03  8.06986472E-03  0.00000000E+00  3.81208796E-03
  0.00000000E+00  2.05086837E-03  7.71408282E-03  0.00000000E+00  6.83314328E-04
  0.00000000E+00 -8.24100663E-04  3.74746019E-03  0.00000000E+00  0.00000000E+00
  5.25782746E-04 -1.71466497E-02 -3.69347909E-02  5.16062084E-02  2.17686823E-01
 -3.68828101E+00  0.00000000E+00 -7.82239715E-02 -2.42264622E-01  0.00000000E+00
 -9.41253848E-02 -2.31002316E-01  0.00000000E+00 -9.28077068E-01 -1.06500854E+00
 -6.85467900E-04  0.00000000E+00  8.89591957E-03 -8.06986472E-03  0.00000000E+00
 -3.81208796E-03  0.00000000E+00  2.05086837E-03 -7.71408282E-03  0.00000000E+00
 -6.83314328E-04  0.00000000E+00 -8.24100663E-04 -3.74746019E-03  0.00000000E+00
  0.00000000E+00  5.25782746E-04  1.11558187E-02  2.42776836E-02 -3.24649519E-02
 -1.40618308E-01  2.52304923E+00 -3.11701646E-02 -2.82589682E-03  1.26621071E-01
 -2.51330700E-02 -9.34637690E-03  1.07308680E-01  7.83601705E-01  5.54487924E-01
  7.75407801E-02  3.30270183E-03  5.52672397E-03 -1.80981901E-03 -4.51337553E-03
 -1.37945517E-03  8.63789548E-03 -5.19063105E-04 -5.39432782E-03 -6.12953250E-03
 -9.90052707E-03 -1.21556171E-03  6.65540942E-04 -8.26867430E-04  2.91527976E-03
  1.07375684E-03 -1.88985518E-03 -8.89391976E-05 -6.77972510E-03 -1.01113820E-02
  1.76733683E-01  5.00134245E-04 -4.43062700E-04  5.59526282E-03 -1.11558187E-02
 -2.42776836E-02  3.24649519E-02  1.40618308E-01 -2.52304923E+00 -3.11701646E-02
 -2.82589682E-03 -1.26621071E-01 -2.51330700E-02 -9.34637690E-03 -1.07308680E-01
  7.83601705E-01  5.54487924E-01 -7.75407801E-02 -3.30270183E-03  5.52672397E-03
 -1.80981901E-03  4.51337553E-03  1.37945517E-03 -8.63789548E-03 -5.19063105E-04
 -5.39432782E-03  6.12953250E-03  9.90052707E-03  1.21556171E-03  6.65540942E-04
 -8.26867430E-04 -2.91527976E-03 -1.07375684E-03 -1.88985518E-03 -8.89391976E-05
  6.77972510E-03  1.01113820E-02 -1.76733683E-01  5.00134245E-04 -4.43062700E-04
 -5.59526282E-03  1.27892227E-02  2.81297261E-02 -3.75497344E-02 -1.93487055E-01
  2.28377460E+00  0.00000000E+00 -1.82683208E-02  5.80815811E-02  0.00000000E+00
 -8.15552144E-03  6.36331633E-02  0.00000000E+00 -6.25873172E-01 -6.39678762E-01
  7.75305066E-03  0.00000000E+00  3.49911971E-03 -5.40849679E-03  0.00000000E+00
  2.00617723E-02  0.00000000E+00  1.33539706E-02 -8.41860680E-03  0.00000000E+00
 -2.52925717E-03  0.00000000E+00  8.47802151E-04  1.74855327E-03  0.00000000E+00
  0.00000000E+00 -6.74567102E-04  3.92651354E-02  6.91424076E-02  3.86068191E-01
  0.00000000E+00 -9.50927029E-04  4.98085631E-03  1.11558187E-02  2.42776836E-02
 -3.24649519E-02 -1.40618308E-01  2.52304923E+00  3.11701646E-02 -2.82589682E-03
  1.26621071E-01  2.51330700E-02 -9.34637690E-03  1.07308680E-01 -7.83601705E-01
  5.54487924E-01  7.75407801E-02  3.30270183E-03 -5.52672397E-03 -1.80981901E-03
 -4.51337553E-03  1.37945517E-03  8.63789548E-03  5.19063105E-04 -5.39432782E-03
 -6.12953250E-03  9.90052707E-03 -1.21556171E-03 -6.65540942E-04 -8.26867430E-04
  2.91527976E-03 -1.07375684E-03  1.88985518E-03 -8.89391976E-05 -6.77972510E-03
 -1.01113820E-02  1.76733683E-01 -5.00134245E-04 -4.43062700E-04  5.59526282E-03
 -1.27892227E-02 -2.81297261E-02  3.75497344E-02  1.93487055E-01 -2.28377460E+00
  0.00000000E+00 -1.82683208E-02 -5.80815811E-02  0.00000000E+00 -8.15552144E-03
 -6.36331633E-02  0.00000000E+00 -6.25873172E-01  6.39678762E-01 -7.75305066E-03
  0.00000000E+00  3.49911971E-03  5.40849679E-03  0.00000000E+00 -2.00617723E-02
  0.00000000E+00  1.33539706E-02  8.41860680E-03  0.00000000E+00  2.52925717E-03
  0.00000000E+00  8.47802151E-04 -1.74855327E-03  0.00000000E+00  0.00000000E+00
 -6.74567102E-04 -3.92651354E-02 -6.91424076E-02 -3.86068191E-01  0.00000000E+00
 -9.50927029E-04 -4.98085631E-03 -1.13289556E-04  7.21243339E-05 -3.12989495E-03
  4.73175117E-02 -2.41153463E-01 -1.28545905E-02  3.36767478E-03 -1.00177540E-01
 -1.84759899E-02 -8.39877190E-03 -1.34422903E-01 -1.00382344E-01 -2.47784393E-02
 -5.88637418E-01  4.78803481E-05  1.52684690E-02  4.67112450E-03 -4.30578360E-05
  7.35900827E-04 -3.25094547E-04  6.03766025E-03  1.94603475E-02 -1.87070002E-03
 -9.20113200E-04 -6.10345553E-04 -2.93056617E-04  1.63666681E-04  2.05422012E-03
  8.13260934E-04 -2.62586245E-04 -8.61183086E-04 -4.54321243E-04  1.59602968E-02
 -5.24959190E-02  9.70692596E-04 -9.73642022E-04 -1.24177825E-02  2.59478819E-02
  5.82494315E-02 -1.14681204E-01  3.95843818E-02 -1.42505216E+00  0.00000000E+00
 -6.08747036E-02 -6.55135269E-02  0.00000000E+00 -6.99767578E-02 -8.20046765E-02
  0.00000000E+00 -4.48682287E-03 -5.41607860E-01  2.00596993E-04  0.00000000E+00
  1.81396211E-03  6.70317250E-03  0.00000000E+00 -1.69262761E-02  0.00000000E+00
  1.14246233E-02  1.30434468E-02  0.00000000E+00  1.32627491E-03  0.00000000E+00
 -6.43344953E-04 -1.08861509E-03  0.00000000E+00  0.00000000E+00 -1.55198853E-03
  2.59478819E-02  5.82494315E-02 -1.14681204E-01  3.95843818E-02 -1.42505216E+00
  0.00000000E+00  6.08747036E-02 -6.55135269E-02  0.00000000E+00  6.99767578E-02
 -8.20046765E-02  0.00000000E+00  4.48682287E-03 -5.41607860E-01  2.00596993E-04
  0.00000000E+00 -1.81396211E-03  6.70317250E-03  0.00000000E+00 -1.69262761E-02
  0.00000000E+00 -1.14246233E-02  1.30434468E-02  0.00000000E+00  1.32627491E-03
  0.00000000E+00  6.43344953E-04 -1.08861509E-03  0.00000000E+00  0.00000000E+00
  1.55198853E-03 -1.13289556E-04  7.21243339E-05 -3.12989495E-03  4.73175117E-02
 -2.41153463E-01 -1.28545905E-02 -3.36767478E-03 -1.00177540E-01 -1.84759899E-02
  8.39877190E-03 -1.34422903E-01 -1.00382344E-01  2.47784393E-02 -5.88637418E-01
  4.78803481E-05  1.52684690E-02 -4.67112450E-03 -4.30578360E-05 -7.35900827E-04
 -3.25094547E-04  6.03766025E-03 -1.94603475E-02 -1.87070002E-03  9.20113200E-04
 -6.10345553E-04 -2.93056617E-04 -1.63666681E-04  2.05422012E-03 -8.13260934E-04
 -2.62586245E-04  8.61183086E-04 -4.54321243E-04  1.59602968E-02 -5.24959190E-02
  9.70692596E-04  9.73642022E-04 -1.24177825E-02 -1.13289556E-04  7.21243339E-05
 -3.12989495E-03  4.73175117E-02 -2.41153463E-01  1.28545905E-02  3.36767478E-03
 -1.00177540E-01  1.84759899E-02 -8.39877190E-03 -1.34422903E-01  1.00382344E-01
 -2.47784393E-02 -5.88637418E-01  4.78803481E-05 -1.52684690E-02  4.67112450E-03
 -4.30578360E-05 -7.35900827E-04 -3.25094547E-04 -6.03766025E-03  1.94603475E-02
 -1.87070002E-03  9.20113200E-04 -6.10345553E-04  2.93056617E-04  1.63666681E-04
  2.05422012E-03 -8.13260934E-04  2.62586245E-04 -8.61183086E-04 -4.54321243E-04
  1.59602968E-02 -5.24959190E-02 -9.70692596E-04 -9.73642022E-04 -1.24177825E-02
 -3.40568422E-02 -7.54708383E-02  1.44249549E-01  5.91488526E-02  2.19870200E+00
  0.00000000E+00  4.91117943E-02 -5.44806645E-02  0.00000000E+00  1.51969075E-02
 -1.44824594E-01  0.00000000E+00  1.72582699E-01 -5.89338430E-01 -4.07133704E-03
  0.00000000E+00 -6.66676613E-06 -9.92923537E-03  0.00000000E+00 -2.99524182E-03
  0.00000000E+00 -1.04492119E-02  4.27245766E-04  0.00000000E+00  3.42893854E-04
  0.00000000E+00 -5.27398068E-03  8.17063918E-04  0.00000000E+00  0.00000000E+00
  3.95537072E-03 -2.14048454E-04  1.25810018E-01 -5.91729478E-01  0.00000000E+00
 -6.31959788E-03 -2.67833845E-02 -1.13289556E-04  7.21243339E-05 -3.12989495E-03
  4.73175117E-02 -2.41153463E-01  1.28545905E-02 -3.36767478E-03 -1.00177540E-01
  1.84759899E-02  8.39877190E-03 -1.34422903E-01  1.00382344E-01  2.47784393E-02
 -5.88637418E-01  4.78803481E-05 -1.52684690E-02 -4.67112450E-03 -4.30578360E-05
  7.35900827E-04 -3.25094547E-04 -6.03766025E-03 -1.94603475E-02 -1.87070002E-03
 -9.20113200E-04 -6.10345553E-04  2.93056617E-04 -1.63666681E-04  2.05422012E-03
  8.13260934E-04  2.62586245E-04  8.61183086E-04 -4.54321243E-04  1.59602968E-02
 -5.24959190E-02 -9.70692596E-04  9.73642022E-04 -1.24177825E-02 -3.40568422E-02
 -7.54708383E-02  1.44249549E-01  5.91488526E-02  2.19870200E+00  0.00000000E+00
 -4.91117943E-02 -5.44806645E-02  0.00000000E+00 -1.51969075E-02 -1.44824594E-01
  0.00000000E+00 -1.72582699E-01 -5.89338430E-01 -4.07133704E-03  0.00000000E+00
  6.66676613E-06 -9.92923537E-03  0.00000000E+00 -2.99524182E-03  0.00000000E+00
  1.04492119E-02  4.27245766E-04  0.00000000E+00  3.42893854E-04  0.00000000E+00
  5.27398068E-03  8.17063918E-04  0.00000000E+00  0.00000000E+00 -3.95537072E-03
 -2.14048454E-04  1.25810018E-01 -5.91729478E-01  0.00000000E+00  6.31959788E-03
 -2.67833845E-02 -2.10896175E-02 -4.58383176E-02  5.53175258E-02  3.45509605E-01
 -7.62846783E+00 -4.78590777E-02 -5.89166811E-02  1.78189811E-02 -2.11531503E-02
 -1.09975478E-01  7.70259450E-04 -3.09089417E+00  1.66688429E+00 -9.06369675E-02
  6.84487404E-03  5.58702398E-04 -4.88045521E-04  9.32305142E-03 -2.75296570E-03
  1.22099867E-02 -2.03713900E-03 -2.81110160E-03 -6.27138686E-03 -2.82868467E-03
  1.18622980E-04  1.55265197E-03  2.89138551E-03  1.10112389E-03 -7.54886995E-04
  2.27088517E-04 -4.29509746E-04 -3.88317942E-03  4.87957932E-02 -1.26121032E+00
  4.16558426E-03 -1.65737956E-02  5.26010259E-04 -1.43642637E-02 -3.28548296E-02
  7.48450317E-02 -1.05199820E-01  1.07228538E+01  0.00000000E+00 -1.77210268E-02
 -3.64754766E-02  0.00000000E+00 -9.28041288E-02 -2.32866024E-02  0.00000000E+00
 -2.06604031E+00  2.01233125E+00  3.11924389E-03  0.00000000E+00 -2.38888165E-03
  7.66119058E-03  0.00000000E+00 -1.56053593E-02  0.00000000E+00 -3.30311067E-02
 -1.17520440E-02  0.00000000E+00  2.33065603E-05  0.00000000E+00 -7.68315685E-04
 -1.75652676E-03  0.00000000E+00  0.00000000E+00  1.10091507E-03  1.43642637E-02
  3.28548296E-02 -7.48450317E-02  1.05199820E-01 -1.07228538E+01  0.00000000E+00
 -1.77210268E-02  3.64754766E-02  0.00000000E+00 -9.28041288E-02  2.32866024E-02
  0.00000000E+00 -2.06604031E+00 -2.01233125E+00 -3.11924389E-03  0.00000000E+00
 -2.38888165E-03 -7.66119058E-03  0.00000000E+00  1.56053593E-02  0.00000000E+00
 -3.30311067E-02  1.17520440E-02  0.00000000E+00 -2.33065603E-05  0.00000000E+00
 -7.68315685E-04  1.75652676E-03  0.00000000E+00  0.00000000E+00  1.10091507E-03
  2.10896175E-02  4.58383176E-02 -5.53175258E-02 -3.45509605E-01  7.62846783E+00
  4.78590777E-02 -5.89166811E-02 -1.78189811E-02  2.11531503E-02 -1.09975478E-01
 -7.70259450E-04  3.09089417E+00  1.66688429E+00  9.06369675E-02 -6.84487404E-03
 -5.58702398E-04 -4.88045521E-04 -9.32305142E-03 -2.75296570E-03 -1.22099867E-02
  2.03713900E-03 -2.81110160E-03  6.27138686E-03 -2.82868467E-03 -1.18622980E-04
 -1.55265197E-03  2.89138551E-03 -1.10112389E-03 -7.54886995E-04 -2.27088517E-04
 -4.29509746E-04  3.88317942E-03 -4.87957932E-02  1.26121032E+00 -4.16558426E-03
 -1.65737956E-02 -5.26010259E-04 -2.10896175E-02 -4.58383176E-02  5.53175258E-02
  3.45509605E-01 -7.62846783E+00  4.78590777E-02 -5.89166811E-02  1.78189811E-02
  2.11531503E-02 -1.09975478E-01  7.70259450E-04  3.09089417E+00  1.66688429E+00
 -9.06369675E-02  6.84487404E-03 -5.58702398E-04 -4.88045521E-04  9.32305142E-03
  2.75296570E-03  1.22099867E-02  2.03713900E-03 -2.81110160E-03 -6.27138686E-03
  2.82868467E-03  1.18622980E-04 -1.55265197E-03  2.89138551E-03  1.10112389E-03
  7.54886995E-04 -2.27088517E-04 -4.29509746E-04 -3.88317942E-03  4.87957932E-02
 -1.26121032E+00 -4.16558426E-03 -1.65737956E-02  5.26010259E-04 -2.22825558E-02
 -5.07749517E-02  1.36883425E-01 -3.21440092E-01  1.16835824E+01  0.00000000E+00
 -7.27607508E-02  5.92917721E-02  0.00000000E+00 -1.70586102E-01  1.10844448E-02
  0.00000000E+00 -2.80736565E+00 -2.24705860E+00  5.18965521E-03  0.00000000E+00
  1.85408329E-03  1.34050938E-02  0.00000000E+00 -3.45940306E-02  0.00000000E+00
 -1.18749506E-02  1.19483653E-02  0.00000000E+00 -3.86530929E-04  0.00000000E+00
 -5.76092558E-03  2.60574093E-03  0.00000000E+00  0.00000000E+00  2.07804708E-03
  1.87128934E-03  1.26489360E-01 -1.90039995E-01  0.00000000E+00 -2.62206493E-02
 -1.54320454E-02  2.10896175E-02  4.58383176E-02 -5.53175258E-02 -3.45509605E-01
  7.62846783E+00 -4.78590777E-02 -5.89166811E-02 -1.78189811E-02 -2.11531503E-02
 -1.09975478E-01 -7.70259450E-04 -3.09089417E+00  1.66688429E+00  9.06369675E-02
 -6.84487404E-03  5.58702398E-04 -4.88045521E-04 -9.32305142E-03  2.75296570E-03
 -1.22099867E-02 -2.03713900E-03 -2.81110160E-03  6.27138686E-03  2.82868467E-03
 -1.18622980E-04  1.55265197E-03  2.89138551E-03 -1.10112389E-03  7.54886995E-04
  2.27088517E-04 -4.29509746E-04  3.88317942E-03 -4.87957932E-02  1.26121032E+00
  4.16558426E-03 -1.65737956E-02 -5.26010259E-04  2.22825558E-02  5.07749517E-02
 -1.36883425E-01  3.21440092E-01 -1.16835824E+01  0.00000000E+00 -7.27607508E-02
 -5.92917721E-02  0.00000000E+00 -1.70586102E-01 -1.10844448E-02  0.00000000E+00
 -2.80736565E+00  2.24705860E+00 -5.18965521E-03  0.00000000E+00  1.85408329E-03
 -1.34050938E-02  0.00000000E+00  3.45940306E-02  0.00000000E+00 -1.18749506E-02
 -1.19483653E-02  0.00000000E+00  3.86530929E-04  0.00000000E+00 -5.76092558E-03
 -2.60574093E-03  0.00000000E+00  0.00000000E+00  2.07804708E-03 -1.87128934E-03
 -1.26489360E-01  1.90039995E-01  0.00000000E+00 -2.62206493E-02  1.54320454E-02
 -2.74656482E-02 -6.12544115E-02  1.19629582E-01 -1.49642459E-02  2.09841731E+00
  4.17271003E-02  2.52745127E-02  1.95230568E-02  1.31645514E-01  9.56907911E-04
  3.54878888E-02  7.29752059E-01  1.41525705E-02  5.32971612E-02 -7.45506312E-03
  2.51104815E-04 -1.17483844E-03 -7.04945506E-03  1.09508970E-04 -9.67473973E-03
  1.27434441E-03 -4.01946279E-04  1.83733109E-02  9.53450131E-03 -5.11144820E-04
 -7.18997416E-04  4.90285115E-03 -1.36013950E-04  1.25185353E-04 -9.39609507E-05
 -2.80723287E-03  5.07848333E-03  1.32063199E-01 -3.66979576E-01  2.17195366E-02
 -7.49898952E-03 -3.47810292E-04  0.00000000E+00  0.00000000E+00  0.00000000E+00
  0.00000000E+00  0.00000000E+00  9.22156040E-02  0.00000000E+00  0.00000000E+00
  1.69501513E-01  0.00000000E+00  0.00000000E+00  7.03331792E-01  0.00000000E+00
  0.00000000E+00  0.00000000E+00 -1.31768761E-02  0.00000000E+00  0.00000000E+00
 -5.29534343E-03  0.00000000E+00  1.38656328E-02  0.00000000E+00  0.00000000E+00
 -1.82318785E-02  0.00000000E+00 -5.95895405E-04  0.00000000E+00  0.00000000E+00
  9.75366081E-04 -2.18590897E-04  0.00000000E+00  0.00000000E+00  0.00000000E+00
  0.00000000E+00  0.00000000E+00  0.00000000E+00  9.22156040E-02  0.00000000E+00
  0.00000000E+00  1.69501513E-01  0.00000000E+00  0.00000000E+00  7.03331792E-01
  0.00000000E+00  0.00000000E+00  0.00000000E+00 -1.31768761E-02  0.00000000E+00
  0.00000000E+00  5.29534343E-03  0.00000000E+00  1.38656328E-02  0.00000000E+00
  0.00000000E+00  1.82318785E-02  0.00000000E+00 -5.95895405E-04  0.00000000E+00
  0.00000000E+00 -9.75366081E-04 -2.18590897E-04  0.00000000E+00 -2.74656482E-02
 -6.12544115E-02  1.19629582E-01 -1.49642459E-02  2.09841731E+00  4.17271003E-02
 -2.52745127E-02  1.95230568E-02  1.31645514E-01 -9.56907911E-04  3.54878888E-02
  7.29752059E-01 -1.41525705E-02  5.32971612E-02 -7.45506312E-03  2.51104815E-04
  1.17483844E-03 -7.04945506E-03 -1.09508970E-04 -9.67473973E-03  1.27434441E-03
  4.01946279E-04  1.83733109E-02 -9.53450131E-03 -5.11144820E-04 -7.18997416E-04
 -4.90285115E-03 -1.36013950E-04 -1.25185353E-04 -9.39609507E-05  2.80723287E-03
  5.07848333E-03  1.32063199E-01 -3.66979576E-01  2.17195366E-02  7.49898952E-03
 -3.47810292E-04  2.74656482E-02  6.12544115E-02 -1.19629582E-01  1.49642459E-02
 -2.09841731E+00  4.17271003E-02 -2.52745127E-02 -1.95230568E-02  1.31645514E-01
 -9.56907911E-04 -3.54878888E-02  7.29752059E-01 -1.41525705E-02 -5.32971612E-02
  7.45506312E-03  2.51104815E-04  1.17483844E-03  7.04945506E-03  1.09508970E-04
  9.67473973E-03  1.27434441E-03  4.01946279E-04 -1.83733109E-02  9.53450131E-03
  5.11144820E-04 -7.18997416E-04 -4.90285115E-03  1.36013950E-04  1.25185353E-04
 -9.39609507E-05  2.80723287E-03 -5.07848333E-03 -1.32063199E-01  3.66979576E-01
  2.17195366E-02  7.49898952E-03  3.47810292E-04  0.00000000E+00  0.00000000E+00
  0.00000000E+00  0.00000000E+00  0.00000000E+00  1.06146472E-01  0.00000000E+00
  0.00000000E+00  1.72045090E-01  0.00000000E+00  0.00000000E+00  9.28587267E-01
  0.00000000E+00  0.00000000E+00  0.00000000E+00  1.80713137E-02  0.00000000E+00
  0.00000000E+00 -3.00372888E-03  0.00000000E+00 -1.48794195E-02  0.00000000E+00
  0.00000000E+00 -1.62113321E-02  0.00000000E+00  1.02543276E-03  0.00000000E+00
  0.00000000E+00 -8.23527868E-04 -1.59680501E-04  0.00000000E+00  0.00000000E+00
  0.00000000E+00  0.00000000E+00  1.74860961E-02  0.00000000E+00  0.00000000E+00
  2.74656482E-02  6.12544115E-02 -1.19629582E-01  1.49642459E-02 -2.09841731E+00
  4.17271003E-02  2.52745127E-02 -1.95230568E-02  1.31645514E-01  9.56907911E-04
 -3.54878888E-02  7.29752059E-01  1.41525705E-02 -5.32971612E-02  7.45506312E-03
  2.51104815E-04 -1.17483844E-03  7.04945506E-03 -1.09508970E-04  9.67473973E-03
  1.27434441E-03 -4.01946279E-04 -1.83733109E-02 -9.53450131E-03  5.11144820E-04
 -7.18997416E-04  4.90285115E-03  1.36013950E-04 -1.25185353E-04 -9.39609507E-05
 -2.80723287E-03 -5.07848333E-03 -1.32063199E-01  3.66979576E-01  2.17195366E-02
 -7.49898952E-03  3.47810292E-04  0.00000000E+00  0.00000000E+00  0.00000000E+00
  0.00000000E+00  0.00000000E+00  1.06146472E-01  0.00000000E+00  0.00000000E+00
  1.72045090E-01  0.00000000E+00  0.00000000E+00  9.28587267E-01  0.00000000E+00
  0.00000000E+00  0.00000000E+00  1.80713137E-02  0.00000000E+00  0.00000000E+00
  3.00372888E-03  0.00000000E+00 -1.48794195E-02  0.00000000E+00  0.00000000E+00
  1.62113321E-02  0.00000000E+00  1.02543276E-03  0.00000000E+00  0.00000000E+00
  8.23527868E-04 -1.59680501E-04  0.00000000E+00  0.00000000E+00  0.00000000E+00
  0.00000000E+00  1.74860961E-02  0.00000000E+00  0.00000000E+00  1.36366519E-02
  2.91318236E-02 -4.33689155E-02 -2.63253872E-01 -1.87617945E-01  3.43480661E-02
 -5.49032440E-02 -1.87102781E-02 -5.06140312E-02  1.13936292E-02 -1.61205421E-02
  6.07338743E-01 -5.53021644E-01 -1.56085431E-01 -2.97623863E-03  4.50832847E-03
 -6.83016822E-04  2.93595545E-03 -3.87083778E-03 -3.63306446E-02  2.38409841E-02
  7.83532982E-03 -9.15024410E-04 -5.70750838E-02 -2.17331197E-04  1.58172659E-03
 -1.87125074E-03  2.14161685E-03  6.91373293E-04  2.23739061E-03  2.82586112E-03
  1.88207971E-02 -1.13016725E-01  1.22250199E+00 -2.38049683E-02  1.61635031E-02
 -1.57497487E-03  9.61306240E-03  2.06177474E-02 -3.40977099E-02  6.96742107E-03
 -1.24088307E+00  0.00000000E+00  1.37552895E-02 -2.14745035E-02  0.00000000E+00
  2.49171457E-02 -2.04701059E-02  0.00000000E+00  3.50362762E-01 -6.45932991E-01
  6.41373848E-03  0.00000000E+00 -7.77391482E-03 -1.40815453E-04  0.00000000E+00
 -7.91336504E-03  0.00000000E+00  2.68685576E-02  2.90752725E-02  0.00000000E+00
 -1.30991536E-03  0.00000000E+00 -1.68060179E-04  1.75766011E-03  0.00000000E+00
  0.00000000E+00  9.33436476E-04  9.61306240E-03  2.06177474E-02 -3.40977099E-02
  6.96742107E-03 -1.24088307E+00  0.00000000E+00 -1.37552895E-02 -2.14745035E-02
  0.00000000E+00 -2.49171457E-02 -2.04701059E-02  0.00000000E+00 -3.50362762E-01
 -6.45932991E-01  6.41373848E-03  0.00000000E+00  7.77391482E-03 -1.40815453E-04
  0.00000000E+00 -7.91336504E-03  0.00000000E+00 -2.68685576E-02  2.90752725E-02
  0.00000000E+00 -1.30991536E-03  0.00000000E+00  1.68060179E-04  1.75766011E-03
  0.00000000E+00  0.00000000E+00 -9.33436476E-04  1.36366519E-02  2.91318236E-02
 -4.33689155E-02 -2.63253872E-01 -1.87617945E-01  3.43480661E-02  5.49032440E-02
 -1.87102781E-02 -5.06140312E-02 -1.13936292E-02 -1.61205421E-02  6.07338743E-01
  5.53021644E-01 -1.56085431E-01 -2.97623863E-03  4.50832847E-03  6.83016822E-04
  2.93595545E-03  3.87083778E-03 -3.63306446E-02  2.38409841E-02 -7.83532982E-03
 -9.15024410E-04  5.70750838E-02 -2.17331197E-04  1.58172659E-03  1.87125074E-03
  2.14161685E-03 -6.91373293E-04  2.23739061E-03 -2.82586112E-03  1.88207971E-02
 -1.13016725E-01  1.22250199E+00 -2.38049683E-02 -1.61635031E-02 -1.57497487E-03
  1.36366519E-02  2.91318236E-02 -4.33689155E-02 -2.63253872E-01 -1.87617945E-01
 -3.43480661E-02 -5.49032440E-02 -1.87102781E-02  5.06140312E-02  1.13936292E-02
 -1.61205421E-02 -6.07338743E-01 -5.53021644E-01 -1.56085431E-01 -2.97623863E-03
 -4.50832847E-03 -6.83016822E-04  2.93595545E-03  3.87083778E-03 -3.63306446E-02
 -2.38409841E-02  7.83532982E-03 -9.15024410E-04  5.70750838E-02 -2.17331197E-04
 -1.58172659E-03 -1.87125074E-03  2.14161685E-03 -6.91373293E-04 -2.23739061E-03
  2.82586112E-03  1.88207971E-02 -1.13016725E-01  1.22250199E+00  2.38049683E-02
  1.61635031E-02 -1.57497487E-03  3.94311225E-03  7.47262962E-03 -9.97155534E-03
 -1.83795003E-01 -7.27676840E-01  0.00000000E+00 -3.85938880E-02 -1.09873566E-01
  0.00000000E+00  4.56423013E-02 -9.27197291E-04  0.00000000E+00 -2.38419233E-01
 -6.74151510E-01  1.42469869E-03  0.00000000E+00  1.14256324E-02 -5.65013654E-03
  0.00000000E+00  4.84205781E-02  0.00000000E+00  5.93913631E-02 -3.27695748E-02
  0.00000000E+00  1.02284934E-03  0.00000000E+00  7.79992024E-03 -3.54339763E-03
  0.00000000E+00  0.00000000E+00 -9.83336475E-04  3.27896932E-02 -1.25873579E-01
  1.46359891E+00  0.00000000E+00  2.54514557E-02  2.76387627E-02  1.36366519E-02
  2.91318236E-02 -4.33689155E-02 -2.63253872E-01 -1.87617945E-01 -3.43480661E-02
  5.49032440E-02 -1.87102781E-02  5.06140312E-02 -1.13936292E-02 -1.61205421E-02
 -6.07338743E-01  5.53021644E-01 -1.56085431E-01 -2.97623863E-03 -4.50832847E-03
  6.83016822E-04  2.93595545E-03 -3.87083778E-03 -3.63306446E-02 -2.38409841E-02
 -7.83532982E-03 -9.15024410E-04 -5.70750838E-02 -2.17331197E-04 -1.58172659E-03
  1.87125074E-03  2.14161685E-03  6.91373293E-04 -2.23739061E-03 -2.82586112E-03
  1.88207971E-02 -1.13016725E-01  1.22250199E+00  2.38049683E-02 -1.61635031E-02
 -1.57497487E-03  3.94311225E-03  7.47262962E-03 -9.97155534E-03 -1.83795003E-01
 -7.27676840E-01  0.00000000E+00  3.85938880E-02 -1.09873566E-01  0.00000000E+00
 -4.56423013E-02 -9.27197291E-04  0.00000000E+00  2.38419233E-01 -6.74151510E-01
  1.42469869E-03  0.00000000E+00 -1.14256324E-02 -5.65013654E-03  0.00000000E+00
  4.84205781E-02  0.00000000E+00 -5.93913631E-02 -3.27695748E-02  0.00000000E+00
  1.02284934E-03  0.00000000E+00 -7.79992024E-03 -3.54339763E-03  0.00000000E+00
  0.00000000E+00  9.83336475E-04  3.27896932E-02 -1.25873579E-01  1.46359891E+00
  0.00000000E+00 -2.54514557E-02  2.76387627E-02  2.89634345E-03  5.93656630E-03
 -1.20708144E-02 -1.71396721E-01 -6.30194253E-01  1.13052143E-01 -6.81611168E-02
  2.11643713E-02 -6.04372909E-02  4.07496391E-02  2.22648330E-02  9.92322136E-01
 -7.48747852E-01  1.01922369E-01 -4.89909176E-03 -1.68641500E-03 -7.02927158E-04
 -8.36710173E-04 -6.31494214E-03 -7.89468287E-02 -1.22733848E-03 -6.84558178E-04
 -1.48790616E-02 -8.92229782E-02 -5.41380324E-04  9.10172784E-04 -4.89645209E-03
  4.00110346E-05  5.23141625E-05  3.15416891E-03  8.11030931E-03  2.38720251E-02
 -1.99916156E-01  1.97233200E+00 -3.69443778E-02  3.17625287E-02  2.35559339E-03
  0.00000000E+00  0.00000000E+00  0.00000000E+00  0.00000000E+00  0.00000000E+00
  2.02971060E-02  0.00000000E+00  0.00000000E+00 -2.64534650E-02  0.00000000E+00
  0.00000000E+00  1.17870256E-01  0.00000000E+00  0.00000000E+00  0.00000000E+00
 -6.71109745E-03  0.00000000E+00  0.00000000E+00  3.57996727E-03  0.00000000E+00
 -5.79502598E-02  0.00000000E+00  0.00000000E+00 -2.63897108E-02  0.00000000E+00
 -3.67452251E-03  0.00000000E+00  0.00000000E+00 -1.81339159E-03 -1.67630836E-03
  0.00000000E+00  0.00000000E+00  0.00000000E+00  0.00000000E+00  0.00000000E+00
  0.00000000E+00  2.02971060E-02  0.00000000E+00  0.00000000E+00 -2.64534650E-02
  0.00000000E+00  0.00000000E+00  1.17870256E-01  0.00000000E+00  0.00000000E+00
  0.00000000E+00 -6.71109745E-03  0.00000000E+00  0.00000000E+00 -3.57996727E-03
  0.00000000E+00 -5.79502598E-02  0.00000000E+00  0.00000000E+00  2.63897108E-02
  0.00000000E+00 -3.67452251E-03  0.00000000E+00  0.00000000E+00  1.81339159E-03
 -1.67630836E-03  0.00000000E+00  2.89634345E-03  5.93656630E-03 -1.20708144E-02
 -1.71396721E-01 -6.30194253E-01  1.13052143E-01  6.81611168E-02  2.11643713E-02
 -6.04372909E-02 -4.07496391E-02  2.22648330E-02  9.92322136E-01  7.48747852E-01
  1.01922369E-01 -4.89909176E-03 -1.68641500E-03  7.02927158E-04 -8.36710173E-04
  6.31494214E-03 -7.89468287E-02 -1.22733848E-03  6.84558178E-04 -1.48790616E-02
  8.92229782E-02 -5.41380324E-04  9.10172784E-04  4.89645209E-03  4.00110346E-05
 -5.23141625E-05  3.15416891E-03 -8.11030931E-03  2.38720251E-02 -1.99916156E-01
  1.97233200E+00 -3.69443778E-02 -3.17625287E-02  2.35559339E-03 -2.89634345E-03
 -5.93656630E-03  1.20708144E-02  1.71396721E-01  6.30194253E-01  1.13052143E-01
  6.81611168E-02 -2.11643713E-02 -6.04372909E-02 -4.07496391E-02 -2.22648330E-02
  9.92322136E-01  7.48747852E-01 -1.01922369E-01  4.89909176E-03 -1.68641500E-03
  7.02927158E-04  8.36710173E-04 -6.31494214E-03  7.89468287E-02 -1.22733848E-03
  6.84558178E-04  1.48790616E-02 -8.92229782E-02  5.41380324E-04  9.10172784E-04
  4.89645209E-03 -4.00110346E-05  5.23141625E-05  3.15416891E-03 -8.11030931E-03
 -2.38720251E-02  1.99916156E-01 -1.97233200E+00 -3.69443778E-02 -3.17625287E-02
 -2.35559339E-03  0.00000000E+00  0.00000000E+00  0.00000000E+00  0.00000000E+00
  0.00000000E+00  6.06342227E-02  0.00000000E+00  0.00000000E+00  2.19198486E-02
  0.00000000E+00  0.00000000E+00  3.23846052E-01  0.00000000E+00  0.00000000E+00
  0.00000000E+00  8.21604369E-03  0.00000000E+00  0.00000000E+00  2.58423310E-03
  0.00000000E+00  6.36275983E-02  0.00000000E+00  0.00000000E+00 -2.14126350E-02
  0.00000000E+00 -2.73140203E-03  0.00000000E+00  0.00000000E+00  1.58362602E-03
 -3.37594026E-03  0.00000000E+00  0.00000000E+00  0.00000000E+00  0.00000000E+00
  5.56486718E-03  0.00000000E+00  0.00000000E+00 -2.89634345E-03 -5.93656630E-03
  1.20708144E-02  1.71396721E-01  6.30194253E-01  1.13052143E-01 -6.81611168E-02
 -2.11643713E-02 -6.04372909E-02  4.07496391E-02 -2.22648330E-02  9.92322136E-01
 -7.48747852E-01 -1.01922369E-01  4.89909176E-03 -1.68641500E-03 -7.02927158E-04
  8.36710173E-04  6.31494214E-03  7.89468287E-02 -1.22733848E-03 -6.84558178E-04
  1.48790616E-02  8.92229782E-02  5.41380324E-04  9.10172784E-04 -4.89645209E-03
 -4.00110346E-05 -5.23141625E-05  3.15416891E-03  8.11030931E-03 -2.38720251E-02
  1.99916156E-01 -1.97233200E+00 -3.69443778E-02  3.17625287E-02 -2.35559339E-03
  0.00000000E+00  0.00000000E+00  0.00000000E+00  0.00000000E+00  0.00000000E+00
  6.06342227E-02  0.00000000E+00  0.00000000E+00  2.19198486E-02  0.00000000E+00
  0.00000000E+00  3.23846052E-01  0.00000000E+00  0.00000000E+00  0.00000000E+00
  8.21604369E-03  0.00000000E+00  0.00000000E+00 -2.58423310E-03  0.00000000E+00
  6.36275983E-02  0.00000000E+00  0.00000000E+00  2.14126350E-02  0.00000000E+00
 -2.73140203E-03  0.00000000E+00  0.00000000E+00 -1.58362602E-03 -3.37594026E-03
  0.00000000E+00  0.00000000E+00  0.00000000E+00  0.00000000E+00  5.56486718E-03
  0.00000000E+00  0.00000000E+00  3.08915307E-03  8.19863744E-03 -4.26002674E-02
  3.44838819E-01 -5.40107715E+00 -2.38008964E-02  7.34261040E-02 -6.10744922E-02
  3.83425541E-02  1.74414056E-02 -9.34796503E-02 -1.98541561E+00  1.98775859E+00
 -6.56104784E-01 -2.48295893E-03  5.55684386E-03 -2.00168368E-03 -6.08109593E-03
  1.06124402E-03 -1.78271024E-03 -1.99785416E-02  5.32076470E-03 -3.64099015E-02
  5.68885388E-02 -6.86901838E-04 -2.12457028E-03  3.57305359E-03 -2.41667762E-04
  1.76647327E-03  1.27850979E-04 -5.27301914E-04 -5.23987642E-03  9.15423457E-02
 -1.30628661E+00  1.68830119E-02 -8.15642886E-03 -8.06021512E-03  1.88788042E-02
  4.23370656E-02 -8.09830283E-02  4.01321809E-02  3.11223514E+00  0.00000000E+00
  7.27502789E-05 -1.17543075E-05  0.00000000E+00 -2.29779603E-02  6.07216530E-03
  0.00000000E+00 -3.08843285E-01  9.10029824E-01 -5.79567495E-03  0.00000000E+00
  1.17819505E-03 -3.06540015E-03  0.00000000E+00 -5.11936324E-03  0.00000000E+00
  2.67425635E-02 -4.27214955E-02  0.00000000E+00  3.48254332E-03  0.00000000E+00
  7.52832856E-04 -3.11661064E-03  0.00000000E+00  0.00000000E+00  2.21597281E-03
 -1.88788042E-02 -4.23370656E-02  8.09830283E-02 -4.01321809E-02 -3.11223514E+00
  0.00000000E+00  7.27502789E-05  1.17543075E-05  0.00000000E+00 -2.29779603E-02
 -6.07216530E-03  0.00000000E+00 -3.08843285E-01 -9.10029824E-01  5.79567495E-03
  0.00000000E+00  1.17819505E-03  3.06540015E-03  0.00000000E+00  5.11936324E-03
  0.00000000E+00  2.67425635E-02  4.27214955E-02  0.00000000E+00 -3.48254332E-03
  0.00000000E+00  7.52832856E-04  3.11661064E-03  0.00000000E+00  0.00000000E+00
  2.21597281E-03 -3.08915307E-03 -8.19863744E-03  4.26002674E-02 -3.44838819E-01
  5.40107715E+00  2.38008964E-02  7.34261040E-02  6.10744922E-02 -3.83425541E-02
  1.74414056E-02  9.34796503E-02  1.98541561E+00  1.98775859E+00  6.56104784E-01
  2.48295893E-03 -5.55684386E-03 -2.00168368E-03  6.08109593E-03  1.06124402E-03
  1.78271024E-03  1.99785416E-02  5.32076470E-03  3.64099015E-02  5.68885388E-02
  6.86901838E-04  2.12457028E-03  3.57305359E-03  2.41667762E-04  1.76647327E-03
 -1.27850979E-04 -5.27301914E-04  5.23987642E-03 -9.15423457E-02  1.30628661E+00
 -1.68830119E-02 -8.15642886E-03  8.06021512E-03  3.08915307E-03  8.19863744E-03
 -4.26002674E-02  3.44838819E-01 -5.40107715E+00  2.38008964E-02  7.34261040E-02
 -6.10744922E-02 -3.83425541E-02  1.74414056E-02 -9.34796503E-02  1.98541561E+00
  1.98775859E+00 -6.56104784E-01 -2.48295893E-03 -5.55684386E-03 -2.00168368E-03
 -6.08109593E-03 -1.06124402E-03 -1.78271024E-03  1.99785416E-02  5.32076470E-03
 -3.64099015E-02 -5.68885388E-02 -6.86901838E-04  2.12457028E-03  3.57305359E-03
 -2.41667762E-04 -1.76647327E-03 -1.27850979E-04 -5.27301914E-04 -5.23987642E-03
  9.15423457E-02 -1.30628661E+00 -1.68830119E-02 -8.15642886E-03 -8.06021512E-03
 -1.00868113E-02 -2.32995610E-02  8.00670717E-02 -5.96853033E-02  7.12334351E+00
  0.00000000E+00  1.18366639E-01  6.62352558E-02  0.00000000E+00 -2.44544353E-02
 -1.14876603E-01  0.00000000E+00  2.13516048E-02  4.85383240E-02 -1.53791049E-03
  0.00000000E+00 -1.79749037E-03 -7.32764265E-03  0.00000000E+00 -8.20605217E-02
  0.00000000E+00 -1.14600570E-01 -1.38331242E-02  0.00000000E+00 -3.37030436E-03
  0.00000000E+00 -8.93725762E-03  5.76912013E-03  0.00000000E+00  0.00000000E+00
  4.02256843E-03 -2.20216383E-03  2.32595630E-01 -2.42434144E+00  0.00000000E+00
 -2.89009953E-02 -5.00253665E-02 -3.08915307E-03 -8.19863744E-03  4.26002674E-02
 -3.44838819E-01  5.40107715E+00 -2.38008964E-02  7.34261040E-02  6.10744922E-02
  3.83425541E-02  1.74414056E-02  9.34796503E-02 -1.98541561E+00  1.98775859E+00
  6.56104784E-01  2.48295893E-03  5.55684386E-03 -2.00168368E-03  6.08109593E-03
 -1.06124402E-03  1.78271024E-03 -1.99785416E-02  5.32076470E-03  3.64099015E-02
 -5.68885388E-02  6.86901838E-04 -2.12457028E-03  3.57305359E-03  2.41667762E-04
 -1.76647327E-03  1.27850979E-04 -5.27301914E-04  5.23987642E-03 -9.15423457E-02
  1.30628661E+00  1.68830119E-02 -8.15642886E-03  8.06021512E-03  1.00868113E-02
  2.32995610E-02 -8.00670717E-02  5.96853033E-02 -7.12334351E+00  0.00000000E+00
  1.18366639E-01 -6.62352558E-02  0.00000000E+00 -2.44544353E-02  1.14876603E-01
  0.00000000E+00  2.13516048E-02 -4.85383240E-02  1.53791049E-03  0.00000000E+00
 -1.79749037E-03  7.32764265E-03  0.00000000E+00  8.20605217E-02  0.00000000E+00
 -1.14600570E-01  1.38331242E-02  0.00000000E+00  3.37030436E-03  0.00000000E+00
 -8.93725762E-03 -5.76912013E-03  0.00000000E+00  0.00000000E+00  4.02256843E-03
  2.20216383E-03 -2.32595630E-01  2.42434144E+00  0.00000000E+00 -2.89009953E-02
  5.00253665E-02  2.07089671E-02  4.61554317E-02 -8.21254033E-02 -2.88486932E-01
 -7.22972241E-01  8.77807511E-02 -1.60967244E-02 -1.02993052E-02 -9.56869512E-02
  1.24069576E-01 -2.31199540E-02  1.95894501E+00 -1.26884024E+00 -5.35416921E-02
  1.44515326E-04 -6.40288490E-04  3.85283442E-05 -5.86115922E-03  1.71442383E-03
 -4.09724618E-02 -2.37006177E-03 -3.00819372E-03  3.15219904E-02 -7.01347957E-02
 -3.11085678E-05  2.39423789E-03 -4.63229317E-03 -5.81061756E-04 -1.62541766E-04
  2.97781152E-03  5.55154759E-03 -4.16545095E-04 -1.71963398E-01  2.64524979E+00
 -3.17775327E-02  3.53188615E-02  6.42463803E-04  0.00000000E+00  0.00000000E+00
  0.00000000E+00  0.00000000E+00  0.00000000E+00 -2.65243493E-02  0.00000000E+00
  0.00000000E+00 -7.74565140E-02  0.00000000E+00  0.00000000E+00 -5.16960685E-01
  0.00000000E+00  0.00000000E+00  0.00000000E+00  4.38485398E-03  0.00000000E+00
  0.00000000E+00 -3.71665865E-03  0.00000000E+00 -5.52424061E-02  0.00000000E+00
  0.00000000E+00  3.16025544E-02  0.00000000E+00 -3.35555824E-04  0.00000000E+00
  0.00000000E+00  1.38293140E-03  2.40096544E-03  0.00000000E+00  0.00000000E+00
  0.00000000E+00  0.00000000E+00  0.00000000E+00  0.00000000E+00  2.65243493E-02
  0.00000000E+00  0.00000000E+00  7.74565140E-02  0.00000000E+00  0.00000000E+00
  5.16960685E-01  0.00000000E+00  0.00000000E+00  0.00000000E+00 -4.38485398E-03
  0.00000000E+00  0.00000000E+00 -3.71665865E-03  0.00000000E+00  5.52424061E-02
  0.00000000E+00  0.00000000E+00  3.16025544E-02  0.00000000E+00  3.35555824E-04
  0.00000000E+00  0.00000000E+00  1.38293140E-03 -2.40096544E-03  0.00000000E+00
 -2.07089671E-02 -4.61554317E-02  8.21254033E-02  2.88486932E-01  7.22972241E-01
 -8.77807511E-02 -1.60967244E-02  1.02993052E-02  9.56869512E-02  1.24069576E-01
  2.31199540E-02 -1.95894501E+00 -1.26884024E+00  5.35416921E-02 -1.44515326E-04
  6.40288490E-04  3.85283442E-05  5.86115922E-03  1.71442383E-03  4.09724618E-02
  2.37006177E-03 -3.00819372E-03 -3.15219904E-02 -7.01347957E-02  3.11085678E-05
 -2.39423789E-03 -4.63229317E-03  5.81061756E-04 -1.62541766E-04 -2.97781152E-03
  5.55154759E-03  4.16545095E-04  1.71963398E-01 -2.64524979E+00  3.17775327E-02
  3.53188615E-02 -6.42463803E-04 -2.07089671E-02 -4.61554317E-02  8.21254033E-02
  2.88486932E-01  7.22972241E-01  8.77807511E-02  1.60967244E-02  1.02993052E-02
 -9.56869512E-02 -1.24069576E-01  2.31199540E-02  1.95894501E+00  1.26884024E+00
  5.35416921E-02 -1.44515326E-04 -6.40288490E-04 -3.85283442E-05  5.86115922E-03
  1.71442383E-03  4.09724618E-02 -2.37006177E-03  3.00819372E-03 -3.15219904E-02
 -7.01347957E-02  3.11085678E-05  2.39423789E-03  4.63229317E-03  5.81061756E-04
 -1.62541766E-04  2.97781152E-03 -5.55154759E-03  4.16545095E-04  1.71963398E-01
 -2.64524979E+00 -3.17775327E-02 -3.53188615E-02 -6.42463803E-04  0.00000000E+00
  0.00000000E+00  0.00000000E+00  0.00000000E+00  0.00000000E+00 -2.62327313E-02
  0.00000000E+00  0.00000000E+00 -5.93398408E-02  0.00000000E+00  0.00000000E+00
 -7.05409648E-01  0.00000000E+00  0.00000000E+00  0.00000000E+00 -7.34953553E-03
  0.00000000E+00  0.00000000E+00 -5.01785250E-03  0.00000000E+00  6.30633011E-02
  0.00000000E+00  0.00000000E+00  2.74119044E-02  0.00000000E+00 -1.06942339E-03
  0.00000000E+00  0.00000000E+00 -4.79349764E-04  1.04547575E-03  0.00000000E+00
  0.00000000E+00  0.00000000E+00  0.00000000E+00 -9.80460721E-03  0.00000000E+00
  0.00000000E+00  2.07089671E-02  4.61554317E-02 -8.21254033E-02 -2.88486932E-01
 -7.22972241E-01 -8.77807511E-02  1.60967244E-02 -1.02993052E-02  9.56869512E-02
 -1.24069576E-01 -2.31199540E-02 -1.95894501E+00  1.26884024E+00 -5.35416921E-02
  1.44515326E-04  6.40288490E-04 -3.85283442E-05 -5.86115922E-03  1.71442383E-03
 -4.09724618E-02  2.37006177E-03  3.00819372E-03  3.15219904E-02 -7.01347957E-02
 -3.11085678E-05 -2.39423789E-03  4.63229317E-03 -5.81061756E-04 -1.62541766E-04
 -2.97781152E-03 -5.55154759E-03 -4.16545095E-04 -1.71963398E-01  2.64524979E+00
  3.17775327E-02 -3.53188615E-02  6.42463803E-04  0.00000000E+00  0.00000000E+00
  0.00000000E+00  0.00000000E+00  0.00000000E+00  2.62327313E-02  0.00000000E+00
  0.00000000E+00  5.93398408E-02  0.00000000E+00  0.00000000E+00  7.05409648E-01
  0.00000000E+00  0.00000000E+00  0.00000000E+00  7.34953553E-03  0.00000000E+00
  0.00000000E+00 -5.01785250E-03  0.00000000E+00 -6.30633011E-02  0.00000000E+00
  0.00000000E+00  2.74119044E-02  0.00000000E+00  1.06942339E-03  0.00000000E+00
  0.00000000E+00 -4.79349764E-04 -1.04547575E-03  0.00000000E+00  0.00000000E+00
  0.00000000E+00  0.00000000E+00  9.80460721E-03  0.00000000E+00  0.00000000E+00
 -1.40878321E-02 -3.15943330E-02  6.84340988E-02  6.07335225E-02  1.86955285E+00
 -2.35630995E-02  5.26089342E-02 -2.77124544E-02  1.05219091E-01 -1.41929471E-02
 -5.43218925E-03 -1.55387384E-01  9.38987982E-01 -9.82319441E-02 -5.98581122E-04
  4.15701996E-03 -5.54375364E-04 -6.39593580E-03 -3.39607210E-03  3.81525286E-02
  4.16986515E-02  1.64312891E-02  2.38022444E-02  6.20271285E-02 -7.27929113E-04
 -1.82150838E-03  2.69899354E-03  3.17545496E-03  9.74038070E-04 -1.33032740E-03
 -3.02460395E-03  2.25031092E-03  1.54297402E-01 -1.44911673E+00  3.01993567E-02
 -1.61816479E-02 -2.06035134E-03  1.38152705E-02  3.17340741E-02 -7.27075876E-02
  6.67443042E-02 -1.53607783E+00  0.00000000E+00 -3.66475251E-02 -5.29847309E-02
  0.00000000E+00 -5.38800843E-02 -9.64772201E-02  0.00000000E+00 -4.32536199E-01
 -5.01605756E-01  1.04025391E-03  0.00000000E+00  6.03012262E-03  4.38671416E-03
  0.00000000E+00 -1.89554780E-02  0.00000000E+00 -1.32653738E-02  5.19481150E-03
  0.00000000E+00 -9.49539530E-04  0.00000000E+00 -4.76201890E-04  1.24180008E-03
  0.00000000E+00  0.00000000E+00 -1.49917668E-03  1.38152705E-02  3.17340741E-02
 -7.27075876E-02  6.67443042E-02 -1.53607783E+00  0.00000000E+00  3.66475251E-02
 -5.29847309E-02  0.00000000E+00  5.38800843E-02 -9.64772201E-02  0.00000000E+00
  4.32536199E-01 -5.01605756E-01  1.04025391E-03  0.00000000E+00 -6.03012262E-03
  4.38671416E-03  0.00000000E+00 -1.89554780E-02  0.00000000E+00  1.32653738E-02
  5.19481150E-03  0.00000000E+00 -9.49539530E-04  0.00000000E+00  4.76201890E-04
  1.24180008E-03  0.00000000E+00  0.00000000E+00  1.49917668E-03 -1.40878321E-02
 -3.15943330E-02  6.84340988E-02  6.07335225E-02  1.86955285E+00 -2.35630995E-02
 -5.26089342E-02 -2.77124544E-02  1.05219091E-01  1.41929471E-02 -5.43218925E-03
 -1.55387384E-01 -9.38987982E-01 -9.82319441E-02 -5.98581122E-04  4.15701996E-03
  5.54375364E-04 -6.39593580E-03  3.39607210E-03  3.81525286E-02  4.16986515E-02
 -1.64312891E-02  2.38022444E-02 -6.20271285E-02 -7.27929113E-04 -1.82150838E-03
 -2.69899354E-03  3.17545496E-03 -9.74038070E-04 -1.33032740E-03  3.02460395E-03
  2.25031092E-03  1.54297402E-01 -1.44911673E+00  3.01993567E-02  1.61816479E-02
 -2.06035134E-03 -1.40878321E-02 -3.15943330E-02  6.84340988E-02  6.07335225E-02
  1.86955285E+00  2.35630995E-02  5.26089342E-02 -2.77124544E-02 -1.05219091E-01
 -1.41929471E-02 -5.43218925E-03  1.55387384E-01  9.38987982E-01 -9.82319441E-02
 -5.98581122E-04 -4.15701996E-03 -5.54375364E-04 -6.39593580E-03  3.39607210E-03
  3.81525286E-02 -4.16986515E-02  1.64312891E-02  2.38022444E-02 -6.20271285E-02
 -7.27929113E-04  1.82150838E-03  2.69899354E-03  3.17545496E-03 -9.74038070E-04
  1.33032740E-03 -3.02460395E-03  2.25031092E-03  1.54297402E-01 -1.44911673E+00
 -3.01993567E-02 -1.61816479E-02 -2.06035134E-03  9.10109485E-03  2.05210062E-02
 -4.64684199E-02 -1.31569974E-01 -1.97195498E+00  0.00000000E+00 -6.78871445E-02
 -9.35967146E-02  0.00000000E+00  2.74782961E-02  1.18078354E-01  0.00000000E+00
 -1.30103007E+00 -9.64048675E-01  2.19254048E-03  0.00000000E+00  3.50663379E-04
  1.53584343E-03  0.00000000E+00  3.11447009E-02  0.00000000E+00  9.49372950E-02
 -8.18815540E-02  0.00000000E+00  4.92167097E-04  0.00000000E+00  9.54761908E-03
 -1.18995400E-03  0.00000000E+00  0.00000000E+00 -3.75659393E-03  3.69029960E-03
 -2.21151934E-01  2.42362657E+00  0.00000000E+00  2.67225444E-02  4.47970055E-02
 -1.40878321E-02 -3.15943330E-02  6.84340988E-02  6.07335225E-02  1.86955285E+00
  2.35630995E-02 -5.26089342E-02 -2.77124544E-02 -1.05219091E-01  1.41929471E-02
 -5.43218925E-03  1.55387384E-01 -9.38987982E-01 -9.82319441E-02 -5.98581122E-04
 -4.15701996E-03  5.54375364E-04 -6.39593580E-03 -3.39607210E-03  3.81525286E-02
 -4.16986515E-02 -1.64312891E-02  2.38022444E-02  6.20271285E-02 -7.27929113E-04
  1.82150838E-03 -2.69899354E-03  3.17545496E-03  9.74038070E-04  1.33032740E-03
  3.02460395E-03  2.25031092E-03  1.54297402E-01 -1.44911673E+00 -3.01993567E-02
  1.61816479E-02 -2.06035134E-03  9.10109485E-03  2.05210062E-02 -4.64684199E-02
 -1.31569974E-01 -1.97195498E+00  0.00000000E+00  6.78871445E-02 -9.35967146E-02
  0.00000000E+00 -2.74782961E-02  1.18078354E-01  0.00000000E+00  1.30103007E+00
 -9.64048675E-01  2.19254048E-03  0.00000000E+00 -3.50663379E-04  1.53584343E-03
  0.00000000E+00  3.11447009E-02  0.00000000E+00 -9.49372950E-02 -8.18815540E-02
  0.00000000E+00  4.92167097E-04  0.00000000E+00 -9.54761908E-03 -1.18995400E-03
  0.00000000E+00  0.00000000E+00  3.75659393E-03  3.69029960E-03 -2.21151934E-01
  2.42362657E+00  0.00000000E+00 -2.67225444E-02  4.47970055E-02 -1.08674153E-02
 -2.29419399E-02  2.81032043E-02  5.64365751E-01 -2.18180829E+01 -4.11474578E-02
  5.45754532E-02  2.55459798E-02 -5.36896197E-02  9.96800977E-02  3.98323205E-02
 -8.17852853E+00  6.80096431E+00  4.50934892E-01 -3.34398656E-03 -4.38515433E-03
  2.62174062E-03 -2.75382038E-03  6.44067279E-04  4.85614040E-02  2.58597429E-02
 -1.41204741E-02 -2.32596584E-02  5.93882419E-02 -8.23893395E-04 -1.42901474E-03
  7.61305714E-04  3.42888004E-04 -1.08953033E-03 -1.74883415E-03 -2.98944189E-04
 -8.24650497E-03  5.11352433E-04 -3.92799982E+00  1.92979678E-02 -1.14144886E-02
  5.92457523E-03  8.59279036E-04  1.21542706E-03 -1.74771454E-02  5.14315120E-02
  2.58476809E+01  0.00000000E+00  2.58861547E-02 -4.12392162E-02  0.00000000E+00
 -1.00720509E-01  1.07591501E-01  0.00000000E+00 -4.57548176E+00  5.00519887E+00
  7.24885805E-04  0.00000000E+00  9.10323643E-04 -2.83820254E-03  0.00000000E+00
 -3.90039921E-02  0.00000000E+00 -1.19869542E-02 -2.55562577E-02  0.00000000E+00
 -2.54613420E-03  0.00000000E+00  2.82045875E-03 -2.32882177E-03  0.00000000E+00
  0.00000000E+00  9.67847717E-04 -8.59279036E-04 -1.21542706E-03  1.74771454E-02
 -5.14315120E-02 -2.58476809E+01  0.00000000E+00  2.58861547E-02  4.12392162E-02
  0.00000000E+00 -1.00720509E-01 -1.07591501E-01  0.00000000E+00 -4.57548176E+00
 -5.00519887E+00 -7.24885805E-04  0.00000000E+00  9.10323643E-04  2.83820254E-03
  0.00000000E+00  3.90039921E-02  0.00000000E+00 -1.19869542E-02  2.55562577E-02
  0.00000000E+00  2.54613420E-03  0.00000000E+00  2.82045875E-03  2.32882177E-03
  0.00000000E+00  0.00000000E+00  9.67847717E-04  1.08674153E-02  2.29419399E-02
 -2.81032043E-02 -5.64365751E-01  2.18180829E+01  4.11474578E-02  5.45754532E-02
 -2.55459798E-02  5.36896197E-02  9.96800977E-02 -3.98323205E-02  8.17852853E+00
  6.80096431E+00 -4.50934892E-01  3.34398656E-03  4.38515433E-03  2.62174062E-03
  2.75382038E-03  6.44067279E-04 -4.85614040E-02 -2.58597429E-02 -1.41204741E-02
  2.32596584E-02  5.93882419E-02  8.23893395E-04  1.42901474E-03  7.61305714E-04
 -3.42888004E-04 -1.08953033E-03  1.74883415E-03 -2.98944189E-04  8.24650497E-03
 -5.11352433E-04  3.92799982E+00 -1.92979678E-02 -1.14144886E-02 -5.92457523E-03
 -1.08674153E-02 -2.29419399E-02  2.81032043E-02  5.64365751E-01 -2.18180829E+01
  4.11474578E-02  5.45754532E-02  2.55459798E-02  5.36896197E-02  9.96800977E-02
  3.98323205E-02  8.17852853E+00  6.80096431E+00  4.50934892E-01 -3.34398656E-03
  4.38515433E-03  2.62174062E-03 -2.75382038E-03 -6.44067279E-04  4.85614040E-02
 -2.58597429E-02 -1.41204741E-02 -2.32596584E-02 -5.93882419E-02 -8.23893395E-04
  1.42901474E-03  7.61305714E-04  3.42888004E-04  1.08953033E-03  1.74883415E-03
 -2.98944189E-04 -8.24650497E-03  5.11352433E-04 -3.92799982E+00 -1.92979678E-02
 -1.14144886E-02  5.92457523E-03  2.43455560E-02  5.43141569E-02 -1.00130130E-01
 -3.67245150E-01  2.00751731E+01  0.00000000E+00  1.13120253E-02 -2.91991593E-02
  0.00000000E+00  6.05569476E-02 -2.90147837E-02  0.00000000E+00 -5.06015208E+00
 -6.98247729E+00 -5.28793263E-03  0.00000000E+00 -3.19983011E-03 -3.84500825E-03
  0.00000000E+00  3.08863411E-02  0.00000000E+00  4.46024459E-02 -1.69906868E-02
  0.00000000E+00 -7.16955770E-04  0.00000000E+00  3.70611683E-03  1.66002924E-03
  0.00000000E+00  0.00000000E+00 -8.51601703E-04 -4.77828832E-03 -7.99621502E-02
  2.89645727E+00  0.00000000E+00  2.14509747E-02  1.74794852E-02  1.08674153E-02
  2.29419399E-02 -2.81032043E-02 -5.64365751E-01  2.18180829E+01 -4.11474578E-02
  5.45754532E-02 -2.55459798E-02 -5.36896197E-02  9.96800977E-02 -3.98323205E-02
 -8.17852853E+00  6.80096431E+00 -4.50934892E-01  3.34398656E-03 -4.38515433E-03
  2.62174062E-03  2.75382038E-03 -6.44067279E-04 -4.85614040E-02  2.58597429E-02
 -1.41204741E-02  2.32596584E-02 -5.93882419E-02  8.23893395E-04 -1.42901474E-03
  7.61305714E-04 -3.42888004E-04  1.08953033E-03 -1.74883415E-03 -2.98944189E-04
  8.24650497E-03 -5.11352433E-04  3.92799982E+00  1.92979678E-02 -1.14144886E-02
 -5.92457523E-03 -2.43455560E-02 -5.43141569E-02  1.00130130E-01  3.67245150E-01
 -2.00751731E+01  0.00000000E+00  1.13120253E-02  2.91991593E-02  0.00000000E+00
  6.05569476E-02  2.90147837E-02  0.00000000E+00 -5.06015208E+00  6.98247729E+00
  5.28793263E-03  0.00000000E+00 -3.19983011E-03  3.84500825E-03  0.00000000E+00
 -3.08863411E-02  0.00000000E+00  4.46024459E-02  1.69906868E-02  0.00000000E+00
  7.16955770E-04  0.00000000E+00  3.70611683E-03 -1.66002924E-03  0.00000000E+00
  0.00000000E+00 -8.51601703E-04  4.77828832E-03  7.99621502E-02 -2.89645727E+00
  0.00000000E+00  2.14509747E-02 -1.74794852E-02  6.57103935E-04  1.66252544E-03
 -4.05257348E-03  4.74204394E-02 -1.10995601E-01 -8.59797003E-03  1.20699013E-02
  9.70112894E-02  1.34260287E-02 -5.19346320E-03  2.48389172E-02 -2.80436947E-01
  1.73524955E-01  9.58195555E-01  3.67726877E-06 -2.20244458E-02  2.41482638E-04
  9.23719441E-04 -4.08494402E-04  1.39535293E-02 -5.68991473E-03  8.19334125E-03
 -9.42586440E-04  1.07430203E-02 -2.71835415E-03 -6.30759167E-04  5.08210436E-04
  4.63216746E-04  3.03709263E-03 -7.09688620E-04 -1.52879954E-03 -1.39012936E-04
  2.78324323E-02 -3.23104980E-01  4.42203872E-03 -4.42328577E-03  2.27855270E-02
  0.00000000E+00  0.00000000E+00  0.00000000E+00  0.00000000E+00  0.00000000E+00
 -1.70414532E-01  0.00000000E+00  0.00000000E+00 -2.39557263E-01  0.00000000E+00
  0.00000000E+00 -7.12319896E-01  0.00000000E+00  0.00000000E+00  0.00000000E+00
 -9.93715851E-04  0.00000000E+00  0.00000000E+00  8.58116651E-03  0.00000000E+00
  1.41057989E-02  0.00000000E+00  0.00000000E+00  2.41251394E-02  0.00000000E+00
  3.36032658E-04  0.00000000E+00  0.00000000E+00 -4.39498191E-05  4.83832057E-03
  0.00000000E+00  0.00000000E+00  0.00000000E+00  0.00000000E+00  0.00000000E+00
  0.00000000E+00 -1.70414532E-01  0.00000000E+00  0.00000000E+00 -2.39557263E-01
  0.00000000E+00  0.00000000E+00 -7.12319896E-01  0.00000000E+00  0.00000000E+00
  0.00000000E+00 -9.93715851E-04  0.00000000E+00  0.00000000E+00 -8.58116651E-03
  0.00000000E+00  1.41057989E-02  0.00000000E+00  0.00000000E+00 -2.41251394E-02
  0.00000000E+00  3.36032658E-04  0.00000000E+00  0.00000000E+00  4.39498191E-05
  4.83832057E-03  0.00000000E+00  6.57103935E-04  1.66252544E-03 -4.05257348E-03
  4.74204394E-02 -1.10995601E-01 -8.59797003E-03 -1.20699013E-02  9.70112894E-02
  1.34260287E-02  5.19346320E-03  2.48389172E-02 -2.80436947E-01 -1.73524955E-01
  9.58195555E-01  3.67726877E-06 -2.20244458E-02 -2.41482638E-04  9.23719441E-04
  4.08494402E-04  1.39535293E-02 -5.68991473E-03 -8.19334125E-03 -9.42586440E-04
 -1.07430203E-02 -2.71835415E-03 -6.30759167E-04 -5.08210436E-04  4.63216746E-04
 -3.03709263E-03 -7.09688620E-04  1.52879954E-03 -1.39012936E-04  2.78324323E-02
 -3.23104980E-01  4.42203872E-03  4.42328577E-03  2.27855270E-02 -6.57103935E-04
 -1.66252544E-03  4.05257348E-03 -4.74204394E-02  1.10995601E-01 -8.59797003E-03
 -1.20699013E-02 -9.70112894E-02  1.34260287E-02  5.19346320E-03 -2.48389172E-02
 -2.80436947E-01 -1.73524955E-01 -9.58195555E-01 -3.67726877E-06 -2.20244458E-02
 -2.41482638E-04 -9.23719441E-04 -4.08494402E-04 -1.39535293E-02 -5.68991473E-03
 -8.19334125E-03  9.42586440E-04  1.07430203E-02  2.71835415E-03 -6.30759167E-04
 -5.08210436E-04 -4.63216746E-04  3.03709263E-03 -7.09688620E-04  1.52879954E-03
  1.39012936E-04 -2.78324323E-02  3.23104980E-01  4.42203872E-03  4.42328577E-03
 -2.27855270E-02  0.00000000E+00  0.00000000E+00  0.00000000E+00  0.00000000E+00
  0.00000000E+00  1.61007632E-01  0.00000000E+00  0.00000000E+00  2.41277953E-01
  0.00000000E+00  0.00000000E+00  5.00749241E-01  0.00000000E+00  0.00000000E+00
  0.00000000E+00 -2.03495939E-03  0.00000000E+00  0.00000000E+00 -6.34798934E-03
  0.00000000E+00  1.57682947E-02  0.00000000E+00  0.00000000E+00 -1.14312897E-02
  0.00000000E+00  1.09274513E-03  0.00000000E+00  0.00000000E+00  1.02129105E-03
 -4.64622721E-03  0.00000000E+00  0.00000000E+00  0.00000000E+00  0.00000000E+00
  9.59511430E-06  0.00000000E+00  0.00000000E+00 -6.57103935E-04 -1.66252544E-03
  4.05257348E-03 -4.74204394E-02  1.10995601E-01 -8.59797003E-03  1.20699013E-02
 -9.70112894E-02  1.34260287E-02 -5.19346320E-03 -2.48389172E-02 -2.80436947E-01
  1.73524955E-01 -9.58195555E-01 -3.67726877E-06 -2.20244458E-02  2.41482638E-04
 -9.23719441E-04  4.08494402E-04 -1.39535293E-02 -5.68991473E-03  8.19334125E-03
  9.42586440E-04 -1.07430203E-02  2.71835415E-03 -6.30759167E-04  5.08210436E-04
 -4.63216746E-04 -3.03709263E-03 -7.09688620E-04 -1.52879954E-03  1.39012936E-04
 -2.78324323E-02  3.23104980E-01  4.42203872E-03 -4.42328577E-03 -2.27855270E-02
  0.00000000E+00  0.00000000E+00  0.00000000E+00  0.00000000E+00  0.00000000E+00
  1.61007632E-01  0.00000000E+00  0.00000000E+00  2.41277953E-01  0.00000000E+00
  0.00000000E+00  5.00749241E-01  0.00000000E+00  0.00000000E+00  0.00000000E+00
 -2.03495939E-03  0.00000000E+00  0.00000000E+00  6.34798934E-03  0.00000000E+00
  1.57682947E-02  0.00000000E+00  0.00000000E+00  1.14312897E-02  0.00000000E+00
  1.09274513E-03  0.00000000E+00  0.00000000E+00 -1.02129105E-03 -4.64622721E-03
  0.00000000E+00  0.00000000E+00  0.00000000E+00  0.00000000E+00  9.59511430E-06
  0.00000000E+00  0.00000000E+00  8.72129878E-03  2.07105393E-02 -7.82417320E-02
  4.05509816E-01 -7.02181465E+00 -1.08083308E-02  3.41333852E-02 -2.88440032E-02
 -2.78273347E-02  8.09307323E-02 -1.03602445E-02 -3.88695554E+00  1.12795750E+00
  2.13525722E-01  2.69545194E-06  1.81053707E-03  5.49290212E-04  1.62175191E-02
  8.19947187E-04  2.46315082E-02  2.42511641E-02 -1.39237919E-03  2.00312386E-02
  6.30788084E-02 -1.78802978E-03  3.47647810E-03 -1.69847636E-03  2.03094835E-03
 -1.05916046E-03  3.46855322E-03  3.23256867E-03 -3.46559361E-03 -2.10516577E-02
 -1.25843919E+00 -9.23016431E-03 -7.64803215E-03 -8.89361796E-04 -1.17470124E-02
 -2.87968917E-02  1.21131482E-01 -9.44781087E-01  9.21323337E+00  0.00000000E+00
  5.58687899E-02 -3.44960967E-02  0.00000000E+00  1.63020355E-01 -5.28135556E-02
  0.00000000E+00 -1.08646223E+00  3.33651463E+00  2.82206755E-03  0.00000000E+00
  1.43843244E-02  6.79613209E-03  0.00000000E+00 -1.16671714E-02  0.00000000E+00
 -2.97012923E-02 -2.95822534E-02  0.00000000E+00  5.15316203E-03  0.00000000E+00
  6.36051382E-03  1.35304760E-03  0.00000000E+00  0.00000000E+00  5.99485071E-04
 -1.17470124E-02 -2.87968917E-02  1.21131482E-01 -9.44781087E-01  9.21323337E+00
  0.00000000E+00 -5.58687899E-02 -3.44960967E-02  0.00000000E+00 -1.63020355E-01
 -5.28135556E-02  0.00000000E+00  1.08646223E+00  3.33651463E+00  2.82206755E-03
  0.00000000E+00 -1.43843244E-02  6.79613209E-03  0.00000000E+00 -1.16671714E-02
  0.00000000E+00  2.97012923E-02 -2.95822534E-02  0.00000000E+00  5.15316203E-03
  0.00000000E+00 -6.36051382E-03  1.35304760E-03  0.00000000E+00  0.00000000E+00
 -5.99485071E-04  8.72129878E-03  2.07105393E-02 -7.82417320E-02  4.05509816E-01
 -7.02181465E+00 -1.08083308E-02 -3.41333852E-02 -2.88440032E-02 -2.78273347E-02
 -8.09307323E-02 -1.03602445E-02 -3.88695554E+00 -1.12795750E+00  2.13525722E-01
  2.69545194E-06  1.81053707E-03 -5.49290212E-04  1.62175191E-02 -8.19947187E-04
  2.46315082E-02  2.42511641E-02  1.39237919E-03  2.00312386E-02 -6.30788084E-02
 -1.78802978E-03  3.47647810E-03  1.69847636E-03  2.03094835E-03  1.05916046E-03
  3.46855322E-03 -3.23256867E-03 -3.46559361E-03 -2.10516577E-02 -1.25843919E+00
 -9.23016431E-03  7.64803215E-03 -8.89361796E-04  8.72129878E-03  2.07105393E-02
 -7.82417320E-02  4.05509816E-01 -7.02181465E+00  1.08083308E-02  3.41333852E-02
 -2.88440032E-02  2.78273347E-02  8.09307323E-02 -1.03602445E-02  3.88695554E+00
  1.12795750E+00  2.13525722E-01  2.69545194E-06 -1.81053707E-03  5.49290212E-04
  1.62175191E-02 -8.19947187E-04  2.46315082E-02 -2.42511641E-02 -1.39237919E-03
  2.00312386E-02 -6.30788084E-02 -1.78802978E-03 -3.47647810E-03 -1.69847636E-03
  2.03094835E-03  1.05916046E-03 -3.46855322E-03  3.23256867E-03 -3.46559361E-03
 -2.10516577E-02 -1.25843919E+00  9.23016431E-03 -7.64803215E-03 -8.89361796E-04
 -1.24347514E-02 -2.96221976E-02  1.12383456E-01 -5.69963582E-01  6.18527751E+00
  0.00000000E+00  1.04599072E-02 -9.43689061E-02  0.00000000E+00  1.43802131E-01
 -5.75233910E-02  0.00000000E+00 -1.29388412E+00 -2.97383340E+00  8.15760438E-03
  0.00000000E+00 -1.49976885E-03 -3.37899526E-04  0.00000000E+00 -3.76451993E-02
  0.00000000E+00  2.74638119E-02 -4.36109062E-02  0.00000000E+00 -6.09593417E-03
  0.00000000E+00  5.49128666E-03  3.37444494E-03  0.00000000E+00  0.00000000E+00
  5.93116143E-04  3.08284251E-03 -1.52894474E-02  1.30122086E+00  0.00000000E+00
 -4.15022631E-03  1.03391665E-02  8.72129878E-03  2.07105393E-02 -7.82417320E-02
  4.05509816E-01 -7.02181465E+00  1.08083308E-02 -3.41333852E-02 -2.88440032E-02
  2.78273347E-02 -8.09307323E-02 -1.03602445E-02  3.88695554E+00 -1.12795750E+00
  2.13525722E-01  2.69545194E-06 -1.81053707E-03 -5.49290212E-04  1.62175191E-02
  8.19947187E-04  2.46315082E-02 -2.42511641E-02  1.39237919E-03  2.00312386E-02
  6.30788084E-02 -1.78802978E-03 -3.47647810E-03  1.69847636E-03  2.03094835E-03
 -1.05916046E-03 -3.46855322E-03 -3.23256867E-03 -3.46559361E-03 -2.10516577E-02
 -1.25843919E+00  9.23016431E-03  7.64803215E-03 -8.89361796E-04 -1.24347514E-02
 -2.96221976E-02  1.12383456E-01 -5.69963582E-01  6.18527751E+00  0.00000000E+00
 -1.04599072E-02 -9.43689061E-02  0.00000000E+00 -1.43802131E-01 -5.75233910E-02
  0.00000000E+00  1.29388412E+00 -2.97383340E+00  8.15760438E-03  0.00000000E+00
  1.49976885E-03 -3.37899526E-04  0.00000000E+00 -3.76451993E-02  0.00000000E+00
 -2.74638119E-02 -4.36109062E-02  0.00000000E+00 -6.09593417E-03  0.00000000E+00
 -5.49128666E-03  3.37444494E-03  0.00000000E+00  0.00000000E+00 -5.93116143E-04
  3.08284251E-03 -1.52894474E-02  1.30122086E+00  0.00000000E+00  4.15022631E-03
  1.03391665E-02  8.07658919E-03  1.92747453E-02 -8.14669288E-02  2.00409832E-01
 -1.82832869E+00  6.79265493E-03  2.69984368E-02  4.93948070E-02  3.24317635E-02
 -2.58805993E-02  9.80387585E-02  2.05305980E-02 -7.15405757E-02  1.86763919E+00
 -3.93814003E-04 -1.19486253E-02 -3.46426704E-04 -2.51843998E-03  9.37970009E-04
 -1.55772125E-02 -2.97687395E-02  4.09420878E-02 -2.36735964E-02  3.57136840E-03
  1.02261442E-03  2.88862853E-03  1.82535262E-03 -1.65821800E-03 -3.61100318E-03
  1.38368665E-03  3.96277849E-03  8.27257379E-04  4.92221396E-02  5.17354893E-01
 -1.19834090E-03  3.76744758E-03  7.42435742E-03 -2.48706085E-02 -5.91133743E-02
  2.30190132E-01 -1.18552585E+00  1.92829003E+01  0.00000000E+00  8.34637333E-02
  2.17356619E-02  0.00000000E+00  1.91217418E-01  5.11151650E-02  0.00000000E+00
 -4.29028647E+00  4.55775857E+00 -5.12777727E-03  0.00000000E+00  7.04630155E-03
  6.03192738E-04  0.00000000E+00  9.30137529E-02  0.00000000E+00 -4.35613364E-02
  1.74508300E-02  0.00000000E+00 -1.41732721E-03  0.00000000E+00 -5.17170257E-03
 -6.78421182E-03  0.00000000E+00  0.00000000E+00 -3.97933298E-03  2.48706085E-02
  5.91133743E-02 -2.30190132E-01  1.18552585E+00 -1.92829003E+01  0.00000000E+00
  8.34637333E-02 -2.17356619E-02  0.00000000E+00  1.91217418E-01 -5.11151650E-02
  0.00000000E+00 -4.29028647E+00 -4.55775857E+00  5.12777727E-03  0.00000000E+00
  7.04630155E-03 -6.03192738E-04  0.00000000E+00 -9.30137529E-02  0.00000000E+00
 -4.35613364E-02 -1.74508300E-02  0.00000000E+00  1.41732721E-03  0.00000000E+00
 -5.17170257E-03  6.78421182E-03  0.00000000E+00  0.00000000E+00 -3.97933298E-03
 -8.07658919E-03 -1.92747453E-02  8.14669288E-02 -2.00409832E-01  1.82832869E+00
 -6.79265493E-03  2.69984368E-02 -4.93948070E-02 -3.24317635E-02 -2.58805993E-02
 -9.80387585E-02 -2.05305980E-02 -7.15405757E-02 -1.86763919E+00  3.93814003E-04
  1.19486253E-02 -3.46426704E-04  2.51843998E-03  9.37970009E-04  1.55772125E-02
  2.97687395E-02  4.09420878E-02  2.36735964E-02  3.57136840E-03 -1.02261442E-03
 -2.88862853E-03  1.82535262E-03  1.65821800E-03 -3.61100318E-03 -1.38368665E-03
  3.96277849E-03 -8.27257379E-04 -4.92221396E-02 -5.17354893E-01  1.19834090E-03
  3.76744758E-03 -7.42435742E-03  8.07658919E-03  1.92747453E-02 -8.14669288E-02
  2.00409832E-01 -1.82832869E+00 -6.79265493E-03  2.69984368E-02  4.93948070E-02
 -3.24317635E-02 -2.58805993E-02  9.80387585E-02 -2.05305980E-02 -7.15405757E-02
  1.86763919E+00 -3.93814003E-04  1.19486253E-02 -3.46426704E-04 -2.51843998E-03
 -9.37970009E-04 -1.55772125E-02  2.97687395E-02  4.09420878E-02 -2.36735964E-02
 -3.57136840E-03  1.02261442E-03 -2.88862853E-03  1.82535262E-03 -1.65821800E-03
  3.61100318E-03 -1.38368665E-03  3.96277849E-03  8.27257379E-04  4.92221396E-02
  5.17354893E-01  1.19834090E-03  3.76744758E-03  7.42435742E-03  1.20128526E-02
  2.78861807E-02 -6.93561581E-02  5.23878788E-01 -1.10108122E+01  0.00000000E+00
  1.85934358E-03  1.05083410E-01  0.00000000E+00 -1.82372198E-02  1.18323593E-01
  0.00000000E+00  4.47439551E+00  5.38565071E+00  1.21640812E-03  0.00000000E+00
  3.39632082E-03 -1.34897462E-03  0.00000000E+00 -8.70244349E-02  0.00000000E+00
 -6.55120574E-02 -2.47882414E-03  0.00000000E+00 -1.77598175E-03  0.00000000E+00
  4.26057922E-04  3.22069706E-03  0.00000000E+00  0.00000000E+00  3.13934536E-03
 -1.97380753E-04  2.50979433E-02 -3.30426187E+00  0.00000000E+00 -1.38877722E-02
 -1.03540031E-02 -8.07658919E-03 -1.92747453E-02  8.14669288E-02 -2.00409832E-01
  1.82832869E+00  6.79265493E-03  2.69984368E-02 -4.93948070E-02  3.24317635E-02
 -2.58805993E-02 -9.80387585E-02  2.05305980E-02 -7.15405757E-02 -1.86763919E+00
  3.93814003E-04 -1.19486253E-02 -3.46426704E-04  2.51843998E-03 -9.37970009E-04
  1.55772125E-02 -2.97687395E-02  4.09420878E-02  2.36735964E-02 -3.57136840E-03
 -1.02261442E-03  2.88862853E-03  1.82535262E-03  1.65821800E-03  3.61100318E-03
  1.38368665E-03  3.96277849E-03 -8.27257379E-04 -4.92221396E-02 -5.17354893E-01
 -1.19834090E-03  3.76744758E-03 -7.42435742E-03 -1.20128526E-02 -2.78861807E-02
  6.93561581E-02 -5.23878788E-01  1.10108122E+01  0.00000000E+00  1.85934358E-03
 -1.05083410E-01  0.00000000E+00 -1.82372198E-02 -1.18323593E-01  0.00000000E+00
  4.47439551E+00 -5.38565071E+00 -1.21640812E-03  0.00000000E+00  3.39632082E-03
  1.34897462E-03  0.00000000E+00  8.70244349E-02  0.00000000E+00 -6.55120574E-02
  2.47882414E-03  0.00000000E+00  1.77598175E-03  0.00000000E+00  4.26057922E-04
 -3.22069706E-03  0.00000000E+00  0.00000000E+00  3.13934536E-03  1.97380753E-04
 -2.50979433E-02  3.30426187E+00  0.00000000E+00 -1.38877722E-02  1.03540031E-02
  5.95283339E-03  1.36505788E-02 -3.53195801E-02  1.32072023E-01 -2.06343383E+00
  9.13621174E-02  1.66979004E-01  1.97235416E-02  1.75896108E-01  1.89024227E-01
  2.91297802E-02 -2.34671569E-01  2.10933967E+00  1.08071220E-01 -1.21981575E-02
  1.34568601E-04 -4.48411400E-04 -1.31510903E-02  1.98887953E-03  1.20697731E-02
  1.05220885E-03  5.89232741E-03  2.08168556E-03  2.63808530E-02 -1.72786695E-04
  1.56777909E-05 -4.89017667E-04  3.65913546E-04 -1.57834305E-04  3.02506420E-03
 -3.02930473E-03  8.81606802E-03  6.11893111E-02 -8.16045482E-01  2.03078266E-02
  1.15340184E-02  9.18350703E-05  0.00000000E+00  0.00000000E+00  0.00000000E+00
  0.00000000E+00  0.00000000E+00  9.49315596E-02  0.00000000E+00  0.00000000E+00
  1.40421311E-01  0.00000000E+00  0.00000000E+00  3.64445652E-01  0.00000000E+00
  0.00000000E+00  0.00000000E+00 -4.84907776E-03  0.00000000E+00  0.00000000E+00
 -2.13472786E-03  0.00000000E+00  3.44906810E-02  0.00000000E+00  0.00000000E+00
 -7.91716221E-03  0.00000000E+00  4.45713880E-04  0.00000000E+00  0.00000000E+00
 -4.04026737E-03  6.99455864E-03  0.00000000E+00  0.00000000E+00  0.00000000E+00
  0.00000000E+00  0.00000000E+00  0.00000000E+00 -9.49315596E-02  0.00000000E+00
  0.00000000E+00 -1.40421311E-01  0.00000000E+00  0.00000000E+00 -3.64445652E-01
  0.00000000E+00  0.00000000E+00  0.00000000E+00  4.84907776E-03  0.00000000E+00
  0.00000000E+00 -2.13472786E-03  0.00000000E+00 -3.44906810E-02  0.00000000E+00
  0.00000000E+00 -7.91716221E-03  0.00000000E+00 -4.45713880E-04  0.00000000E+00
  0.00000000E+00 -4.04026737E-03 -6.99455864E-03  0.00000000E+00 -5.95283339E-03
 -1.36505788E-02  3.53195801E-02 -1.32072023E-01  2.06343383E+00 -9.13621174E-02
  1.66979004E-01 -1.97235416E-02 -1.75896108E-01  1.89024227E-01 -2.91297802E-02
  2.34671569E-01  2.10933967E+00 -1.08071220E-01  1.21981575E-02 -1.34568601E-04
 -4.48411400E-04  1.31510903E-02  1.98887953E-03 -1.20697731E-02 -1.05220885E-03
  5.89232741E-03 -2.08168556E-03  2.63808530E-02  1.72786695E-04 -1.56777909E-05
 -4.89017667E-04 -3.65913546E-04 -1.57834305E-04 -3.02506420E-03 -3.02930473E-03
 -8.81606802E-03 -6.11893111E-02  8.16045482E-01 -2.03078266E-02  1.15340184E-02
 -9.18350703E-05 -5.95283339E-03 -1.36505788E-02  3.53195801E-02 -1.32072023E-01
  2.06343383E+00  9.13621174E-02 -1.66979004E-01 -1.97235416E-02  1.75896108E-01
 -1.89024227E-01 -2.91297802E-02 -2.34671569E-01 -2.10933967E+00 -1.08071220E-01
  1.21981575E-02  1.34568601E-04  4.48411400E-04  1.31510903E-02  1.98887953E-03
 -1.20697731E-02  1.05220885E-03 -5.89232741E-03 -2.08168556E-03  2.63808530E-02
  1.72786695E-04  1.56777909E-05  4.89017667E-04 -3.65913546E-04 -1.57834305E-04
  3.02506420E-03  3.02930473E-03 -8.81606802E-03 -6.11893111E-02  8.16045482E-01
  2.03078266E-02 -1.15340184E-02 -9.18350703E-05  0.00000000E+00  0.00000000E+00
  0.00000000E+00  0.00000000E+00  0.00000000E+00  1.06747815E-01  0.00000000E+00
  0.00000000E+00  1.45832848E-01  0.00000000E+00  0.00000000E+00  7.16083615E-01
  0.00000000E+00  0.00000000E+00  0.00000000E+00  9.71503776E-03  0.00000000E+00
  0.00000000E+00 -1.56284060E-03  0.00000000E+00 -2.99058222E-02  0.00000000E+00
  0.00000000E+00 -1.94262155E-02  0.00000000E+00  1.10773448E-03  0.00000000E+00
  0.00000000E+00  4.58281465E-03  5.22365184E-03  0.00000000E+00  0.00000000E+00
  0.00000000E+00  0.00000000E+00  1.32698023E-02  0.00000000E+00  0.00000000E+00
  5.95283339E-03  1.36505788E-02 -3.53195801E-02  1.32072023E-01 -2.06343383E+00
 -9.13621174E-02 -1.66979004E-01  1.97235416E-02 -1.75896108E-01 -1.89024227E-01
  2.91297802E-02  2.34671569E-01 -2.10933967E+00  1.08071220E-01 -1.21981575E-02
 -1.34568601E-04  4.48411400E-04 -1.31510903E-02  1.98887953E-03  1.20697731E-02
 -1.05220885E-03 -5.89232741E-03  2.08168556E-03  2.63808530E-02 -1.72786695E-04
 -1.56777909E-05  4.89017667E-04  3.65913546E-04 -1.57834305E-04 -3.02506420E-03
  3.02930473E-03  8.81606802E-03  6.11893111E-02 -8.16045482E-01 -2.03078266E-02
 -1.15340184E-02  9.18350703E-05  0.00000000E+00  0.00000000E+00  0.00000000E+00
  0.00000000E+00  0.00000000E+00 -1.06747815E-01  0.00000000E+00  0.00000000E+00
 -1.45832848E-01  0.00000000E+00  0.00000000E+00 -7.16083615E-01  0.00000000E+00
  0.00000000E+00  0.00000000E+00 -9.71503776E-03  0.00000000E+00  0.00000000E+00
 -1.56284060E-03  0.00000000E+00  2.99058222E-02  0.00000000E+00  0.00000000E+00
 -1.94262155E-02  0.00000000E+00 -1.10773448E-03  0.00000000E+00  0.00000000E+00
  4.58281465E-03 -5.22365184E-03  0.00000000E+00  0.00000000E+00  0.00000000E+00
  0.00000000E+00 -1.32698023E-02  0.00000000E+00  0.00000000E+00  1.30834527E-03
  2.68408325E-03 -6.72162831E-04 -1.60221226E-01 -1.20468948E+00 -2.22512746E-02
 -4.28745822E-02 -4.92646067E-02 -1.50652979E-01 -4.99032664E-02 -6.84629308E-03
  9.11520674E-02 -1.52862316E-01  4.76761133E-01 -2.54457960E-03 -8.49198899E-04
  4.29866049E-03 -1.07472848E-02  2.37733998E-03  1.63985785E-02  3.25994836E-02
 -2.99407846E-02  7.01707809E-03  7.82007709E-03 -1.77526541E-03  5.44665791E-03
 -2.54025646E-03  2.39346663E-03 -3.42372056E-03  1.57297750E-04  4.71876206E-03
 -6.72407198E-03 -3.41363537E-02  5.25251909E-01  7.82096951E-04  1.46802446E-02
  3.86149560E-03 -9.05540576E-03 -2.13491420E-02  8.05694154E-02 -7.08544455E-01
  2.95396952E+00  0.00000000E+00  2.10641346E-02 -1.00197537E-01  0.00000000E+00
  6.78160695E-02 -2.78081577E-01  0.00000000E+00 -4.08720547E-01  1.71005612E+00
 -1.66299369E-02  0.00000000E+00  1.44756251E-02 -1.88762763E-03  0.00000000E+00
  1.31317130E-02  0.00000000E+00 -2.37116753E-02  2.25637314E-02  0.00000000E+00
 -2.93086565E-03  0.00000000E+00  2.87311027E-03  9.27093065E-03  0.00000000E+00
  0.00000000E+00 -3.19093660E-03 -9.05540576E-03 -2.13491420E-02  8.05694154E-02
 -7.08544455E-01  2.95396952E+00  0.00000000E+00 -2.10641346E-02 -1.00197537E-01
  0.00000000E+00 -6.78160695E-02 -2.78081577E-01  0.00000000E+00  4.08720547E-01
  1.71005612E+00 -1.66299369E-02  0.00000000E+00 -1.44756251E-02 -1.88762763E-03
  0.00000000E+00  1.31317130E-02  0.00000000E+00  2.37116753E-02  2.25637314E-02
  0.00000000E+00 -2.93086565E-03  0.00000000E+00 -2.87311027E-03  9.27093065E-03
  0.00000000E+00  0.00000000E+00  3.19093660E-03  1.30834527E-03  2.68408325E-03
 -6.72162831E-04 -1.60221226E-01 -1.20468948E+00 -2.22512746E-02  4.28745822E-02
 -4.92646067E-02 -1.50652979E-01  4.99032664E-02 -6.84629308E-03  9.11520674E-02
  1.52862316E-01  4.76761133E-01 -2.54457960E-03 -8.49198899E-04 -4.29866049E-03
 -1.07472848E-02 -2.37733998E-03  1.63985785E-02  3.25994836E-02  2.99407846E-02
  7.01707809E-03 -7.82007709E-03 -1.77526541E-03  5.44665791E-03  2.54025646E-03
  2.39346663E-03  3.42372056E-03  1.57297750E-04 -4.71876206E-03 -6.72407198E-03
 -3.41363537E-02  5.25251909E-01  7.82096951E-04 -1.46802446E-02  3.86149560E-03
  1.30834527E-03  2.68408325E-03 -6.72162831E-04 -1.60221226E-01 -1.20468948E+00
  2.22512746E-02 -4.28745822E-02 -4.92646067E-02  1.50652979E-01 -4.99032664E-02
 -6.84629308E-03 -9.11520674E-02 -1.52862316E-01  4.76761133E-01 -2.54457960E-03
  8.49198899E-04  4.29866049E-03 -1.07472848E-02 -2.37733998E-03  1.63985785E-02
 -3.25994836E-02 -2.99407846E-02  7.01707809E-03 -7.82007709E-03 -1.77526541E-03
 -5.44665791E-03 -2.54025646E-03  2.39346663E-03  3.42372056E-03 -1.57297750E-04
  4.71876206E-03 -6.72407198E-03 -3.41363537E-02  5.25251909E-01 -7.82096951E-04
  1.46802446E-02  3.86149560E-03 -8.24960246E-03 -1.86190690E-02  3.36587757E-02
  2.50893669E-01 -1.00786560E+00  0.00000000E+00 -5.66013515E-02 -2.12368546E-02
  0.00000000E+00 -1.62345955E-01  1.95158594E-01  0.00000000E+00  9.51040132E-01
  4.86315564E-01 -1.08394505E-02  0.00000000E+00  6.56198882E-03 -2.09950079E-02
  0.00000000E+00 -3.00596982E-02  0.00000000E+00 -1.82371866E-02  2.95580423E-02
  0.00000000E+00  5.46808057E-03  0.00000000E+00  5.30236076E-03 -2.58791628E-04
  0.00000000E+00  0.00000000E+00 -2.85790419E-03 -2.26999170E-03 -9.56885233E-02
 -2.37053763E-01  0.00000000E+00  2.60457204E-02 -3.26266774E-03  1.30834527E-03
  2.68408325E-03 -6.72162831E-04 -1.60221226E-01 -1.20468948E+00  2.22512746E-02
  4.28745822E-02 -4.92646067E-02  1.50652979E-01  4.99032664E-02 -6.84629308E-03
 -9.11520674E-02  1.52862316E-01  4.76761133E-01 -2.54457960E-03  8.49198899E-04
 -4.29866049E-03 -1.07472848E-02  2.37733998E-03  1.63985785E-02 -3.25994836E-02
  2.99407846E-02  7.01707809E-03  7.82007709E-03 -1.77526541E-03 -5.44665791E-03
  2.54025646E-03  2.39346663E-03 -3.42372056E-03 -1.57297750E-04 -4.71876206E-03
 -6.72407198E-03 -3.41363537E-02  5.25251909E-01 -7.82096951E-04 -1.46802446E-02
  3.86149560E-03 -8.24960246E-03 -1.86190690E-02  3.36587757E-02  2.50893669E-01
 -1.00786560E+00  0.00000000E+00  5.66013515E-02 -2.12368546E-02  0.00000000E+00
  1.62345955E-01  1.95158594E-01  0.00000000E+00 -9.51040132E-01  4.86315564E-01
 -1.08394505E-02  0.00000000E+00 -6.56198882E-03 -2.09950079E-02  0.00000000E+00
 -3.00596982E-02  0.00000000E+00  1.82371866E-02  2.95580423E-02  0.00000000E+00
  5.46808057E-03  0.00000000E+00 -5.30236076E-03 -2.58791628E-04  0.00000000E+00
  0.00000000E+00  2.85790419E-03 -2.26999170E-03 -9.56885233E-02 -2.37053763E-01
  0.00000000E+00 -2.60457204E-02 -3.26266774E-03  2.33929203E-03  5.54486717E-03
 -3.01859181E-02  3.02040398E-02 -1.91084647E+00 -3.18174329E-02 -3.77273756E-02
 -8.83491806E-02 -5.78368426E-02 -6.76714082E-02 -8.20318354E-02 -7.15501015E-01
 -6.79002800E-01  2.32004346E-01  1.60326301E-03  5.62647879E-03  1.12865304E-03
  4.85598894E-03  1.73455991E-03 -7.16791953E-03 -3.40700369E-03  1.55919539E-02
 -2.23626624E-02 -1.08284844E-02 -3.78913218E-03  2.66661613E-03  1.60135101E-03
 -2.85465956E-03  2.73619552E-03 -9.75848906E-04  5.57184020E-03  6.78272027E-04
  1.32794162E-02  3.98886538E-01 -8.65693032E-03 -2.42716199E-03 -8.95953554E-03
 -1.16876417E-02 -2.83242332E-02  9.19188755E-02 -4.94557910E-01  1.28398513E+01
  0.00000000E+00 -4.80432299E-02 -1.24835228E-01  0.00000000E+00 -2.00224122E-01
 -1.23242391E-01  0.00000000E+00 -3.73813958E+00  2.17867276E+00 -2.49155368E-04
  0.00000000E+00  8.36811082E-04  1.29560692E-02  0.00000000E+00 -1.32341859E-03
  0.00000000E+00 -7.28729903E-02 -4.08175859E-02  0.00000000E+00 -4.31866105E-03
  0.00000000E+00  1.37394659E-03 -7.33994503E-03  0.00000000E+00  0.00000000E+00
  3.01697219E-03  1.16876417E-02  2.83242332E-02 -9.19188755E-02  4.94557910E-01
 -1.28398513E+01  0.00000000E+00 -4.80432299E-02  1.24835228E-01  0.00000000E+00
 -2.00224122E-01  1.23242391E-01  0.00000000E+00 -3.73813958E+00 -2.17867276E+00
  2.49155368E-04  0.00000000E+00  8.36811082E-04 -1.29560692E-02  0.00000000E+00
  1.32341859E-03  0.00000000E+00 -7.28729903E-02  4.08175859E-02  0.00000000E+00
  4.31866105E-03  0.00000000E+00  1.37394659E-03  7.33994503E-03  0.00000000E+00
  0.00000000E+00  3.01697219E-03 -2.33929203E-03 -5.54486717E-03  3.01859181E-02
 -3.02040398E-02  1.91084647E+00  3.18174329E-02 -3.77273756E-02  8.83491806E-02
  5.78368426E-02 -6.76714082E-02  8.20318354E-02  7.15501015E-01 -6.79002800E-01
 -2.32004346E-01 -1.60326301E-03 -5.62647879E-03  1.12865304E-03 -4.85598894E-03
  1.73455991E-03  7.16791953E-03  3.40700369E-03  1.55919539E-02  2.23626624E-02
 -1.08284844E-02  3.78913218E-03 -2.66661613E-03  1.60135101E-03  2.85465956E-03
  2.73619552E-03  9.75848906E-04  5.57184020E-03 -6.78272027E-04 -1.32794162E-02
 -3.98886538E-01  8.65693032E-03 -2.42716199E-03  8.95953554E-03  2.33929203E-03
  5.54486717E-03 -3.01859181E-02  3.02040398E-02 -1.91084647E+00  3.18174329E-02
 -3.77273756E-02 -8.83491806E-02  5.78368426E-02 -6.76714082E-02 -8.20318354E-02
  7.15501015E-01 -6.79002800E-01  2.32004346E-01  1.60326301E-03 -5.62647879E-03
  1.12865304E-03  4.85598894E-03 -1.73455991E-03 -7.16791953E-03  3.40700369E-03
  1.55919539E-02 -2.23626624E-02  1.08284844E-02 -3.78913218E-03 -2.66661613E-03
  1.60135101E-03 -2.85465956E-03 -2.73619552E-03  9.75848906E-04  5.57184020E-03
  6.78272027E-04  1.32794162E-02  3.98886538E-01  8.65693032E-03 -2.42716199E-03
 -8.95953554E-03 -3.19597448E-03 -6.59624579E-03 -3.93717189E-03  2.28548256E-01
 -3.77260963E+00  0.00000000E+00  1.68117854E-01 -1.37441683E-01  0.00000000E+00
  2.67907647E-01 -1.01818048E-01  0.00000000E+00  2.77048855E+00  2.67266632E-01
 -6.31432558E-03  0.00000000E+00 -1.93206816E-03 -1.60800766E-02  0.00000000E+00
 -7.15904213E-03  0.00000000E+00  1.74291459E-02  3.83859065E-03  0.00000000E+00
 -1.94677182E-03  0.00000000E+00  2.03191351E-03 -4.58950206E-03  0.00000000E+00
  0.00000000E+00 -2.82307810E-03 -6.18808294E-03 -9.77495390E-02 -4.41326968E-01
  0.00000000E+00  2.45556339E-02 -2.88480052E-03 -2.33929203E-03 -5.54486717E-03
  3.01859181E-02 -3.02040398E-02  1.91084647E+00 -3.18174329E-02 -3.77273756E-02
  8.83491806E-02 -5.78368426E-02 -6.76714082E-02  8.20318354E-02 -7.15501015E-01
 -6.79002800E-01 -2.32004346E-01 -1.60326301E-03  5.62647879E-03  1.12865304E-03
 -4.85598894E-03 -1.73455991E-03  7.16791953E-03 -3.40700369E-03  1.55919539E-02
  2.23626624E-02  1.08284844E-02  3.78913218E-03  2.66661613E-03  1.60135101E-03
  2.85465956E-03 -2.73619552E-03 -9.75848906E-04  5.57184020E-03 -6.78272027E-04
 -1.32794162E-02 -3.98886538E-01 -8.65693032E-03 -2.42716199E-03  8.95953554E-03
  3.19597448E-03  6.59624579E-03  3.93717189E-03 -2.28548256E-01  3.77260963E+00
  0.00000000E+00  1.68117854E-01  1.37441683E-01  0.00000000E+00  2.67907647E-01
  1.01818048E-01  0.00000000E+00  2.77048855E+00 -2.67266632E-01  6.31432558E-03
  0.00000000E+00 -1.93206816E-03  1.60800766E-02  0.00000000E+00  7.15904213E-03
  0.00000000E+00  1.74291459E-02 -3.83859065E-03  0.00000000E+00  1.94677182E-03
  0.00000000E+00  2.03191351E-03  4.58950206E-03  0.00000000E+00  0.00000000E+00
 -2.82307810E-03  6.18808294E-03  9.77495390E-02  4.41326968E-01  0.00000000E+00
  2.45556339E-02  2.88480052E-03  4.05465400E-03  8.77087466E-03 -6.06332335E-03
 -1.02303447E-01  3.32955578E-02 -1.15262856E-03  2.21858476E-02  1.40095909E-01
  6.04330744E-03  5.91401678E-02  3.32974676E-01 -1.70219211E-01 -1.37781973E-01
  2.40590409E-01  2.90537249E-03  7.05675303E-03 -4.36371389E-03  7.27720430E-03
  2.11461319E-03  9.15875702E-03 -5.40374782E-03 -2.26377895E-02 -1.97288911E-02
 -2.04808169E-03 -5.45713756E-03 -8.41115419E-05 -3.39311938E-04 -4.26920240E-04
 -2.91581826E-03 -2.56879181E-04 -5.01602021E-05 -3.01546914E-03 -9.45230048E-03
 -5.40834062E-02 -4.88499743E-03 -6.85402116E-03 -4.91650251E-03  0.00000000E+00
  0.00000000E+00  0.00000000E+00  0.00000000E+00  0.00000000E+00 -7.87023898E-02
  0.00000000E+00  0.00000000E+00 -4.72951499E-02  0.00000000E+00  0.00000000E+00
 -8.24181031E-01  0.00000000E+00  0.00000000E+00  0.00000000E+00  2.19677769E-02
  0.00000000E+00  0.00000000E+00  2.29312441E-03  0.00000000E+00 -4.15410040E-02
  0.00000000E+00  0.00000000E+00 -3.68440200E-03  0.00000000E+00 -6.94593553E-03
  0.00000000E+00  0.00000000E+00 -3.89734898E-03 -4.55671928E-05  0.00000000E+00
  0.00000000E+00  0.00000000E+00  0.00000000E+00  0.00000000E+00  0.00000000E+00
 -7.87023898E-02  0.00000000E+00  0.00000000E+00 -4.72951499E-02  0.00000000E+00
  0.00000000E+00 -8.24181031E-01  0.00000000E+00  0.00000000E+00  0.00000000E+00
  2.19677769E-02  0.00000000E+00  0.00000000E+00 -2.29312441E-03  0.00000000E+00
 -4.15410040E-02  0.00000000E+00  0.00000000E+00  3.68440200E-03  0.00000000E+00
 -6.94593553E-03  0.00000000E+00  0.00000000E+00  3.89734898E-03 -4.55671928E-05
  0.00000000E+00  4.05465400E-03  8.77087466E-03 -6.06332335E-03 -1.02303447E-01
  3.32955578E-02 -1.15262856E-03 -2.21858476E-02  1.40095909E-01  6.04330744E-03
 -5.91401678E-02  3.32974676E-01 -1.70219211E-01  1.37781973E-01  2.40590409E-01
  2.90537249E-03  7.05675303E-03  4.36371389E-03  7.27720430E-03 -2.11461319E-03
  9.15875702E-03 -5.40374782E-03  2.26377895E-02 -1.97288911E-02  2.04808169E-03
 -5.45713756E-03 -8.41115419E-05  3.39311938E-04 -4.26920240E-04  2.91581826E-03
 -2.56879181E-04  5.01602021E-05 -3.01546914E-03 -9.45230048E-03 -5.40834062E-02
 -4.88499743E-03  6.85402116E-03 -4.91650251E-03 -4.05465400E-03 -8.77087466E-03
  6.06332335E-03  1.02303447E-01 -3.32955578E-02 -1.15262856E-03 -2.21858476E-02
 -1.40095909E-01  6.04330744E-03 -5.91401678E-02 -3.32974676E-01 -1.70219211E-01
  1.37781973E-01 -2.40590409E-01 -2.90537249E-03  7.05675303E-03  4.36371389E-03
 -7.27720430E-03  2.11461319E-03 -9.15875702E-03 -5.40374782E-03  2.26377895E-02
  1.97288911E-02 -2.04808169E-03  5.45713756E-03 -8.41115419E-05  3.39311938E-04
  4.26920240E-04 -2.91581826E-03 -2.56879181E-04  5.01602021E-05  3.01546914E-03
  9.45230048E-03  5.40834062E-02 -4.88499743E-03  6.85402116E-03  4.91650251E-03
  0.00000000E+00  0.00000000E+00  0.00000000E+00  0.00000000E+00  0.00000000E+00
  1.76964215E-02  0.00000000E+00  0.00000000E+00 -1.03631608E-01  0.00000000E+00
  0.00000000E+00  9.87137802E-01  0.00000000E+00  0.00000000E+00  0.00000000E+00
  2.34731212E-02  0.00000000E+00  0.00000000E+00  2.54936418E-03  0.00000000E+00
 -3.81842014E-02  0.00000000E+00  0.00000000E+00  5.75313848E-03  0.00000000E+00
  3.84853669E-03  0.00000000E+00  0.00000000E+00 -2.29256405E-03  1.63697033E-03
  0.00000000E+00  0.00000000E+00  0.00000000E+00  0.00000000E+00  2.92997720E-02
  0.00000000E+00  0.00000000E+00 -4.05465400E-03 -8.77087466E-03  6.06332335E-03
  1.02303447E-01 -3.32955578E-02 -1.15262856E-03  2.21858476E-02 -1.40095909E-01
  6.04330744E-03  5.91401678E-02 -3.32974676E-01 -1.70219211E-01 -1.37781973E-01
 -2.40590409E-01 -2.90537249E-03  7.05675303E-03 -4.36371389E-03 -7.27720430E-03
 -2.11461319E-03 -9.15875702E-03 -5.40374782E-03 -2.26377895E-02  1.97288911E-02
  2.04808169E-03  5.45713756E-03 -8.41115419E-05 -3.39311938E-04  4.26920240E-04
  2.91581826E-03 -2.56879181E-04 -5.01602021E-05  3.01546914E-03  9.45230048E-03
  5.40834062E-02 -4.88499743E-03 -6.85402116E-03  4.91650251E-03  0.00000000E+00
  0.00000000E+00  0.00000000E+00  0.00000000E+00  0.00000000E+00  1.76964215E-02
  0.00000000E+00  0.00000000E+00 -1.03631608E-01  0.00000000E+00  0.00000000E+00
  9.87137802E-01  0.00000000E+00  0.00000000E+00  0.00000000E+00  2.34731212E-02
  0.00000000E+00  0.00000000E+00 -2.54936418E-03  0.00000000E+00 -3.81842014E-02
  0.00000000E+00  0.00000000E+00 -5.75313848E-03  0.00000000E+00  3.84853669E-03
  0.00000000E+00  0.00000000E+00  2.29256405E-03  1.63697033E-03  0.00000000E+00
  0.00000000E+00  0.00000000E+00  0.00000000E+00  2.92997720E-02  0.00000000E+00
  0.00000000E+00 -1.62452711E-02 -3.92951676E-02  1.53182126E-01 -1.08175652E+00
  1.72808266E+01  6.44629200E-02 -1.70222381E-02  5.02007431E-02  4.09626478E-03
 -5.42723386E-02  1.07558553E-01  6.60643961E+00 -6.81996126E+00  7.44909949E-02
  3.22411824E-03  4.20355623E-03 -2.49167760E-03  2.69521842E-03  4.83654753E-03
 -5.19321291E-02 -4.61118856E-03  1.65823569E-02  4.69515026E-02 -5.23753245E-02
 -1.63975857E-04  3.30650470E-04 -1.26092923E-03  1.63217229E-03 -1.06177549E-03
 -7.25212039E-04 -2.09863963E-03  2.82299881E-03  6.07193357E-02  3.58459039E+00
 -2.75951753E-03  9.51485020E-04 -4.95574683E-03  0.00000000E+00  0.00000000E+00
  0.00000000E+00  0.00000000E+00  0.00000000E+00  2.17163987E-02  0.00000000E+00
  0.00000000E+00  1.31747876E-01  0.00000000E+00  0.00000000E+00  2.59471590E+00
  0.00000000E+00  0.00000000E+00  0.00000000E+00 -3.15851125E-03  0.00000000E+00
  0.00000000E+00 -2.09399001E-03  0.00000000E+00 -5.87715256E-02  0.00000000E+00
  0.00000000E+00  5.68717034E-02  0.00000000E+00 -3.16978523E-03  0.00000000E+00
  0.00000000E+00 -1.52567733E-03 -8.32461761E-04  0.00000000E+00  0.00000000E+00
  0.00000000E+00  0.00000000E+00  0.00000000E+00  0.00000000E+00 -2.17163987E-02
  0.00000000E+00  0.00000000E+00 -1.31747876E-01  0.00000000E+00  0.00000000E+00
 -2.59471590E+00  0.00000000E+00  0.00000000E+00  0.00000000E+00  3.15851125E-03
  0.00000000E+00  0.00000000E+00 -2.09399001E-03  0.00000000E+00  5.87715256E-02
  0.00000000E+00  0.00000000E+00  5.68717034E-02  0.00000000E+00  3.16978523E-03
  0.00000000E+00  0.00000000E+00 -1.52567733E-03  8.32461761E-04  0.00000000E+00
  1.62452711E-02  3.92951676E-02 -1.53182126E-01  1.08175652E+00 -1.72808266E+01
 -6.44629200E-02 -1.70222381E-02 -5.02007431E-02 -4.09626478E-03 -5.42723386E-02
 -1.07558553E-01 -6.60643961E+00 -6.81996126E+00 -7.44909949E-02 -3.22411824E-03
 -4.20355623E-03 -2.49167760E-03 -2.69521842E-03  4.83654753E-03  5.19321291E-02
  4.61118856E-03  1.65823569E-02 -4.69515026E-02 -5.23753245E-02  1.63975857E-04
 -3.30650470E-04 -1.26092923E-03 -1.63217229E-03 -1.06177549E-03  7.25212039E-04
 -2.09863963E-03 -2.82299881E-03 -6.07193357E-02 -3.58459039E+00  2.75951753E-03
  9.51485020E-04  4.95574683E-03  1.62452711E-02  3.92951676E-02 -1.53182126E-01
  1.08175652E+00 -1.72808266E+01  6.44629200E-02  1.70222381E-02 -5.02007431E-02
  4.09626478E-03  5.42723386E-02 -1.07558553E-01  6.60643961E+00  6.81996126E+00
 -7.44909949E-02 -3.22411824E-03  4.20355623E-03  2.49167760E-03 -2.69521842E-03
  4.83654753E-03  5.19321291E-02 -4.61118856E-03 -1.65823569E-02 -4.69515026E-02
 -5.23753245E-02  1.63975857E-04  3.30650470E-04  1.26092923E-03 -1.63217229E-03
 -1.06177549E-03 -7.25212039E-04  2.09863963E-03 -2.82299881E-03 -6.07193357E-02
 -3.58459039E+00 -2.75951753E-03 -9.51485020E-04  4.95574683E-03  0.00000000E+00
  0.00000000E+00  0.00000000E+00  0.00000000E+00  0.00000000E+00  1.25588907E-02
  0.00000000E+00  0.00000000E+00  8.45883835E-02  0.00000000E+00  0.00000000E+00
  3.48765762E+00  0.00000000E+00  0.00000000E+00  0.00000000E+00  1.87563256E-02
  0.00000000E+00  0.00000000E+00  4.53323139E-03  0.00000000E+00  2.21795979E-02
  0.00000000E+00  0.00000000E+00  3.08136069E-02  0.00000000E+00 -1.35396075E-04
  0.00000000E+00  0.00000000E+00  3.36948303E-03 -3.89706514E-03  0.00000000E+00
  0.00000000E+00  0.00000000E+00  0.00000000E+00  1.88417912E-02  0.00000000E+00
  0.00000000E+00 -1.62452711E-02 -3.92951676E-02  1.53182126E-01 -1.08175652E+00
  1.72808266E+01 -6.44629200E-02  1.70222381E-02  5.02007431E-02 -4.09626478E-03
  5.42723386E-02  1.07558553E-01 -6.60643961E+00  6.81996126E+00  7.44909949E-02
  3.22411824E-03 -4.20355623E-03  2.49167760E-03  2.69521842E-03  4.83654753E-03
 -5.19321291E-02  4.61118856E-03 -1.65823569E-02  4.69515026E-02 -5.23753245E-02
 -1.63975857E-04 -3.30650470E-04  1.26092923E-03  1.63217229E-03 -1.06177549E-03
  7.25212039E-04  2.09863963E-03  2.82299881E-03  6.07193357E-02  3.58459039E+00
  2.75951753E-03 -9.51485020E-04 -4.95574683E-03  0.00000000E+00  0.00000000E+00
  0.00000000E+00  0.00000000E+00  0.00000000E+00 -1.25588907E-02  0.00000000E+00
  0.00000000E+00 -8.45883835E-02  0.00000000E+00  0.00000000E+00 -3.48765762E+00
  0.00000000E+00  0.00000000E+00  0.00000000E+00 -1.87563256E-02  0.00000000E+00
  0.00000000E+00  4.53323139E-03  0.00000000E+00 -2.21795979E-02  0.00000000E+00
  0.00000000E+00  3.08136069E-02  0.00000000E+00  1.35396075E-04  0.00000000E+00
  0.00000000E+00  3.36948303E-03  3.89706514E-03  0.00000000E+00  0.00000000E+00
  0.00000000E+00  0.00000000E+00 -1.88417912E-02  0.00000000E+00  0.00000000E+00
  1.02700573E-02  2.41150002E-02 -3.89505548E-02  1.64697363E-01 -3.33907556E+00
 -7.56300386E-02  4.61958206E-03  6.35891036E-02 -7.65624326E-02 -1.16089997E-01
 -3.23486353E-02 -2.49744288E+00  9.71285165E-01 -3.71398154E-01 -8.47418270E-03
 -6.12048081E-03 -5.94437214E-03  4.84280179E-03 -4.12477183E-03  2.73897303E-02
 -4.53892286E-02  5.94085719E-03  7.36241179E-03  4.21093267E-02  2.23809920E-03
 -4.37147153E-03  4.86234874E-03 -4.40838696E-03  1.10300203E-04 -4.94503740E-03
 -8.29270460E-03  1.93452916E-02  2.09165589E-01 -1.62630435E+00  1.60618642E-02
 -1.90354017E-02  2.09416260E-03 -1.92261737E-02 -4.10599447E-02  2.99727786E-02
  7.49212068E-01  1.78346372E+00  0.00000000E+00  1.79977884E-02  1.02378634E-01
  0.00000000E+00 -8.00246321E-02  1.58383901E-01  0.00000000E+00  3.39048513E-01
  1.55589166E-01  7.81503486E-03  0.00000000E+00 -1.16922974E-02 -1.78344101E-02
  0.00000000E+00 -2.69058684E-02  0.00000000E+00 -3.76019836E-02 -9.41070313E-03
  0.00000000E+00  4.88706938E-04  0.00000000E+00 -6.61702893E-03 -6.70940543E-03
  0.00000000E+00  0.00000000E+00 -1.65362962E-04 -1.92261737E-02 -4.10599447E-02
  2.99727786E-02  7.49212068E-01  1.78346372E+00  0.00000000E+00 -1.79977884E-02
  1.02378634E-01  0.00000000E+00  8.00246321E-02  1.58383901E-01  0.00000000E+00
 -3.39048513E-01  1.55589166E-01  7.81503486E-03  0.00000000E+00  1.16922974E-02
 -1.78344101E-02  0.00000000E+00 -2.69058684E-02  0.00000000E+00  3.76019836E-02
 -9.41070313E-03  0.00000000E+00  4.88706938E-04  0.00000000E+00  6.61702893E-03
 -6.70940543E-03  0.00000000E+00  0.00000000E+00  1.65362962E-04  1.02700573E-02
  2.41150002E-02 -3.89505548E-02  1.64697363E-01 -3.33907556E+00 -7.56300386E-02
 -4.61958206E-03  6.35891036E-02 -7.65624326E-02  1.16089997E-01 -3.23486353E-02
 -2.49744288E+00 -9.71285165E-01 -3.71398154E-01 -8.47418270E-03 -6.12048081E-03
  5.94437214E-03  4.84280179E-03  4.12477183E-03  2.73897303E-02 -4.53892286E-02
 -5.94085719E-03  7.36241179E-03 -4.21093267E-02  2.23809920E-03 -4.37147153E-03
 -4.86234874E-03 -4.40838696E-03 -1.10300203E-04 -4.94503740E-03  8.29270460E-03
  1.93452916E-02  2.09165589E-01 -1.62630435E+00  1.60618642E-02  1.90354017E-02
  2.09416260E-03  1.02700573E-02  2.41150002E-02 -3.89505548E-02  1.64697363E-01
 -3.33907556E+00  7.56300386E-02  4.61958206E-03  6.35891036E-02  7.65624326E-02
 -1.16089997E-01 -3.23486353E-02  2.49744288E+00  9.71285165E-01 -3.71398154E-01
 -8.47418270E-03  6.12048081E-03 -5.94437214E-03  4.84280179E-03  4.12477183E-03
  2.73897303E-02  4.53892286E-02  5.94085719E-03  7.36241179E-03 -4.21093267E-02
  2.23809920E-03  4.37147153E-03  4.86234874E-03 -4.40838696E-03 -1.10300203E-04
  4.94503740E-03 -8.29270460E-03  1.93452916E-02  2.09165589E-01 -1.62630435E+00
 -1.60618642E-02 -1.90354017E-02  2.09416260E-03 -6.51477757E-04 -1.37714494E-03
  5.17449017E-04 -4.86241336E-01  5.50696502E+00  0.00000000E+00 -6.23101355E-02
  4.30181858E-02  0.00000000E+00 -1.23690050E-01  2.53130342E-03  0.00000000E+00
 -1.11118473E+00 -4.00314202E+00 -1.08114707E-02  0.00000000E+00  6.93259167E-03
 -1.40600001E-02  0.00000000E+00  6.94736994E-02  0.00000000E+00  6.30857944E-02
  1.84025215E-02  0.00000000E+00  1.01583349E-05  0.00000000E+00 -4.50538934E-03
 -4.92161468E-03  0.00000000E+00  0.00000000E+00  1.24158104E-03  4.03130773E-02
  2.46161190E-01  1.82573697E+00  0.00000000E+00  1.75502417E-02 -1.23341641E-02
  1.02700573E-02  2.41150002E-02 -3.89505548E-02  1.64697363E-01 -3.33907556E+00
  7.56300386E-02 -4.61958206E-03  6.35891036E-02  7.65624326E-02  1.16089997E-01
 -3.23486353E-02  2.49744288E+00 -9.71285165E-01 -3.71398154E-01 -8.47418270E-03
  6.12048081E-03  5.94437214E-03  4.84280179E-03 -4.12477183E-03  2.73897303E-02
  4.53892286E-02 -5.94085719E-03  7.36241179E-03  4.21093267E-02  2.23809920E-03
  4.37147153E-03 -4.86234874E-03 -4.40838696E-03  1.10300203E-04  4.94503740E-03
  8.29270460E-03  1.93452916E-02  2.09165589E-01 -1.62630435E+00 -1.60618642E-02
  1.90354017E-02  2.09416260E-03 -6.51477757E-04 -1.37714494E-03  5.17449017E-04
 -4.86241336E-01  5.50696502E+00  0.00000000E+00  6.23101355E-02  4.30181858E-02
  0.00000000E+00  1.23690050E-01  2.53130342E-03  0.00000000E+00  1.11118473E+00
 -4.00314202E+00 -1.08114707E-02  0.00000000E+00 -6.93259167E-03 -1.40600001E-02
  0.00000000E+00  6.94736994E-02  0.00000000E+00 -6.30857944E-02  1.84025215E-02
  0.00000000E+00  1.01583349E-05  0.00000000E+00  4.50538934E-03 -4.92161468E-03
  0.00000000E+00  0.00000000E+00 -1.24158104E-03  4.03130773E-02  2.46161190E-01
  1.82573697E+00  0.00000000E+00 -1.75502417E-02 -1.23341641E-02  8.04538636E-03
  1.54917956E-02  2.72716599E-02 -3.16364070E-01  2.19935307E-01 -1.37037917E-02
  2.71795550E-02 -4.01345444E-02 -4.31296203E-02 -3.37867403E-02 -2.67558211E-02
 -1.03218443E+00  5.07979894E-01  6.51846495E-02  6.56976578E-03 -1.62171813E-03
  4.75469216E-03  8.30039395E-04  1.42212839E-02  1.19019411E-02  4.45085708E-02
  1.33948924E-02 -3.69416332E-02  6.49331706E-03  2.07256618E-03 -3.93319891E-03
 -3.60115873E-03  3.79150420E-03  3.13513980E-03 -3.72277699E-03 -2.23827127E-03
 -4.68961962E-02 -2.41590233E-01 -1.08061396E+00  4.64863069E-03 -7.81672673E-03
  3.91910699E-03  1.03890686E-02  2.14250808E-02 -5.52746541E-02  2.13183607E-01
  9.55849477E-01  0.00000000E+00 -9.45305461E-02  5.74424203E-02  0.00000000E+00
 -1.60114549E-01  2.64598224E-01  0.00000000E+00  2.24516756E-01  1.28164986E-01
 -5.90174028E-03  0.00000000E+00 -4.51800625E-03 -5.78048220E-03  0.00000000E+00
 -1.69965646E-02  0.00000000E+00  3.76399124E-02  6.51459616E-02  0.00000000E+00
 -5.16663493E-03  0.00000000E+00  2.73927282E-03  3.87198381E-03  0.00000000E+00
  0.00000000E+00 -1.19849873E-03  1.03890686E-02  2.14250808E-02 -5.52746541E-02
  2.13183607E-01  9.55849477E-01  0.00000000E+00  9.45305461E-02  5.74424203E-02
  0.00000000E+00  1.60114549E-01  2.64598224E-01  0.00000000E+00 -2.24516756E-01
  1.28164986E-01 -5.90174028E-03  0.00000000E+00  4.51800625E-03 -5.78048220E-03
  0.00000000E+00 -1.69965646E-02  0.00000000E+00 -3.76399124E-02  6.51459616E-02
  0.00000000E+00 -5.16663493E-03  0.00000000E+00 -2.73927282E-03  3.87198381E-03
  0.00000000E+00  0.00000000E+00  1.19849873E-03  8.04538636E-03  1.54917956E-02
  2.72716599E-02 -3.16364070E-01  2.19935307E-01 -1.37037917E-02 -2.71795550E-02
 -4.01345444E-02 -4.31296203E-02  3.37867403E-02 -2.67558211E-02 -1.03218443E+00
 -5.07979894E-01  6.51846495E-02  6.56976578E-03 -1.62171813E-03 -4.75469216E-03
  8.30039395E-04 -1.42212839E-02  1.19019411E-02  4.45085708E-02 -1.33948924E-02
 -3.69416332E-02 -6.49331706E-03  2.07256618E-03 -3.93319891E-03  3.60115873E-03
  3.79150420E-03 -3.13513980E-03 -3.72277699E-03  2.23827127E-03 -4.68961962E-02
 -2.41590233E-01 -1.08061396E+00  4.64863069E-03  7.81672673E-03  3.91910699E-03
  8.04538636E-03  1.54917956E-02  2.72716599E-02 -3.16364070E-01  2.19935307E-01
  1.37037917E-02  2.71795550E-02 -4.01345444E-02  4.31296203E-02 -3.37867403E-02
 -2.67558211E-02  1.03218443E+00  5.07979894E-01  6.51846495E-02  6.56976578E-03
  1.62171813E-03  4.75469216E-03  8.30039395E-04 -1.42212839E-02  1.19019411E-02
 -4.45085708E-02  1.33948924E-02 -3.69416332E-02 -6.49331706E-03  2.07256618E-03
  3.93319891E-03 -3.60115873E-03  3.79150420E-03 -3.13513980E-03  3.72277699E-03
 -2.23827127E-03 -4.68961962E-02 -2.41590233E-01 -1.08061396E+00 -4.64863069E-03
 -7.81672673E-03  3.91910699E-03 -2.48195614E-03 -7.26694260E-03  8.11171615E-03
  2.95483348E-02  1.51646206E+00  0.00000000E+00 -3.02497595E-02 -6.50757261E-03
  0.00000000E+00 -5.68675550E-02 -1.03317023E-02  0.00000000E+00  1.92076222E-01
 -4.58781660E-01 -1.44283693E-02  0.00000000E+00 -1.50111929E-02 -3.93844621E-03
  0.00000000E+00  3.95574181E-02  0.00000000E+00 -3.50020790E-03 -8.67283266E-03
  0.00000000E+00 -2.10782737E-03  0.00000000E+00  6.65218966E-03 -9.78463746E-04
  0.00000000E+00  0.00000000E+00 -2.73395778E-03 -6.21155163E-02 -4.21789458E-01
  5.57496009E-02  0.00000000E+00  1.63606241E-02  4.51239485E-03  8.04538636E-03
  1.54917956E-02  2.72716599E-02 -3.16364070E-01  2.19935307E-01  1.37037917E-02
 -2.71795550E-02 -4.01345444E-02  4.31296203E-02  3.37867403E-02 -2.67558211E-02
  1.03218443E+00 -5.07979894E-01  6.51846495E-02  6.56976578E-03  1.62171813E-03
 -4.75469216E-03  8.30039395E-04  1.42212839E-02  1.19019411E-02 -4.45085708E-02
 -1.33948924E-02 -3.69416332E-02  6.49331706E-03  2.07256618E-03  3.93319891E-03
  3.60115873E-03  3.79150420E-03  3.13513980E-03  3.72277699E-03  2.23827127E-03
 -4.68961962E-02 -2.41590233E-01 -1.08061396E+00 -4.64863069E-03  7.81672673E-03
  3.91910699E-03 -2.48195614E-03 -7.26694260E-03  8.11171615E-03  2.95483348E-02
  1.51646206E+00  0.00000000E+00  3.02497595E-02 -6.50757261E-03  0.00000000E+00
  5.68675550E-02 -1.03317023E-02  0.00000000E+00 -1.92076222E-01 -4.58781660E-01
 -1.44283693E-02  0.00000000E+00  1.50111929E-02 -3.93844621E-03  0.00000000E+00
  3.95574181E-02  0.00000000E+00  3.50020790E-03 -8.67283266E-03  0.00000000E+00
 -2.10782737E-03  0.00000000E+00 -6.65218966E-03 -9.78463746E-04  0.00000000E+00
  0.00000000E+00  2.73395778E-03 -6.21155163E-02 -4.21789458E-01  5.57496009E-02
  0.00000000E+00 -1.63606241E-02  4.51239485E-03  5.62247462E-03  1.12890393E-02
  3.51065590E-03 -4.45330494E-01  9.31549529E-01 -8.11678734E-02 -7.10767158E-02
  3.96318520E-02 -1.99479026E-01 -1.47172385E-01  8.02105096E-02  1.53331235E+00
  5.29755664E-02  2.16946898E-02  1.07091039E-03  7.99838897E-04 -1.48423264E-03
 -2.49199232E-02 -3.52258149E-03  5.45134618E-03 -9.95350911E-03 -2.25396209E-03
  7.89181128E-02  1.48180187E-02 -1.57391279E-03  5.17999206E-03  7.29861777E-04
 -7.88736990E-04 -9.67713871E-04  1.74560054E-03  2.55537748E-03  7.84311666E-03
  6.67810709E-02  6.91048576E-01  1.67253669E-02  2.35348609E-02 -7.37447177E-04
  0.00000000E+00  0.00000000E+00  0.00000000E+00  0.00000000E+00  0.00000000E+00
 -2.74000168E-02  0.00000000E+00  0.00000000E+00  1.60298089E-01  0.00000000E+00
  0.00000000E+00 -2.56514499E-01  0.00000000E+00  0.00000000E+00  0.00000000E+00
  2.26076257E-02  0.00000000E+00  0.00000000E+00  2.71080446E-04  0.00000000E+00
  6.87200314E-03  0.00000000E+00  0.00000000E+00  3.05513354E-02  0.00000000E+00
  2.34298219E-03  0.00000000E+00  0.00000000E+00  2.18277439E-03  5.27311306E-04
  0.00000000E+00  0.00000000E+00  0.00000000E+00  0.00000000E+00  0.00000000E+00
  0.00000000E+00 -2.74000168E-02  0.00000000E+00  0.00000000E+00  1.60298089E-01
  0.00000000E+00  0.00000000E+00 -2.56514499E-01  0.00000000E+00  0.00000000E+00
  0.00000000E+00  2.26076257E-02  0.00000000E+00  0.00000000E+00 -2.71080446E-04
  0.00000000E+00  6.87200314E-03  0.00000000E+00  0.00000000E+00 -3.05513354E-02
  0.00000000E+00  2.34298219E-03  0.00000000E+00  0.00000000E+00 -2.18277439E-03
  5.27311306E-04  0.00000000E+00  5.62247462E-03  1.12890393E-02  3.51065590E-03
 -4.45330494E-01  9.31549529E-01 -8.11678734E-02  7.10767158E-02  3.96318520E-02
 -1.99479026E-01  1.47172385E-01  8.02105096E-02  1.53331235E+00 -5.29755664E-02
  2.16946898E-02  1.07091039E-03  7.99838897E-04  1.48423264E-03 -2.49199232E-02
  3.52258149E-03  5.45134618E-03 -9.95350911E-03  2.25396209E-03  7.89181128E-02
 -1.48180187E-02 -1.57391279E-03  5.17999206E-03 -7.29861777E-04 -7.88736990E-04
  9.67713871E-04  1.74560054E-03 -2.55537748E-03  7.84311666E-03  6.67810709E-02
  6.91048576E-01  1.67253669E-02 -2.35348609E-02 -7.37447177E-04 -5.62247462E-03
 -1.12890393E-02 -3.51065590E-03  4.45330494E-01 -9.31549529E-01 -8.11678734E-02
  7.10767158E-02 -3.96318520E-02 -1.99479026E-01  1.47172385E-01 -8.02105096E-02
  1.53331235E+00 -5.29755664E-02 -2.16946898E-02 -1.07091039E-03  7.99838897E-04
  1.48423264E-03  2.49199232E-02 -3.52258149E-03 -5.45134618E-03 -9.95350911E-03
  2.25396209E-03 -7.89181128E-02  1.48180187E-02  1.57391279E-03  5.17999206E-03
 -7.29861777E-04  7.88736990E-04 -9.67713871E-04  1.74560054E-03 -2.55537748E-03
 -7.84311666E-03 -6.67810709E-02 -6.91048576E-01  1.67253669E-02 -2.35348609E-02
  7.37447177E-04  0.00000000E+00  0.00000000E+00  0.00000000E+00  0.00000000E+00
  0.00000000E+00  1.33719515E-02  0.00000000E+00  0.00000000E+00  1.59629545E-01
  0.00000000E+00  0.00000000E+00  8.24456047E-02  0.00000000E+00  0.00000000E+00
  0.00000000E+00 -1.17955533E-02  0.00000000E+00  0.00000000E+00 -5.90937199E-04
  0.00000000E+00 -1.52119308E-02  0.00000000E+00  0.00000000E+00  1.32219144E-02
  0.00000000E+00  5.85475447E-03  0.00000000E+00  0.00000000E+00 -1.72770352E-03
 -6.92730252E-04  0.00000000E+00  0.00000000E+00  0.00000000E+00  0.00000000E+00
 -9.74609770E-03  0.00000000E+00  0.00000000E+00 -5.62247462E-03 -1.12890393E-02
 -3.51065590E-03  4.45330494E-01 -9.31549529E-01 -8.11678734E-02 -7.10767158E-02
 -3.96318520E-02 -1.99479026E-01 -1.47172385E-01 -8.02105096E-02  1.53331235E+00
  5.29755664E-02 -2.16946898E-02 -1.07091039E-03  7.99838897E-04 -1.48423264E-03
  2.49199232E-02  3.52258149E-03 -5.45134618E-03 -9.95350911E-03 -2.25396209E-03
 -7.89181128E-02 -1.48180187E-02  1.57391279E-03  5.17999206E-03  7.29861777E-04
  7.88736990E-04  9.67713871E-04  1.74560054E-03  2.55537748E-03 -7.84311666E-03
 -6.67810709E-02 -6.91048576E-01  1.67253669E-02  2.35348609E-02  7.37447177E-04
  0.00000000E+00  0.00000000E+00  0.00000000E+00  0.00000000E+00  0.00000000E+00
  1.33719515E-02  0.00000000E+00  0.00000000E+00  1.59629545E-01  0.00000000E+00
  0.00000000E+00  8.24456047E-02  0.00000000E+00  0.00000000E+00  0.00000000E+00
 -1.17955533E-02  0.00000000E+00  0.00000000E+00  5.90937199E-04  0.00000000E+00
 -1.52119308E-02  0.00000000E+00  0.00000000E+00 -1.32219144E-02  0.00000000E+00
  5.85475447E-03  0.00000000E+00  0.00000000E+00  1.72770352E-03 -6.92730252E-04
  0.00000000E+00  0.00000000E+00  0.00000000E+00  0.00000000E+00 -9.74609770E-03
  0.00000000E+00  0.00000000E+00 -6.66481369E-03 -1.56258591E-02  5.54516504E-02
 -2.63370698E-01  3.78356282E+00  2.44504109E-02 -2.17093512E-03  2.14073713E-03
 -1.21873687E-02 -1.09469467E-02 -9.05675693E-02  1.43356779E+00 -1.54642723E+00
  1.82650253E+00  4.63034947E-05 -2.35593055E-02  1.01146712E-02  1.05884903E-03
  8.42717311E-04 -1.71032834E-02  5.48367187E-02 -3.63469451E-02  2.08259460E-03
 -8.10597581E-03 -2.49110517E-03 -1.70833362E-03 -3.05876597E-04  7.04823662E-04
  9.78303893E-05 -2.75628621E-04 -1.21878191E-03 -3.87682631E-05  1.62801588E-02
  7.71235400E-01  2.69104218E-04 -1.22562074E-03  3.02184029E-02  0.00000000E+00
  0.00000000E+00  0.00000000E+00  0.00000000E+00  0.00000000E+00 -1.09945053E-01
  0.00000000E+00  0.00000000E+00 -2.39168172E-01  0.00000000E+00  0.00000000E+00
 -7.09534434E-02  0.00000000E+00  0.00000000E+00  0.00000000E+00 -1.59310184E-02
  0.00000000E+00  0.00000000E+00  3.53802381E-03  0.00000000E+00 -1.28939277E-02
  0.00000000E+00  0.00000000E+00 -2.67897768E-02  0.00000000E+00 -9.28337147E-04
  0.00000000E+00  0.00000000E+00 -3.27420326E-03 -6.31584875E-03  0.00000000E+00
  0.00000000E+00  0.00000000E+00  0.00000000E+00  0.00000000E+00  0.00000000E+00
  1.09945053E-01  0.00000000E+00  0.00000000E+00  2.39168172E-01  0.00000000E+00
  0.00000000E+00  7.09534434E-02  0.00000000E+00  0.00000000E+00  0.00000000E+00
  1.59310184E-02  0.00000000E+00  0.00000000E+00  3.53802381E-03  0.00000000E+00
  1.28939277E-02  0.00000000E+00  0.00000000E+00 -2.67897768E-02  0.00000000E+00
  9.28337147E-04  0.00000000E+00  0.00000000E+00 -3.27420326E-03  6.31584875E-03
  0.00000000E+00  6.66481369E-03  1.56258591E-02 -5.54516504E-02  2.63370698E-01
 -3.78356282E+00 -2.44504109E-02 -2.17093512E-03 -2.14073713E-03  1.21873687E-02
 -1.09469467E-02  9.05675693E-02 -1.43356779E+00 -1.54642723E+00 -1.82650253E+00
 -4.63034947E-05  2.35593055E-02  1.01146712E-02 -1.05884903E-03  8.42717311E-04
  1.71032834E-02 -5.48367187E-02 -3.63469451E-02 -2.08259460E-03 -8.10597581E-03
  2.49110517E-03  1.70833362E-03 -3.05876597E-04 -7.04823662E-04  9.78303893E-05
  2.75628621E-04 -1.21878191E-03  3.87682631E-05 -1.62801588E-02 -7.71235400E-01
 -2.69104218E-04 -1.22562074E-03 -3.02184029E-02  6.66481369E-03  1.56258591E-02
 -5.54516504E-02  2.63370698E-01 -3.78356282E+00  2.44504109E-02  2.17093512E-03
 -2.14073713E-03 -1.21873687E-02  1.09469467E-02  9.05675693E-02  1.43356779E+00
  1.54642723E+00 -1.82650253E+00 -4.63034947E-05 -2.35593055E-02 -1.01146712E-02
 -1.05884903E-03  8.42717311E-04  1.71032834E-02  5.48367187E-02  3.63469451E-02
 -2.08259460E-03 -8.10597581E-03  2.49110517E-03 -1.70833362E-03  3.05876597E-04
 -7.04823662E-04  9.78303893E-05 -2.75628621E-04  1.21878191E-03  3.87682631E-05
 -1.62801588E-02 -7.71235400E-01  2.69104218E-04  1.22562074E-03 -3.02184029E-02
  0.00000000E+00  0.00000000E+00  0.00000000E+00  0.00000000E+00  0.00000000E+00
  1.50727659E-01  0.00000000E+00  0.00000000E+00  3.11209965E-01  0.00000000E+00
  0.00000000E+00  1.21459355E+00  0.00000000E+00  0.00000000E+00  0.00000000E+00
 -8.71913959E-03  0.00000000E+00  0.00000000E+00 -4.02584824E-03  0.00000000E+00
  5.00812410E-02  0.00000000E+00  0.00000000E+00  4.24370241E-02  0.00000000E+00
  3.31103817E-04  0.00000000E+00  0.00000000E+00  2.89997432E-03  1.32419697E-03
  0.00000000E+00  0.00000000E+00  0.00000000E+00  0.00000000E+00 -1.04711311E-02
  0.00000000E+00  0.00000000E+00 -6.66481369E-03 -1.56258591E-02  5.54516504E-02
 -2.63370698E-01  3.78356282E+00 -2.44504109E-02  2.17093512E-03  2.14073713E-03
  1.21873687E-02  1.09469467E-02 -9.05675693E-02 -1.43356779E+00  1.54642723E+00
  1.82650253E+00  4.63034947E-05  2.35593055E-02 -1.01146712E-02  1.05884903E-03
  8.42717311E-04 -1.71032834E-02 -5.48367187E-02  3.63469451E-02  2.08259460E-03
 -8.10597581E-03 -2.49110517E-03  1.70833362E-03  3.05876597E-04  7.04823662E-04
  9.78303893E-05  2.75628621E-04  1.21878191E-03 -3.87682631E-05  1.62801588E-02
  7.71235400E-01 -2.69104218E-04  1.22562074E-03  3.02184029E-02  0.00000000E+00
  0.00000000E+00  0.00000000E+00  0.00000000E+00  0.00000000E+00 -1.50727659E-01
  0.00000000E+00  0.00000000E+00 -3.11209965E-01  0.00000000E+00  0.00000000E+00
 -1.21459355E+00  0.00000000E+00  0.00000000E+00  0.00000000E+00  8.71913959E-03
  0.00000000E+00  0.00000000E+00 -4.02584824E-03  0.00000000E+00 -5.00812410E-02
  0.00000000E+00  0.00000000E+00  4.24370241E-02  0.00000000E+00 -3.31103817E-04
  0.00000000E+00  0.00000000E+00  2.89997432E-03 -1.32419697E-03  0.00000000E+00
  0.00000000E+00  0.00000000E+00  0.00000000E+00  1.04711311E-02  0.00000000E+00
  0.00000000E+00  3.16047836E-03  7.24010575E-03 -2.36488320E-02  5.57388780E-02
 -2.20573090E+00 -1.89752725E-02 -1.32882645E-02  7.01013510E-02 -8.19875758E-02
 -3.72411423E-02  1.47551251E-01 -1.17820322E+00  5.47199439E-01 -7.26939948E-01
 -1.47259060E-03  1.32915067E-02 -8.57862603E-03 -2.66915452E-03  1.71005941E-03
  2.48832511E-03 -4.65041328E-02  1.96350707E-02  1.57268583E-02  2.28007318E-02
 -2.06375070E-03  2.75303294E-03 -1.90397663E-03 -1.01111398E-03  7.39053794E-04
  1.38064805E-04  2.23971693E-03 -5.71809468E-03 -6.08758600E-02 -4.01206078E-01
 -9.87939383E-04  5.06966518E-03 -1.88068574E-02 -8.45897437E-03 -1.89633971E-02
  5.31919863E-02 -1.01292505E-02  1.72098844E+00  0.00000000E+00 -7.35028976E-02
 -3.81569308E-02  0.00000000E+00 -1.73576276E-01 -1.82352405E-01  0.00000000E+00
  6.46547778E-01  1.19057291E+00 -2.24055353E-02  0.00000000E+00 -5.36125935E-03
 -2.53227243E-02  0.00000000E+00  6.36942707E-02  0.00000000E+00  2.50594009E-02
  3.52401052E-02  0.00000000E+00  4.89164272E-03  0.00000000E+00 -7.50366864E-05
  1.68900545E-04  0.00000000E+00  0.00000000E+00 -4.97021362E-03 -8.45897437E-03
 -1.89633971E-02  5.31919863E-02 -1.01292505E-02  1.72098844E+00  0.00000000E+00
  7.35028976E-02 -3.81569308E-02  0.00000000E+00  1.73576276E-01 -1.82352405E-01
  0.00000000E+00 -6.46547778E-01  1.19057291E+00 -2.24055353E-02  0.00000000E+00
  5.36125935E-03 -2.53227243E-02  0.00000000E+00  6.36942707E-02  0.00000000E+00
 -2.50594009E-02  3.52401052E-02  0.00000000E+00  4.89164272E-03  0.00000000E+00
  7.50366864E-05  1.68900545E-04  0.00000000E+00  0.00000000E+00  4.97021362E-03
  3.16047836E-03  7.24010575E-03 -2.36488320E-02  5.57388780E-02 -2.20573090E+00
 -1.89752725E-02  1.32882645E-02  7.01013510E-02 -8.19875758E-02  3.72411423E-02
  1.47551251E-01 -1.17820322E+00 -5.47199439E-01 -7.26939948E-01 -1.47259060E-03
  1.32915067E-02  8.57862603E-03 -2.66915452E-03 -1.71005941E-03  2.48832511E-03
 -4.65041328E-02 -1.96350707E-02  1.57268583E-02 -2.28007318E-02 -2.06375070E-03
  2.75303294E-03  1.90397663E-03 -1.01111398E-03 -7.39053794E-04  1.38064805E-04
 -2.23971693E-03 -5.71809468E-03 -6.08758600E-02 -4.01206078E-01 -9.87939383E-04
 -5.06966518E-03 -1.88068574E-02  3.16047836E-03  7.24010575E-03 -2.36488320E-02
  5.57388780E-02 -2.20573090E+00  1.89752725E-02 -1.32882645E-02  7.01013510E-02
  8.19875758E-02 -3.72411423E-02  1.47551251E-01  1.17820322E+00  5.47199439E-01
 -7.26939948E-01 -1.47259060E-03 -1.32915067E-02 -8.57862603E-03 -2.66915452E-03
 -1.71005941E-03  2.48832511E-03  4.65041328E-02  1.96350707E-02  1.57268583E-02
 -2.28007318E-02 -2.06375070E-03 -2.75303294E-03 -1.90397663E-03 -1.01111398E-03
 -7.39053794E-04 -1.38064805E-04  2.23971693E-03 -5.71809468E-03 -6.08758600E-02
 -4.01206078E-01  9.87939383E-04  5.06966518E-03 -1.88068574E-02 -5.10127343E-04
 -3.38564392E-03  5.74339076E-02 -6.10689891E-01  2.86740839E+00  0.00000000E+00
  4.57598150E-02 -3.69014538E-02  0.00000000E+00  2.07534930E-01 -3.02004828E-02
  0.00000000E+00 -1.45431589E+00 -1.39051792E+00  1.34856033E-02  0.00000000E+00
 -8.26029537E-03  1.20195410E-02  0.00000000E+00 -8.35710818E-02  0.00000000E+00
  3.07727133E-02 -1.80627140E-02  0.00000000E+00  4.45504873E-03  0.00000000E+00
  2.43752693E-03 -3.56791128E-03  0.00000000E+00  0.00000000E+00 -3.39441547E-04
 -3.59819577E-03  6.16089189E-04  9.52584153E-01  0.00000000E+00 -1.76889393E-02
  1.55999161E-02  3.16047836E-03  7.24010575E-03 -2.36488320E-02  5.57388780E-02
 -2.20573090E+00  1.89752725E-02  1.32882645E-02  7.01013510E-02  8.19875758E-02
  3.72411423E-02  1.47551251E-01  1.17820322E+00 -5.47199439E-01 -7.26939948E-01
 -1.47259060E-03 -1.32915067E-02  8.57862603E-03 -2.66915452E-03  1.71005941E-03
  2.48832511E-03  4.65041328E-02 -1.96350707E-02  1.57268583E-02  2.28007318E-02
 -2.06375070E-03 -2.75303294E-03  1.90397663E-03 -1.01111398E-03  7.39053794E-04
 -1.38064805E-04 -2.23971693E-03 -5.71809468E-03 -6.08758600E-02 -4.01206078E-01
  9.87939383E-04 -5.06966518E-03 -1.88068574E-02 -5.10127343E-04 -3.38564392E-03
  5.74339076E-02 -6.10689891E-01  2.86740839E+00  0.00000000E+00 -4.57598150E-02
 -3.69014538E-02  0.00000000E+00 -2.07534930E-01 -3.02004828E-02  0.00000000E+00
  1.45431589E+00 -1.39051792E+00  1.34856033E-02  0.00000000E+00  8.26029537E-03
  1.20195410E-02  0.00000000E+00 -8.35710818E-02  0.00000000E+00 -3.07727133E-02
 -1.80627140E-02  0.00000000E+00  4.45504873E-03  0.00000000E+00 -2.43752693E-03
 -3.56791128E-03  0.00000000E+00  0.00000000E+00  3.39441547E-04 -3.59819577E-03
  6.16089189E-04  9.52584153E-01  0.00000000E+00  1.76889393E-02  1.55999161E-02
  2.14029499E-02  4.89404601E-02 -1.47065999E-01  1.99909024E-01 -2.96326317E+01
  4.35274767E-02  1.13193444E-01  2.85031713E-02 -5.13757147E-02  1.27747353E-01
  7.41509884E-03 -8.78703870E+00  6.53496135E+00 -7.34040954E-01 -9.93724950E-03
  5.65258559E-03 -2.50323300E-03 -4.30640240E-03  6.15178345E-03 -2.55236606E-02
  9.40975899E-03 -6.45136061E-04 -5.10732934E-02 -4.40710522E-02 -2.55262753E-04
  6.13615305E-03  2.32527322E-03  2.64421134E-03  3.40812480E-04  3.72355657E-03
  1.33966046E-02  2.63179640E-02  3.20873766E-02 -1.66723050E+00 -1.16857579E-02
  1.67094463E-02 -5.43368270E-03  1.39018806E-03  1.44272927E-03  6.82316752E-02
 -1.02091742E+00  3.25337336E+01  0.00000000E+00  9.15946195E-02 -8.31248235E-02
  0.00000000E+00  7.02821821E-02 -1.47148836E-01  0.00000000E+00 -6.21101707E+00
  6.71908263E+00 -1.95013582E-03  0.00000000E+00  1.08590200E-02 -1.17751384E-02
  0.00000000E+00 -3.43904631E-02  0.00000000E+00 -7.49172154E-02 -1.93163974E-02
  0.00000000E+00 -4.80455427E-03  0.00000000E+00  1.85765251E-03 -1.14679498E-02
  0.00000000E+00  0.00000000E+00  3.78813643E-03 -1.39018806E-03 -1.44272927E-03
 -6.82316752E-02  1.02091742E+00 -3.25337336E+01  0.00000000E+00  9.15946195E-02
  8.31248235E-02  0.00000000E+00  7.02821821E-02  1.47148836E-01  0.00000000E+00
 -6.21101707E+00 -6.71908263E+00  1.95013582E-03  0.00000000E+00  1.08590200E-02
  1.17751384E-02  0.00000000E+00  3.43904631E-02  0.00000000E+00 -7.49172154E-02
  1.93163974E-02  0.00000000E+00  4.80455427E-03  0.00000000E+00  1.85765251E-03
  1.14679498E-02  0.00000000E+00  0.00000000E+00  3.78813643E-03 -2.14029499E-02
 -4.89404601E-02  1.47065999E-01 -1.99909024E-01  2.96326317E+01 -4.35274767E-02
  1.13193444E-01 -2.85031713E-02  5.13757147E-02  1.27747353E-01 -7.41509884E-03
  8.78703870E+00  6.53496135E+00  7.34040954E-01  9.93724950E-03 -5.65258559E-03
 -2.50323300E-03  4.30640240E-03  6.15178345E-03  2.55236606E-02 -9.40975899E-03
 -6.45136061E-04  5.10732934E-02 -4.40710522E-02  2.55262753E-04 -6.13615305E-03
  2.32527322E-03 -2.64421134E-03  3.40812480E-04 -3.72355657E-03  1.33966046E-02
 -2.63179640E-02 -3.20873766E-02  1.66723050E+00  1.16857579E-02  1.67094463E-02
  5.43368270E-03  2.14029499E-02  4.89404601E-02 -1.47065999E-01  1.99909024E-01
 -2.96326317E+01 -4.35274767E-02  1.13193444E-01  2.85031713E-02  5.13757147E-02
  1.27747353E-01  7.41509884E-03  8.78703870E+00  6.53496135E+00 -7.34040954E-01
 -9.93724950E-03 -5.65258559E-03 -2.50323300E-03 -4.30640240E-03 -6.15178345E-03
 -2.55236606E-02 -9.40975899E-03 -6.45136061E-04 -5.10732934E-02  4.40710522E-02
 -2.55262753E-04 -6.13615305E-03  2.32527322E-03  2.64421134E-03 -3.40812480E-04
 -3.72355657E-03  1.33966046E-02  2.63179640E-02  3.20873766E-02 -1.66723050E+00
  1.16857579E-02  1.67094463E-02 -5.43368270E-03 -8.79196625E-03 -2.31394452E-02
  1.13306489E-01 -1.37265340E+00  3.91582752E+01  0.00000000E+00  4.53838221E-02
 -3.63432676E-02  0.00000000E+00 -9.94371763E-02  7.16144823E-02  0.00000000E+00
 -1.16072446E+01 -1.14447169E+01  6.47025099E-03  0.00000000E+00 -1.40001373E-02
  2.85874321E-05  0.00000000E+00 -5.41387916E-02  0.00000000E+00  8.79951090E-02
 -1.02187127E-01  0.00000000E+00  3.85455616E-03  0.00000000E+00  1.00492377E-02
  3.10160273E-03  0.00000000E+00  0.00000000E+00  7.11470592E-03  1.58414081E-03
 -1.53260391E-02  4.24256954E+00  0.00000000E+00 -5.17822065E-03  1.47925232E-02
 -2.14029499E-02 -4.89404601E-02  1.47065999E-01 -1.99909024E-01  2.96326317E+01
  4.35274767E-02  1.13193444E-01 -2.85031713E-02 -5.13757147E-02  1.27747353E-01
 -7.41509884E-03 -8.78703870E+00  6.53496135E+00  7.34040954E-01  9.93724950E-03
  5.65258559E-03 -2.50323300E-03  4.30640240E-03 -6.15178345E-03  2.55236606E-02
  9.40975899E-03 -6.45136061E-04  5.10732934E-02  4.40710522E-02  2.55262753E-04
  6.13615305E-03  2.32527322E-03 -2.64421134E-03 -3.40812480E-04  3.72355657E-03
  1.33966046E-02 -2.63179640E-02 -3.20873766E-02  1.66723050E+00 -1.16857579E-02
  1.67094463E-02  5.43368270E-03  8.79196625E-03  2.31394452E-02 -1.13306489E-01
  1.37265340E+00 -3.91582752E+01  0.00000000E+00  4.53838221E-02  3.63432676E-02
  0.00000000E+00 -9.94371763E-02 -7.16144823E-02  0.00000000E+00 -1.16072446E+01
  1.14447169E+01 -6.47025099E-03  0.00000000E+00 -1.40001373E-02 -2.85874321E-05
  0.00000000E+00  5.41387916E-02  0.00000000E+00  8.79951090E-02  1.02187127E-01
  0.00000000E+00 -3.85455616E-03  0.00000000E+00  1.00492377E-02 -3.10160273E-03
  0.00000000E+00  0.00000000E+00  7.11470592E-03 -1.58414081E-03  1.53260391E-02
 -4.24256954E+00  0.00000000E+00 -5.17822065E-03 -1.47925232E-02  1.61557935E-02
  3.47769913E-02 -6.04806278E-02 -7.86683945E-01  2.91049936E+00 -9.42548629E-02
 -2.74825411E-03 -2.10325879E-02  3.54266074E-02  1.06770436E-01 -2.40493256E-02
  2.52668960E+00 -1.56639082E+00  8.11712659E-02  9.91646364E-03 -1.33335771E-03
  1.42485597E-03  6.56445454E-03  6.52335270E-04  1.11357658E-02  1.70663809E-02
  1.14172489E-02  8.12716515E-02 -3.45582676E-02  9.82265560E-04  1.37913242E-02
 -4.27182463E-04  1.76547213E-03  2.35431463E-03  7.19896463E-03  3.81934516E-04
  2.82357519E-02  2.37215244E-01  1.57442191E+00 -6.11238503E-03 -5.27075592E-03
  1.49951457E-03  0.00000000E+00  0.00000000E+00  0.00000000E+00  0.00000000E+00
  0.00000000E+00 -1.59805154E-01  0.00000000E+00  0.00000000E+00  1.18028939E-02
  0.00000000E+00  0.00000000E+00  1.44195402E+00  0.00000000E+00  0.00000000E+00
  0.00000000E+00 -5.74715748E-04  0.00000000E+00  0.00000000E+00  1.89639965E-02
  0.00000000E+00  1.58723145E-01  0.00000000E+00  0.00000000E+00 -1.32475439E-02
  0.00000000E+00  1.51266439E-02  0.00000000E+00  0.00000000E+00 -1.46028873E-03
  5.10367326E-03  0.00000000E+00  0.00000000E+00  0.00000000E+00  0.00000000E+00
  0.00000000E+00  0.00000000E+00 -1.59805154E-01  0.00000000E+00  0.00000000E+00
  1.18028939E-02  0.00000000E+00  0.00000000E+00  1.44195402E+00  0.00000000E+00
  0.00000000E+00  0.00000000E+00 -5.74715748E-04  0.00000000E+00  0.00000000E+00
 -1.89639965E-02  0.00000000E+00  1.58723145E-01  0.00000000E+00  0.00000000E+00
  1.32475439E-02  0.00000000E+00  1.51266439E-02  0.00000000E+00  0.00000000E+00
  1.46028873E-03  5.10367326E-03  0.00000000E+00  1.61557935E-02  3.47769913E-02
 -6.04806278E-02 -7.86683945E-01  2.91049936E+00 -9.42548629E-02  2.74825411E-03
 -2.10325879E-02  3.54266074E-02 -1.06770436E-01 -2.40493256E-02  2.52668960E+00
  1.56639082E+00  8.11712659E-02  9.91646364E-03 -1.33335771E-03 -1.42485597E-03
  6.56445454E-03 -6.52335270E-04  1.11357658E-02  1.70663809E-02 -1.14172489E-02
  8.12716515E-02  3.45582676E-02  9.82265560E-04  1.37913242E-02  4.27182463E-04
  1.76547213E-03 -2.35431463E-03  7.19896463E-03 -3.81934516E-04  2.82357519E-02
  2.37215244E-01  1.57442191E+00 -6.11238503E-03  5.27075592E-03  1.49951457E-03
 -1.61557935E-02 -3.47769913E-02  6.04806278E-02  7.86683945E-01 -2.91049936E+00
 -9.42548629E-02  2.74825411E-03  2.10325879E-02  3.54266074E-02 -1.06770436E-01
  2.40493256E-02  2.52668960E+00  1.56639082E+00 -8.11712659E-02 -9.91646364E-03
 -1.33335771E-03 -1.42485597E-03 -6.56445454E-03  6.52335270E-04 -1.11357658E-02
  1.70663809E-02 -1.14172489E-02 -8.12716515E-02 -3.45582676E-02 -9.82265560E-04
  1.37913242E-02  4.27182463E-04 -1.76547213E-03  2.35431463E-03  7.19896463E-03
 -3.81934516E-04 -2.82357519E-02 -2.37215244E-01 -1.57442191E+00 -6.11238503E-03
  5.27075592E-03 -1.49951457E-03  0.00000000E+00  0.00000000E+00  0.00000000E+00
  0.00000000E+00  0.00000000E+00 -1.80460800E-01  0.00000000E+00  0.00000000E+00
  1.13703796E-02  0.00000000E+00  0.00000000E+00  1.48227095E+00  0.00000000E+00
  0.00000000E+00  0.00000000E+00 -2.52904549E-03  0.00000000E+00  0.00000000E+00
  1.59230790E-02  0.00000000E+00 -2.06683901E-01  0.00000000E+00  0.00000000E+00
 -2.53790644E-02  0.00000000E+00  1.35514412E-02  0.00000000E+00  0.00000000E+00
  8.28403830E-04  7.35764872E-03  0.00000000E+00  0.00000000E+00  0.00000000E+00
  0.00000000E+00  9.53230513E-03  0.00000000E+00  0.00000000E+00 -1.61557935E-02
 -3.47769913E-02  6.04806278E-02  7.86683945E-01 -2.91049936E+00 -9.42548629E-02
 -2.74825411E-03  2.10325879E-02  3.54266074E-02  1.06770436E-01  2.40493256E-02
  2.52668960E+00 -1.56639082E+00 -8.11712659E-02 -9.91646364E-03 -1.33335771E-03
  1.42485597E-03 -6.56445454E-03 -6.52335270E-04 -1.11357658E-02  1.70663809E-02
  1.14172489E-02 -8.12716515E-02  3.45582676E-02 -9.82265560E-04  1.37913242E-02
 -4.27182463E-04 -1.76547213E-03 -2.35431463E-03  7.19896463E-03  3.81934516E-04
 -2.82357519E-02 -2.37215244E-01 -1.57442191E+00 -6.11238503E-03 -5.27075592E-03
 -1.49951457E-03  0.00000000E+00  0.00000000E+00  0.00000000E+00  0.00000000E+00
  0.00000000E+00 -1.80460800E-01  0.00000000E+00  0.00000000E+00  1.13703796E-02
  0.00000000E+00  0.00000000E+00  1.48227095E+00  0.00000000E+00  0.00000000E+00
  0.00000000E+00 -2.52904549E-03  0.00000000E+00  0.00000000E+00 -1.59230790E-02
  0.00000000E+00 -2.06683901E-01  0.00000000E+00  0.00000000E+00  2.53790644E-02
  0.00000000E+00  1.35514412E-02  0.00000000E+00  0.00000000E+00 -8.28403830E-04
  7.35764872E-03  0.00000000E+00  0.00000000E+00  0.00000000E+00  0.00000000E+00
  9.53230513E-03  0.00000000E+00  0.00000000E+00 -1.28285082E-02 -2.97655172E-02
  4.32563369E-02 -7.80427571E-02 -3.04294433E+00  6.36148891E-02  2.65083112E-02
  9.41150535E-02 -1.57777527E-01  1.90494111E-01 -1.58503989E-02 -7.59990473E-01
  1.94247153E-01 -1.06427243E+00  4.85823712E-03 -1.97553942E-03 -2.96433331E-03
 -4.57350497E-03  6.20190269E-03 -8.34490113E-04 -1.29868619E-01  1.65457318E-02
 -4.08125151E-03 -1.58658658E-02  4.79664980E-03  8.72502450E-03 -8.26171450E-03
 -1.22822197E-02  1.91401826E-03  9.09554422E-03  1.20370074E-02 -2.96967045E-02
 -3.43619265E-01  5.99803627E-01 -2.09043667E-02  2.69673543E-02 -2.25202350E-03
 -7.53491868E-03 -1.68624135E-02  1.00341414E-01 -4.21429941E-01 -1.39204562E+00
  0.00000000E+00  1.39616938E-02  5.61723018E-02  0.00000000E+00  1.96721951E-01
 -2.98120672E-01  0.00000000E+00 -7.37519027E-01 -4.35954099E-01  6.02272612E-03
  0.00000000E+00  8.09510711E-03  6.63649042E-03  0.00000000E+00 -1.26012584E-01
  0.00000000E+00  4.84331312E-02 -5.77324632E-02  0.00000000E+00 -2.26296456E-03
  0.00000000E+00  1.30599711E-02 -5.97852849E-03  0.00000000E+00  0.00000000E+00
  2.79594988E-03 -7.53491868E-03 -1.68624135E-02  1.00341414E-01 -4.21429941E-01
 -1.39204562E+00  0.00000000E+00 -1.39616938E-02  5.61723018E-02  0.00000000E+00
 -1.96721951E-01 -2.98120672E-01  0.00000000E+00  7.37519027E-01 -4.35954099E-01
  6.02272612E-03  0.00000000E+00 -8.09510711E-03  6.63649042E-03  0.00000000E+00
 -1.26012584E-01  0.00000000E+00 -4.84331312E-02 -5.77324632E-02  0.00000000E+00
 -2.26296456E-03  0.00000000E+00 -1.30599711E-02 -5.97852849E-03  0.00000000E+00
  0.00000000E+00 -2.79594988E-03 -1.28285082E-02 -2.97655172E-02  4.32563369E-02
 -7.80427571E-02 -3.04294433E+00  6.36148891E-02 -2.65083112E-02  9.41150535E-02
 -1.57777527E-01 -1.90494111E-01 -1.58503989E-02 -7.59990473E-01 -1.94247153E-01
 -1.06427243E+00  4.85823712E-03 -1.97553942E-03  2.96433331E-03 -4.57350497E-03
 -6.20190269E-03 -8.34490113E-04 -1.29868619E-01 -1.65457318E-02 -4.08125151E-03
  1.58658658E-02  4.79664980E-03  8.72502450E-03  8.26171450E-03 -1.22822197E-02
 -1.91401826E-03  9.09554422E-03 -1.20370074E-02 -2.96967045E-02 -3.43619265E-01
  5.99803627E-01 -2.09043667E-02 -2.69673543E-02 -2.25202350E-03 -1.28285082E-02
 -2.97655172E-02  4.32563369E-02 -7.80427571E-02 -3.04294433E+00 -6.36148891E-02
  2.65083112E-02  9.41150535E-02  1.57777527E-01  1.90494111E-01 -1.58503989E-02
  7.59990473E-01  1.94247153E-01 -1.06427243E+00  4.85823712E-03  1.97553942E-03
 -2.96433331E-03 -4.57350497E-03 -6.20190269E-03 -8.34490113E-04  1.29868619E-01
  1.65457318E-02 -4.08125151E-03  1.58658658E-02  4.79664980E-03 -8.72502450E-03
 -8.26171450E-03 -1.22822197E-02 -1.91401826E-03 -9.09554422E-03  1.20370074E-02
 -2.96967045E-02 -3.43619265E-01  5.99803627E-01  2.09043667E-02  2.69673543E-02
 -2.25202350E-03  1.61123884E-02  3.02767863E-02  3.47867521E-02 -1.74198606E+00
  5.53361352E+00  0.00000000E+00 -4.20996133E-02  1.44256348E-01  0.00000000E+00
  2.12332353E-01  4.21694478E-01  0.00000000E+00 -1.80840103E+00 -4.39232555E+00
 -1.21513294E-02  0.00000000E+00 -1.64846659E-02  6.86598991E-03  0.00000000E+00
  2.73696770E-02  0.00000000E+00 -3.86110949E-02  9.68545061E-02  0.00000000E+00
  5.01929757E-03  0.00000000E+00  2.07743427E-02 -2.53765072E-02  0.00000000E+00
  0.00000000E+00 -2.25676765E-04 -3.29198596E-02 -2.24371669E-01  2.66757977E+00
  0.00000000E+00  1.65230149E-02  2.09325354E-02 -1.28285082E-02 -2.97655172E-02
  4.32563369E-02 -7.80427571E-02 -3.04294433E+00 -6.36148891E-02 -2.65083112E-02
  9.41150535E-02  1.57777527E-01 -1.90494111E-01 -1.58503989E-02  7.59990473E-01
 -1.94247153E-01 -1.06427243E+00  4.85823712E-03  1.97553942E-03  2.96433331E-03
 -4.57350497E-03  6.20190269E-03 -8.34490113E-04  1.29868619E-01 -1.65457318E-02
 -4.08125151E-03 -1.58658658E-02  4.79664980E-03 -8.72502450E-03  8.26171450E-03
 -1.22822197E-02  1.91401826E-03 -9.09554422E-03 -1.20370074E-02 -2.96967045E-02
 -3.43619265E-01  5.99803627E-01  2.09043667E-02 -2.69673543E-02 -2.25202350E-03
  1.61123884E-02  3.02767863E-02  3.47867521E-02 -1.74198606E+00  5.53361352E+00
  0.00000000E+00  4.20996133E-02  1.44256348E-01  0.00000000E+00 -2.12332353E-01
  4.21694478E-01  0.00000000E+00  1.80840103E+00 -4.39232555E+00 -1.21513294E-02
  0.00000000E+00  1.64846659E-02  6.86598991E-03  0.00000000E+00  2.73696770E-02
  0.00000000E+00  3.86110949E-02  9.68545061E-02  0.00000000E+00  5.01929757E-03
  0.00000000E+00 -2.07743427E-02 -2.53765072E-02  0.00000000E+00  0.00000000E+00
  2.25676765E-04 -3.29198596E-02 -2.24371669E-01  2.66757977E+00  0.00000000E+00
 -1.65230149E-02  2.09325354E-02 -6.87727167E-03 -1.41722649E-02  1.30347468E-02
  5.28162412E-01 -1.32680725E+01  5.15681864E-02 -1.51196616E-02 -3.57455572E-02
  4.30324080E-02  2.17356267E-01  2.97594120E-03 -2.89689563E+00  5.49597235E+00
  7.24907657E-02  2.09143885E-03  9.45941982E-03 -5.31576591E-03 -8.85713053E-03
 -6.80600721E-03  9.23937925E-02 -1.84834139E-02  1.70462512E-02  1.22000031E-01
  3.49633804E-03 -8.99980125E-04  4.61399821E-03 -1.05703582E-02 -1.51938473E-03
 -9.45875137E-04  3.21015160E-03 -6.78532746E-03 -4.75600709E-03 -1.25393089E-01
 -1.27999802E+00  3.03405469E-03  2.33584701E-02 -1.43720284E-02 -2.10439692E-03
 -4.43057844E-03  2.49243229E-02 -3.06237630E-01  2.15850859E+01  0.00000000E+00
 -8.67384717E-02 -1.66427172E-01  0.00000000E+00 -2.32860009E-01 -1.70453493E-01
  0.00000000E+00 -6.07391917E+00  3.93990352E+00 -3.56036120E-03  0.00000000E+00
 -1.36569562E-03  1.21659257E-02  0.00000000E+00  1.76974073E-02  0.00000000E+00
 -8.84812059E-02 -3.08543803E-02  0.00000000E+00 -3.73530335E-03  0.00000000E+00
 -4.15185636E-03 -1.08349316E-02  0.00000000E+00  0.00000000E+00 -1.03676864E-03
  2.10439692E-03  4.43057844E-03 -2.49243229E-02  3.06237630E-01 -2.15850859E+01
  0.00000000E+00 -8.67384717E-02  1.66427172E-01  0.00000000E+00 -2.32860009E-01
  1.70453493E-01  0.00000000E+00 -6.07391917E+00 -3.93990352E+00  3.56036120E-03
  0.00000000E+00 -1.36569562E-03 -1.21659257E-02  0.00000000E+00 -1.76974073E-02
  0.00000000E+00 -8.84812059E-02  3.08543803E-02  0.00000000E+00  3.73530335E-03
  0.00000000E+00 -4.15185636E-03  1.08349316E-02  0.00000000E+00  0.00000000E+00
 -1.03676864E-03  6.87727167E-03  1.41722649E-02 -1.30347468E-02 -5.28162412E-01
  1.32680725E+01 -5.15681864E-02 -1.51196616E-02  3.57455572E-02 -4.30324080E-02
  2.17356267E-01 -2.97594120E-03  2.89689563E+00  5.49597235E+00 -7.24907657E-02
 -2.09143885E-03 -9.45941982E-03 -5.31576591E-03  8.85713053E-03 -6.80600721E-03
 -9.23937925E-02  1.84834139E-02  1.70462512E-02 -1.22000031E-01  3.49633804E-03
  8.99980125E-04 -4.61399821E-03 -1.05703582E-02  1.51938473E-03 -9.45875137E-04
 -3.21015160E-03 -6.78532746E-03  4.75600709E-03  1.25393089E-01  1.27999802E+00
 -3.03405469E-03  2.33584701E-02  1.43720284E-02 -6.87727167E-03 -1.41722649E-02
  1.30347468E-02  5.28162412E-01 -1.32680725E+01 -5.15681864E-02 -1.51196616E-02
 -3.57455572E-02 -4.30324080E-02  2.17356267E-01  2.97594120E-03  2.89689563E+00
  5.49597235E+00  7.24907657E-02  2.09143885E-03 -9.45941982E-03 -5.31576591E-03
 -8.85713053E-03  6.80600721E-03  9.23937925E-02  1.84834139E-02  1.70462512E-02
  1.22000031E-01 -3.49633804E-03 -8.99980125E-04 -4.61399821E-03 -1.05703582E-02
 -1.51938473E-03  9.45875137E-04 -3.21015160E-03 -6.78532746E-03 -4.75600709E-03
 -1.25393089E-01 -1.27999802E+00 -3.03405469E-03  2.33584701E-02 -1.43720284E-02
 -2.49861816E-02 -5.40165512E-02  3.65929332E-02  1.01415235E+00  2.49773100E+00
  0.00000000E+00 -1.91289262E-01  2.56177231E-02  0.00000000E+00 -6.86136670E-02
  4.05463736E-02  0.00000000E+00 -6.15821960E-02  1.11928333E+00  7.33347662E-03
  0.00000000E+00  5.15566893E-03  1.03133082E-02  0.00000000E+00  4.74651518E-02
  0.00000000E+00  4.28563403E-02  9.20757326E-02  0.00000000E+00  5.22846395E-03
  0.00000000E+00  1.69087263E-03 -9.77323777E-04  0.00000000E+00  0.00000000E+00
 -1.06898047E-02 -1.83999472E-02 -3.34345835E-01 -6.86773151E-01  0.00000000E+00
  5.08699736E-03  2.62496678E-02  6.87727167E-03  1.41722649E-02 -1.30347468E-02
 -5.28162412E-01  1.32680725E+01  5.15681864E-02 -1.51196616E-02  3.57455572E-02
  4.30324080E-02  2.17356267E-01 -2.97594120E-03 -2.89689563E+00  5.49597235E+00
 -7.24907657E-02 -2.09143885E-03  9.45941982E-03 -5.31576591E-03  8.85713053E-03
  6.80600721E-03 -9.23937925E-02 -1.84834139E-02  1.70462512E-02 -1.22000031E-01
 -3.49633804E-03  8.99980125E-04  4.61399821E-03 -1.05703582E-02  1.51938473E-03
  9.45875137E-04  3.21015160E-03 -6.78532746E-03  4.75600709E-03  1.25393089E-01
  1.27999802E+00  3.03405469E-03  2.33584701E-02  1.43720284E-02  2.49861816E-02
  5.40165512E-02 -3.65929332E-02 -1.01415235E+00 -2.49773100E+00  0.00000000E+00
 -1.91289262E-01 -2.56177231E-02  0.00000000E+00 -6.86136670E-02 -4.05463736E-02
  0.00000000E+00 -6.15821960E-02 -1.11928333E+00 -7.33347662E-03  0.00000000E+00
  5.15566893E-03 -1.03133082E-02  0.00000000E+00 -4.74651518E-02  0.00000000E+00
  4.28563403E-02 -9.20757326E-02  0.00000000E+00 -5.22846395E-03  0.00000000E+00
  1.69087263E-03  9.77323777E-04  0.00000000E+00  0.00000000E+00 -1.06898047E-02
  1.83999472E-02  3.34345835E-01  6.86773151E-01  0.00000000E+00  5.08699736E-03
 -2.62496678E-02  1.03212222E-02  2.59284709E-02 -1.13458846E-01  1.21415381E+00
 -4.63269663E+01 -6.05109491E-02 -1.57542115E-01  2.80193571E-02 -1.51688569E-01
 -7.93164357E-02  2.33381437E-02 -1.64990056E+01  1.15122812E+01 -3.87825865E-01
 -6.46814117E-03  3.75111812E-03 -2.60154009E-03  1.22018709E-02 -4.78222484E-03
  4.87625000E-02 -2.23545658E-02  7.00060427E-04  2.90822691E-02 -1.08789989E-02
  9.70703539E-04  2.73493272E-04 -5.72987490E-03  3.47336968E-04 -7.78667333E-04
 -3.04389431E-03  1.36034363E-04  1.92467718E-02 -8.49864553E-02 -4.96155798E+00
 -2.27854333E-02  4.63216907E-04 -5.39978211E-03 -8.45122815E-03 -1.86008106E-02
  1.07994753E-01 -7.53948071E-01  4.69415279E+01  0.00000000E+00  7.24926471E-02
  3.54857783E-02  0.00000000E+00  4.64434332E-01  1.65271354E-01  0.00000000E+00
 -5.55088257E+00  1.17579472E+01 -1.86837473E-03  0.00000000E+00 -4.21543888E-03
 -9.54735218E-03  0.00000000E+00  1.10306200E-01  0.00000000E+00  4.53246302E-02
  1.57475650E-01  0.00000000E+00  8.84104654E-03  0.00000000E+00 -1.13556568E-02
 -2.93904102E-04  0.00000000E+00  0.00000000E+00 -1.39936266E-02  8.45122815E-03
  1.86008106E-02 -1.07994753E-01  7.53948071E-01 -4.69415279E+01  0.00000000E+00
  7.24926471E-02 -3.54857783E-02  0.00000000E+00  4.64434332E-01 -1.65271354E-01
  0.00000000E+00 -5.55088257E+00 -1.17579472E+01  1.86837473E-03  0.00000000E+00
 -4.21543888E-03  9.54735218E-03  0.00000000E+00 -1.10306200E-01  0.00000000E+00
  4.53246302E-02 -1.57475650E-01  0.00000000E+00 -8.84104654E-03  0.00000000E+00
 -1.13556568E-02  2.93904102E-04  0.00000000E+00  0.00000000E+00 -1.39936266E-02
 -1.03212222E-02 -2.59284709E-02  1.13458846E-01 -1.21415381E+00  4.63269663E+01
  6.05109491E-02 -1.57542115E-01 -2.80193571E-02  1.51688569E-01 -7.93164357E-02
 -2.33381437E-02  1.64990056E+01  1.15122812E+01  3.87825865E-01  6.46814117E-03
 -3.75111812E-03 -2.60154009E-03 -1.22018709E-02 -4.78222484E-03 -4.87625000E-02
  2.23545658E-02  7.00060427E-04 -2.90822691E-02 -1.08789989E-02 -9.70703539E-04
 -2.73493272E-04 -5.72987490E-03 -3.47336968E-04 -7.78667333E-04  3.04389431E-03
  1.36034363E-04 -1.92467718E-02  8.49864553E-02  4.96155798E+00  2.27854333E-02
  4.63216907E-04  5.39978211E-03  1.03212222E-02  2.59284709E-02 -1.13458846E-01
  1.21415381E+00 -4.63269663E+01  6.05109491E-02 -1.57542115E-01  2.80193571E-02
  1.51688569E-01 -7.93164357E-02  2.33381437E-02  1.64990056E+01  1.15122812E+01
 -3.87825865E-01 -6.46814117E-03 -3.75111812E-03 -2.60154009E-03  1.22018709E-02
  4.78222484E-03  4.87625000E-02  2.23545658E-02  7.00060427E-04  2.90822691E-02
  1.08789989E-02  9.70703539E-04 -2.73493272E-04 -5.72987490E-03  3.47336968E-04
  7.78667333E-04  3.04389431E-03  1.36034363E-04  1.92467718E-02 -8.49864553E-02
 -4.96155798E+00  2.27854333E-02  4.63216907E-04 -5.39978211E-03 -1.86571786E-02
 -4.24858553E-02  1.08176614E-01 -2.96371602E-01  4.40944565E+01  0.00000000E+00
 -2.72847649E-02 -3.53747099E-02  0.00000000E+00  8.50469130E-02 -2.29158110E-01
  0.00000000E+00 -7.71994662E+00 -1.22110923E+01  2.52115369E-03  0.00000000E+00
  3.41348715E-03 -2.72770505E-03  0.00000000E+00  6.41041547E-02  0.00000000E+00
  6.44574678E-03  1.13667935E-01  0.00000000E+00 -1.69190034E-03  0.00000000E+00
 -8.27085000E-03  1.73809625E-03  0.00000000E+00  0.00000000E+00 -1.13997690E-02
 -2.39966521E-03 -8.97877265E-02  2.00658982E+00  0.00000000E+00  5.20312029E-03
 -8.52141988E-03 -1.03212222E-02 -2.59284709E-02  1.13458846E-01 -1.21415381E+00
  4.63269663E+01 -6.05109491E-02 -1.57542115E-01 -2.80193571E-02 -1.51688569E-01
 -7.93164357E-02 -2.33381437E-02 -1.64990056E+01  1.15122812E+01  3.87825865E-01
  6.46814117E-03  3.75111812E-03 -2.60154009E-03 -1.22018709E-02  4.78222484E-03
 -4.87625000E-02 -2.23545658E-02  7.00060427E-04 -2.90822691E-02  1.08789989E-02
 -9.70703539E-04  2.73493272E-04 -5.72987490E-03 -3.47336968E-04  7.78667333E-04
 -3.04389431E-03  1.36034363E-04 -1.92467718E-02  8.49864553E-02  4.96155798E+00
 -2.27854333E-02  4.63216907E-04  5.39978211E-03  1.86571786E-02  4.24858553E-02
 -1.08176614E-01  2.96371602E-01 -4.40944565E+01  0.00000000E+00 -2.72847649E-02
  3.53747099E-02  0.00000000E+00  8.50469130E-02  2.29158110E-01  0.00000000E+00
 -7.71994662E+00  1.22110923E+01 -2.52115369E-03  0.00000000E+00  3.41348715E-03
  2.72770505E-03  0.00000000E+00 -6.41041547E-02  0.00000000E+00  6.44574678E-03
 -1.13667935E-01  0.00000000E+00  1.69190034E-03  0.00000000E+00 -8.27085000E-03
 -1.73809625E-03  0.00000000E+00  0.00000000E+00 -1.13997690E-02  2.39966521E-03
  8.97877265E-02 -2.00658982E+00  0.00000000E+00  5.20312029E-03  8.52141988E-03
  5.97678110E-05 -9.77122099E-04  2.97794532E-02 -5.14608387E-01  8.74724877E+00
  4.89210598E-03  4.24755444E-02 -1.73397844E-01  2.35938356E-02 -4.38385757E-02
 -3.49586628E-01  3.43323118E+00 -3.40350488E+00 -1.90713010E+00  6.51466688E-04
  4.24813289E-03 -1.91804460E-04 -2.45800591E-03  2.26606539E-03 -3.37743962E-02
 -1.11207238E-02 -9.86105765E-03 -7.74911937E-04 -1.48881066E-02  4.08507684E-03
 -6.39963329E-04  1.74628159E-03 -4.96784792E-03  5.32998132E-03 -7.52257669E-04
 -1.96273201E-03  4.22782150E-03  1.25551027E-01  1.62637737E+00  8.74450974E-03
 -3.95864293E-03 -1.03965705E-02  0.00000000E+00  0.00000000E+00  0.00000000E+00
  0.00000000E+00  0.00000000E+00  1.19690126E-01  0.00000000E+00  0.00000000E+00
  2.75296395E-01  0.00000000E+00  0.00000000E+00  4.51975975E+00  0.00000000E+00
  0.00000000E+00  0.00000000E+00 -1.91930327E-02  0.00000000E+00  0.00000000E+00
  7.30521887E-03  0.00000000E+00  9.76747145E-02  0.00000000E+00  0.00000000E+00
 -4.40819035E-02  0.00000000E+00  7.26523441E-03  0.00000000E+00  0.00000000E+00
 -7.97536503E-03 -3.62489033E-03  0.00000000E+00  0.00000000E+00  0.00000000E+00
  0.00000000E+00  0.00000000E+00  0.00000000E+00 -1.19690126E-01  0.00000000E+00
  0.00000000E+00 -2.75296395E-01  0.00000000E+00  0.00000000E+00 -4.51975975E+00
  0.00000000E+00  0.00000000E+00  0.00000000E+00  1.91930327E-02  0.00000000E+00
  0.00000000E+00  7.30521887E-03  0.00000000E+00 -9.76747145E-02  0.00000000E+00
  0.00000000E+00 -4.40819035E-02  0.00000000E+00 -7.26523441E-03  0.00000000E+00
  0.00000000E+00 -7.97536503E-03  3.62489033E-03  0.00000000E+00 -5.97678110E-05
  9.77122099E-04 -2.97794532E-02  5.14608387E-01 -8.74724877E+00 -4.89210598E-03
  4.24755444E-02  1.73397844E-01 -2.35938356E-02 -4.38385757E-02  3.49586628E-01
 -3.43323118E+00 -3.40350488E+00  1.90713010E+00 -6.51466688E-04 -4.24813289E-03
 -1.91804460E-04  2.45800591E-03  2.26606539E-03  3.37743962E-02  1.11207238E-02
 -9.86105765E-03  7.74911937E-04 -1.48881066E-02 -4.08507684E-03  6.39963329E-04
  1.74628159E-03  4.96784792E-03  5.32998132E-03  7.52257669E-04 -1.96273201E-03
 -4.22782150E-03 -1.25551027E-01 -1.62637737E+00 -8.74450974E-03 -3.95864293E-03
  1.03965705E-02 -5.97678110E-05  9.77122099E-04 -2.97794532E-02  5.14608387E-01
 -8.74724877E+00  4.89210598E-03 -4.24755444E-02  1.73397844E-01  2.35938356E-02
  4.38385757E-02  3.49586628E-01  3.43323118E+00  3.40350488E+00  1.90713010E+00
 -6.51466688E-04  4.24813289E-03  1.91804460E-04  2.45800591E-03  2.26606539E-03
  3.37743962E-02 -1.11207238E-02  9.86105765E-03  7.74911937E-04 -1.48881066E-02
 -4.08507684E-03 -6.39963329E-04 -1.74628159E-03  4.96784792E-03  5.32998132E-03
 -7.52257669E-04  1.96273201E-03 -4.22782150E-03 -1.25551027E-01 -1.62637737E+00
  8.74450974E-03  3.95864293E-03  1.03965705E-02  0.00000000E+00  0.00000000E+00
  0.00000000E+00  0.00000000E+00  0.00000000E+00 -1.30073961E-01  0.00000000E+00
  0.00000000E+00 -7.58878084E-02  0.00000000E+00  0.00000000E+00 -1.46056451E+00
  0.00000000E+00  0.00000000E+00  0.00000000E+00 -1.80311648E-02  0.00000000E+00
  0.00000000E+00 -9.54786683E-03  0.00000000E+00  5.83396587E-02  0.00000000E+00
  0.00000000E+00  3.08373572E-02  0.00000000E+00 -4.52424368E-03  0.00000000E+00
  0.00000000E+00 -6.73932429E-04 -6.81653719E-04  0.00000000E+00  0.00000000E+00
  0.00000000E+00  0.00000000E+00 -3.11224056E-02  0.00000000E+00  0.00000000E+00
  5.97678110E-05 -9.77122099E-04  2.97794532E-02 -5.14608387E-01  8.74724877E+00
 -4.89210598E-03 -4.24755444E-02 -1.73397844E-01 -2.35938356E-02  4.38385757E-02
 -3.49586628E-01 -3.43323118E+00  3.40350488E+00 -1.90713010E+00  6.51466688E-04
 -4.24813289E-03  1.91804460E-04 -2.45800591E-03  2.26606539E-03 -3.37743962E-02
  1.11207238E-02  9.86105765E-03 -7.74911937E-04 -1.48881066E-02  4.08507684E-03
  6.39963329E-04 -1.74628159E-03 -4.96784792E-03  5.32998132E-03  7.52257669E-04
  1.96273201E-03  4.22782150E-03  1.25551027E-01  1.62637737E+00 -8.74450974E-03
  3.95864293E-03 -1.03965705E-02  0.00000000E+00  0.00000000E+00  0.00000000E+00
  0.00000000E+00  0.00000000E+00  1.30073961E-01  0.00000000E+00  0.00000000E+00
  7.58878084E-02  0.00000000E+00  0.00000000E+00  1.46056451E+00  0.00000000E+00
  0.00000000E+00  0.00000000E+00  1.80311648E-02  0.00000000E+00  0.00000000E+00
 -9.54786683E-03  0.00000000E+00 -5.83396587E-02  0.00000000E+00  0.00000000E+00
  3.08373572E-02  0.00000000E+00  4.52424368E-03  0.00000000E+00  0.00000000E+00
 -6.73932429E-04  6.81653719E-04  0.00000000E+00  0.00000000E+00  0.00000000E+00
  0.00000000E+00  3.11224056E-02  0.00000000E+00  0.00000000E+00  7.51779450E-03
  1.62868903E-02 -1.37299346E-02  3.69342295E-01 -1.33845799E+00  5.60912286E-02
 -3.79918680E-02  5.42418067E-02  3.05672731E-01 -3.30415974E-01  6.81059128E-02
 -2.57564343E+00  2.06138653E+00 -4.46809286E-01 -6.82658948E-03  3.86593080E-03
 -1.57655481E-03 -5.25080661E-03 -1.11844429E-02  3.26094793E-02 -9.27018937E-02
 -4.56664355E-02  2.01024931E-03  4.01810430E-02 -2.88448341E-03 -1.03898018E-02
  5.75856748E-03 -7.41017626E-03 -6.60233993E-03 -9.62627504E-03 -1.27673586E-02
  2.75887933E-02  2.72795184E-01 -2.45666515E+00  3.12297733E-02 -1.42480447E-02
 -3.56081625E-03  3.21856038E-04  2.96455518E-03 -3.06639936E-02 -4.89111055E-02
  3.31187200E+00  0.00000000E+00  6.35838325E-02 -3.30862485E-02  0.00000000E+00
  3.96618559E-02  6.85439939E-02  0.00000000E+00 -1.53995258E+00  1.47859368E+00
  7.13500625E-03  0.00000000E+00  1.03547427E-02  9.35361783E-03  0.00000000E+00
  6.14033158E-02  0.00000000E+00 -1.14273482E-01 -1.13093816E-01  0.00000000E+00
  1.08774266E-02  0.00000000E+00 -1.06634376E-02 -9.67516424E-03  0.00000000E+00
  0.00000000E+00 -1.47484047E-03  3.21856038E-04  2.96455518E-03 -3.06639936E-02
 -4.89111055E-02  3.31187200E+00  0.00000000E+00 -6.35838325E-02 -3.30862485E-02
  0.00000000E+00 -3.96618559E-02  6.85439939E-02  0.00000000E+00  1.53995258E+00
  1.47859368E+00  7.13500625E-03  0.00000000E+00 -1.03547427E-02  9.35361783E-03
  0.00000000E+00  6.14033158E-02  0.00000000E+00  1.14273482E-01 -1.13093816E-01
  0.00000000E+00  1.08774266E-02  0.00000000E+00  1.06634376E-02 -9.67516424E-03
  0.00000000E+00  0.00000000E+00  1.47484047E-03  7.51779450E-03  1.62868903E-02
 -1.37299346E-02  3.69342295E-01 -1.33845799E+00  5.60912286E-02  3.79918680E-02
  5.42418067E-02  3.05672731E-01  3.30415974E-01  6.81059128E-02 -2.57564343E+00
 -2.06138653E+00 -4.46809286E-01 -6.82658948E-03  3.86593080E-03  1.57655481E-03
 -5.25080661E-03  1.11844429E-02  3.26094793E-02 -9.27018937E-02  4.56664355E-02
  2.01024931E-03 -4.01810430E-02 -2.88448341E-03 -1.03898018E-02 -5.75856748E-03
 -7.41017626E-03  6.60233993E-03 -9.62627504E-03  1.27673586E-02  2.75887933E-02
  2.72795184E-01 -2.45666515E+00  3.12297733E-02  1.42480447E-02 -3.56081625E-03
  7.51779450E-03  1.62868903E-02 -1.37299346E-02  3.69342295E-01 -1.33845799E+00
 -5.60912286E-02 -3.79918680E-02  5.42418067E-02 -3.05672731E-01 -3.30415974E-01
  6.81059128E-02  2.57564343E+00  2.06138653E+00 -4.46809286E-01 -6.82658948E-03
 -3.86593080E-03 -1.57655481E-03 -5.25080661E-03  1.11844429E-02  3.26094793E-02
  9.27018937E-02 -4.56664355E-02  2.01024931E-03 -4.01810430E-02 -2.88448341E-03
  1.03898018E-02  5.75856748E-03 -7.41017626E-03  6.60233993E-03  9.62627504E-03
 -1.27673586E-02  2.75887933E-02  2.72795184E-01 -2.45666515E+00 -3.12297733E-02
 -1.42480447E-02 -3.56081625E-03  2.81286489E-02  6.20537177E-02 -7.18964416E-02
 -2.67535194E-01  5.68752505E+00  0.00000000E+00 -4.60850371E-02  9.95046434E-04
  0.00000000E+00 -4.60306292E-01 -6.20025020E-01  0.00000000E+00  7.21298087E-01
  6.56194323E-01  7.67198673E-03  0.00000000E+00  6.00130625E-03 -2.44753289E-03
  0.00000000E+00 -4.79570371E-02  0.00000000E+00 -1.59842777E-02  8.71608518E-02
  0.00000000E+00 -3.71115105E-04  0.00000000E+00 -3.43846682E-02  1.49113693E-02
  0.00000000E+00  0.00000000E+00  2.29435894E-03  4.62267538E-02  6.32539728E-01
 -2.82811075E+00  0.00000000E+00 -4.46326053E-02 -5.74225261E-02  7.51779450E-03
  1.62868903E-02 -1.37299346E-02  3.69342295E-01 -1.33845799E+00 -5.60912286E-02
  3.79918680E-02  5.42418067E-02 -3.05672731E-01  3.30415974E-01  6.81059128E-02
  2.57564343E+00 -2.06138653E+00 -4.46809286E-01 -6.82658948E-03 -3.86593080E-03
  1.57655481E-03 -5.25080661E-03 -1.11844429E-02  3.26094793E-02  9.27018937E-02
  4.56664355E-02  2.01024931E-03  4.01810430E-02 -2.88448341E-03  1.03898018E-02
 -5.75856748E-03 -7.41017626E-03 -6.60233993E-03  9.62627504E-03  1.27673586E-02
  2.75887933E-02  2.72795184E-01 -2.45666515E+00 -3.12297733E-02  1.42480447E-02
 -3.56081625E-03  2.81286489E-02  6.20537177E-02 -7.18964416E-02 -2.67535194E-01
  5.68752505E+00  0.00000000E+00  4.60850371E-02  9.95046434E-04  0.00000000E+00
  4.60306292E-01 -6.20025020E-01  0.00000000E+00 -7.21298087E-01  6.56194323E-01
  7.67198673E-03  0.00000000E+00 -6.00130625E-03 -2.44753289E-03  0.00000000E+00
 -4.79570371E-02  0.00000000E+00  1.59842777E-02  8.71608518E-02  0.00000000E+00
 -3.71115105E-04  0.00000000E+00  3.43846682E-02  1.49113693E-02  0.00000000E+00
  0.00000000E+00 -2.29435894E-03  4.62267538E-02  6.32539728E-01 -2.82811075E+00
  0.00000000E+00  4.46326053E-02 -5.74225261E-02  2.54102810E-02  5.72322697E-02
 -8.00728105E-02  5.27107029E-01 -3.90079002E+01  9.59575119E-02 -4.84413940E-03
 -2.50251022E-02  2.37233754E-01 -2.53494820E-02 -5.59525689E-02 -1.42939861E+01
  1.23764206E+01  2.79501434E-01 -1.15284807E-02 -6.78674243E-03  5.84742106E-03
  6.35765314E-03 -1.30353920E-02  4.79606241E-02  5.52335013E-02 -4.62143672E-02
 -3.64041319E-02  1.33372358E-01 -1.50983996E-03 -8.26548201E-03  4.35398404E-03
  1.13460406E-03  7.61578726E-06  3.07851288E-03 -9.21121788E-03  6.52790949E-02
  4.03366629E-01 -5.96180079E+00  1.71582905E-02 -1.19048033E-02  1.29810127E-02
 -1.13025364E-02 -2.70235663E-02 -5.04435259E-02  1.19020305E+00  4.08628025E+01
  0.00000000E+00 -6.96904567E-02  5.02613979E-02  0.00000000E+00 -5.10857383E-01
  4.50206934E-01  0.00000000E+00 -7.61000990E+00  6.19443071E+00  2.42869891E-02
  0.00000000E+00 -9.77147881E-03  5.12866409E-03  0.00000000E+00 -1.08675583E-01
  0.00000000E+00  4.78783575E-02 -1.16394631E-01  0.00000000E+00  5.69658040E-03
  0.00000000E+00  8.89930344E-03  3.75478310E-03  0.00000000E+00  0.00000000E+00
  4.73668882E-03  1.13025364E-02  2.70235663E-02  5.04435259E-02 -1.19020305E+00
 -4.08628025E+01  0.00000000E+00 -6.96904567E-02 -5.02613979E-02  0.00000000E+00
 -5.10857383E-01 -4.50206934E-01  0.00000000E+00 -7.61000990E+00 -6.19443071E+00
 -2.42869891E-02  0.00000000E+00 -9.77147881E-03 -5.12866409E-03  0.00000000E+00
  1.08675583E-01  0.00000000E+00  4.78783575E-02  1.16394631E-01  0.00000000E+00
 -5.69658040E-03  0.00000000E+00  8.89930344E-03 -3.75478310E-03  0.00000000E+00
  0.00000000E+00  4.73668882E-03 -2.54102810E-02 -5.72322697E-02  8.00728105E-02
 -5.27107029E-01  3.90079002E+01 -9.59575119E-02 -4.84413940E-03  2.50251022E-02
 -2.37233754E-01 -2.53494820E-02  5.59525689E-02  1.42939861E+01  1.23764206E+01
 -2.79501434E-01  1.15284807E-02  6.78674243E-03  5.84742106E-03 -6.35765314E-03
 -1.30353920E-02 -4.79606241E-02 -5.52335013E-02 -4.62143672E-02  3.64041319E-02
  1.33372358E-01  1.50983996E-03  8.26548201E-03  4.35398404E-03 -1.13460406E-03
  7.61578726E-06 -3.07851288E-03 -9.21121788E-03 -6.52790949E-02 -4.03366629E-01
  5.96180079E+00 -1.71582905E-02 -1.19048033E-02 -1.29810127E-02  2.54102810E-02
  5.72322697E-02 -8.00728105E-02  5.27107029E-01 -3.90079002E+01 -9.59575119E-02
 -4.84413940E-03 -2.50251022E-02 -2.37233754E-01 -2.53494820E-02 -5.59525689E-02
  1.42939861E+01  1.23764206E+01  2.79501434E-01 -1.15284807E-02  6.78674243E-03
  5.84742106E-03  6.35765314E-03  1.30353920E-02  4.79606241E-02 -5.52335013E-02
 -4.62143672E-02 -3.64041319E-02 -1.33372358E-01 -1.50983996E-03  8.26548201E-03
  4.35398404E-03  1.13460406E-03 -7.61578726E-06 -3.07851288E-03 -9.21121788E-03
  6.52790949E-02  4.03366629E-01 -5.96180079E+00 -1.71582905E-02 -1.19048033E-02
  1.29810127E-02 -5.00515269E-03 -1.20075494E-02  7.61971615E-02 -6.01740333E-01
  4.16610878E+01  0.00000000E+00 -9.99380534E-03  7.72621552E-03  0.00000000E+00
 -1.29482334E-01 -2.85513613E-01  0.00000000E+00 -9.32768535E+00 -1.12514624E+01
  5.14352169E-03  0.00000000E+00  2.14505858E-03 -3.34311562E-04  0.00000000E+00
  5.51433796E-02  0.00000000E+00 -5.20724737E-02 -3.22052021E-02  0.00000000E+00
 -1.30935560E-02  0.00000000E+00 -1.36611220E-02  1.04215376E-02  0.00000000E+00
  0.00000000E+00  1.12603625E-03  4.97423321E-03  2.54557717E-01  1.86783198E+00
  0.00000000E+00 -1.99013829E-02 -3.36835415E-02 -2.54102810E-02 -5.72322697E-02
  8.00728105E-02 -5.27107029E-01  3.90079002E+01  9.59575119E-02 -4.84413940E-03
  2.50251022E-02  2.37233754E-01 -2.53494820E-02  5.59525689E-02 -1.42939861E+01
  1.23764206E+01 -2.79501434E-01  1.15284807E-02 -6.78674243E-03  5.84742106E-03
 -6.35765314E-03  1.30353920E-02 -4.79606241E-02  5.52335013E-02 -4.62143672E-02
  3.64041319E-02 -1.33372358E-01  1.50983996E-03 -8.26548201E-03  4.35398404E-03
 -1.13460406E-03 -7.61578726E-06  3.07851288E-03 -9.21121788E-03 -6.52790949E-02
 -4.03366629E-01  5.96180079E+00  1.71582905E-02 -1.19048033E-02 -1.29810127E-02
  5.00515269E-03  1.20075494E-02 -7.61971615E-02  6.01740333E-01 -4.16610878E+01
  0.00000000E+00 -9.99380534E-03 -7.72621552E-03  0.00000000E+00 -1.29482334E-01
  2.85513613E-01  0.00000000E+00 -9.32768535E+00  1.12514624E+01 -5.14352169E-03
  0.00000000E+00  2.14505858E-03  3.34311562E-04  0.00000000E+00 -5.51433796E-02
  0.00000000E+00 -5.20724737E-02  3.22052021E-02  0.00000000E+00  1.30935560E-02
  0.00000000E+00 -1.36611220E-02 -1.04215376E-02  0.00000000E+00  0.00000000E+00
  1.12603625E-03 -4.97423321E-03 -2.54557717E-01 -1.86783198E+00  0.00000000E+00
 -1.99013829E-02  3.36835415E-02 -1.05273992E-02 -2.59012474E-02  4.89612215E-02
 -6.68110589E-01  2.23758030E+00 -5.64023352E-02  6.32309263E-02 -4.29624201E-02
 -4.93568101E-01  4.14329456E-01  1.02003307E-02  2.57953169E+00 -1.47905049E+00
  6.49574453E-01  1.41892289E-02 -8.74298473E-04  9.56336002E-04 -1.49935754E-03
  2.79644263E-02 -1.25840489E-01  9.04705620E-02  3.22782692E-03  1.58267888E-02
 -1.08381520E-01 -2.34470189E-03  1.17000641E-02 -1.33130712E-02  7.61880551E-03
  1.88116430E-04  1.78204651E-02  2.08832619E-02 -8.84199860E-02 -9.71664029E-01
  2.36561311E+00 -5.24280284E-02  4.41588815E-02  4.07255141E-03  0.00000000E+00
  0.00000000E+00  0.00000000E+00  0.00000000E+00  0.00000000E+00  5.11511883E-02
  0.00000000E+00  0.00000000E+00 -1.74501224E-02  0.00000000E+00  0.00000000E+00
  3.17185257E-01  0.00000000E+00  0.00000000E+00  0.00000000E+00  6.67136654E-03
  0.00000000E+00  0.00000000E+00 -1.04606985E-02  0.00000000E+00 -9.20631743E-02
  0.00000000E+00  0.00000000E+00 -1.22053752E-01  0.00000000E+00  3.86014866E-03
  0.00000000E+00  0.00000000E+00 -1.63564552E-02 -9.73975972E-03  0.00000000E+00
  0.00000000E+00  0.00000000E+00  0.00000000E+00  0.00000000E+00  0.00000000E+00
  5.11511883E-02  0.00000000E+00  0.00000000E+00 -1.74501224E-02  0.00000000E+00
  0.00000000E+00  3.17185257E-01  0.00000000E+00  0.00000000E+00  0.00000000E+00
  6.67136654E-03  0.00000000E+00  0.00000000E+00  1.04606985E-02  0.00000000E+00
 -9.20631743E-02  0.00000000E+00  0.00000000E+00  1.22053752E-01  0.00000000E+00
  3.86014866E-03  0.00000000E+00  0.00000000E+00  1.63564552E-02 -9.73975972E-03
  0.00000000E+00 -1.05273992E-02 -2.59012474E-02  4.89612215E-02 -6.68110589E-01
  2.23758030E+00 -5.64023352E-02 -6.32309263E-02 -4.29624201E-02 -4.93568101E-01
 -4.14329456E-01  1.02003307E-02  2.57953169E+00  1.47905049E+00  6.49574453E-01
  1.41892289E-02 -8.74298473E-04 -9.56336002E-04 -1.49935754E-03 -2.79644263E-02
 -1.25840489E-01  9.04705620E-02 -3.22782692E-03  1.58267888E-02  1.08381520E-01
 -2.34470189E-03  1.17000641E-02  1.33130712E-02  7.61880551E-03 -1.88116430E-04
  1.78204651E-02 -2.08832619E-02 -8.84199860E-02 -9.71664029E-01  2.36561311E+00
 -5.24280284E-02 -4.41588815E-02  4.07255141E-03  1.05273992E-02  2.59012474E-02
 -4.89612215E-02  6.68110589E-01 -2.23758030E+00 -5.64023352E-02 -6.32309263E-02
  4.29624201E-02 -4.93568101E-01 -4.14329456E-01 -1.02003307E-02  2.57953169E+00
  1.47905049E+00 -6.49574453E-01 -1.41892289E-02 -8.74298473E-04 -9.56336002E-04
  1.49935754E-03  2.79644263E-02  1.25840489E-01  9.04705620E-02 -3.22782692E-03
 -1.58267888E-02 -1.08381520E-01  2.34470189E-03  1.17000641E-02  1.33130712E-02
 -7.61880551E-03  1.88116430E-04  1.78204651E-02 -2.08832619E-02  8.84199860E-02
  9.71664029E-01 -2.36561311E+00 -5.24280284E-02 -4.41588815E-02 -4.07255141E-03
  0.00000000E+00  0.00000000E+00  0.00000000E+00  0.00000000E+00  0.00000000E+00
 -3.54391050E-02  0.00000000E+00  0.00000000E+00  6.12227932E-02  0.00000000E+00
  0.00000000E+00  1.67749920E+00  0.00000000E+00  0.00000000E+00  0.00000000E+00
 -1.39516207E-03  0.00000000E+00  0.00000000E+00 -5.59349024E-03  0.00000000E+00
 -7.06038825E-02  0.00000000E+00  0.00000000E+00 -1.16045964E-01  0.00000000E+00
  1.04584009E-02  0.00000000E+00  0.00000000E+00  1.39282729E-02 -3.28121741E-03
  0.00000000E+00  0.00000000E+00  0.00000000E+00  0.00000000E+00  1.11060646E-04
  0.00000000E+00  0.00000000E+00  1.05273992E-02  2.59012474E-02 -4.89612215E-02
  6.68110589E-01 -2.23758030E+00 -5.64023352E-02  6.32309263E-02  4.29624201E-02
 -4.93568101E-01  4.14329456E-01 -1.02003307E-02  2.57953169E+00 -1.47905049E+00
 -6.49574453E-01 -1.41892289E-02 -8.74298473E-04  9.56336002E-04  1.49935754E-03
 -2.79644263E-02  1.25840489E-01  9.04705620E-02  3.22782692E-03 -1.58267888E-02
  1.08381520E-01  2.34470189E-03  1.17000641E-02 -1.33130712E-02 -7.61880551E-03
 -1.88116430E-04  1.78204651E-02  2.08832619E-02  8.84199860E-02  9.71664029E-01
 -2.36561311E+00 -5.24280284E-02  4.41588815E-02 -4.07255141E-03  0.00000000E+00
  0.00000000E+00  0.00000000E+00  0.00000000E+00  0.00000000E+00 -3.54391050E-02
  0.00000000E+00  0.00000000E+00  6.12227932E-02  0.00000000E+00  0.00000000E+00
  1.67749920E+00  0.00000000E+00  0.00000000E+00  0.00000000E+00 -1.39516207E-03
  0.00000000E+00  0.00000000E+00  5.59349024E-03  0.00000000E+00 -7.06038825E-02
  0.00000000E+00  0.00000000E+00  1.16045964E-01  0.00000000E+00  1.04584009E-02
  0.00000000E+00  0.00000000E+00 -1.39282729E-02 -3.28121741E-03  0.00000000E+00
  0.00000000E+00  0.00000000E+00  0.00000000E+00  1.11060646E-04  0.00000000E+00
  0.00000000E+00  3.77269865E-03  6.96591203E-03  1.00762186E-02 -2.56922064E-01
 -5.40822672E+00 -1.76858895E-02 -8.96464244E-03 -1.69113056E-01 -7.78829927E-02
  4.09118096E-02 -1.64878528E-02 -2.41029364E+00  1.61061571E+00  2.12153824E+00
  5.36257585E-03 -3.45703774E-03  4.18718892E-03 -2.81095460E-03  5.66015279E-03
  3.36302148E-03  2.56609840E-01 -5.12059216E-02  1.83473474E-03 -5.11605414E-02
 -4.60751432E-03  2.02676735E-03 -2.49121285E-03  1.19580256E-02  1.63895132E-03
 -3.63326472E-03  3.14040672E-03 -1.61881231E-02 -2.57764872E-01 -8.73217608E-01
 -9.98670701E-03  7.69146219E-03  6.76398084E-03  2.12101857E-02  4.46144900E-02
  1.77438728E-02 -1.46582163E+00  1.29508923E+01  0.00000000E+00 -4.88426999E-02
 -5.72251184E-02  0.00000000E+00  5.83441533E-01  1.36907956E-01  0.00000000E+00
 -9.64849243E-01  3.23629328E+00 -5.40035606E-03  0.00000000E+00 -3.31952781E-03
  4.71137553E-03  0.00000000E+00  1.01297659E-01  0.00000000E+00  4.65909438E-02
  4.09273251E-01  0.00000000E+00 -9.47553085E-03  0.00000000E+00 -9.12483041E-03
  1.99087310E-02  0.00000000E+00  0.00000000E+00 -1.67966997E-02 -2.12101857E-02
 -4.46144900E-02 -1.77438728E-02  1.46582163E+00 -1.29508923E+01  0.00000000E+00
 -4.88426999E-02  5.72251184E-02  0.00000000E+00  5.83441533E-01 -1.36907956E-01
  0.00000000E+00 -9.64849243E-01 -3.23629328E+00  5.40035606E-03  0.00000000E+00
 -3.31952781E-03 -4.71137553E-03  0.00000000E+00 -1.01297659E-01  0.00000000E+00
  4.65909438E-02 -4.09273251E-01  0.00000000E+00  9.47553085E-03  0.00000000E+00
 -9.12483041E-03 -1.99087310E-02  0.00000000E+00  0.00000000E+00 -1.67966997E-02
 -3.77269865E-03 -6.96591203E-03 -1.00762186E-02  2.56922064E-01  5.40822672E+00
  1.76858895E-02 -8.96464244E-03  1.69113056E-01  7.78829927E-02  4.09118096E-02
  1.64878528E-02  2.41029364E+00  1.61061571E+00 -2.12153824E+00 -5.36257585E-03
  3.45703774E-03  4.18718892E-03  2.81095460E-03  5.66015279E-03 -3.36302148E-03
 -2.56609840E-01 -5.12059216E-02 -1.83473474E-03 -5.11605414E-02  4.60751432E-03
 -2.02676735E-03 -2.49121285E-03 -1.19580256E-02  1.63895132E-03  3.63326472E-03
  3.14040672E-03  1.61881231E-02  2.57764872E-01  8.73217608E-01  9.98670701E-03
  7.69146219E-03 -6.76398084E-03  3.77269865E-03  6.96591203E-03  1.00762186E-02
 -2.56922064E-01 -5.40822672E+00  1.76858895E-02 -8.96464244E-03 -1.69113056E-01
  7.78829927E-02  4.09118096E-02 -1.64878528E-02  2.41029364E+00  1.61061571E+00
  2.12153824E+00  5.36257585E-03  3.45703774E-03  4.18718892E-03 -2.81095460E-03
 -5.66015279E-03  3.36302148E-03 -2.56609840E-01 -5.12059216E-02  1.83473474E-03
  5.11605414E-02 -4.60751432E-03 -2.02676735E-03 -2.49121285E-03  1.19580256E-02
 -1.63895132E-03  3.63326472E-03  3.14040672E-03 -1.61881231E-02 -2.57764872E-01
 -8.73217608E-01  9.98670701E-03  7.69146219E-03  6.76398084E-03 -3.06554731E-02
 -6.70288305E-02  5.97383547E-02  5.78629546E-01  2.75162979E+00  0.00000000E+00
  7.15756895E-02 -2.31719700E-02  0.00000000E+00  6.85191159E-02  3.86005386E-01
  0.00000000E+00 -3.36155588E+00 -1.33291716E+00 -4.48681733E-03  0.00000000E+00
 -1.03836921E-02  3.33728570E-03  0.00000000E+00 -3.65111975E-02  0.00000000E+00
  1.16347320E-01 -2.82460890E-01  0.00000000E+00 -2.05772783E-03  0.00000000E+00
  2.29030114E-02  1.11341288E-02  0.00000000E+00  0.00000000E+00  1.10281467E-02
 -6.61990156E-02 -6.38599627E-01  1.92625467E+00  0.00000000E+00  1.29448975E-02
  3.69638325E-02 -3.77269865E-03 -6.96591203E-03 -1.00762186E-02  2.56922064E-01
  5.40822672E+00 -1.76858895E-02 -8.96464244E-03  1.69113056E-01 -7.78829927E-02
  4.09118096E-02  1.64878528E-02 -2.41029364E+00  1.61061571E+00 -2.12153824E+00
 -5.36257585E-03 -3.45703774E-03  4.18718892E-03  2.81095460E-03 -5.66015279E-03
 -3.36302148E-03  2.56609840E-01 -5.12059216E-02 -1.83473474E-03  5.11605414E-02
  4.60751432E-03  2.02676735E-03 -2.49121285E-03 -1.19580256E-02 -1.63895132E-03
 -3.63326472E-03  3.14040672E-03  1.61881231E-02  2.57764872E-01  8.73217608E-01
 -9.98670701E-03  7.69146219E-03 -6.76398084E-03  3.06554731E-02  6.70288305E-02
 -5.97383547E-02 -5.78629546E-01 -2.75162979E+00  0.00000000E+00  7.15756895E-02
  2.31719700E-02  0.00000000E+00  6.85191159E-02 -3.86005386E-01  0.00000000E+00
 -3.36155588E+00  1.33291716E+00  4.48681733E-03  0.00000000E+00 -1.03836921E-02
 -3.33728570E-03  0.00000000E+00  3.65111975E-02  0.00000000E+00  1.16347320E-01
  2.82460890E-01  0.00000000E+00  2.05772783E-03  0.00000000E+00  2.29030114E-02
 -1.11341288E-02  0.00000000E+00  0.00000000E+00  1.10281467E-02  6.61990156E-02
  6.38599627E-01 -1.92625467E+00  0.00000000E+00  1.29448975E-02 -3.69638325E-02
 -8.22394737E-03 -1.75337686E-02 -3.65770677E-03  5.07776386E-02 -5.74608094E-01
 -2.45624185E-02  4.17938439E-02  1.34670399E-01 -2.04444259E-01  2.15315236E-01
 -9.22236649E-02  1.17317177E+00 -1.13767371E+00 -2.11355776E+00  5.68415728E-03
  1.22180580E-03 -3.77245268E-03  2.35401385E-03  6.34514254E-03 -6.39575099E-02
 -3.24797434E-01  1.20023089E-02  5.87780577E-03 -6.25602328E-02  9.27292992E-03
  4.07768753E-03 -6.23536149E-03 -2.49145783E-02  1.50809181E-03  7.53314949E-03
  7.70800755E-03 -2.45315880E-02 -3.06735766E-01  1.58887848E+00 -2.39118806E-02
  1.78497971E-02 -1.16674815E-02  0.00000000E+00  0.00000000E+00  0.00000000E+00
  0.00000000E+00  0.00000000E+00 -1.38667835E-01  0.00000000E+00  0.00000000E+00
  1.83280814E-01  0.00000000E+00  0.00000000E+00  2.37041266E+00  0.00000000E+00
  0.00000000E+00  0.00000000E+00 -2.85689063E-03  0.00000000E+00  0.00000000E+00
  9.91804687E-03  0.00000000E+00  2.81438805E-01  0.00000000E+00  0.00000000E+00
 -1.47591000E-02  0.00000000E+00  1.65295774E-02  0.00000000E+00  0.00000000E+00
 -1.25300305E-03  1.06832023E-02  0.00000000E+00  0.00000000E+00  0.00000000E+00
  0.00000000E+00  0.00000000E+00  0.00000000E+00 -1.38667835E-01  0.00000000E+00
  0.00000000E+00  1.83280814E-01  0.00000000E+00  0.00000000E+00  2.37041266E+00
  0.00000000E+00  0.00000000E+00  0.00000000E+00 -2.85689063E-03  0.00000000E+00
  0.00000000E+00 -9.91804687E-03  0.00000000E+00  2.81438805E-01  0.00000000E+00
  0.00000000E+00  1.47591000E-02  0.00000000E+00  1.65295774E-02  0.00000000E+00
  0.00000000E+00  1.25300305E-03  1.06832023E-02  0.00000000E+00 -8.22394737E-03
 -1.75337686E-02 -3.65770677E-03  5.07776386E-02 -5.74608094E-01 -2.45624185E-02
 -4.17938439E-02  1.34670399E-01 -2.04444259E-01 -2.15315236E-01 -9.22236649E-02
  1.17317177E+00  1.13767371E+00 -2.11355776E+00  5.68415728E-03  1.22180580E-03
  3.77245268E-03  2.35401385E-03 -6.34514254E-03 -6.39575099E-02 -3.24797434E-01
 -1.20023089E-02  5.87780577E-03  6.25602328E-02  9.27292992E-03  4.07768753E-03
  6.23536149E-03 -2.49145783E-02 -1.50809181E-03  7.53314949E-03 -7.70800755E-03
 -2.45315880E-02 -3.06735766E-01  1.58887848E+00 -2.39118806E-02 -1.78497971E-02
 -1.16674815E-02  8.22394737E-03  1.75337686E-02  3.65770677E-03 -5.07776386E-02
  5.74608094E-01 -2.45624185E-02 -4.17938439E-02 -1.34670399E-01 -2.04444259E-01
 -2.15315236E-01  9.22236649E-02  1.17317177E+00  1.13767371E+00  2.11355776E+00
 -5.68415728E-03  1.22180580E-03  3.77245268E-03 -2.35401385E-03  6.34514254E-03
  6.39575099E-02 -3.24797434E-01 -1.20023089E-02 -5.87780577E-03 -6.25602328E-02
 -9.27292992E-03  4.07768753E-03  6.23536149E-03  2.49145783E-02  1.50809181E-03
  7.53314949E-03 -7.70800755E-03  2.45315880E-02  3.06735766E-01 -1.58887848E+00
 -2.39118806E-02 -1.78497971E-02  1.16674815E-02  0.00000000E+00  0.00000000E+00
  0.00000000E+00  0.00000000E+00  0.00000000E+00  1.54869642E-01  0.00000000E+00
  0.00000000E+00 -6.16471616E-02  0.00000000E+00  0.00000000E+00 -2.26750228E+00
  0.00000000E+00  0.00000000E+00  0.00000000E+00 -8.05659339E-03  0.00000000E+00
  0.00000000E+00 -6.44274263E-03  0.00000000E+00  3.16744029E-01  0.00000000E+00
  0.00000000E+00 -6.43316261E-02  0.00000000E+00 -1.17398617E-02  0.00000000E+00
  0.00000000E+00  8.97094457E-03 -1.85427659E-02  0.00000000E+00  0.00000000E+00
  0.00000000E+00  0.00000000E+00 -1.14810924E-02  0.00000000E+00  0.00000000E+00
  8.22394737E-03  1.75337686E-02  3.65770677E-03 -5.07776386E-02  5.74608094E-01
 -2.45624185E-02  4.17938439E-02 -1.34670399E-01 -2.04444259E-01  2.15315236E-01
  9.22236649E-02  1.17317177E+00 -1.13767371E+00  2.11355776E+00 -5.68415728E-03
  1.22180580E-03 -3.77245268E-03 -2.35401385E-03 -6.34514254E-03  6.39575099E-02
 -3.24797434E-01  1.20023089E-02 -5.87780577E-03  6.25602328E-02 -9.27292992E-03
  4.07768753E-03 -6.23536149E-03  2.49145783E-02 -1.50809181E-03  7.53314949E-03
  7.70800755E-03  2.45315880E-02  3.06735766E-01 -1.58887848E+00 -2.39118806E-02
  1.78497971E-02  1.16674815E-02  0.00000000E+00  0.00000000E+00  0.00000000E+00
  0.00000000E+00  0.00000000E+00  1.54869642E-01  0.00000000E+00  0.00000000E+00
 -6.16471616E-02  0.00000000E+00  0.00000000E+00 -2.26750228E+00  0.00000000E+00
  0.00000000E+00  0.00000000E+00 -8.05659339E-03  0.00000000E+00  0.00000000E+00
  6.44274263E-03  0.00000000E+00  3.16744029E-01  0.00000000E+00  0.00000000E+00
  6.43316261E-02  0.00000000E+00 -1.17398617E-02  0.00000000E+00  0.00000000E+00
 -8.97094457E-03 -1.85427659E-02  0.00000000E+00  0.00000000E+00  0.00000000E+00
  0.00000000E+00 -1.14810924E-02  0.00000000E+00  0.00000000E+00 -2.10306702E-02
 -4.55489301E-02  5.52968738E-02  1.88807444E-01  9.26883241E-01 -1.45348657E-01
 -1.40841732E-01 -7.03148544E-03 -1.74042183E-01  2.83097632E-01 -1.70630116E-02
  4.00360507E+00  1.18811213E-01 -2.65062464E-03  6.45349574E-03 -8.48122788E-04
  8.88099756E-06 -9.45398654E-03  1.88519185E-03  1.31409175E-01  1.70994487E-04
  2.17408279E-03  4.07249434E-01 -1.03719121E-01  6.29900125E-04  1.52626091E-02
 -1.81807191E-02 -2.95013103E-04  3.41601849E-04  2.94220390E-03 -1.26951019E-02
 -3.71530083E-02 -3.16586475E-01  2.13068690E+00 -4.77699609E-03  3.03718484E-02
 -2.44767692E-05  0.00000000E+00  0.00000000E+00  0.00000000E+00  0.00000000E+00
  0.00000000E+00 -1.76551722E-02  0.00000000E+00  0.00000000E+00  2.18531874E-01
  0.00000000E+00  0.00000000E+00  1.04855267E+00  0.00000000E+00  0.00000000E+00
  0.00000000E+00  3.78606977E-03  0.00000000E+00  0.00000000E+00  3.63912644E-04
  0.00000000E+00  1.57750417E-01  0.00000000E+00  0.00000000E+00  8.36193041E-02
  0.00000000E+00  1.62996665E-02  0.00000000E+00  0.00000000E+00  3.80217367E-03
  9.09329116E-03  0.00000000E+00  0.00000000E+00  0.00000000E+00  0.00000000E+00
  0.00000000E+00  0.00000000E+00  1.76551722E-02  0.00000000E+00  0.00000000E+00
 -2.18531874E-01  0.00000000E+00  0.00000000E+00 -1.04855267E+00  0.00000000E+00
  0.00000000E+00  0.00000000E+00 -3.78606977E-03  0.00000000E+00  0.00000000E+00
  3.63912644E-04  0.00000000E+00 -1.57750417E-01  0.00000000E+00  0.00000000E+00
  8.36193041E-02  0.00000000E+00 -1.62996665E-02  0.00000000E+00  0.00000000E+00
  3.80217367E-03 -9.09329116E-03  0.00000000E+00  2.10306702E-02  4.55489301E-02
 -5.52968738E-02 -1.88807444E-01 -9.26883241E-01  1.45348657E-01 -1.40841732E-01
  7.03148544E-03  1.74042183E-01  2.83097632E-01  1.70630116E-02 -4.00360507E+00
  1.18811213E-01  2.65062464E-03 -6.45349574E-03  8.48122788E-04  8.88099756E-06
  9.45398654E-03  1.88519185E-03 -1.31409175E-01 -1.70994487E-04  2.17408279E-03
 -4.07249434E-01 -1.03719121E-01 -6.29900125E-04 -1.52626091E-02 -1.81807191E-02
  2.95013103E-04  3.41601849E-04 -2.94220390E-03 -1.26951019E-02  3.71530083E-02
  3.16586475E-01 -2.13068690E+00  4.77699609E-03  3.03718484E-02  2.44767692E-05
  2.10306702E-02  4.55489301E-02 -5.52968738E-02 -1.88807444E-01 -9.26883241E-01
 -1.45348657E-01  1.40841732E-01  7.03148544E-03 -1.74042183E-01 -2.83097632E-01
  1.70630116E-02  4.00360507E+00 -1.18811213E-01  2.65062464E-03 -6.45349574E-03
 -8.48122788E-04 -8.88099756E-06  9.45398654E-03  1.88519185E-03 -1.31409175E-01
  1.70994487E-04 -2.17408279E-03 -4.07249434E-01 -1.03719121E-01 -6.29900125E-04
  1.52626091E-02  1.81807191E-02  2.95013103E-04  3.41601849E-04  2.94220390E-03
  1.26951019E-02  3.71530083E-02  3.16586475E-01 -2.13068690E+00 -4.77699609E-03
 -3.03718484E-02  2.44767692E-05  0.00000000E+00  0.00000000E+00  0.00000000E+00
  0.00000000E+00  0.00000000E+00 -2.53056429E-02  0.00000000E+00  0.00000000E+00
  2.16479105E-01  0.00000000E+00  0.00000000E+00  8.72043208E-01  0.00000000E+00
  0.00000000E+00  0.00000000E+00 -5.10490666E-03  0.00000000E+00  0.00000000E+00
 -8.53601354E-04  0.00000000E+00 -1.50290802E-01  0.00000000E+00  0.00000000E+00
  5.42218361E-02  0.00000000E+00  1.60889895E-02  0.00000000E+00  0.00000000E+00
 -2.12552938E-03  6.69229657E-03  0.00000000E+00  0.00000000E+00  0.00000000E+00
  0.00000000E+00  2.35398542E-03  0.00000000E+00  0.00000000E+00 -2.10306702E-02
 -4.55489301E-02  5.52968738E-02  1.88807444E-01  9.26883241E-01  1.45348657E-01
  1.40841732E-01 -7.03148544E-03  1.74042183E-01 -2.83097632E-01 -1.70630116E-02
 -4.00360507E+00 -1.18811213E-01 -2.65062464E-03  6.45349574E-03  8.48122788E-04
 -8.88099756E-06 -9.45398654E-03  1.88519185E-03  1.31409175E-01 -1.70994487E-04
 -2.17408279E-03  4.07249434E-01 -1.03719121E-01  6.29900125E-04 -1.52626091E-02
  1.81807191E-02 -2.95013103E-04  3.41601849E-04 -2.94220390E-03  1.26951019E-02
 -3.71530083E-02 -3.16586475E-01  2.13068690E+00  4.77699609E-03 -3.03718484E-02
 -2.44767692E-05  0.00000000E+00  0.00000000E+00  0.00000000E+00  0.00000000E+00
  0.00000000E+00  2.53056429E-02  0.00000000E+00  0.00000000E+00 -2.16479105E-01
  0.00000000E+00  0.00000000E+00 -8.72043208E-01  0.00000000E+00  0.00000000E+00
  0.00000000E+00  5.10490666E-03  0.00000000E+00  0.00000000E+00 -8.53601354E-04
  0.00000000E+00  1.50290802E-01  0.00000000E+00  0.00000000E+00  5.42218361E-02
  0.00000000E+00 -1.60889895E-02  0.00000000E+00  0.00000000E+00 -2.12552938E-03
 -6.69229657E-03  0.00000000E+00  0.00000000E+00  0.00000000E+00  0.00000000E+00
 -2.35398542E-03  0.00000000E+00  0.00000000E+00 -2.81307183E-02 -6.16051437E-02
  1.01065105E-01  6.92394040E-01 -6.19408074E+00  1.42554186E-01  8.26504982E-02
 -1.26084391E-02 -1.14940131E-01  1.65485165E-01 -1.61122098E-02 -2.51662419E+00
 -2.51433937E-02  4.12036810E-01 -1.34613006E-04  9.42972333E-04 -2.82707261E-03
 -2.45006403E-04 -1.62978174E-03 -1.11493056E-03  2.24198395E-02 -2.00796655E-02
 -1.73655646E-01 -9.91964788E-02 -2.79530702E-03 -2.19091771E-03 -3.22945599E-03
  3.10961484E-03 -3.14776459E-03 -6.41170590E-03  4.91774724E-04 -2.45438525E-02
 -2.73857298E-01 -3.71833408E-02 -1.12709124E-02  1.27818588E-02 -1.74607955E-03
  2.88748758E-02  6.12228143E-02 -9.27631621E-02 -5.75518796E-01  7.89847731E+00
  0.00000000E+00 -9.28078684E-02 -1.32344766E-01  0.00000000E+00 -1.60623072E-01
  1.04436628E-01  0.00000000E+00  5.15368473E-01  2.45057380E+00 -6.08462925E-03
  0.00000000E+00  3.27374649E-03  1.03943908E-03  0.00000000E+00  6.74713414E-02
  0.00000000E+00  5.65984306E-02  1.29527419E-01  0.00000000E+00 -3.69420273E-04
  0.00000000E+00 -4.45924609E-04  1.44216571E-02  0.00000000E+00  0.00000000E+00
  2.64947916E-04  2.88748758E-02  6.12228143E-02 -9.27631621E-02 -5.75518796E-01
  7.89847731E+00  0.00000000E+00  9.28078684E-02 -1.32344766E-01  0.00000000E+00
  1.60623072E-01  1.04436628E-01  0.00000000E+00 -5.15368473E-01  2.45057380E+00
 -6.08462925E-03  0.00000000E+00 -3.27374649E-03  1.03943908E-03  0.00000000E+00
  6.74713414E-02  0.00000000E+00 -5.65984306E-02  1.29527419E-01  0.00000000E+00
 -3.69420273E-04  0.00000000E+00  4.45924609E-04  1.44216571E-02  0.00000000E+00
  0.00000000E+00 -2.64947916E-04 -2.81307183E-02 -6.16051437E-02  1.01065105E-01
  6.92394040E-01 -6.19408074E+00  1.42554186E-01 -8.26504982E-02 -1.26084391E-02
 -1.14940131E-01 -1.65485165E-01 -1.61122098E-02 -2.51662419E+00  2.51433937E-02
  4.12036810E-01 -1.34613006E-04  9.42972333E-04  2.82707261E-03 -2.45006403E-04
  1.62978174E-03 -1.11493056E-03  2.24198395E-02  2.00796655E-02 -1.73655646E-01
  9.91964788E-02 -2.79530702E-03 -2.19091771E-03  3.22945599E-03  3.10961484E-03
  3.14776459E-03 -6.41170590E-03 -4.91774724E-04 -2.45438525E-02 -2.73857298E-01
 -3.71833408E-02 -1.12709124E-02 -1.27818588E-02 -1.74607955E-03 -2.81307183E-02
 -6.16051437E-02  1.01065105E-01  6.92394040E-01 -6.19408074E+00 -1.42554186E-01
  8.26504982E-02 -1.26084391E-02  1.14940131E-01  1.65485165E-01 -1.61122098E-02
  2.51662419E+00 -2.51433937E-02  4.12036810E-01 -1.34613006E-04 -9.42972333E-04
 -2.82707261E-03 -2.45006403E-04  1.62978174E-03 -1.11493056E-03 -2.24198395E-02
 -2.00796655E-02 -1.73655646E-01  9.91964788E-02 -2.79530702E-03  2.19091771E-03
 -3.22945599E-03  3.10961484E-03  3.14776459E-03  6.41170590E-03  4.91774724E-04
 -2.45438525E-02 -2.73857298E-01 -3.71833408E-02  1.12709124E-02  1.27818588E-02
 -1.74607955E-03  2.54140396E-02  5.68521151E-02 -9.83232857E-02 -2.04532761E-01
  4.85440329E+00  0.00000000E+00 -9.17575855E-02  6.27596243E-02  0.00000000E+00
 -2.63835947E-01 -3.02304855E-01  0.00000000E+00  3.97050928E-01 -1.22506471E+00
  2.32062925E-03  0.00000000E+00  1.13465542E-02  4.70814606E-04  0.00000000E+00
 -1.91919423E-03  0.00000000E+00 -8.68100520E-02  1.29484871E-01  0.00000000E+00
  2.80103876E-03  0.00000000E+00 -1.15223795E-02 -9.35277754E-04  0.00000000E+00
  0.00000000E+00  6.44638971E-03  6.18084946E-02  6.57432459E-01 -6.81028420E-01
  0.00000000E+00 -1.93383575E-02 -2.87633781E-02 -2.81307183E-02 -6.16051437E-02
  1.01065105E-01  6.92394040E-01 -6.19408074E+00 -1.42554186E-01 -8.26504982E-02
 -1.26084391E-02  1.14940131E-01 -1.65485165E-01 -1.61122098E-02  2.51662419E+00
  2.51433937E-02  4.12036810E-01 -1.34613006E-04 -9.42972333E-04  2.82707261E-03
 -2.45006403E-04 -1.62978174E-03 -1.11493056E-03 -2.24198395E-02  2.00796655E-02
 -1.73655646E-01 -9.91964788E-02 -2.79530702E-03  2.19091771E-03  3.22945599E-03
  3.10961484E-03 -3.14776459E-03  6.41170590E-03 -4.91774724E-04 -2.45438525E-02
 -2.73857298E-01 -3.71833408E-02  1.12709124E-02 -1.27818588E-02 -1.74607955E-03
  2.54140396E-02  5.68521151E-02 -9.83232857E-02 -2.04532761E-01  4.85440329E+00
  0.00000000E+00  9.17575855E-02  6.27596243E-02  0.00000000E+00  2.63835947E-01
 -3.02304855E-01  0.00000000E+00 -3.97050928E-01 -1.22506471E+00  2.32062925E-03
  0.00000000E+00 -1.13465542E-02  4.70814606E-04  0.00000000E+00 -1.91919423E-03
  0.00000000E+00  8.68100520E-02  1.29484871E-01  0.00000000E+00  2.80103876E-03
  0.00000000E+00  1.15223795E-02 -9.35277754E-04  0.00000000E+00  0.00000000E+00
 -6.44638971E-03  6.18084946E-02  6.57432459E-01 -6.81028420E-01  0.00000000E+00
  1.93383575E-02 -2.87633781E-02 -1.78445459E-03 -3.47406045E-03 -4.77400821E-02
  4.23357725E-01  2.65244681E+00  1.82453781E-02 -1.12958828E-02 -1.02494898E-03
  2.40958555E-01 -1.35338562E-01  8.85846537E-02  4.87574886E-01 -1.99860976E-01
  2.99112047E-01  4.01707153E-03  8.77125942E-03 -5.08228503E-03  2.14881637E-03
 -1.42157701E-03 -4.93274547E-02  2.13968886E-02  6.27784827E-02  4.52885591E-03
 -2.74984710E-03 -4.56936119E-03 -2.29061081E-03  3.15023823E-03  9.38964922E-03
  3.48311374E-04  2.63099742E-03 -3.06822537E-03 -9.70770571E-03  1.25924851E-02
 -2.93673773E-01  7.40047746E-03 -5.67983481E-03 -8.48938646E-03  7.52090829E-03
  1.55174721E-02  1.07741760E-01 -1.46776513E+00  6.35783795E+00  0.00000000E+00
 -5.11031170E-02 -8.55493548E-02  0.00000000E+00  5.03463885E-01 -8.09142169E-02
  0.00000000E+00 -7.07457728E-01  2.77914295E+00 -6.36242885E-03  0.00000000E+00
 -4.67374778E-03  6.76835348E-03  0.00000000E+00  2.20891740E-01  0.00000000E+00
  3.89433520E-02  1.91839852E-01  0.00000000E+00  1.05035844E-02  0.00000000E+00
 -1.31906193E-02  7.36033290E-04  0.00000000E+00  0.00000000E+00 -1.13496946E-02
 -7.52090829E-03 -1.55174721E-02 -1.07741760E-01  1.46776513E+00 -6.35783795E+00
  0.00000000E+00 -5.11031170E-02  8.55493548E-02  0.00000000E+00  5.03463885E-01
  8.09142169E-02  0.00000000E+00 -7.07457728E-01 -2.77914295E+00  6.36242885E-03
  0.00000000E+00 -4.67374778E-03 -6.76835348E-03  0.00000000E+00 -2.20891740E-01
  0.00000000E+00  3.89433520E-02 -1.91839852E-01  0.00000000E+00 -1.05035844E-02
  0.00000000E+00 -1.31906193E-02 -7.36033290E-04  0.00000000E+00  0.00000000E+00
 -1.13496946E-02  1.78445459E-03  3.47406045E-03  4.77400821E-02 -4.23357725E-01
 -2.65244681E+00 -1.82453781E-02 -1.12958828E-02  1.02494898E-03 -2.40958555E-01
 -1.35338562E-01 -8.85846537E-02 -4.87574886E-01 -1.99860976E-01 -2.99112047E-01
 -4.01707153E-03 -8.77125942E-03 -5.08228503E-03 -2.14881637E-03 -1.42157701E-03
  4.93274547E-02 -2.13968886E-02  6.27784827E-02 -4.52885591E-03 -2.74984710E-03
  4.56936119E-03  2.29061081E-03  3.15023823E-03 -9.38964922E-03  3.48311374E-04
 -2.63099742E-03 -3.06822537E-03  9.70770571E-03 -1.25924851E-02  2.93673773E-01
 -7.40047746E-03 -5.67983481E-03  8.48938646E-03 -1.78445459E-03 -3.47406045E-03
 -4.77400821E-02  4.23357725E-01  2.65244681E+00 -1.82453781E-02 -1.12958828E-02
 -1.02494898E-03 -2.40958555E-01 -1.35338562E-01  8.85846537E-02 -4.87574886E-01
 -1.99860976E-01  2.99112047E-01  4.01707153E-03 -8.77125942E-03 -5.08228503E-03
  2.14881637E-03  1.42157701E-03 -4.93274547E-02 -2.13968886E-02  6.27784827E-02
  4.52885591E-03  2.74984710E-03 -4.56936119E-03  2.29061081E-03  3.15023823E-03
  9.38964922E-03 -3.48311374E-04 -2.63099742E-03 -3.06822537E-03 -9.70770571E-03
  1.25924851E-02 -2.93673773E-01 -7.40047746E-03 -5.67983481E-03 -8.48938646E-03
  3.03229972E-02  6.33785134E-02  1.18268847E-03 -3.58340772E-01 -5.95877045E+00
  0.00000000E+00  3.31571846E-02 -2.18540072E-01  0.00000000E+00 -4.13712848E-01
 -6.08953152E-01  0.00000000E+00  3.63933184E+00  9.09525993E+00  1.75044222E-02
  0.00000000E+00  9.36663065E-03  2.57560209E-03  0.00000000E+00 -3.07623728E-01
  0.00000000E+00 -2.37552453E-01 -1.93387975E-01  0.00000000E+00 -1.21103652E-02
  0.00000000E+00 -1.02705283E-02  1.43245576E-02  0.00000000E+00  0.00000000E+00
  1.59879915E-02  7.25351529E-02  6.53070548E-01 -5.93422389E+00  0.00000000E+00
 -4.14055527E-02 -3.66074491E-02  1.78445459E-03  3.47406045E-03  4.77400821E-02
 -4.23357725E-01 -2.65244681E+00  1.82453781E-02 -1.12958828E-02  1.02494898E-03
  2.40958555E-01 -1.35338562E-01 -8.85846537E-02  4.87574886E-01 -1.99860976E-01
 -2.99112047E-01 -4.01707153E-03  8.77125942E-03 -5.08228503E-03 -2.14881637E-03
  1.42157701E-03  4.93274547E-02  2.13968886E-02  6.27784827E-02 -4.52885591E-03
  2.74984710E-03  4.56936119E-03 -2.29061081E-03  3.15023823E-03 -9.38964922E-03
 -3.48311374E-04  2.63099742E-03 -3.06822537E-03  9.70770571E-03 -1.25924851E-02
  2.93673773E-01  7.40047746E-03 -5.67983481E-03  8.48938646E-03 -3.03229972E-02
 -6.33785134E-02 -1.18268847E-03  3.58340772E-01  5.95877045E+00  0.00000000E+00
  3.31571846E-02  2.18540072E-01  0.00000000E+00 -4.13712848E-01  6.08953152E-01
  0.00000000E+00  3.63933184E+00 -9.09525993E+00 -1.75044222E-02  0.00000000E+00
  9.36663065E-03 -2.57560209E-03  0.00000000E+00  3.07623728E-01  0.00000000E+00
 -2.37552453E-01  1.93387975E-01  0.00000000E+00  1.21103652E-02  0.00000000E+00
 -1.02705283E-02 -1.43245576E-02  0.00000000E+00  0.00000000E+00  1.59879915E-02
 -7.25351529E-02 -6.53070548E-01  5.93422389E+00  0.00000000E+00 -4.14055527E-02
  3.66074491E-02  1.59859787E-03  2.86545836E-03  9.90159542E-03  5.11101028E-01
 -7.65140454E+00  1.10104095E-01 -8.45647005E-02 -2.75836634E-02  2.55453761E-01
 -3.54030309E-01 -6.42819149E-02 -6.13914764E+00  4.18573231E+00  3.92158121E-01
 -1.15272735E-02 -4.47267012E-03 -1.72208490E-03 -1.32339715E-02 -1.65115936E-02
  8.49643857E-02  7.07856176E-02  4.29371159E-02 -1.53561088E-03  1.54166201E-01
  1.83583385E-03 -3.88928382E-03  3.75227428E-03  4.82586325E-03  4.34892768E-03
 -8.92151724E-03 -2.87069067E-03  4.21640924E-02  3.50444812E-01 -3.79651976E+00
  2.96911126E-02 -6.79194147E-03  4.77964083E-04  1.49039983E-02  3.02607476E-02
 -2.49044071E-04 -8.65154287E-01  1.08153936E+01  0.00000000E+00  1.74812747E-03
 -5.38906122E-02  0.00000000E+00 -6.32136300E-02 -7.08732483E-03  0.00000000E+00
 -1.73342271E+00  3.26804249E+00  1.12835314E-02  0.00000000E+00  7.60011599E-03
  1.87691207E-03  0.00000000E+00 -4.88093838E-02  0.00000000E+00 -6.67231954E-02
  3.00964958E-02  0.00000000E+00 -3.77534882E-03  0.00000000E+00 -8.47140749E-04
  6.34045307E-03  0.00000000E+00  0.00000000E+00 -7.20125464E-03  1.49039983E-02
  3.02607476E-02 -2.49044071E-04 -8.65154287E-01  1.08153936E+01  0.00000000E+00
 -1.74812747E-03 -5.38906122E-02  0.00000000E+00  6.32136300E-02 -7.08732483E-03
  0.00000000E+00  1.73342271E+00  3.26804249E+00  1.12835314E-02  0.00000000E+00
 -7.60011599E-03  1.87691207E-03  0.00000000E+00 -4.88093838E-02  0.00000000E+00
  6.67231954E-02  3.00964958E-02  0.00000000E+00 -3.77534882E-03  0.00000000E+00
  8.47140749E-04  6.34045307E-03  0.00000000E+00  0.00000000E+00  7.20125464E-03
  1.59859787E-03  2.86545836E-03  9.90159542E-03  5.11101028E-01 -7.65140454E+00
  1.10104095E-01  8.45647005E-02 -2.75836634E-02  2.55453761E-01  3.54030309E-01
 -6.42819149E-02 -6.13914764E+00 -4.18573231E+00  3.92158121E-01 -1.15272735E-02
 -4.47267012E-03  1.72208490E-03 -1.32339715E-02  1.65115936E-02  8.49643857E-02
  7.07856176E-02 -4.29371159E-02 -1.53561088E-03 -1.54166201E-01  1.83583385E-03
 -3.88928382E-03 -3.75227428E-03  4.82586325E-03 -4.34892768E-03 -8.92151724E-03
  2.87069067E-03  4.21640924E-02  3.50444812E-01 -3.79651976E+00  2.96911126E-02
  6.79194147E-03  4.77964083E-04  1.59859787E-03  2.86545836E-03  9.90159542E-03
  5.11101028E-01 -7.65140454E+00 -1.10104095E-01 -8.45647005E-02 -2.75836634E-02
 -2.55453761E-01 -3.54030309E-01 -6.42819149E-02  6.13914764E+00  4.18573231E+00
  3.92158121E-01 -1.15272735E-02  4.47267012E-03 -1.72208490E-03 -1.32339715E-02
  1.65115936E-02  8.49643857E-02 -7.07856176E-02  4.29371159E-02 -1.53561088E-03
 -1.54166201E-01  1.83583385E-03  3.88928382E-03  3.75227428E-03  4.82586325E-03
 -4.34892768E-03  8.92151724E-03 -2.87069067E-03  4.21640924E-02  3.50444812E-01
 -3.79651976E+00 -2.96911126E-02 -6.79194147E-03  4.77964083E-04 -1.13481611E-02
 -2.44958325E-02  4.57166237E-02 -7.52923407E-01  7.16221205E+00  0.00000000E+00
  9.52625095E-02  1.26651955E-01  0.00000000E+00  4.47387257E-01  5.37032193E-01
  0.00000000E+00 -4.88346934E+00 -6.98503162E+00  5.06560196E-03  0.00000000E+00
 -1.70950958E-02  1.18334852E-02  0.00000000E+00  5.12599686E-02  0.00000000E+00
  1.41166377E-01 -1.21589142E-01  0.00000000E+00 -5.04694926E-03  0.00000000E+00
  1.48609502E-02 -9.78050780E-03  0.00000000E+00  0.00000000E+00 -8.25417938E-03
 -4.86051987E-02 -4.18526978E-01  4.85970193E+00  0.00000000E+00  8.97751204E-03
  3.58544522E-02  1.59859787E-03  2.86545836E-03  9.90159542E-03  5.11101028E-01
 -7.65140454E+00 -1.10104095E-01  8.45647005E-02 -2.75836634E-02 -2.55453761E-01
  3.54030309E-01 -6.42819149E-02  6.13914764E+00 -4.18573231E+00  3.92158121E-01
 -1.15272735E-02  4.47267012E-03  1.72208490E-03 -1.32339715E-02 -1.65115936E-02
  8.49643857E-02 -7.07856176E-02 -4.29371159E-02 -1.53561088E-03  1.54166201E-01
  1.83583385E-03  3.88928382E-03 -3.75227428E-03  4.82586325E-03  4.34892768E-03
  8.92151724E-03  2.87069067E-03  4.21640924E-02  3.50444812E-01 -3.79651976E+00
 -2.96911126E-02  6.79194147E-03  4.77964083E-04 -1.13481611E-02 -2.44958325E-02
  4.57166237E-02 -7.52923407E-01  7.16221205E+00  0.00000000E+00 -9.52625095E-02
  1.26651955E-01  0.00000000E+00 -4.47387257E-01  5.37032193E-01  0.00000000E+00
  4.88346934E+00 -6.98503162E+00  5.06560196E-03  0.00000000E+00  1.70950958E-02
  1.18334852E-02  0.00000000E+00  5.12599686E-02  0.00000000E+00 -1.41166377E-01
 -1.21589142E-01  0.00000000E+00 -5.04694926E-03  0.00000000E+00 -1.48609502E-02
 -9.78050780E-03  0.00000000E+00  0.00000000E+00  8.25417938E-03 -4.86051987E-02
 -4.18526978E-01  4.85970193E+00  0.00000000E+00 -8.97751204E-03  3.58544522E-02
  2.63521928E-02  5.73971150E-02 -7.61985138E-02 -6.63676633E-02 -2.73719919E+00
  2.30678191E-02 -9.92203739E-02 -3.75388239E-02  5.58742412E-01 -1.97147064E-01
  3.90136121E-02 -3.30989887E+00  4.43654766E+00  9.17533749E-01 -4.23580520E-03
 -1.56027929E-03  1.34067079E-03  7.16976769E-03 -1.05067523E-02  1.88123637E-01
  7.90114913E-02 -2.11939287E-02  1.35314161E-01  1.16396742E-01 -2.09863824E-03
  5.98112106E-03 -6.30837058E-04  3.92135986E-03 -2.13539881E-04  1.46108788E-04
 -2.16102740E-02  6.20951645E-02  5.63343118E-01 -3.45871440E+00  3.01132902E-02
 -2.08231287E-02  3.39912403E-03  0.00000000E+00  0.00000000E+00  0.00000000E+00
  0.00000000E+00  0.00000000E+00 -1.42220352E-01  0.00000000E+00  0.00000000E+00
 -9.28959115E-02  0.00000000E+00  0.00000000E+00  7.02398367E-01  0.00000000E+00
  0.00000000E+00  0.00000000E+00 -1.16596155E-02  0.00000000E+00  0.00000000E+00
  7.05371670E-03  0.00000000E+00  1.89296012E-01  0.00000000E+00  0.00000000E+00
 -4.17009525E-02  0.00000000E+00  4.32379483E-03  0.00000000E+00  0.00000000E+00
  9.96785452E-04 -1.94605018E-03  0.00000000E+00  0.00000000E+00  0.00000000E+00
  0.00000000E+00  0.00000000E+00  0.00000000E+00  1.42220352E-01  0.00000000E+00
  0.00000000E+00  9.28959115E-02  0.00000000E+00  0.00000000E+00 -7.02398367E-01
  0.00000000E+00  0.00000000E+00  0.00000000E+00  1.16596155E-02  0.00000000E+00
  0.00000000E+00  7.05371670E-03  0.00000000E+00 -1.89296012E-01  0.00000000E+00
  0.00000000E+00 -4.17009525E-02  0.00000000E+00 -4.32379483E-03  0.00000000E+00
  0.00000000E+00  9.96785452E-04  1.94605018E-03  0.00000000E+00 -2.63521928E-02
 -5.73971150E-02  7.61985138E-02  6.63676633E-02  2.73719919E+00 -2.30678191E-02
 -9.92203739E-02  3.75388239E-02 -5.58742412E-01 -1.97147064E-01 -3.90136121E-02
  3.30989887E+00  4.43654766E+00 -9.17533749E-01  4.23580520E-03  1.56027929E-03
  1.34067079E-03 -7.16976769E-03 -1.05067523E-02 -1.88123637E-01 -7.90114913E-02
 -2.11939287E-02 -1.35314161E-01  1.16396742E-01  2.09863824E-03 -5.98112106E-03
 -6.30837058E-04 -3.92135986E-03 -2.13539881E-04 -1.46108788E-04 -2.16102740E-02
 -6.20951645E-02 -5.63343118E-01  3.45871440E+00 -3.01132902E-02 -2.08231287E-02
 -3.39912403E-03 -2.63521928E-02 -5.73971150E-02  7.61985138E-02  6.63676633E-02
  2.73719919E+00  2.30678191E-02  9.92203739E-02  3.75388239E-02  5.58742412E-01
  1.97147064E-01 -3.90136121E-02 -3.30989887E+00 -4.43654766E+00 -9.17533749E-01
  4.23580520E-03 -1.56027929E-03 -1.34067079E-03 -7.16976769E-03 -1.05067523E-02
 -1.88123637E-01  7.90114913E-02  2.11939287E-02 -1.35314161E-01  1.16396742E-01
  2.09863824E-03  5.98112106E-03  6.30837058E-04 -3.92135986E-03 -2.13539881E-04
  1.46108788E-04  2.16102740E-02 -6.20951645E-02 -5.63343118E-01  3.45871440E+00
  3.01132902E-02  2.08231287E-02 -3.39912403E-03  0.00000000E+00  0.00000000E+00
  0.00000000E+00  0.00000000E+00  0.00000000E+00 -1.99060498E-01  0.00000000E+00
  0.00000000E+00  8.87345569E-05  0.00000000E+00  0.00000000E+00  2.56734368E+00
  0.00000000E+00  0.00000000E+00  0.00000000E+00  1.03607166E-02  0.00000000E+00
  0.00000000E+00  1.02717121E-02  0.00000000E+00 -3.42173498E-01  0.00000000E+00
  0.00000000E+00 -9.37247899E-02  0.00000000E+00  7.72769156E-03  0.00000000E+00
  0.00000000E+00 -2.96383359E-03  4.07990190E-03  0.00000000E+00  0.00000000E+00
  0.00000000E+00  0.00000000E+00  1.26042637E-02  0.00000000E+00  0.00000000E+00
  2.63521928E-02  5.73971150E-02 -7.61985138E-02 -6.63676633E-02 -2.73719919E+00
 -2.30678191E-02  9.92203739E-02 -3.75388239E-02 -5.58742412E-01  1.97147064E-01
  3.90136121E-02  3.30989887E+00 -4.43654766E+00  9.17533749E-01 -4.23580520E-03
  1.56027929E-03 -1.34067079E-03  7.16976769E-03 -1.05067523E-02  1.88123637E-01
 -7.90114913E-02  2.11939287E-02  1.35314161E-01  1.16396742E-01 -2.09863824E-03
 -5.98112106E-03  6.30837058E-04  3.92135986E-03 -2.13539881E-04 -1.46108788E-04
  2.16102740E-02  6.20951645E-02  5.63343118E-01 -3.45871440E+00 -3.01132902E-02
  2.08231287E-02  3.39912403E-03  0.00000000E+00  0.00000000E+00  0.00000000E+00
  0.00000000E+00  0.00000000E+00  1.99060498E-01  0.00000000E+00  0.00000000E+00
 -8.87345569E-05  0.00000000E+00  0.00000000E+00 -2.56734368E+00  0.00000000E+00
  0.00000000E+00  0.00000000E+00 -1.03607166E-02  0.00000000E+00  0.00000000E+00
  1.02717121E-02  0.00000000E+00  3.42173498E-01  0.00000000E+00  0.00000000E+00
 -9.37247899E-02  0.00000000E+00 -7.72769156E-03  0.00000000E+00  0.00000000E+00
 -2.96383359E-03 -4.07990190E-03  0.00000000E+00  0.00000000E+00  0.00000000E+00
  0.00000000E+00 -1.26042637E-02  0.00000000E+00  0.00000000E+00  1.99724352E-02
  4.02054894E-02 -1.12512236E-03 -7.04209467E-01  5.37166690E+00  3.98401340E-03
 -4.69209326E-02  3.62887046E-02  3.09969667E-01 -3.09955288E-01 -3.95800540E-02
 -7.04676806E-01  1.73025130E+00 -5.89306934E-01 -7.88708801E-04 -7.65232735E-04
 -6.37169771E-04 -3.52024073E-03  7.91415618E-03  6.29021563E-02 -9.71227225E-02
  1.72472240E-02  5.42055596E-02  4.61715585E-02  2.84875062E-03 -2.97343812E-04
  3.47758799E-03 -7.96131023E-03  7.02769839E-04 -2.90511172E-03 -1.07367887E-02
 -8.44162445E-03  1.89404193E-02 -2.62282165E+00  2.56450042E-02 -1.61575102E-02
 -3.64163087E-03  0.00000000E+00  0.00000000E+00  0.00000000E+00  0.00000000E+00
  0.00000000E+00 -9.96804711E-02  0.00000000E+00  0.00000000E+00 -1.65200508E-02
  0.00000000E+00  0.00000000E+00  2.10516889E+00  0.00000000E+00  0.00000000E+00
  0.00000000E+00 -1.04395989E-02  0.00000000E+00  0.00000000E+00 -6.27416566E-04
  0.00000000E+00  2.19388955E-01  0.00000000E+00  0.00000000E+00  5.83419830E-02
  0.00000000E+00  1.21877322E-02  0.00000000E+00  0.00000000E+00  5.11106164E-03
  7.96485790E-03  0.00000000E+00  0.00000000E+00  0.00000000E+00  0.00000000E+00
  0.00000000E+00  0.00000000E+00 -9.96804711E-02  0.00000000E+00  0.00000000E+00
 -1.65200508E-02  0.00000000E+00  0.00000000E+00  2.10516889E+00  0.00000000E+00
  0.00000000E+00  0.00000000E+00 -1.04395989E-02  0.00000000E+00  0.00000000E+00
  6.27416566E-04  0.00000000E+00  2.19388955E-01  0.00000000E+00  0.00000000E+00
 -5.83419830E-02  0.00000000E+00  1.21877322E-02  0.00000000E+00  0.00000000E+00
 -5.11106164E-03  7.96485790E-03  0.00000000E+00  1.99724352E-02  4.02054894E-02
 -1.12512236E-03 -7.04209467E-01  5.37166690E+00  3.98401340E-03  4.69209326E-02
  3.62887046E-02  3.09969667E-01  3.09955288E-01 -3.95800540E-02 -7.04676806E-01
 -1.73025130E+00 -5.89306934E-01 -7.88708801E-04 -7.65232735E-04  6.37169771E-04
 -3.52024073E-03 -7.91415618E-03  6.29021563E-02 -9.71227225E-02 -1.72472240E-02
  5.42055596E-02 -4.61715585E-02  2.84875062E-03 -2.97343812E-04 -3.47758799E-03
 -7.96131023E-03 -7.02769839E-04 -2.90511172E-03  1.07367887E-02 -8.44162445E-03
  1.89404193E-02 -2.62282165E+00  2.56450042E-02  1.61575102E-02 -3.64163087E-03
 -1.99724352E-02 -4.02054894E-02  1.12512236E-03  7.04209467E-01 -5.37166690E+00
  3.98401340E-03  4.69209326E-02 -3.62887046E-02  3.09969667E-01  3.09955288E-01
  3.95800540E-02 -7.04676806E-01 -1.73025130E+00  5.89306934E-01  7.88708801E-04
 -7.65232735E-04  6.37169771E-04  3.52024073E-03  7.91415618E-03 -6.29021563E-02
 -9.71227225E-02 -1.72472240E-02 -5.42055596E-02  4.61715585E-02 -2.84875062E-03
 -2.97343812E-04 -3.47758799E-03  7.96131023E-03  7.02769839E-04 -2.90511172E-03
  1.07367887E-02  8.44162445E-03 -1.89404193E-02  2.62282165E+00  2.56450042E-02
  1.61575102E-02  3.64163087E-03  0.00000000E+00  0.00000000E+00  0.00000000E+00
  0.00000000E+00  0.00000000E+00 -1.82182172E-02  0.00000000E+00  0.00000000E+00
 -1.23705706E-01  0.00000000E+00  0.00000000E+00  7.68409182E-01  0.00000000E+00
  0.00000000E+00  0.00000000E+00  4.43920884E-03  0.00000000E+00  0.00000000E+00
 -8.25487103E-03  0.00000000E+00 -3.51086420E-02  0.00000000E+00  0.00000000E+00
  1.20309655E-02  0.00000000E+00  3.32568703E-03  0.00000000E+00  0.00000000E+00
 -2.43222953E-03  8.54172919E-04  0.00000000E+00  0.00000000E+00  0.00000000E+00
  0.00000000E+00 -6.26009026E-03  0.00000000E+00  0.00000000E+00 -1.99724352E-02
 -4.02054894E-02  1.12512236E-03  7.04209467E-01 -5.37166690E+00  3.98401340E-03
 -4.69209326E-02 -3.62887046E-02  3.09969667E-01 -3.09955288E-01  3.95800540E-02
 -7.04676806E-01  1.73025130E+00  5.89306934E-01  7.88708801E-04 -7.65232735E-04
 -6.37169771E-04  3.52024073E-03 -7.91415618E-03 -6.29021563E-02 -9.71227225E-02
  1.72472240E-02 -5.42055596E-02 -4.61715585E-02 -2.84875062E-03 -2.97343812E-04
  3.47758799E-03  7.96131023E-03 -7.02769839E-04 -2.90511172E-03 -1.07367887E-02
  8.44162445E-03 -1.89404193E-02  2.62282165E+00  2.56450042E-02 -1.61575102E-02
  3.64163087E-03  0.00000000E+00  0.00000000E+00  0.00000000E+00  0.00000000E+00
  0.00000000E+00 -1.82182172E-02  0.00000000E+00  0.00000000E+00 -1.23705706E-01
  0.00000000E+00  0.00000000E+00  7.68409182E-01  0.00000000E+00  0.00000000E+00
  0.00000000E+00  4.43920884E-03  0.00000000E+00  0.00000000E+00  8.25487103E-03
  0.00000000E+00 -3.51086420E-02  0.00000000E+00  0.00000000E+00 -1.20309655E-02
  0.00000000E+00  3.32568703E-03  0.00000000E+00  0.00000000E+00  2.43222953E-03
  8.54172919E-04  0.00000000E+00  0.00000000E+00  0.00000000E+00  0.00000000E+00
 -6.26009026E-03  0.00000000E+00  0.00000000E+00  2.46704867E-03  3.63725302E-03
 -3.98234441E-02  1.69162765E-01 -1.49599012E+01  5.97374008E-02  5.90919246E-02
  3.12306892E-02  1.25734094E-02 -9.63900847E-02 -2.74335584E-02 -7.27286521E+00
  2.72807665E+00 -8.93502268E-01  9.52709319E-03  1.74828015E-03 -1.90958866E-03
 -1.86904557E-03  1.34068046E-02 -8.38906273E-02 -1.07182527E-01  1.04178328E-02
 -1.81285069E-01 -1.67855351E-01  4.66131131E-03  3.74347518E-04  1.68553559E-03
 -8.61822738E-03  7.57044286E-04 -8.23221467E-03  1.06456348E-02 -4.17872544E-02
 -5.36743744E-01 -2.09247727E+00 -2.18809323E-02  1.21634370E-02 -7.27415166E-03
  1.55695423E-02  3.05689962E-02  6.26059124E-02 -1.22129446E+00  2.46853982E+01
  0.00000000E+00  2.77910059E-02  3.99378429E-02  0.00000000E+00  8.20125048E-02
 -1.01908350E-02  0.00000000E+00 -4.95637738E+00  4.76462750E+00 -4.13737069E-03
  0.00000000E+00  2.31996076E-03  1.10535207E-03  0.00000000E+00 -7.30997466E-02
  0.00000000E+00  9.79156194E-02 -7.19003989E-02  0.00000000E+00 -1.92767010E-04
  0.00000000E+00  7.56467337E-03 -4.11513275E-03  0.00000000E+00  0.00000000E+00
  9.93880294E-03 -1.55695423E-02 -3.05689962E-02 -6.26059124E-02  1.22129446E+00
 -2.46853982E+01  0.00000000E+00  2.77910059E-02 -3.99378429E-02  0.00000000E+00
  8.20125048E-02  1.01908350E-02  0.00000000E+00 -4.95637738E+00 -4.76462750E+00
  4.13737069E-03  0.00000000E+00  2.31996076E-03 -1.10535207E-03  0.00000000E+00
  7.30997466E-02  0.00000000E+00  9.79156194E-02  7.19003989E-02  0.00000000E+00
  1.92767010E-04  0.00000000E+00  7.56467337E-03  4.11513275E-03  0.00000000E+00
  0.00000000E+00  9.93880294E-03 -2.46704867E-03 -3.63725302E-03  3.98234441E-02
 -1.69162765E-01  1.49599012E+01 -5.97374008E-02  5.90919246E-02 -3.12306892E-02
 -1.25734094E-02 -9.63900847E-02  2.74335584E-02  7.27286521E+00  2.72807665E+00
  8.93502268E-01 -9.52709319E-03 -1.74828015E-03 -1.90958866E-03  1.86904557E-03
  1.34068046E-02  8.38906273E-02  1.07182527E-01  1.04178328E-02  1.81285069E-01
 -1.67855351E-01 -4.66131131E-03 -3.74347518E-04  1.68553559E-03  8.61822738E-03
  7.57044286E-04  8.23221467E-03  1.06456348E-02  4.17872544E-02  5.36743744E-01
  2.09247727E+00  2.18809323E-02  1.21634370E-02  7.27415166E-03  2.46704867E-03
  3.63725302E-03 -3.98234441E-02  1.69162765E-01 -1.49599012E+01 -5.97374008E-02
  5.90919246E-02  3.12306892E-02 -1.25734094E-02 -9.63900847E-02 -2.74335584E-02
  7.27286521E+00  2.72807665E+00 -8.93502268E-01  9.52709319E-03 -1.74828015E-03
 -1.90958866E-03 -1.86904557E-03 -1.34068046E-02 -8.38906273E-02  1.07182527E-01
  1.04178328E-02 -1.81285069E-01  1.67855351E-01  4.66131131E-03 -3.74347518E-04
  1.68553559E-03 -8.61822738E-03 -7.57044286E-04  8.23221467E-03  1.06456348E-02
 -4.17872544E-02 -5.36743744E-01 -2.09247727E+00  2.18809323E-02  1.21634370E-02
 -7.27415166E-03  8.40789356E-03  1.49983776E-02  6.29253602E-02 -1.18965794E+00
  2.07517060E+01  0.00000000E+00 -9.83865024E-02  1.18848379E-01  0.00000000E+00
  3.33024220E-01  5.09466153E-03  0.00000000E+00 -2.18527425E+00 -5.08153463E+00
 -1.22729658E-02  0.00000000E+00 -5.59930020E-03  8.19000099E-03  0.00000000E+00
  1.54495752E-01  0.00000000E+00 -1.67005082E-03  2.86959503E-01  0.00000000E+00
  8.50436327E-03  0.00000000E+00 -2.64778751E-03 -8.55078172E-03  0.00000000E+00
  0.00000000E+00 -1.05849467E-02 -3.55946775E-02 -4.50493778E-01  9.26693729E-03
  0.00000000E+00  1.46543500E-02  2.68115896E-03 -2.46704867E-03 -3.63725302E-03
  3.98234441E-02 -1.69162765E-01  1.49599012E+01  5.97374008E-02  5.90919246E-02
 -3.12306892E-02  1.25734094E-02 -9.63900847E-02  2.74335584E-02 -7.27286521E+00
  2.72807665E+00  8.93502268E-01 -9.52709319E-03  1.74828015E-03 -1.90958866E-03
  1.86904557E-03 -1.34068046E-02  8.38906273E-02 -1.07182527E-01  1.04178328E-02
  1.81285069E-01  1.67855351E-01 -4.66131131E-03  3.74347518E-04  1.68553559E-03
  8.61822738E-03 -7.57044286E-04 -8.23221467E-03  1.06456348E-02  4.17872544E-02
  5.36743744E-01  2.09247727E+00 -2.18809323E-02  1.21634370E-02  7.27415166E-03
 -8.40789356E-03 -1.49983776E-02 -6.29253602E-02  1.18965794E+00 -2.07517060E+01
  0.00000000E+00 -9.83865024E-02 -1.18848379E-01  0.00000000E+00  3.33024220E-01
 -5.09466153E-03  0.00000000E+00 -2.18527425E+00  5.08153463E+00  1.22729658E-02
  0.00000000E+00 -5.59930020E-03 -8.19000099E-03  0.00000000E+00 -1.54495752E-01
  0.00000000E+00 -1.67005082E-03 -2.86959503E-01  0.00000000E+00 -8.50436327E-03
  0.00000000E+00 -2.64778751E-03  8.55078172E-03  0.00000000E+00  0.00000000E+00
 -1.05849467E-02  3.55946775E-02  4.50493778E-01 -9.26693729E-03  0.00000000E+00
  1.46543500E-02 -2.68115896E-03  2.78722483E-02  6.02816231E-02 -2.56404585E-02
 -1.97326882E+00  2.14760992E+01 -1.29865337E-01  1.61808198E-01 -3.05327221E-02
 -2.63105435E-01  1.03250350E-01  1.16534436E-01  9.15137608E+00 -8.97741421E+00
  1.62894370E+00  9.45655455E-03 -1.84473269E-03  8.59977824E-04 -1.61063317E-02
  1.01785413E-02 -4.56493562E-02  1.18791649E-01 -3.90870238E-02 -1.16074357E-02
 -7.85086050E-02 -5.28691624E-03  4.67796070E-03  5.01450672E-03  6.03261684E-03
 -3.61803234E-03 -4.35340583E-03  2.26435778E-03 -1.10550359E-02  1.20098390E-01
  4.48003003E+00  1.86934222E-02  2.47779206E-03  6.57684746E-03  0.00000000E+00
  0.00000000E+00  0.00000000E+00  0.00000000E+00  0.00000000E+00 -1.01207591E-01
  0.00000000E+00  0.00000000E+00 -1.05695017E-01  0.00000000E+00  0.00000000E+00
  3.28893328E-01  0.00000000E+00  0.00000000E+00  0.00000000E+00  2.51516594E-02
  0.00000000E+00  0.00000000E+00 -1.46631550E-02  0.00000000E+00 -9.02149573E-02
  0.00000000E+00  0.00000000E+00  5.91681996E-02  0.00000000E+00  2.03017660E-03
  0.00000000E+00  0.00000000E+00 -8.62279769E-04 -1.96105433E-03  0.00000000E+00
  0.00000000E+00  0.00000000E+00  0.00000000E+00  0.00000000E+00  0.00000000E+00
  1.01207591E-01  0.00000000E+00  0.00000000E+00  1.05695017E-01  0.00000000E+00
  0.00000000E+00 -3.28893328E-01  0.00000000E+00  0.00000000E+00  0.00000000E+00
 -2.51516594E-02  0.00000000E+00  0.00000000E+00 -1.46631550E-02  0.00000000E+00
  9.02149573E-02  0.00000000E+00  0.00000000E+00  5.91681996E-02  0.00000000E+00
 -2.03017660E-03  0.00000000E+00  0.00000000E+00 -8.62279769E-04  1.96105433E-03
  0.00000000E+00 -2.78722483E-02 -6.02816231E-02  2.56404585E-02  1.97326882E+00
 -2.14760992E+01  1.29865337E-01  1.61808198E-01  3.05327221E-02  2.63105435E-01
  1.03250350E-01 -1.16534436E-01 -9.15137608E+00 -8.97741421E+00 -1.62894370E+00
 -9.45655455E-03  1.84473269E-03  8.59977824E-04  1.61063317E-02  1.01785413E-02
  4.56493562E-02 -1.18791649E-01 -3.90870238E-02  1.16074357E-02 -7.85086050E-02
  5.28691624E-03 -4.67796070E-03  5.01450672E-03 -6.03261684E-03 -3.61803234E-03
  4.35340583E-03  2.26435778E-03  1.10550359E-02 -1.20098390E-01 -4.48003003E+00
 -1.86934222E-02  2.47779206E-03 -6.57684746E-03 -2.78722483E-02 -6.02816231E-02
  2.56404585E-02  1.97326882E+00 -2.14760992E+01 -1.29865337E-01 -1.61808198E-01
  3.05327221E-02 -2.63105435E-01 -1.03250350E-01 -1.16534436E-01  9.15137608E+00
  8.97741421E+00 -1.62894370E+00 -9.45655455E-03 -1.84473269E-03 -8.59977824E-04
  1.61063317E-02  1.01785413E-02  4.56493562E-02  1.18791649E-01  3.90870238E-02
  1.16074357E-02 -7.85086050E-02  5.28691624E-03  4.67796070E-03 -5.01450672E-03
 -6.03261684E-03 -3.61803234E-03 -4.35340583E-03 -2.26435778E-03  1.10550359E-02
 -1.20098390E-01 -4.48003003E+00  1.86934222E-02 -2.47779206E-03 -6.57684746E-03
  0.00000000E+00  0.00000000E+00  0.00000000E+00  0.00000000E+00  0.00000000E+00
 -1.63643727E-01  0.00000000E+00  0.00000000E+00  1.71391245E-01  0.00000000E+00
  0.00000000E+00  4.06678239E+00  0.00000000E+00  0.00000000E+00  0.00000000E+00
 -1.68428060E-02  0.00000000E+00  0.00000000E+00 -7.56038781E-03  0.00000000E+00
 -1.86312793E-01  0.00000000E+00  0.00000000E+00 -6.60842370E-02  0.00000000E+00
  9.55512253E-03  0.00000000E+00  0.00000000E+00  7.49438073E-03 -1.92068799E-03
  0.00000000E+00  0.00000000E+00  0.00000000E+00  0.00000000E+00 -1.71038898E-02
  0.00000000E+00  0.00000000E+00  2.78722483E-02  6.02816231E-02 -2.56404585E-02
 -1.97326882E+00  2.14760992E+01  1.29865337E-01 -1.61808198E-01 -3.05327221E-02
  2.63105435E-01 -1.03250350E-01  1.16534436E-01 -9.15137608E+00  8.97741421E+00
  1.62894370E+00  9.45655455E-03  1.84473269E-03 -8.59977824E-04 -1.61063317E-02
  1.01785413E-02 -4.56493562E-02 -1.18791649E-01  3.90870238E-02 -1.16074357E-02
 -7.85086050E-02 -5.28691624E-03 -4.67796070E-03 -5.01450672E-03  6.03261684E-03
 -3.61803234E-03  4.35340583E-03 -2.26435778E-03 -1.10550359E-02  1.20098390E-01
  4.48003003E+00 -1.86934222E-02 -2.47779206E-03  6.57684746E-03  0.00000000E+00
  0.00000000E+00  0.00000000E+00  0.00000000E+00  0.00000000E+00  1.63643727E-01
  0.00000000E+00  0.00000000E+00 -1.71391245E-01  0.00000000E+00  0.00000000E+00
 -4.06678239E+00  0.00000000E+00  0.00000000E+00  0.00000000E+00  1.68428060E-02
  0.00000000E+00  0.00000000E+00 -7.56038781E-03  0.00000000E+00  1.86312793E-01
  0.00000000E+00  0.00000000E+00 -6.60842370E-02  0.00000000E+00 -9.55512253E-03
  0.00000000E+00  0.00000000E+00  7.49438073E-03  1.92068799E-03  0.00000000E+00
  0.00000000E+00  0.00000000E+00  0.00000000E+00  1.71038898E-02  0.00000000E+00
  0.00000000E+00 -5.10652898E-03 -1.25769371E-02  4.74497443E-02 -4.77086892E-02
 -1.91759839E+01 -4.77817189E-02 -1.20031466E-01  5.79282094E-02 -3.65196638E-02
  2.67157744E-01  1.17246222E-02 -4.85871746E+00  7.33457820E+00 -1.52570604E+00
  6.20313746E-03 -8.24285950E-03  5.76757674E-03 -5.72664543E-03  4.45409407E-03
  8.06116216E-02 -5.30058781E-02  5.30488861E-02  3.07395143E-01 -5.77544014E-02
  4.29302119E-03  3.59536681E-03 -1.36868473E-02 -1.45859512E-03  6.37350311E-03
  4.58845294E-03 -4.87401943E-03 -2.12221928E-02 -4.02871806E-01 -1.85159253E+00
 -1.22227839E-02  2.80846502E-02  8.97361032E-03 -2.58803235E-02 -5.57962349E-02
  5.31589698E-02  8.81965209E-01  7.99761686E+00  0.00000000E+00 -5.76720742E-02
  8.61275143E-02  0.00000000E+00 -2.88833488E-01 -1.42646019E-01  0.00000000E+00
 -3.24595365E+00 -2.12224173E-02  8.27024398E-03  0.00000000E+00  2.89191833E-04
  4.54989962E-03  0.00000000E+00 -1.71219957E-01  0.00000000E+00 -4.86109449E-03
 -5.90665329E-02  0.00000000E+00 -2.90136853E-03  0.00000000E+00  4.44211133E-03
 -4.38475294E-03  0.00000000E+00  0.00000000E+00  6.61293355E-04  2.58803235E-02
  5.57962349E-02 -5.31589698E-02 -8.81965209E-01 -7.99761686E+00  0.00000000E+00
 -5.76720742E-02 -8.61275143E-02  0.00000000E+00 -2.88833488E-01  1.42646019E-01
  0.00000000E+00 -3.24595365E+00  2.12224173E-02 -8.27024398E-03  0.00000000E+00
  2.89191833E-04 -4.54989962E-03  0.00000000E+00  1.71219957E-01  0.00000000E+00
 -4.86109449E-03  5.90665329E-02  0.00000000E+00  2.90136853E-03  0.00000000E+00
  4.44211133E-03  4.38475294E-03  0.00000000E+00  0.00000000E+00  6.61293355E-04
  5.10652898E-03  1.25769371E-02 -4.74497443E-02  4.77086892E-02  1.91759839E+01
  4.77817189E-02 -1.20031466E-01 -5.79282094E-02  3.65196638E-02  2.67157744E-01
 -1.17246222E-02  4.85871746E+00  7.33457820E+00  1.52570604E+00 -6.20313746E-03
  8.24285950E-03  5.76757674E-03  5.72664543E-03  4.45409407E-03 -8.06116216E-02
  5.30058781E-02  5.30488861E-02 -3.07395143E-01 -5.77544014E-02 -4.29302119E-03
 -3.59536681E-03 -1.36868473E-02  1.45859512E-03  6.37350311E-03 -4.58845294E-03
 -4.87401943E-03  2.12221928E-02  4.02871806E-01  1.85159253E+00  1.22227839E-02
  2.80846502E-02 -8.97361032E-03 -5.10652898E-03 -1.25769371E-02  4.74497443E-02
 -4.77086892E-02 -1.91759839E+01  4.77817189E-02 -1.20031466E-01  5.79282094E-02
  3.65196638E-02  2.67157744E-01  1.17246222E-02  4.85871746E+00  7.33457820E+00
 -1.52570604E+00  6.20313746E-03  8.24285950E-03  5.76757674E-03 -5.72664543E-03
 -4.45409407E-03  8.06116216E-02  5.30058781E-02  5.30488861E-02  3.07395143E-01
  5.77544014E-02  4.29302119E-03 -3.59536681E-03 -1.36868473E-02 -1.45859512E-03
 -6.37350311E-03 -4.58845294E-03 -4.87401943E-03 -2.12221928E-02 -4.02871806E-01
 -1.85159253E+00  1.22227839E-02  2.80846502E-02  8.97361032E-03  2.53194273E-02
  5.48472373E-02 -6.70837543E-02 -1.69576754E+00  3.60228595E+01  0.00000000E+00
  2.44350475E-01  7.19088275E-02  0.00000000E+00 -2.29050662E-02  2.61793286E-01
  0.00000000E+00 -1.27058317E+01 -9.36932275E+00 -1.24414998E-02  0.00000000E+00
 -1.34950580E-02 -2.53864582E-03  0.00000000E+00 -1.83938831E-01  0.00000000E+00
  1.71375329E-01 -2.44963170E-01  0.00000000E+00  7.62425788E-03  0.00000000E+00
  1.53371286E-02  7.88132999E-03  0.00000000E+00  0.00000000E+00  1.01135998E-02
 -2.71658092E-02 -2.87677877E-01  3.62953344E+00  0.00000000E+00  3.11945502E-03
  2.94589570E-03  5.10652898E-03  1.25769371E-02 -4.74497443E-02  4.77086892E-02
  1.91759839E+01 -4.77817189E-02 -1.20031466E-01 -5.79282094E-02 -3.65196638E-02
  2.67157744E-01 -1.17246222E-02 -4.85871746E+00  7.33457820E+00  1.52570604E+00
 -6.20313746E-03 -8.24285950E-03  5.76757674E-03  5.72664543E-03 -4.45409407E-03
 -8.06116216E-02 -5.30058781E-02  5.30488861E-02 -3.07395143E-01  5.77544014E-02
 -4.29302119E-03  3.59536681E-03 -1.36868473E-02  1.45859512E-03 -6.37350311E-03
  4.58845294E-03 -4.87401943E-03  2.12221928E-02  4.02871806E-01  1.85159253E+00
 -1.22227839E-02  2.80846502E-02 -8.97361032E-03 -2.53194273E-02 -5.48472373E-02
  6.70837543E-02  1.69576754E+00 -3.60228595E+01  0.00000000E+00  2.44350475E-01
 -7.19088275E-02  0.00000000E+00 -2.29050662E-02 -2.61793286E-01  0.00000000E+00
 -1.27058317E+01  9.36932275E+00  1.24414998E-02  0.00000000E+00 -1.34950580E-02
  2.53864582E-03  0.00000000E+00  1.83938831E-01  0.00000000E+00  1.71375329E-01
  2.44963170E-01  0.00000000E+00 -7.62425788E-03  0.00000000E+00  1.53371286E-02
 -7.88132999E-03  0.00000000E+00  0.00000000E+00  1.01135998E-02  2.71658092E-02
  2.87677877E-01 -3.62953344E+00  0.00000000E+00  3.11945502E-03 -2.94589570E-03
 -1.15891638E-02 -1.77880574E-02 -2.14361339E-01  2.18766541E+00 -1.21860821E+01
 -3.86779669E-02 -2.61319832E-02 -1.50365448E-02  5.34372612E-02 -7.14158402E-02
 -6.01824233E-03 -4.53397003E+00  1.07560768E+00 -3.55945926E-01 -1.26474973E-02
  3.73535160E-04  3.71074369E-03 -8.09652899E-04 -5.84512128E-03 -1.03705494E-01
  3.63932410E-02  3.33611328E-02  1.20035644E-01  1.16344666E-01  1.66899350E-03
  1.22174189E-02 -4.51622106E-03  3.67944875E-03  3.71288634E-03  4.66780828E-03
  5.25614135E-03  6.14613160E-03 -9.48105865E-03 -2.94870428E-01 -7.20877292E-03
  1.27341274E-02  5.28781264E-03  3.89159174E-03  5.44341381E-03  1.01862001E-01
 -9.37191480E-01  1.05396297E+01  0.00000000E+00 -1.74521408E-02 -2.53032154E-02
  0.00000000E+00 -9.02796396E-02 -1.11699153E-01  0.00000000E+00 -3.44993939E-01
  2.95939030E+00  1.59627948E-02  0.00000000E+00  5.25746933E-03 -9.63891542E-03
  0.00000000E+00 -1.82504208E-02  0.00000000E+00  1.32356186E-02 -8.74128397E-02
  0.00000000E+00 -2.12111516E-03  0.00000000E+00 -1.94046073E-03 -8.66671422E-03
  0.00000000E+00  0.00000000E+00 -4.24002691E-03  3.89159174E-03  5.44341381E-03
  1.01862001E-01 -9.37191480E-01  1.05396297E+01  0.00000000E+00  1.74521408E-02
 -2.53032154E-02  0.00000000E+00  9.02796396E-02 -1.11699153E-01  0.00000000E+00
  3.44993939E-01  2.95939030E+00  1.59627948E-02  0.00000000E+00 -5.25746933E-03
 -9.63891542E-03  0.00000000E+00 -1.82504208E-02  0.00000000E+00 -1.32356186E-02
 -8.74128397E-02  0.00000000E+00 -2.12111516E-03  0.00000000E+00  1.94046073E-03
 -8.66671422E-03  0.00000000E+00  0.00000000E+00  4.24002691E-03 -1.15891638E-02
 -1.77880574E-02 -2.14361339E-01  2.18766541E+00 -1.21860821E+01 -3.86779669E-02
  2.61319832E-02 -1.50365448E-02  5.34372612E-02  7.14158402E-02 -6.01824233E-03
 -4.53397003E+00 -1.07560768E+00 -3.55945926E-01 -1.26474973E-02  3.73535160E-04
 -3.71074369E-03 -8.09652899E-04  5.84512128E-03 -1.03705494E-01  3.63932410E-02
 -3.33611328E-02  1.20035644E-01 -1.16344666E-01  1.66899350E-03  1.22174189E-02
  4.51622106E-03  3.67944875E-03 -3.71288634E-03  4.66780828E-03 -5.25614135E-03
  6.14613160E-03 -9.48105865E-03 -2.94870428E-01 -7.20877292E-03 -1.27341274E-02
  5.28781264E-03 -1.15891638E-02 -1.77880574E-02 -2.14361339E-01  2.18766541E+00
 -1.21860821E+01  3.86779669E-02 -2.61319832E-02 -1.50365448E-02 -5.34372612E-02
 -7.14158402E-02 -6.01824233E-03  4.53397003E+00  1.07560768E+00 -3.55945926E-01
 -1.26474973E-02 -3.73535160E-04  3.71074369E-03 -8.09652899E-04  5.84512128E-03
 -1.03705494E-01 -3.63932410E-02  3.33611328E-02  1.20035644E-01 -1.16344666E-01
  1.66899350E-03 -1.22174189E-02 -4.51622106E-03  3.67944875E-03 -3.71288634E-03
 -4.66780828E-03  5.25614135E-03  6.14613160E-03 -9.48105865E-03 -2.94870428E-01
  7.20877292E-03  1.27341274E-02  5.28781264E-03  8.52199564E-03  1.11830484E-02
  2.30269193E-01 -2.34522874E+00  1.44335718E+01  0.00000000E+00 -1.33249984E-02
 -7.94517846E-03  0.00000000E+00 -2.32234641E-02  1.43712379E-01  0.00000000E+00
 -5.32293110E-01 -3.99171592E+00  5.22326817E-03  0.00000000E+00 -2.45230749E-02
 -3.10312432E-03  0.00000000E+00  5.96401227E-02  0.00000000E+00 -2.68346652E-02
 -1.70612957E-01  0.00000000E+00 -5.75989262E-03  0.00000000E+00 -4.77278775E-03
  1.53269329E-02  0.00000000E+00  0.00000000E+00 -3.54881164E-03 -2.94766122E-02
 -2.81492820E-01 -4.68428172E-01  0.00000000E+00 -3.24020358E-02  1.04416149E-02
 -1.15891638E-02 -1.77880574E-02 -2.14361339E-01  2.18766541E+00 -1.21860821E+01
  3.86779669E-02  2.61319832E-02 -1.50365448E-02 -5.34372612E-02  7.14158402E-02
 -6.01824233E-03  4.53397003E+00 -1.07560768E+00 -3.55945926E-01 -1.26474973E-02
 -3.73535160E-04 -3.71074369E-03 -8.09652899E-04 -5.84512128E-03 -1.03705494E-01
 -3.63932410E-02 -3.33611328E-02  1.20035644E-01  1.16344666E-01  1.66899350E-03
 -1.22174189E-02  4.51622106E-03  3.67944875E-03  3.71288634E-03 -4.66780828E-03
 -5.25614135E-03  6.14613160E-03 -9.48105865E-03 -2.94870428E-01  7.20877292E-03
 -1.27341274E-02  5.28781264E-03  8.52199564E-03  1.11830484E-02  2.30269193E-01
 -2.34522874E+00  1.44335718E+01  0.00000000E+00  1.33249984E-02 -7.94517846E-03
  0.00000000E+00  2.32234641E-02  1.43712379E-01  0.00000000E+00  5.32293110E-01
 -3.99171592E+00  5.22326817E-03  0.00000000E+00  2.45230749E-02 -3.10312432E-03
  0.00000000E+00  5.96401227E-02  0.00000000E+00  2.68346652E-02 -1.70612957E-01
  0.00000000E+00 -5.75989262E-03  0.00000000E+00  4.77278775E-03  1.53269329E-02
  0.00000000E+00  0.00000000E+00  3.54881164E-03 -2.94766122E-02 -2.81492820E-01
 -4.68428172E-01  0.00000000E+00  3.24020358E-02  1.04416149E-02  1.34372966E-02
  2.98315731E-02 -4.21036346E-02 -5.11417944E-01  7.16464728E+00 -3.26612988E-02
  3.04301860E-02  1.73702628E-01  8.78197065E-02 -8.13526676E-02 -1.84553786E-01
  3.03770025E+00 -2.65014603E+00 -3.95558616E+00  2.23423502E-03 -3.94896021E-03
 -2.98471897E-03 -3.16239618E-03 -4.79647827E-04  2.01236955E-02 -3.82965271E-01
  1.47533809E-01  2.99649472E-02 -6.41664271E-03  1.31802889E-02  1.95947327E-03
  2.77253969E-03 -1.62939917E-02  7.72902321E-03 -1.02247232E-03 -6.37683357E-03
  1.34290394E-02  2.82104638E-01  1.21479649E+00  1.70960971E-02 -6.33729277E-03
 -9.60664827E-03  0.00000000E+00  0.00000000E+00  0.00000000E+00  0.00000000E+00
  0.00000000E+00 -2.91784634E-01  0.00000000E+00  0.00000000E+00  3.57323532E-01
  0.00000000E+00  0.00000000E+00  5.86191069E+00  0.00000000E+00  0.00000000E+00
  0.00000000E+00  7.92737204E-04  0.00000000E+00  0.00000000E+00  2.16702638E-03
  0.00000000E+00  4.45933460E-01  0.00000000E+00  0.00000000E+00 -1.52401753E-01
  0.00000000E+00  1.30310054E-02  0.00000000E+00  0.00000000E+00 -8.10237053E-03
 -6.96606054E-04  0.00000000E+00  0.00000000E+00  0.00000000E+00  0.00000000E+00
  0.00000000E+00  0.00000000E+00  2.91784634E-01  0.00000000E+00  0.00000000E+00
 -3.57323532E-01  0.00000000E+00  0.00000000E+00 -5.86191069E+00  0.00000000E+00
  0.00000000E+00  0.00000000E+00 -7.92737204E-04  0.00000000E+00  0.00000000E+00
  2.16702638E-03  0.00000000E+00 -4.45933460E-01  0.00000000E+00  0.00000000E+00
 -1.52401753E-01  0.00000000E+00 -1.30310054E-02  0.00000000E+00  0.00000000E+00
 -8.10237053E-03  6.96606054E-04  0.00000000E+00 -1.34372966E-02 -2.98315731E-02
  4.21036346E-02  5.11417944E-01 -7.16464728E+00  3.26612988E-02  3.04301860E-02
 -1.73702628E-01 -8.78197065E-02 -8.13526676E-02  1.84553786E-01 -3.03770025E+00
 -2.65014603E+00  3.95558616E+00 -2.23423502E-03  3.94896021E-03 -2.98471897E-03
  3.16239618E-03 -4.79647827E-04 -2.01236955E-02  3.82965271E-01  1.47533809E-01
 -2.99649472E-02 -6.41664271E-03 -1.31802889E-02 -1.95947327E-03  2.77253969E-03
  1.62939917E-02  7.72902321E-03  1.02247232E-03 -6.37683357E-03 -1.34290394E-02
 -2.82104638E-01 -1.21479649E+00 -1.70960971E-02 -6.33729277E-03  9.60664827E-03
 -1.34372966E-02 -2.98315731E-02  4.21036346E-02  5.11417944E-01 -7.16464728E+00
 -3.26612988E-02 -3.04301860E-02 -1.73702628E-01  8.78197065E-02  8.13526676E-02
  1.84553786E-01  3.03770025E+00  2.65014603E+00  3.95558616E+00 -2.23423502E-03
 -3.94896021E-03  2.98471897E-03  3.16239618E-03 -4.79647827E-04 -2.01236955E-02
 -3.82965271E-01 -1.47533809E-01 -2.99649472E-02 -6.41664271E-03 -1.31802889E-02
  1.95947327E-03 -2.77253969E-03  1.62939917E-02  7.72902321E-03 -1.02247232E-03
  6.37683357E-03 -1.34290394E-02 -2.82104638E-01 -1.21479649E+00  1.70960971E-02
  6.33729277E-03  9.60664827E-03  0.00000000E+00  0.00000000E+00  0.00000000E+00
  0.00000000E+00  0.00000000E+00  1.21960268E-01  0.00000000E+00  0.00000000E+00
 -1.48905496E-01  0.00000000E+00  0.00000000E+00 -3.38071083E+00  0.00000000E+00
  0.00000000E+00  0.00000000E+00 -8.10709661E-03  0.00000000E+00  0.00000000E+00
 -6.71019781E-03  0.00000000E+00  2.60703848E-01  0.00000000E+00  0.00000000E+00
  1.18304141E-01  0.00000000E+00 -5.35541790E-03  0.00000000E+00  0.00000000E+00
 -4.69800503E-03 -4.59003143E-03  0.00000000E+00  0.00000000E+00  0.00000000E+00
  0.00000000E+00 -1.65861120E-02  0.00000000E+00  0.00000000E+00  1.34372966E-02
  2.98315731E-02 -4.21036346E-02 -5.11417944E-01  7.16464728E+00  3.26612988E-02
 -3.04301860E-02  1.73702628E-01 -8.78197065E-02  8.13526676E-02 -1.84553786E-01
 -3.03770025E+00  2.65014603E+00 -3.95558616E+00  2.23423502E-03  3.94896021E-03
  2.98471897E-03 -3.16239618E-03 -4.79647827E-04  2.01236955E-02  3.82965271E-01
 -1.47533809E-01  2.99649472E-02 -6.41664271E-03  1.31802889E-02 -1.95947327E-03
 -2.77253969E-03 -1.62939917E-02  7.72902321E-03  1.02247232E-03  6.37683357E-03
  1.34290394E-02  2.82104638E-01  1.21479649E+00 -1.70960971E-02  6.33729277E-03
 -9.60664827E-03  0.00000000E+00  0.00000000E+00  0.00000000E+00  0.00000000E+00
  0.00000000E+00 -1.21960268E-01  0.00000000E+00  0.00000000E+00  1.48905496E-01
  0.00000000E+00  0.00000000E+00  3.38071083E+00  0.00000000E+00  0.00000000E+00
  0.00000000E+00  8.10709661E-03  0.00000000E+00  0.00000000E+00 -6.71019781E-03
  0.00000000E+00 -2.60703848E-01  0.00000000E+00  0.00000000E+00  1.18304141E-01
  0.00000000E+00  5.35541790E-03  0.00000000E+00  0.00000000E+00 -4.69800503E-03
  4.59003143E-03  0.00000000E+00  0.00000000E+00  0.00000000E+00  0.00000000E+00
  1.65861120E-02  0.00000000E+00  0.00000000E+00  2.36313692E-03  5.35643218E-03
 -9.59070295E-02 -4.05614968E-02 -9.85816503E-01 -7.42112801E-02  1.48842987E-02
  2.90491136E-02 -1.87712770E-01  8.07641394E-02 -9.02127964E-03 -6.55640357E-01
  1.47515790E+00  8.18732602E-01  1.51960223E-04 -2.16514342E-03 -5.86639601E-03
 -4.01429013E-03  1.18876994E-02 -1.56887021E-01 -6.42921489E-02 -4.99234723E-02
  1.95721552E-01  1.50620999E-02 -1.38298335E-03  1.08864775E-02 -1.19731511E-02
 -5.05232029E-03 -4.22112371E-03  2.01663910E-02  8.64606929E-03 -2.89132164E-02
 -5.93653928E-01 -2.75148832E-01 -2.26497131E-02  3.51469946E-02 -5.20648820E-03
  8.86332757E-03  1.01435974E-02  2.92074199E-01 -3.15554825E+00  6.07697179E+00
  0.00000000E+00 -5.70816299E-02  8.93265813E-02  0.00000000E+00  9.82197039E-02
 -2.89415964E-01  0.00000000E+00 -1.93122815E+00  2.16188587E+00  5.47857328E-03
  0.00000000E+00  1.91592684E-02 -4.08061676E-03  0.00000000E+00 -8.40344107E-02
  0.00000000E+00  4.65458325E-02 -1.52429505E-01  0.00000000E+00 -4.68904962E-04
  0.00000000E+00  5.15464998E-03 -1.26273957E-02  0.00000000E+00  0.00000000E+00
  4.15368760E-03  8.86332757E-03  1.01435974E-02  2.92074199E-01 -3.15554825E+00
  6.07697179E+00  0.00000000E+00  5.70816299E-02  8.93265813E-02  0.00000000E+00
 -9.82197039E-02 -2.89415964E-01  0.00000000E+00  1.93122815E+00  2.16188587E+00
  5.47857328E-03  0.00000000E+00 -1.91592684E-02 -4.08061676E-03  0.00000000E+00
 -8.40344107E-02  0.00000000E+00 -4.65458325E-02 -1.52429505E-01  0.00000000E+00
 -4.68904962E-04  0.00000000E+00 -5.15464998E-03 -1.26273957E-02  0.00000000E+00
  0.00000000E+00 -4.15368760E-03  2.36313692E-03  5.35643218E-03 -9.59070295E-02
 -4.05614968E-02 -9.85816503E-01 -7.42112801E-02 -1.48842987E-02  2.90491136E-02
 -1.87712770E-01 -8.07641394E-02 -9.02127964E-03 -6.55640357E-01 -1.47515790E+00
  8.18732602E-01  1.51960223E-04 -2.16514342E-03  5.86639601E-03 -4.01429013E-03
 -1.18876994E-02 -1.56887021E-01 -6.42921489E-02  4.99234723E-02  1.95721552E-01
 -1.50620999E-02 -1.38298335E-03  1.08864775E-02  1.19731511E-02 -5.05232029E-03
  4.22112371E-03  2.01663910E-02 -8.64606929E-03 -2.89132164E-02 -5.93653928E-01
 -2.75148832E-01 -2.26497131E-02 -3.51469946E-02 -5.20648820E-03  2.36313692E-03
  5.35643218E-03 -9.59070295E-02 -4.05614968E-02 -9.85816503E-01  7.42112801E-02
  1.48842987E-02  2.90491136E-02  1.87712770E-01  8.07641394E-02 -9.02127964E-03
  6.55640357E-01  1.47515790E+00  8.18732602E-01  1.51960223E-04  2.16514342E-03
 -5.86639601E-03 -4.01429013E-03 -1.18876994E-02 -1.56887021E-01  6.42921489E-02
 -4.99234723E-02  1.95721552E-01 -1.50620999E-02 -1.38298335E-03 -1.08864775E-02
 -1.19731511E-02 -5.05232029E-03  4.22112371E-03 -2.01663910E-02  8.64606929E-03
 -2.89132164E-02 -5.93653928E-01 -2.75148832E-01  2.26497131E-02  3.51469946E-02
 -5.20648820E-03 -1.70524843E-03 -3.92237464E-03  1.15603533E-01 -6.43028645E-01
 -2.81031708E+00  0.00000000E+00 -5.73798484E-02 -3.06202921E-02  0.00000000E+00
  3.51026008E-02  1.03665445E-01  0.00000000E+00 -2.02183825E+00 -7.76266259E-01
  1.47344190E-02  0.00000000E+00  1.07979471E-02 -8.77825272E-03  0.00000000E+00
 -1.53203329E-01  0.00000000E+00 -1.83081580E-01 -1.33226082E-03  0.00000000E+00
  7.64645048E-03  0.00000000E+00 -6.02061189E-03  1.14930922E-02  0.00000000E+00
  0.00000000E+00  9.74809942E-03  5.46544688E-02  9.35579377E-01  1.36230948E+00
  0.00000000E+00 -4.06559104E-02 -2.05370117E-02  2.36313692E-03  5.35643218E-03
 -9.59070295E-02 -4.05614968E-02 -9.85816503E-01  7.42112801E-02 -1.48842987E-02
  2.90491136E-02  1.87712770E-01 -8.07641394E-02 -9.02127964E-03  6.55640357E-01
 -1.47515790E+00  8.18732602E-01  1.51960223E-04  2.16514342E-03  5.86639601E-03
 -4.01429013E-03  1.18876994E-02 -1.56887021E-01  6.42921489E-02  4.99234723E-02
  1.95721552E-01  1.50620999E-02 -1.38298335E-03 -1.08864775E-02  1.19731511E-02
 -5.05232029E-03 -4.22112371E-03 -2.01663910E-02 -8.64606929E-03 -2.89132164E-02
 -5.93653928E-01 -2.75148832E-01  2.26497131E-02 -3.51469946E-02 -5.20648820E-03
 -1.70524843E-03 -3.92237464E-03  1.15603533E-01 -6.43028645E-01 -2.81031708E+00
  0.00000000E+00  5.73798484E-02 -3.06202921E-02  0.00000000E+00 -3.51026008E-02
  1.03665445E-01  0.00000000E+00  2.02183825E+00 -7.76266259E-01  1.47344190E-02
  0.00000000E+00 -1.07979471E-02 -8.77825272E-03  0.00000000E+00 -1.53203329E-01
  0.00000000E+00  1.83081580E-01 -1.33226082E-03  0.00000000E+00  7.64645048E-03
  0.00000000E+00  6.02061189E-03  1.14930922E-02  0.00000000E+00  0.00000000E+00
 -9.74809942E-03  5.46544688E-02  9.35579377E-01  1.36230948E+00  0.00000000E+00
  4.06559104E-02 -2.05370117E-02 -1.44336936E-02 -3.10885273E-02 -5.86236501E-03
  1.15108141E+00 -2.66055307E+01  1.46922282E-01  6.68063830E-02  1.99778146E-02
 -9.15194440E-02 -8.88773564E-02  8.16529618E-03 -1.01915769E+01  4.68202566E+00
 -5.30607957E-01 -3.76117281E-03 -5.39751566E-03  5.99490875E-03  1.22213321E-03
  9.99960444E-04 -4.20913791E-02  2.02280055E-02  4.22022477E-02 -2.76978929E-01
 -1.16316494E-01 -4.06518532E-04 -9.06601763E-04  1.74614314E-03  4.01067366E-03
  4.91319377E-03 -6.61600272E-03  7.55660187E-03 -7.16698962E-03 -2.32306509E-01
 -2.15110684E+00 -2.36796734E-02  9.78436301E-03  1.03401707E-02 -1.90474775E-02
 -4.00502782E-02  1.23423123E-01 -3.76394826E-01  1.22738950E+01  0.00000000E+00
 -2.64558663E-01 -1.33711239E-01  0.00000000E+00  9.16291889E-01 -2.67463236E-02
  0.00000000E+00  2.77914372E+00  5.35669148E+00  1.01339777E-02  0.00000000E+00
 -9.42602493E-03  1.91081492E-02  0.00000000E+00  3.39409729E-01  0.00000000E+00
  1.41569291E-01  6.44979087E-01  0.00000000E+00  4.64021837E-03  0.00000000E+00
 -2.21560701E-02  2.22120339E-02  0.00000000E+00  0.00000000E+00 -2.57694534E-02
  1.90474775E-02  4.00502782E-02 -1.23423123E-01  3.76394826E-01 -1.22738950E+01
  0.00000000E+00 -2.64558663E-01  1.33711239E-01  0.00000000E+00  9.16291889E-01
  2.67463236E-02  0.00000000E+00  2.77914372E+00 -5.35669148E+00 -1.01339777E-02
  0.00000000E+00 -9.42602493E-03 -1.91081492E-02  0.00000000E+00 -3.39409729E-01
  0.00000000E+00  1.41569291E-01 -6.44979087E-01  0.00000000E+00 -4.64021837E-03
  0.00000000E+00 -2.21560701E-02 -2.22120339E-02  0.00000000E+00  0.00000000E+00
 -2.57694534E-02  1.44336936E-02  3.10885273E-02  5.86236501E-03 -1.15108141E+00
  2.66055307E+01 -1.46922282E-01  6.68063830E-02 -1.99778146E-02  9.15194440E-02
 -8.88773564E-02 -8.16529618E-03  1.01915769E+01  4.68202566E+00  5.30607957E-01
  3.76117281E-03  5.39751566E-03  5.99490875E-03 -1.22213321E-03  9.99960444E-04
  4.20913791E-02 -2.02280055E-02  4.22022477E-02  2.76978929E-01 -1.16316494E-01
  4.06518532E-04  9.06601763E-04  1.74614314E-03 -4.01067366E-03  4.91319377E-03
  6.61600272E-03  7.55660187E-03  7.16698962E-03  2.32306509E-01  2.15110684E+00
  2.36796734E-02  9.78436301E-03 -1.03401707E-02 -1.44336936E-02 -3.10885273E-02
 -5.86236501E-03  1.15108141E+00 -2.66055307E+01 -1.46922282E-01  6.68063830E-02
  1.99778146E-02  9.15194440E-02 -8.88773564E-02  8.16529618E-03  1.01915769E+01
  4.68202566E+00 -5.30607957E-01 -3.76117281E-03  5.39751566E-03  5.99490875E-03
  1.22213321E-03 -9.99960444E-04 -4.20913791E-02 -2.02280055E-02  4.22022477E-02
 -2.76978929E-01  1.16316494E-01 -4.06518532E-04  9.06601763E-04  1.74614314E-03
  4.01067366E-03 -4.91319377E-03  6.61600272E-03  7.55660187E-03 -7.16698962E-03
 -2.32306509E-01 -2.15110684E+00  2.36796734E-02  9.78436301E-03  1.03401707E-02
  2.32818413E-02  5.20033705E-02 -7.89232524E-02 -9.70932985E-01  3.35078124E+01
  0.00000000E+00  4.58939809E-02  1.23586782E-01  0.00000000E+00  1.12526499E-01
 -3.28074707E-02  0.00000000E+00 -6.75670656E+00 -1.15214165E+01 -4.14259128E-03
  0.00000000E+00 -1.23928838E-03 -1.05503365E-03  0.00000000E+00  6.34568339E-02
  0.00000000E+00 -1.23770276E-03  7.38524504E-02  0.00000000E+00  3.20259316E-03
  0.00000000E+00 -3.25710268E-03 -4.67424767E-03  0.00000000E+00  0.00000000E+00
  4.01094560E-03  1.47599984E-02  1.65617529E-01  2.90471811E+00  0.00000000E+00
 -6.18996339E-04 -1.14632652E-02  1.44336936E-02  3.10885273E-02  5.86236501E-03
 -1.15108141E+00  2.66055307E+01  1.46922282E-01  6.68063830E-02 -1.99778146E-02
 -9.15194440E-02 -8.88773564E-02 -8.16529618E-03 -1.01915769E+01  4.68202566E+00
  5.30607957E-01  3.76117281E-03 -5.39751566E-03  5.99490875E-03 -1.22213321E-03
 -9.99960444E-04  4.20913791E-02  2.02280055E-02  4.22022477E-02  2.76978929E-01
  1.16316494E-01  4.06518532E-04 -9.06601763E-04  1.74614314E-03 -4.01067366E-03
 -4.91319377E-03 -6.61600272E-03  7.55660187E-03  7.16698962E-03  2.32306509E-01
  2.15110684E+00 -2.36796734E-02  9.78436301E-03 -1.03401707E-02 -2.32818413E-02
 -5.20033705E-02  7.89232524E-02  9.70932985E-01 -3.35078124E+01  0.00000000E+00
  4.58939809E-02 -1.23586782E-01  0.00000000E+00  1.12526499E-01  3.28074707E-02
  0.00000000E+00 -6.75670656E+00  1.15214165E+01  4.14259128E-03  0.00000000E+00
 -1.23928838E-03  1.05503365E-03  0.00000000E+00 -6.34568339E-02  0.00000000E+00
 -1.23770276E-03 -7.38524504E-02  0.00000000E+00 -3.20259316E-03  0.00000000E+00
 -3.25710268E-03  4.67424767E-03  0.00000000E+00  0.00000000E+00  4.01094560E-03
 -1.47599984E-02 -1.65617529E-01 -2.90471811E+00  0.00000000E+00 -6.18996339E-04
  1.14632652E-02  3.11254189E-03  3.97106355E-03  7.74641329E-02 -9.61439251E-01
  2.28786790E+00  2.40773646E-02  9.37374644E-03 -2.90318970E-02  3.82042419E-02
  7.03560643E-02 -6.88244914E-02  1.21174968E+00 -6.06997716E-01 -3.76618200E-02
  4.07656268E-03 -4.53156822E-04 -1.43733099E-02 -1.93545923E-03  1.85509480E-03
  1.02158371E-02 -5.17504186E-02 -2.36769979E-01 -6.78099598E-04  4.86242500E-03
  4.39157761E-03 -2.86900452E-03  2.66943968E-03  3.66371031E-03  4.57117245E-03
 -6.80915318E-04 -7.72128927E-04 -2.23996825E-03  1.05868833E-01  3.29432995E-01
  1.01894164E-02 -4.00258930E-03 -2.10101198E-02  0.00000000E+00  0.00000000E+00
  0.00000000E+00  0.00000000E+00  0.00000000E+00 -1.35316008E-02  0.00000000E+00
  0.00000000E+00  5.80239394E-02  0.00000000E+00  0.00000000E+00  6.58244634E-01
  0.00000000E+00  0.00000000E+00  0.00000000E+00  4.83234613E-04  0.00000000E+00
  0.00000000E+00 -1.37793107E-02  0.00000000E+00 -3.19171204E-02  0.00000000E+00
  0.00000000E+00 -1.60989234E-01  0.00000000E+00 -3.01044427E-03  0.00000000E+00
  0.00000000E+00  4.56605891E-03  1.27121260E-03  0.00000000E+00  0.00000000E+00
  0.00000000E+00  0.00000000E+00  0.00000000E+00  0.00000000E+00 -1.35316008E-02
  0.00000000E+00  0.00000000E+00  5.80239394E-02  0.00000000E+00  0.00000000E+00
  6.58244634E-01  0.00000000E+00  0.00000000E+00  0.00000000E+00  4.83234613E-04
  0.00000000E+00  0.00000000E+00  1.37793107E-02  0.00000000E+00 -3.19171204E-02
  0.00000000E+00  0.00000000E+00  1.60989234E-01  0.00000000E+00 -3.01044427E-03
[truncated: 3,245,603 more chars]
