# Supplementary material for: Hyperpyramidalized alkenes with bond orders near 1.5 as synthetic building blocks
Source: Nat Chem. 2026 Jan 21;18(5):913–22. doi: 10.1038/s41557-025-02055-9 (PMC12859755; doi:10.1038/s41557-025-02055-9)
Supplement: Supplementary file 2 — Output files for reported computations. [file 41557_2025_2055_MOESM2_ESM.zip › Computation data/Cubene 10/wb97XD-def2-TZVP/parent-cubene9.out]

 Entering Gaussian System, Link 0=/u/local/apps/gaussian/16_sse4/g16
 Initial command:
 /u/local/apps/gaussian/16_sse4/l1.exe "/work/8343036.1.msa_smp.q/Gau-48717.inp" -scrdir="/work/8343036.1.msa_smp.q/"
 Entering Link 1 = /u/local/apps/gaussian/16_sse4/l1.exe PID=     48718.
  
 Copyright (c) 1988,1990,1992,1993,1995,1998,2003,2009,2016,
            Gaussian, Inc.  All Rights Reserved.
  
 This is part of the Gaussian(R) 16 program.  It is based on
 the Gaussian(R) 09 system (copyright 2009, Gaussian, Inc.),
 the Gaussian(R) 03 system (copyright 2003, Gaussian, Inc.),
 the Gaussian(R) 98 system (copyright 1998, Gaussian, Inc.),
 the Gaussian(R) 94 system (copyright 1995, Gaussian, Inc.),
 the Gaussian 92(TM) system (copyright 1992, Gaussian, Inc.),
 the Gaussian 90(TM) system (copyright 1990, Gaussian, Inc.),
 the Gaussian 88(TM) system (copyright 1988, Gaussian, Inc.),
 the Gaussian 86(TM) system (copyright 1986, Carnegie Mellon
 University), and the Gaussian 82(TM) system (copyright 1983,
 Carnegie Mellon University). Gaussian is a federally registered
 trademark of Gaussian, Inc.
  
 This software contains proprietary and confidential information,
 including trade secrets, belonging to Gaussian, Inc.
  
 This software is provided under written license and may be
 used, copied, transmitted, or stored only in accord with that
 written license.
  
 The following legend is applicable only to US Government
 contracts under FAR:
  
                    RESTRICTED RIGHTS LEGEND
  
 Use, reproduction and disclosure by the US Government is
 subject to restrictions as set forth in subparagraphs (a)
 and (c) of the Commercial Computer Software - Restricted
 Rights clause in FAR 52.227-19.
  
 Gaussian, Inc.
 340 Quinnipiac St., Bldg. 40, Wallingford CT 06492
  
  
 ---------------------------------------------------------------
 Warning -- This program may not be used in any manner that
 competes with the business of Gaussian, Inc. or will provide
 assistance to any competitor of Gaussian, Inc.  The licensee
 of this program is prohibited from giving any competitor of
 Gaussian, Inc. access to this program.  By using this program,
 the user acknowledges that Gaussian, Inc. is engaged in the
 business of creating and licensing software in the field of
 computational chemistry and represents and warrants to the
 licensee that it is not a competitor of Gaussian, Inc. and that
 it will not use this program in any manner prohibited above.
 ---------------------------------------------------------------
  

 Cite this work as:
 Gaussian 16, Revision A.03,
 M. J. Frisch, G. W. Trucks, H. B. Schlegel, G. E. Scuseria, 
 M. A. Robb, J. R. Cheeseman, G. Scalmani, V. Barone, 
 G. A. Petersson, H. Nakatsuji, X. Li, M. Caricato, A. V. Marenich, 
 J. Bloino, B. G. Janesko, R. Gomperts, B. Mennucci, H. P. Hratchian, 
 J. V. Ortiz, A. F. Izmaylov, J. L. Sonnenberg, D. Williams-Young, 
 F. Ding, F. Lipparini, F. Egidi, J. Goings, B. Peng, A. Petrone, 
 T. Henderson, D. Ranasinghe, V. G. Zakrzewski, J. Gao, N. Rega, 
 G. Zheng, W. Liang, M. Hada, M. Ehara, K. Toyota, R. Fukuda, 
 J. Hasegawa, M. Ishida, T. Nakajima, Y. Honda, O. Kitao, H. Nakai, 
 T. Vreven, K. Throssell, J. A. Montgomery, Jr., J. E. Peralta, 
 F. Ogliaro, M. J. Bearpark, J. J. Heyd, E. N. Brothers, K. N. Kudin, 
 V. N. Staroverov, T. A. Keith, R. Kobayashi, J. Normand, 
 K. Raghavachari, A. P. Rendell, J. C. Burant, S. S. Iyengar, 
 J. Tomasi, M. Cossi, J. M. Millam, M. Klene, C. Adamo, R. Cammi, 
 J. W. Ochterski, R. L. Martin, K. Morokuma, O. Farkas, 
 J. B. Foresman, and D. J. Fox, Gaussian, Inc., Wallingford CT, 2016.
 
 ******************************************
 Gaussian 16:  ES64L-G16RevA.03 25-Dec-2016
                21-Apr-2025 
 ******************************************
 %nproc=8
 Will use up to    8 processors via shared memory.
 %mem=16GB
 %chk=parent-cubene9.chk
 --------------------------------------------------------
 # opt freq wb97xd geom=connectivity def2tzvp pop=nboread
 --------------------------------------------------------
 1/18=20,19=15,26=3,38=1,57=2/1,3;
 2/9=110,12=2,17=6,18=5,40=1/2;
 3/5=44,7=101,11=2,25=1,30=1,71=1,74=-58/1,2,3;
 4//1;
 5/5=2,38=5/2;
 6/7=2,8=2,9=2,10=2,28=1,40=2/1,7;
 7//1,2,3,16;
 1/18=20,19=15,26=3/3(2);
 2/9=110/2;
 99//99;
 2/9=110/2;
 3/5=44,7=101,11=2,25=1,30=1,71=1,74=-58/1,2,3;
 4/5=5,16=3,69=1/1;
 5/5=2,38=5/2;
 7//1,2,3,16;
 1/18=20,19=15,26=3/3(-5);
 2/9=110/2;
 6/7=2,8=2,9=2,10=2,19=2,28=1,40=2/1,7;
 99/9=1/99;
 -----
 M0001
 -----
 Symbolic Z-matrix:
 Charge =  0 Multiplicity = 1
 C                     0.77577  -1.17816   0.28382 
 H                     1.47371  -2.01524   0.27986 
 C                     0.6925    0.        1.28787 
 C                    -0.6925    0.        1.28787 
 C                    -0.77577  -1.17816   0.28382 
 H                    -1.47371  -2.01524   0.27986 
 C                     0.77577   1.17816   0.28382 
 H                     1.47371   2.01524   0.27986 
 C                     0.76955   0.       -0.76208 
 H                     1.39196   0.       -1.65315 
 C                    -0.77577   1.17816   0.28382 
 H                    -1.47371   2.01524   0.27986 
 C                    -0.76955   0.       -0.76208 
 H                    -1.39196   0.       -1.65315 
 

 GradGradGradGradGradGradGradGradGradGradGradGradGradGradGradGradGradGrad
 Berny optimization.
 Initialization pass.
                           ----------------------------
                           !    Initial Parameters    !
                           ! (Angstroms and Degrees)  !
 --------------------------                            --------------------------
 ! Name  Definition              Value          Derivative Info.                !
 --------------------------------------------------------------------------------
 ! R1    R(1,2)                  1.0899         estimate D2E/DX2                !
 ! R2    R(1,3)                  1.5502         estimate D2E/DX2                !
 ! R3    R(1,5)                  1.5515         estimate D2E/DX2                !
 ! R4    R(1,9)                  1.5754         estimate D2E/DX2                !
 ! R5    R(3,4)                  1.385          estimate D2E/DX2                !
 ! R6    R(3,7)                  1.5502         estimate D2E/DX2                !
 ! R7    R(4,5)                  1.5502         estimate D2E/DX2                !
 ! R8    R(4,11)                 1.5502         estimate D2E/DX2                !
 ! R9    R(5,6)                  1.0899         estimate D2E/DX2                !
 ! R10   R(5,13)                 1.5754         estimate D2E/DX2                !
 ! R11   R(7,8)                  1.0899         estimate D2E/DX2                !
 ! R12   R(7,9)                  1.5754         estimate D2E/DX2                !
 ! R13   R(7,11)                 1.5515         estimate D2E/DX2                !
 ! R14   R(9,10)                 1.0869         estimate D2E/DX2                !
 ! R15   R(9,13)                 1.5391         estimate D2E/DX2                !
 ! R16   R(11,12)                1.0899         estimate D2E/DX2                !
 ! R17   R(11,13)                1.5754         estimate D2E/DX2                !
 ! R18   R(13,14)                1.0869         estimate D2E/DX2                !
 ! A1    A(2,1,3)              128.3508         estimate D2E/DX2                !
 ! A2    A(2,1,5)              129.8202         estimate D2E/DX2                !
 ! A3    A(2,1,9)              125.0637         estimate D2E/DX2                !
 ! A4    A(3,1,5)               86.9207         estimate D2E/DX2                !
 ! A5    A(3,1,9)               82.0345         estimate D2E/DX2                !
 ! A6    A(5,1,9)               89.7738         estimate D2E/DX2                !
 ! A7    A(1,3,4)               93.0793         estimate D2E/DX2                !
 ! A8    A(1,3,7)               98.9294         estimate D2E/DX2                !
 ! A9    A(4,3,7)               93.0793         estimate D2E/DX2                !
 ! A10   A(3,4,5)               93.0793         estimate D2E/DX2                !
 ! A11   A(3,4,11)              93.0793         estimate D2E/DX2                !
 ! A12   A(5,4,11)              98.9294         estimate D2E/DX2                !
 ! A13   A(1,5,4)               86.9207         estimate D2E/DX2                !
 ! A14   A(1,5,6)              129.8202         estimate D2E/DX2                !
 ! A15   A(1,5,13)              89.7738         estimate D2E/DX2                !
 ! A16   A(4,5,6)              128.3508         estimate D2E/DX2                !
 ! A17   A(4,5,13)              82.0345         estimate D2E/DX2                !
 ! A18   A(6,5,13)             125.0637         estimate D2E/DX2                !
 ! A19   A(3,7,8)              128.3508         estimate D2E/DX2                !
 ! A20   A(3,7,9)               82.0345         estimate D2E/DX2                !
 ! A21   A(3,7,11)              86.9207         estimate D2E/DX2                !
 ! A22   A(8,7,9)              125.0637         estimate D2E/DX2                !
 ! A23   A(8,7,11)             129.8202         estimate D2E/DX2                !
 ! A24   A(9,7,11)              89.7738         estimate D2E/DX2                !
 ! A25   A(1,9,7)               96.8053         estimate D2E/DX2                !
 ! A26   A(1,9,10)             122.8195         estimate D2E/DX2                !
 ! A27   A(1,9,13)              90.2262         estimate D2E/DX2                !
 ! A28   A(7,9,10)             122.8195         estimate D2E/DX2                !
 ! A29   A(7,9,13)              90.2262         estimate D2E/DX2                !
 ! A30   A(10,9,13)            124.9342         estimate D2E/DX2                !
 ! A31   A(4,11,7)              86.9207         estimate D2E/DX2                !
 ! A32   A(4,11,12)            128.3508         estimate D2E/DX2                !
 ! A33   A(4,11,13)             82.0345         estimate D2E/DX2                !
 ! A34   A(7,11,12)            129.8202         estimate D2E/DX2                !
 ! A35   A(7,11,13)             89.7738         estimate D2E/DX2                !
 ! A36   A(12,11,13)           125.0637         estimate D2E/DX2                !
 ! A37   A(5,13,9)              90.2262         estimate D2E/DX2                !
 ! A38   A(5,13,11)             96.8053         estimate D2E/DX2                !
 ! A39   A(5,13,14)            122.8195         estimate D2E/DX2                !
 ! A40   A(9,13,11)             90.2262         estimate D2E/DX2                !
 ! A41   A(9,13,14)            124.9342         estimate D2E/DX2                !
 ! A42   A(11,13,14)           122.8195         estimate D2E/DX2                !
 ! D1    D(2,1,3,4)           -140.8226         estimate D2E/DX2                !
 ! D2    D(2,1,3,7)            125.5707         estimate D2E/DX2                !
 ! D3    D(5,1,3,4)              0.0            estimate D2E/DX2                !
 ! D4    D(5,1,3,7)            -93.6068         estimate D2E/DX2                !
 ! D5    D(9,1,3,4)             90.2025         estimate D2E/DX2                !
 ! D6    D(9,1,3,7)             -3.4042         estimate D2E/DX2                !
 ! D7    D(2,1,5,4)            139.8327         estimate D2E/DX2                !
 ! D8    D(2,1,5,6)              0.0            estimate D2E/DX2                !
 ! D9    D(2,1,5,13)          -138.1322         estimate D2E/DX2                !
 ! D10   D(3,1,5,4)              0.0            estimate D2E/DX2                !
 ! D11   D(3,1,5,6)           -139.8327         estimate D2E/DX2                !
 ! D12   D(3,1,5,13)            82.0352         estimate D2E/DX2                !
 ! D13   D(9,1,5,4)            -82.0352         estimate D2E/DX2                !
 ! D14   D(9,1,5,6)            138.1322         estimate D2E/DX2                !
 ! D15   D(9,1,5,13)             0.0            estimate D2E/DX2                !
 ! D16   D(2,1,9,7)           -128.5209         estimate D2E/DX2                !
 ! D17   D(2,1,9,10)             8.0712         estimate D2E/DX2                !
 ! D18   D(2,1,9,13)           141.2243         estimate D2E/DX2                !
 ! D19   D(3,1,9,7)              3.3325         estimate D2E/DX2                !
 ! D20   D(3,1,9,10)           139.9245         estimate D2E/DX2                !
 ! D21   D(3,1,9,13)           -86.9223         estimate D2E/DX2                !
 ! D22   D(5,1,9,7)             90.2548         estimate D2E/DX2                !
 ! D23   D(5,1,9,10)          -133.1531         estimate D2E/DX2                !
 ! D24   D(5,1,9,13)             0.0            estimate D2E/DX2                !
 ! D25   D(1,3,4,5)              0.0            estimate D2E/DX2                !
 ! D26   D(1,3,4,11)           -99.1234         estimate D2E/DX2                !
 ! D27   D(7,3,4,5)             99.1234         estimate D2E/DX2                !
 ! D28   D(7,3,4,11)             0.0            estimate D2E/DX2                !
 ! D29   D(1,3,7,8)           -125.5707         estimate D2E/DX2                !
 ! D30   D(1,3,7,9)              3.4042         estimate D2E/DX2                !
 ! D31   D(1,3,7,11)            93.6068         estimate D2E/DX2                !
 ! D32   D(4,3,7,8)            140.8226         estimate D2E/DX2                !
 ! D33   D(4,3,7,9)            -90.2025         estimate D2E/DX2                !
 ! D34   D(4,3,7,11)             0.0            estimate D2E/DX2                !
 ! D35   D(3,4,5,1)              0.0            estimate D2E/DX2                !
 ! D36   D(3,4,5,6)            140.8226         estimate D2E/DX2                !
 ! D37   D(3,4,5,13)           -90.2025         estimate D2E/DX2                !
 ! D38   D(11,4,5,1)            93.6068         estimate D2E/DX2                !
 ! D39   D(11,4,5,6)          -125.5707         estimate D2E/DX2                !
 ! D40   D(11,4,5,13)            3.4042         estimate D2E/DX2                !
 ! D41   D(3,4,11,7)             0.0            estimate D2E/DX2                !
 ! D42   D(3,4,11,12)         -140.8226         estimate D2E/DX2                !
 ! D43   D(3,4,11,13)           90.2025         estimate D2E/DX2                !
 ! D44   D(5,4,11,7)           -93.6068         estimate D2E/DX2                !
 ! D45   D(5,4,11,12)          125.5707         estimate D2E/DX2                !
 ! D46   D(5,4,11,13)           -3.4042         estimate D2E/DX2                !
 ! D47   D(1,5,13,9)             0.0            estimate D2E/DX2                !
 ! D48   D(1,5,13,11)          -90.2548         estimate D2E/DX2                !
 ! D49   D(1,5,13,14)          133.1531         estimate D2E/DX2                !
 ! D50   D(4,5,13,9)            86.9223         estimate D2E/DX2                !
 ! D51   D(4,5,13,11)           -3.3325         estimate D2E/DX2                !
 ! D52   D(4,5,13,14)         -139.9245         estimate D2E/DX2                !
 ! D53   D(6,5,13,9)          -141.2243         estimate D2E/DX2                !
 ! D54   D(6,5,13,11)          128.5209         estimate D2E/DX2                !
 ! D55   D(6,5,13,14)           -8.0712         estimate D2E/DX2                !
 ! D56   D(3,7,9,1)             -3.3325         estimate D2E/DX2                !
 ! D57   D(3,7,9,10)          -139.9245         estimate D2E/DX2                !
 ! D58   D(3,7,9,13)            86.9223         estimate D2E/DX2                !
 ! D59   D(8,7,9,1)            128.5209         estimate D2E/DX2                !
 ! D60   D(8,7,9,10)            -8.0712         estimate D2E/DX2                !
 ! D61   D(8,7,9,13)          -141.2243         estimate D2E/DX2                !
 ! D62   D(11,7,9,1)           -90.2548         estimate D2E/DX2                !
 ! D63   D(11,7,9,10)          133.1531         estimate D2E/DX2                !
 ! D64   D(11,7,9,13)            0.0            estimate D2E/DX2                !
 ! D65   D(3,7,11,4)             0.0            estimate D2E/DX2                !
 ! D66   D(3,7,11,12)          139.8327         estimate D2E/DX2                !
 ! D67   D(3,7,11,13)          -82.0352         estimate D2E/DX2                !
 ! D68   D(8,7,11,4)          -139.8327         estimate D2E/DX2                !
 ! D69   D(8,7,11,12)            0.0            estimate D2E/DX2                !
 ! D70   D(8,7,11,13)          138.1322         estimate D2E/DX2                !
 ! D71   D(9,7,11,4)            82.0352         estimate D2E/DX2                !
 ! D72   D(9,7,11,12)         -138.1322         estimate D2E/DX2                !
 ! D73   D(9,7,11,13)            0.0            estimate D2E/DX2                !
 ! D74   D(1,9,13,5)             0.0            estimate D2E/DX2                !
 ! D75   D(1,9,13,11)           96.8063         estimate D2E/DX2                !
 ! D76   D(1,9,13,14)         -131.5969         estimate D2E/DX2                !
 ! D77   D(7,9,13,5)           -96.8063         estimate D2E/DX2                !
 ! D78   D(7,9,13,11)            0.0            estimate D2E/DX2                !
 ! D79   D(7,9,13,14)          131.5969         estimate D2E/DX2                !
 ! D80   D(10,9,13,5)          131.5969         estimate D2E/DX2                !
 ! D81   D(10,9,13,11)        -131.5969         estimate D2E/DX2                !
 ! D82   D(10,9,13,14)           0.0            estimate D2E/DX2                !
 ! D83   D(4,11,13,5)            3.3325         estimate D2E/DX2                !
 ! D84   D(4,11,13,9)          -86.9223         estimate D2E/DX2                !
 ! D85   D(4,11,13,14)         139.9245         estimate D2E/DX2                !
 ! D86   D(7,11,13,5)           90.2548         estimate D2E/DX2                !
 ! D87   D(7,11,13,9)            0.0            estimate D2E/DX2                !
 ! D88   D(7,11,13,14)        -133.1531         estimate D2E/DX2                !
 ! D89   D(12,11,13,5)        -128.5209         estimate D2E/DX2                !
 ! D90   D(12,11,13,9)         141.2243         estimate D2E/DX2                !
 ! D91   D(12,11,13,14)          8.0712         estimate D2E/DX2                !
 --------------------------------------------------------------------------------
 Trust Radius=3.00D-01 FncErr=1.00D-07 GrdErr=1.00D-06 EigMax=2.50D+02 EigMin=1.00D-04
 Number of steps in this run=    100 maximum allowed number of steps=    100.
 GradGradGradGradGradGradGradGradGradGradGradGradGradGradGradGradGradGrad

                          Input orientation:                          
 ---------------------------------------------------------------------
 Center     Atomic      Atomic             Coordinates (Angstroms)
 Number     Number       Type             X           Y           Z
 ---------------------------------------------------------------------
      1          6           0        0.775770   -1.178161    0.283820
      2          1           0        1.473705   -2.015240    0.279861
      3          6           0        0.692496    0.000000    1.287872
      4          6           0       -0.692496    0.000000    1.287872
      5          6           0       -0.775770   -1.178161    0.283820
      6          1           0       -1.473705   -2.015240    0.279861
      7          6           0        0.775770    1.178161    0.283820
      8          1           0        1.473705    2.015240    0.279861
      9          6           0        0.769550    0.000000   -0.762085
     10          1           0        1.391955    0.000000   -1.653148
     11          6           0       -0.775770    1.178161    0.283820
     12          1           0       -1.473705    2.015240    0.279861
     13          6           0       -0.769550    0.000000   -0.762085
     14          1           0       -1.391955    0.000000   -1.653148
 ---------------------------------------------------------------------
                    Distance matrix (angstroms):
                    1          2          3          4          5
     1  C    0.000000
     2  H    1.089877   0.000000
     3  C    1.550200   2.384862   0.000000
     4  C    2.133540   3.125654   1.384993   0.000000
     5  C    1.551540   2.400179   2.133540   1.550200   0.000000
     6  H    2.400179   2.947411   3.125654   2.384862   1.089877
     7  C    2.356322   3.268783   1.550200   2.133540   2.821264
     8  H    3.268783   4.030481   2.384862   3.125654   3.906145
     9  C    1.575442   2.375432   2.051404   2.517917   2.206806
    10  H    2.349381   2.793635   3.023052   3.604794   3.136709
    11  C    2.821264   3.906145   2.133540   1.550200   2.356322
    12  H    3.906145   4.993196   3.125654   2.384862   3.268783
    13  C    2.206806   3.190461   2.517917   2.051404   1.575442
    14  H    3.136709   4.001216   3.604794   3.023052   2.349381
                    6          7          8          9         10
     6  H    0.000000
     7  C    3.906145   0.000000
     8  H    4.993196   1.089877   0.000000
     9  C    3.190461   1.575442   2.375432   0.000000
    10  H    4.001216   2.349381   2.793635   1.086914   0.000000
    11  C    3.268783   1.551540   2.400179   2.206806   3.136709
    12  H    4.030481   2.400179   2.947411   3.190461   4.001216
    13  C    2.375432   2.206806   3.190461   1.539100   2.337969
    14  H    2.793635   3.136709   4.001216   2.337969   2.783911
                   11         12         13         14
    11  C    0.000000
    12  H    1.089877   0.000000
    13  C    1.575442   2.375432   0.000000
    14  H    2.349381   2.793635   1.086914   0.000000
 Stoichiometry    C8H6
 Framework group  C2V[SGV(C4H2),X(C4H4)]
 Deg. of freedom    11
 Full point group                 C2V     NOp   4
 Largest Abelian subgroup         C2V     NOp   4
 Largest concise Abelian subgroup C2V     NOp   4
                         Standard orientation:                         
 ---------------------------------------------------------------------
 Center     Atomic      Atomic             Coordinates (Angstroms)
 Number     Number       Type             X           Y           Z
 ---------------------------------------------------------------------
      1          6           0       -1.178161    0.775770   -0.081333
      2          1           0       -2.015240    1.473705   -0.077374
      3          6           0        0.000000    0.692496   -1.085386
      4          6           0       -0.000000   -0.692496   -1.085386
      5          6           0       -1.178161   -0.775770   -0.081333
      6          1           0       -2.015240   -1.473705   -0.077374
      7          6           0        1.178161    0.775770   -0.081333
      8          1           0        2.015240    1.473705   -0.077374
      9          6           0        0.000000    0.769550    0.964571
     10          1           0        0.000000    1.391955    1.855634
     11          6           0        1.178161   -0.775770   -0.081333
     12          1           0        2.015240   -1.473705   -0.077374
     13          6           0       -0.000000   -0.769550    0.964571
     14          1           0       -0.000000   -1.391955    1.855634
 ---------------------------------------------------------------------
 Rotational constants (GHZ):           4.0416139           3.5900377           3.3631605
 Standard basis: def2TZVP (5D, 7F)
 There are    97 symmetry adapted cartesian basis functions of A1  symmetry.
 There are    65 symmetry adapted cartesian basis functions of A2  symmetry.
 There are    65 symmetry adapted cartesian basis functions of B1  symmetry.
 There are    97 symmetry adapted cartesian basis functions of B2  symmetry.
 There are    84 symmetry adapted basis functions of A1  symmetry.
 There are    58 symmetry adapted basis functions of A2  symmetry.
 There are    58 symmetry adapted basis functions of B1  symmetry.
 There are    84 symmetry adapted basis functions of B2  symmetry.
   284 basis functions,   456 primitive gaussians,   324 cartesian basis functions
    27 alpha electrons       27 beta electrons
       nuclear repulsion energy       348.8214782222 Hartrees.
 NAtoms=   14 NActive=   14 NUniq=    5 SFac= 4.00D+00 NAtFMM=   60 NAOKFM=F Big=F
 Integral buffers will be    131072 words long.
 Raffenetti 2 integral format.
 Two-electron integral symmetry is turned on.
 Nuclear repulsion after empirical dispersion term =      348.8149211073 Hartrees.
 One-electron integrals computed using PRISM.
   4 Symmetry operations used in ECPInt.
 ECPInt:  NShTT=    6328 NPrTT=   19500 LenC2=    6294 LenP2D=   16345.
 LDataN:  DoStor=T MaxTD1= 6 Len=  172
 NBasis=   284 RedAO= T EigKep=  2.07D-06  NBF=    84    58    58    84
 NBsUse=   284 1.00D-06 EigRej= -1.00D+00 NBFU=    84    58    58    84
 ExpMin= 9.52D-02 ExpMax= 1.36D+04 ExpMxC= 4.63D+02 IAcc=3 IRadAn=         5 AccDes= 0.00D+00
 Harris functional with IExCor= 4639 and IRadAn=       5 diagonalized for initial guess.
 HarFok:  IExCor= 4639 AccDes= 0.00D+00 IRadAn=         5 IDoV= 1 UseB2=F ITyADJ=14
 ICtDFT=  3500011 ScaDFX=  1.000000  1.000000  1.000000  1.000000
 FoFCou: FMM=F IPFlag=           0 FMFlag=      100000 FMFlg1=           0
         NFxFlg=           0 DoJE=T BraDBF=F KetDBF=T FulRan=T
         wScrn=  0.000000 ICntrl=       500 IOpCl=  0 I1Cent=   200000004 NGrid=           0
         NMat0=    1 NMatS0=      1 NMatT0=    0 NMatD0=    1 NMtDS0=    0 NMtDT0=    0
 Petite list used in FoFCou.
 Initial guess orbital symmetries:
       Occupied  (A1) (B2) (B1) (A1) (A2) (B2) (A1) (B2) (A1) (B1)
                 (A1) (B2) (A1) (A2) (B2) (A1) (B1) (A1) (B1) (B2)
                 (A1) (B2) (B1) (A2) (A1) (A2) (A1)
       Virtual   (B2) (A1) (B1) (B2) (A1) (B1) (B2) (A2) (A1) (B2)
                 (B1) (A1) (A2) (B2) (A1) (B2) (B1) (A2) (A1) (A1)
                 (B1) (A2) (A1) (B1) (B2) (B2) (A1) (A2) (B2) (A1)
                 (B2) (B1) (A1) (B2) (A2) (B1) (A2) (A1) (B2) (B1)
                 (A2) (B2) (B2) (A1) (A2) (B2) (A1) (B1) (B2) (A2)
                 (A1) (B1) (B2) (A1) (A1) (B2) (B2) (A2) (A1) (B2)
                 (A1) (B1) (B1) (A1) (B2) (B1) (A2) (B1) (A1) (A1)
                 (A2) (A1) (A2) (B1) (A1) (B2) (B1) (B2) (A2) (B1)
                 (B2) (B1) (A1) (B2) (B2) (A2) (A2) (A1) (B2) (B2)
                 (A1) (A2) (B2) (A2) (B2) (A1) (B2) (A2) (B1) (A1)
                 (B1) (A1) (A1) (B2) (A1) (B1) (A1) (B1) (B2) (A1)
                 (A2) (A2) (B2) (B1) (A1) (B1) (A1) (B2) (B2) (A1)
                 (A2) (B2) (B1) (B2) (A1) (B1) (A2) (A2) (A1) (B1)
                 (A1) (B1) (B2) (B1) (A1) (A2) (A2) (B2) (B1) (A1)
                 (A2) (A1) (B2) (B1) (B2) (A2) (A1) (B1) (A1) (B2)
                 (B1) (B2) (A1) (A2) (B1) (A1) (B2) (A1) (B1) (A2)
                 (A1) (A1) (A2) (B2) (B2) (B1) (B2) (A2) (A2) (A1)
                 (B2) (B1) (B2) (A2) (A1) (B2) (A1) (B2) (A2) (B2)
                 (A1) (A2) (B1) (A1) (B1) (A2) (B2) (B2) (B1) (A1)
                 (A1) (A2) (B1) (B2) (A1) (A1) (B1) (B1) (B2) (A1)
                 (B2) (A2) (B2) (B1) (A2) (A1) (A2) (B2) (B1) (A2)
                 (B2) (A1) (B2) (B1) (A1) (A2) (B1) (A1) (B1) (A2)
                 (B2) (A1) (A2) (B2) (A2) (B1) (A1) (B2) (A1) (A2)
                 (B2) (A1) (B2) (B2) (B1) (A2) (B2) (A1) (B1) (A2)
                 (A2) (B2) (A1) (A2) (A2) (B2) (B2) (B2) (B2) (A1)
                 (B1) (A1) (B2) (A1) (A2) (B2) (B2)
 The electronic state of the initial guess is 1-A1.
 Keep R1 ints in memory in symmetry-blocked form, NReq=2048014301.
 Requested convergence on RMS density matrix=1.00D-08 within 128 cycles.
 Requested convergence on MAX density matrix=1.00D-06.
 Requested convergence on             energy=1.00D-06.
 No special actions if energy rises.
 Integral accuracy reduced to 1.0D-05 until final iterations.
 Initial convergence to 1.0D-05 achieved.  Increase integral accuracy.
 SCF Done:  E(RwB97XD) =  -308.165168801     A.U. after   15 cycles
            NFock= 15  Conv=0.32D-08     -V/T= 2.0053

 **********************************************************************

            Population analysis using the SCF density.

 **********************************************************************

 Orbital symmetries:
       Occupied  (A1) (B2) (B1) (A1) (A2) (B2) (A1) (B2) (A1) (B1)
                 (A1) (B2) (A2) (A1) (B2) (A1) (B1) (B2) (A1) (B1)
                 (A1) (B2) (B1) (A2) (A1) (A2) (A1)
       Virtual   (B2) (A1) (B2) (B1) (A1) (B1) (B2) (A2) (A1) (B2)
                 (B1) (A1) (B2) (A2) (A1) (B2) (B1) (A2) (A1) (A1)
                 (B1) (A2) (A1) (B2) (B1) (A1) (B2) (B2) (A2) (A1)
                 (B2) (B1) (B2) (A2) (B1) (A1) (B2) (A1) (A2) (B1)
                 (B2) (A2) (B2) (A1) (A2) (A1) (B2) (B1) (B2) (A2)
                 (A1) (B1) (B2) (A1) (A1) (B2) (B2) (A2) (B2) (A1)
                 (A1) (B1) (B1) (A1) (B2) (B1) (A2) (B1) (A1) (A1)
                 (A2) (A1) (A2) (B1) (B2) (A1) (B1) (B2) (A2) (B1)
                 (B2) (A1) (B1) (B2) (B2) (A2) (A1) (A2) (B2) (B2)
                 (A1) (A2) (B2) (A2) (B2) (A1) (A2) (B2) (B1) (A1)
                 (A1) (B1) (A1) (B2) (A1) (B1) (A1) (B1) (B2) (A2)
                 (A1) (A2) (B2) (B1) (A1) (B1) (B2) (A1) (B2) (A1)
                 (A2) (B2) (B2) (B1) (A1) (B1) (A2) (A2) (A1) (B1)
                 (A1) (B2) (B1) (B1) (A1) (A2) (A2) (B2) (B1) (A1)
                 (A2) (B2) (A1) (B1) (B2) (A2) (A1) (B1) (B2) (A1)
                 (B2) (B1) (A1) (B1) (A2) (A1) (B2) (A1) (B1) (A2)
                 (A1) (B2) (A2) (A1) (B2) (B1) (A2) (B2) (A2) (A1)
                 (B2) (B2) (B1) (A2) (A1) (B2) (A1) (B2) (A2) (B2)
                 (A1) (A2) (B1) (A1) (B1) (A2) (B2) (B2) (B1) (A1)
                 (A1) (A2) (B1) (B2) (A1) (A1) (B1) (B1) (B2) (A1)
                 (B2) (A2) (B2) (B1) (A2) (A1) (A2) (B2) (B1) (A2)
                 (B2) (A1) (B2) (A1) (B1) (A2) (B1) (A1) (B1) (A2)
                 (B2) (A1) (A2) (B2) (B1) (A2) (A1) (B2) (A1) (A2)
                 (B2) (A1) (B2) (B2) (B1) (A2) (B2) (A1) (B1) (A2)
                 (A2) (B2) (A1) (A2) (A2) (B2) (B2) (B2) (B2) (A1)
                 (B1) (A1) (B2) (A1) (A2) (B2) (B2)
 The electronic state is 1-A1.
 Alpha  occ. eigenvalues --  -10.31691 -10.31672 -10.30998 -10.30998 -10.30981
 Alpha  occ. eigenvalues --  -10.30980 -10.29097 -10.29034  -1.09268  -0.86385
 Alpha  occ. eigenvalues --   -0.83812  -0.83628  -0.67345  -0.67161  -0.62926
 Alpha  occ. eigenvalues --   -0.61241  -0.55442  -0.54932  -0.54550  -0.54026
 Alpha  occ. eigenvalues --   -0.42468  -0.41343  -0.38970  -0.38119  -0.36369
 Alpha  occ. eigenvalues --   -0.35355  -0.29348
 Alpha virt. eigenvalues --    0.02754   0.10042   0.12013   0.12163   0.12844
 Alpha virt. eigenvalues --    0.17159   0.17285   0.17400   0.17428   0.18072
 Alpha virt. eigenvalues --    0.22468   0.23199   0.24739   0.24914   0.26139
 Alpha virt. eigenvalues --    0.27593   0.27886   0.29350   0.30359   0.31700
 Alpha virt. eigenvalues --    0.32227   0.32502   0.33854   0.34613   0.35211
 Alpha virt. eigenvalues --    0.38706   0.39403   0.40022   0.40815   0.43818
 Alpha virt. eigenvalues --    0.44397   0.45673   0.47709   0.48261   0.48279
 Alpha virt. eigenvalues --    0.48402   0.49749   0.49953   0.50080   0.51007
 Alpha virt. eigenvalues --    0.51470   0.52714   0.55538   0.56825   0.58043
 Alpha virt. eigenvalues --    0.60103   0.60308   0.61803   0.67766   0.69118
 Alpha virt. eigenvalues --    0.70655   0.71945   0.73172   0.75798   0.81010
 Alpha virt. eigenvalues --    0.83173   0.86674   0.88935   0.89993   0.90105
 Alpha virt. eigenvalues --    0.94086   0.94885   0.97240   0.98156   1.01614
 Alpha virt. eigenvalues --    1.02512   1.05001   1.05495   1.05912   1.06776
 Alpha virt. eigenvalues --    1.08069   1.15358   1.16928   1.18055   1.19751
 Alpha virt. eigenvalues --    1.20338   1.21276   1.23049   1.23737   1.24212
 Alpha virt. eigenvalues --    1.24639   1.25935   1.26073   1.26744   1.28859
 Alpha virt. eigenvalues --    1.29696   1.33449   1.33464   1.35233   1.38909
 Alpha virt. eigenvalues --    1.39101   1.43614   1.44595   1.50561   1.50939
 Alpha virt. eigenvalues --    1.52680   1.64561   1.64624   1.69035   1.70381
 Alpha virt. eigenvalues --    1.71297   1.71752   1.74754   1.76576   1.78325
 Alpha virt. eigenvalues --    1.79628   1.82734   1.83611   1.86376   1.89019
 Alpha virt. eigenvalues --    1.89470   1.92269   1.97506   1.99817   2.04696
 Alpha virt. eigenvalues --    2.08438   2.09961   2.10631   2.21341   2.24724
 Alpha virt. eigenvalues --    2.25073   2.28459   2.31435   2.32922   2.34814
 Alpha virt. eigenvalues --    2.35912   2.37758   2.42727   2.44951   2.45403
 Alpha virt. eigenvalues --    2.46832   2.47932   2.49348   2.51484   2.53001
 Alpha virt. eigenvalues --    2.54739   2.58274   2.58947   2.61361   2.63298
 Alpha virt. eigenvalues --    2.63958   2.66141   2.66499   2.68582   2.71712
 Alpha virt. eigenvalues --    2.72430   2.72691   2.73686   2.76843   2.77432
 Alpha virt. eigenvalues --    2.82599   2.82817   2.86896   2.91317   2.91512
 Alpha virt. eigenvalues --    2.92238   2.95451   2.96684   2.98606   2.99879
 Alpha virt. eigenvalues --    3.05599   3.09856   3.10023   3.10368   3.12007
 Alpha virt. eigenvalues --    3.14451   3.14460   3.15074   3.16572   3.16746
 Alpha virt. eigenvalues --    3.22341   3.25973   3.26627   3.27305   3.31281
 Alpha virt. eigenvalues --    3.31807   3.34453   3.35034   3.37293   3.42800
 Alpha virt. eigenvalues --    3.45129   3.47045   3.48567   3.49993   3.54750
 Alpha virt. eigenvalues --    3.55882   3.57615   3.60597   3.64773   3.67247
 Alpha virt. eigenvalues --    3.68152   3.68237   3.69930   3.76472   3.77495
 Alpha virt. eigenvalues --    3.83313   3.88328   3.91092   3.91376   3.91940
 Alpha virt. eigenvalues --    3.93048   3.93116   3.94796   3.96014   4.01040
 Alpha virt. eigenvalues --    4.02600   4.04533   4.04712   4.07278   4.07791
 Alpha virt. eigenvalues --    4.08012   4.09263   4.12490   4.14475   4.14722
 Alpha virt. eigenvalues --    4.19096   4.19699   4.21976   4.23794   4.24069
 Alpha virt. eigenvalues --    4.24869   4.31189   4.37181   4.39873   4.41176
 Alpha virt. eigenvalues --    4.41913   4.42936   4.45525   4.49412   4.64749
 Alpha virt. eigenvalues --    4.68555   4.68665   4.73281   4.82987   4.84982
 Alpha virt. eigenvalues --    4.87491   4.93521   4.94756   4.99796   5.06268
 Alpha virt. eigenvalues --    5.10494   5.13882   5.14124   5.17499   5.26170
 Alpha virt. eigenvalues --    5.30612   5.33954   5.37570   5.64307  22.29965
 Alpha virt. eigenvalues --   22.57435  22.63121  22.71457  22.81506  22.95487
 Alpha virt. eigenvalues --   22.99389  23.04734
          Condensed to atoms (all electrons):
               1          2          3          4          5          6
     1  C    5.373123   0.396968   0.085140   0.027429   0.102575  -0.055536
     2  H    0.396968   0.594170  -0.023816   0.013997  -0.055536   0.000290
     3  C    0.085140  -0.023816   5.389842   0.396167   0.027429   0.013997
     4  C    0.027429   0.013997   0.396167   5.389842   0.085140  -0.023816
     5  C    0.102575  -0.055536   0.027429   0.085140   5.373123   0.396968
     6  H   -0.055536   0.000290   0.013997  -0.023816   0.396968   0.594170
     7  C    0.202974   0.002534   0.085140   0.027429  -0.112347  -0.001847
     8  H    0.002534   0.000428  -0.023816   0.013997  -0.001847   0.000285
     9  C    0.100544  -0.042337   0.054714  -0.060924   0.106203   0.008928
    10  H   -0.065199  -0.004354   0.014971   0.003543   0.015123  -0.000133
    11  C   -0.112347  -0.001847   0.027429   0.085140   0.202974   0.002534
    12  H   -0.001847   0.000285   0.013997  -0.023816   0.002534   0.000428
    13  C    0.106203   0.008928  -0.060924   0.054714   0.100544  -0.042337
    14  H    0.015123  -0.000133   0.003543   0.014971  -0.065199  -0.004354
               7          8          9         10         11         12
     1  C    0.202974   0.002534   0.100544  -0.065199  -0.112347  -0.001847
     2  H    0.002534   0.000428  -0.042337  -0.004354  -0.001847   0.000285
     3  C    0.085140  -0.023816   0.054714   0.014971   0.027429   0.013997
     4  C    0.027429   0.013997  -0.060924   0.003543   0.085140  -0.023816
     5  C   -0.112347  -0.001847   0.106203   0.015123   0.202974   0.002534
     6  H   -0.001847   0.000285   0.008928  -0.000133   0.002534   0.000428
     7  C    5.373123   0.396968   0.100544  -0.065199   0.102575  -0.055536
     8  H    0.396968   0.594170  -0.042337  -0.004354  -0.055536   0.000290
     9  C    0.100544  -0.042337   4.997752   0.449987   0.106203   0.008928
    10  H   -0.065199  -0.004354   0.449987   0.564609   0.015123  -0.000133
    11  C    0.102575  -0.055536   0.106203   0.015123   5.373123   0.396968
    12  H   -0.055536   0.000290   0.008928  -0.000133   0.396968   0.594170
    13  C    0.106203   0.008928   0.264082  -0.055339   0.100544  -0.042337
    14  H    0.015123  -0.000133  -0.055339  -0.003924  -0.065199  -0.004354
              13         14
     1  C    0.106203   0.015123
     2  H    0.008928  -0.000133
     3  C   -0.060924   0.003543
     4  C    0.054714   0.014971
     5  C    0.100544  -0.065199
     6  H   -0.042337  -0.004354
     7  C    0.106203   0.015123
     8  H    0.008928  -0.000133
     9  C    0.264082  -0.055339
    10  H   -0.055339  -0.003924
    11  C    0.100544  -0.065199
    12  H   -0.042337  -0.004354
    13  C    4.997752   0.449987
    14  H    0.449987   0.564609
 Mulliken charges:
               1
     1  C   -0.177684
     2  H    0.110423
     3  C   -0.003811
     4  C   -0.003811
     5  C   -0.177684
     6  H    0.110423
     7  C   -0.177684
     8  H    0.110423
     9  C    0.003053
    10  H    0.135280
    11  C   -0.177684
    12  H    0.110423
    13  C    0.003053
    14  H    0.135280
 Sum of Mulliken charges =  -0.00000
 Mulliken charges with hydrogens summed into heavy atoms:
               1
     1  C   -0.067261
     3  C   -0.003811
     4  C   -0.003811
     5  C   -0.067261
     7  C   -0.067261
     9  C    0.138333
    11  C   -0.067261
    13  C    0.138333
 Electronic spatial extent (au):  <R**2>=            537.6633
 Charge=             -0.0000 electrons
 Dipole moment (field-independent basis, Debye):
    X=             -0.0000    Y=              0.0000    Z=              2.8255  Tot=              2.8255
 Quadrupole moment (field-independent basis, Debye-Ang):
   XX=            -43.4393   YY=            -45.4680   ZZ=            -49.2556
   XY=              0.0000   XZ=              0.0000   YZ=              0.0000
 Traceless Quadrupole moment (field-independent basis, Debye-Ang):
   XX=              2.6150   YY=              0.5863   ZZ=             -3.2013
   XY=              0.0000   XZ=              0.0000   YZ=              0.0000
 Octapole moment (field-independent basis, Debye-Ang**2):
  XXX=             -0.0000  YYY=             -0.0000  ZZZ=             17.1005  XYY=              0.0000
  XXY=              0.0000  XXZ=              0.5351  XZZ=             -0.0000  YZZ=              0.0000
  YYZ=              7.6415  XYZ=              0.0000
 Hexadecapole moment (field-independent basis, Debye-Ang**3):
 XXXX=           -278.3720 YYYY=           -247.3388 ZZZZ=           -230.2185 XXXY=              0.0000
 XXXZ=             -0.0000 YYYX=             -0.0000 YYYZ=             -0.0000 ZZZX=             -0.0000
 ZZZY=              0.0000 XXYY=            -78.7389 XXZZ=            -88.4994 YYZZ=            -79.8073
 XXYZ=              0.0000 YYXZ=             -0.0000 ZZXY=              0.0000
 N-N= 3.488149211073D+02 E-N=-1.412267788473D+03  KE= 3.065302502289D+02
 Symmetry A1   KE= 1.169760194710D+02
 Symmetry A2   KE= 4.064861832194D+01
 Symmetry B1   KE= 4.203274802745D+01
 Symmetry B2   KE= 1.068728644085D+02
 ******************************Gaussian NBO Version 3.1******************************
             N A T U R A L   A T O M I C   O R B I T A L   A N D
          N A T U R A L   B O N D   O R B I T A L   A N A L Y S I S
 ******************************Gaussian NBO Version 3.1******************************

       /RESON  / : Allow strongly delocalized NBO set
       /BNDIDX / : Print bond indices based on the NAO density matrix

 Analyzing the SCF density

 Job title: M0001                                                           

 Storage needed:    243224 in NPA,    323703 in NBO (2147482528 available)
 GSVD:  LWork=       28176 too small for GESVD, short by       75344 words or       75344 for optimal perf.


 NATURAL POPULATIONS:  Natural atomic orbital occupancies 
                                                          
   NAO  Atom  No  lang   Type(AO)    Occupancy      Energy
 ----------------------------------------------------------
     1    C    1  S      Cor( 1S)     1.99933     -10.17653
     2    C    1  S      Val( 2S)     1.05123      -0.28398
     3    C    1  S      Ryd( 3S)     0.00282       2.07420
     4    C    1  S      Ryd( 4S)     0.00029       2.12991
     5    C    1  S      Ryd( 5S)     0.00001      20.70107
     6    C    1  px     Val( 2p)     1.10995      -0.10894
     7    C    1  px     Ryd( 4p)     0.00364       1.83910
     8    C    1  px     Ryd( 3p)     0.00018       1.38504
     9    C    1  py     Val( 2p)     1.05989      -0.09960
    10    C    1  py     Ryd( 4p)     0.00312       1.68621
    11    C    1  py     Ryd( 3p)     0.00015       1.24083
    12    C    1  pz     Val( 2p)     0.98473      -0.10015
    13    C    1  pz     Ryd( 4p)     0.00161       1.44359
    14    C    1  pz     Ryd( 3p)     0.00035       0.96771
    15    C    1  dxy    Ryd( 3d)     0.00132       1.79023
    16    C    1  dxy    Ryd( 4d)     0.00065       3.57829
    17    C    1  dxz    Ryd( 3d)     0.00141       1.93952
    18    C    1  dxz    Ryd( 4d)     0.00027       3.83016
    19    C    1  dyz    Ryd( 3d)     0.00061       1.47036
    20    C    1  dyz    Ryd( 4d)     0.00008       3.14279
    21    C    1  dx2y2  Ryd( 3d)     0.00153       1.89292
    22    C    1  dx2y2  Ryd( 4d)     0.00035       3.74552
    23    C    1  dz2    Ryd( 3d)     0.00088       1.62190
    24    C    1  dz2    Ryd( 4d)     0.00025       3.37125
    25    C    1  f(0)   Ryd( 4f)     0.00006       3.53243
    26    C    1  f(C1)  Ryd( 4f)     0.00010       3.83307
    27    C    1  f(S1)  Ryd( 4f)     0.00007       3.54316
    28    C    1  f(C2)  Ryd( 4f)     0.00008       3.78972
    29    C    1  f(S2)  Ryd( 4f)     0.00006       3.65594
    30    C    1  f(C3)  Ryd( 4f)     0.00019       3.90009
    31    C    1  f(S3)  Ryd( 4f)     0.00017       3.88504

    32    H    2  S      Val( 1S)     0.78221       0.04202
    33    H    2  S      Ryd( 2S)     0.00049       1.24954
    34    H    2  S      Ryd( 3S)     0.00014       1.74140
    35    H    2  px     Ryd( 2p)     0.00035       2.97570
    36    H    2  py     Ryd( 2p)     0.00031       2.79214
    37    H    2  pz     Ryd( 2p)     0.00013       2.45812

    38    C    3  S      Cor( 1S)     1.99849     -10.14234
    39    C    3  S      Val( 2S)     1.11591      -0.25424
    40    C    3  S      Ryd( 3S)     0.00129       1.71150
    41    C    3  S      Ryd( 4S)     0.00031       2.14566
    42    C    3  S      Ryd( 5S)     0.00001      21.79700
    43    C    3  px     Val( 2p)     0.90959      -0.04048
    44    C    3  px     Ryd( 3p)     0.00121       1.29319
    45    C    3  px     Ryd( 4p)     0.00011       1.35581
    46    C    3  py     Val( 2p)     1.10814      -0.08816
    47    C    3  py     Ryd( 3p)     0.00231       1.19350
    48    C    3  py     Ryd( 4p)     0.00043       1.66430
    49    C    3  pz     Val( 2p)     0.86348      -0.05874
    50    C    3  pz     Ryd( 3p)     0.00722       1.18372
    51    C    3  pz     Ryd( 4p)     0.00074       1.53068
    52    C    3  dxy    Ryd( 3d)     0.00085       1.37669
    53    C    3  dxy    Ryd( 4d)     0.00035       3.51014
    54    C    3  dxz    Ryd( 3d)     0.00332       1.69805
    55    C    3  dxz    Ryd( 4d)     0.00022       3.90964
    56    C    3  dyz    Ryd( 3d)     0.00411       1.40786
    57    C    3  dyz    Ryd( 4d)     0.00025       3.51715
    58    C    3  dx2y2  Ryd( 3d)     0.00226       1.54066
    59    C    3  dx2y2  Ryd( 4d)     0.00033       3.77525
    60    C    3  dz2    Ryd( 3d)     0.00280       1.52008
    61    C    3  dz2    Ryd( 4d)     0.00033       3.49585
    62    C    3  f(0)   Ryd( 4f)     0.00006       3.88277
    63    C    3  f(C1)  Ryd( 4f)     0.00005       3.83609
    64    C    3  f(S1)  Ryd( 4f)     0.00005       3.62423
    65    C    3  f(C2)  Ryd( 4f)     0.00010       3.93256
    66    C    3  f(S2)  Ryd( 4f)     0.00005       3.74338
    67    C    3  f(C3)  Ryd( 4f)     0.00002       3.73501
    68    C    3  f(S3)  Ryd( 4f)     0.00004       3.81147

    69    C    4  S      Cor( 1S)     1.99849     -10.14234
    70    C    4  S      Val( 2S)     1.11591      -0.25424
    71    C    4  S      Ryd( 3S)     0.00129       1.71150
    72    C    4  S      Ryd( 4S)     0.00031       2.14566
    73    C    4  S      Ryd( 5S)     0.00001      21.79700
    74    C    4  px     Val( 2p)     0.90959      -0.04048
    75    C    4  px     Ryd( 3p)     0.00121       1.29319
    76    C    4  px     Ryd( 4p)     0.00011       1.35581
    77    C    4  py     Val( 2p)     1.10814      -0.08816
    78    C    4  py     Ryd( 3p)     0.00231       1.19350
    79    C    4  py     Ryd( 4p)     0.00043       1.66430
    80    C    4  pz     Val( 2p)     0.86348      -0.05874
    81    C    4  pz     Ryd( 3p)     0.00722       1.18372
    82    C    4  pz     Ryd( 4p)     0.00074       1.53068
    83    C    4  dxy    Ryd( 3d)     0.00085       1.37669
    84    C    4  dxy    Ryd( 4d)     0.00035       3.51014
    85    C    4  dxz    Ryd( 3d)     0.00332       1.69805
    86    C    4  dxz    Ryd( 4d)     0.00022       3.90964
    87    C    4  dyz    Ryd( 3d)     0.00411       1.40786
    88    C    4  dyz    Ryd( 4d)     0.00025       3.51715
    89    C    4  dx2y2  Ryd( 3d)     0.00226       1.54066
    90    C    4  dx2y2  Ryd( 4d)     0.00033       3.77525
    91    C    4  dz2    Ryd( 3d)     0.00280       1.52008
    92    C    4  dz2    Ryd( 4d)     0.00033       3.49585
    93    C    4  f(0)   Ryd( 4f)     0.00006       3.88277
    94    C    4  f(C1)  Ryd( 4f)     0.00005       3.83609
    95    C    4  f(S1)  Ryd( 4f)     0.00005       3.62423
    96    C    4  f(C2)  Ryd( 4f)     0.00010       3.93256
    97    C    4  f(S2)  Ryd( 4f)     0.00005       3.74338
    98    C    4  f(C3)  Ryd( 4f)     0.00002       3.73501
    99    C    4  f(S3)  Ryd( 4f)     0.00004       3.81147

   100    C    5  S      Cor( 1S)     1.99933     -10.17653
   101    C    5  S      Val( 2S)     1.05123      -0.28398
   102    C    5  S      Ryd( 3S)     0.00282       2.07420
   103    C    5  S      Ryd( 4S)     0.00029       2.12991
   104    C    5  S      Ryd( 5S)     0.00001      20.70107
   105    C    5  px     Val( 2p)     1.10995      -0.10894
   106    C    5  px     Ryd( 4p)     0.00364       1.83910
   107    C    5  px     Ryd( 3p)     0.00018       1.38504
   108    C    5  py     Val( 2p)     1.05989      -0.09960
   109    C    5  py     Ryd( 4p)     0.00312       1.68621
   110    C    5  py     Ryd( 3p)     0.00015       1.24083
   111    C    5  pz     Val( 2p)     0.98473      -0.10015
   112    C    5  pz     Ryd( 4p)     0.00161       1.44359
   113    C    5  pz     Ryd( 3p)     0.00035       0.96771
   114    C    5  dxy    Ryd( 3d)     0.00132       1.79023
   115    C    5  dxy    Ryd( 4d)     0.00065       3.57829
   116    C    5  dxz    Ryd( 3d)     0.00141       1.93952
   117    C    5  dxz    Ryd( 4d)     0.00027       3.83016
   118    C    5  dyz    Ryd( 3d)     0.00061       1.47036
   119    C    5  dyz    Ryd( 4d)     0.00008       3.14279
   120    C    5  dx2y2  Ryd( 3d)     0.00153       1.89292
   121    C    5  dx2y2  Ryd( 4d)     0.00035       3.74552
   122    C    5  dz2    Ryd( 3d)     0.00088       1.62190
   123    C    5  dz2    Ryd( 4d)     0.00025       3.37125
   124    C    5  f(0)   Ryd( 4f)     0.00006       3.53243
   125    C    5  f(C1)  Ryd( 4f)     0.00010       3.83307
   126    C    5  f(S1)  Ryd( 4f)     0.00007       3.54316
   127    C    5  f(C2)  Ryd( 4f)     0.00008       3.78972
   128    C    5  f(S2)  Ryd( 4f)     0.00006       3.65594
   129    C    5  f(C3)  Ryd( 4f)     0.00019       3.90009
   130    C    5  f(S3)  Ryd( 4f)     0.00017       3.88504

   131    H    6  S      Val( 1S)     0.78221       0.04202
   132    H    6  S      Ryd( 2S)     0.00049       1.24954
   133    H    6  S      Ryd( 3S)     0.00014       1.74140
   134    H    6  px     Ryd( 2p)     0.00035       2.97570
   135    H    6  py     Ryd( 2p)     0.00031       2.79214
   136    H    6  pz     Ryd( 2p)     0.00013       2.45812

   137    C    7  S      Cor( 1S)     1.99933     -10.17653
   138    C    7  S      Val( 2S)     1.05123      -0.28398
   139    C    7  S      Ryd( 3S)     0.00282       2.07420
   140    C    7  S      Ryd( 4S)     0.00029       2.12991
   141    C    7  S      Ryd( 5S)     0.00001      20.70107
   142    C    7  px     Val( 2p)     1.10995      -0.10894
   143    C    7  px     Ryd( 4p)     0.00364       1.83910
   144    C    7  px     Ryd( 3p)     0.00018       1.38504
   145    C    7  py     Val( 2p)     1.05989      -0.09960
   146    C    7  py     Ryd( 4p)     0.00312       1.68621
   147    C    7  py     Ryd( 3p)     0.00015       1.24083
   148    C    7  pz     Val( 2p)     0.98473      -0.10015
   149    C    7  pz     Ryd( 4p)     0.00161       1.44359
   150    C    7  pz     Ryd( 3p)     0.00035       0.96771
   151    C    7  dxy    Ryd( 3d)     0.00132       1.79023
   152    C    7  dxy    Ryd( 4d)     0.00065       3.57829
   153    C    7  dxz    Ryd( 3d)     0.00141       1.93952
   154    C    7  dxz    Ryd( 4d)     0.00027       3.83016
   155    C    7  dyz    Ryd( 3d)     0.00061       1.47036
   156    C    7  dyz    Ryd( 4d)     0.00008       3.14279
   157    C    7  dx2y2  Ryd( 3d)     0.00153       1.89292
   158    C    7  dx2y2  Ryd( 4d)     0.00035       3.74552
   159    C    7  dz2    Ryd( 3d)     0.00088       1.62190
   160    C    7  dz2    Ryd( 4d)     0.00025       3.37125
   161    C    7  f(0)   Ryd( 4f)     0.00006       3.53243
   162    C    7  f(C1)  Ryd( 4f)     0.00010       3.83307
   163    C    7  f(S1)  Ryd( 4f)     0.00007       3.54316
   164    C    7  f(C2)  Ryd( 4f)     0.00008       3.78972
   165    C    7  f(S2)  Ryd( 4f)     0.00006       3.65594
   166    C    7  f(C3)  Ryd( 4f)     0.00019       3.90009
   167    C    7  f(S3)  Ryd( 4f)     0.00017       3.88504

   168    H    8  S      Val( 1S)     0.78221       0.04202
   169    H    8  S      Ryd( 2S)     0.00049       1.24954
   170    H    8  S      Ryd( 3S)     0.00014       1.74140
   171    H    8  px     Ryd( 2p)     0.00035       2.97570
   172    H    8  py     Ryd( 2p)     0.00031       2.79214
   173    H    8  pz     Ryd( 2p)     0.00013       2.45812

   174    C    9  S      Cor( 1S)     1.99932     -10.18318
   175    C    9  S      Val( 2S)     1.02710      -0.28661
   176    C    9  S      Ryd( 3S)     0.00178       2.25270
   177    C    9  S      Ryd( 4S)     0.00022       2.63314
   178    C    9  S      Ryd( 5S)     0.00001      19.96952
   179    C    9  px     Val( 2p)     1.00552      -0.10986
   180    C    9  px     Ryd( 4p)     0.00085       1.61580
   181    C    9  px     Ryd( 3p)     0.00027       0.82930
   182    C    9  py     Val( 2p)     1.06624      -0.11415
   183    C    9  py     Ryd( 4p)     0.00244       1.75159
   184    C    9  py     Ryd( 3p)     0.00024       1.07453
   185    C    9  pz     Val( 2p)     1.08011      -0.11444
   186    C    9  pz     Ryd( 4p)     0.00344       1.86875
   187    C    9  pz     Ryd( 3p)     0.00031       1.23764
   188    C    9  dxy    Ryd( 3d)     0.00058       1.48065
   189    C    9  dxy    Ryd( 4d)     0.00014       3.21974
   190    C    9  dxz    Ryd( 3d)     0.00133       1.88284
   191    C    9  dxz    Ryd( 4d)     0.00032       3.80582
   192    C    9  dyz    Ryd( 3d)     0.00109       1.75225
   193    C    9  dyz    Ryd( 4d)     0.00053       3.50827
   194    C    9  dx2y2  Ryd( 3d)     0.00117       1.75567
   195    C    9  dx2y2  Ryd( 4d)     0.00037       3.71130
   196    C    9  dz2    Ryd( 3d)     0.00120       1.79334
   197    C    9  dz2    Ryd( 4d)     0.00033       3.46259
   198    C    9  f(0)   Ryd( 4f)     0.00007       3.84593
   199    C    9  f(C1)  Ryd( 4f)     0.00007       3.77000
   200    C    9  f(S1)  Ryd( 4f)     0.00018       3.77681
   201    C    9  f(C2)  Ryd( 4f)     0.00014       3.95782
   202    C    9  f(S2)  Ryd( 4f)     0.00007       3.65668
   203    C    9  f(C3)  Ryd( 4f)     0.00002       3.61459
   204    C    9  f(S3)  Ryd( 4f)     0.00005       3.67845

   205    H   10  S      Val( 1S)     0.76071       0.03045
   206    H   10  S      Ryd( 2S)     0.00033       1.15129
   207    H   10  S      Ryd( 3S)     0.00012       1.72058
   208    H   10  px     Ryd( 2p)     0.00016       2.48443
   209    H   10  py     Ryd( 2p)     0.00029       2.74566
   210    H   10  pz     Ryd( 2p)     0.00045       3.00055

   211    C   11  S      Cor( 1S)     1.99933     -10.17653
   212    C   11  S      Val( 2S)     1.05123      -0.28398
   213    C   11  S      Ryd( 3S)     0.00282       2.07420
   214    C   11  S      Ryd( 4S)     0.00029       2.12991
   215    C   11  S      Ryd( 5S)     0.00001      20.70107
   216    C   11  px     Val( 2p)     1.10995      -0.10894
   217    C   11  px     Ryd( 4p)     0.00364       1.83910
   218    C   11  px     Ryd( 3p)     0.00018       1.38504
   219    C   11  py     Val( 2p)     1.05989      -0.09960
   220    C   11  py     Ryd( 4p)     0.00312       1.68621
   221    C   11  py     Ryd( 3p)     0.00015       1.24083
   222    C   11  pz     Val( 2p)     0.98473      -0.10015
   223    C   11  pz     Ryd( 4p)     0.00161       1.44359
   224    C   11  pz     Ryd( 3p)     0.00035       0.96771
   225    C   11  dxy    Ryd( 3d)     0.00132       1.79023
   226    C   11  dxy    Ryd( 4d)     0.00065       3.57829
   227    C   11  dxz    Ryd( 3d)     0.00141       1.93952
   228    C   11  dxz    Ryd( 4d)     0.00027       3.83016
   229    C   11  dyz    Ryd( 3d)     0.00061       1.47036
   230    C   11  dyz    Ryd( 4d)     0.00008       3.14279
   231    C   11  dx2y2  Ryd( 3d)     0.00153       1.89292
   232    C   11  dx2y2  Ryd( 4d)     0.00035       3.74552
   233    C   11  dz2    Ryd( 3d)     0.00088       1.62190
   234    C   11  dz2    Ryd( 4d)     0.00025       3.37125
   235    C   11  f(0)   Ryd( 4f)     0.00006       3.53243
   236    C   11  f(C1)  Ryd( 4f)     0.00010       3.83307
   237    C   11  f(S1)  Ryd( 4f)     0.00007       3.54316
   238    C   11  f(C2)  Ryd( 4f)     0.00008       3.78972
   239    C   11  f(S2)  Ryd( 4f)     0.00006       3.65594
   240    C   11  f(C3)  Ryd( 4f)     0.00019       3.90009
   241    C   11  f(S3)  Ryd( 4f)     0.00017       3.88504

   242    H   12  S      Val( 1S)     0.78221       0.04202
   243    H   12  S      Ryd( 2S)     0.00049       1.24954
   244    H   12  S      Ryd( 3S)     0.00014       1.74140
   245    H   12  px     Ryd( 2p)     0.00035       2.97570
   246    H   12  py     Ryd( 2p)     0.00031       2.79214
   247    H   12  pz     Ryd( 2p)     0.00013       2.45812

   248    C   13  S      Cor( 1S)     1.99932     -10.18318
   249    C   13  S      Val( 2S)     1.02710      -0.28661
   250    C   13  S      Ryd( 3S)     0.00178       2.25270
   251    C   13  S      Ryd( 4S)     0.00022       2.63314
   252    C   13  S      Ryd( 5S)     0.00001      19.96952
   253    C   13  px     Val( 2p)     1.00552      -0.10986
   254    C   13  px     Ryd( 4p)     0.00085       1.61580
   255    C   13  px     Ryd( 3p)     0.00027       0.82930
   256    C   13  py     Val( 2p)     1.06624      -0.11415
   257    C   13  py     Ryd( 4p)     0.00244       1.75159
   258    C   13  py     Ryd( 3p)     0.00024       1.07453
   259    C   13  pz     Val( 2p)     1.08011      -0.11444
   260    C   13  pz     Ryd( 4p)     0.00344       1.86875
   261    C   13  pz     Ryd( 3p)     0.00031       1.23764
   262    C   13  dxy    Ryd( 3d)     0.00058       1.48065
   263    C   13  dxy    Ryd( 4d)     0.00014       3.21974
   264    C   13  dxz    Ryd( 3d)     0.00133       1.88284
   265    C   13  dxz    Ryd( 4d)     0.00032       3.80582
   266    C   13  dyz    Ryd( 3d)     0.00109       1.75225
   267    C   13  dyz    Ryd( 4d)     0.00053       3.50827
   268    C   13  dx2y2  Ryd( 3d)     0.00117       1.75567
   269    C   13  dx2y2  Ryd( 4d)     0.00037       3.71130
   270    C   13  dz2    Ryd( 3d)     0.00120       1.79334
   271    C   13  dz2    Ryd( 4d)     0.00033       3.46259
   272    C   13  f(0)   Ryd( 4f)     0.00007       3.84593
   273    C   13  f(C1)  Ryd( 4f)     0.00007       3.77000
   274    C   13  f(S1)  Ryd( 4f)     0.00018       3.77681
   275    C   13  f(C2)  Ryd( 4f)     0.00014       3.95782
   276    C   13  f(S2)  Ryd( 4f)     0.00007       3.65668
   277    C   13  f(C3)  Ryd( 4f)     0.00002       3.61459
   278    C   13  f(S3)  Ryd( 4f)     0.00005       3.67845

   279    H   14  S      Val( 1S)     0.76071       0.03045
   280    H   14  S      Ryd( 2S)     0.00033       1.15129
   281    H   14  S      Ryd( 3S)     0.00012       1.72058
   282    H   14  px     Ryd( 2p)     0.00016       2.48443
   283    H   14  py     Ryd( 2p)     0.00029       2.74566
   284    H   14  pz     Ryd( 2p)     0.00045       3.00055

 WARNING:  1 low occupancy (<1.9990e) core orbital  found on  C    3
           1 low occupancy (<1.9990e) core orbital  found on  C    4

 WARNING:  Population inversion found on atom  C    1
           Population inversion found on atom  C    5
           Population inversion found on atom  C    7
           Population inversion found on atom  C    9
           Population inversion found on atom  C   11
           Population inversion found on atom  C   13


 Summary of Natural Population Analysis:                  
                                                          
                                       Natural Population 
                Natural  -----------------------------------------------
    Atom  No    Charge         Core      Valence    Rydberg      Total
 -----------------------------------------------------------------------
      C    1   -0.22538      1.99933     4.20580    0.02026     6.22538
      H    2    0.21638      0.00000     0.78221    0.00141     0.78362
      C    3   -0.02443      1.99849     3.99712    0.02882     6.02443
      C    4   -0.02443      1.99849     3.99712    0.02882     6.02443
      C    5   -0.22538      1.99933     4.20580    0.02026     6.22538
      H    6    0.21638      0.00000     0.78221    0.00141     0.78362
      C    7   -0.22538      1.99933     4.20580    0.02026     6.22538
      H    8    0.21638      0.00000     0.78221    0.00141     0.78362
      C    9   -0.19549      1.99932     4.17897    0.01720     6.19549
      H   10    0.23793      0.00000     0.76071    0.00136     0.76207
      C   11   -0.22538      1.99933     4.20580    0.02026     6.22538
      H   12    0.21638      0.00000     0.78221    0.00141     0.78362
      C   13   -0.19549      1.99932     4.17897    0.01720     6.19549
      H   14    0.23793      0.00000     0.76071    0.00136     0.76207
 =======================================================================
   * Total *   -0.00000     15.99291    37.82564    0.18145    54.00000

                                 Natural Population      
 --------------------------------------------------------
   Core                      15.99291 ( 99.9557% of  16)
   Valence                   37.82564 ( 99.5412% of  38)
   Natural Minimal Basis     53.81855 ( 99.6640% of  54)
   Natural Rydberg Basis      0.18145 (  0.3360% of  54)
 --------------------------------------------------------

    Atom  No          Natural Electron Configuration
 ----------------------------------------------------------------------------
      C    1      [core]2S( 1.05)2p( 3.15)3d( 0.01)4p( 0.01)
      H    2            1S( 0.78)
      C    3      [core]2S( 1.12)2p( 2.88)3p( 0.01)3d( 0.01)
      C    4      [core]2S( 1.12)2p( 2.88)3p( 0.01)3d( 0.01)
      C    5      [core]2S( 1.05)2p( 3.15)3d( 0.01)4p( 0.01)
      H    6            1S( 0.78)
      C    7      [core]2S( 1.05)2p( 3.15)3d( 0.01)4p( 0.01)
      H    8            1S( 0.78)
      C    9      [core]2S( 1.03)2p( 3.15)3d( 0.01)4p( 0.01)
      H   10            1S( 0.76)
      C   11      [core]2S( 1.05)2p( 3.15)3d( 0.01)4p( 0.01)
      H   12            1S( 0.78)
      C   13      [core]2S( 1.03)2p( 3.15)3d( 0.01)4p( 0.01)
      H   14            1S( 0.76)


 Wiberg bond index matrix in the NAO basis:                                    

     Atom    1       2       3       4       5       6       7       8       9
     ---- ------  ------  ------  ------  ------  ------  ------  ------  ------
   1.  C  0.0000  0.9126  0.9723  0.0536  1.0096  0.0044  0.0086  0.0029  0.9559
   2.  H  0.9126  0.0000  0.0110  0.0125  0.0044  0.0002  0.0029  0.0000  0.0028
   3.  C  0.9723  0.0110  0.0000  1.6102  0.0536  0.0125  0.9723  0.0110  0.0563
   4.  C  0.0536  0.0125  1.6102  0.0000  0.9723  0.0110  0.0536  0.0125  0.0463
   5.  C  1.0096  0.0044  0.0536  0.9723  0.0000  0.9126  0.0215  0.0011  0.0098
   6.  H  0.0044  0.0002  0.0125  0.0110  0.9126  0.0000  0.0011  0.0016  0.0045
   7.  C  0.0086  0.0029  0.9723  0.0536  0.0215  0.0011  0.0000  0.9126  0.9559
   8.  H  0.0029  0.0000  0.0110  0.0125  0.0011  0.0016  0.9126  0.0000  0.0028
   9.  C  0.9559  0.0028  0.0563  0.0463  0.0098  0.0045  0.9559  0.0028  0.0000
  10.  H  0.0023  0.0009  0.0034  0.0198  0.0025  0.0002  0.0023  0.0009  0.9075
  11.  C  0.0215  0.0011  0.0536  0.9723  0.0086  0.0029  1.0096  0.0044  0.0098
  12.  H  0.0011  0.0016  0.0125  0.0110  0.0029  0.0000  0.0044  0.0002  0.0045
  13.  C  0.0098  0.0045  0.0463  0.0563  0.9559  0.0028  0.0098  0.0045  0.9974
  14.  H  0.0025  0.0002  0.0198  0.0034  0.0023  0.0009  0.0025  0.0002  0.0019

     Atom   10      11      12      13      14
     ---- ------  ------  ------  ------  ------
   1.  C  0.0023  0.0215  0.0011  0.0098  0.0025
   2.  H  0.0009  0.0011  0.0016  0.0045  0.0002
   3.  C  0.0034  0.0536  0.0125  0.0463  0.0198
   4.  C  0.0198  0.9723  0.0110  0.0563  0.0034
   5.  C  0.0025  0.0086  0.0029  0.9559  0.0023
   6.  H  0.0002  0.0029  0.0000  0.0028  0.0009
   7.  C  0.0023  1.0096  0.0044  0.0098  0.0025
   8.  H  0.0009  0.0044  0.0002  0.0045  0.0002
   9.  C  0.9075  0.0098  0.0045  0.9974  0.0019
  10.  H  0.0000  0.0025  0.0002  0.0019  0.0005
  11.  C  0.0025  0.0000  0.9126  0.9559  0.0023
  12.  H  0.0002  0.9126  0.0000  0.0028  0.0009
  13.  C  0.0019  0.9559  0.0028  0.0000  0.9075
  14.  H  0.0005  0.0023  0.0009  0.9075  0.0000


 Wiberg bond index, Totals by atom:                                            

     Atom    1
     ---- ------
   1.  C  3.9571
   2.  H  0.9546
   3.  C  3.8351
   4.  C  3.8351
   5.  C  3.9571
   6.  H  0.9546
   7.  C  3.9571
   8.  H  0.9546
   9.  C  3.9554
  10.  H  0.9446
  11.  C  3.9571
  12.  H  0.9546
  13.  C  3.9554
  14.  H  0.9446


 Atom-atom overlap-weighted NAO bond order:                                    

     Atom    1       2       3       4       5       6       7       8       9
     ---- ------  ------  ------  ------  ------  ------  ------  ------  ------
   1.  C  0.0000  0.7985  0.7899  0.0267  0.8124 -0.0064 -0.0163  0.0017  0.7704
   2.  H  0.7985  0.0000 -0.0024  0.0018 -0.0064 -0.0015  0.0017  0.0000 -0.0026
   3.  C  0.7899 -0.0024  0.0000  1.1093  0.0267  0.0018  0.7899 -0.0024  0.1096
   4.  C  0.0267  0.0018  1.1093  0.0000  0.7899 -0.0024  0.0267  0.0018 -0.0351
   5.  C  0.8124 -0.0064  0.0267  0.7899  0.0000  0.7985  0.0000  0.0003  0.0202
   6.  H -0.0064 -0.0015  0.0018 -0.0024  0.7985  0.0000  0.0003 -0.0000  0.0013
   7.  C -0.0163  0.0017  0.7899  0.0267  0.0000  0.0003  0.0000  0.7985  0.7704
   8.  H  0.0017  0.0000 -0.0024  0.0018  0.0003 -0.0000  0.7985  0.0000 -0.0026
   9.  C  0.7704 -0.0026  0.1096 -0.0351  0.0202  0.0013  0.7704 -0.0026  0.0000
  10.  H -0.0001 -0.0020 -0.0019  0.0010  0.0004  0.0001 -0.0001 -0.0020  0.7991
  11.  C  0.0000  0.0003  0.0267  0.7899 -0.0163  0.0017  0.8124 -0.0064  0.0202
  12.  H  0.0003 -0.0000  0.0018 -0.0024  0.0017  0.0000 -0.0064 -0.0015  0.0013
  13.  C  0.0202  0.0013 -0.0351  0.1096  0.7704 -0.0026  0.0202  0.0013  0.7994
  14.  H  0.0004  0.0001  0.0010 -0.0019 -0.0001 -0.0020  0.0004  0.0001 -0.0004

     Atom   10      11      12      13      14
     ---- ------  ------  ------  ------  ------
   1.  C -0.0001  0.0000  0.0003  0.0202  0.0004
   2.  H -0.0020  0.0003 -0.0000  0.0013  0.0001
   3.  C -0.0019  0.0267  0.0018 -0.0351  0.0010
   4.  C  0.0010  0.7899 -0.0024  0.1096 -0.0019
   5.  C  0.0004 -0.0163  0.0017  0.7704 -0.0001
   6.  H  0.0001  0.0017  0.0000 -0.0026 -0.0020
   7.  C -0.0001  0.8124 -0.0064  0.0202  0.0004
   8.  H -0.0020 -0.0064 -0.0015  0.0013  0.0001
   9.  C  0.7991  0.0202  0.0013  0.7994 -0.0004
  10.  H  0.0000  0.0004  0.0001 -0.0004 -0.0019
  11.  C  0.0004  0.0000  0.7985  0.7704 -0.0001
  12.  H  0.0001  0.7985  0.0000 -0.0026 -0.0020
  13.  C -0.0004  0.7704 -0.0026  0.0000  0.7991
  14.  H -0.0019 -0.0001 -0.0020  0.7991  0.0000


 Atom-atom overlap-weighted NAO bond order, Totals by atom:                    

     Atom    1
     ---- ------
   1.  C  3.1977
   2.  H  0.7887
   3.  C  2.8148
   4.  C  2.8148
   5.  C  3.1977
   6.  H  0.7887
   7.  C  3.1977
   8.  H  0.7887
   9.  C  3.2514
  10.  H  0.7926
  11.  C  3.1977
  12.  H  0.7887
  13.  C  3.2514
  14.  H  0.7926


 MO bond order:                                                                

     Atom    1       2       3       4       5       6       7       8       9
     ---- ------  ------  ------  ------  ------  ------  ------  ------  ------
   1.  C  0.0000  0.4702  0.2925 -0.1978 -0.5183  0.0649 -0.0924  0.0746 -0.8449
   2.  H  0.4702  0.0000 -0.0226  0.0895 -0.0007 -0.0177  0.0007  0.0003  0.0027
   3.  C  0.2925 -0.0226  0.0000 -0.3178 -0.1071 -0.0434 -0.9733 -0.0140 -0.1751
   4.  C -0.1978  0.0895 -0.3178  0.0000  0.3507  0.1059 -0.4258  0.1213  0.0705
   5.  C -0.5183 -0.0007 -0.1071  0.3507  0.0000 -0.5460  0.1749 -0.0201 -0.1390
   6.  H  0.0649 -0.0177 -0.0434  0.1059 -0.5460  0.0000 -0.0051  0.0277 -0.0793
   7.  C -0.0924  0.0007 -0.9733 -0.4258  0.1749 -0.0051  0.0000  1.6294  1.0400
   8.  H  0.0746  0.0003 -0.0140  0.1213 -0.0201  0.0277  1.6294  0.0000  0.0084
   9.  C -0.8449  0.0027 -0.1751  0.0705 -0.1390 -0.0793  1.0400  0.0084  0.0000
  10.  H  0.0277 -0.0307  0.0292  0.1127  0.0489 -0.0092  0.0222 -0.0273  1.6197
  11.  C  0.2037 -0.0183 -0.1441 -1.0838 -0.0304 -0.0396 -0.0243 -0.0542 -0.0826
  12.  H -0.0266  0.0280  0.0474  0.1044  0.0478  0.0019  0.0036 -0.0157  0.0139
  13.  C -0.0991  0.0177  0.0576 -0.2406 -1.3071  0.0542 -0.1338  0.0789 -0.1570
  14.  H  0.0445 -0.0095  0.0199 -0.0091  0.0317 -0.0346 -0.0264 -0.0082  0.0141

     Atom   10      11      12      13      14
     ---- ------  ------  ------  ------  ------
   1.  C  0.0277  0.2037 -0.0266 -0.0991  0.0445
   2.  H -0.0307 -0.0183  0.0280  0.0177 -0.0095
   3.  C  0.0292 -0.1441  0.0474  0.0576  0.0199
   4.  C  0.1127 -1.0838  0.1044 -0.2406 -0.0091
   5.  C  0.0489 -0.0304  0.0478 -1.3071  0.0317
   6.  H -0.0092 -0.0396  0.0019  0.0542 -0.0346
   7.  C  0.0222 -0.0243  0.0036 -0.1338 -0.0264
   8.  H -0.0273 -0.0542 -0.0157  0.0789 -0.0082
   9.  C  1.6197 -0.0826  0.0139 -0.1570  0.0141
  10.  H  0.0000  0.0224 -0.0081  0.0219 -0.0228
  11.  C  0.0224  0.0000  0.6446  0.3535  0.0108
  12.  H -0.0081  0.6446  0.0000  0.0306 -0.0314
  13.  C  0.0219  0.3535  0.0306  0.0000  0.7440
  14.  H -0.0228  0.0108 -0.0314  0.7440  0.0000


 MO atomic valencies:                                                          

     Atom    1
     ---- ------
   1.  C -0.6010
   2.  H  0.5097
   3.  C -1.3507
   4.  C -1.3199
   5.  C -2.0146
   6.  H -0.5203
   7.  C  1.1895
   8.  H  1.8011
   9.  C  1.2913
  10.  H  1.8064
  11.  C -0.2424
  12.  H  0.8403
  13.  C -0.5790
  14.  H  0.7230


 NATURAL BOND ORBITAL ANALYSIS:

                       Occupancies       Lewis Structure    Low   High
           Occ.    -------------------  -----------------   occ   occ
  Cycle   Thresh.   Lewis   Non-Lewis     CR  BD  3C  LP    (L)   (NL)   Dev
 =============================================================================
   1(1)    1.90    53.35797   0.64203      8  19   0   0     1      1    0.06
   2(2)    1.90    53.35797   0.64203      8  19   0   0     1      1    0.06
   3(1)    1.80    53.35797   0.64203      8  19   0   0     0      1    0.06
 -----------------------------------------------------------------------------

 Structure accepted: No low occupancy Lewis orbitals

 WARNING:  1 low occupancy (<1.9990e) core orbital  found on  C    3
           1 low occupancy (<1.9990e) core orbital  found on  C    4

 --------------------------------------------------------
   Core                     15.99287 ( 99.955% of  16)
   Valence Lewis            37.36510 ( 98.329% of  38)
  ==================       ============================
   Total Lewis              53.35797 ( 98.811% of  54)
  -----------------------------------------------------
   Valence non-Lewis         0.57191 (  1.059% of  54)
   Rydberg non-Lewis         0.07012 (  0.130% of  54)
  ==================       ============================
   Total non-Lewis           0.64203 (  1.189% of  54)
 --------------------------------------------------------


       (Occupancy)   Bond orbital/ Coefficients/ Hybrids
 ---------------------------------------------------------------------------------
     1. (1.99430) BD ( 1) C   1 - H   2  
                ( 61.69%)   0.7854* C   1 s( 30.42%)p 2.29( 69.54%)d 0.00(  0.03%)
                                                  f 0.00(  0.01%)
                                            0.0000 -0.5506 -0.0316 -0.0055  0.0004
                                            0.6487 -0.0101  0.0021 -0.5235  0.0081
                                           -0.0018 -0.0163  0.0035 -0.0013  0.0113
                                            0.0098 -0.0037  0.0006 -0.0013  0.0006
                                            0.0004 -0.0028  0.0041  0.0052  0.0004
                                           -0.0050  0.0060 -0.0007  0.0004 -0.0035
                                           -0.0077
                ( 38.31%)   0.6189* H   2 s( 99.94%)p 0.00(  0.06%)
                                           -0.9997 -0.0030 -0.0006 -0.0184  0.0160
                                           -0.0009
     2. (1.96601) BD ( 1) C   1 - C   3  
                ( 50.70%)   0.7121* C   1 s( 21.88%)p 3.56( 77.96%)d 0.01(  0.14%)
                                                  f 0.00(  0.01%)
                                           -0.0000  0.4674 -0.0177 -0.0032  0.0008
                                            0.4840 -0.0287 -0.0038  0.1329  0.0326
                                           -0.0003 -0.7250 -0.0115 -0.0026 -0.0103
                                            0.0078 -0.0272 -0.0079 -0.0009 -0.0017
                                            0.0195  0.0004 -0.0031  0.0080  0.0047
                                            0.0041 -0.0003 -0.0053  0.0037  0.0061
                                            0.0008
                ( 49.30%)   0.7021* C   3 s( 32.10%)p 2.11( 67.63%)d 0.01(  0.27%)
                                                  f 0.00(  0.00%)
                                            0.0000  0.5665 -0.0050 -0.0034 -0.0004
                                           -0.7056 -0.0160  0.0022  0.3350  0.0151
                                            0.0052  0.2556 -0.0141 -0.0110  0.0145
                                           -0.0079 -0.0384 -0.0071 -0.0056  0.0030
                                            0.0162  0.0080  0.0215 -0.0062 -0.0013
                                           -0.0012  0.0005  0.0039  0.0005  0.0006
                                            0.0010
     3. (1.99150) BD ( 1) C   1 - C   5  
                ( 50.00%)   0.7071* C   1 s( 25.04%)p 2.99( 74.83%)d 0.00(  0.12%)
                                                  f 0.00(  0.01%)
                                            0.0000  0.5002 -0.0149 -0.0019 -0.0001
                                           -0.2451 -0.0412 -0.0035 -0.8285  0.0052
                                            0.0030  0.0093  0.0020 -0.0009 -0.0121
                                            0.0123 -0.0015  0.0003 -0.0021  0.0006
                                           -0.0182 -0.0121 -0.0215  0.0001  0.0005
                                            0.0024  0.0029 -0.0001 -0.0000 -0.0018
                                            0.0070
                ( 50.00%)   0.7071* C   5 s( 25.04%)p 2.99( 74.83%)d 0.00(  0.12%)
                                                  f 0.00(  0.01%)
                                            0.0000  0.5002 -0.0149 -0.0019 -0.0001
                                           -0.2451 -0.0412 -0.0035  0.8285 -0.0052
                                           -0.0030  0.0093  0.0020 -0.0009  0.0121
                                           -0.0123 -0.0015  0.0003  0.0021 -0.0006
                                           -0.0182 -0.0121 -0.0215  0.0001  0.0005
                                            0.0024 -0.0029 -0.0001  0.0000 -0.0018
                                           -0.0070
     4. (1.94377) BD ( 1) C   1 - C   9  
                ( 49.66%)   0.7047* C   1 s( 22.48%)p 3.44( 77.38%)d 0.01(  0.13%)
                                                  f 0.00(  0.01%)
                                           -0.0006  0.4739 -0.0146 -0.0014  0.0000
                                            0.5300 -0.0210 -0.0044  0.1385  0.0320
                                            0.0021  0.6870  0.0145  0.0042 -0.0127
                                            0.0090  0.0231  0.0093 -0.0000  0.0009
                                            0.0185  0.0030 -0.0042  0.0081 -0.0048
                                            0.0029 -0.0007  0.0035 -0.0036  0.0056
                                            0.0012
                ( 50.34%)   0.7095* C   9 s( 23.57%)p 3.24( 76.33%)d 0.00(  0.10%)
                                                  f 0.00(  0.01%)
                                            0.0007  0.4853 -0.0127 -0.0025  0.0005
                                           -0.7066 -0.0139 -0.0000  0.1626  0.0289
                                            0.0027 -0.4856  0.0258  0.0009 -0.0010
                                           -0.0026  0.0204  0.0090  0.0136 -0.0079
                                            0.0066  0.0087  0.0123 -0.0037 -0.0013
                                           -0.0032  0.0022 -0.0055 -0.0027  0.0003
                                           -0.0003
     5. (1.98328) BD ( 1) C   3 - C   4  
                ( 50.00%)   0.7071* C   3 s( 35.37%)p 1.82( 64.31%)d 0.01(  0.31%)
                                                  f 0.00(  0.01%)
                                           -0.0000  0.5947  0.0003  0.0057  0.0010
                                            0.0000  0.0000 -0.0000 -0.5793 -0.0156
                                            0.0114 -0.5538 -0.0189 -0.0109 -0.0000
                                            0.0000  0.0000  0.0000  0.0031  0.0074
                                           -0.0357 -0.0114 -0.0404  0.0015 -0.0007
                                            0.0000  0.0040  0.0030 -0.0000 -0.0000
                                            0.0051
                ( 50.00%)   0.7071* C   4 s( 35.37%)p 1.82( 64.31%)d 0.01(  0.31%)
                                                  f 0.00(  0.01%)
                                           -0.0000  0.5947  0.0003  0.0057  0.0010
                                            0.0000 -0.0000  0.0000  0.5793  0.0156
                                           -0.0114 -0.5538 -0.0189 -0.0109 -0.0000
                                           -0.0000 -0.0000  0.0000 -0.0031 -0.0074
                                           -0.0357 -0.0114 -0.0404  0.0015 -0.0007
                                            0.0000 -0.0040  0.0030  0.0000  0.0000
                                           -0.0051
     6. (1.83785) BD ( 2) C   3 - C   4  
                ( 50.00%)   0.7071* C   3 s(  0.38%)p99.99( 99.06%)d 1.45(  0.56%)
                                                  f 0.01(  0.00%)
                                            0.0002 -0.0500  0.0366  0.0026 -0.0002
                                            0.0000  0.0000 -0.0000  0.6569  0.0065
                                           -0.0017 -0.7428  0.0843 -0.0084 -0.0000
                                            0.0000  0.0000  0.0000  0.0678 -0.0081
                                            0.0160  0.0007 -0.0227  0.0114  0.0043
                                            0.0000  0.0038 -0.0035 -0.0000 -0.0000
                                           -0.0004
                ( 50.00%)   0.7071* C   4 s(  0.38%)p99.99( 99.06%)d 1.45(  0.56%)
                                                  f 0.01(  0.00%)
                                            0.0002 -0.0500  0.0366  0.0026 -0.0002
                                            0.0000 -0.0000  0.0000 -0.6569 -0.0065
                                            0.0017 -0.7428  0.0843 -0.0084 -0.0000
                                           -0.0000 -0.0000  0.0000 -0.0678  0.0081
                                            0.0160  0.0007 -0.0227  0.0114  0.0043
                                            0.0000 -0.0038 -0.0035  0.0000  0.0000
                                            0.0004
     7. (1.96601) BD ( 1) C   3 - C   7  
                ( 49.30%)   0.7021* C   3 s( 32.10%)p 2.11( 67.63%)d 0.01(  0.27%)
                                                  f 0.00(  0.00%)
                                            0.0000  0.5665 -0.0050 -0.0034 -0.0004
                                            0.7056  0.0160 -0.0022  0.3350  0.0151
                                            0.0052  0.2556 -0.0141 -0.0110 -0.0145
                                            0.0079  0.0384  0.0071 -0.0056  0.0030
                                            0.0162  0.0080  0.0215 -0.0062 -0.0013
                                            0.0012  0.0005  0.0039 -0.0005 -0.0006
                                            0.0010
                ( 50.70%)   0.7121* C   7 s( 21.88%)p 3.56( 77.96%)d 0.01(  0.14%)
                                                  f 0.00(  0.01%)
                                           -0.0000  0.4674 -0.0177 -0.0032  0.0008
                                           -0.4840  0.0287  0.0038  0.1329  0.0326
                                           -0.0003 -0.7250 -0.0115 -0.0026  0.0103
                                           -0.0078  0.0272  0.0079 -0.0009 -0.0017
                                            0.0195  0.0004 -0.0031  0.0080  0.0047
                                           -0.0041 -0.0003 -0.0053 -0.0037 -0.0061
                                            0.0008
     8. (1.96601) BD ( 1) C   4 - C   5  
                ( 49.30%)   0.7021* C   4 s( 32.10%)p 2.11( 67.63%)d 0.01(  0.27%)
                                                  f 0.00(  0.00%)
                                            0.0000  0.5665 -0.0050 -0.0034 -0.0004
                                           -0.7056 -0.0160  0.0022 -0.3350 -0.0151
                                           -0.0052  0.2556 -0.0141 -0.0110 -0.0145
                                            0.0079 -0.0384 -0.0071  0.0056 -0.0030
                                            0.0162  0.0080  0.0215 -0.0062 -0.0013
                                           -0.0012 -0.0005  0.0039 -0.0005  0.0006
                                           -0.0010
                ( 50.70%)   0.7121* C   5 s( 21.88%)p 3.56( 77.96%)d 0.01(  0.14%)
                                                  f 0.00(  0.01%)
                                           -0.0000  0.4674 -0.0177 -0.0032  0.0008
                                            0.4840 -0.0287 -0.0038 -0.1329 -0.0326
                                            0.0003 -0.7250 -0.0115 -0.0026  0.0103
                                           -0.0078 -0.0272 -0.0079  0.0009  0.0017
                                            0.0195  0.0004 -0.0031  0.0080  0.0047
                                            0.0041  0.0003 -0.0053 -0.0037  0.0061
                                           -0.0008
     9. (1.96601) BD ( 1) C   4 - C  11  
                ( 49.30%)   0.7021* C   4 s( 32.10%)p 2.11( 67.63%)d 0.01(  0.27%)
                                                  f 0.00(  0.00%)
                                            0.0000  0.5665 -0.0050 -0.0034 -0.0004
                                            0.7056  0.0160 -0.0022 -0.3350 -0.0151
                                           -0.0052  0.2556 -0.0141 -0.0110  0.0145
                                           -0.0079  0.0384  0.0071  0.0056 -0.0030
                                            0.0162  0.0080  0.0215 -0.0062 -0.0013
                                            0.0012 -0.0005  0.0039  0.0005 -0.0006
                                           -0.0010
                ( 50.70%)   0.7121* C  11 s( 21.88%)p 3.56( 77.96%)d 0.01(  0.14%)
                                                  f 0.00(  0.01%)
                                           -0.0000  0.4674 -0.0177 -0.0032  0.0008
                                           -0.4840  0.0287  0.0038 -0.1329 -0.0326
                                            0.0003 -0.7250 -0.0115 -0.0026 -0.0103
                                            0.0078  0.0272  0.0079  0.0009  0.0017
                                            0.0195  0.0004 -0.0031  0.0080  0.0047
                                           -0.0041  0.0003 -0.0053  0.0037 -0.0061
                                           -0.0008
    10. (1.99430) BD ( 1) C   5 - H   6  
                ( 61.69%)   0.7854* C   5 s( 30.42%)p 2.29( 69.54%)d 0.00(  0.03%)
                                                  f 0.00(  0.01%)
                                            0.0000 -0.5506 -0.0316 -0.0055  0.0004
                                            0.6487 -0.0101  0.0021  0.5235 -0.0081
                                            0.0018 -0.0163  0.0035 -0.0013 -0.0113
                                           -0.0098 -0.0037  0.0006  0.0013 -0.0006
                                            0.0004 -0.0028  0.0041  0.0052  0.0004
                                           -0.0050 -0.0060 -0.0007 -0.0004 -0.0035
                                            0.0077
                ( 38.31%)   0.6189* H   6 s( 99.94%)p 0.00(  0.06%)
                                           -0.9997 -0.0030 -0.0006 -0.0184 -0.0160
                                           -0.0009
    11. (1.94377) BD ( 1) C   5 - C  13  
                ( 49.66%)   0.7047* C   5 s( 22.48%)p 3.44( 77.38%)d 0.01(  0.13%)
                                                  f 0.00(  0.01%)
                                           -0.0006  0.4739 -0.0146 -0.0014  0.0000
                                            0.5300 -0.0210 -0.0044 -0.1385 -0.0320
                                           -0.0021  0.6870  0.0145  0.0042  0.0127
                                           -0.0090  0.0231  0.0093  0.0000 -0.0009
                                            0.0185  0.0030 -0.0042  0.0081 -0.0048
                                            0.0029  0.0007  0.0035  0.0036  0.0056
                                           -0.0012
                ( 50.34%)   0.7095* C  13 s( 23.57%)p 3.24( 76.33%)d 0.00(  0.10%)
                                                  f 0.00(  0.01%)
                                            0.0007  0.4853 -0.0127 -0.0025  0.0005
                                           -0.7066 -0.0139 -0.0000 -0.1626 -0.0289
                                           -0.0027 -0.4856  0.0258  0.0009  0.0010
                                            0.0026  0.0204  0.0090 -0.0136  0.0079
                                            0.0066  0.0087  0.0123 -0.0037 -0.0013
                                           -0.0032 -0.0022 -0.0055  0.0027  0.0003
                                            0.0003
    12. (1.99430) BD ( 1) C   7 - H   8  
                ( 61.69%)   0.7854* C   7 s( 30.42%)p 2.29( 69.54%)d 0.00(  0.03%)
                                                  f 0.00(  0.01%)
                                           -0.0000  0.5506  0.0316  0.0055 -0.0004
                                            0.6487 -0.0101  0.0021  0.5235 -0.0081
                                            0.0018  0.0163 -0.0035  0.0013  0.0113
                                            0.0098 -0.0037  0.0006  0.0013 -0.0006
                                           -0.0004  0.0028 -0.0041 -0.0052 -0.0004
                                           -0.0050 -0.0060  0.0007  0.0004 -0.0035
                                            0.0077
                ( 38.31%)   0.6189* H   8 s( 99.94%)p 0.00(  0.06%)
                                            0.9997  0.0030  0.0006 -0.0184 -0.0160
                                            0.0009
    13. (1.94377) BD ( 1) C   7 - C   9  
                ( 49.66%)   0.7047* C   7 s( 22.48%)p 3.44( 77.38%)d 0.01(  0.13%)
                                                  f 0.00(  0.01%)
                                           -0.0006  0.4739 -0.0146 -0.0014  0.0000
                                           -0.5300  0.0210  0.0044  0.1385  0.0320
                                            0.0021  0.6870  0.0145  0.0042  0.0127
                                           -0.0090 -0.0231 -0.0093 -0.0000  0.0009
                                            0.0185  0.0030 -0.0042  0.0081 -0.0048
                                           -0.0029 -0.0007  0.0035  0.0036 -0.0056
                                            0.0012
                ( 50.34%)   0.7095* C   9 s( 23.57%)p 3.24( 76.33%)d 0.00(  0.10%)
                                                  f 0.00(  0.01%)
                                            0.0007  0.4853 -0.0127 -0.0025  0.0005
                                            0.7066  0.0139  0.0000  0.1626  0.0289
                                            0.0027 -0.4856  0.0258  0.0009  0.0010
                                            0.0026 -0.0204 -0.0090  0.0136 -0.0079
                                            0.0066  0.0087  0.0123 -0.0037 -0.0013
                                            0.0032  0.0022 -0.0055  0.0027 -0.0003
                                           -0.0003
    14. (1.99150) BD ( 1) C   7 - C  11  
                ( 50.00%)   0.7071* C   7 s( 25.04%)p 2.99( 74.83%)d 0.00(  0.12%)
                                                  f 0.00(  0.01%)
                                            0.0000  0.5002 -0.0149 -0.0019 -0.0001
                                            0.2451  0.0412  0.0035 -0.8285  0.0052
                                            0.0030  0.0093  0.0020 -0.0009  0.0121
                                           -0.0123  0.0015 -0.0003 -0.0021  0.0006
                                           -0.0182 -0.0121 -0.0215  0.0001  0.0005
                                           -0.0024  0.0029 -0.0001  0.0000  0.0018
                                            0.0070
                ( 50.00%)   0.7071* C  11 s( 25.04%)p 2.99( 74.83%)d 0.00(  0.12%)
                                                  f 0.00(  0.01%)
                                            0.0000  0.5002 -0.0149 -0.0019 -0.0001
                                            0.2451  0.0412  0.0035  0.8285 -0.0052
                                           -0.0030  0.0093  0.0020 -0.0009 -0.0121
                                            0.0123  0.0015 -0.0003  0.0021 -0.0006
                                           -0.0182 -0.0121 -0.0215  0.0001  0.0005
                                           -0.0024 -0.0029 -0.0001 -0.0000  0.0018
                                           -0.0070
    15. (1.98014) BD ( 1) C   9 - H  10  
                ( 62.11%)   0.7881* C   9 s( 29.37%)p 2.40( 70.59%)d 0.00(  0.03%)
                                                  f 0.00(  0.01%)
                                           -0.0003  0.5412  0.0277  0.0023 -0.0004
                                            0.0000  0.0000 -0.0000  0.4695 -0.0063
                                           -0.0010  0.6967 -0.0087  0.0030 -0.0000
                                           -0.0000 -0.0000 -0.0000  0.0090  0.0094
                                           -0.0033 -0.0041  0.0085  0.0058  0.0005
                                            0.0000  0.0091 -0.0053  0.0000  0.0000
                                           -0.0013
                ( 37.89%)   0.6155* H  10 s( 99.93%)p 0.00(  0.07%)
                                            0.9996  0.0015  0.0005  0.0000 -0.0149
                                           -0.0223
    16. (1.98438) BD ( 1) C   9 - C  13  
                ( 50.00%)   0.7071* C   9 s( 23.29%)p 3.29( 76.59%)d 0.00(  0.11%)
                                                  f 0.00(  0.01%)
                                           -0.0000  0.4824 -0.0132  0.0013 -0.0002
                                           -0.0000 -0.0000  0.0000 -0.8511  0.0032
                                            0.0028  0.1997  0.0392  0.0052  0.0000
                                            0.0000  0.0000  0.0000  0.0120 -0.0093
                                           -0.0270 -0.0086 -0.0041 -0.0096  0.0054
                                           -0.0000  0.0063 -0.0008 -0.0000 -0.0000
                                            0.0045
                ( 50.00%)   0.7071* C  13 s( 23.29%)p 3.29( 76.59%)d 0.00(  0.11%)
                                                  f 0.00(  0.01%)
                                           -0.0000  0.4824 -0.0132  0.0013 -0.0002
                                            0.0000  0.0000  0.0000  0.8511 -0.0032
                                           -0.0028  0.1997  0.0392  0.0052 -0.0000
                                           -0.0000 -0.0000 -0.0000 -0.0120  0.0093
                                           -0.0270 -0.0086 -0.0041 -0.0096  0.0054
                                            0.0000 -0.0063 -0.0008 -0.0000 -0.0000
                                           -0.0045
    17. (1.99430) BD ( 1) C  11 - H  12  
                ( 61.69%)   0.7854* C  11 s( 30.42%)p 2.29( 69.54%)d 0.00(  0.03%)
                                                  f 0.00(  0.01%)
                                           -0.0000  0.5506  0.0316  0.0055 -0.0004
                                            0.6487 -0.0101  0.0021 -0.5235  0.0081
                                           -0.0018  0.0163 -0.0035  0.0013 -0.0113
                                           -0.0098 -0.0037  0.0006 -0.0013  0.0006
                                           -0.0004  0.0028 -0.0041 -0.0052 -0.0004
                                           -0.0050  0.0060  0.0007 -0.0004 -0.0035
                                           -0.0077
                ( 38.31%)   0.6189* H  12 s( 99.94%)p 0.00(  0.06%)
                                            0.9997  0.0030  0.0006 -0.0184  0.0160
                                            0.0009
    18. (1.94377) BD ( 1) C  11 - C  13  
                ( 49.66%)   0.7047* C  11 s( 22.48%)p 3.44( 77.38%)d 0.01(  0.13%)
                                                  f 0.00(  0.01%)
                                           -0.0006  0.4739 -0.0146 -0.0014  0.0000
                                           -0.5300  0.0210  0.0044 -0.1385 -0.0320
                                           -0.0021  0.6870  0.0145  0.0042 -0.0127
                                            0.0090 -0.0231 -0.0093  0.0000 -0.0009
                                            0.0185  0.0030 -0.0042  0.0081 -0.0048
                                           -0.0029  0.0007  0.0035 -0.0036 -0.0056
                                           -0.0012
                ( 50.34%)   0.7095* C  13 s( 23.57%)p 3.24( 76.33%)d 0.00(  0.10%)
                                                  f 0.00(  0.01%)
                                            0.0007  0.4853 -0.0127 -0.0025  0.0005
                                            0.7066  0.0139  0.0000 -0.1626 -0.0289
                                           -0.0027 -0.4856  0.0258  0.0009 -0.0010
                                           -0.0026 -0.0204 -0.0090 -0.0136  0.0079
                                            0.0066  0.0087  0.0123 -0.0037 -0.0013
                                            0.0032 -0.0022 -0.0055 -0.0027 -0.0003
                                            0.0003
    19. (1.98014) BD ( 1) C  13 - H  14  
                ( 62.11%)   0.7881* C  13 s( 29.37%)p 2.40( 70.59%)d 0.00(  0.03%)
                                                  f 0.00(  0.01%)
                                            0.0003 -0.5412 -0.0277 -0.0023  0.0004
                                            0.0000  0.0000  0.0000  0.4695 -0.0063
                                           -0.0010 -0.6967  0.0087 -0.0030 -0.0000
                                           -0.0000 -0.0000 -0.0000  0.0090  0.0094
                                            0.0033  0.0041 -0.0085 -0.0058 -0.0005
                                            0.0000  0.0091  0.0053 -0.0000 -0.0000
                                           -0.0013
                ( 37.89%)   0.6155* H  14 s( 99.93%)p 0.00(  0.07%)
                                           -0.9996 -0.0015 -0.0005  0.0000 -0.0149
                                            0.0223
    20. (1.99932) CR ( 1) C   1           s(100.00%)p 0.00(  0.00%)
                                            1.0000  0.0003 -0.0000 -0.0000 -0.0000
                                            0.0003 -0.0000 -0.0000  0.0001  0.0000
                                            0.0000  0.0004  0.0000  0.0000 -0.0000
                                            0.0000  0.0000  0.0000  0.0000  0.0000
                                            0.0000  0.0000 -0.0000  0.0000 -0.0000
                                            0.0000 -0.0000  0.0000 -0.0000  0.0000
                                            0.0000
    21. (1.99848) CR ( 1) C   3           s(100.00%)p 0.00(  0.00%)
                                            1.0000  0.0000 -0.0000 -0.0000  0.0000
                                           -0.0000 -0.0000  0.0000 -0.0002 -0.0000
                                            0.0000  0.0001 -0.0000  0.0000  0.0000
                                           -0.0000 -0.0000 -0.0000 -0.0000  0.0000
                                           -0.0000 -0.0000  0.0000 -0.0000 -0.0000
                                           -0.0000 -0.0000  0.0000  0.0000  0.0000
                                            0.0000
    22. (1.99848) CR ( 1) C   4           s(100.00%)p 0.00(  0.00%)
                                            1.0000  0.0000 -0.0000 -0.0000  0.0000
                                           -0.0000  0.0000 -0.0000  0.0002  0.0000
                                           -0.0000  0.0001 -0.0000  0.0000  0.0000
                                            0.0000  0.0000 -0.0000  0.0000 -0.0000
                                           -0.0000 -0.0000  0.0000 -0.0000 -0.0000
                                           -0.0000  0.0000  0.0000 -0.0000 -0.0000
                                           -0.0000
    23. (1.99932) CR ( 1) C   5           s(100.00%)p 0.00(  0.00%)
                                            1.0000  0.0003 -0.0000 -0.0000 -0.0000
                                            0.0003 -0.0000 -0.0000 -0.0001 -0.0000
                                           -0.0000  0.0004  0.0000  0.0000  0.0000
                                           -0.0000  0.0000  0.0000 -0.0000 -0.0000
                                            0.0000  0.0000 -0.0000  0.0000 -0.0000
                                            0.0000  0.0000  0.0000  0.0000  0.0000
                                           -0.0000
    24. (1.99932) CR ( 1) C   7           s(100.00%)p 0.00(  0.00%)
                                            1.0000  0.0003 -0.0000 -0.0000 -0.0000
                                           -0.0003  0.0000  0.0000  0.0001  0.0000
                                            0.0000  0.0004  0.0000  0.0000  0.0000
                                           -0.0000 -0.0000 -0.0000  0.0000  0.0000
                                            0.0000  0.0000 -0.0000  0.0000 -0.0000
                                           -0.0000 -0.0000  0.0000  0.0000 -0.0000
                                            0.0000
    25. (1.99931) CR ( 1) C   9           s(100.00%)p 0.00(  0.00%)
                                            1.0000 -0.0005  0.0000  0.0000 -0.0000
                                            0.0000  0.0000 -0.0000 -0.0001 -0.0000
                                           -0.0000  0.0009 -0.0000 -0.0000 -0.0000
                                           -0.0000 -0.0000 -0.0000 -0.0000  0.0000
                                           -0.0000 -0.0000 -0.0000  0.0000  0.0000
                                            0.0000 -0.0000  0.0000  0.0000  0.0000
                                            0.0000
    26. (1.99932) CR ( 1) C  11           s(100.00%)p 0.00(  0.00%)
                                            1.0000  0.0003 -0.0000 -0.0000 -0.0000
                                           -0.0003  0.0000  0.0000 -0.0001 -0.0000
                                           -0.0000  0.0004  0.0000  0.0000 -0.0000
                                            0.0000 -0.0000 -0.0000 -0.0000 -0.0000
                                            0.0000  0.0000 -0.0000  0.0000 -0.0000
                                           -0.0000  0.0000  0.0000 -0.0000 -0.0000
                                           -0.0000
    27. (1.99931) CR ( 1) C  13           s(100.00%)p 0.00(  0.00%)
                                            1.0000 -0.0005  0.0000  0.0000 -0.0000
                                           -0.0000 -0.0000 -0.0000  0.0001  0.0000
                                            0.0000  0.0009 -0.0000 -0.0000  0.0000
                                            0.0000  0.0000  0.0000  0.0000 -0.0000
                                           -0.0000 -0.0000 -0.0000  0.0000  0.0000
                                           -0.0000  0.0000  0.0000  0.0000  0.0000
                                           -0.0000
    28. (0.00307) RY*( 1) C   1           s( 34.16%)p 0.97( 33.07%)d 0.86( 29.30%)
                                                  f 0.10(  3.47%)
                                           -0.0000  0.0086  0.5567 -0.1772  0.0157
                                            0.0320  0.1579 -0.1168 -0.0190 -0.0178
                                            0.0749 -0.0018 -0.4900  0.2114 -0.1989
                                           -0.1686  0.1867 -0.0800  0.3367  0.0320
                                           -0.2012  0.1330 -0.0747 -0.0745  0.0164
                                           -0.0291  0.0119  0.1029  0.0659 -0.1309
                                           -0.0376
    29. (0.00188) RY*( 2) C   1           s( 11.05%)p 4.27( 47.16%)d 3.65( 40.35%)
                                                  f 0.13(  1.44%)
                                           -0.0000  0.0475  0.2977 -0.1373 -0.0281
                                            0.0361  0.4247 -0.0124 -0.0308 -0.4945
                                            0.0551 -0.0011  0.1868 -0.0795  0.3821
                                           -0.2887 -0.1501  0.0609 -0.1520 -0.0100
                                            0.1377 -0.0345  0.2947 -0.1334  0.0116
                                           -0.0074 -0.0740 -0.0604 -0.0128  0.0278
                                           -0.0640
    30. (0.00099) RY*( 3) C   1           s(  1.80%)p24.32( 43.81%)d27.79( 50.06%)
                                                  f 2.40(  4.32%)
                                            0.0000 -0.0059  0.1265  0.0232  0.0380
                                            0.0181 -0.3790 -0.0801  0.0144 -0.4122
                                            0.1388 -0.0081  0.3122 -0.0293 -0.4515
                                           -0.0585  0.0829 -0.0911 -0.2788 -0.0268
                                           -0.3733  0.1557  0.1823  0.0539 -0.0432
                                            0.0526  0.0104 -0.0110 -0.0502 -0.1881
                                           -0.0211
    31. (0.00077) RY*( 4) C   1           s(  6.45%)p10.06( 64.90%)d 4.13( 26.64%)
                                                  f 0.31(  2.01%)
                                           -0.0000 -0.0023  0.2480 -0.0533  0.0133
                                            0.0039  0.3645 -0.1900 -0.0092  0.4812
                                           -0.0979 -0.0095  0.4309 -0.2303 -0.0757
                                           -0.0524  0.0210 -0.0717 -0.2435 -0.0922
                                           -0.1950  0.1674 -0.3141 -0.1407 -0.0145
                                           -0.0824  0.0477 -0.0468 -0.0418 -0.0761
                                            0.0325
    32. (0.00057) RY*( 5) C   1           s(  6.77%)p 1.00(  6.80%)d11.82( 80.10%)
                                                  f 0.93(  6.32%)
                                           -0.0000 -0.0177  0.2556  0.0334  0.0316
                                           -0.0085 -0.1499 -0.0677 -0.0102  0.0277
                                            0.1290 -0.0144  0.1400  0.0600 -0.2055
                                           -0.1021  0.3762 -0.1794 -0.1688  0.0919
                                            0.6336 -0.3377 -0.1481 -0.0175 -0.0715
                                           -0.0822 -0.0609  0.0924 -0.0530  0.1154
                                           -0.1515
    33. (0.00028) RY*( 6) C   1           s(  1.87%)p21.63( 40.38%)d27.09( 50.56%)
                                                  f 3.85(  7.19%)
                                            0.0000 -0.0014  0.1307 -0.0356  0.0181
                                            0.0074 -0.3656 -0.2500  0.0132 -0.2327
                                           -0.3884 -0.0033 -0.0492 -0.0029  0.4953
                                            0.0837  0.1974 -0.0941 -0.1408  0.2057
                                           -0.0399  0.1899 -0.3246 -0.0184  0.0138
                                           -0.1389  0.0675  0.0323  0.0348  0.0141
                                            0.2130
    34. (0.00029) RY*( 7) C   1           s(  0.67%)p99.99( 72.55%)d36.25( 24.20%)
                                                  f 3.86(  2.58%)
                                           -0.0000  0.0007 -0.0456  0.0607 -0.0302
                                            0.0011  0.0057  0.0615 -0.0026  0.0262
                                            0.0017  0.0090 -0.5704 -0.6290 -0.0799
                                           -0.1175  0.1384  0.0622 -0.4374 -0.0104
                                            0.0397  0.0282  0.0537 -0.0458  0.0291
                                            0.0276 -0.0056 -0.1378 -0.0277 -0.0606
                                           -0.0260
    35. (0.00017) RY*( 8) C   1           s( 18.79%)p 1.40( 26.33%)d 2.59( 48.61%)
                                                  f 0.33(  6.26%)
                                           -0.0000  0.0011  0.1807  0.3919  0.0401
                                           -0.0001 -0.1067  0.1096 -0.0057  0.3599
                                            0.3231 -0.0067  0.0303  0.0709  0.3659
                                           -0.0782  0.2030 -0.1572 -0.0981  0.2823
                                           -0.2474  0.0153  0.3596  0.0093 -0.0087
                                            0.1302 -0.1432  0.0767  0.0517  0.1114
                                            0.0643
    36. (0.00014) RY*( 9) C   1           s( 30.57%)p 0.57( 17.53%)d 1.54( 46.93%)
                                                  f 0.16(  4.97%)
                                            0.0000 -0.0122  0.1759  0.5207  0.0589
                                            0.0054 -0.2401 -0.2883  0.0006  0.0076
                                            0.1631  0.0117 -0.0754  0.0459  0.0000
                                           -0.2472 -0.4011  0.3523  0.0471 -0.2364
                                            0.0637 -0.0079 -0.1941 -0.1527  0.0350
                                           -0.1574 -0.0621 -0.0901 -0.0747  0.0657
                                            0.0427
    37. (0.00006) RY*(10) C   1           s(  3.29%)p 9.05( 29.76%)d18.08( 59.43%)
                                                  f 2.29(  7.51%)
    38. (0.00006) RY*(11) C   1           s(  0.53%)p55.46( 29.16%)d85.31( 44.86%)
                                                  f48.39( 25.45%)
    39. (0.00004) RY*(12) C   1           s(  4.28%)p 6.71( 28.72%)d15.20( 65.10%)
                                                  f 0.44(  1.90%)
    40. (0.00005) RY*(13) C   1           s( 19.18%)p 0.89( 17.16%)d 2.69( 51.61%)
                                                  f 0.63( 12.05%)
    41. (0.00004) RY*(14) C   1           s(  2.00%)p 6.29( 12.57%)d34.97( 69.85%)
                                                  f 7.80( 15.59%)
    42. (0.00000) RY*(15) C   1           s( 18.32%)p 4.11( 75.35%)d 0.32(  5.95%)
                                                  f 0.02(  0.38%)
    43. (0.00001) RY*(16) C   1           s(  1.24%)p 6.25(  7.75%)d72.98( 90.54%)
                                                  f 0.38(  0.47%)
    44. (0.00001) RY*(17) C   1           s(  1.08%)p 1.48(  1.60%)d88.95( 96.06%)
                                                  f 1.17(  1.27%)
    45. (0.00001) RY*(18) C   1           s( 29.38%)p 0.71( 20.89%)d 1.55( 45.59%)
                                                  f 0.14(  4.14%)
    46. (0.00000) RY*(19) C   1           s( 97.89%)p 0.01(  0.96%)d 0.01(  1.01%)
                                                  f 0.00(  0.14%)
    47. (0.00000) RY*(20) C   1           s(  0.20%)p11.24(  2.28%)d18.77(  3.81%)
                                                  f99.99( 93.70%)
    48. (0.00000) RY*(21) C   1           s(  1.79%)p 1.66(  2.97%)d16.69( 29.86%)
                                                  f36.53( 65.38%)
    49. (0.00000) RY*(22) C   1           s(  1.00%)p 0.67(  0.67%)d 3.58(  3.58%)
                                                  f94.75( 94.76%)
    50. (0.00000) RY*(23) C   1           s(  0.43%)p 4.53(  1.93%)d 9.40(  4.00%)
                                                  f99.99( 93.64%)
    51. (0.00000) RY*(24) C   1           s(  0.05%)p 6.57(  0.33%)d99.99(  6.75%)
                                                  f99.99( 92.86%)
    52. (0.00000) RY*(25) C   1           s(  4.71%)p 2.84( 13.41%)d 3.00( 14.13%)
                                                  f14.37( 67.74%)
    53. (0.00000) RY*(26) C   1           s(  2.68%)p 0.83(  2.23%)d 3.98( 10.68%)
                                                  f31.48( 84.41%)
    54. (0.00051) RY*( 1) H   2           s( 96.06%)p 0.04(  3.94%)
                                            0.0016  0.9800 -0.0135 -0.0961  0.1700
                                           -0.0354
    55. (0.00016) RY*( 2) H   2           s( 78.00%)p 0.28( 22.00%)
                                           -0.0073  0.0361  0.8824  0.4499  0.0973
                                           -0.0900
    56. (0.00013) RY*( 3) H   2           s(  0.78%)p99.99( 99.22%)
                                           -0.0016  0.0193  0.0860 -0.2510 -0.4264
                                           -0.8645
    57. (0.00011) RY*( 4) H   2           s( 12.46%)p 7.02( 87.54%)
                                           -0.0037  0.0964  0.3396 -0.4308 -0.6696
                                            0.4913
    58. (0.00002) RY*( 5) H   2           s( 12.75%)p 6.84( 87.25%)
    59. (0.00310) RY*( 1) C   3           s(  3.44%)p21.10( 72.51%)d 6.63( 22.77%)
                                                  f 0.37(  1.28%)
                                            0.0000  0.0164  0.1383  0.1210  0.0176
                                           -0.0000  0.0000 -0.0000 -0.0631  0.5962
                                            0.1285  0.0635  0.5768 -0.1115  0.0000
                                            0.0000  0.0000 -0.0000  0.4302 -0.0517
                                           -0.0990 -0.0425 -0.0107  0.1682  0.0804
                                           -0.0000  0.0602 -0.0517  0.0000  0.0000
                                           -0.0057
    60. (0.00130) RY*( 2) C   3           s( 15.32%)p 4.27( 65.41%)d 1.01( 15.46%)
                                                  f 0.25(  3.82%)
                                            0.0000  0.0240 -0.1295  0.3681 -0.0193
                                           -0.0000 -0.0000  0.0000  0.0033 -0.5743
                                           -0.3250  0.0507  0.4640 -0.0267  0.0000
                                           -0.0000 -0.0000 -0.0000  0.0120 -0.0428
                                           -0.2752  0.0339 -0.1931  0.1962  0.0718
                                           -0.0000  0.0192 -0.1744  0.0000  0.0000
                                            0.0472
    61. (0.00115) RY*( 3) C   3           s(  0.00%)p 1.00(  3.99%)d22.74( 90.82%)
                                                  f 1.30(  5.19%)
                                            0.0000  0.0000  0.0000  0.0000  0.0000
                                           -0.0508  0.1830  0.0621  0.0000 -0.0000
                                           -0.0000  0.0000 -0.0000  0.0000 -0.5995
                                           -0.0584  0.6888 -0.2662  0.0000 -0.0000
                                           -0.0000  0.0000 -0.0000  0.0000 -0.0000
                                            0.1524  0.0000  0.0000 -0.1673 -0.0264
                                            0.0000
    62. (0.00088) RY*( 4) C   3           s(  0.00%)p 1.00( 76.21%)d 0.27( 20.68%)
                                                  f 0.04(  3.11%)
                                            0.0000 -0.0000 -0.0000 -0.0000 -0.0000
                                           -0.0017  0.8729 -0.0109  0.0000 -0.0000
                                            0.0000 -0.0000  0.0000 -0.0000 -0.0863
                                           -0.3230 -0.3049  0.0456  0.0000  0.0000
                                            0.0000  0.0000 -0.0000 -0.0000  0.0000
                                           -0.1359 -0.0000 -0.0000 -0.0637 -0.0926
                                           -0.0000
    63. (0.00046) RY*( 5) C   3           s( 17.64%)p 1.45( 25.57%)d 3.08( 54.33%)
                                                  f 0.14(  2.47%)
                                            0.0000 -0.0102  0.4178 -0.0163  0.0378
                                            0.0000  0.0000 -0.0000  0.0143 -0.0767
                                           -0.0125  0.0435 -0.3700 -0.3327  0.0000
                                            0.0000 -0.0000 -0.0000  0.2813  0.0077
                                           -0.0128  0.1035 -0.6297  0.2380 -0.0779
                                            0.0000  0.1357  0.0127  0.0000  0.0000
                                            0.0071
    64. (0.00036) RY*( 6) C   3           s(  7.01%)p 2.49( 17.43%)d 9.52( 66.69%)
                                                  f 1.27(  8.87%)
                                            0.0000  0.0074  0.2325  0.1253  0.0173
                                            0.0000  0.0000 -0.0000 -0.0206 -0.0505
                                            0.2949  0.0070  0.2841 -0.0606  0.0000
                                            0.0000 -0.0000 -0.0000 -0.3309 -0.4789
                                            0.3001  0.3354 -0.2022 -0.2908 -0.2105
                                           -0.0000 -0.1289 -0.0826  0.0000  0.0000
                                           -0.1448
    65. (0.00030) RY*( 7) C   3           s( 19.14%)p 2.53( 48.38%)d 1.64( 31.39%)
                                                  f 0.06(  1.09%)
                                            0.0000 -0.0032  0.3998 -0.1722  0.0437
                                            0.0000 -0.0000 -0.0000 -0.0221 -0.2437
                                           -0.0338 -0.0036  0.1092 -0.6409 -0.0000
                                           -0.0000 -0.0000 -0.0000 -0.0789 -0.0293
                                            0.0335 -0.1884  0.5142  0.0757  0.0661
                                           -0.0000 -0.0740  0.0320 -0.0000 -0.0000
                                           -0.0089
    66. (0.00025) RY*( 8) C   3           s(  0.00%)p 1.00( 36.39%)d 1.55( 56.53%)
                                                  f 0.19(  7.08%)
                                            0.0000  0.0000  0.0000 -0.0000  0.0000
                                           -0.0154  0.3807  0.4677 -0.0000 -0.0000
                                           -0.0000  0.0000  0.0000 -0.0000  0.2590
                                            0.6846  0.1308 -0.1112 -0.0000 -0.0000
                                            0.0000 -0.0000  0.0000  0.0000  0.0000
                                            0.0849 -0.0000  0.0000  0.1954  0.1595
                                           -0.0000
    67. (0.00018) RY*( 9) C   3           s(  4.02%)p 2.59( 10.40%)d21.08( 84.66%)
                                                  f 0.23(  0.92%)
                                            0.0000  0.0048 -0.0463  0.1898 -0.0445
                                            0.0000  0.0000 -0.0000 -0.0290 -0.1721
                                           -0.2209  0.0105 -0.1565  0.0135 -0.0000
                                            0.0000  0.0000  0.0000  0.6635 -0.3063
                                            0.2548 -0.0021  0.1933 -0.4586  0.0419
                                            0.0000  0.0631 -0.0003 -0.0000 -0.0000
                                           -0.0591
    68. (0.00010) RY*(10) C   3           s(  0.00%)p 1.00( 28.66%)d 2.32( 66.56%)
                                                  f 0.17(  4.78%)
    69. (0.00006) RY*(11) C   3           s(  0.00%)p 1.00( 17.75%)d 3.67( 65.17%)
                                                  f 0.96( 17.08%)
    70. (0.00007) RY*(12) C   3           s(  7.90%)p 2.91( 22.99%)d 8.30( 65.54%)
                                                  f 0.45(  3.58%)
    71. (0.00005) RY*(13) C   3           s( 33.10%)p 0.96( 31.75%)d 0.86( 28.53%)
                                                  f 0.20(  6.61%)
    72. (0.00002) RY*(14) C   3           s( 27.71%)p 0.34(  9.31%)d 2.01( 55.58%)
                                                  f 0.27(  7.40%)
    73. (0.00003) RY*(15) C   3           s(  3.00%)p 2.28(  6.86%)d24.04( 72.25%)
                                                  f 5.95( 17.89%)
    74. (0.00002) RY*(16) C   3           s( 39.17%)p 1.09( 42.55%)d 0.43( 16.93%)
                                                  f 0.03(  1.36%)
    75. (0.00002) RY*(17) C   3           s(  0.00%)p 1.00( 20.68%)d 2.56( 52.85%)
                                                  f 1.28( 26.47%)
    76. (0.00000) RY*(18) C   3           s( 96.37%)p 0.01(  0.91%)d 0.02(  2.38%)
                                                  f 0.00(  0.34%)
    77. (0.00000) RY*(19) C   3           s( 19.24%)p 2.01( 38.74%)d 2.15( 41.40%)
                                                  f 0.03(  0.61%)
    78. (0.00000) RY*(20) C   3           s(  1.72%)p 0.12(  0.21%)d 7.69( 13.20%)
                                                  f49.49( 84.88%)
    79. (0.00000) RY*(21) C   3           s(  0.00%)p 1.00(  2.22%)d 4.00(  8.87%)
                                                  f40.06( 88.91%)
    80. (0.00000) RY*(22) C   3           s(  1.86%)p 0.87(  1.62%)d 9.31( 17.35%)
                                                  f42.49( 79.17%)
    81. (0.00001) RY*(23) C   3           s(  2.53%)p 2.32(  5.85%)d 2.15(  5.43%)
                                                  f34.11( 86.19%)
    82. (0.00000) RY*(24) C   3           s(  0.00%)p 1.00( 14.17%)d 1.99( 28.15%)
                                                  f 4.07( 57.68%)
    83. (0.00000) RY*(25) C   3           s(  0.00%)p 1.00(  0.29%)d34.90( 10.01%)
                                                  f99.99( 89.70%)
    84. (0.00000) RY*(26) C   3           s(  0.88%)p 0.59(  0.52%)d 5.77(  5.09%)
                                                  f99.99( 93.51%)
    85. (0.00310) RY*( 1) C   4           s(  3.44%)p21.10( 72.51%)d 6.63( 22.77%)
                                                  f 0.37(  1.28%)
                                           -0.0000  0.0164  0.1383  0.1210  0.0176
                                            0.0000 -0.0000 -0.0000  0.0631 -0.5962
                                           -0.1285  0.0635  0.5768 -0.1115  0.0000
                                            0.0000 -0.0000 -0.0000 -0.4302  0.0517
                                           -0.0990 -0.0425 -0.0107  0.1682  0.0804
                                           -0.0000 -0.0602 -0.0517 -0.0000 -0.0000
                                            0.0057
    86. (0.00130) RY*( 2) C   4           s( 15.32%)p 4.27( 65.41%)d 1.01( 15.46%)
                                                  f 0.25(  3.82%)
                                           -0.0000  0.0240 -0.1295  0.3681 -0.0193
                                            0.0000  0.0000 -0.0000 -0.0033  0.5743
                                            0.3250  0.0507  0.4640 -0.0267  0.0000
                                           -0.0000  0.0000  0.0000 -0.0120  0.0428
                                           -0.2752  0.0339 -0.1931  0.1962  0.0718
                                           -0.0000 -0.0192 -0.1744 -0.0000 -0.0000
                                           -0.0472
    87. (0.00115) RY*( 3) C   4           s(  0.00%)p 1.00(  3.99%)d22.74( 90.82%)
                                                  f 1.30(  5.19%)
                                            0.0000 -0.0000 -0.0000 -0.0000 -0.0000
                                           -0.0508  0.1830  0.0621 -0.0000  0.0000
                                           -0.0000  0.0000  0.0000 -0.0000  0.5995
                                            0.0584  0.6888 -0.2662 -0.0000  0.0000
                                           -0.0000 -0.0000 -0.0000 -0.0000  0.0000
                                            0.1524  0.0000 -0.0000  0.1673 -0.0264
                                            0.0000
    88. (0.00088) RY*( 4) C   4           s(  0.00%)p 1.00( 76.21%)d 0.27( 20.68%)
                                                  f 0.04(  3.11%)
                                            0.0000  0.0000  0.0000 -0.0000  0.0000
                                           -0.0017  0.8729 -0.0109  0.0000  0.0000
                                            0.0000  0.0000 -0.0000 -0.0000  0.0863
                                            0.3230 -0.3049  0.0456 -0.0000  0.0000
                                           -0.0000 -0.0000 -0.0000  0.0000 -0.0000
                                           -0.1359 -0.0000  0.0000  0.0637 -0.0926
                                           -0.0000
    89. (0.00046) RY*( 5) C   4           s( 17.64%)p 1.45( 25.57%)d 3.08( 54.33%)
                                                  f 0.14(  2.47%)
                                           -0.0000 -0.0102  0.4178 -0.0163  0.0378
                                           -0.0000 -0.0000 -0.0000 -0.0143  0.0767
                                            0.0125  0.0435 -0.3700 -0.3327  0.0000
                                            0.0000  0.0000  0.0000 -0.2813 -0.0077
                                           -0.0128  0.1035 -0.6297  0.2380 -0.0779
                                           -0.0000 -0.1357  0.0127  0.0000 -0.0000
                                           -0.0071
    90. (0.00036) RY*( 6) C   4           s(  7.01%)p 2.49( 17.43%)d 9.52( 66.69%)
                                                  f 1.27(  8.87%)
                                            0.0000  0.0074  0.2325  0.1253  0.0173
                                            0.0000 -0.0000 -0.0000  0.0206  0.0505
                                           -0.2949  0.0070  0.2841 -0.0606  0.0000
                                            0.0000 -0.0000  0.0000  0.3309  0.4789
                                            0.3001  0.3354 -0.2022 -0.2908 -0.2105
                                           -0.0000  0.1289 -0.0826  0.0000 -0.0000
                                            0.1448
    91. (0.00030) RY*( 7) C   4           s( 19.14%)p 2.53( 48.38%)d 1.64( 31.39%)
                                                  f 0.06(  1.09%)
                                            0.0000 -0.0032  0.3998 -0.1722  0.0437
                                            0.0000 -0.0000 -0.0000  0.0221  0.2437
                                            0.0338 -0.0036  0.1092 -0.6409  0.0000
                                            0.0000 -0.0000  0.0000  0.0789  0.0293
                                            0.0335 -0.1884  0.5142  0.0757  0.0661
                                           -0.0000  0.0740  0.0320  0.0000 -0.0000
                                            0.0089
    92. (0.00025) RY*( 8) C   4           s(  0.00%)p 1.00( 36.39%)d 1.55( 56.53%)
                                                  f 0.19(  7.08%)
                                           -0.0000  0.0000 -0.0000  0.0000 -0.0000
                                            0.0154 -0.3807 -0.4677 -0.0000 -0.0000
                                           -0.0000 -0.0000 -0.0000  0.0000  0.2590
                                            0.6846 -0.1308  0.1112 -0.0000 -0.0000
                                           -0.0000  0.0000 -0.0000 -0.0000  0.0000
                                           -0.0849 -0.0000  0.0000  0.1954 -0.1595
                                           -0.0000
    93. (0.00018) RY*( 9) C   4           s(  4.02%)p 2.59( 10.40%)d21.08( 84.66%)
                                                  f 0.23(  0.92%)
                                            0.0000  0.0048 -0.0463  0.1898 -0.0445
                                            0.0000  0.0000 -0.0000  0.0290  0.1721
                                            0.2209  0.0105 -0.1565  0.0135  0.0000
                                           -0.0000  0.0000  0.0000 -0.6635  0.3063
                                            0.2548 -0.0021  0.1933 -0.4586  0.0419
                                            0.0000 -0.0631 -0.0003  0.0000 -0.0000
                                            0.0591
    94. (0.00010) RY*(10) C   4           s(  0.00%)p 1.00( 28.66%)d 2.32( 66.56%)
                                                  f 0.17(  4.78%)
    95. (0.00006) RY*(11) C   4           s(  0.00%)p 1.00( 17.75%)d 3.67( 65.17%)
                                                  f 0.96( 17.08%)
    96. (0.00007) RY*(12) C   4           s(  7.90%)p 2.91( 22.99%)d 8.30( 65.54%)
                                                  f 0.45(  3.58%)
    97. (0.00005) RY*(13) C   4           s( 33.10%)p 0.96( 31.75%)d 0.86( 28.53%)
                                                  f 0.20(  6.61%)
    98. (0.00002) RY*(14) C   4           s( 27.71%)p 0.34(  9.31%)d 2.01( 55.58%)
                                                  f 0.27(  7.40%)
    99. (0.00003) RY*(15) C   4           s(  3.00%)p 2.28(  6.86%)d24.04( 72.25%)
                                                  f 5.95( 17.89%)
   100. (0.00002) RY*(16) C   4           s( 39.17%)p 1.09( 42.55%)d 0.43( 16.93%)
                                                  f 0.03(  1.36%)
   101. (0.00002) RY*(17) C   4           s(  0.00%)p 1.00( 20.68%)d 2.56( 52.85%)
                                                  f 1.28( 26.47%)
   102. (0.00000) RY*(18) C   4           s( 96.37%)p 0.01(  0.91%)d 0.02(  2.38%)
                                                  f 0.00(  0.34%)
   103. (0.00000) RY*(19) C   4           s( 19.24%)p 2.01( 38.74%)d 2.15( 41.40%)
                                                  f 0.03(  0.61%)
   104. (0.00000) RY*(20) C   4           s(  1.72%)p 0.12(  0.21%)d 7.69( 13.20%)
                                                  f49.49( 84.88%)
   105. (0.00000) RY*(21) C   4           s(  0.00%)p 1.00(  2.22%)d 4.00(  8.87%)
                                                  f40.06( 88.91%)
   106. (0.00000) RY*(22) C   4           s(  1.86%)p 0.87(  1.62%)d 9.31( 17.35%)
                                                  f42.49( 79.17%)
   107. (0.00001) RY*(23) C   4           s(  2.53%)p 2.32(  5.85%)d 2.15(  5.43%)
                                                  f34.11( 86.19%)
   108. (0.00000) RY*(24) C   4           s(  0.00%)p 1.00( 14.17%)d 1.99( 28.15%)
                                                  f 4.07( 57.68%)
   109. (0.00000) RY*(25) C   4           s(  0.00%)p 1.00(  0.29%)d34.90( 10.01%)
                                                  f99.99( 89.70%)
   110. (0.00000) RY*(26) C   4           s(  0.88%)p 0.59(  0.52%)d 5.77(  5.09%)
                                                  f99.99( 93.51%)
   111. (0.00307) RY*( 1) C   5           s( 34.16%)p 0.97( 33.07%)d 0.86( 29.30%)
                                                  f 0.10(  3.47%)
                                           -0.0000  0.0086  0.5567 -0.1772  0.0157
                                            0.0320  0.1579 -0.1168  0.0190  0.0178
                                           -0.0749 -0.0018 -0.4900  0.2114  0.1989
                                            0.1686  0.1867 -0.0800 -0.3367 -0.0320
                                           -0.2012  0.1330 -0.0747 -0.0745  0.0164
                                           -0.0291 -0.0119  0.1029 -0.0659 -0.1309
                                            0.0376
   112. (0.00188) RY*( 2) C   5           s( 11.05%)p 4.27( 47.16%)d 3.65( 40.35%)
                                                  f 0.13(  1.44%)
                                           -0.0000  0.0475  0.2977 -0.1373 -0.0281
                                            0.0361  0.4247 -0.0124  0.0308  0.4945
                                           -0.0551 -0.0011  0.1868 -0.0795 -0.3821
                                            0.2887 -0.1501  0.0609  0.1520  0.0100
                                            0.1377 -0.0345  0.2947 -0.1334  0.0116
                                           -0.0074  0.0740 -0.0604  0.0128  0.0278
                                            0.0640
   113. (0.00099) RY*( 3) C   5           s(  1.80%)p24.32( 43.81%)d27.79( 50.06%)
                                                  f 2.40(  4.32%)
                                            0.0000 -0.0059  0.1265  0.0232  0.0380
                                            0.0181 -0.3790 -0.0801 -0.0144  0.4122
                                           -0.1388 -0.0081  0.3122 -0.0293  0.4515
                                            0.0585  0.0829 -0.0911  0.2788  0.0268
                                           -0.3733  0.1557  0.1823  0.0539 -0.0432
                                            0.0526 -0.0104 -0.0110  0.0502 -0.1881
                                            0.0211
   114. (0.00077) RY*( 4) C   5           s(  6.45%)p10.06( 64.90%)d 4.13( 26.64%)
                                                  f 0.31(  2.01%)
                                           -0.0000 -0.0023  0.2480 -0.0533  0.0133
                                            0.0039  0.3645 -0.1900  0.0092 -0.4812
                                            0.0979 -0.0095  0.4309 -0.2303  0.0757
                                            0.0524  0.0210 -0.0717  0.2435  0.0922
                                           -0.1950  0.1674 -0.3141 -0.1407 -0.0145
                                           -0.0824 -0.0477 -0.0468  0.0418 -0.0761
                                           -0.0325
   115. (0.00057) RY*( 5) C   5           s(  6.77%)p 1.00(  6.80%)d11.82( 80.10%)
                                                  f 0.93(  6.32%)
                                           -0.0000 -0.0177  0.2556  0.0334  0.0316
                                           -0.0085 -0.1499 -0.0677  0.0102 -0.0277
                                           -0.1290 -0.0144  0.1400  0.0600  0.2055
                                            0.1021  0.3762 -0.1794  0.1688 -0.0919
                                            0.6336 -0.3377 -0.1481 -0.0175 -0.0715
                                           -0.0822  0.0609  0.0924  0.0530  0.1154
                                            0.1515
   116. (0.00028) RY*( 6) C   5           s(  1.87%)p21.63( 40.38%)d27.09( 50.56%)
                                                  f 3.85(  7.19%)
                                            0.0000 -0.0014  0.1307 -0.0356  0.0181
                                            0.0074 -0.3656 -0.2500 -0.0132  0.2327
                                            0.3884 -0.0033 -0.0492 -0.0029 -0.4953
                                           -0.0837  0.1974 -0.0941  0.1408 -0.2057
                                           -0.0399  0.1899 -0.3246 -0.0184  0.0138
                                           -0.1389 -0.0675  0.0323 -0.0348  0.0141
                                           -0.2130
   117. (0.00029) RY*( 7) C   5           s(  0.67%)p99.99( 72.55%)d36.25( 24.20%)
                                                  f 3.86(  2.58%)
                                           -0.0000  0.0007 -0.0456  0.0607 -0.0302
                                            0.0011  0.0057  0.0615  0.0026 -0.0262
                                           -0.0017  0.0090 -0.5704 -0.6290  0.0799
                                            0.1175  0.1384  0.0622  0.4374  0.0104
                                            0.0397  0.0282  0.0537 -0.0458  0.0291
                                            0.0276  0.0056 -0.1378  0.0277 -0.0606
                                            0.0260
   118. (0.00017) RY*( 8) C   5           s( 18.79%)p 1.40( 26.33%)d 2.59( 48.61%)
                                                  f 0.33(  6.26%)
                                           -0.0000  0.0011  0.1807  0.3919  0.0401
                                           -0.0001 -0.1067  0.1096  0.0057 -0.3599
                                           -0.3231 -0.0067  0.0303  0.0709 -0.3659
                                            0.0782  0.2030 -0.1572  0.0981 -0.2823
                                           -0.2474  0.0153  0.3596  0.0093 -0.0087
                                            0.1302  0.1432  0.0767 -0.0517  0.1114
                                           -0.0643
   119. (0.00014) RY*( 9) C   5           s( 30.57%)p 0.57( 17.53%)d 1.54( 46.93%)
                                                  f 0.16(  4.97%)
                                            0.0000 -0.0122  0.1759  0.5207  0.0589
                                            0.0054 -0.2401 -0.2883 -0.0006 -0.0076
                                           -0.1631  0.0117 -0.0754  0.0459 -0.0000
                                            0.2472 -0.4011  0.3523 -0.0471  0.2364
                                            0.0637 -0.0079 -0.1941 -0.1527  0.0350
                                           -0.1574  0.0621 -0.0901  0.0747  0.0657
                                           -0.0427
   120. (0.00006) RY*(10) C   5           s(  3.29%)p 9.05( 29.76%)d18.08( 59.43%)
                                                  f 2.29(  7.51%)
   121. (0.00006) RY*(11) C   5           s(  0.53%)p55.46( 29.16%)d85.31( 44.86%)
                                                  f48.39( 25.45%)
   122. (0.00004) RY*(12) C   5           s(  4.28%)p 6.71( 28.72%)d15.20( 65.10%)
                                                  f 0.44(  1.90%)
   123. (0.00005) RY*(13) C   5           s( 19.18%)p 0.89( 17.16%)d 2.69( 51.61%)
                                                  f 0.63( 12.05%)
   124. (0.00004) RY*(14) C   5           s(  2.00%)p 6.29( 12.57%)d34.97( 69.85%)
                                                  f 7.80( 15.59%)
   125. (0.00000) RY*(15) C   5           s( 18.32%)p 4.11( 75.35%)d 0.32(  5.95%)
                                                  f 0.02(  0.38%)
   126. (0.00001) RY*(16) C   5           s(  1.24%)p 6.25(  7.75%)d72.98( 90.54%)
                                                  f 0.38(  0.47%)
   127. (0.00001) RY*(17) C   5           s(  1.08%)p 1.48(  1.60%)d88.95( 96.06%)
                                                  f 1.17(  1.27%)
   128. (0.00001) RY*(18) C   5           s( 29.38%)p 0.71( 20.89%)d 1.55( 45.59%)
                                                  f 0.14(  4.14%)
   129. (0.00000) RY*(19) C   5           s( 97.89%)p 0.01(  0.96%)d 0.01(  1.01%)
                                                  f 0.00(  0.14%)
   130. (0.00000) RY*(20) C   5           s(  0.20%)p11.24(  2.28%)d18.77(  3.81%)
                                                  f99.99( 93.70%)
   131. (0.00000) RY*(21) C   5           s(  1.79%)p 1.66(  2.97%)d16.69( 29.86%)
                                                  f36.53( 65.38%)
   132. (0.00000) RY*(22) C   5           s(  1.00%)p 0.67(  0.67%)d 3.58(  3.58%)
                                                  f94.75( 94.76%)
   133. (0.00000) RY*(23) C   5           s(  0.43%)p 4.53(  1.93%)d 9.40(  4.00%)
                                                  f99.99( 93.64%)
   134. (0.00000) RY*(24) C   5           s(  0.05%)p 6.57(  0.33%)d99.99(  6.75%)
                                                  f99.99( 92.86%)
   135. (0.00000) RY*(25) C   5           s(  4.71%)p 2.84( 13.41%)d 3.00( 14.13%)
                                                  f14.37( 67.74%)
   136. (0.00000) RY*(26) C   5           s(  2.68%)p 0.83(  2.23%)d 3.98( 10.68%)
                                                  f31.48( 84.41%)
   137. (0.00051) RY*( 1) H   6           s( 96.06%)p 0.04(  3.94%)
                                            0.0016  0.9800 -0.0135 -0.0961 -0.1700
                                           -0.0354
   138. (0.00016) RY*( 2) H   6           s( 78.00%)p 0.28( 22.00%)
                                           -0.0073  0.0361  0.8824  0.4499 -0.0973
                                           -0.0900
   139. (0.00013) RY*( 3) H   6           s(  0.78%)p99.99( 99.22%)
                                           -0.0016  0.0193  0.0860 -0.2510  0.4264
                                           -0.8645
   140. (0.00011) RY*( 4) H   6           s( 12.46%)p 7.02( 87.54%)
                                           -0.0037  0.0964  0.3396 -0.4308  0.6696
                                            0.4913
   141. (0.00002) RY*( 5) H   6           s( 12.75%)p 6.84( 87.25%)
   142. (0.00307) RY*( 1) C   7           s( 34.16%)p 0.97( 33.07%)d 0.86( 29.30%)
                                                  f 0.10(  3.47%)
                                           -0.0000  0.0086  0.5567 -0.1772  0.0157
                                           -0.0320 -0.1579  0.1168 -0.0190 -0.0178
                                            0.0749 -0.0018 -0.4900  0.2114  0.1989
                                            0.1686 -0.1867  0.0800  0.3367  0.0320
                                           -0.2012  0.1330 -0.0747 -0.0745  0.0164
                                            0.0291  0.0119  0.1029 -0.0659  0.1309
                                           -0.0376
   143. (0.00188) RY*( 2) C   7           s( 11.05%)p 4.27( 47.16%)d 3.65( 40.35%)
                                                  f 0.13(  1.44%)
                                           -0.0000  0.0475  0.2977 -0.1373 -0.0281
                                           -0.0361 -0.4247  0.0124 -0.0308 -0.4945
                                            0.0551 -0.0011  0.1868 -0.0795 -0.3821
                                            0.2887  0.1501 -0.0609 -0.1520 -0.0100
                                            0.1377 -0.0345  0.2947 -0.1334  0.0116
                                            0.0074 -0.0740 -0.0604  0.0128 -0.0278
                                           -0.0640
   144. (0.00099) RY*( 3) C   7           s(  1.80%)p24.32( 43.81%)d27.79( 50.06%)
                                                  f 2.40(  4.32%)
                                            0.0000 -0.0059  0.1265  0.0232  0.0380
                                           -0.0181  0.3790  0.0801  0.0144 -0.4122
                                            0.1388 -0.0081  0.3122 -0.0293  0.4515
                                            0.0585 -0.0829  0.0911 -0.2788 -0.0268
                                           -0.3733  0.1557  0.1823  0.0539 -0.0432
                                           -0.0526  0.0104 -0.0110  0.0502  0.1881
                                           -0.0211
   145. (0.00077) RY*( 4) C   7           s(  6.45%)p10.06( 64.90%)d 4.13( 26.64%)
                                                  f 0.31(  2.01%)
                                           -0.0000 -0.0023  0.2480 -0.0533  0.0133
                                           -0.0039 -0.3645  0.1900 -0.0092  0.4812
                                           -0.0979 -0.0095  0.4309 -0.2303  0.0757
                                            0.0524 -0.0210  0.0717 -0.2435 -0.0922
                                           -0.1950  0.1674 -0.3141 -0.1407 -0.0145
                                            0.0824  0.0477 -0.0468  0.0418  0.0761
                                            0.0325
   146. (0.00057) RY*( 5) C   7           s(  6.77%)p 1.00(  6.80%)d11.82( 80.10%)
                                                  f 0.93(  6.32%)
                                           -0.0000 -0.0177  0.2556  0.0334  0.0316
                                            0.0085  0.1499  0.0677 -0.0102  0.0277
                                            0.1290 -0.0144  0.1400  0.0600  0.2055
                                            0.1021 -0.3762  0.1794 -0.1688  0.0919
                                            0.6336 -0.3377 -0.1481 -0.0175 -0.0715
                                            0.0822 -0.0609  0.0924  0.0530 -0.1154
                                           -0.1515
   147. (0.00028) RY*( 6) C   7           s(  1.87%)p21.63( 40.38%)d27.09( 50.56%)
                                                  f 3.85(  7.19%)
                                            0.0000 -0.0014  0.1307 -0.0356  0.0181
                                           -0.0074  0.3656  0.2500  0.0132 -0.2327
                                           -0.3884 -0.0033 -0.0492 -0.0029 -0.4953
                                           -0.0837 -0.1974  0.0941 -0.1408  0.2057
                                           -0.0399  0.1899 -0.3246 -0.0184  0.0138
                                            0.1389  0.0675  0.0323 -0.0348 -0.0141
                                            0.2130
   148. (0.00029) RY*( 7) C   7           s(  0.67%)p99.99( 72.55%)d36.25( 24.20%)
                                                  f 3.86(  2.58%)
                                           -0.0000  0.0007 -0.0456  0.0607 -0.0302
                                           -0.0011 -0.0057 -0.0615 -0.0026  0.0262
                                            0.0017  0.0090 -0.5704 -0.6290  0.0799
                                            0.1175 -0.1384 -0.0622 -0.4374 -0.0104
                                            0.0397  0.0282  0.0537 -0.0458  0.0291
                                           -0.0276 -0.0056 -0.1378  0.0277  0.0606
                                           -0.0260
   149. (0.00017) RY*( 8) C   7           s( 18.79%)p 1.40( 26.33%)d 2.59( 48.61%)
                                                  f 0.33(  6.26%)
                                           -0.0000  0.0011  0.1807  0.3919  0.0401
                                            0.0001  0.1067 -0.1096 -0.0057  0.3599
                                            0.3231 -0.0067  0.0303  0.0709 -0.3659
                                            0.0782 -0.2030  0.1572 -0.0981  0.2823
                                           -0.2474  0.0153  0.3596  0.0093 -0.0087
                                           -0.1302 -0.1432  0.0767 -0.0517 -0.1114
                                            0.0643
   150. (0.00014) RY*( 9) C   7           s( 30.57%)p 0.57( 17.53%)d 1.54( 46.93%)
                                                  f 0.16(  4.97%)
                                            0.0000 -0.0122  0.1759  0.5207  0.0589
                                           -0.0054  0.2401  0.2883  0.0006  0.0076
                                            0.1631  0.0117 -0.0754  0.0459 -0.0000
                                            0.2472  0.4011 -0.3523  0.0471 -0.2364
                                            0.0637 -0.0079 -0.1941 -0.1527  0.0350
                                            0.1574 -0.0621 -0.0901  0.0747 -0.0657
                                            0.0427
   151. (0.00006) RY*(10) C   7           s(  3.29%)p 9.05( 29.76%)d18.08( 59.43%)
                                                  f 2.29(  7.51%)
   152. (0.00006) RY*(11) C   7           s(  0.53%)p55.46( 29.16%)d85.31( 44.86%)
                                                  f48.39( 25.45%)
   153. (0.00004) RY*(12) C   7           s(  4.28%)p 6.71( 28.72%)d15.20( 65.10%)
                                                  f 0.44(  1.90%)
   154. (0.00005) RY*(13) C   7           s( 19.18%)p 0.89( 17.16%)d 2.69( 51.61%)
                                                  f 0.63( 12.05%)
   155. (0.00004) RY*(14) C   7           s(  2.00%)p 6.29( 12.57%)d34.97( 69.85%)
                                                  f 7.80( 15.59%)
   156. (0.00000) RY*(15) C   7           s( 18.32%)p 4.11( 75.35%)d 0.32(  5.95%)
                                                  f 0.02(  0.38%)
   157. (0.00001) RY*(16) C   7           s(  1.24%)p 6.25(  7.75%)d72.98( 90.54%)
                                                  f 0.38(  0.47%)
   158. (0.00001) RY*(17) C   7           s(  1.08%)p 1.48(  1.60%)d88.95( 96.06%)
                                                  f 1.17(  1.27%)
   159. (0.00001) RY*(18) C   7           s( 29.38%)p 0.71( 20.89%)d 1.55( 45.59%)
                                                  f 0.14(  4.14%)
   160. (0.00000) RY*(19) C   7           s( 97.89%)p 0.01(  0.96%)d 0.01(  1.01%)
                                                  f 0.00(  0.14%)
   161. (0.00000) RY*(20) C   7           s(  0.20%)p11.24(  2.28%)d18.77(  3.81%)
                                                  f99.99( 93.70%)
   162. (0.00000) RY*(21) C   7           s(  1.79%)p 1.66(  2.97%)d16.69( 29.86%)
                                                  f36.53( 65.38%)
   163. (0.00000) RY*(22) C   7           s(  1.00%)p 0.67(  0.67%)d 3.58(  3.58%)
                                                  f94.75( 94.76%)
   164. (0.00000) RY*(23) C   7           s(  0.43%)p 4.53(  1.93%)d 9.40(  4.00%)
                                                  f99.99( 93.64%)
   165. (0.00000) RY*(24) C   7           s(  0.05%)p 6.57(  0.33%)d99.99(  6.75%)
                                                  f99.99( 92.86%)
   166. (0.00000) RY*(25) C   7           s(  4.71%)p 2.84( 13.41%)d 3.00( 14.13%)
                                                  f14.37( 67.74%)
   167. (0.00000) RY*(26) C   7           s(  2.68%)p 0.83(  2.23%)d 3.98( 10.68%)
                                                  f31.48( 84.41%)
   168. (0.00051) RY*( 1) H   8           s( 96.06%)p 0.04(  3.94%)
                                            0.0016  0.9800 -0.0135  0.0961  0.1700
                                           -0.0354
   169. (0.00016) RY*( 2) H   8           s( 78.00%)p 0.28( 22.00%)
                                           -0.0073  0.0361  0.8824 -0.4499  0.0973
                                           -0.0900
   170. (0.00013) RY*( 3) H   8           s(  0.78%)p99.99( 99.22%)
                                           -0.0016  0.0193  0.0860  0.2510 -0.4264
                                           -0.8645
   171. (0.00011) RY*( 4) H   8           s( 12.46%)p 7.02( 87.54%)
                                           -0.0037  0.0964  0.3396  0.4308 -0.6696
                                            0.4913
   172. (0.00002) RY*( 5) H   8           s( 12.75%)p 6.84( 87.25%)
   173. (0.00187) RY*( 1) C   9           s( 13.60%)p 3.49( 47.42%)d 2.81( 38.19%)
                                                  f 0.06(  0.79%)
                                           -0.0000  0.0490  0.2652 -0.2513 -0.0113
                                           -0.0000  0.0000  0.0000 -0.0210 -0.5446
                                            0.1055 -0.0394 -0.4040 -0.0352 -0.0000
                                           -0.0000  0.0000 -0.0000 -0.2981  0.2836
                                            0.2420 -0.1327 -0.3340  0.1577 -0.0358
                                            0.0000 -0.0256  0.0665 -0.0000 -0.0000
                                           -0.0388
   174. (0.00125) RY*( 2) C   9           s(  7.46%)p 5.68( 42.39%)d 6.44( 48.04%)
                                                  f 0.28(  2.10%)
                                           -0.0000  0.0081  0.2419 -0.1262  0.0114
                                            0.0000  0.0000  0.0000 -0.0191  0.1677
                                           -0.2477 -0.0151 -0.4022  0.4148  0.0000
                                            0.0000  0.0000  0.0000 -0.2308  0.0518
                                           -0.2329 -0.1163  0.5852  0.1194 -0.1202
                                           -0.0000 -0.0140  0.0593 -0.0000 -0.0000
                                            0.0534
   175. (0.00099) RY*( 3) C   9           s(  0.00%)p 1.00(  3.30%)d27.71( 91.43%)
                                                  f 1.60(  5.27%)
                                            0.0000 -0.0000 -0.0000 -0.0000  0.0000
                                            0.0159 -0.1746  0.0476  0.0000  0.0000
                                            0.0000  0.0000  0.0000  0.0000  0.7016
                                           -0.0349  0.5607 -0.3264 -0.0000 -0.0000
                                           -0.0000  0.0000 -0.0000  0.0000 -0.0000
                                           -0.1215 -0.0000  0.0000 -0.1870  0.0547
                                            0.0000
   176. (0.00075) RY*( 4) C   9           s(  0.00%)p 1.00( 60.73%)d 0.58( 35.48%)
                                                  f 0.06(  3.79%)
                                           -0.0000 -0.0000 -0.0000 -0.0000  0.0000
                                           -0.0006  0.6376 -0.4481 -0.0000  0.0000
                                            0.0000  0.0000  0.0000  0.0000 -0.2712
                                           -0.2531  0.4268 -0.1873 -0.0000 -0.0000
                                            0.0000 -0.0000 -0.0000  0.0000 -0.0000
                                           -0.1644 -0.0000 -0.0000  0.0034 -0.1041
                                           -0.0000
   177. (0.00056) RY*( 5) C   9           s( 24.01%)p 0.58( 13.88%)d 2.50( 60.07%)
                                                  f 0.08(  2.04%)
                                           -0.0000 -0.0141  0.4799 -0.0758  0.0621
                                            0.0000 -0.0000 -0.0000 -0.0002 -0.2230
                                            0.1762 -0.0181  0.1252  0.2050 -0.0000
                                           -0.0000  0.0000  0.0000  0.6511  0.0539
                                           -0.2859  0.2023 -0.0103  0.2260  0.0425
                                           -0.0000 -0.0591  0.1227 -0.0000  0.0000
                                            0.0049
   178. (0.00041) RY*( 6) C   9           s(  2.79%)p 8.29( 23.16%)d24.87( 69.51%)
                                                  f 1.62(  4.53%)
                                           -0.0000  0.0060  0.1133  0.1228 -0.0029
                                           -0.0000 -0.0000 -0.0000  0.0048  0.4203
                                           -0.1814 -0.0048 -0.1412  0.0460 -0.0000
                                           -0.0000 -0.0000 -0.0000 -0.1622 -0.1398
                                           -0.3325  0.0454 -0.6252  0.3818 -0.0365
                                            0.0000  0.1421  0.1193  0.0000  0.0000
                                            0.0980
   179. (0.00033) RY*( 7) C   9           s(  7.95%)p 8.05( 63.94%)d 2.66( 21.17%)
                                                  f 0.87(  6.94%)
                                            0.0000 -0.0048  0.2805  0.0108  0.0255
                                            0.0000 -0.0000 -0.0000 -0.0222  0.5864
                                            0.4423  0.0066 -0.2786 -0.1475 -0.0000
                                            0.0000 -0.0000 -0.0000  0.2020  0.1735
                                            0.2813 -0.2345 -0.0157 -0.0806 -0.0387
                                           -0.0000 -0.1131 -0.1334 -0.0000 -0.0000
                                           -0.1931
   180. (0.00027) RY*( 8) C   9           s( 35.67%)p 1.09( 38.98%)d 0.64( 22.95%)
                                                  f 0.07(  2.39%)
                                            0.0000 -0.0119  0.4669  0.3695  0.0446
                                            0.0000 -0.0000 -0.0000 -0.0003  0.0268
                                           -0.1121 -0.0051  0.5517  0.2686 -0.0000
                                           -0.0000 -0.0000 -0.0000 -0.2895  0.1836
                                            0.2837 -0.1746 -0.0077  0.0316  0.0961
                                           -0.0000  0.0984 -0.0643 -0.0000 -0.0000
                                           -0.0293
   181. (0.00025) RY*( 9) C   9           s(  0.00%)p 1.00( 82.99%)d 0.16( 13.64%)
                                                  f 0.04(  3.37%)
                                           -0.0000 -0.0000  0.0000  0.0000  0.0000
                                           -0.0155  0.7065  0.5749 -0.0000  0.0000
                                           -0.0000  0.0000  0.0000  0.0000  0.3165
                                            0.0572 -0.0694  0.1677 -0.0000  0.0000
                                            0.0000 -0.0000 -0.0000  0.0000  0.0000
                                            0.1623  0.0000 -0.0000  0.0702  0.0493
                                           -0.0000
   182. (0.00012) RY*(10) C   9           s(  0.00%)p 1.00( 30.19%)d 1.96( 59.21%)
                                                  f 0.35( 10.59%)
                                           -0.0000  0.0000 -0.0000  0.0000 -0.0000
                                           -0.0111  0.2191 -0.5038  0.0000 -0.0000
                                            0.0000 -0.0000 -0.0000  0.0000  0.2408
                                            0.6965 -0.2071  0.0784 -0.0000 -0.0000
                                           -0.0000  0.0000  0.0000 -0.0000 -0.0000
                                            0.0160  0.0000 -0.0000 -0.2799  0.1653
                                            0.0000
   183. (0.00009) RY*(11) C   9           s( 10.83%)p 1.23( 13.36%)d 6.03( 65.34%)
                                                  f 0.97( 10.46%)
   184. (0.00006) RY*(12) C   9           s( 11.58%)p 0.76(  8.85%)d 6.27( 72.61%)
                                                  f 0.60(  6.97%)
   185. (0.00004) RY*(13) C   9           s(  0.00%)p 1.00( 11.04%)d 7.30( 80.60%)
                                                  f 0.76(  8.35%)
   186. (0.00004) RY*(14) C   9           s(  0.00%)p 1.00(  0.56%)d99.99( 78.79%)
                                                  f36.62( 20.64%)
   187. (0.00003) RY*(15) C   9           s(  2.78%)p10.37( 28.79%)d18.16( 50.41%)
                                                  f 6.49( 18.02%)
   188. (0.00003) RY*(16) C   9           s( 18.86%)p 0.61( 11.50%)d 3.48( 65.67%)
                                                  f 0.21(  3.97%)
   189. (0.00000) RY*(17) C   9           s( 39.26%)p 0.49( 19.29%)d 1.05( 41.28%)
                                                  f 0.00(  0.18%)
   190. (0.00000) RY*(18) C   9           s( 97.92%)p 0.00(  0.30%)d 0.02(  1.70%)
                                                  f 0.00(  0.08%)
   191. (0.00000) RY*(19) C   9           s( 20.22%)p 3.80( 76.85%)d 0.14(  2.88%)
                                                  f 0.00(  0.05%)
   192. (0.00000) RY*(20) C   9           s(  3.66%)p 1.92(  7.03%)d 3.47( 12.72%)
                                                  f20.92( 76.59%)
   193. (0.00000) RY*(21) C   9           s(  0.00%)p 1.00(  1.79%)d 6.25( 11.20%)
                                                  f48.53( 87.01%)
   194. (0.00000) RY*(22) C   9           s(  2.11%)p 0.12(  0.26%)d 3.77(  7.96%)
                                                  f42.49( 89.67%)
   195. (0.00000) RY*(23) C   9           s(  1.50%)p 1.76(  2.64%)d 9.32( 14.01%)
                                                  f54.49( 81.85%)
   196. (0.00000) RY*(24) C   9           s(  0.00%)p 1.00(  9.19%)d 1.98( 18.17%)
                                                  f 7.90( 72.64%)
   197. (0.00000) RY*(25) C   9           s(  0.00%)p 1.00(  0.30%)d38.54( 11.37%)
                                                  f99.99( 88.33%)
   198. (0.00000) RY*(26) C   9           s(  0.00%)p 1.00(  1.42%)d 3.69(  5.24%)
                                                  f65.67( 93.33%)
   199. (0.00036) RY*( 1) H  10           s( 88.43%)p 0.13( 11.57%)
                                            0.0004  0.9398 -0.0328 -0.0000  0.3149
                                           -0.1288
   200. (0.00016) RY*( 2) H  10           s(  0.00%)p 1.00(100.00%)
                                           -0.0000  0.0000  0.0000  1.0000  0.0000
                                            0.0000
   201. (0.00014) RY*( 3) H  10           s( 52.70%)p 0.90( 47.30%)
                                           -0.0044  0.2725  0.6729 -0.0000 -0.6359
                                            0.2619
   202. (0.00012) RY*( 4) H  10           s( 46.33%)p 1.16( 53.67%)
                                           -0.0092 -0.1827  0.6556 -0.0000  0.3506
                                           -0.6433
   203. (0.00002) RY*( 5) H  10           s( 12.61%)p 6.93( 87.39%)
   204. (0.00307) RY*( 1) C  11           s( 34.16%)p 0.97( 33.07%)d 0.86( 29.30%)
                                                  f 0.10(  3.47%)
                                           -0.0000  0.0086  0.5567 -0.1772  0.0157
                                           -0.0320 -0.1579  0.1168  0.0190  0.0178
                                           -0.0749 -0.0018 -0.4900  0.2114 -0.1989
                                           -0.1686 -0.1867  0.0800 -0.3367 -0.0320
                                           -0.2012  0.1330 -0.0747 -0.0745  0.0164
                                            0.0291 -0.0119  0.1029  0.0659  0.1309
                                            0.0376
   205. (0.00188) RY*( 2) C  11           s( 11.05%)p 4.27( 47.16%)d 3.65( 40.35%)
                                                  f 0.13(  1.44%)
                                           -0.0000  0.0475  0.2977 -0.1373 -0.0281
                                           -0.0361 -0.4247  0.0124  0.0308  0.4945
                                           -0.0551 -0.0011  0.1868 -0.0795  0.3821
                                           -0.2887  0.1501 -0.0609  0.1520  0.0100
                                            0.1377 -0.0345  0.2947 -0.1334  0.0116
                                            0.0074  0.0740 -0.0604 -0.0128 -0.0278
                                            0.0640
   206. (0.00099) RY*( 3) C  11           s(  1.80%)p24.32( 43.81%)d27.79( 50.06%)
                                                  f 2.40(  4.32%)
                                            0.0000 -0.0059  0.1265  0.0232  0.0380
                                           -0.0181  0.3790  0.0801 -0.0144  0.4122
                                           -0.1388 -0.0081  0.3122 -0.0293 -0.4515
                                           -0.0585 -0.0829  0.0911  0.2788  0.0268
                                           -0.3733  0.1557  0.1823  0.0539 -0.0432
                                           -0.0526 -0.0104 -0.0110 -0.0502  0.1881
                                            0.0211
   207. (0.00077) RY*( 4) C  11           s(  6.45%)p10.06( 64.90%)d 4.13( 26.64%)
                                                  f 0.31(  2.01%)
                                           -0.0000 -0.0023  0.2480 -0.0533  0.0133
                                           -0.0039 -0.3645  0.1900  0.0092 -0.4812
                                            0.0979 -0.0095  0.4309 -0.2303 -0.0757
                                           -0.0524 -0.0210  0.0717  0.2435  0.0922
                                           -0.1950  0.1674 -0.3141 -0.1407 -0.0145
                                            0.0824 -0.0477 -0.0468 -0.0418  0.0761
                                           -0.0325
   208. (0.00057) RY*( 5) C  11           s(  6.77%)p 1.00(  6.80%)d11.82( 80.10%)
                                                  f 0.93(  6.32%)
                                            0.0000 -0.0177  0.2556  0.0334  0.0316
                                            0.0085  0.1499  0.0677  0.0102 -0.0277
                                           -0.1290 -0.0144  0.1400  0.0600 -0.2055
                                           -0.1021 -0.3762  0.1794  0.1688 -0.0919
                                            0.6336 -0.3377 -0.1481 -0.0175 -0.0715
                                            0.0822  0.0609  0.0924 -0.0530 -0.1154
                                            0.1515
   209. (0.00028) RY*( 6) C  11           s(  1.87%)p21.63( 40.38%)d27.09( 50.56%)
                                                  f 3.85(  7.19%)
                                            0.0000 -0.0014  0.1307 -0.0356  0.0181
                                           -0.0074  0.3656  0.2500 -0.0132  0.2327
                                            0.3884 -0.0033 -0.0492 -0.0029  0.4953
                                            0.0837 -0.1974  0.0941  0.1408 -0.2057
                                           -0.0399  0.1899 -0.3246 -0.0184  0.0138
                                            0.1389 -0.0675  0.0323  0.0348 -0.0141
                                           -0.2130
   210. (0.00029) RY*( 7) C  11           s(  0.67%)p99.99( 72.55%)d36.25( 24.20%)
                                                  f 3.86(  2.58%)
                                           -0.0000  0.0007 -0.0456  0.0607 -0.0302
                                           -0.0011 -0.0057 -0.0615  0.0026 -0.0262
                                           -0.0017  0.0090 -0.5704 -0.6290 -0.0799
                                           -0.1175 -0.1384 -0.0622  0.4374  0.0104
                                            0.0397  0.0282  0.0537 -0.0458  0.0291
                                           -0.0276  0.0056 -0.1378 -0.0277  0.0606
                                            0.0260
   211. (0.00017) RY*( 8) C  11           s( 18.79%)p 1.40( 26.33%)d 2.59( 48.61%)
                                                  f 0.33(  6.26%)
                                           -0.0000  0.0011  0.1807  0.3919  0.0401
                                            0.0001  0.1067 -0.1096  0.0057 -0.3599
                                           -0.3231 -0.0067  0.0303  0.0709  0.3659
                                           -0.0782 -0.2030  0.1572  0.0981 -0.2823
                                           -0.2474  0.0153  0.3596  0.0093 -0.0087
                                           -0.1302  0.1432  0.0767  0.0517 -0.1114
                                           -0.0643
   212. (0.00014) RY*( 9) C  11           s( 30.57%)p 0.57( 17.53%)d 1.54( 46.93%)
                                                  f 0.16(  4.97%)
                                            0.0000 -0.0122  0.1759  0.5207  0.0589
                                           -0.0054  0.2401  0.2883 -0.0006 -0.0076
                                           -0.1631  0.0117 -0.0754  0.0459  0.0000
                                           -0.2472  0.4011 -0.3523 -0.0471  0.2364
                                            0.0637 -0.0079 -0.1941 -0.1527  0.0350
                                            0.1574  0.0621 -0.0901 -0.0747 -0.0657
                                           -0.0427
   213. (0.00006) RY*(10) C  11           s(  3.29%)p 9.05( 29.76%)d18.08( 59.43%)
                                                  f 2.29(  7.51%)
   214. (0.00006) RY*(11) C  11           s(  0.53%)p55.46( 29.16%)d85.31( 44.86%)
                                                  f48.39( 25.45%)
   215. (0.00004) RY*(12) C  11           s(  4.28%)p 6.71( 28.72%)d15.20( 65.10%)
                                                  f 0.44(  1.90%)
   216. (0.00005) RY*(13) C  11           s( 19.18%)p 0.89( 17.16%)d 2.69( 51.61%)
                                                  f 0.63( 12.05%)
   217. (0.00004) RY*(14) C  11           s(  2.00%)p 6.29( 12.57%)d34.97( 69.85%)
                                                  f 7.80( 15.59%)
   218. (0.00000) RY*(15) C  11           s( 18.32%)p 4.11( 75.35%)d 0.32(  5.95%)
                                                  f 0.02(  0.38%)
   219. (0.00001) RY*(16) C  11           s(  1.24%)p 6.25(  7.75%)d72.98( 90.54%)
                                                  f 0.38(  0.47%)
   220. (0.00001) RY*(17) C  11           s(  1.08%)p 1.48(  1.60%)d88.95( 96.06%)
                                                  f 1.17(  1.27%)
   221. (0.00001) RY*(18) C  11           s( 29.38%)p 0.71( 20.89%)d 1.55( 45.59%)
                                                  f 0.14(  4.14%)
   222. (0.00000) RY*(19) C  11           s( 97.89%)p 0.01(  0.96%)d 0.01(  1.01%)
                                                  f 0.00(  0.14%)
   223. (0.00000) RY*(20) C  11           s(  0.20%)p11.24(  2.28%)d18.77(  3.81%)
                                                  f99.99( 93.70%)
   224. (0.00000) RY*(21) C  11           s(  1.79%)p 1.66(  2.97%)d16.69( 29.86%)
                                                  f36.53( 65.38%)
   225. (0.00000) RY*(22) C  11           s(  1.00%)p 0.67(  0.67%)d 3.58(  3.58%)
                                                  f94.75( 94.76%)
   226. (0.00000) RY*(23) C  11           s(  0.43%)p 4.53(  1.93%)d 9.40(  4.00%)
                                                  f99.99( 93.64%)
   227. (0.00000) RY*(24) C  11           s(  0.05%)p 6.57(  0.33%)d99.99(  6.75%)
                                                  f99.99( 92.86%)
   228. (0.00000) RY*(25) C  11           s(  4.71%)p 2.84( 13.41%)d 3.00( 14.13%)
                                                  f14.37( 67.74%)
   229. (0.00000) RY*(26) C  11           s(  2.68%)p 0.83(  2.23%)d 3.98( 10.68%)
                                                  f31.48( 84.41%)
   230. (0.00051) RY*( 1) H  12           s( 96.06%)p 0.04(  3.94%)
                                            0.0016  0.9800 -0.0135  0.0961 -0.1700
                                           -0.0354
   231. (0.00016) RY*( 2) H  12           s( 78.00%)p 0.28( 22.00%)
                                           -0.0073  0.0361  0.8824 -0.4499 -0.0973
                                           -0.0900
   232. (0.00013) RY*( 3) H  12           s(  0.78%)p99.99( 99.22%)
                                           -0.0016  0.0193  0.0860  0.2510  0.4264
                                           -0.8645
   233. (0.00011) RY*( 4) H  12           s( 12.46%)p 7.02( 87.54%)
                                           -0.0037  0.0964  0.3396  0.4308  0.6696
                                            0.4913
   234. (0.00002) RY*( 5) H  12           s( 12.75%)p 6.84( 87.25%)
   235. (0.00187) RY*( 1) C  13           s( 13.60%)p 3.49( 47.42%)d 2.81( 38.19%)
                                                  f 0.06(  0.79%)
                                           -0.0000  0.0490  0.2652 -0.2513 -0.0113
                                            0.0000 -0.0000  0.0000  0.0210  0.5446
                                           -0.1055 -0.0394 -0.4040 -0.0352  0.0000
                                           -0.0000  0.0000  0.0000  0.2981 -0.2836
                                            0.2420 -0.1327 -0.3340  0.1577 -0.0358
                                           -0.0000  0.0256  0.0665  0.0000  0.0000
                                            0.0388
   236. (0.00125) RY*( 2) C  13           s(  7.46%)p 5.68( 42.39%)d 6.44( 48.04%)
                                                  f 0.28(  2.10%)
                                           -0.0000  0.0081  0.2419 -0.1262  0.0114
                                           -0.0000  0.0000  0.0000  0.0191 -0.1677
                                            0.2477 -0.0151 -0.4022  0.4148  0.0000
                                           -0.0000 -0.0000  0.0000  0.2308 -0.0518
                                           -0.2329 -0.1163  0.5852  0.1194 -0.1202
                                            0.0000  0.0140  0.0593 -0.0000 -0.0000
                                           -0.0534
   237. (0.00099) RY*( 3) C  13           s(  0.00%)p 1.00(  3.30%)d27.71( 91.43%)
                                                  f 1.60(  5.27%)
                                           -0.0000 -0.0000 -0.0000 -0.0000  0.0000
                                           -0.0159  0.1746 -0.0476 -0.0000 -0.0000
                                           -0.0000  0.0000  0.0000  0.0000  0.7016
                                           -0.0349 -0.5607  0.3264 -0.0000  0.0000
                                            0.0000 -0.0000 -0.0000 -0.0000  0.0000
                                            0.1215 -0.0000  0.0000 -0.1870 -0.0547
                                            0.0000
   238. (0.00075) RY*( 4) C  13           s(  0.00%)p 1.00( 60.73%)d 0.58( 35.48%)
                                                  f 0.06(  3.79%)
                                           -0.0000  0.0000  0.0000  0.0000 -0.0000
                                           -0.0006  0.6376 -0.4481  0.0000 -0.0000
                                           -0.0000 -0.0000 -0.0000 -0.0000  0.2712
                                            0.2531  0.4268 -0.1873  0.0000 -0.0000
                                           -0.0000 -0.0000  0.0000  0.0000 -0.0000
                                           -0.1644 -0.0000 -0.0000 -0.0034 -0.1041
                                            0.0000
   239. (0.00056) RY*( 5) C  13           s( 24.01%)p 0.58( 13.88%)d 2.50( 60.07%)
                                                  f 0.08(  2.04%)
                                           -0.0000 -0.0141  0.4799 -0.0758  0.0621
                                           -0.0000  0.0000  0.0000  0.0002  0.2230
                                           -0.1762 -0.0181  0.1252  0.2050 -0.0000
                                           -0.0000 -0.0000 -0.0000 -0.6511 -0.0539
                                           -0.2859  0.2023 -0.0103  0.2260  0.0425
                                            0.0000  0.0591  0.1227 -0.0000 -0.0000
                                           -0.0049
   240. (0.00041) RY*( 6) C  13           s(  2.79%)p 8.29( 23.16%)d24.87( 69.51%)
                                                  f 1.62(  4.53%)
                                           -0.0000  0.0060  0.1133  0.1228 -0.0029
                                            0.0000 -0.0000 -0.0000 -0.0048 -0.4203
                                            0.1814 -0.0048 -0.1412  0.0460  0.0000
                                            0.0000  0.0000  0.0000  0.1622  0.1398
                                           -0.3325  0.0454 -0.6252  0.3818 -0.0365
                                           -0.0000 -0.1421  0.1193 -0.0000  0.0000
                                           -0.0980
   241. (0.00033) RY*( 7) C  13           s(  7.95%)p 8.05( 63.94%)d 2.66( 21.17%)
                                                  f 0.87(  6.94%)
                                            0.0000 -0.0048  0.2805  0.0108  0.0255
                                            0.0000 -0.0000 -0.0000  0.0222 -0.5864
                                           -0.4423  0.0066 -0.2786 -0.1475  0.0000
                                           -0.0000 -0.0000 -0.0000 -0.2020 -0.1735
                                            0.2813 -0.2345 -0.0157 -0.0806 -0.0387
                                           -0.0000  0.1131 -0.1334  0.0000 -0.0000
                                            0.1931
   242. (0.00027) RY*( 8) C  13           s( 35.67%)p 1.09( 38.98%)d 0.64( 22.95%)
                                                  f 0.07(  2.39%)
                                           -0.0000 -0.0119  0.4669  0.3695  0.0446
                                            0.0000 -0.0000  0.0000  0.0003 -0.0268
                                            0.1121 -0.0051  0.5517  0.2686  0.0000
                                            0.0000 -0.0000  0.0000  0.2895 -0.1836
                                            0.2837 -0.1746 -0.0077  0.0316  0.0961
                                           -0.0000 -0.0984 -0.0643  0.0000 -0.0000
                                            0.0293
   243. (0.00025) RY*( 9) C  13           s(  0.00%)p 1.00( 82.99%)d 0.16( 13.64%)
                                                  f 0.04(  3.37%)
                                           -0.0000 -0.0000  0.0000 -0.0000  0.0000
                                           -0.0155  0.7065  0.5749  0.0000 -0.0000
                                           -0.0000  0.0000 -0.0000  0.0000 -0.3165
                                           -0.0572 -0.0694  0.1677 -0.0000 -0.0000
                                            0.0000 -0.0000 -0.0000 -0.0000 -0.0000
                                            0.1623  0.0000 -0.0000 -0.0702  0.0493
                                            0.0000
   244. (0.00012) RY*(10) C  13           s(  0.00%)p 1.00( 30.19%)d 1.96( 59.21%)
                                                  f 0.35( 10.59%)
                                            0.0000  0.0000 -0.0000  0.0000 -0.0000
                                            0.0111 -0.2191  0.5038  0.0000 -0.0000
                                            0.0000 -0.0000 -0.0000  0.0000  0.2408
                                            0.6965  0.2071 -0.0784 -0.0000 -0.0000
                                            0.0000 -0.0000 -0.0000 -0.0000  0.0000
                                           -0.0160  0.0000  0.0000 -0.2799 -0.1653
                                            0.0000
   245. (0.00009) RY*(11) C  13           s( 10.83%)p 1.23( 13.36%)d 6.03( 65.34%)
                                                  f 0.97( 10.46%)
   246. (0.00006) RY*(12) C  13           s( 11.58%)p 0.76(  8.85%)d 6.27( 72.61%)
                                                  f 0.60(  6.97%)
   247. (0.00004) RY*(13) C  13           s(  0.00%)p 1.00( 11.04%)d 7.30( 80.60%)
                                                  f 0.76(  8.35%)
   248. (0.00004) RY*(14) C  13           s(  0.00%)p 1.00(  0.56%)d99.99( 78.79%)
                                                  f36.62( 20.64%)
   249. (0.00003) RY*(15) C  13           s(  2.78%)p10.37( 28.79%)d18.16( 50.41%)
                                                  f 6.49( 18.02%)
   250. (0.00003) RY*(16) C  13           s( 18.86%)p 0.61( 11.50%)d 3.48( 65.67%)
                                                  f 0.21(  3.97%)
   251. (0.00000) RY*(17) C  13           s( 39.26%)p 0.49( 19.29%)d 1.05( 41.28%)
                                                  f 0.00(  0.18%)
   252. (0.00000) RY*(18) C  13           s( 97.92%)p 0.00(  0.30%)d 0.02(  1.70%)
                                                  f 0.00(  0.08%)
   253. (0.00000) RY*(19) C  13           s( 20.22%)p 3.80( 76.85%)d 0.14(  2.88%)
                                                  f 0.00(  0.05%)
   254. (0.00000) RY*(20) C  13           s(  3.66%)p 1.92(  7.03%)d 3.47( 12.72%)
                                                  f20.92( 76.59%)
   255. (0.00000) RY*(21) C  13           s(  0.00%)p 1.00(  1.79%)d 6.25( 11.20%)
                                                  f48.53( 87.01%)
   256. (0.00000) RY*(22) C  13           s(  2.11%)p 0.12(  0.26%)d 3.77(  7.96%)
                                                  f42.49( 89.67%)
   257. (0.00000) RY*(23) C  13           s(  1.50%)p 1.76(  2.64%)d 9.32( 14.01%)
                                                  f54.49( 81.85%)
   258. (0.00000) RY*(24) C  13           s(  0.00%)p 1.00(  9.19%)d 1.98( 18.17%)
                                                  f 7.90( 72.64%)
   259. (0.00000) RY*(25) C  13           s(  0.00%)p 1.00(  0.30%)d38.54( 11.37%)
                                                  f99.99( 88.33%)
   260. (0.00000) RY*(26) C  13           s(  0.00%)p 1.00(  1.42%)d 3.69(  5.24%)
                                                  f65.67( 93.33%)
   261. (0.00036) RY*( 1) H  14           s( 88.43%)p 0.13( 11.57%)
                                            0.0004  0.9398 -0.0328  0.0000 -0.3149
                                           -0.1288
   262. (0.00016) RY*( 2) H  14           s(  0.00%)p 1.00(100.00%)
                                            0.0000 -0.0000 -0.0000  1.0000  0.0000
                                           -0.0000
   263. (0.00014) RY*( 3) H  14           s( 52.70%)p 0.90( 47.30%)
                                           -0.0044  0.2725  0.6729  0.0000  0.6359
                                            0.2619
   264. (0.00012) RY*( 4) H  14           s( 46.33%)p 1.16( 53.67%)
                                           -0.0092 -0.1827  0.6556  0.0000 -0.3506
                                           -0.6433
   265. (0.00002) RY*( 5) H  14           s( 12.61%)p 6.93( 87.39%)
   266. (0.03033) BD*( 1) C   1 - H   2  
                ( 38.31%)   0.6189* C   1 s( 30.42%)p 2.29( 69.54%)d 0.00(  0.03%)
                                                  f 0.00(  0.01%)
                                           -0.0000  0.5506  0.0316  0.0055 -0.0004
                                           -0.6487  0.0101 -0.0021  0.5235 -0.0081
                                            0.0018  0.0163 -0.0035  0.0013 -0.0113
                                           -0.0098  0.0037 -0.0006  0.0013 -0.0006
                                           -0.0004  0.0028 -0.0041 -0.0052 -0.0004
                                            0.0050 -0.0060  0.0007 -0.0004  0.0035
                                            0.0077
                ( 61.69%)  -0.7854* H   2 s( 99.94%)p 0.00(  0.06%)
                                            0.9997  0.0030  0.0006  0.0184 -0.0160
                                            0.0009
   267. (0.03218) BD*( 1) C   1 - C   3  
                ( 49.30%)   0.7021* C   1 s( 21.88%)p 3.56( 77.96%)d 0.01(  0.14%)
                                                  f 0.00(  0.01%)
                                            0.0000 -0.4674  0.0177  0.0032 -0.0008
                                           -0.4840  0.0287  0.0038 -0.1329 -0.0326
                                            0.0003  0.7250  0.0115  0.0026  0.0103
                                           -0.0078  0.0272  0.0079  0.0009  0.0017
                                           -0.0195 -0.0004  0.0031 -0.0080 -0.0047
                                           -0.0041  0.0003  0.0053 -0.0037 -0.0061
                                           -0.0008
                ( 50.70%)  -0.7121* C   3 s( 32.10%)p 2.11( 67.63%)d 0.01(  0.27%)
                                                  f 0.00(  0.00%)
                                           -0.0000 -0.5665  0.0050  0.0034  0.0004
                                            0.7056  0.0160 -0.0022 -0.3350 -0.0151
                                           -0.0052 -0.2556  0.0141  0.0110 -0.0145
                                            0.0079  0.0384  0.0071  0.0056 -0.0030
                                           -0.0162 -0.0080 -0.0215  0.0062  0.0013
                                            0.0012 -0.0005 -0.0039 -0.0005 -0.0006
                                           -0.0010
   268. (0.00097) BD*( 1) C   1 - C   5  
                ( 50.00%)   0.7071* C   1 s( 25.04%)p 2.99( 74.83%)d 0.00(  0.12%)
                                                  f 0.00(  0.01%)
                                            0.0000  0.5002 -0.0149 -0.0019 -0.0001
                                           -0.2451 -0.0412 -0.0035 -0.8285  0.0052
                                            0.0030  0.0093  0.0020 -0.0009 -0.0121
                                            0.0123 -0.0015  0.0003 -0.0021  0.0006
                                           -0.0182 -0.0121 -0.0215  0.0001  0.0005
                                            0.0024  0.0029 -0.0001 -0.0000 -0.0018
                                            0.0070
                ( 50.00%)  -0.7071* C   5 s( 25.04%)p 2.99( 74.83%)d 0.00(  0.12%)
                                                  f 0.00(  0.01%)
                                            0.0000  0.5002 -0.0149 -0.0019 -0.0001
                                           -0.2451 -0.0412 -0.0035  0.8285 -0.0052
                                           -0.0030  0.0093  0.0020 -0.0009  0.0121
                                           -0.0123 -0.0015  0.0003  0.0021 -0.0006
                                           -0.0182 -0.0121 -0.0215  0.0001  0.0005
                                            0.0024 -0.0029 -0.0001  0.0000 -0.0018
                                           -0.0070
   269. (0.00273) BD*( 1) C   1 - C   9  
                ( 50.34%)   0.7095* C   1 s( 22.48%)p 3.44( 77.38%)d 0.01(  0.13%)
                                                  f 0.00(  0.01%)
                                           -0.0006  0.4739 -0.0146 -0.0014  0.0000
                                            0.5300 -0.0210 -0.0044  0.1385  0.0320
                                            0.0021  0.6870  0.0145  0.0042 -0.0127
                                            0.0090  0.0231  0.0093 -0.0000  0.0009
                                            0.0185  0.0030 -0.0042  0.0081 -0.0048
                                            0.0029 -0.0007  0.0035 -0.0036  0.0056
                                            0.0012
                ( 49.66%)  -0.7047* C   9 s( 23.57%)p 3.24( 76.33%)d 0.00(  0.10%)
                                                  f 0.00(  0.01%)
                                            0.0007  0.4853 -0.0127 -0.0025  0.0005
                                           -0.7066 -0.0139 -0.0000  0.1626  0.0289
                                            0.0027 -0.4856  0.0258  0.0009 -0.0010
                                           -0.0026  0.0204  0.0090  0.0136 -0.0079
                                            0.0066  0.0087  0.0123 -0.0037 -0.0013
                                           -0.0032  0.0022 -0.0055 -0.0027  0.0003
                                           -0.0003
   270. (0.04812) BD*( 1) C   3 - C   4  
                ( 50.00%)   0.7071* C   3 s( 35.37%)p 1.82( 64.31%)d 0.01(  0.31%)
                                                  f 0.00(  0.01%)
                                           -0.0000  0.5947  0.0003  0.0057  0.0010
                                            0.0000  0.0000 -0.0000 -0.5793 -0.0156
                                            0.0114 -0.5538 -0.0189 -0.0109 -0.0000
                                            0.0000  0.0000  0.0000  0.0031  0.0074
                                           -0.0357 -0.0114 -0.0404  0.0015 -0.0007
                                            0.0000  0.0040  0.0030 -0.0000 -0.0000
                                            0.0051
                ( 50.00%)  -0.7071* C   4 s( 35.37%)p 1.82( 64.31%)d 0.01(  0.31%)
                                                  f 0.00(  0.01%)
                                           -0.0000  0.5947  0.0003  0.0057  0.0010
                                            0.0000 -0.0000  0.0000  0.5793  0.0156
                                           -0.0114 -0.5538 -0.0189 -0.0109 -0.0000
                                           -0.0000 -0.0000  0.0000 -0.0031 -0.0074
                                           -0.0357 -0.0114 -0.0404  0.0015 -0.0007
                                            0.0000 -0.0040  0.0030  0.0000  0.0000
                                           -0.0051
   271. (0.22394) BD*( 2) C   3 - C   4  
                ( 50.00%)   0.7071* C   3 s(  0.38%)p99.99( 99.06%)d 1.45(  0.56%)
                                                  f 0.01(  0.00%)
                                            0.0002 -0.0500  0.0366  0.0026 -0.0002
                                            0.0000  0.0000 -0.0000  0.6569  0.0065
                                           -0.0017 -0.7428  0.0843 -0.0084 -0.0000
                                            0.0000  0.0000  0.0000  0.0678 -0.0081
                                            0.0160  0.0007 -0.0227  0.0114  0.0043
                                            0.0000  0.0038 -0.0035 -0.0000 -0.0000
                                           -0.0004
                ( 50.00%)  -0.7071* C   4 s(  0.38%)p99.99( 99.06%)d 1.45(  0.56%)
                                                  f 0.01(  0.00%)
                                            0.0002 -0.0500  0.0366  0.0026 -0.0002
                                            0.0000 -0.0000  0.0000 -0.6569 -0.0065
                                            0.0017 -0.7428  0.0843 -0.0084 -0.0000
                                           -0.0000 -0.0000  0.0000 -0.0678  0.0081
                                            0.0160  0.0007 -0.0227  0.0114  0.0043
                                            0.0000 -0.0038 -0.0035  0.0000  0.0000
                                            0.0004
   272. (0.03218) BD*( 1) C   3 - C   7  
                ( 50.70%)   0.7121* C   3 s( 32.10%)p 2.11( 67.63%)d 0.01(  0.27%)
                                                  f 0.00(  0.00%)
                                            0.0000  0.5665 -0.0050 -0.0034 -0.0004
                                            0.7056  0.0160 -0.0022  0.3350  0.0151
                                            0.0052  0.2556 -0.0141 -0.0110 -0.0145
                                            0.0079  0.0384  0.0071 -0.0056  0.0030
                                            0.0162  0.0080  0.0215 -0.0062 -0.0013
                                            0.0012  0.0005  0.0039 -0.0005 -0.0006
                                            0.0010
                ( 49.30%)  -0.7021* C   7 s( 21.88%)p 3.56( 77.96%)d 0.01(  0.14%)
                                                  f 0.00(  0.01%)
                                           -0.0000  0.4674 -0.0177 -0.0032  0.0008
                                           -0.4840  0.0287  0.0038  0.1329  0.0326
                                           -0.0003 -0.7250 -0.0115 -0.0026  0.0103
                                           -0.0078  0.0272  0.0079 -0.0009 -0.0017
                                            0.0195  0.0004 -0.0031  0.0080  0.0047
                                           -0.0041 -0.0003 -0.0053 -0.0037 -0.0061
                                            0.0008
   273. (0.03218) BD*( 1) C   4 - C   5  
                ( 50.70%)   0.7121* C   4 s( 32.10%)p 2.11( 67.63%)d 0.01(  0.27%)
                                                  f 0.00(  0.00%)
                                            0.0000  0.5665 -0.0050 -0.0034 -0.0004
                                           -0.7056 -0.0160  0.0022 -0.3350 -0.0151
                                           -0.0052  0.2556 -0.0141 -0.0110 -0.0145
                                            0.0079 -0.0384 -0.0071  0.0056 -0.0030
                                            0.0162  0.0080  0.0215 -0.0062 -0.0013
                                           -0.0012 -0.0005  0.0039 -0.0005  0.0006
                                           -0.0010
                ( 49.30%)  -0.7021* C   5 s( 21.88%)p 3.56( 77.96%)d 0.01(  0.14%)
                                                  f 0.00(  0.01%)
                                           -0.0000  0.4674 -0.0177 -0.0032  0.0008
                                            0.4840 -0.0287 -0.0038 -0.1329 -0.0326
                                            0.0003 -0.7250 -0.0115 -0.0026  0.0103
                                           -0.0078 -0.0272 -0.0079  0.0009  0.0017
                                            0.0195  0.0004 -0.0031  0.0080  0.0047
                                            0.0041  0.0003 -0.0053 -0.0037  0.0061
                                           -0.0008
   274. (0.03218) BD*( 1) C   4 - C  11  
                ( 50.70%)   0.7121* C   4 s( 32.10%)p 2.11( 67.63%)d 0.01(  0.27%)
                                                  f 0.00(  0.00%)
                                            0.0000  0.5665 -0.0050 -0.0034 -0.0004
                                            0.7056  0.0160 -0.0022 -0.3350 -0.0151
                                           -0.0052  0.2556 -0.0141 -0.0110  0.0145
                                           -0.0079  0.0384  0.0071  0.0056 -0.0030
                                            0.0162  0.0080  0.0215 -0.0062 -0.0013
                                            0.0012 -0.0005  0.0039  0.0005 -0.0006
                                           -0.0010
                ( 49.30%)  -0.7021* C  11 s( 21.88%)p 3.56( 77.96%)d 0.01(  0.14%)
                                                  f 0.00(  0.01%)
                                           -0.0000  0.4674 -0.0177 -0.0032  0.0008
                                           -0.4840  0.0287  0.0038 -0.1329 -0.0326
                                            0.0003 -0.7250 -0.0115 -0.0026 -0.0103
                                            0.0078  0.0272  0.0079  0.0009  0.0017
                                            0.0195  0.0004 -0.0031  0.0080  0.0047
                                           -0.0041  0.0003 -0.0053  0.0037 -0.0061
                                           -0.0008
   275. (0.03033) BD*( 1) C   5 - H   6  
                ( 38.31%)   0.6189* C   5 s( 30.42%)p 2.29( 69.54%)d 0.00(  0.03%)
                                                  f 0.00(  0.01%)
                                           -0.0000  0.5506  0.0316  0.0055 -0.0004
                                           -0.6487  0.0101 -0.0021 -0.5235  0.0081
                                           -0.0018  0.0163 -0.0035  0.0013  0.0113
                                            0.0098  0.0037 -0.0006 -0.0013  0.0006
                                           -0.0004  0.0028 -0.0041 -0.0052 -0.0004
                                            0.0050  0.0060  0.0007  0.0004  0.0035
                                           -0.0077
                ( 61.69%)  -0.7854* H   6 s( 99.94%)p 0.00(  0.06%)
                                            0.9997  0.0030  0.0006  0.0184  0.0160
                                            0.0009
   276. (0.00273) BD*( 1) C   5 - C  13  
                ( 50.34%)   0.7095* C   5 s( 22.48%)p 3.44( 77.38%)d 0.01(  0.13%)
                                                  f 0.00(  0.01%)
                                           -0.0006  0.4739 -0.0146 -0.0014  0.0000
                                            0.5300 -0.0210 -0.0044 -0.1385 -0.0320
                                           -0.0021  0.6870  0.0145  0.0042  0.0127
                                           -0.0090  0.0231  0.0093  0.0000 -0.0009
                                            0.0185  0.0030 -0.0042  0.0081 -0.0048
                                            0.0029  0.0007  0.0035  0.0036  0.0056
                                           -0.0012
                ( 49.66%)  -0.7047* C  13 s( 23.57%)p 3.24( 76.33%)d 0.00(  0.10%)
                                                  f 0.00(  0.01%)
                                            0.0007  0.4853 -0.0127 -0.0025  0.0005
                                           -0.7066 -0.0139 -0.0000 -0.1626 -0.0289
                                           -0.0027 -0.4856  0.0258  0.0009  0.0010
                                            0.0026  0.0204  0.0090 -0.0136  0.0079
                                            0.0066  0.0087  0.0123 -0.0037 -0.0013
                                           -0.0032 -0.0022 -0.0055  0.0027  0.0003
                                            0.0003
   277. (0.03033) BD*( 1) C   7 - H   8  
                ( 38.31%)   0.6189* C   7 s( 30.42%)p 2.29( 69.54%)d 0.00(  0.03%)
                                                  f 0.00(  0.01%)
                                            0.0000 -0.5506 -0.0316 -0.0055  0.0004
                                           -0.6487  0.0101 -0.0021 -0.5235  0.0081
                                           -0.0018 -0.0163  0.0035 -0.0013 -0.0113
                                           -0.0098  0.0037 -0.0006 -0.0013  0.0006
                                            0.0004 -0.0028  0.0041  0.0052  0.0004
                                            0.0050  0.0060 -0.0007 -0.0004  0.0035
                                           -0.0077
                ( 61.69%)  -0.7854* H   8 s( 99.94%)p 0.00(  0.06%)
                                           -0.9997 -0.0030 -0.0006  0.0184  0.0160
                                           -0.0009
   278. (0.00273) BD*( 1) C   7 - C   9  
                ( 50.34%)   0.7095* C   7 s( 22.48%)p 3.44( 77.38%)d 0.01(  0.13%)
                                                  f 0.00(  0.01%)
                                           -0.0006  0.4739 -0.0146 -0.0014  0.0000
                                           -0.5300  0.0210  0.0044  0.1385  0.0320
                                            0.0021  0.6870  0.0145  0.0042  0.0127
                                           -0.0090 -0.0231 -0.0093 -0.0000  0.0009
                                            0.0185  0.0030 -0.0042  0.0081 -0.0048
                                           -0.0029 -0.0007  0.0035  0.0036 -0.0056
                                            0.0012
                ( 49.66%)  -0.7047* C   9 s( 23.57%)p 3.24( 76.33%)d 0.00(  0.10%)
                                                  f 0.00(  0.01%)
                                            0.0007  0.4853 -0.0127 -0.0025  0.0005
                                            0.7066  0.0139  0.0000  0.1626  0.0289
                                            0.0027 -0.4856  0.0258  0.0009  0.0010
                                            0.0026 -0.0204 -0.0090  0.0136 -0.0079
                                            0.0066  0.0087  0.0123 -0.0037 -0.0013
                                            0.0032  0.0022 -0.0055  0.0027 -0.0003
                                           -0.0003
   279. (0.00097) BD*( 1) C   7 - C  11  
                ( 50.00%)   0.7071* C   7 s( 25.04%)p 2.99( 74.83%)d 0.00(  0.12%)
                                                  f 0.00(  0.01%)
                                            0.0000  0.5002 -0.0149 -0.0019 -0.0001
                                            0.2451  0.0412  0.0035 -0.8285  0.0052
                                            0.0030  0.0093  0.0020 -0.0009  0.0121
                                           -0.0123  0.0015 -0.0003 -0.0021  0.0006
                                           -0.0182 -0.0121 -0.0215  0.0001  0.0005
                                           -0.0024  0.0029 -0.0001  0.0000  0.0018
                                            0.0070
                ( 50.00%)  -0.7071* C  11 s( 25.04%)p 2.99( 74.83%)d 0.00(  0.12%)
                                                  f 0.00(  0.01%)
                                            0.0000  0.5002 -0.0149 -0.0019 -0.0001
                                            0.2451  0.0412  0.0035  0.8285 -0.0052
                                           -0.0030  0.0093  0.0020 -0.0009 -0.0121
                                            0.0123  0.0015 -0.0003  0.0021 -0.0006
                                           -0.0182 -0.0121 -0.0215  0.0001  0.0005
                                           -0.0024 -0.0029 -0.0001 -0.0000  0.0018
                                           -0.0070
   280. (0.01779) BD*( 1) C   9 - H  10  
                ( 37.89%)   0.6155* C   9 s( 29.37%)p 2.40( 70.59%)d 0.00(  0.03%)
                                                  f 0.00(  0.01%)
                                            0.0003 -0.5412 -0.0277 -0.0023  0.0004
                                           -0.0000 -0.0000  0.0000 -0.4695  0.0063
                                            0.0010 -0.6967  0.0087 -0.0030  0.0000
                                            0.0000  0.0000  0.0000 -0.0090 -0.0094
                                            0.0033  0.0041 -0.0085 -0.0058 -0.0005
                                           -0.0000 -0.0091  0.0053 -0.0000 -0.0000
                                            0.0013
                ( 62.11%)  -0.7881* H  10 s( 99.93%)p 0.00(  0.07%)
                                           -0.9996 -0.0015 -0.0005 -0.0000  0.0149
                                            0.0223
   281. (0.00138) BD*( 1) C   9 - C  13  
                ( 50.00%)   0.7071* C   9 s( 23.29%)p 3.29( 76.59%)d 0.00(  0.11%)
                                                  f 0.00(  0.01%)
                                           -0.0000  0.4824 -0.0132  0.0013 -0.0002
                                           -0.0000 -0.0000  0.0000 -0.8511  0.0032
                                            0.0028  0.1997  0.0392  0.0052  0.0000
                                            0.0000  0.0000  0.0000  0.0120 -0.0093
                                           -0.0270 -0.0086 -0.0041 -0.0096  0.0054
                                           -0.0000  0.0063 -0.0008 -0.0000 -0.0000
                                            0.0045
                ( 50.00%)  -0.7071* C  13 s( 23.29%)p 3.29( 76.59%)d 0.00(  0.11%)
                                                  f 0.00(  0.01%)
                                           -0.0000  0.4824 -0.0132  0.0013 -0.0002
                                            0.0000  0.0000  0.0000  0.8511 -0.0032
                                           -0.0028  0.1997  0.0392  0.0052 -0.0000
                                           -0.0000 -0.0000 -0.0000 -0.0120  0.0093
                                           -0.0270 -0.0086 -0.0041 -0.0096  0.0054
                                            0.0000 -0.0063 -0.0008 -0.0000 -0.0000
                                           -0.0045
   282. (0.03033) BD*( 1) C  11 - H  12  
                ( 38.31%)   0.6189* C  11 s( 30.42%)p 2.29( 69.54%)d 0.00(  0.03%)
                                                  f 0.00(  0.01%)
                                            0.0000 -0.5506 -0.0316 -0.0055  0.0004
                                           -0.6487  0.0101 -0.0021  0.5235 -0.0081
                                            0.0018 -0.0163  0.0035 -0.0013  0.0113
                                            0.0098  0.0037 -0.0006  0.0013 -0.0006
                                            0.0004 -0.0028  0.0041  0.0052  0.0004
                                            0.0050 -0.0060 -0.0007  0.0004  0.0035
                                            0.0077
                ( 61.69%)  -0.7854* H  12 s( 99.94%)p 0.00(  0.06%)
                                           -0.9997 -0.0030 -0.0006  0.0184 -0.0160
                                           -0.0009
   283. (0.00273) BD*( 1) C  11 - C  13  
                ( 50.34%)   0.7095* C  11 s( 22.48%)p 3.44( 77.38%)d 0.01(  0.13%)
                                                  f 0.00(  0.01%)
                                           -0.0006  0.4739 -0.0146 -0.0014  0.0000
                                           -0.5300  0.0210  0.0044 -0.1385 -0.0320
                                           -0.0021  0.6870  0.0145  0.0042 -0.0127
                                            0.0090 -0.0231 -0.0093  0.0000 -0.0009
                                            0.0185  0.0030 -0.0042  0.0081 -0.0048
                                           -0.0029  0.0007  0.0035 -0.0036 -0.0056
                                           -0.0012
                ( 49.66%)  -0.7047* C  13 s( 23.57%)p 3.24( 76.33%)d 0.00(  0.10%)
                                                  f 0.00(  0.01%)
                                            0.0007  0.4853 -0.0127 -0.0025  0.0005
                                            0.7066  0.0139  0.0000 -0.1626 -0.0289
                                           -0.0027 -0.4856  0.0258  0.0009 -0.0010
                                           -0.0026 -0.0204 -0.0090 -0.0136  0.0079
                                            0.0066  0.0087  0.0123 -0.0037 -0.0013
                                            0.0032 -0.0022 -0.0055 -0.0027 -0.0003
                                            0.0003
   284. (0.01779) BD*( 1) C  13 - H  14  
                ( 37.89%)   0.6155* C  13 s( 29.37%)p 2.40( 70.59%)d 0.00(  0.03%)
                                                  f 0.00(  0.01%)
                                           -0.0003  0.5412  0.0277  0.0023 -0.0004
                                           -0.0000 -0.0000 -0.0000 -0.4695  0.0063
                                            0.0010  0.6967 -0.0087  0.0030  0.0000
                                            0.0000  0.0000  0.0000 -0.0090 -0.0094
                                           -0.0033 -0.0041  0.0085  0.0058  0.0005
                                           -0.0000 -0.0091 -0.0053  0.0000  0.0000
                                            0.0013
                ( 62.11%)  -0.7881* H  14 s( 99.93%)p 0.00(  0.07%)
                                            0.9996  0.0015  0.0005 -0.0000  0.0149
                                           -0.0223


 NHO Directionality and "Bond Bending" (deviations from line of nuclear centers)

         [Thresholds for printing:  angular deviation  >  1.0 degree]
                                    hybrid p-character > 25.0%
                                    orbital occupancy  >  0.10e

                                Line of Centers        Hybrid 1              Hybrid 2
                                ---------------  -------------------   ------------------
                NBO               Theta   Phi    Theta   Phi    Dev    Theta   Phi    Dev
 ========================================================================================
     1. BD (   1) C   1 - H   2    89.8  140.2    89.0  141.1   1.2      --     --    --
     2. BD (   1) C   1 - C   3   130.4  356.0   147.0   20.1  22.8     74.0  153.7  31.1
     3. BD (   1) C   1 - C   5    90.0  270.0    89.3  250.5  19.5     89.3  109.5  19.5
     4. BD (   1) C   1 - C   9    48.4  359.7    37.1   18.9  17.2    121.6  164.9  15.5
     5. BD (   1) C   3 - C   4    90.0  270.0   135.0  270.0  45.0    135.0   90.0  45.0
     6. BD (   2) C   3 - C   4    90.0  270.0    44.8  270.0  45.2     44.8   90.0  45.2
     7. BD (   1) C   3 - C   7    49.6    4.0    74.0   26.3  31.1    147.0  159.9  22.8
     8. BD (   1) C   4 - C   5    49.6  184.0    74.0  206.3  31.1    147.0  339.9  22.8
     9. BD (   1) C   4 - C  11    49.6  356.0    74.0  333.7  31.1    147.0  200.1  22.8
    10. BD (   1) C   5 - H   6    89.8  219.8    89.0  218.9   1.2      --     --    --
    11. BD (   1) C   5 - C  13    48.4    0.3    37.1  341.1  17.2    121.6  195.1  15.5
    12. BD (   1) C   7 - H   8    89.8   39.8    89.0   38.9   1.2      --     --    --
    13. BD (   1) C   7 - C   9    48.4  180.3    37.1  161.1  17.2    121.6   15.1  15.5
    14. BD (   1) C   7 - C  11    90.0  270.0    89.3  289.5  19.5     89.3   70.5  19.5
    15. BD (   1) C   9 - H  10    34.9   90.0    33.8   90.0   1.2      --     --    --
    16. BD (   1) C   9 - C  13    90.0  270.0    73.9  270.0  16.1     73.9   90.0  16.1
    17. BD (   1) C  11 - H  12    89.8  320.2    89.0  321.1   1.2      --     --    --
    18. BD (   1) C  11 - C  13    48.4  179.7    37.1  198.9  17.2    121.6  344.9  15.5
    19. BD (   1) C  13 - H  14    34.9  270.0    33.8  270.0   1.2      --     --    --
   271. BD*(   2) C   3 - C   4    90.0  270.0    44.8  270.0  45.2     44.8   90.0  45.2


 Second Order Perturbation Theory Analysis of Fock Matrix in NBO Basis

     Threshold for printing:   0.50 kcal/mol
                                                                              E(2)  E(j)-E(i) F(i,j)
         Donor NBO (i)                     Acceptor NBO (j)                 kcal/mol   a.u.    a.u. 
 ===================================================================================================

 within unit  1
   1. BD (   1) C   1 - H   2        / 60. RY*(   2) C   3                    0.79    2.61    0.041
   1. BD (   1) C   1 - H   2        /112. RY*(   2) C   5                    1.94    3.01    0.068
   1. BD (   1) C   1 - H   2        /137. RY*(   1) H   6                    0.64    1.86    0.031
   1. BD (   1) C   1 - H   2        /173. RY*(   1) C   9                    0.55    2.80    0.035
   2. BD (   1) C   1 - C   3        / 85. RY*(   1) C   4                    0.74    2.15    0.036
   2. BD (   1) C   1 - C   3        /266. BD*(   1) C   1 - H   2            0.74    1.08    0.025
   2. BD (   1) C   1 - C   3        /271. BD*(   2) C   3 - C   4            3.17    0.82    0.048
   2. BD (   1) C   1 - C   3        /272. BD*(   1) C   3 - C   7            0.75    1.00    0.025
   2. BD (   1) C   1 - C   3        /274. BD*(   1) C   4 - C  11            1.36    1.00    0.033
   2. BD (   1) C   1 - C   3        /275. BD*(   1) C   5 - H   6            2.29    1.08    0.044
   2. BD (   1) C   1 - C   3        /277. BD*(   1) C   7 - H   8            0.56    1.08    0.022
   2. BD (   1) C   1 - C   3        /280. BD*(   1) C   9 - H  10            2.44    1.07    0.046
   3. BD (   1) C   1 - C   5        /272. BD*(   1) C   3 - C   7            0.80    1.02    0.026
   3. BD (   1) C   1 - C   5        /274. BD*(   1) C   4 - C  11            0.80    1.02    0.026
   3. BD (   1) C   1 - C   5        /280. BD*(   1) C   9 - H  10            1.22    1.09    0.033
   3. BD (   1) C   1 - C   5        /284. BD*(   1) C  13 - H  14            1.22    1.09    0.033
   4. BD (   1) C   1 - C   9        /267. BD*(   1) C   1 - C   3            0.56    1.00    0.021
   4. BD (   1) C   1 - C   9        /270. BD*(   1) C   3 - C   4            1.62    1.10    0.038
   4. BD (   1) C   1 - C   9        /271. BD*(   2) C   3 - C   4            7.89    0.82    0.075
   4. BD (   1) C   1 - C   9        /275. BD*(   1) C   5 - H   6            2.33    1.08    0.045
   4. BD (   1) C   1 - C   9        /277. BD*(   1) C   7 - H   8            1.10    1.08    0.031
   4. BD (   1) C   1 - C   9        /284. BD*(   1) C  13 - H  14            2.00    1.07    0.042
   5. BD (   1) C   3 - C   4        /267. BD*(   1) C   1 - C   3            0.60    1.06    0.023
   5. BD (   1) C   3 - C   4        /272. BD*(   1) C   3 - C   7            0.60    1.06    0.023
   5. BD (   1) C   3 - C   4        /273. BD*(   1) C   4 - C   5            0.60    1.06    0.023
   5. BD (   1) C   3 - C   4        /274. BD*(   1) C   4 - C  11            0.60    1.06    0.023
   6. BD (   2) C   3 - C   4        / 28. RY*(   1) C   1                    2.44    2.22    0.068
   6. BD (   2) C   3 - C   4        /111. RY*(   1) C   5                    2.44    2.22    0.068
   6. BD (   2) C   3 - C   4        /142. RY*(   1) C   7                    2.44    2.22    0.068
   6. BD (   2) C   3 - C   4        /204. RY*(   1) C  11                    2.44    2.22    0.068
   6. BD (   2) C   3 - C   4        /266. BD*(   1) C   1 - H   2            9.23    0.84    0.081
   6. BD (   2) C   3 - C   4        /267. BD*(   1) C   1 - C   3            6.82    0.76    0.066
   6. BD (   2) C   3 - C   4        /269. BD*(   1) C   1 - C   9            0.59    0.75    0.020
   6. BD (   2) C   3 - C   4        /272. BD*(   1) C   3 - C   7            6.82    0.76    0.066
   6. BD (   2) C   3 - C   4        /273. BD*(   1) C   4 - C   5            6.82    0.76    0.066
   6. BD (   2) C   3 - C   4        /274. BD*(   1) C   4 - C  11            6.82    0.76    0.066
   6. BD (   2) C   3 - C   4        /275. BD*(   1) C   5 - H   6            9.23    0.84    0.081
   6. BD (   2) C   3 - C   4        /276. BD*(   1) C   5 - C  13            0.59    0.75    0.020
   6. BD (   2) C   3 - C   4        /277. BD*(   1) C   7 - H   8            9.23    0.84    0.081
   6. BD (   2) C   3 - C   4        /278. BD*(   1) C   7 - C   9            0.59    0.75    0.020
   6. BD (   2) C   3 - C   4        /280. BD*(   1) C   9 - H  10            1.95    0.82    0.037
   6. BD (   2) C   3 - C   4        /282. BD*(   1) C  11 - H  12            9.23    0.84    0.081
   6. BD (   2) C   3 - C   4        /283. BD*(   1) C  11 - C  13            0.59    0.75    0.020
   6. BD (   2) C   3 - C   4        /284. BD*(   1) C  13 - H  14            1.95    0.82    0.037
   7. BD (   1) C   3 - C   7        / 85. RY*(   1) C   4                    0.74    2.15    0.036
   7. BD (   1) C   3 - C   7        /266. BD*(   1) C   1 - H   2            0.56    1.08    0.022
   7. BD (   1) C   3 - C   7        /267. BD*(   1) C   1 - C   3            0.75    1.00    0.025
   7. BD (   1) C   3 - C   7        /271. BD*(   2) C   3 - C   4            3.17    0.82    0.048
   7. BD (   1) C   3 - C   7        /273. BD*(   1) C   4 - C   5            1.36    1.00    0.033
   7. BD (   1) C   3 - C   7        /277. BD*(   1) C   7 - H   8            0.74    1.08    0.025
   7. BD (   1) C   3 - C   7        /280. BD*(   1) C   9 - H  10            2.44    1.07    0.046
   7. BD (   1) C   3 - C   7        /282. BD*(   1) C  11 - H  12            2.29    1.08    0.044
   8. BD (   1) C   4 - C   5        / 59. RY*(   1) C   3                    0.74    2.15    0.036
   8. BD (   1) C   4 - C   5        /266. BD*(   1) C   1 - H   2            2.29    1.08    0.044
   8. BD (   1) C   4 - C   5        /271. BD*(   2) C   3 - C   4            3.17    0.82    0.048
   8. BD (   1) C   4 - C   5        /272. BD*(   1) C   3 - C   7            1.36    1.00    0.033
   8. BD (   1) C   4 - C   5        /274. BD*(   1) C   4 - C  11            0.75    1.00    0.025
   8. BD (   1) C   4 - C   5        /275. BD*(   1) C   5 - H   6            0.74    1.08    0.025
   8. BD (   1) C   4 - C   5        /282. BD*(   1) C  11 - H  12            0.56    1.08    0.022
   8. BD (   1) C   4 - C   5        /284. BD*(   1) C  13 - H  14            2.44    1.07    0.046
   9. BD (   1) C   4 - C  11        / 59. RY*(   1) C   3                    0.74    2.15    0.036
   9. BD (   1) C   4 - C  11        /267. BD*(   1) C   1 - C   3            1.36    1.00    0.033
   9. BD (   1) C   4 - C  11        /271. BD*(   2) C   3 - C   4            3.17    0.82    0.048
   9. BD (   1) C   4 - C  11        /273. BD*(   1) C   4 - C   5            0.75    1.00    0.025
   9. BD (   1) C   4 - C  11        /275. BD*(   1) C   5 - H   6            0.56    1.08    0.022
   9. BD (   1) C   4 - C  11        /277. BD*(   1) C   7 - H   8            2.29    1.08    0.044
   9. BD (   1) C   4 - C  11        /282. BD*(   1) C  11 - H  12            0.74    1.08    0.025
   9. BD (   1) C   4 - C  11        /284. BD*(   1) C  13 - H  14            2.44    1.07    0.046
  10. BD (   1) C   5 - H   6        / 29. RY*(   2) C   1                    1.94    3.01    0.068
  10. BD (   1) C   5 - H   6        / 54. RY*(   1) H   2                    0.64    1.86    0.031
  10. BD (   1) C   5 - H   6        / 86. RY*(   2) C   4                    0.79    2.61    0.041
  10. BD (   1) C   5 - H   6        /235. RY*(   1) C  13                    0.55    2.80    0.035
  11. BD (   1) C   5 - C  13        /266. BD*(   1) C   1 - H   2            2.33    1.08    0.045
  11. BD (   1) C   5 - C  13        /270. BD*(   1) C   3 - C   4            1.62    1.10    0.038
  11. BD (   1) C   5 - C  13        /271. BD*(   2) C   3 - C   4            7.89    0.82    0.075
  11. BD (   1) C   5 - C  13        /273. BD*(   1) C   4 - C   5            0.56    1.00    0.021
  11. BD (   1) C   5 - C  13        /280. BD*(   1) C   9 - H  10            2.00    1.07    0.042
  11. BD (   1) C   5 - C  13        /282. BD*(   1) C  11 - H  12            1.10    1.08    0.031
  12. BD (   1) C   7 - H   8        / 60. RY*(   2) C   3                    0.79    2.61    0.041
  12. BD (   1) C   7 - H   8        /173. RY*(   1) C   9                    0.55    2.80    0.035
  12. BD (   1) C   7 - H   8        /205. RY*(   2) C  11                    1.94    3.01    0.068
  12. BD (   1) C   7 - H   8        /230. RY*(   1) H  12                    0.64    1.86    0.031
  13. BD (   1) C   7 - C   9        /266. BD*(   1) C   1 - H   2            1.10    1.08    0.031
  13. BD (   1) C   7 - C   9        /270. BD*(   1) C   3 - C   4            1.62    1.10    0.038
  13. BD (   1) C   7 - C   9        /271. BD*(   2) C   3 - C   4            7.89    0.82    0.075
  13. BD (   1) C   7 - C   9        /272. BD*(   1) C   3 - C   7            0.56    1.00    0.021
  13. BD (   1) C   7 - C   9        /282. BD*(   1) C  11 - H  12            2.33    1.08    0.045
  13. BD (   1) C   7 - C   9        /284. BD*(   1) C  13 - H  14            2.00    1.07    0.042
  14. BD (   1) C   7 - C  11        /267. BD*(   1) C   1 - C   3            0.80    1.02    0.026
  14. BD (   1) C   7 - C  11        /273. BD*(   1) C   4 - C   5            0.80    1.02    0.026
  14. BD (   1) C   7 - C  11        /280. BD*(   1) C   9 - H  10            1.22    1.09    0.033
  14. BD (   1) C   7 - C  11        /284. BD*(   1) C  13 - H  14            1.22    1.09    0.033
  15. BD (   1) C   9 - H  10        / 29. RY*(   2) C   1                    1.09    3.01    0.051
  15. BD (   1) C   9 - H  10        /143. RY*(   2) C   7                    1.09    3.01    0.051
  15. BD (   1) C   9 - H  10        /235. RY*(   1) C  13                    1.40    2.81    0.056
  16. BD (   1) C   9 - C  13        /266. BD*(   1) C   1 - H   2            2.22    1.10    0.044
  16. BD (   1) C   9 - C  13        /275. BD*(   1) C   5 - H   6            2.22    1.10    0.044
  16. BD (   1) C   9 - C  13        /277. BD*(   1) C   7 - H   8            2.22    1.10    0.044
  16. BD (   1) C   9 - C  13        /282. BD*(   1) C  11 - H  12            2.22    1.10    0.044
  17. BD (   1) C  11 - H  12        / 86. RY*(   2) C   4                    0.79    2.61    0.041
  17. BD (   1) C  11 - H  12        /143. RY*(   2) C   7                    1.94    3.01    0.068
  17. BD (   1) C  11 - H  12        /168. RY*(   1) H   8                    0.64    1.86    0.031
  17. BD (   1) C  11 - H  12        /235. RY*(   1) C  13                    0.55    2.80    0.035
  18. BD (   1) C  11 - C  13        /270. BD*(   1) C   3 - C   4            1.62    1.10    0.038
  18. BD (   1) C  11 - C  13        /271. BD*(   2) C   3 - C   4            7.89    0.82    0.075
  18. BD (   1) C  11 - C  13        /274. BD*(   1) C   4 - C  11            0.56    1.00    0.021
  18. BD (   1) C  11 - C  13        /275. BD*(   1) C   5 - H   6            1.10    1.08    0.031
  18. BD (   1) C  11 - C  13        /277. BD*(   1) C   7 - H   8            2.33    1.08    0.045
  18. BD (   1) C  11 - C  13        /280. BD*(   1) C   9 - H  10            2.00    1.07    0.042
  19. BD (   1) C  13 - H  14        /112. RY*(   2) C   5                    1.09    3.01    0.051
  19. BD (   1) C  13 - H  14        /173. RY*(   1) C   9                    1.40    2.81    0.056
  19. BD (   1) C  13 - H  14        /205. RY*(   2) C  11                    1.09    3.01    0.051
  20. CR (   1) C   1                / 55. RY*(   2) H   2                    0.51   12.30    0.071
  20. CR (   1) C   1                /271. BD*(   2) C   3 - C   4            0.86   10.37    0.090
  21. CR (   1) C   3                / 85. RY*(   1) C   4                    1.30   11.66    0.110
  21. CR (   1) C   3                / 86. RY*(   2) C   4                    0.90   12.13    0.093
  21. CR (   1) C   3                /266. BD*(   1) C   1 - H   2            0.51   10.59    0.066
  21. CR (   1) C   3                /267. BD*(   1) C   1 - C   3            0.56   10.51    0.069
  21. CR (   1) C   3                /271. BD*(   2) C   3 - C   4            9.35   10.33    0.294
  21. CR (   1) C   3                /272. BD*(   1) C   3 - C   7            0.56   10.51    0.069
  21. CR (   1) C   3                /277. BD*(   1) C   7 - H   8            0.51   10.59    0.066
  22. CR (   1) C   4                / 59. RY*(   1) C   3                    1.30   11.66    0.110
  22. CR (   1) C   4                / 60. RY*(   2) C   3                    0.90   12.13    0.093
  22. CR (   1) C   4                /271. BD*(   2) C   3 - C   4            9.35   10.33    0.294
  22. CR (   1) C   4                /273. BD*(   1) C   4 - C   5            0.56   10.51    0.069
  22. CR (   1) C   4                /274. BD*(   1) C   4 - C  11            0.56   10.51    0.069
  22. CR (   1) C   4                /275. BD*(   1) C   5 - H   6            0.51   10.59    0.066
  22. CR (   1) C   4                /282. BD*(   1) C  11 - H  12            0.51   10.59    0.066
  23. CR (   1) C   5                /138. RY*(   2) H   6                    0.51   12.30    0.071
  23. CR (   1) C   5                /271. BD*(   2) C   3 - C   4            0.86   10.37    0.090
  24. CR (   1) C   7                /169. RY*(   2) H   8                    0.51   12.30    0.071
  24. CR (   1) C   7                /271. BD*(   2) C   3 - C   4            0.86   10.37    0.090
  26. CR (   1) C  11                /231. RY*(   2) H  12                    0.51   12.30    0.071
  26. CR (   1) C  11                /271. BD*(   2) C   3 - C   4            0.86   10.37    0.090
 271. BD*(   2) C   3 - C   4        / 59. RY*(   1) C   3                    1.06    1.33    0.099
 271. BD*(   2) C   3 - C   4        / 60. RY*(   2) C   3                    0.54    1.80    0.083
 271. BD*(   2) C   3 - C   4        / 85. RY*(   1) C   4                    1.06    1.33    0.099
 271. BD*(   2) C   3 - C   4        / 86. RY*(   2) C   4                    0.54    1.80    0.083
 271. BD*(   2) C   3 - C   4        /266. BD*(   1) C   1 - H   2            0.58    0.26    0.031
 271. BD*(   2) C   3 - C   4        /267. BD*(   1) C   1 - C   3           10.08    0.18    0.107
 271. BD*(   2) C   3 - C   4        /268. BD*(   1) C   1 - C   5            3.16    0.19    0.066
 271. BD*(   2) C   3 - C   4        /269. BD*(   1) C   1 - C   9            0.54    0.17    0.025
 271. BD*(   2) C   3 - C   4        /270. BD*(   1) C   3 - C   4           40.26    0.28    0.257
 271. BD*(   2) C   3 - C   4        /272. BD*(   1) C   3 - C   7           10.08    0.18    0.107
 271. BD*(   2) C   3 - C   4        /273. BD*(   1) C   4 - C   5           10.08    0.18    0.107
 271. BD*(   2) C   3 - C   4        /274. BD*(   1) C   4 - C  11           10.08    0.18    0.107
 271. BD*(   2) C   3 - C   4        /275. BD*(   1) C   5 - H   6            0.58    0.26    0.031
 271. BD*(   2) C   3 - C   4        /276. BD*(   1) C   5 - C  13            0.54    0.17    0.025
 271. BD*(   2) C   3 - C   4        /277. BD*(   1) C   7 - H   8            0.58    0.26    0.031
 271. BD*(   2) C   3 - C   4        /278. BD*(   1) C   7 - C   9            0.54    0.17    0.025
 271. BD*(   2) C   3 - C   4        /279. BD*(   1) C   7 - C  11            3.16    0.19    0.066
 271. BD*(   2) C   3 - C   4        /282. BD*(   1) C  11 - H  12            0.58    0.26    0.031
 271. BD*(   2) C   3 - C   4        /283. BD*(   1) C  11 - C  13            0.54    0.17    0.025


 Natural Bond Orbitals (Summary):

                                                            Principal Delocalizations
           NBO                        Occupancy    Energy   (geminal,vicinal,remote)
 ====================================================================================
 Molecular unit  1  (C8H6)
     1. BD (   1) C   1 - H   2          1.99430    -0.62033  112(v),60(v),137(r),173(v)
     2. BD (   1) C   1 - C   3          1.96601    -0.63007  271(g),280(v),275(v),274(v)
                                                    272(g),85(v),266(g),277(v)
     3. BD (   1) C   1 - C   5          1.99150    -0.64900  280(v),284(v),272(v),274(v)
     4. BD (   1) C   1 - C   9          1.94377    -0.62889  271(v),275(v),284(v),270(v)
                                                    277(v),267(g)
     5. BD (   1) C   3 - C   4          1.98328    -0.69068  267(g),272(g),273(g),274(g)
     6. BD (   2) C   3 - C   4          1.83785    -0.38739  266(v),275(v),277(v),282(v)
                                                    267(g),272(g),273(g),274(g)
                                                    28(v),111(v),142(v),204(v)
                                                    280(r),284(r),269(v),276(v)
                                                    278(v),283(v)
     7. BD (   1) C   3 - C   7          1.96601    -0.63007  271(g),280(v),282(v),273(v)
                                                    267(g),85(v),277(g),266(v)
     8. BD (   1) C   4 - C   5          1.96601    -0.63007  271(g),284(v),266(v),272(v)
                                                    274(g),59(v),275(g),282(v)
     9. BD (   1) C   4 - C  11          1.96601    -0.63007  271(g),284(v),277(v),267(v)
                                                    273(g),59(v),282(g),275(v)
    10. BD (   1) C   5 - H   6          1.99430    -0.62033  29(v),86(v),54(r),235(v)
    11. BD (   1) C   5 - C  13          1.94377    -0.62889  271(v),266(v),280(v),270(v)
                                                    282(v),273(g)
    12. BD (   1) C   7 - H   8          1.99430    -0.62033  205(v),60(v),230(r),173(v)
    13. BD (   1) C   7 - C   9          1.94377    -0.62889  271(v),282(v),284(v),270(v)
                                                    266(v),272(g)
    14. BD (   1) C   7 - C  11          1.99150    -0.64900  280(v),284(v),267(v),273(v)
    15. BD (   1) C   9 - H  10          1.98014    -0.62493  235(v),29(v),143(v)
    16. BD (   1) C   9 - C  13          1.98438    -0.65534  266(v),275(v),277(v),282(v)
    17. BD (   1) C  11 - H  12          1.99430    -0.62033  143(v),86(v),168(r),235(v)
    18. BD (   1) C  11 - C  13          1.94377    -0.62889  271(v),277(v),280(v),270(v)
                                                    275(v),274(g)
    19. BD (   1) C  13 - H  14          1.98014    -0.62493  173(v),112(v),205(v)
    20. CR (   1) C   1                  1.99932   -10.17697  271(v),55(v)
    21. CR (   1) C   3                  1.99848   -10.14230  271(g),85(v),86(v),267(g)
                                                    272(g),266(v),277(v)
    22. CR (   1) C   4                  1.99848   -10.14230  271(g),59(v),60(v),273(g)
                                                    274(g),275(v),282(v)
    23. CR (   1) C   5                  1.99932   -10.17697  271(v),138(v)
    24. CR (   1) C   7                  1.99932   -10.17697  271(v),169(v)
    25. CR (   1) C   9                  1.99931   -10.18241   
    26. CR (   1) C  11                  1.99932   -10.17697  271(v),231(v)
    27. CR (   1) C  13                  1.99931   -10.18241   
    28. RY*(   1) C   1                  0.00307     1.83320   
    29. RY*(   2) C   1                  0.00188     2.38802   
    30. RY*(   3) C   1                  0.00099     1.46098   
    31. RY*(   4) C   1                  0.00077     1.60176   
    32. RY*(   5) C   1                  0.00057     1.95632   
    33. RY*(   6) C   1                  0.00028     1.95217   
    34. RY*(   7) C   1                  0.00029     2.04097   
    35. RY*(   8) C   1                  0.00017     2.43038   
    36. RY*(   9) C   1                  0.00014     2.68084   
    37. RY*(  10) C   1                  0.00006     2.08123   
    38. RY*(  11) C   1                  0.00006     2.66915   
    39. RY*(  12) C   1                  0.00004     2.84042   
    40. RY*(  13) C   1                  0.00005     2.77411   
    41. RY*(  14) C   1                  0.00004     2.71671   
    42. RY*(  15) C   1                  0.00000     1.95570   
    43. RY*(  16) C   1                  0.00001     2.79367   
    44. RY*(  17) C   1                  0.00001     3.40856   
    45. RY*(  18) C   1                  0.00001     1.85938   
    46. RY*(  19) C   1                  0.00000    19.68398   
    47. RY*(  20) C   1                  0.00000     3.45142   
    48. RY*(  21) C   1                  0.00000     3.33959   
    49. RY*(  22) C   1                  0.00000     3.52781   
    50. RY*(  23) C   1                  0.00000     3.76247   
    51. RY*(  24) C   1                  0.00000     3.52580   
    52. RY*(  25) C   1                  0.00000     3.29382   
    53. RY*(  26) C   1                  0.00000     3.98143   
    54. RY*(   1) H   2                  0.00051     1.24432   
    55. RY*(   2) H   2                  0.00016     2.12389   
    56. RY*(   3) H   2                  0.00013     2.47093   
    57. RY*(   4) H   2                  0.00011     2.41665   
    58. RY*(   5) H   2                  0.00002     2.95815   
    59. RY*(   1) C   3                  0.00310     1.51599   
    60. RY*(   2) C   3                  0.00130     1.98782   
    61. RY*(   3) C   3                  0.00115     1.71115   
    62. RY*(   4) C   3                  0.00088     1.90593   
    63. RY*(   5) C   3                  0.00046     1.63379   
    64. RY*(   6) C   3                  0.00036     2.73428   
    65. RY*(   7) C   3                  0.00030     1.74132   
    66. RY*(   8) C   3                  0.00025     2.89610   
    67. RY*(   9) C   3                  0.00018     2.19571   
    68. RY*(  10) C   3                  0.00010     2.17921   
    69. RY*(  11) C   3                  0.00006     3.01578   
    70. RY*(  12) C   3                  0.00007     3.02441   
    71. RY*(  13) C   3                  0.00005     1.87045   
    72. RY*(  14) C   3                  0.00002     2.40825   
    73. RY*(  15) C   3                  0.00003     3.48156   
    74. RY*(  16) C   3                  0.00002     2.56987   
    75. RY*(  17) C   3                  0.00002     2.82865   
    76. RY*(  18) C   3                  0.00000    19.82457   
    77. RY*(  19) C   3                  0.00000     2.08922   
    78. RY*(  20) C   3                  0.00000     3.75733   
    79. RY*(  21) C   3                  0.00000     3.61544   
    80. RY*(  22) C   3                  0.00000     3.54320   
    81. RY*(  23) C   3                  0.00001     3.62486   
    82. RY*(  24) C   3                  0.00000     2.80247   
    83. RY*(  25) C   3                  0.00000     3.50282   
    84. RY*(  26) C   3                  0.00000     3.74536   
    85. RY*(   1) C   4                  0.00310     1.51599   
    86. RY*(   2) C   4                  0.00130     1.98782   
    87. RY*(   3) C   4                  0.00115     1.71115   
    88. RY*(   4) C   4                  0.00088     1.90593   
    89. RY*(   5) C   4                  0.00046     1.63379   
    90. RY*(   6) C   4                  0.00036     2.73428   
    91. RY*(   7) C   4                  0.00030     1.74132   
    92. RY*(   8) C   4                  0.00025     2.89610   
    93. RY*(   9) C   4                  0.00018     2.19571   
    94. RY*(  10) C   4                  0.00010     2.17921   
    95. RY*(  11) C   4                  0.00006     3.01578   
    96. RY*(  12) C   4                  0.00007     3.02441   
    97. RY*(  13) C   4                  0.00005     1.87045   
    98. RY*(  14) C   4                  0.00002     2.40825   
    99. RY*(  15) C   4                  0.00003     3.48156   
   100. RY*(  16) C   4                  0.00002     2.56987   
   101. RY*(  17) C   4                  0.00002     2.82865   
   102. RY*(  18) C   4                  0.00000    19.82457   
   103. RY*(  19) C   4                  0.00000     2.08922   
   104. RY*(  20) C   4                  0.00000     3.75733   
   105. RY*(  21) C   4                  0.00000     3.61544   
   106. RY*(  22) C   4                  0.00000     3.54320   
   107. RY*(  23) C   4                  0.00001     3.62486   
   108. RY*(  24) C   4                  0.00000     2.80247   
   109. RY*(  25) C   4                  0.00000     3.50282   
   110. RY*(  26) C   4                  0.00000     3.74536   
   111. RY*(   1) C   5                  0.00307     1.83320   
   112. RY*(   2) C   5                  0.00188     2.38802   
   113. RY*(   3) C   5                  0.00099     1.46098   
   114. RY*(   4) C   5                  0.00077     1.60176   
   115. RY*(   5) C   5                  0.00057     1.95632   
   116. RY*(   6) C   5                  0.00028     1.95217   
   117. RY*(   7) C   5                  0.00029     2.04097   
   118. RY*(   8) C   5                  0.00017     2.43038   
   119. RY*(   9) C   5                  0.00014     2.68084   
   120. RY*(  10) C   5                  0.00006     2.08123   
   121. RY*(  11) C   5                  0.00006     2.66915   
   122. RY*(  12) C   5                  0.00004     2.84042   
   123. RY*(  13) C   5                  0.00005     2.77411   
   124. RY*(  14) C   5                  0.00004     2.71671   
   125. RY*(  15) C   5                  0.00000     1.95570   
   126. RY*(  16) C   5                  0.00001     2.79367   
   127. RY*(  17) C   5                  0.00001     3.40856   
   128. RY*(  18) C   5                  0.00001     1.85938   
   129. RY*(  19) C   5                  0.00000    19.68398   
   130. RY*(  20) C   5                  0.00000     3.45142   
   131. RY*(  21) C   5                  0.00000     3.33959   
   132. RY*(  22) C   5                  0.00000     3.52781   
   133. RY*(  23) C   5                  0.00000     3.76247   
   134. RY*(  24) C   5                  0.00000     3.52580   
   135. RY*(  25) C   5                  0.00000     3.29382   
   136. RY*(  26) C   5                  0.00000     3.98143   
   137. RY*(   1) H   6                  0.00051     1.24432   
   138. RY*(   2) H   6                  0.00016     2.12389   
   139. RY*(   3) H   6                  0.00013     2.47093   
   140. RY*(   4) H   6                  0.00011     2.41665   
   141. RY*(   5) H   6                  0.00002     2.95815   
   142. RY*(   1) C   7                  0.00307     1.83320   
   143. RY*(   2) C   7                  0.00188     2.38802   
   144. RY*(   3) C   7                  0.00099     1.46098   
   145. RY*(   4) C   7                  0.00077     1.60176   
   146. RY*(   5) C   7                  0.00057     1.95632   
   147. RY*(   6) C   7                  0.00028     1.95217   
   148. RY*(   7) C   7                  0.00029     2.04097   
   149. RY*(   8) C   7                  0.00017     2.43038   
   150. RY*(   9) C   7                  0.00014     2.68084   
   151. RY*(  10) C   7                  0.00006     2.08123   
   152. RY*(  11) C   7                  0.00006     2.66915   
   153. RY*(  12) C   7                  0.00004     2.84042   
   154. RY*(  13) C   7                  0.00005     2.77411   
   155. RY*(  14) C   7                  0.00004     2.71671   
   156. RY*(  15) C   7                  0.00000     1.95570   
   157. RY*(  16) C   7                  0.00001     2.79367   
   158. RY*(  17) C   7                  0.00001     3.40856   
   159. RY*(  18) C   7                  0.00001     1.85938   
   160. RY*(  19) C   7                  0.00000    19.68398   
   161. RY*(  20) C   7                  0.00000     3.45142   
   162. RY*(  21) C   7                  0.00000     3.33959   
   163. RY*(  22) C   7                  0.00000     3.52781   
   164. RY*(  23) C   7                  0.00000     3.76247   
   165. RY*(  24) C   7                  0.00000     3.52580   
   166. RY*(  25) C   7                  0.00000     3.29382   
   167. RY*(  26) C   7                  0.00000     3.98143   
   168. RY*(   1) H   8                  0.00051     1.24432   
   169. RY*(   2) H   8                  0.00016     2.12389   
   170. RY*(   3) H   8                  0.00013     2.47093   
   171. RY*(   4) H   8                  0.00011     2.41665   
   172. RY*(   5) H   8                  0.00002     2.95815   
   173. RY*(   1) C   9                  0.00187     2.18231   
   174. RY*(   2) C   9                  0.00125     1.51071   
   175. RY*(   3) C   9                  0.00099     1.76150   
   176. RY*(   4) C   9                  0.00075     1.80281   
   177. RY*(   5) C   9                  0.00056     1.96281   
   178. RY*(   6) C   9                  0.00041     2.26617   
   179. RY*(   7) C   9                  0.00033     1.92820   
   180. RY*(   8) C   9                  0.00027     2.66299   
   181. RY*(   9) C   9                  0.00025     1.87715   
   182. RY*(  10) C   9                  0.00012     2.45649   
   183. RY*(  11) C   9                  0.00009     2.79200   
   184. RY*(  12) C   9                  0.00006     2.77840   
   185. RY*(  13) C   9                  0.00004     2.10925   
   186. RY*(  14) C   9                  0.00004     3.80240   
   187. RY*(  15) C   9                  0.00003     2.61352   
   188. RY*(  16) C   9                  0.00003     3.34192   
   189. RY*(  17) C   9                  0.00000     2.61684   
   190. RY*(  18) C   9                  0.00000    19.05294   
   191. RY*(  19) C   9                  0.00000     1.43400   
   192. RY*(  20) C   9                  0.00000     3.39701   
   193. RY*(  21) C   9                  0.00000     3.51220   
   194. RY*(  22) C   9                  0.00000     3.90197   
   195. RY*(  23) C   9                  0.00000     3.95357   
   196. RY*(  24) C   9                  0.00000     3.02715   
   197. RY*(  25) C   9                  0.00000     3.52328   
   198. RY*(  26) C   9                  0.00000     3.65327   
   199. RY*(   1) H  10                  0.00036     1.25217   
   200. RY*(   2) H  10                  0.00016     2.48443   
   201. RY*(   3) H  10                  0.00014     2.29540   
   202. RY*(   4) H  10                  0.00012     2.11153   
   203. RY*(   5) H  10                  0.00002     2.95656   
   204. RY*(   1) C  11                  0.00307     1.83320   
   205. RY*(   2) C  11                  0.00188     2.38802   
   206. RY*(   3) C  11                  0.00099     1.46098   
   207. RY*(   4) C  11                  0.00077     1.60176   
   208. RY*(   5) C  11                  0.00057     1.95632   
   209. RY*(   6) C  11                  0.00028     1.95217   
   210. RY*(   7) C  11                  0.00029     2.04097   
   211. RY*(   8) C  11                  0.00017     2.43038   
   212. RY*(   9) C  11                  0.00014     2.68084   
   213. RY*(  10) C  11                  0.00006     2.08123   
   214. RY*(  11) C  11                  0.00006     2.66915   
   215. RY*(  12) C  11                  0.00004     2.84042   
   216. RY*(  13) C  11                  0.00005     2.77411   
   217. RY*(  14) C  11                  0.00004     2.71671   
   218. RY*(  15) C  11                  0.00000     1.95570   
   219. RY*(  16) C  11                  0.00001     2.79367   
   220. RY*(  17) C  11                  0.00001     3.40856   
   221. RY*(  18) C  11                  0.00001     1.85938   
   222. RY*(  19) C  11                  0.00000    19.68398   
   223. RY*(  20) C  11                  0.00000     3.45142   
   224. RY*(  21) C  11                  0.00000     3.33959   
   225. RY*(  22) C  11                  0.00000     3.52781   
   226. RY*(  23) C  11                  0.00000     3.76247   
   227. RY*(  24) C  11                  0.00000     3.52580   
   228. RY*(  25) C  11                  0.00000     3.29382   
   229. RY*(  26) C  11                  0.00000     3.98143   
   230. RY*(   1) H  12                  0.00051     1.24432   
   231. RY*(   2) H  12                  0.00016     2.12389   
   232. RY*(   3) H  12                  0.00013     2.47093   
   233. RY*(   4) H  12                  0.00011     2.41665   
   234. RY*(   5) H  12                  0.00002     2.95815   
   235. RY*(   1) C  13                  0.00187     2.18231   
   236. RY*(   2) C  13                  0.00125     1.51071   
   237. RY*(   3) C  13                  0.00099     1.76150   
   238. RY*(   4) C  13                  0.00075     1.80281   
   239. RY*(   5) C  13                  0.00056     1.96281   
   240. RY*(   6) C  13                  0.00041     2.26617   
   241. RY*(   7) C  13                  0.00033     1.92820   
   242. RY*(   8) C  13                  0.00027     2.66299   
   243. RY*(   9) C  13                  0.00025     1.87715   
   244. RY*(  10) C  13                  0.00012     2.45649   
   245. RY*(  11) C  13                  0.00009     2.79200   
   246. RY*(  12) C  13                  0.00006     2.77840   
   247. RY*(  13) C  13                  0.00004     2.10925   
   248. RY*(  14) C  13                  0.00004     3.80240   
   249. RY*(  15) C  13                  0.00003     2.61353   
   250. RY*(  16) C  13                  0.00003     3.34192   
   251. RY*(  17) C  13                  0.00000     2.61684   
   252. RY*(  18) C  13                  0.00000    19.05294   
   253. RY*(  19) C  13                  0.00000     1.43400   
   254. RY*(  20) C  13                  0.00000     3.39701   
   255. RY*(  21) C  13                  0.00000     3.51220   
   256. RY*(  22) C  13                  0.00000     3.90197   
   257. RY*(  23) C  13                  0.00000     3.95357   
   258. RY*(  24) C  13                  0.00000     3.02715   
   259. RY*(  25) C  13                  0.00000     3.52328   
   260. RY*(  26) C  13                  0.00000     3.65327   
   261. RY*(   1) H  14                  0.00036     1.25217   
   262. RY*(   2) H  14                  0.00016     2.48443   
   263. RY*(   3) H  14                  0.00014     2.29540   
   264. RY*(   4) H  14                  0.00012     2.11153   
   265. RY*(   5) H  14                  0.00002     2.95656   
   266. BD*(   1) C   1 - H   2          0.03033     0.44916   
   267. BD*(   1) C   1 - C   3          0.03218     0.37193   
   268. BD*(   1) C   1 - C   5          0.00097     0.38198   
   269. BD*(   1) C   1 - C   9          0.00273     0.35917   
   270. BD*(   1) C   3 - C   4          0.04812     0.46936   
   271. BD*(   2) C   3 - C   4          0.22394     0.18954  270(g),267(g),272(g),273(g)
                                                    274(g),268(v),279(v),59(g)
                                                    85(g),60(g),86(g),269(v)
                                                    276(v),278(v),283(v),266(v)
                                                    275(v),277(v),282(v)
   272. BD*(   1) C   3 - C   7          0.03218     0.37193   
   273. BD*(   1) C   4 - C   5          0.03218     0.37193   
   274. BD*(   1) C   4 - C  11          0.03218     0.37193   
   275. BD*(   1) C   5 - H   6          0.03033     0.44916   
   276. BD*(   1) C   5 - C  13          0.00273     0.35917   
   277. BD*(   1) C   7 - H   8          0.03033     0.44916   
   278. BD*(   1) C   7 - C   9          0.00273     0.35917   
   279. BD*(   1) C   7 - C  11          0.00097     0.38198   
   280. BD*(   1) C   9 - H  10          0.01779     0.43654   
   281. BD*(   1) C   9 - C  13          0.00138     0.38704   
   282. BD*(   1) C  11 - H  12          0.03033     0.44916   
   283. BD*(   1) C  11 - C  13          0.00273     0.35917   
   284. BD*(   1) C  13 - H  14          0.01779     0.43654   
       -------------------------------
              Total Lewis   53.35797  ( 98.8111%)
        Valence non-Lewis    0.57191  (  1.0591%)
        Rydberg non-Lewis    0.07012  (  0.1299%)
       -------------------------------
            Total unit  1   54.00000  (100.0000%)
           Charge unit  1    0.00000
   4 Symmetry operations used in ECPInt.
 ECPInt:  NShTT=    6328 NPrTT=   19500 LenC2=    6294 LenP2D=   16345.
 LDataN:  DoStor=T MaxTD1= 7 Len=  274
 Calling FoFJK, ICntrl=      2127 FMM=F ISym2X=1 I1Cent= 0 IOpClX= 0 NMat=1 NMatS=1 NMatT=0.
 ***** Axes restored to original set *****
 -------------------------------------------------------------------
 Center     Atomic                   Forces (Hartrees/Bohr)
 Number     Number              X              Y              Z
 -------------------------------------------------------------------
      1        6           0.000021117   -0.000883045   -0.000408707
      2        1          -0.001654280    0.002064759    0.000053180
      3        6          -0.001407613   -0.000000000   -0.001193771
      4        6           0.001407613   -0.000000000   -0.001193771
      5        6          -0.000021117   -0.000883045   -0.000408707
      6        1           0.001654280    0.002064759    0.000053180
      7        6           0.000021117    0.000883045   -0.000408707
      8        1          -0.001654280   -0.002064759    0.000053180
      9        6          -0.000634818   -0.000000000   -0.000326614
     10        1          -0.001438169    0.000000000    0.002231439
     11        6          -0.000021117    0.000883045   -0.000408707
     12        1           0.001654280   -0.002064759    0.000053180
     13        6           0.000634818    0.000000000   -0.000326614
     14        1           0.001438169    0.000000000    0.002231439
 -------------------------------------------------------------------
 Cartesian Forces:  Max     0.002231439 RMS     0.001131028

 GradGradGradGradGradGradGradGradGradGradGradGradGradGradGradGradGradGrad
 Berny optimization.
 FormGI is forming the generalized inverse of G from B-inverse, IUseBI=4.
 Internal  Forces:  Max     0.002652903 RMS     0.000637524
 Search for a local minimum.
 Step number   1 out of a maximum of  100
 All quantities printed in internal units (Hartrees-Bohrs-Radians)
 Mixed Optimization -- En-DIIS/RFO-DIIS
 Second derivative matrix not updated -- first step.
 ITU=  0
     Eigenvalues ---    0.01807   0.02089   0.02348   0.02362   0.02595
     Eigenvalues ---    0.02982   0.03349   0.03405   0.03445   0.03841
     Eigenvalues ---    0.04249   0.04338   0.04596   0.04845   0.09341
     Eigenvalues ---    0.11241   0.11503   0.11560   0.12406   0.13692
     Eigenvalues ---    0.14423   0.20347   0.20538   0.20844   0.21111
     Eigenvalues ---    0.22379   0.23486   0.26705   0.26740   0.34827
     Eigenvalues ---    0.34827   0.34827   0.34827   0.35172   0.35172
     Eigenvalues ---    0.36476
 RFO step:  Lambda=-1.89794431D-04 EMin= 1.80704938D-02
 Linear search not attempted -- first point.
 Iteration  1 RMS(Cart)=  0.00243341 RMS(Int)=  0.00000119
 Iteration  2 RMS(Cart)=  0.00000085 RMS(Int)=  0.00000035
 ClnCor:  largest displacement from symmetrization is 3.15D-09 for atom     6.
 Variable       Old X    -DE/DX   Delta X   Delta X   Delta X     New X
                                 (Linear)    (Quad)   (Total)
    R1        2.05957  -0.00265   0.00000  -0.00759  -0.00759   2.05198
    R2        2.92945  -0.00082   0.00000  -0.00284  -0.00284   2.92661
    R3        2.93199  -0.00168   0.00000  -0.00575  -0.00575   2.92623
    R4        2.97715  -0.00109   0.00000  -0.00441  -0.00441   2.97274
    R5        2.61726  -0.00153   0.00000  -0.00342  -0.00343   2.61383
    R6        2.92945  -0.00082   0.00000  -0.00284  -0.00284   2.92661
    R7        2.92945  -0.00082   0.00000  -0.00284  -0.00284   2.92661
    R8        2.92945  -0.00082   0.00000  -0.00284  -0.00284   2.92661
    R9        2.05957  -0.00265   0.00000  -0.00759  -0.00759   2.05198
   R10        2.97715  -0.00109   0.00000  -0.00441  -0.00441   2.97274
   R11        2.05957  -0.00265   0.00000  -0.00759  -0.00759   2.05198
   R12        2.97715  -0.00109   0.00000  -0.00441  -0.00441   2.97274
   R13        2.93199  -0.00168   0.00000  -0.00575  -0.00575   2.92623
   R14        2.05397  -0.00265   0.00000  -0.00754  -0.00754   2.04643
   R15        2.90848  -0.00186   0.00000  -0.00673  -0.00673   2.90175
   R16        2.05957  -0.00265   0.00000  -0.00759  -0.00759   2.05198
   R17        2.97715  -0.00109   0.00000  -0.00441  -0.00441   2.97274
   R18        2.05397  -0.00265   0.00000  -0.00754  -0.00754   2.04643
    A1        2.24014   0.00001   0.00000  -0.00039  -0.00039   2.23976
    A2        2.26579   0.00000   0.00000   0.00054   0.00054   2.26633
    A3        2.18277   0.00006   0.00000   0.00027   0.00027   2.18304
    A4        1.51705   0.00001   0.00000   0.00035   0.00035   1.51740
    A5        1.43177  -0.00010   0.00000  -0.00103  -0.00103   1.43075
    A6        1.56685  -0.00003   0.00000  -0.00017  -0.00017   1.56668
    A7        1.62454  -0.00001   0.00000  -0.00035  -0.00035   1.62419
    A8        1.72664  -0.00000   0.00000   0.00047   0.00047   1.72711
    A9        1.62454  -0.00001   0.00000  -0.00035  -0.00035   1.62419
   A10        1.62454  -0.00001   0.00000  -0.00035  -0.00035   1.62419
   A11        1.62454  -0.00001   0.00000  -0.00035  -0.00035   1.62419
   A12        1.72664  -0.00000   0.00000   0.00047   0.00047   1.72711
   A13        1.51705   0.00001   0.00000   0.00035   0.00035   1.51740
   A14        2.26579   0.00000   0.00000   0.00054   0.00054   2.26633
   A15        1.56685  -0.00003   0.00000  -0.00017  -0.00017   1.56668
   A16        2.24014   0.00001   0.00000  -0.00039  -0.00039   2.23976
   A17        1.43177  -0.00010   0.00000  -0.00103  -0.00103   1.43075
   A18        2.18277   0.00006   0.00000   0.00027   0.00027   2.18304
   A19        2.24014   0.00001   0.00000  -0.00039  -0.00039   2.23976
   A20        1.43177  -0.00010   0.00000  -0.00103  -0.00103   1.43075
   A21        1.51705   0.00001   0.00000   0.00035   0.00035   1.51740
   A22        2.18277   0.00006   0.00000   0.00027   0.00027   2.18304
   A23        2.26579   0.00000   0.00000   0.00054   0.00054   2.26633
   A24        1.56685  -0.00003   0.00000  -0.00017  -0.00017   1.56668
   A25        1.68957   0.00020   0.00000   0.00161   0.00161   1.69118
   A26        2.14361  -0.00011   0.00000  -0.00090  -0.00090   2.14270
   A27        1.57474   0.00003   0.00000   0.00017   0.00017   1.57492
   A28        2.14361  -0.00011   0.00000  -0.00090  -0.00090   2.14270
   A29        1.57474   0.00003   0.00000   0.00017   0.00017   1.57492
   A30        2.18051   0.00004   0.00000   0.00044   0.00044   2.18095
   A31        1.51705   0.00001   0.00000   0.00035   0.00035   1.51740
   A32        2.24014   0.00001   0.00000  -0.00039  -0.00039   2.23976
   A33        1.43177  -0.00010   0.00000  -0.00103  -0.00103   1.43075
   A34        2.26579   0.00000   0.00000   0.00054   0.00054   2.26633
   A35        1.56685  -0.00003   0.00000  -0.00017  -0.00017   1.56668
   A36        2.18277   0.00006   0.00000   0.00027   0.00027   2.18304
   A37        1.57474   0.00003   0.00000   0.00017   0.00017   1.57492
   A38        1.68957   0.00020   0.00000   0.00161   0.00161   1.69118
   A39        2.14361  -0.00011   0.00000  -0.00090  -0.00090   2.14270
   A40        1.57474   0.00003   0.00000   0.00017   0.00017   1.57492
   A41        2.18051   0.00004   0.00000   0.00044   0.00044   2.18095
   A42        2.14361  -0.00011   0.00000  -0.00090  -0.00090   2.14270
    D1       -2.45782  -0.00003   0.00000  -0.00090  -0.00090  -2.45872
    D2        2.19162  -0.00002   0.00000  -0.00053  -0.00053   2.19109
    D3        0.00000  -0.00000   0.00000  -0.00000   0.00000   0.00000
    D4       -1.63375   0.00001   0.00000   0.00038   0.00038  -1.63337
    D5        1.57433  -0.00003   0.00000  -0.00017  -0.00017   1.57417
    D6       -0.05941  -0.00001   0.00000   0.00021   0.00021  -0.05920
    D7        2.44054   0.00004   0.00000   0.00030   0.00030   2.44084
    D8        0.00000   0.00000   0.00000   0.00000   0.00000   0.00000
    D9       -2.41086  -0.00006   0.00000  -0.00072  -0.00072  -2.41158
   D10       -0.00000   0.00000   0.00000   0.00000   0.00000   0.00000
   D11       -2.44054  -0.00004   0.00000  -0.00030  -0.00030  -2.44084
   D12        1.43178  -0.00010   0.00000  -0.00102  -0.00102   1.43077
   D13       -1.43178   0.00010   0.00000   0.00102   0.00102  -1.43077
   D14        2.41086   0.00006   0.00000   0.00072   0.00072   2.41158
   D15        0.00000   0.00000   0.00000  -0.00000   0.00000   0.00000
   D16       -2.24311   0.00006   0.00000   0.00105   0.00105  -2.24206
   D17        0.14087   0.00001   0.00000   0.00066   0.00066   0.14153
   D18        2.46483   0.00002   0.00000   0.00085   0.00085   2.46568
   D19        0.05816   0.00002   0.00000  -0.00017  -0.00017   0.05799
   D20        2.44214  -0.00003   0.00000  -0.00056  -0.00056   2.44159
   D21       -1.51708  -0.00002   0.00000  -0.00037  -0.00037  -1.51745
   D22        1.57524   0.00004   0.00000   0.00020   0.00020   1.57544
   D23       -2.32396  -0.00001   0.00000  -0.00019  -0.00019  -2.32415
   D24       -0.00000  -0.00000   0.00000   0.00000  -0.00000  -0.00000
   D25       -0.00000   0.00000   0.00000   0.00000   0.00000   0.00000
   D26       -1.73003   0.00000   0.00000  -0.00043  -0.00043  -1.73046
   D27        1.73003  -0.00000   0.00000   0.00043   0.00043   1.73046
   D28       -0.00000  -0.00000   0.00000  -0.00000   0.00000   0.00000
   D29       -2.19162   0.00002   0.00000   0.00053   0.00053  -2.19109
   D30        0.05941   0.00001   0.00000  -0.00021  -0.00021   0.05920
   D31        1.63375  -0.00001   0.00000  -0.00038  -0.00038   1.63337
   D32        2.45782   0.00003   0.00000   0.00090   0.00090   2.45872
   D33       -1.57433   0.00003   0.00000   0.00017   0.00017  -1.57417
   D34        0.00000   0.00000   0.00000   0.00000   0.00000   0.00000
   D35        0.00000  -0.00000   0.00000  -0.00000   0.00000   0.00000
   D36        2.45782   0.00003   0.00000   0.00090   0.00090   2.45872
   D37       -1.57433   0.00003   0.00000   0.00017   0.00017  -1.57417
   D38        1.63375  -0.00001   0.00000  -0.00038  -0.00038   1.63337
   D39       -2.19162   0.00002   0.00000   0.00053   0.00053  -2.19109
   D40        0.05941   0.00001   0.00000  -0.00021  -0.00021   0.05920
   D41        0.00000   0.00000   0.00000   0.00000   0.00000   0.00000
   D42       -2.45782  -0.00003   0.00000  -0.00090  -0.00090  -2.45872
   D43        1.57433  -0.00003   0.00000  -0.00017  -0.00017   1.57417
   D44       -1.63375   0.00001   0.00000   0.00038   0.00038  -1.63337
   D45        2.19162  -0.00002   0.00000  -0.00053  -0.00053   2.19109
   D46       -0.05941  -0.00001   0.00000   0.00021   0.00021  -0.05920
   D47       -0.00000  -0.00000   0.00000   0.00000  -0.00000  -0.00000
   D48       -1.57524  -0.00004   0.00000  -0.00020  -0.00020  -1.57544
   D49        2.32396   0.00001   0.00000   0.00019   0.00019   2.32415
   D50        1.51708   0.00002   0.00000   0.00037   0.00037   1.51745
   D51       -0.05816  -0.00002   0.00000   0.00017   0.00017  -0.05799
   D52       -2.44214   0.00003   0.00000   0.00056   0.00056  -2.44159
   D53       -2.46483  -0.00002   0.00000  -0.00085  -0.00085  -2.46568
   D54        2.24311  -0.00006   0.00000  -0.00105  -0.00105   2.24206
   D55       -0.14087  -0.00001   0.00000  -0.00066  -0.00066  -0.14153
   D56       -0.05816  -0.00002   0.00000   0.00017   0.00017  -0.05799
   D57       -2.44214   0.00003   0.00000   0.00056   0.00056  -2.44159
   D58        1.51708   0.00002   0.00000   0.00037   0.00037   1.51745
   D59        2.24311  -0.00006   0.00000  -0.00105  -0.00105   2.24206
   D60       -0.14087  -0.00001   0.00000  -0.00066  -0.00066  -0.14153
   D61       -2.46483  -0.00002   0.00000  -0.00085  -0.00085  -2.46568
   D62       -1.57524  -0.00004   0.00000  -0.00020  -0.00020  -1.57544
   D63        2.32396   0.00001   0.00000   0.00019   0.00019   2.32415
   D64       -0.00000   0.00000   0.00000   0.00000  -0.00000  -0.00000
   D65       -0.00000  -0.00000   0.00000  -0.00000   0.00000   0.00000
   D66        2.44054   0.00004   0.00000   0.00030   0.00030   2.44084
   D67       -1.43178   0.00010   0.00000   0.00102   0.00102  -1.43077
   D68       -2.44054  -0.00004   0.00000  -0.00030  -0.00030  -2.44084
   D69        0.00000  -0.00000   0.00000  -0.00000   0.00000   0.00000
   D70        2.41086   0.00006   0.00000   0.00072   0.00072   2.41158
   D71        1.43178  -0.00010   0.00000  -0.00102  -0.00102   1.43077
   D72       -2.41086  -0.00006   0.00000  -0.00072  -0.00072  -2.41158
   D73        0.00000  -0.00000   0.00000  -0.00000   0.00000   0.00000
   D74        0.00000   0.00000   0.00000  -0.00000   0.00000   0.00000
   D75        1.68959   0.00020   0.00000   0.00161   0.00161   1.69120
   D76       -2.29680   0.00010   0.00000   0.00080   0.00080  -2.29599
   D77       -1.68959  -0.00020   0.00000  -0.00161  -0.00161  -1.69120
   D78        0.00000  -0.00000   0.00000  -0.00000   0.00000   0.00000
   D79        2.29680  -0.00010   0.00000  -0.00080  -0.00080   2.29599
   D80        2.29680  -0.00010   0.00000  -0.00080  -0.00080   2.29599
   D81       -2.29680   0.00010   0.00000   0.00080   0.00080  -2.29599
   D82        0.00000   0.00000   0.00000  -0.00000  -0.00000   0.00000
   D83        0.05816   0.00002   0.00000  -0.00017  -0.00017   0.05799
   D84       -1.51708  -0.00002   0.00000  -0.00037  -0.00037  -1.51745
   D85        2.44214  -0.00003   0.00000  -0.00056  -0.00056   2.44159
   D86        1.57524   0.00004   0.00000   0.00020   0.00020   1.57544
   D87       -0.00000   0.00000   0.00000   0.00000   0.00000   0.00000
   D88       -2.32396  -0.00001   0.00000  -0.00019  -0.00019  -2.32415
   D89       -2.24311   0.00006   0.00000   0.00105   0.00105  -2.24206
   D90        2.46483   0.00002   0.00000   0.00085   0.00085   2.46568
   D91        0.14087   0.00001   0.00000   0.00066   0.00066   0.14153
         Item               Value     Threshold  Converged?
 Maximum Force            0.002653     0.000450     NO 
 RMS     Force            0.000638     0.000300     NO 
 Maximum Displacement     0.009464     0.001800     NO 
 RMS     Displacement     0.002434     0.001200     NO 
 Predicted change in Energy=-9.495705D-05
 GradGradGradGradGradGradGradGradGradGradGradGradGradGradGradGradGradGrad

                          Input orientation:                          
 ---------------------------------------------------------------------
 Center     Atomic      Atomic             Coordinates (Angstroms)
 Number     Number       Type             X           Y           Z
 ---------------------------------------------------------------------
      1          6           0        0.774248   -1.177254    0.282789
      2          1           0        1.470060   -2.010873    0.278774
      3          6           0        0.691590    0.000000    1.285635
      4          6           0       -0.691590    0.000000    1.285635
      5          6           0       -0.774248   -1.177254    0.282789
      6          1           0       -1.470060   -2.010873    0.278774
      7          6           0        0.774248    1.177254    0.282789
      8          1           0        1.470060    2.010873    0.278774
      9          6           0        0.767769    0.000000   -0.760620
     10          1           0        1.388280    0.000000   -1.648140
     11          6           0       -0.774248    1.177254    0.282789
     12          1           0       -1.470060    2.010873    0.278774
     13          6           0       -0.767769    0.000000   -0.760620
     14          1           0       -1.388280    0.000000   -1.648140
 ---------------------------------------------------------------------
                    Distance matrix (angstroms):
                    1          2          3          4          5
     1  C    0.000000
     2  H    1.085859   0.000000
     3  C    1.548696   2.379789   0.000000
     4  C    2.130800   3.119312   1.383180   0.000000
     5  C    1.548496   2.394129   2.130800   1.548696   0.000000
     6  H    2.394129   2.940120   3.119312   2.379789   1.085859
     7  C    2.354509   3.263177   1.548696   2.130800   2.818076
     8  H    3.263177   4.021746   2.379789   3.119312   3.898858
     9  C    1.573109   2.370055   2.047672   2.513341   2.202827
    10  H    2.343384   2.786269   3.015362   3.596233   3.129048
    11  C    2.818076   3.898858   2.130800   1.548696   2.354509
    12  H    3.898858   4.981842   3.119312   2.379789   3.263177
    13  C    2.202827   3.183053   2.513341   2.047672   1.573109
    14  H    3.129048   3.990829   3.596233   3.015362   2.343384
                    6          7          8          9         10
     6  H    0.000000
     7  C    3.898858   0.000000
     8  H    4.981842   1.085859   0.000000
     9  C    3.183053   1.573109   2.370055   0.000000
    10  H    3.990829   2.343384   2.786269   1.082925   0.000000
    11  C    3.263177   1.548496   2.394129   2.202827   3.129048
    12  H    4.021746   2.394129   2.940120   3.183053   3.990829
    13  C    2.370055   2.202827   3.183053   1.535538   2.331574
    14  H    2.786269   3.129048   3.990829   2.331574   2.776560
                   11         12         13         14
    11  C    0.000000
    12  H    1.085859   0.000000
    13  C    1.573109   2.370055   0.000000
    14  H    2.343384   2.786269   1.082925   0.000000
 Stoichiometry    C8H6
 Framework group  C2V[SGV(C4H2),X(C4H4)]
 Deg. of freedom    11
 Full point group                 C2V     NOp   4
 Largest Abelian subgroup         C2V     NOp   4
 Largest concise Abelian subgroup C2V     NOp   4
                         Standard orientation:                         
 ---------------------------------------------------------------------
 Center     Atomic      Atomic             Coordinates (Angstroms)
 Number     Number       Type             X           Y           Z
 ---------------------------------------------------------------------
      1          6           0       -1.177254    0.774248   -0.080827
      2          1           0       -2.010873    1.470060   -0.076812
      3          6           0        0.000000    0.691590   -1.083673
      4          6           0       -0.000000   -0.691590   -1.083673
      5          6           0       -1.177254   -0.774248   -0.080827
      6          1           0       -2.010873   -1.470060   -0.076812
      7          6           0        1.177254    0.774248   -0.080827
      8          1           0        2.010873    1.470060   -0.076812
      9          6           0        0.000000    0.767769    0.962581
     10          1           0        0.000000    1.388280    1.850101
     11          6           0        1.177254   -0.774248   -0.080827
     12          1           0        2.010873   -1.470060   -0.076812
     13          6           0       -0.000000   -0.767769    0.962581
     14          1           0       -0.000000   -1.388280    1.850101
 ---------------------------------------------------------------------
 Rotational constants (GHZ):           4.0578123           3.6002578           3.3731793
 Standard basis: def2TZVP (5D, 7F)
 There are    97 symmetry adapted cartesian basis functions of A1  symmetry.
 There are    65 symmetry adapted cartesian basis functions of A2  symmetry.
 There are    65 symmetry adapted cartesian basis functions of B1  symmetry.
 There are    97 symmetry adapted cartesian basis functions of B2  symmetry.
 There are    84 symmetry adapted basis functions of A1  symmetry.
 There are    58 symmetry adapted basis functions of A2  symmetry.
 There are    58 symmetry adapted basis functions of B1  symmetry.
 There are    84 symmetry adapted basis functions of B2  symmetry.
   284 basis functions,   456 primitive gaussians,   324 cartesian basis functions
    27 alpha electrons       27 beta electrons
       nuclear repulsion energy       349.4117365426 Hartrees.
 NAtoms=   14 NActive=   14 NUniq=    5 SFac= 4.00D+00 NAtFMM=   60 NAOKFM=F Big=F
 Integral buffers will be    131072 words long.
 Raffenetti 2 integral format.
 Two-electron integral symmetry is turned on.
 Nuclear repulsion after empirical dispersion term =      349.4051760387 Hartrees.
 One-electron integrals computed using PRISM.
   4 Symmetry operations used in ECPInt.
 ECPInt:  NShTT=    6328 NPrTT=   19500 LenC2=    6294 LenP2D=   16353.
 LDataN:  DoStor=T MaxTD1= 6 Len=  172
 NBasis=   284 RedAO= T EigKep=  2.05D-06  NBF=    84    58    58    84
 NBsUse=   284 1.00D-06 EigRej= -1.00D+00 NBFU=    84    58    58    84
 Initial guess from the checkpoint file:  "parent-cubene9.chk"
 B after Tr=    -0.000000    0.000000   -0.000000
         Rot=    1.000000    0.000000    0.000000    0.000000 Ang=   0.00 deg.
 Initial guess orbital symmetries:
       Occupied  (A1) (B2) (B1) (A1) (A2) (B2) (A1) (B2) (A1) (B1)
                 (A1) (B2) (A2) (A1) (B2) (A1) (B1) (B2) (A1) (B1)
                 (A1) (B2) (B1) (A2) (A1) (A2) (A1)
       Virtual   (B2) (A1) (B2) (B1) (A1) (B1) (B2) (A2) (A1) (B2)
                 (B1) (A1) (B2) (A2) (A1) (B2) (B1) (A2) (A1) (A1)
                 (B1) (A2) (A1) (B2) (B1) (A1) (B2) (B2) (A2) (A1)
                 (B2) (B1) (B2) (A2) (B1) (A1) (B2) (A1) (A2) (B1)
                 (B2) (A2) (B2) (A1) (A2) (A1) (B2) (B1) (B2) (A2)
                 (A1) (B1) (B2) (A1) (A1) (B2) (B2) (A2) (B2) (A1)
                 (A1) (B1) (B1) (A1) (B2) (B1) (A2) (B1) (A1) (A1)
                 (A2) (A1) (A2) (B1) (B2) (A1) (B1) (B2) (A2) (B1)
                 (B2) (A1) (B1) (B2) (B2) (A2) (A1) (A2) (B2) (B2)
                 (A1) (A2) (B2) (A2) (B2) (A1) (A2) (B2) (B1) (A1)
                 (A1) (B1) (A1) (B2) (A1) (B1) (A1) (B1) (B2) (A2)
                 (A1) (A2) (B2) (B1) (A1) (B1) (B2) (A1) (B2) (A1)
                 (A2) (B2) (B2) (B1) (A1) (B1) (A2) (A2) (A1) (B1)
                 (A1) (B2) (B1) (B1) (A1) (A2) (A2) (B2) (B1) (A1)
                 (A2) (B2) (A1) (B1) (B2) (A2) (A1) (B1) (B2) (A1)
                 (B2) (B1) (A1) (B1) (A2) (A1) (B2) (A1) (B1) (A2)
                 (A1) (B2) (A2) (A1) (B2) (B1) (A2) (B2) (A2) (A1)
                 (B2) (B2) (B1) (A2) (A1) (B2) (A1) (B2) (A2) (B2)
                 (A1) (A2) (B1) (A1) (B1) (A2) (B2) (B2) (B1) (A1)
                 (A1) (A2) (B1) (B2) (A1) (A1) (B1) (B1) (B2) (A1)
                 (B2) (A2) (B2) (B1) (A2) (A1) (A2) (B2) (B1) (A2)
                 (B2) (A1) (B2) (A1) (B1) (A2) (B1) (A1) (B1) (A2)
                 (B2) (A1) (A2) (B2) (B1) (A2) (A1) (B2) (A1) (A2)
                 (B2) (A1) (B2) (B2) (B1) (A2) (B2) (A1) (B1) (A2)
                 (A2) (B2) (A1) (A2) (A2) (B2) (B2) (B2) (B2) (A1)
                 (B1) (A1) (B2) (A1) (A2) (B2) (B2)
 Keep R1 ints in memory in symmetry-blocked form, NReq=2048014301.
 Requested convergence on RMS density matrix=1.00D-08 within 128 cycles.
 Requested convergence on MAX density matrix=1.00D-06.
 Requested convergence on             energy=1.00D-06.
 No special actions if energy rises.
 SCF Done:  E(RwB97XD) =  -308.165263025     A.U. after   10 cycles
            NFock= 10  Conv=0.28D-08     -V/T= 2.0051
   4 Symmetry operations used in ECPInt.
 ECPInt:  NShTT=    6328 NPrTT=   19500 LenC2=    6294 LenP2D=   16353.
 LDataN:  DoStor=T MaxTD1= 7 Len=  274
 Calling FoFJK, ICntrl=      2127 FMM=F ISym2X=1 I1Cent= 0 IOpClX= 0 NMat=1 NMatS=1 NMatT=0.
 ***** Axes restored to original set *****
 -------------------------------------------------------------------
 Center     Atomic                   Forces (Hartrees/Bohr)
 Number     Number              X              Y              Z
 -------------------------------------------------------------------
      1        6          -0.000055037   -0.000143085   -0.000069503
      2        1           0.000034765    0.000010421    0.000005931
      3        6           0.000304809   -0.000000000    0.000056190
      4        6          -0.000304809    0.000000000    0.000056190
      5        6           0.000055037   -0.000143085   -0.000069503
      6        1          -0.000034765    0.000010421    0.000005931
      7        6          -0.000055037    0.000143085   -0.000069503
      8        1           0.000034765   -0.000010421    0.000005931
      9        6          -0.000186719   -0.000000000    0.000106062
     10        1           0.000082598    0.000000000   -0.000035107
     11        6           0.000055037    0.000143085   -0.000069503
     12        1          -0.000034765   -0.000010421    0.000005931
     13        6           0.000186719    0.000000000    0.000106062
     14        1          -0.000082598    0.000000000   -0.000035107
 -------------------------------------------------------------------
 Cartesian Forces:  Max     0.000304809 RMS     0.000099906

 GradGradGradGradGradGradGradGradGradGradGradGradGradGradGradGradGradGrad
 Berny optimization.
 Using GEDIIS/GDIIS optimizer.
 FormGI is forming the generalized inverse of G from B-inverse, IUseBI=4.
 Internal  Forces:  Max     0.000168235 RMS     0.000027280
 Search for a local minimum.
 Step number   2 out of a maximum of  100
 All quantities printed in internal units (Hartrees-Bohrs-Radians)
 Mixed Optimization -- En-DIIS/RFO-DIIS
 Swapping is turned off.
 Update second derivatives using D2CorX and points    1    2
 DE= -9.42D-05 DEPred=-9.50D-05 R= 9.92D-01
 TightC=F SS=  1.41D+00  RLast= 2.50D-02 DXNew= 5.0454D-01 7.5026D-02
 Trust test= 9.92D-01 RLast= 2.50D-02 DXMaxT set to 3.00D-01
 ITU=  1  0
     Eigenvalues ---    0.01804   0.02086   0.02348   0.02360   0.02594
     Eigenvalues ---    0.02978   0.03344   0.03406   0.03446   0.03844
     Eigenvalues ---    0.04255   0.04325   0.04600   0.04852   0.09337
     Eigenvalues ---    0.11220   0.11487   0.11496   0.12415   0.13667
     Eigenvalues ---    0.14422   0.20215   0.20525   0.20834   0.21111
     Eigenvalues ---    0.22378   0.23227   0.26739   0.27035   0.34735
     Eigenvalues ---    0.34827   0.34827   0.34827   0.35172   0.35433
     Eigenvalues ---    0.37213
 En-DIIS/RFO-DIIS/Sim-DIIS IScMMF=       -3 using points:     2    1
 RFO step:  Lambda=-6.05677930D-07.
 DidBck=F Rises=F RFO-DIIS coefs:    1.01293   -0.01293
 Iteration  1 RMS(Cart)=  0.00013383 RMS(Int)=  0.00000004
 Iteration  2 RMS(Cart)=  0.00000003 RMS(Int)=  0.00000002
 ClnCor:  largest displacement from symmetrization is 8.47D-09 for atom     6.
 Variable       Old X    -DE/DX   Delta X   Delta X   Delta X     New X
                                 (Linear)    (Quad)   (Total)
    R1        2.05198   0.00001  -0.00010   0.00012   0.00002   2.05199
    R2        2.92661   0.00007  -0.00004   0.00031   0.00028   2.92689
    R3        2.92623   0.00002  -0.00007   0.00001  -0.00007   2.92617
    R4        2.97274   0.00002  -0.00006   0.00010   0.00004   2.97279
    R5        2.61383   0.00017  -0.00004   0.00057   0.00052   2.61436
    R6        2.92661   0.00007  -0.00004   0.00031   0.00028   2.92689
    R7        2.92661   0.00007  -0.00004   0.00031   0.00028   2.92689
    R8        2.92661   0.00007  -0.00004   0.00031   0.00028   2.92689
    R9        2.05198   0.00001  -0.00010   0.00012   0.00002   2.05199
   R10        2.97274   0.00002  -0.00006   0.00010   0.00004   2.97279
   R11        2.05198   0.00001  -0.00010   0.00012   0.00002   2.05199
   R12        2.97274   0.00002  -0.00006   0.00010   0.00004   2.97279
   R13        2.92623   0.00002  -0.00007   0.00001  -0.00007   2.92617
   R14        2.04643   0.00008  -0.00010   0.00029   0.00019   2.04662
   R15        2.90175  -0.00005  -0.00009  -0.00019  -0.00027   2.90147
   R16        2.05198   0.00001  -0.00010   0.00012   0.00002   2.05199
   R17        2.97274   0.00002  -0.00006   0.00010   0.00004   2.97279
   R18        2.04643   0.00008  -0.00010   0.00029   0.00019   2.04662
    A1        2.23976  -0.00001  -0.00001  -0.00015  -0.00016   2.23960
    A2        2.26633   0.00001   0.00001   0.00027   0.00028   2.26661
    A3        2.18304   0.00001   0.00000  -0.00007  -0.00006   2.18298
    A4        1.51740   0.00003   0.00000   0.00010   0.00011   1.51750
    A5        1.43075  -0.00002  -0.00001  -0.00024  -0.00025   1.43050
    A6        1.56668  -0.00001  -0.00000  -0.00003  -0.00004   1.56664
    A7        1.62419  -0.00003  -0.00000  -0.00010  -0.00011   1.62409
    A8        1.72711   0.00001   0.00001   0.00016   0.00017   1.72728
    A9        1.62419  -0.00003  -0.00000  -0.00010  -0.00011   1.62409
   A10        1.62419  -0.00003  -0.00000  -0.00010  -0.00011   1.62409
   A11        1.62419  -0.00003  -0.00000  -0.00010  -0.00011   1.62409
   A12        1.72711   0.00001   0.00001   0.00016   0.00017   1.72728
   A13        1.51740   0.00003   0.00000   0.00010   0.00011   1.51750
   A14        2.26633   0.00001   0.00001   0.00027   0.00028   2.26661
   A15        1.56668  -0.00001  -0.00000  -0.00003  -0.00004   1.56664
   A16        2.23976  -0.00001  -0.00001  -0.00015  -0.00016   2.23960
   A17        1.43075  -0.00002  -0.00001  -0.00024  -0.00025   1.43050
   A18        2.18304   0.00001   0.00000  -0.00007  -0.00006   2.18298
   A19        2.23976  -0.00001  -0.00001  -0.00015  -0.00016   2.23960
   A20        1.43075  -0.00002  -0.00001  -0.00024  -0.00025   1.43050
   A21        1.51740   0.00003   0.00000   0.00010   0.00011   1.51750
   A22        2.18304   0.00001   0.00000  -0.00007  -0.00006   2.18298
   A23        2.26633   0.00001   0.00001   0.00027   0.00028   2.26661
   A24        1.56668  -0.00001  -0.00000  -0.00003  -0.00004   1.56664
   A25        1.69118   0.00004   0.00002   0.00032   0.00034   1.69152
   A26        2.14270  -0.00003  -0.00001  -0.00028  -0.00029   2.14241
   A27        1.57492   0.00001   0.00000   0.00003   0.00004   1.57495
   A28        2.14270  -0.00003  -0.00001  -0.00028  -0.00029   2.14241
   A29        1.57492   0.00001   0.00000   0.00003   0.00004   1.57495
   A30        2.18095   0.00001   0.00001   0.00031   0.00032   2.18127
   A31        1.51740   0.00003   0.00000   0.00010   0.00011   1.51750
   A32        2.23976  -0.00001  -0.00001  -0.00015  -0.00016   2.23960
   A33        1.43075  -0.00002  -0.00001  -0.00024  -0.00025   1.43050
   A34        2.26633   0.00001   0.00001   0.00027   0.00028   2.26661
   A35        1.56668  -0.00001  -0.00000  -0.00003  -0.00004   1.56664
   A36        2.18304   0.00001   0.00000  -0.00007  -0.00006   2.18298
   A37        1.57492   0.00001   0.00000   0.00003   0.00004   1.57495
   A38        1.69118   0.00004   0.00002   0.00032   0.00034   1.69152
   A39        2.14270  -0.00003  -0.00001  -0.00028  -0.00029   2.14241
   A40        1.57492   0.00001   0.00000   0.00003   0.00004   1.57495
   A41        2.18095   0.00001   0.00001   0.00031   0.00032   2.18127
   A42        2.14270  -0.00003  -0.00001  -0.00028  -0.00029   2.14241
    D1       -2.45872  -0.00003  -0.00001  -0.00041  -0.00042  -2.45914
    D2        2.19109   0.00000  -0.00001  -0.00030  -0.00031   2.19079
    D3        0.00000   0.00000   0.00000   0.00000   0.00000   0.00000
    D4       -1.63337   0.00003   0.00000   0.00011   0.00011  -1.63326
    D5        1.57417  -0.00001  -0.00000  -0.00003  -0.00004   1.57413
    D6       -0.05920   0.00002   0.00000   0.00007   0.00008  -0.05913
    D7        2.44084   0.00002   0.00000   0.00013   0.00014   2.44098
    D8        0.00000   0.00000   0.00000   0.00000   0.00000   0.00000
    D9       -2.41158  -0.00001  -0.00001  -0.00010  -0.00011  -2.41169
   D10       -0.00000  -0.00000   0.00000  -0.00000   0.00000   0.00000
   D11       -2.44084  -0.00002  -0.00000  -0.00013  -0.00014  -2.44098
   D12        1.43077  -0.00002  -0.00001  -0.00024  -0.00025   1.43052
   D13       -1.43077   0.00002   0.00001   0.00024   0.00025  -1.43052
   D14        2.41158   0.00001   0.00001   0.00010   0.00011   2.41169
   D15        0.00000   0.00000   0.00000  -0.00000   0.00000   0.00000
   D16       -2.24206   0.00002   0.00001   0.00035   0.00036  -2.24170
   D17        0.14153   0.00000   0.00001   0.00004   0.00005   0.14158
   D18        2.46568   0.00001   0.00001   0.00031   0.00032   2.46600
   D19        0.05799  -0.00001  -0.00000  -0.00007  -0.00007   0.05792
   D20        2.44159  -0.00003  -0.00001  -0.00038  -0.00039   2.44120
   D21       -1.51745  -0.00003  -0.00000  -0.00011  -0.00011  -1.51756
   D22        1.57544   0.00001   0.00000   0.00004   0.00004   1.57548
   D23       -2.32415  -0.00000  -0.00000  -0.00028  -0.00028  -2.32443
   D24       -0.00000  -0.00000  -0.00000   0.00000   0.00000   0.00000
   D25       -0.00000  -0.00000   0.00000  -0.00000   0.00000   0.00000
   D26       -1.73046  -0.00000  -0.00001  -0.00015  -0.00015  -1.73061
   D27        1.73046   0.00000   0.00001   0.00015   0.00015   1.73061
   D28       -0.00000  -0.00000   0.00000  -0.00000   0.00000   0.00000
   D29       -2.19109  -0.00000   0.00001   0.00030   0.00031  -2.19079
   D30        0.05920  -0.00002  -0.00000  -0.00007  -0.00008   0.05913
   D31        1.63337  -0.00003  -0.00000  -0.00011  -0.00011   1.63326
   D32        2.45872   0.00003   0.00001   0.00041   0.00042   2.45914
   D33       -1.57417   0.00001   0.00000   0.00003   0.00004  -1.57413
   D34        0.00000   0.00000   0.00000   0.00000   0.00000   0.00000
   D35        0.00000   0.00000   0.00000   0.00000   0.00000   0.00000
   D36        2.45872   0.00003   0.00001   0.00041   0.00042   2.45914
   D37       -1.57417   0.00001   0.00000   0.00003   0.00004  -1.57413
   D38        1.63337  -0.00003  -0.00000  -0.00011  -0.00011   1.63326
   D39       -2.19109  -0.00000   0.00001   0.00030   0.00031  -2.19079
   D40        0.05920  -0.00002  -0.00000  -0.00007  -0.00008   0.05913
   D41        0.00000   0.00000   0.00000   0.00000   0.00000   0.00000
   D42       -2.45872  -0.00003  -0.00001  -0.00041  -0.00042  -2.45914
   D43        1.57417  -0.00001  -0.00000  -0.00003  -0.00004   1.57413
   D44       -1.63337   0.00003   0.00000   0.00011   0.00011  -1.63326
   D45        2.19109   0.00000  -0.00001  -0.00030  -0.00031   2.19079
   D46       -0.05920   0.00002   0.00000   0.00007   0.00008  -0.05913
   D47       -0.00000  -0.00000  -0.00000   0.00000   0.00000   0.00000
   D48       -1.57544  -0.00001  -0.00000  -0.00004  -0.00004  -1.57548
   D49        2.32415   0.00000   0.00000   0.00028   0.00028   2.32443
   D50        1.51745   0.00003   0.00000   0.00011   0.00011   1.51756
   D51       -0.05799   0.00001   0.00000   0.00007   0.00007  -0.05792
   D52       -2.44159   0.00003   0.00001   0.00038   0.00039  -2.44120
   D53       -2.46568  -0.00001  -0.00001  -0.00031  -0.00032  -2.46600
   D54        2.24206  -0.00002  -0.00001  -0.00035  -0.00036   2.24170
   D55       -0.14153  -0.00000  -0.00001  -0.00004  -0.00005  -0.14158
   D56       -0.05799   0.00001   0.00000   0.00007   0.00007  -0.05792
   D57       -2.44159   0.00003   0.00001   0.00038   0.00039  -2.44120
   D58        1.51745   0.00003   0.00000   0.00011   0.00011   1.51756
   D59        2.24206  -0.00002  -0.00001  -0.00035  -0.00036   2.24170
   D60       -0.14153  -0.00000  -0.00001  -0.00004  -0.00005  -0.14158
   D61       -2.46568  -0.00001  -0.00001  -0.00031  -0.00032  -2.46600
   D62       -1.57544  -0.00001  -0.00000  -0.00004  -0.00004  -1.57548
   D63        2.32415   0.00000   0.00000   0.00028   0.00028   2.32443
   D64       -0.00000   0.00000  -0.00000   0.00000   0.00000   0.00000
   D65       -0.00000  -0.00000   0.00000  -0.00000   0.00000   0.00000
   D66        2.44084   0.00002   0.00000   0.00013   0.00014   2.44098
   D67       -1.43077   0.00002   0.00001   0.00024   0.00025  -1.43052
   D68       -2.44084  -0.00002  -0.00000  -0.00013  -0.00014  -2.44098
   D69        0.00000  -0.00000   0.00000   0.00000   0.00000   0.00000
   D70        2.41158   0.00001   0.00001   0.00010   0.00011   2.41169
   D71        1.43077  -0.00002  -0.00001  -0.00024  -0.00025   1.43052
   D72       -2.41158  -0.00001  -0.00001  -0.00010  -0.00011  -2.41169
   D73        0.00000  -0.00000   0.00000  -0.00000   0.00000   0.00000
   D74        0.00000   0.00000   0.00000  -0.00000   0.00000   0.00000
   D75        1.69120   0.00004   0.00002   0.00032   0.00034   1.69154
   D76       -2.29599   0.00002   0.00001   0.00016   0.00017  -2.29582
   D77       -1.69120  -0.00004  -0.00002  -0.00032  -0.00034  -1.69154
   D78        0.00000  -0.00000   0.00000  -0.00000   0.00000   0.00000
   D79        2.29599  -0.00002  -0.00001  -0.00016  -0.00017   2.29582
   D80        2.29599  -0.00002  -0.00001  -0.00016  -0.00017   2.29582
   D81       -2.29599   0.00002   0.00001   0.00016   0.00017  -2.29582
   D82       -0.00000   0.00000   0.00000   0.00000   0.00000   0.00000
   D83        0.05799  -0.00001  -0.00000  -0.00007  -0.00007   0.05792
   D84       -1.51745  -0.00003  -0.00000  -0.00011  -0.00011  -1.51756
   D85        2.44159  -0.00003  -0.00001  -0.00038  -0.00039   2.44120
   D86        1.57544   0.00001   0.00000   0.00004   0.00004   1.57548
   D87       -0.00000   0.00000   0.00000   0.00000   0.00000   0.00000
   D88       -2.32415  -0.00000  -0.00000  -0.00028  -0.00028  -2.32443
   D89       -2.24206   0.00002   0.00001   0.00035   0.00036  -2.24170
   D90        2.46568   0.00001   0.00001   0.00031   0.00032   2.46600
   D91        0.14153   0.00000   0.00001   0.00004   0.00005   0.14158
         Item               Value     Threshold  Converged?
 Maximum Force            0.000168     0.000450     YES
 RMS     Force            0.000027     0.000300     YES
 Maximum Displacement     0.000507     0.001800     YES
 RMS     Displacement     0.000134     0.001200     YES
 Predicted change in Energy=-3.028241D-07
 Optimization completed.
    -- Stationary point found.
                           ----------------------------
                           !   Optimized Parameters   !
                           ! (Angstroms and Degrees)  !
 --------------------------                            --------------------------
 ! Name  Definition              Value          Derivative Info.                !
 --------------------------------------------------------------------------------
 ! R1    R(1,2)                  1.0859         -DE/DX =    0.0                 !
 ! R2    R(1,3)                  1.5487         -DE/DX =    0.0001              !
 ! R3    R(1,5)                  1.5485         -DE/DX =    0.0                 !
 ! R4    R(1,9)                  1.5731         -DE/DX =    0.0                 !
 ! R5    R(3,4)                  1.3832         -DE/DX =    0.0002              !
 ! R6    R(3,7)                  1.5487         -DE/DX =    0.0001              !
 ! R7    R(4,5)                  1.5487         -DE/DX =    0.0001              !
 ! R8    R(4,11)                 1.5487         -DE/DX =    0.0001              !
 ! R9    R(5,6)                  1.0859         -DE/DX =    0.0                 !
 ! R10   R(5,13)                 1.5731         -DE/DX =    0.0                 !
 ! R11   R(7,8)                  1.0859         -DE/DX =    0.0                 !
 ! R12   R(7,9)                  1.5731         -DE/DX =    0.0                 !
 ! R13   R(7,11)                 1.5485         -DE/DX =    0.0                 !
 ! R14   R(9,10)                 1.0829         -DE/DX =    0.0001              !
 ! R15   R(9,13)                 1.5355         -DE/DX =    0.0                 !
 ! R16   R(11,12)                1.0859         -DE/DX =    0.0                 !
 ! R17   R(11,13)                1.5731         -DE/DX =    0.0                 !
 ! R18   R(13,14)                1.0829         -DE/DX =    0.0001              !
 ! A1    A(2,1,3)              128.3287         -DE/DX =    0.0                 !
 ! A2    A(2,1,5)              129.851          -DE/DX =    0.0                 !
 ! A3    A(2,1,9)              125.0791         -DE/DX =    0.0                 !
 ! A4    A(3,1,5)               86.9405         -DE/DX =    0.0                 !
 ! A5    A(3,1,9)               81.9757         -DE/DX =    0.0                 !
 ! A6    A(5,1,9)               89.764          -DE/DX =    0.0                 !
 ! A7    A(1,3,4)               93.0595         -DE/DX =    0.0                 !
 ! A8    A(1,3,7)               98.9563         -DE/DX =    0.0                 !
 ! A9    A(4,3,7)               93.0595         -DE/DX =    0.0                 !
 ! A10   A(3,4,5)               93.0595         -DE/DX =    0.0                 !
 ! A11   A(3,4,11)              93.0595         -DE/DX =    0.0                 !
 ! A12   A(5,4,11)              98.9563         -DE/DX =    0.0                 !
 ! A13   A(1,5,4)               86.9405         -DE/DX =    0.0                 !
 ! A14   A(1,5,6)              129.851          -DE/DX =    0.0                 !
 ! A15   A(1,5,13)              89.764          -DE/DX =    0.0                 !
 ! A16   A(4,5,6)              128.3287         -DE/DX =    0.0                 !
 ! A17   A(4,5,13)              81.9757         -DE/DX =    0.0                 !
 ! A18   A(6,5,13)             125.0791         -DE/DX =    0.0                 !
 ! A19   A(3,7,8)              128.3287         -DE/DX =    0.0                 !
 ! A20   A(3,7,9)               81.9757         -DE/DX =    0.0                 !
 ! A21   A(3,7,11)              86.9405         -DE/DX =    0.0                 !
 ! A22   A(8,7,9)              125.0791         -DE/DX =    0.0                 !
 ! A23   A(8,7,11)             129.851          -DE/DX =    0.0                 !
 ! A24   A(9,7,11)              89.764          -DE/DX =    0.0                 !
 ! A25   A(1,9,7)               96.8973         -DE/DX =    0.0                 !
 ! A26   A(1,9,10)             122.7678         -DE/DX =    0.0                 !
 ! A27   A(1,9,13)              90.236          -DE/DX =    0.0                 !
 ! A28   A(7,9,10)             122.7678         -DE/DX =    0.0                 !
 ! A29   A(7,9,13)              90.236          -DE/DX =    0.0                 !
 ! A30   A(10,9,13)            124.9594         -DE/DX =    0.0                 !
 ! A31   A(4,11,7)              86.9405         -DE/DX =    0.0                 !
 ! A32   A(4,11,12)            128.3287         -DE/DX =    0.0                 !
 ! A33   A(4,11,13)             81.9757         -DE/DX =    0.0                 !
 ! A34   A(7,11,12)            129.851          -DE/DX =    0.0                 !
 ! A35   A(7,11,13)             89.764          -DE/DX =    0.0                 !
 ! A36   A(12,11,13)           125.0791         -DE/DX =    0.0                 !
 ! A37   A(5,13,9)              90.236          -DE/DX =    0.0                 !
 ! A38   A(5,13,11)             96.8973         -DE/DX =    0.0                 !
 ! A39   A(5,13,14)            122.7678         -DE/DX =    0.0                 !
 ! A40   A(9,13,11)             90.236          -DE/DX =    0.0                 !
 ! A41   A(9,13,14)            124.9594         -DE/DX =    0.0                 !
 ! A42   A(11,13,14)           122.7678         -DE/DX =    0.0                 !
 ! D1    D(2,1,3,4)           -140.8744         -DE/DX =    0.0                 !
 ! D2    D(2,1,3,7)            125.5404         -DE/DX =    0.0                 !
 ! D3    D(5,1,3,4)              0.0            -DE/DX =    0.0                 !
 ! D4    D(5,1,3,7)            -93.5852         -DE/DX =    0.0                 !
 ! D5    D(9,1,3,4)             90.1931         -DE/DX =    0.0                 !
 ! D6    D(9,1,3,7)             -3.3921         -DE/DX =    0.0                 !
 ! D7    D(2,1,5,4)            139.8499         -DE/DX =    0.0                 !
 ! D8    D(2,1,5,6)              0.0            -DE/DX =    0.0                 !
 ! D9    D(2,1,5,13)          -138.1733         -DE/DX =    0.0                 !
 ! D10   D(3,1,5,4)              0.0            -DE/DX =    0.0                 !
 ! D11   D(3,1,5,6)           -139.8499         -DE/DX =    0.0                 !
 ! D12   D(3,1,5,13)            81.9769         -DE/DX =    0.0                 !
 ! D13   D(9,1,5,4)            -81.9769         -DE/DX =    0.0                 !
 ! D14   D(9,1,5,6)            138.1733         -DE/DX =    0.0                 !
 ! D15   D(9,1,5,13)             0.0            -DE/DX =    0.0                 !
 ! D16   D(2,1,9,7)           -128.4606         -DE/DX =    0.0                 !
 ! D17   D(2,1,9,10)             8.1092         -DE/DX =    0.0                 !
 ! D18   D(2,1,9,13)           141.2731         -DE/DX =    0.0                 !
 ! D19   D(3,1,9,7)              3.3227         -DE/DX =    0.0                 !
 ! D20   D(3,1,9,10)           139.8926         -DE/DX =    0.0                 !
 ! D21   D(3,1,9,13)           -86.9435         -DE/DX =    0.0                 !
 ! D22   D(5,1,9,7)             90.2663         -DE/DX =    0.0                 !
 ! D23   D(5,1,9,10)          -133.1639         -DE/DX =    0.0                 !
 ! D24   D(5,1,9,13)             0.0            -DE/DX =    0.0                 !
 ! D25   D(1,3,4,5)              0.0            -DE/DX =    0.0                 !
 ! D26   D(1,3,4,11)           -99.1479         -DE/DX =    0.0                 !
 ! D27   D(7,3,4,5)             99.1479         -DE/DX =    0.0                 !
 ! D28   D(7,3,4,11)             0.0            -DE/DX =    0.0                 !
 ! D29   D(1,3,7,8)           -125.5404         -DE/DX =    0.0                 !
 ! D30   D(1,3,7,9)              3.3921         -DE/DX =    0.0                 !
 ! D31   D(1,3,7,11)            93.5852         -DE/DX =    0.0                 !
 ! D32   D(4,3,7,8)            140.8744         -DE/DX =    0.0                 !
 ! D33   D(4,3,7,9)            -90.1931         -DE/DX =    0.0                 !
 ! D34   D(4,3,7,11)             0.0            -DE/DX =    0.0                 !
 ! D35   D(3,4,5,1)              0.0            -DE/DX =    0.0                 !
 ! D36   D(3,4,5,6)            140.8744         -DE/DX =    0.0                 !
 ! D37   D(3,4,5,13)           -90.1931         -DE/DX =    0.0                 !
 ! D38   D(11,4,5,1)            93.5852         -DE/DX =    0.0                 !
 ! D39   D(11,4,5,6)          -125.5404         -DE/DX =    0.0                 !
 ! D40   D(11,4,5,13)            3.3921         -DE/DX =    0.0                 !
 ! D41   D(3,4,11,7)             0.0            -DE/DX =    0.0                 !
 ! D42   D(3,4,11,12)         -140.8744         -DE/DX =    0.0                 !
 ! D43   D(3,4,11,13)           90.1931         -DE/DX =    0.0                 !
 ! D44   D(5,4,11,7)           -93.5852         -DE/DX =    0.0                 !
 ! D45   D(5,4,11,12)          125.5404         -DE/DX =    0.0                 !
 ! D46   D(5,4,11,13)           -3.3921         -DE/DX =    0.0                 !
 ! D47   D(1,5,13,9)             0.0            -DE/DX =    0.0                 !
 ! D48   D(1,5,13,11)          -90.2663         -DE/DX =    0.0                 !
 ! D49   D(1,5,13,14)          133.1639         -DE/DX =    0.0                 !
 ! D50   D(4,5,13,9)            86.9435         -DE/DX =    0.0                 !
 ! D51   D(4,5,13,11)           -3.3227         -DE/DX =    0.0                 !
 ! D52   D(4,5,13,14)         -139.8926         -DE/DX =    0.0                 !
 ! D53   D(6,5,13,9)          -141.2731         -DE/DX =    0.0                 !
 ! D54   D(6,5,13,11)          128.4606         -DE/DX =    0.0                 !
 ! D55   D(6,5,13,14)           -8.1092         -DE/DX =    0.0                 !
 ! D56   D(3,7,9,1)             -3.3227         -DE/DX =    0.0                 !
 ! D57   D(3,7,9,10)          -139.8926         -DE/DX =    0.0                 !
 ! D58   D(3,7,9,13)            86.9435         -DE/DX =    0.0                 !
 ! D59   D(8,7,9,1)            128.4606         -DE/DX =    0.0                 !
 ! D60   D(8,7,9,10)            -8.1092         -DE/DX =    0.0                 !
 ! D61   D(8,7,9,13)          -141.2731         -DE/DX =    0.0                 !
 ! D62   D(11,7,9,1)           -90.2663         -DE/DX =    0.0                 !
 ! D63   D(11,7,9,10)          133.1639         -DE/DX =    0.0                 !
 ! D64   D(11,7,9,13)            0.0            -DE/DX =    0.0                 !
 ! D65   D(3,7,11,4)             0.0            -DE/DX =    0.0                 !
 ! D66   D(3,7,11,12)          139.8499         -DE/DX =    0.0                 !
 ! D67   D(3,7,11,13)          -81.9769         -DE/DX =    0.0                 !
 ! D68   D(8,7,11,4)          -139.8499         -DE/DX =    0.0                 !
 ! D69   D(8,7,11,12)            0.0            -DE/DX =    0.0                 !
 ! D70   D(8,7,11,13)          138.1733         -DE/DX =    0.0                 !
 ! D71   D(9,7,11,4)            81.9769         -DE/DX =    0.0                 !
 ! D72   D(9,7,11,12)         -138.1733         -DE/DX =    0.0                 !
 ! D73   D(9,7,11,13)            0.0            -DE/DX =    0.0                 !
 ! D74   D(1,9,13,5)             0.0            -DE/DX =    0.0                 !
 ! D75   D(1,9,13,11)           96.8984         -DE/DX =    0.0                 !
 ! D76   D(1,9,13,14)         -131.5508         -DE/DX =    0.0                 !
 ! D77   D(7,9,13,5)           -96.8984         -DE/DX =    0.0                 !
 ! D78   D(7,9,13,11)            0.0            -DE/DX =    0.0                 !
 ! D79   D(7,9,13,14)          131.5508         -DE/DX =    0.0                 !
 ! D80   D(10,9,13,5)          131.5508         -DE/DX =    0.0                 !
 ! D81   D(10,9,13,11)        -131.5508         -DE/DX =    0.0                 !
 ! D82   D(10,9,13,14)           0.0            -DE/DX =    0.0                 !
 ! D83   D(4,11,13,5)            3.3227         -DE/DX =    0.0                 !
 ! D84   D(4,11,13,9)          -86.9435         -DE/DX =    0.0                 !
 ! D85   D(4,11,13,14)         139.8926         -DE/DX =    0.0                 !
 ! D86   D(7,11,13,5)           90.2663         -DE/DX =    0.0                 !
 ! D87   D(7,11,13,9)            0.0            -DE/DX =    0.0                 !
 ! D88   D(7,11,13,14)        -133.1639         -DE/DX =    0.0                 !
 ! D89   D(12,11,13,5)        -128.4606         -DE/DX =    0.0                 !
 ! D90   D(12,11,13,9)         141.2731         -DE/DX =    0.0                 !
 ! D91   D(12,11,13,14)          8.1092         -DE/DX =    0.0                 !
 --------------------------------------------------------------------------------
 GradGradGradGradGradGradGradGradGradGradGradGradGradGradGradGradGradGrad

                          Input orientation:                          
 ---------------------------------------------------------------------
 Center     Atomic      Atomic             Coordinates (Angstroms)
 Number     Number       Type             X           Y           Z
 ---------------------------------------------------------------------
      1          6           0        0.774248   -1.177254    0.282789
      2          1           0        1.470060   -2.010873    0.278774
      3          6           0        0.691590    0.000000    1.285635
      4          6           0       -0.691590    0.000000    1.285635
      5          6           0       -0.774248   -1.177254    0.282789
      6          1           0       -1.470060   -2.010873    0.278774
      7          6           0        0.774248    1.177254    0.282789
      8          1           0        1.470060    2.010873    0.278774
      9          6           0        0.767769    0.000000   -0.760620
     10          1           0        1.388280    0.000000   -1.648140
     11          6           0       -0.774248    1.177254    0.282789
     12          1           0       -1.470060    2.010873    0.278774
     13          6           0       -0.767769    0.000000   -0.760620
     14          1           0       -1.388280    0.000000   -1.648140
 ---------------------------------------------------------------------
                    Distance matrix (angstroms):
                    1          2          3          4          5
     1  C    0.000000
     2  H    1.085859   0.000000
     3  C    1.548696   2.379789   0.000000
     4  C    2.130800   3.119312   1.383180   0.000000
     5  C    1.548496   2.394129   2.130800   1.548696   0.000000
     6  H    2.394129   2.940120   3.119312   2.379789   1.085859
     7  C    2.354509   3.263177   1.548696   2.130800   2.818076
     8  H    3.263177   4.021746   2.379789   3.119312   3.898858
     9  C    1.573109   2.370055   2.047672   2.513341   2.202827
    10  H    2.343384   2.786269   3.015362   3.596233   3.129048
    11  C    2.818076   3.898858   2.130800   1.548696   2.354509
    12  H    3.898858   4.981842   3.119312   2.379789   3.263177
    13  C    2.202827   3.183053   2.513341   2.047672   1.573109
    14  H    3.129048   3.990829   3.596233   3.015362   2.343384
                    6          7          8          9         10
     6  H    0.000000
     7  C    3.898858   0.000000
     8  H    4.981842   1.085859   0.000000
     9  C    3.183053   1.573109   2.370055   0.000000
    10  H    3.990829   2.343384   2.786269   1.082925   0.000000
    11  C    3.263177   1.548496   2.394129   2.202827   3.129048
    12  H    4.021746   2.394129   2.940120   3.183053   3.990829
    13  C    2.370055   2.202827   3.183053   1.535538   2.331574
    14  H    2.786269   3.129048   3.990829   2.331574   2.776560
                   11         12         13         14
    11  C    0.000000
    12  H    1.085859   0.000000
    13  C    1.573109   2.370055   0.000000
    14  H    2.343384   2.786269   1.082925   0.000000
 Stoichiometry    C8H6
 Framework group  C2V[SGV(C4H2),X(C4H4)]
 Deg. of freedom    11
 Full point group                 C2V     NOp   4
 Largest Abelian subgroup         C2V     NOp   4
 Largest concise Abelian subgroup C2V     NOp   4
                         Standard orientation:                         
 ---------------------------------------------------------------------
 Center     Atomic      Atomic             Coordinates (Angstroms)
 Number     Number       Type             X           Y           Z
 ---------------------------------------------------------------------
      1          6           0       -1.177254    0.774248   -0.080827
      2          1           0       -2.010873    1.470060   -0.076812
      3          6           0        0.000000    0.691590   -1.083673
      4          6           0       -0.000000   -0.691590   -1.083673
      5          6           0       -1.177254   -0.774248   -0.080827
      6          1           0       -2.010873   -1.470060   -0.076812
      7          6           0        1.177254    0.774248   -0.080827
      8          1           0        2.010873    1.470060   -0.076812
      9          6           0        0.000000    0.767769    0.962581
     10          1           0        0.000000    1.388280    1.850101
     11          6           0        1.177254   -0.774248   -0.080827
     12          1           0        2.010873   -1.470060   -0.076812
     13          6           0       -0.000000   -0.767769    0.962581
     14          1           0       -0.000000   -1.388280    1.850101
 ---------------------------------------------------------------------
 Rotational constants (GHZ):           4.0578123           3.6002578           3.3731793

 **********************************************************************

            Population analysis using the SCF density.

 **********************************************************************

 Orbital symmetries:
       Occupied  (A1) (B2) (B1) (A1) (A2) (B2) (A1) (B2) (A1) (B1)
                 (A1) (B2) (A2) (A1) (B2) (A1) (B1) (B2) (A1) (B1)
                 (A1) (B2) (B1) (A2) (A1) (A2) (A1)
       Virtual   (B2) (A1) (B2) (B1) (A1) (B1) (B2) (A2) (A1) (B2)
                 (B1) (A1) (B2) (A2) (A1) (B2) (B1) (A2) (A1) (A1)
                 (B1) (A2) (A1) (B2) (B1) (A1) (B2) (B2) (A2) (A1)
                 (B2) (B1) (B2) (B1) (A2) (A1) (B2) (A1) (A2) (B1)
                 (B2) (A2) (B2) (A1) (A2) (A1) (B2) (B1) (B2) (A2)
                 (A1) (B1) (B2) (A1) (A1) (B2) (B2) (A2) (B2) (A1)
                 (A1) (B1) (B1) (A1) (B2) (B1) (A2) (B1) (A1) (A1)
                 (A2) (A1) (A2) (B1) (B2) (A1) (B1) (B2) (A2) (B1)
                 (B2) (A1) (B1) (B2) (B2) (A2) (A2) (A1) (B2) (B2)
                 (A1) (A2) (B2) (A2) (B2) (A1) (A2) (B2) (B1) (A1)
                 (A1) (B1) (A1) (B2) (A1) (B1) (A1) (B1) (B2) (A2)
                 (A1) (A2) (B2) (B1) (A1) (B1) (B2) (A1) (B2) (A1)
                 (A2) (B2) (B2) (B1) (A1) (B1) (A2) (A2) (A1) (B1)
                 (A1) (B2) (B1) (B1) (A1) (A2) (A2) (B2) (B1) (A1)
                 (A2) (B2) (A1) (B1) (B2) (A2) (A1) (B1) (B2) (A1)
                 (B2) (B1) (A1) (B1) (A2) (A1) (B2) (A1) (B1) (A2)
                 (A1) (A2) (B2) (A1) (B2) (B1) (A2) (B2) (A2) (A1)
                 (B2) (B2) (B1) (A2) (A1) (B2) (A1) (B2) (A2) (B2)
                 (A1) (A2) (B1) (A1) (B1) (A2) (B2) (B2) (B1) (A1)
                 (A1) (A2) (B1) (B2) (A1) (A1) (B1) (B1) (B2) (A1)
                 (A2) (B2) (B2) (B1) (A2) (A1) (A2) (B2) (B1) (B2)
                 (A2) (A1) (B2) (A1) (B1) (A2) (B1) (A1) (B1) (A2)
                 (B2) (A1) (A2) (B2) (B1) (A2) (A1) (B2) (A1) (A2)
                 (B2) (A1) (B2) (B2) (B1) (A2) (B2) (A1) (B1) (A2)
                 (A2) (A1) (B2) (A2) (A2) (B2) (B2) (B2) (B2) (A1)
                 (B1) (A1) (B2) (A1) (A2) (B2) (B2)
 The electronic state is 1-A1.
 Alpha  occ. eigenvalues --  -10.31589 -10.31570 -10.30891 -10.30891 -10.30874
 Alpha  occ. eigenvalues --  -10.30873 -10.29028 -10.28964  -1.09445  -0.86508
 Alpha  occ. eigenvalues --   -0.83900  -0.83704  -0.67417  -0.67257  -0.62977
 Alpha  occ. eigenvalues --   -0.61348  -0.55536  -0.55006  -0.54634  -0.54137
 Alpha  occ. eigenvalues --   -0.42508  -0.41311  -0.39025  -0.38138  -0.36368
 Alpha  occ. eigenvalues --   -0.35339  -0.29355
 Alpha virt. eigenvalues --    0.02838   0.10080   0.12081   0.12210   0.12899
 Alpha virt. eigenvalues --    0.17224   0.17345   0.17453   0.17475   0.18143
 Alpha virt. eigenvalues --    0.22492   0.23210   0.24795   0.25025   0.26134
 Alpha virt. eigenvalues --    0.27693   0.27915   0.29412   0.30405   0.31776
 Alpha virt. eigenvalues --    0.32238   0.32537   0.33868   0.34722   0.35271
 Alpha virt. eigenvalues --    0.38735   0.39506   0.40112   0.40916   0.43867
 Alpha virt. eigenvalues --    0.44523   0.45815   0.47837   0.48326   0.48372
 Alpha virt. eigenvalues --    0.48567   0.49868   0.50051   0.50252   0.51041
 Alpha virt. eigenvalues --    0.51547   0.52877   0.55713   0.56800   0.58145
 Alpha virt. eigenvalues --    0.60194   0.60443   0.61879   0.67850   0.69210
 Alpha virt. eigenvalues --    0.70712   0.71973   0.73240   0.75880   0.81134
 Alpha virt. eigenvalues --    0.83342   0.86904   0.89031   0.90070   0.90194
 Alpha virt. eigenvalues --    0.94152   0.94967   0.97228   0.98161   1.01817
 Alpha virt. eigenvalues --    1.02503   1.05031   1.05576   1.05912   1.06859
 Alpha virt. eigenvalues --    1.08147   1.15436   1.17039   1.18132   1.19873
 Alpha virt. eigenvalues --    1.20366   1.21372   1.23127   1.23802   1.24234
 Alpha virt. eigenvalues --    1.24748   1.25944   1.26136   1.26834   1.28982
 Alpha virt. eigenvalues --    1.29769   1.33527   1.33545   1.35348   1.39005
 Alpha virt. eigenvalues --    1.39157   1.43781   1.44722   1.50693   1.50917
 Alpha virt. eigenvalues --    1.52623   1.64697   1.64738   1.69080   1.70396
 Alpha virt. eigenvalues --    1.71451   1.71863   1.74841   1.76573   1.78423
 Alpha virt. eigenvalues --    1.79950   1.83025   1.83921   1.86330   1.89045
 Alpha virt. eigenvalues --    1.89673   1.92404   1.97709   1.99982   2.04760
 Alpha virt. eigenvalues --    2.08575   2.10027   2.10926   2.21568   2.25038
 Alpha virt. eigenvalues --    2.25438   2.28814   2.31742   2.33465   2.35155
 Alpha virt. eigenvalues --    2.36406   2.38240   2.43148   2.45551   2.45608
 Alpha virt. eigenvalues --    2.47202   2.48442   2.49609   2.51651   2.53285
 Alpha virt. eigenvalues --    2.55081   2.58998   2.59454   2.61702   2.63564
 Alpha virt. eigenvalues --    2.64302   2.66452   2.66569   2.68687   2.71992
 Alpha virt. eigenvalues --    2.72626   2.73079   2.73832   2.77267   2.77846
 Alpha virt. eigenvalues --    2.82954   2.83157   2.87227   2.91458   2.91581
 Alpha virt. eigenvalues --    2.92278   2.95733   2.96875   2.99147   3.00199
 Alpha virt. eigenvalues --    3.05958   3.10073   3.10143   3.10558   3.11920
 Alpha virt. eigenvalues --    3.14332   3.14483   3.15067   3.16634   3.16998
 Alpha virt. eigenvalues --    3.22474   3.26292   3.26717   3.27337   3.31546
 Alpha virt. eigenvalues --    3.31832   3.34889   3.35226   3.37455   3.42925
 Alpha virt. eigenvalues --    3.45402   3.47414   3.48994   3.50258   3.55115
 Alpha virt. eigenvalues --    3.56158   3.57853   3.60977   3.65028   3.67725
 Alpha virt. eigenvalues --    3.68526   3.68562   3.70024   3.77150   3.77675
 Alpha virt. eigenvalues --    3.83551   3.88612   3.91396   3.91627   3.92352
 Alpha virt. eigenvalues --    3.93327   3.93595   3.95342   3.96412   4.01455
 Alpha virt. eigenvalues --    4.02917   4.05189   4.05530   4.07853   4.08465
 Alpha virt. eigenvalues --    4.08679   4.09542   4.13307   4.14919   4.15051
 Alpha virt. eigenvalues --    4.19588   4.20050   4.22463   4.24138   4.24365
 Alpha virt. eigenvalues --    4.25389   4.31914   4.37554   4.40315   4.41914
 Alpha virt. eigenvalues --    4.42534   4.43390   4.46147   4.49671   4.65603
 Alpha virt. eigenvalues --    4.69284   4.69797   4.74191   4.83619   4.85303
 Alpha virt. eigenvalues --    4.88235   4.93938   4.95071   5.00055   5.07038
 Alpha virt. eigenvalues --    5.11176   5.14286   5.14479   5.17866   5.26682
 Alpha virt. eigenvalues --    5.31044   5.34297   5.38113   5.64926  22.30671
 Alpha virt. eigenvalues --   22.58441  22.63865  22.72382  22.82457  22.96525
 Alpha virt. eigenvalues --   23.00253  23.05727
          Condensed to atoms (all electrons):
               1          2          3          4          5          6
     1  C    5.379983   0.398857   0.082217   0.027918   0.098174  -0.056455
     2  H    0.398857   0.594336  -0.024120   0.014212  -0.056455   0.000245
     3  C    0.082217  -0.024120   5.392024   0.396357   0.027918   0.014212
     4  C    0.027918   0.014212   0.396357   5.392024   0.082217  -0.024120
     5  C    0.098174  -0.056455   0.027918   0.082217   5.379983   0.398857
     6  H   -0.056455   0.000245   0.014212  -0.024120   0.398857   0.594336
     7  C    0.207069   0.002680   0.082217   0.027918  -0.114065  -0.001960
     8  H    0.002680   0.000441  -0.024120   0.014212  -0.001960   0.000289
     9  C    0.095235  -0.043003   0.056402  -0.060928   0.109271   0.009255
    10  H   -0.066385  -0.004443   0.015295   0.003579   0.015470  -0.000124
    11  C   -0.114065  -0.001960   0.027918   0.082217   0.207069   0.002680
    12  H   -0.001960   0.000289   0.014212  -0.024120   0.002680   0.000441
    13  C    0.109271   0.009255  -0.060928   0.056402   0.095235  -0.043003
    14  H    0.015470  -0.000124   0.003579   0.015295  -0.066385  -0.004443
               7          8          9         10         11         12
     1  C    0.207069   0.002680   0.095235  -0.066385  -0.114065  -0.001960
     2  H    0.002680   0.000441  -0.043003  -0.004443  -0.001960   0.000289
     3  C    0.082217  -0.024120   0.056402   0.015295   0.027918   0.014212
     4  C    0.027918   0.014212  -0.060928   0.003579   0.082217  -0.024120
     5  C   -0.114065  -0.001960   0.109271   0.015470   0.207069   0.002680
     6  H   -0.001960   0.000289   0.009255  -0.000124   0.002680   0.000441
     7  C    5.379983   0.398857   0.095235  -0.066385   0.098174  -0.056455
     8  H    0.398857   0.594336  -0.043003  -0.004443  -0.056455   0.000245
     9  C    0.095235  -0.043003   5.002135   0.452435   0.109271   0.009255
    10  H   -0.066385  -0.004443   0.452435   0.565352   0.015470  -0.000124
    11  C    0.098174  -0.056455   0.109271   0.015470   5.379983   0.398857
    12  H   -0.056455   0.000245   0.009255  -0.000124   0.398857   0.594336
    13  C    0.109271   0.009255   0.259890  -0.056368   0.095235  -0.043003
    14  H    0.015470  -0.000124  -0.056368  -0.004027  -0.066385  -0.004443
              13         14
     1  C    0.109271   0.015470
     2  H    0.009255  -0.000124
     3  C   -0.060928   0.003579
     4  C    0.056402   0.015295
     5  C    0.095235  -0.066385
     6  H   -0.043003  -0.004443
     7  C    0.109271   0.015470
     8  H    0.009255  -0.000124
     9  C    0.259890  -0.056368
    10  H   -0.056368  -0.004027
    11  C    0.095235  -0.066385
    12  H   -0.043003  -0.004443
    13  C    5.002135   0.452435
    14  H    0.452435   0.565352
 Mulliken charges:
               1
     1  C   -0.178008
     2  H    0.109790
     3  C   -0.003183
     4  C   -0.003183
     5  C   -0.178008
     6  H    0.109790
     7  C   -0.178008
     8  H    0.109790
     9  C    0.004919
    10  H    0.134700
    11  C   -0.178008
    12  H    0.109790
    13  C    0.004919
    14  H    0.134700
 Sum of Mulliken charges =  -0.00000
 Mulliken charges with hydrogens summed into heavy atoms:
               1
     1  C   -0.068218
     3  C   -0.003183
     4  C   -0.003183
     5  C   -0.068218
     7  C   -0.068218
     9  C    0.139619
    11  C   -0.068218
    13  C    0.139619
 Electronic spatial extent (au):  <R**2>=            536.0905
 Charge=             -0.0000 electrons
 Dipole moment (field-independent basis, Debye):
    X=             -0.0000    Y=              0.0000    Z=              2.8308  Tot=              2.8308
 Quadrupole moment (field-independent basis, Debye-Ang):
   XX=            -43.4040   YY=            -45.4439   ZZ=            -49.2330
   XY=              0.0000   XZ=             -0.0000   YZ=              0.0000
 Traceless Quadrupole moment (field-independent basis, Debye-Ang):
   XX=              2.6229   YY=              0.5831   ZZ=             -3.2060
   XY=              0.0000   XZ=             -0.0000   YZ=              0.0000
 Octapole moment (field-independent basis, Debye-Ang**2):
  XXX=             -0.0000  YYY=              0.0000  ZZZ=             17.0771  XYY=              0.0000
  XXY=              0.0000  XXZ=              0.5548  XZZ=              0.0000  YZZ=             -0.0000
  YYZ=              7.6289  XYZ=             -0.0000
 Hexadecapole moment (field-independent basis, Debye-Ang**3):
 XXXX=           -277.5011 YYYY=           -246.1905 ZZZZ=           -229.4499 XXXY=             -0.0000
 XXXZ=             -0.0000 YYYX=              0.0000 YYYZ=             -0.0000 ZZZX=              0.0000
 ZZZY=             -0.0000 XXYY=            -78.5303 XXZZ=            -88.1290 YYZZ=            -79.5497
 XXYZ=             -0.0000 YYXZ=             -0.0000 ZZXY=             -0.0000
 N-N= 3.494051760387D+02 E-N=-1.413504471379D+03  KE= 3.066051750887D+02
 Symmetry A1   KE= 1.170088898057D+02
 Symmetry A2   KE= 4.066099374096D+01
 Symmetry B1   KE= 4.204725869930D+01
 Symmetry B2   KE= 1.068880328428D+02
 ******************************Gaussian NBO Version 3.1******************************
             N A T U R A L   A T O M I C   O R B I T A L   A N D
          N A T U R A L   B O N D   O R B I T A L   A N A L Y S I S
 ******************************Gaussian NBO Version 3.1******************************

       /RESON  / : Allow strongly delocalized NBO set
       /BNDIDX / : Print bond indices based on the NAO density matrix

 Analyzing the SCF density

 Job title: M0001                                                           

 Storage needed:    243224 in NPA,    323703 in NBO (2147482528 available)
 GSVD:  LWork=       28176 too small for GESVD, short by       75344 words or       75344 for optimal perf.


 NATURAL POPULATIONS:  Natural atomic orbital occupancies 
                                                          
   NAO  Atom  No  lang   Type(AO)    Occupancy      Energy
 ----------------------------------------------------------
     1    C    1  S      Cor( 1S)     1.99932     -10.17455
     2    C    1  S      Val( 2S)     1.04867      -0.28162
     3    C    1  S      Ryd( 3S)     0.00284       2.07660
     4    C    1  S      Ryd( 4S)     0.00030       2.12512
     5    C    1  S      Ryd( 5S)     0.00001      20.71478
     6    C    1  px     Val( 2p)     1.11040      -0.10842
     7    C    1  px     Ryd( 4p)     0.00364       1.84210
     8    C    1  px     Ryd( 3p)     0.00018       1.37915
     9    C    1  py     Val( 2p)     1.06070      -0.09911
    10    C    1  py     Ryd( 4p)     0.00312       1.68874
    11    C    1  py     Ryd( 3p)     0.00015       1.23666
    12    C    1  pz     Val( 2p)     0.98561      -0.09999
    13    C    1  pz     Ryd( 4p)     0.00159       1.44547
    14    C    1  pz     Ryd( 3p)     0.00035       0.96020
    15    C    1  dxy    Ryd( 3d)     0.00132       1.79578
    16    C    1  dxy    Ryd( 4d)     0.00066       3.58259
    17    C    1  dxz    Ryd( 3d)     0.00140       1.94382
    18    C    1  dxz    Ryd( 4d)     0.00027       3.83155
    19    C    1  dyz    Ryd( 3d)     0.00061       1.47400
    20    C    1  dyz    Ryd( 4d)     0.00008       3.14225
    21    C    1  dx2y2  Ryd( 3d)     0.00153       1.89556
    22    C    1  dx2y2  Ryd( 4d)     0.00036       3.74807
    23    C    1  dz2    Ryd( 3d)     0.00089       1.62533
    24    C    1  dz2    Ryd( 4d)     0.00025       3.37199
    25    C    1  f(0)   Ryd( 4f)     0.00006       3.53567
    26    C    1  f(C1)  Ryd( 4f)     0.00010       3.83605
    27    C    1  f(S1)  Ryd( 4f)     0.00007       3.54772
    28    C    1  f(C2)  Ryd( 4f)     0.00008       3.79282
    29    C    1  f(S2)  Ryd( 4f)     0.00006       3.66012
    30    C    1  f(C3)  Ryd( 4f)     0.00019       3.90556
    31    C    1  f(S3)  Ryd( 4f)     0.00017       3.89057

    32    H    2  S      Val( 1S)     0.78272       0.04402
    33    H    2  S      Ryd( 2S)     0.00049       1.25978
    34    H    2  S      Ryd( 3S)     0.00014       1.73355
    35    H    2  px     Ryd( 2p)     0.00035       2.98423
    36    H    2  py     Ryd( 2p)     0.00031       2.80043
    37    H    2  pz     Ryd( 2p)     0.00013       2.46505

    38    C    3  S      Cor( 1S)     1.99848     -10.14104
    39    C    3  S      Val( 2S)     1.11474      -0.25267
    40    C    3  S      Ryd( 3S)     0.00130       1.71003
    41    C    3  S      Ryd( 4S)     0.00031       2.15098
    42    C    3  S      Ryd( 5S)     0.00001      21.79718
    43    C    3  px     Val( 2p)     0.90951      -0.03993
    44    C    3  px     Ryd( 3p)     0.00122       1.29316
    45    C    3  px     Ryd( 4p)     0.00011       1.35600
    46    C    3  py     Val( 2p)     1.10909      -0.08810
    47    C    3  py     Ryd( 3p)     0.00232       1.19368
    48    C    3  py     Ryd( 4p)     0.00043       1.66112
    49    C    3  pz     Val( 2p)     0.86357      -0.05828
    50    C    3  pz     Ryd( 3p)     0.00725       1.18415
    51    C    3  pz     Ryd( 4p)     0.00074       1.52811
    52    C    3  dxy    Ryd( 3d)     0.00085       1.37788
    53    C    3  dxy    Ryd( 4d)     0.00035       3.51250
    54    C    3  dxz    Ryd( 3d)     0.00335       1.69669
    55    C    3  dxz    Ryd( 4d)     0.00022       3.91222
    56    C    3  dyz    Ryd( 3d)     0.00413       1.40951
    57    C    3  dyz    Ryd( 4d)     0.00025       3.51943
    58    C    3  dx2y2  Ryd( 3d)     0.00227       1.54254
    59    C    3  dx2y2  Ryd( 4d)     0.00033       3.77703
    60    C    3  dz2    Ryd( 3d)     0.00282       1.52346
    61    C    3  dz2    Ryd( 4d)     0.00033       3.49615
    62    C    3  f(0)   Ryd( 4f)     0.00006       3.88760
    63    C    3  f(C1)  Ryd( 4f)     0.00005       3.83888
    64    C    3  f(S1)  Ryd( 4f)     0.00005       3.62826
    65    C    3  f(C2)  Ryd( 4f)     0.00010       3.93396
    66    C    3  f(S2)  Ryd( 4f)     0.00006       3.74691
    67    C    3  f(C3)  Ryd( 4f)     0.00002       3.73760
    68    C    3  f(S3)  Ryd( 4f)     0.00004       3.81576

    69    C    4  S      Cor( 1S)     1.99848     -10.14104
    70    C    4  S      Val( 2S)     1.11474      -0.25267
    71    C    4  S      Ryd( 3S)     0.00130       1.71003
    72    C    4  S      Ryd( 4S)     0.00031       2.15098
    73    C    4  S      Ryd( 5S)     0.00001      21.79718
    74    C    4  px     Val( 2p)     0.90951      -0.03993
    75    C    4  px     Ryd( 3p)     0.00122       1.29316
    76    C    4  px     Ryd( 4p)     0.00011       1.35600
    77    C    4  py     Val( 2p)     1.10909      -0.08810
    78    C    4  py     Ryd( 3p)     0.00232       1.19368
    79    C    4  py     Ryd( 4p)     0.00043       1.66112
    80    C    4  pz     Val( 2p)     0.86357      -0.05828
    81    C    4  pz     Ryd( 3p)     0.00725       1.18415
    82    C    4  pz     Ryd( 4p)     0.00074       1.52811
    83    C    4  dxy    Ryd( 3d)     0.00085       1.37788
    84    C    4  dxy    Ryd( 4d)     0.00035       3.51250
    85    C    4  dxz    Ryd( 3d)     0.00335       1.69669
    86    C    4  dxz    Ryd( 4d)     0.00022       3.91222
    87    C    4  dyz    Ryd( 3d)     0.00413       1.40951
    88    C    4  dyz    Ryd( 4d)     0.00025       3.51943
    89    C    4  dx2y2  Ryd( 3d)     0.00227       1.54254
    90    C    4  dx2y2  Ryd( 4d)     0.00033       3.77703
    91    C    4  dz2    Ryd( 3d)     0.00282       1.52346
    92    C    4  dz2    Ryd( 4d)     0.00033       3.49615
    93    C    4  f(0)   Ryd( 4f)     0.00006       3.88760
    94    C    4  f(C1)  Ryd( 4f)     0.00005       3.83888
    95    C    4  f(S1)  Ryd( 4f)     0.00005       3.62826
    96    C    4  f(C2)  Ryd( 4f)     0.00010       3.93396
    97    C    4  f(S2)  Ryd( 4f)     0.00006       3.74691
    98    C    4  f(C3)  Ryd( 4f)     0.00002       3.73760
    99    C    4  f(S3)  Ryd( 4f)     0.00004       3.81576

   100    C    5  S      Cor( 1S)     1.99932     -10.17455
   101    C    5  S      Val( 2S)     1.04867      -0.28162
   102    C    5  S      Ryd( 3S)     0.00284       2.07660
   103    C    5  S      Ryd( 4S)     0.00030       2.12512
   104    C    5  S      Ryd( 5S)     0.00001      20.71478
   105    C    5  px     Val( 2p)     1.11040      -0.10842
   106    C    5  px     Ryd( 4p)     0.00364       1.84210
   107    C    5  px     Ryd( 3p)     0.00018       1.37915
   108    C    5  py     Val( 2p)     1.06070      -0.09911
   109    C    5  py     Ryd( 4p)     0.00312       1.68874
   110    C    5  py     Ryd( 3p)     0.00015       1.23666
   111    C    5  pz     Val( 2p)     0.98561      -0.09999
   112    C    5  pz     Ryd( 4p)     0.00159       1.44547
   113    C    5  pz     Ryd( 3p)     0.00035       0.96020
   114    C    5  dxy    Ryd( 3d)     0.00132       1.79578
   115    C    5  dxy    Ryd( 4d)     0.00066       3.58259
   116    C    5  dxz    Ryd( 3d)     0.00140       1.94382
   117    C    5  dxz    Ryd( 4d)     0.00027       3.83155
   118    C    5  dyz    Ryd( 3d)     0.00061       1.47400
   119    C    5  dyz    Ryd( 4d)     0.00008       3.14225
   120    C    5  dx2y2  Ryd( 3d)     0.00153       1.89556
   121    C    5  dx2y2  Ryd( 4d)     0.00036       3.74807
   122    C    5  dz2    Ryd( 3d)     0.00089       1.62533
   123    C    5  dz2    Ryd( 4d)     0.00025       3.37199
   124    C    5  f(0)   Ryd( 4f)     0.00006       3.53567
   125    C    5  f(C1)  Ryd( 4f)     0.00010       3.83605
   126    C    5  f(S1)  Ryd( 4f)     0.00007       3.54772
   127    C    5  f(C2)  Ryd( 4f)     0.00008       3.79282
   128    C    5  f(S2)  Ryd( 4f)     0.00006       3.66012
   129    C    5  f(C3)  Ryd( 4f)     0.00019       3.90556
   130    C    5  f(S3)  Ryd( 4f)     0.00017       3.89057

   131    H    6  S      Val( 1S)     0.78272       0.04402
   132    H    6  S      Ryd( 2S)     0.00049       1.25978
   133    H    6  S      Ryd( 3S)     0.00014       1.73355
   134    H    6  px     Ryd( 2p)     0.00035       2.98423
   135    H    6  py     Ryd( 2p)     0.00031       2.80043
   136    H    6  pz     Ryd( 2p)     0.00013       2.46505

   137    C    7  S      Cor( 1S)     1.99932     -10.17455
   138    C    7  S      Val( 2S)     1.04867      -0.28162
   139    C    7  S      Ryd( 3S)     0.00284       2.07660
   140    C    7  S      Ryd( 4S)     0.00030       2.12512
   141    C    7  S      Ryd( 5S)     0.00001      20.71478
   142    C    7  px     Val( 2p)     1.11040      -0.10842
   143    C    7  px     Ryd( 4p)     0.00364       1.84210
   144    C    7  px     Ryd( 3p)     0.00018       1.37915
   145    C    7  py     Val( 2p)     1.06070      -0.09911
   146    C    7  py     Ryd( 4p)     0.00312       1.68874
   147    C    7  py     Ryd( 3p)     0.00015       1.23666
   148    C    7  pz     Val( 2p)     0.98561      -0.09999
   149    C    7  pz     Ryd( 4p)     0.00159       1.44547
   150    C    7  pz     Ryd( 3p)     0.00035       0.96020
   151    C    7  dxy    Ryd( 3d)     0.00132       1.79578
   152    C    7  dxy    Ryd( 4d)     0.00066       3.58259
   153    C    7  dxz    Ryd( 3d)     0.00140       1.94382
   154    C    7  dxz    Ryd( 4d)     0.00027       3.83155
   155    C    7  dyz    Ryd( 3d)     0.00061       1.47400
   156    C    7  dyz    Ryd( 4d)     0.00008       3.14225
   157    C    7  dx2y2  Ryd( 3d)     0.00153       1.89556
   158    C    7  dx2y2  Ryd( 4d)     0.00036       3.74807
   159    C    7  dz2    Ryd( 3d)     0.00089       1.62533
   160    C    7  dz2    Ryd( 4d)     0.00025       3.37199
   161    C    7  f(0)   Ryd( 4f)     0.00006       3.53567
   162    C    7  f(C1)  Ryd( 4f)     0.00010       3.83605
   163    C    7  f(S1)  Ryd( 4f)     0.00007       3.54772
   164    C    7  f(C2)  Ryd( 4f)     0.00008       3.79282
   165    C    7  f(S2)  Ryd( 4f)     0.00006       3.66012
   166    C    7  f(C3)  Ryd( 4f)     0.00019       3.90556
   167    C    7  f(S3)  Ryd( 4f)     0.00017       3.89057

   168    H    8  S      Val( 1S)     0.78272       0.04402
   169    H    8  S      Ryd( 2S)     0.00049       1.25978
   170    H    8  S      Ryd( 3S)     0.00014       1.73355
   171    H    8  px     Ryd( 2p)     0.00035       2.98423
   172    H    8  py     Ryd( 2p)     0.00031       2.80043
   173    H    8  pz     Ryd( 2p)     0.00013       2.46505

   174    C    9  S      Cor( 1S)     1.99931     -10.18112
   175    C    9  S      Val( 2S)     1.02429      -0.28404
   176    C    9  S      Ryd( 3S)     0.00180       2.25318
   177    C    9  S      Ryd( 4S)     0.00023       2.60928
   178    C    9  S      Ryd( 5S)     0.00000      20.00606
   179    C    9  px     Val( 2p)     1.00617      -0.10969
   180    C    9  px     Ryd( 4p)     0.00084       1.61698
   181    C    9  px     Ryd( 3p)     0.00027       0.82315
   182    C    9  py     Val( 2p)     1.06717      -0.11387
   183    C    9  py     Ryd( 4p)     0.00243       1.75311
   184    C    9  py     Ryd( 3p)     0.00024       1.07063
   185    C    9  pz     Val( 2p)     1.08057      -0.11396
   186    C    9  pz     Ryd( 4p)     0.00344       1.87078
   187    C    9  pz     Ryd( 3p)     0.00031       1.23368
   188    C    9  dxy    Ryd( 3d)     0.00058       1.48425
   189    C    9  dxy    Ryd( 4d)     0.00014       3.22099
   190    C    9  dxz    Ryd( 3d)     0.00133       1.88432
   191    C    9  dxz    Ryd( 4d)     0.00032       3.80834
   192    C    9  dyz    Ryd( 3d)     0.00109       1.75748
   193    C    9  dyz    Ryd( 4d)     0.00053       3.51247
   194    C    9  dx2y2  Ryd( 3d)     0.00117       1.75748
   195    C    9  dx2y2  Ryd( 4d)     0.00038       3.71481
   196    C    9  dz2    Ryd( 3d)     0.00120       1.79884
   197    C    9  dz2    Ryd( 4d)     0.00033       3.46394
   198    C    9  f(0)   Ryd( 4f)     0.00007       3.85146
   199    C    9  f(C1)  Ryd( 4f)     0.00007       3.77360
   200    C    9  f(S1)  Ryd( 4f)     0.00017       3.78343
   201    C    9  f(C2)  Ryd( 4f)     0.00014       3.96116
   202    C    9  f(S2)  Ryd( 4f)     0.00007       3.66112
   203    C    9  f(C3)  Ryd( 4f)     0.00002       3.61939
   204    C    9  f(S3)  Ryd( 4f)     0.00005       3.68355

   205    H   10  S      Val( 1S)     0.76131       0.03235
   206    H   10  S      Ryd( 2S)     0.00033       1.16481
   207    H   10  S      Ryd( 3S)     0.00012       1.71034
   208    H   10  px     Ryd( 2p)     0.00016       2.49234
   209    H   10  py     Ryd( 2p)     0.00029       2.75392
   210    H   10  pz     Ryd( 2p)     0.00045       3.00856

   211    C   11  S      Cor( 1S)     1.99932     -10.17455
   212    C   11  S      Val( 2S)     1.04867      -0.28162
   213    C   11  S      Ryd( 3S)     0.00284       2.07660
   214    C   11  S      Ryd( 4S)     0.00030       2.12512
   215    C   11  S      Ryd( 5S)     0.00001      20.71478
   216    C   11  px     Val( 2p)     1.11040      -0.10842
   217    C   11  px     Ryd( 4p)     0.00364       1.84210
   218    C   11  px     Ryd( 3p)     0.00018       1.37915
   219    C   11  py     Val( 2p)     1.06070      -0.09911
   220    C   11  py     Ryd( 4p)     0.00312       1.68874
   221    C   11  py     Ryd( 3p)     0.00015       1.23666
   222    C   11  pz     Val( 2p)     0.98561      -0.09999
   223    C   11  pz     Ryd( 4p)     0.00159       1.44547
   224    C   11  pz     Ryd( 3p)     0.00035       0.96020
   225    C   11  dxy    Ryd( 3d)     0.00132       1.79578
   226    C   11  dxy    Ryd( 4d)     0.00066       3.58259
   227    C   11  dxz    Ryd( 3d)     0.00140       1.94382
   228    C   11  dxz    Ryd( 4d)     0.00027       3.83155
   229    C   11  dyz    Ryd( 3d)     0.00061       1.47400
   230    C   11  dyz    Ryd( 4d)     0.00008       3.14225
   231    C   11  dx2y2  Ryd( 3d)     0.00153       1.89556
   232    C   11  dx2y2  Ryd( 4d)     0.00036       3.74807
   233    C   11  dz2    Ryd( 3d)     0.00089       1.62533
   234    C   11  dz2    Ryd( 4d)     0.00025       3.37199
   235    C   11  f(0)   Ryd( 4f)     0.00006       3.53567
   236    C   11  f(C1)  Ryd( 4f)     0.00010       3.83605
   237    C   11  f(S1)  Ryd( 4f)     0.00007       3.54772
   238    C   11  f(C2)  Ryd( 4f)     0.00008       3.79282
   239    C   11  f(S2)  Ryd( 4f)     0.00006       3.66012
   240    C   11  f(C3)  Ryd( 4f)     0.00019       3.90556
   241    C   11  f(S3)  Ryd( 4f)     0.00017       3.89057

   242    H   12  S      Val( 1S)     0.78272       0.04402
   243    H   12  S      Ryd( 2S)     0.00049       1.25978
   244    H   12  S      Ryd( 3S)     0.00014       1.73355
   245    H   12  px     Ryd( 2p)     0.00035       2.98423
   246    H   12  py     Ryd( 2p)     0.00031       2.80043
   247    H   12  pz     Ryd( 2p)     0.00013       2.46505

   248    C   13  S      Cor( 1S)     1.99931     -10.18112
   249    C   13  S      Val( 2S)     1.02429      -0.28404
   250    C   13  S      Ryd( 3S)     0.00180       2.25318
   251    C   13  S      Ryd( 4S)     0.00023       2.60928
   252    C   13  S      Ryd( 5S)     0.00000      20.00606
   253    C   13  px     Val( 2p)     1.00617      -0.10969
   254    C   13  px     Ryd( 4p)     0.00084       1.61698
   255    C   13  px     Ryd( 3p)     0.00027       0.82315
   256    C   13  py     Val( 2p)     1.06717      -0.11387
   257    C   13  py     Ryd( 4p)     0.00243       1.75311
   258    C   13  py     Ryd( 3p)     0.00024       1.07063
   259    C   13  pz     Val( 2p)     1.08057      -0.11396
   260    C   13  pz     Ryd( 4p)     0.00344       1.87078
   261    C   13  pz     Ryd( 3p)     0.00031       1.23368
   262    C   13  dxy    Ryd( 3d)     0.00058       1.48425
   263    C   13  dxy    Ryd( 4d)     0.00014       3.22099
   264    C   13  dxz    Ryd( 3d)     0.00133       1.88432
   265    C   13  dxz    Ryd( 4d)     0.00032       3.80834
   266    C   13  dyz    Ryd( 3d)     0.00109       1.75748
   267    C   13  dyz    Ryd( 4d)     0.00053       3.51247
   268    C   13  dx2y2  Ryd( 3d)     0.00117       1.75748
   269    C   13  dx2y2  Ryd( 4d)     0.00038       3.71481
   270    C   13  dz2    Ryd( 3d)     0.00120       1.79884
   271    C   13  dz2    Ryd( 4d)     0.00033       3.46394
   272    C   13  f(0)   Ryd( 4f)     0.00007       3.85146
   273    C   13  f(C1)  Ryd( 4f)     0.00007       3.77360
   274    C   13  f(S1)  Ryd( 4f)     0.00017       3.78343
   275    C   13  f(C2)  Ryd( 4f)     0.00014       3.96116
   276    C   13  f(S2)  Ryd( 4f)     0.00007       3.66112
   277    C   13  f(C3)  Ryd( 4f)     0.00002       3.61939
   278    C   13  f(S3)  Ryd( 4f)     0.00005       3.68355

   279    H   14  S      Val( 1S)     0.76131       0.03235
   280    H   14  S      Ryd( 2S)     0.00033       1.16481
   281    H   14  S      Ryd( 3S)     0.00012       1.71034
   282    H   14  px     Ryd( 2p)     0.00016       2.49234
   283    H   14  py     Ryd( 2p)     0.00029       2.75392
   284    H   14  pz     Ryd( 2p)     0.00045       3.00856

 WARNING:  1 low occupancy (<1.9990e) core orbital  found on  C    3
           1 low occupancy (<1.9990e) core orbital  found on  C    4

 WARNING:  Population inversion found on atom  C    1
           Population inversion found on atom  C    5
           Population inversion found on atom  C    7
           Population inversion found on atom  C    9
           Population inversion found on atom  C   11
           Population inversion found on atom  C   13


 Summary of Natural Population Analysis:                  
                                                          
                                       Natural Population 
                Natural  -----------------------------------------------
    Atom  No    Charge         Core      Valence    Rydberg      Total
 -----------------------------------------------------------------------
      C    1   -0.22498      1.99932     4.20537    0.02028     6.22498
      H    2    0.21587      0.00000     0.78272    0.00141     0.78413
      C    3   -0.02437      1.99848     3.99691    0.02898     6.02437
      C    4   -0.02437      1.99848     3.99691    0.02898     6.02437
      C    5   -0.22498      1.99932     4.20537    0.02028     6.22498
      H    6    0.21587      0.00000     0.78272    0.00141     0.78413
      C    7   -0.22498      1.99932     4.20537    0.02028     6.22498
      H    8    0.21587      0.00000     0.78272    0.00141     0.78413
      C    9   -0.19473      1.99931     4.17819    0.01723     6.19473
      H   10    0.23733      0.00000     0.76131    0.00136     0.76267
      C   11   -0.22498      1.99932     4.20537    0.02028     6.22498
      H   12    0.21587      0.00000     0.78272    0.00141     0.78413
      C   13   -0.19473      1.99931     4.17819    0.01723     6.19473
      H   14    0.23733      0.00000     0.76131    0.00136     0.76267
 =======================================================================
   * Total *    0.00000     15.99288    37.82519    0.18193    54.00000

                                 Natural Population      
 --------------------------------------------------------
   Core                      15.99288 ( 99.9555% of  16)
   Valence                   37.82519 ( 99.5400% of  38)
   Natural Minimal Basis     53.81807 ( 99.6631% of  54)
   Natural Rydberg Basis      0.18193 (  0.3369% of  54)
 --------------------------------------------------------

    Atom  No          Natural Electron Configuration
 ----------------------------------------------------------------------------
      C    1      [core]2S( 1.05)2p( 3.16)3d( 0.01)4p( 0.01)
      H    2            1S( 0.78)
      C    3      [core]2S( 1.11)2p( 2.88)3p( 0.01)3d( 0.01)
      C    4      [core]2S( 1.11)2p( 2.88)3p( 0.01)3d( 0.01)
      C    5      [core]2S( 1.05)2p( 3.16)3d( 0.01)4p( 0.01)
      H    6            1S( 0.78)
      C    7      [core]2S( 1.05)2p( 3.16)3d( 0.01)4p( 0.01)
      H    8            1S( 0.78)
      C    9      [core]2S( 1.02)2p( 3.15)3d( 0.01)4p( 0.01)
      H   10            1S( 0.76)
      C   11      [core]2S( 1.05)2p( 3.16)3d( 0.01)4p( 0.01)
      H   12            1S( 0.78)
      C   13      [core]2S( 1.02)2p( 3.15)3d( 0.01)4p( 0.01)
      H   14            1S( 0.76)


 Wiberg bond index matrix in the NAO basis:                                    

     Atom    1       2       3       4       5       6       7       8       9
     ---- ------  ------  ------  ------  ------  ------  ------  ------  ------
   1.  C  0.0000  0.9130  0.9721  0.0539  1.0097  0.0044  0.0086  0.0029  0.9555
   2.  H  0.9130  0.0000  0.0110  0.0125  0.0044  0.0002  0.0029  0.0000  0.0028
   3.  C  0.9721  0.0110  0.0000  1.6092  0.0539  0.0125  0.9721  0.0110  0.0569
   4.  C  0.0539  0.0125  1.6092  0.0000  0.9721  0.0110  0.0539  0.0125  0.0463
   5.  C  1.0097  0.0044  0.0539  0.9721  0.0000  0.9130  0.0215  0.0010  0.0098
   6.  H  0.0044  0.0002  0.0125  0.0110  0.9130  0.0000  0.0010  0.0015  0.0044
   7.  C  0.0086  0.0029  0.9721  0.0539  0.0215  0.0010  0.0000  0.9130  0.9555
   8.  H  0.0029  0.0000  0.0110  0.0125  0.0010  0.0015  0.9130  0.0000  0.0028
   9.  C  0.9555  0.0028  0.0569  0.0463  0.0098  0.0044  0.9555  0.0028  0.0000
  10.  H  0.0023  0.0009  0.0034  0.0198  0.0024  0.0002  0.0023  0.0009  0.9078
  11.  C  0.0215  0.0010  0.0539  0.9721  0.0086  0.0029  1.0097  0.0044  0.0098
  12.  H  0.0010  0.0015  0.0125  0.0110  0.0029  0.0000  0.0044  0.0002  0.0044
  13.  C  0.0098  0.0044  0.0463  0.0569  0.9555  0.0028  0.0098  0.0044  0.9974
  14.  H  0.0024  0.0002  0.0198  0.0034  0.0023  0.0009  0.0024  0.0002  0.0019

     Atom   10      11      12      13      14
     ---- ------  ------  ------  ------  ------
   1.  C  0.0023  0.0215  0.0010  0.0098  0.0024
   2.  H  0.0009  0.0010  0.0015  0.0044  0.0002
   3.  C  0.0034  0.0539  0.0125  0.0463  0.0198
   4.  C  0.0198  0.9721  0.0110  0.0569  0.0034
   5.  C  0.0024  0.0086  0.0029  0.9555  0.0023
   6.  H  0.0002  0.0029  0.0000  0.0028  0.0009
   7.  C  0.0023  1.0097  0.0044  0.0098  0.0024
   8.  H  0.0009  0.0044  0.0002  0.0044  0.0002
   9.  C  0.9078  0.0098  0.0044  0.9974  0.0019
  10.  H  0.0000  0.0024  0.0002  0.0019  0.0005
  11.  C  0.0024  0.0000  0.9130  0.9555  0.0023
  12.  H  0.0002  0.9130  0.0000  0.0028  0.0009
  13.  C  0.0019  0.9555  0.0028  0.0000  0.9078
  14.  H  0.0005  0.0023  0.0009  0.9078  0.0000


 Wiberg bond index, Totals by atom:                                            

     Atom    1
     ---- ------
   1.  C  3.9573
   2.  H  0.9548
   3.  C  3.8345
   4.  C  3.8345
   5.  C  3.9573
   6.  H  0.9548
   7.  C  3.9573
   8.  H  0.9548
   9.  C  3.9556
  10.  H  0.9449
  11.  C  3.9573
  12.  H  0.9548
  13.  C  3.9556
  14.  H  0.9449


 Atom-atom overlap-weighted NAO bond order:                                    

     Atom    1       2       3       4       5       6       7       8       9
     ---- ------  ------  ------  ------  ------  ------  ------  ------  ------
   1.  C  0.0000  0.7997  0.7896  0.0271  0.8131 -0.0063 -0.0162  0.0017  0.7703
   2.  H  0.7997  0.0000 -0.0022  0.0018 -0.0063 -0.0015  0.0017  0.0000 -0.0024
   3.  C  0.7896 -0.0022  0.0000  1.1099  0.0271  0.0018  0.7896 -0.0022  0.1108
   4.  C  0.0271  0.0018  1.1099  0.0000  0.7896 -0.0022  0.0271  0.0018 -0.0351
   5.  C  0.8131 -0.0063  0.0271  0.7896  0.0000  0.7997 -0.0000  0.0003  0.0207
   6.  H -0.0063 -0.0015  0.0018 -0.0022  0.7997  0.0000  0.0003 -0.0000  0.0013
   7.  C -0.0162  0.0017  0.7896  0.0271 -0.0000  0.0003  0.0000  0.7997  0.7703
   8.  H  0.0017  0.0000 -0.0022  0.0018  0.0003 -0.0000  0.7997  0.0000 -0.0024
   9.  C  0.7703 -0.0024  0.1108 -0.0351  0.0207  0.0013  0.7703 -0.0024  0.0000
  10.  H  0.0001 -0.0020 -0.0020  0.0009  0.0004  0.0001  0.0001 -0.0020  0.8002
  11.  C -0.0000  0.0003  0.0271  0.7896 -0.0162  0.0017  0.8131 -0.0063  0.0207
  12.  H  0.0003 -0.0000  0.0018 -0.0022  0.0017  0.0000 -0.0063 -0.0015  0.0013
  13.  C  0.0207  0.0013 -0.0351  0.1108  0.7703 -0.0024  0.0207  0.0013  0.8000
  14.  H  0.0004  0.0001  0.0009 -0.0020  0.0001 -0.0020  0.0004  0.0001 -0.0002

     Atom   10      11      12      13      14
     ---- ------  ------  ------  ------  ------
   1.  C  0.0001 -0.0000  0.0003  0.0207  0.0004
   2.  H -0.0020  0.0003 -0.0000  0.0013  0.0001
   3.  C -0.0020  0.0271  0.0018 -0.0351  0.0009
   4.  C  0.0009  0.7896 -0.0022  0.1108 -0.0020
   5.  C  0.0004 -0.0162  0.0017  0.7703  0.0001
   6.  H  0.0001  0.0017  0.0000 -0.0024 -0.0020
   7.  C  0.0001  0.8131 -0.0063  0.0207  0.0004
   8.  H -0.0020 -0.0063 -0.0015  0.0013  0.0001
   9.  C  0.8002  0.0207  0.0013  0.8000 -0.0002
  10.  H  0.0000  0.0004  0.0001 -0.0002 -0.0019
  11.  C  0.0004  0.0000  0.7997  0.7703  0.0001
  12.  H  0.0001  0.7997  0.0000 -0.0024 -0.0020
  13.  C -0.0002  0.7703 -0.0024  0.0000  0.8002
  14.  H -0.0019  0.0001 -0.0020  0.8002  0.0000


 Atom-atom overlap-weighted NAO bond order, Totals by atom:                    

     Atom    1
     ---- ------
   1.  C  3.2004
   2.  H  0.7903
   3.  C  2.8169
   4.  C  2.8169
   5.  C  3.2004
   6.  H  0.7903
   7.  C  3.2004
   8.  H  0.7903
   9.  C  3.2554
  10.  H  0.7941
  11.  C  3.2004
  12.  H  0.7903
  13.  C  3.2554
  14.  H  0.7941


 MO bond order:                                                                

     Atom    1       2       3       4       5       6       7       8       9
     ---- ------  ------  ------  ------  ------  ------  ------  ------  ------
   1.  C  0.0000  0.4717  0.2915 -0.1980 -0.5178  0.0639 -0.0911  0.0741 -0.8450
   2.  H  0.4717  0.0000 -0.0226  0.0891 -0.0001 -0.0177  0.0007  0.0004  0.0021
   3.  C  0.2915 -0.0226  0.0000 -0.3178 -0.1071 -0.0433 -0.9750 -0.0126 -0.1740
   4.  C -0.1980  0.0891 -0.3178  0.0000  0.3518  0.1050 -0.4253  0.1208  0.0699
   5.  C -0.5178 -0.0001 -0.1071  0.3518  0.0000 -0.5448  0.1750 -0.0201 -0.1391
   6.  H  0.0639 -0.0177 -0.0433  0.1050 -0.5448  0.0000 -0.0048  0.0274 -0.0794
   7.  C -0.0911  0.0007 -0.9750 -0.4253  0.1750 -0.0048  0.0000  1.6305  1.0390
   8.  H  0.0741  0.0004 -0.0126  0.1208 -0.0201  0.0274  1.6305  0.0000  0.0090
   9.  C -0.8450  0.0021 -0.1740  0.0699 -0.1391 -0.0794  1.0390  0.0090  0.0000
  10.  H  0.0292 -0.0307  0.0288  0.1126  0.0483 -0.0091  0.0226 -0.0274  1.6203
  11.  C  0.2039 -0.0180 -0.1421 -1.0846 -0.0289 -0.0393 -0.0242 -0.0528 -0.0820
  12.  H -0.0266  0.0277  0.0473  0.1053  0.0474  0.0020  0.0036 -0.0158  0.0137
  13.  C -0.0963  0.0172  0.0570 -0.2410 -1.3080  0.0530 -0.1334  0.0785 -0.1565
  14.  H  0.0442 -0.0093  0.0200 -0.0090  0.0329 -0.0346 -0.0266 -0.0081  0.0139

     Atom   10      11      12      13      14
     ---- ------  ------  ------  ------  ------
   1.  C  0.0292  0.2039 -0.0266 -0.0963  0.0442
   2.  H -0.0307 -0.0180  0.0277  0.0172 -0.0093
   3.  C  0.0288 -0.1421  0.0473  0.0570  0.0200
   4.  C  0.1126 -1.0846  0.1053 -0.2410 -0.0090
   5.  C  0.0483 -0.0289  0.0474 -1.3080  0.0329
   6.  H -0.0091 -0.0393  0.0020  0.0530 -0.0346
   7.  C  0.0226 -0.0242  0.0036 -0.1334 -0.0266
   8.  H -0.0274 -0.0528 -0.0158  0.0785 -0.0081
   9.  C  1.6203 -0.0820  0.0137 -0.1565  0.0139
  10.  H  0.0000  0.0218 -0.0080  0.0234 -0.0230
  11.  C  0.0218  0.0000  0.6451  0.3525  0.0110
  12.  H -0.0080  0.6451  0.0000  0.0310 -0.0314
  13.  C  0.0234  0.3525  0.0310  0.0000  0.7443
  14.  H -0.0230  0.0110 -0.0314  0.7443  0.0000


 MO atomic valencies:                                                          

     Atom    1
     ---- ------
   1.  C -0.5963
   2.  H  0.5104
   3.  C -1.3497
   4.  C -1.3211
   5.  C -2.0104
   6.  H -0.5216
   7.  C  1.1910
   8.  H  1.8039
   9.  C  1.2919
  10.  H  1.8088
  11.  C -0.2377
  12.  H  0.8414
  13.  C -0.5782
  14.  H  0.7243


 NATURAL BOND ORBITAL ANALYSIS:

                       Occupancies       Lewis Structure    Low   High
           Occ.    -------------------  -----------------   occ   occ
  Cycle   Thresh.   Lewis   Non-Lewis     CR  BD  3C  LP    (L)   (NL)   Dev
 =============================================================================
   1(1)    1.90    53.35653   0.64347      8  19   0   0     1      1    0.06
   2(2)    1.90    53.35653   0.64347      8  19   0   0     1      1    0.06
   3(1)    1.80    53.35653   0.64347      8  19   0   0     0      1    0.06
 -----------------------------------------------------------------------------

 Structure accepted: No low occupancy Lewis orbitals

 WARNING:  1 low occupancy (<1.9990e) core orbital  found on  C    3
           1 low occupancy (<1.9990e) core orbital  found on  C    4

 --------------------------------------------------------
   Core                     15.99284 ( 99.955% of  16)
   Valence Lewis            37.36369 ( 98.326% of  38)
  ==================       ============================
   Total Lewis              53.35653 ( 98.808% of  54)
  -----------------------------------------------------
   Valence non-Lewis         0.57313 (  1.061% of  54)
   Rydberg non-Lewis         0.07034 (  0.130% of  54)
  ==================       ============================
   Total non-Lewis           0.64347 (  1.192% of  54)
 --------------------------------------------------------


       (Occupancy)   Bond orbital/ Coefficients/ Hybrids
 ---------------------------------------------------------------------------------
     1. (1.99429) BD ( 1) C   1 - H   2  
                ( 61.66%)   0.7852* C   1 s( 30.49%)p 2.28( 69.47%)d 0.00(  0.03%)
                                                  f 0.00(  0.01%)
                                            0.0000 -0.5513 -0.0318 -0.0055  0.0004
                                            0.6482 -0.0099  0.0021 -0.5235  0.0079
                                           -0.0017 -0.0167  0.0035 -0.0013  0.0112
                                            0.0099 -0.0037  0.0006 -0.0014  0.0006
                                            0.0004 -0.0029  0.0041  0.0052  0.0005
                                           -0.0050  0.0060 -0.0007  0.0003 -0.0035
                                           -0.0077
                ( 38.34%)   0.6192* H   2 s( 99.94%)p 0.00(  0.06%)
                                           -0.9997 -0.0030 -0.0006 -0.0184  0.0160
                                           -0.0009
     2. (1.96595) BD ( 1) C   1 - C   3  
                ( 50.72%)   0.7122* C   1 s( 21.84%)p 3.57( 78.01%)d 0.01(  0.14%)
                                                  f 0.00(  0.01%)
                                           -0.0000  0.4670 -0.0178 -0.0033  0.0008
                                            0.4841 -0.0288 -0.0038  0.1330  0.0326
                                           -0.0004 -0.7253 -0.0113 -0.0027 -0.0103
                                            0.0079 -0.0270 -0.0080 -0.0010 -0.0017
                                            0.0194  0.0004 -0.0032  0.0080  0.0047
                                            0.0041 -0.0002 -0.0053  0.0037  0.0061
                                            0.0008
                ( 49.28%)   0.7020* C   3 s( 32.09%)p 2.11( 67.64%)d 0.01(  0.27%)
                                                  f 0.00(  0.00%)
                                            0.0000  0.5664 -0.0050 -0.0034 -0.0004
                                           -0.7056 -0.0160  0.0022  0.3354  0.0151
                                            0.0052  0.2553 -0.0140 -0.0110  0.0145
                                           -0.0079 -0.0385 -0.0071 -0.0057  0.0031
                                            0.0162  0.0080  0.0216 -0.0062 -0.0013
                                           -0.0011  0.0005  0.0039  0.0005  0.0006
                                            0.0011
     3. (1.99154) BD ( 1) C   1 - C   5  
                ( 50.00%)   0.7071* C   1 s( 25.06%)p 2.99( 74.81%)d 0.00(  0.12%)
                                                  f 0.00(  0.01%)
                                            0.0000  0.5003 -0.0151 -0.0018 -0.0001
                                           -0.2446 -0.0412 -0.0035 -0.8285  0.0052
                                            0.0030  0.0092  0.0020 -0.0009 -0.0121
                                            0.0123 -0.0015  0.0003 -0.0022  0.0006
                                           -0.0181 -0.0121 -0.0216  0.0002  0.0005
                                            0.0024  0.0029 -0.0001 -0.0000 -0.0017
                                            0.0070
                ( 50.00%)   0.7071* C   5 s( 25.06%)p 2.99( 74.81%)d 0.00(  0.12%)
                                                  f 0.00(  0.01%)
                                            0.0000  0.5003 -0.0151 -0.0018 -0.0001
                                           -0.2446 -0.0412 -0.0035  0.8285 -0.0052
                                           -0.0030  0.0092  0.0020 -0.0009  0.0121
                                           -0.0123 -0.0015  0.0003  0.0022 -0.0006
                                           -0.0181 -0.0121 -0.0216  0.0002  0.0005
                                            0.0024 -0.0029 -0.0001  0.0000 -0.0017
                                           -0.0070
     4. (1.94351) BD ( 1) C   1 - C   9  
                ( 49.66%)   0.7047* C   1 s( 22.44%)p 3.45( 77.42%)d 0.01(  0.13%)
                                                  f 0.00(  0.01%)
                                           -0.0006  0.4734 -0.0148 -0.0014  0.0000
                                            0.5308 -0.0210 -0.0045  0.1383  0.0320
                                            0.0021  0.6868  0.0145  0.0043 -0.0127
                                            0.0090  0.0230  0.0093  0.0000  0.0009
                                            0.0185  0.0031 -0.0042  0.0080 -0.0048
                                            0.0030 -0.0006  0.0035 -0.0036  0.0056
                                            0.0013
                ( 50.34%)   0.7095* C   9 s( 23.54%)p 3.24( 76.35%)d 0.00(  0.10%)
                                                  f 0.00(  0.01%)
                                            0.0007  0.4850 -0.0128 -0.0025  0.0005
                                           -0.7066 -0.0138 -0.0001  0.1627  0.0288
                                            0.0028 -0.4858  0.0258  0.0009 -0.0011
                                           -0.0026  0.0204  0.0090  0.0136 -0.0079
                                            0.0066  0.0087  0.0122 -0.0037 -0.0012
                                           -0.0032  0.0022 -0.0055 -0.0027  0.0003
                                           -0.0003
     5. (1.98341) BD ( 1) C   3 - C   4  
                ( 50.00%)   0.7071* C   3 s( 35.40%)p 1.82( 64.29%)d 0.01(  0.31%)
                                                  f 0.00(  0.00%)
                                           -0.0000  0.5949  0.0002  0.0058  0.0010
                                            0.0000  0.0000 -0.0000 -0.5795 -0.0157
                                            0.0114 -0.5533 -0.0191 -0.0109 -0.0000
                                            0.0000  0.0000  0.0000  0.0031  0.0074
                                           -0.0357 -0.0114 -0.0405  0.0014 -0.0007
                                            0.0000  0.0039  0.0030 -0.0000 -0.0000
                                            0.0050
                ( 50.00%)   0.7071* C   4 s( 35.40%)p 1.82( 64.29%)d 0.01(  0.31%)
                                                  f 0.00(  0.00%)
                                           -0.0000  0.5949  0.0002  0.0058  0.0010
                                           -0.0000  0.0000 -0.0000  0.5795  0.0157
                                           -0.0114 -0.5533 -0.0191 -0.0109 -0.0000
                                           -0.0000 -0.0000 -0.0000 -0.0031 -0.0074
                                           -0.0357 -0.0114 -0.0405  0.0014 -0.0007
                                           -0.0000 -0.0039  0.0030  0.0000  0.0000
                                           -0.0050
     6. (1.83750) BD ( 2) C   3 - C   4  
                ( 50.00%)   0.7071* C   3 s(  0.39%)p99.99( 99.05%)d 1.44(  0.56%)
                                                  f 0.01(  0.00%)
                                            0.0002 -0.0501  0.0369  0.0026 -0.0002
                                            0.0000  0.0000 -0.0000  0.6563  0.0065
                                           -0.0017 -0.7433  0.0845 -0.0084 -0.0000
                                            0.0000  0.0000  0.0000  0.0680 -0.0080
                                            0.0161  0.0006 -0.0227  0.0114  0.0044
                                            0.0000  0.0038 -0.0036 -0.0000 -0.0000
                                           -0.0004
                ( 50.00%)   0.7071* C   4 s(  0.39%)p99.99( 99.05%)d 1.44(  0.56%)
                                                  f 0.01(  0.00%)
                                            0.0002 -0.0501  0.0369  0.0026 -0.0002
                                           -0.0000  0.0000 -0.0000 -0.6563 -0.0065
                                            0.0017 -0.7433  0.0845 -0.0084 -0.0000
                                           -0.0000 -0.0000 -0.0000 -0.0680  0.0080
                                            0.0161  0.0006 -0.0227  0.0114  0.0044
                                           -0.0000 -0.0038 -0.0036  0.0000  0.0000
                                            0.0004
     7. (1.96595) BD ( 1) C   3 - C   7  
                ( 49.28%)   0.7020* C   3 s( 32.09%)p 2.11( 67.64%)d 0.01(  0.27%)
                                                  f 0.00(  0.00%)
                                            0.0000  0.5664 -0.0050 -0.0034 -0.0004
                                            0.7056  0.0160 -0.0022  0.3354  0.0151
                                            0.0052  0.2553 -0.0140 -0.0110 -0.0145
                                            0.0079  0.0385  0.0071 -0.0057  0.0031
                                            0.0162  0.0080  0.0216 -0.0062 -0.0013
                                            0.0011  0.0005  0.0039 -0.0005 -0.0006
                                            0.0011
                ( 50.72%)   0.7122* C   7 s( 21.84%)p 3.57( 78.01%)d 0.01(  0.14%)
                                                  f 0.00(  0.01%)
                                           -0.0000  0.4670 -0.0178 -0.0033  0.0008
                                           -0.4841  0.0288  0.0038  0.1330  0.0326
                                           -0.0004 -0.7253 -0.0113 -0.0027  0.0103
                                           -0.0079  0.0270  0.0080 -0.0010 -0.0017
                                            0.0194  0.0004 -0.0032  0.0080  0.0047
                                           -0.0041 -0.0002 -0.0053 -0.0037 -0.0061
                                            0.0008
     8. (1.96595) BD ( 1) C   4 - C   5  
                ( 49.28%)   0.7020* C   4 s( 32.09%)p 2.11( 67.64%)d 0.01(  0.27%)
                                                  f 0.00(  0.00%)
                                            0.0000  0.5664 -0.0050 -0.0034 -0.0004
                                           -0.7056 -0.0160  0.0022 -0.3354 -0.0151
                                           -0.0052  0.2553 -0.0140 -0.0110 -0.0145
                                            0.0079 -0.0385 -0.0071  0.0057 -0.0031
                                            0.0162  0.0080  0.0216 -0.0062 -0.0013
                                           -0.0011 -0.0005  0.0039 -0.0005  0.0006
                                           -0.0011
                ( 50.72%)   0.7122* C   5 s( 21.84%)p 3.57( 78.01%)d 0.01(  0.14%)
                                                  f 0.00(  0.01%)
                                           -0.0000  0.4670 -0.0178 -0.0033  0.0008
                                            0.4841 -0.0288 -0.0038 -0.1330 -0.0326
                                            0.0004 -0.7253 -0.0113 -0.0027  0.0103
                                           -0.0079 -0.0270 -0.0080  0.0010  0.0017
                                            0.0194  0.0004 -0.0032  0.0080  0.0047
                                            0.0041  0.0002 -0.0053 -0.0037  0.0061
                                           -0.0008
     9. (1.96595) BD ( 1) C   4 - C  11  
                ( 49.28%)   0.7020* C   4 s( 32.09%)p 2.11( 67.64%)d 0.01(  0.27%)
                                                  f 0.00(  0.00%)
                                            0.0000  0.5664 -0.0050 -0.0034 -0.0004
                                            0.7056  0.0160 -0.0022 -0.3354 -0.0151
                                           -0.0052  0.2553 -0.0140 -0.0110  0.0145
                                           -0.0079  0.0385  0.0071  0.0057 -0.0031
                                            0.0162  0.0080  0.0216 -0.0062 -0.0013
                                            0.0011 -0.0005  0.0039  0.0005 -0.0006
                                           -0.0011
                ( 50.72%)   0.7122* C  11 s( 21.84%)p 3.57( 78.01%)d 0.01(  0.14%)
                                                  f 0.00(  0.01%)
                                           -0.0000  0.4670 -0.0178 -0.0033  0.0008
                                           -0.4841  0.0288  0.0038 -0.1330 -0.0326
                                            0.0004 -0.7253 -0.0113 -0.0027 -0.0103
                                            0.0079  0.0270  0.0080  0.0010  0.0017
                                            0.0194  0.0004 -0.0032  0.0080  0.0047
                                           -0.0041  0.0002 -0.0053  0.0037 -0.0061
                                           -0.0008
    10. (1.99429) BD ( 1) C   5 - H   6  
                ( 61.66%)   0.7852* C   5 s( 30.49%)p 2.28( 69.47%)d 0.00(  0.03%)
                                                  f 0.00(  0.01%)
                                            0.0000 -0.5513 -0.0318 -0.0055  0.0004
                                            0.6482 -0.0099  0.0021  0.5235 -0.0079
                                            0.0017 -0.0167  0.0035 -0.0013 -0.0112
                                           -0.0099 -0.0037  0.0006  0.0014 -0.0006
                                            0.0004 -0.0029  0.0041  0.0052  0.0005
                                           -0.0050 -0.0060 -0.0007 -0.0003 -0.0035
                                            0.0077
                ( 38.34%)   0.6192* H   6 s( 99.94%)p 0.00(  0.06%)
                                           -0.9997 -0.0030 -0.0006 -0.0184 -0.0160
                                           -0.0009
    11. (1.94351) BD ( 1) C   5 - C  13  
                ( 49.66%)   0.7047* C   5 s( 22.44%)p 3.45( 77.42%)d 0.01(  0.13%)
                                                  f 0.00(  0.01%)
                                           -0.0006  0.4734 -0.0148 -0.0014  0.0000
                                            0.5308 -0.0210 -0.0045 -0.1383 -0.0320
                                           -0.0021  0.6868  0.0145  0.0043  0.0127
                                           -0.0090  0.0230  0.0093 -0.0000 -0.0009
                                            0.0185  0.0031 -0.0042  0.0080 -0.0048
                                            0.0030  0.0006  0.0035  0.0036  0.0056
                                           -0.0013
                ( 50.34%)   0.7095* C  13 s( 23.54%)p 3.24( 76.35%)d 0.00(  0.10%)
                                                  f 0.00(  0.01%)
                                            0.0007  0.4850 -0.0128 -0.0025  0.0005
                                           -0.7066 -0.0138 -0.0001 -0.1627 -0.0288
                                           -0.0028 -0.4858  0.0258  0.0009  0.0011
                                            0.0026  0.0204  0.0090 -0.0136  0.0079
                                            0.0066  0.0087  0.0122 -0.0037 -0.0012
                                           -0.0032 -0.0022 -0.0055  0.0027  0.0003
                                            0.0003
    12. (1.99429) BD ( 1) C   7 - H   8  
                ( 61.66%)   0.7852* C   7 s( 30.49%)p 2.28( 69.47%)d 0.00(  0.03%)
                                                  f 0.00(  0.01%)
                                           -0.0000  0.5513  0.0318  0.0055 -0.0004
                                            0.6482 -0.0099  0.0021  0.5235 -0.0079
                                            0.0017  0.0167 -0.0035  0.0013  0.0112
                                            0.0099 -0.0037  0.0006  0.0014 -0.0006
                                           -0.0004  0.0029 -0.0041 -0.0052 -0.0005
                                           -0.0050 -0.0060  0.0007  0.0003 -0.0035
                                            0.0077
                ( 38.34%)   0.6192* H   8 s( 99.94%)p 0.00(  0.06%)
                                            0.9997  0.0030  0.0006 -0.0184 -0.0160
                                            0.0009
    13. (1.94351) BD ( 1) C   7 - C   9  
                ( 49.66%)   0.7047* C   7 s( 22.44%)p 3.45( 77.42%)d 0.01(  0.13%)
                                                  f 0.00(  0.01%)
                                           -0.0006  0.4734 -0.0148 -0.0014  0.0000
                                           -0.5308  0.0210  0.0045  0.1383  0.0320
                                            0.0021  0.6868  0.0145  0.0043  0.0127
                                           -0.0090 -0.0230 -0.0093  0.0000  0.0009
                                            0.0185  0.0031 -0.0042  0.0080 -0.0048
                                           -0.0030 -0.0006  0.0035  0.0036 -0.0056
                                            0.0013
                ( 50.34%)   0.7095* C   9 s( 23.54%)p 3.24( 76.35%)d 0.00(  0.10%)
                                                  f 0.00(  0.01%)
                                            0.0007  0.4850 -0.0128 -0.0025  0.0005
                                            0.7066  0.0138  0.0001  0.1627  0.0288
                                            0.0028 -0.4858  0.0258  0.0009  0.0011
                                            0.0026 -0.0204 -0.0090  0.0136 -0.0079
                                            0.0066  0.0087  0.0122 -0.0037 -0.0012
                                            0.0032  0.0022 -0.0055  0.0027 -0.0003
                                           -0.0003
    14. (1.99154) BD ( 1) C   7 - C  11  
                ( 50.00%)   0.7071* C   7 s( 25.06%)p 2.99( 74.81%)d 0.00(  0.12%)
                                                  f 0.00(  0.01%)
                                            0.0000  0.5003 -0.0151 -0.0018 -0.0001
                                            0.2446  0.0412  0.0035 -0.8285  0.0052
                                            0.0030  0.0092  0.0020 -0.0009  0.0121
                                           -0.0123  0.0015 -0.0003 -0.0022  0.0006
                                           -0.0181 -0.0121 -0.0216  0.0002  0.0005
                                           -0.0024  0.0029 -0.0001  0.0000  0.0017
                                            0.0070
                ( 50.00%)   0.7071* C  11 s( 25.06%)p 2.99( 74.81%)d 0.00(  0.12%)
                                                  f 0.00(  0.01%)
                                            0.0000  0.5003 -0.0151 -0.0018 -0.0001
                                            0.2446  0.0412  0.0035  0.8285 -0.0052
                                           -0.0030  0.0092  0.0020 -0.0009 -0.0121
                                            0.0123  0.0015 -0.0003  0.0022 -0.0006
                                           -0.0181 -0.0121 -0.0216  0.0002  0.0005
                                           -0.0024 -0.0029 -0.0001 -0.0000  0.0017
                                           -0.0070
    15. (1.98013) BD ( 1) C   9 - H  10  
                ( 62.08%)   0.7879* C   9 s( 29.40%)p 2.40( 70.56%)d 0.00(  0.03%)
                                                  f 0.00(  0.01%)
                                           -0.0003  0.5415  0.0279  0.0023 -0.0004
                                            0.0000  0.0000  0.0000  0.4694 -0.0061
                                           -0.0010  0.6965 -0.0085  0.0030 -0.0000
                                           -0.0000 -0.0000 -0.0000  0.0088  0.0096
                                           -0.0033 -0.0042  0.0085  0.0059  0.0005
                                            0.0000  0.0091 -0.0053  0.0000  0.0000
                                           -0.0013
                ( 37.92%)   0.6158* H  10 s( 99.93%)p 0.00(  0.07%)
                                            0.9996  0.0016  0.0005 -0.0000 -0.0149
                                           -0.0223
    16. (1.98444) BD ( 1) C   9 - C  13  
                ( 50.00%)   0.7071* C   9 s( 23.31%)p 3.28( 76.57%)d 0.00(  0.11%)
                                                  f 0.00(  0.01%)
                                           -0.0000  0.4826 -0.0133  0.0013 -0.0002
                                           -0.0000 -0.0000 -0.0000 -0.8511  0.0032
                                            0.0028  0.1993  0.0392  0.0052  0.0000
                                            0.0000  0.0000  0.0000  0.0119 -0.0092
                                           -0.0270 -0.0086 -0.0041 -0.0096  0.0054
                                           -0.0000  0.0063 -0.0008 -0.0000 -0.0000
                                            0.0045
                ( 50.00%)   0.7071* C  13 s( 23.31%)p 3.28( 76.57%)d 0.00(  0.11%)
                                                  f 0.00(  0.01%)
                                           -0.0000  0.4826 -0.0133  0.0013 -0.0002
                                           -0.0000 -0.0000 -0.0000  0.8511 -0.0032
                                           -0.0028  0.1993  0.0392  0.0052  0.0000
                                           -0.0000  0.0000  0.0000 -0.0119  0.0092
                                           -0.0270 -0.0086 -0.0041 -0.0096  0.0054
                                           -0.0000 -0.0063 -0.0008 -0.0000 -0.0000
                                           -0.0045
    17. (1.99429) BD ( 1) C  11 - H  12  
                ( 61.66%)   0.7852* C  11 s( 30.49%)p 2.28( 69.47%)d 0.00(  0.03%)
                                                  f 0.00(  0.01%)
                                           -0.0000  0.5513  0.0318  0.0055 -0.0004
                                            0.6482 -0.0099  0.0021 -0.5235  0.0079
                                           -0.0017  0.0167 -0.0035  0.0013 -0.0112
                                           -0.0099 -0.0037  0.0006 -0.0014  0.0006
                                           -0.0004  0.0029 -0.0041 -0.0052 -0.0005
                                           -0.0050  0.0060  0.0007 -0.0003 -0.0035
                                           -0.0077
                ( 38.34%)   0.6192* H  12 s( 99.94%)p 0.00(  0.06%)
                                            0.9997  0.0030  0.0006 -0.0184  0.0160
                                            0.0009
    18. (1.94351) BD ( 1) C  11 - C  13  
                ( 49.66%)   0.7047* C  11 s( 22.44%)p 3.45( 77.42%)d 0.01(  0.13%)
                                                  f 0.00(  0.01%)
                                           -0.0006  0.4734 -0.0148 -0.0014  0.0000
                                           -0.5308  0.0210  0.0045 -0.1383 -0.0320
                                           -0.0021  0.6868  0.0145  0.0043 -0.0127
                                            0.0090 -0.0230 -0.0093 -0.0000 -0.0009
                                            0.0185  0.0031 -0.0042  0.0080 -0.0048
                                           -0.0030  0.0006  0.0035 -0.0036 -0.0056
                                           -0.0013
                ( 50.34%)   0.7095* C  13 s( 23.54%)p 3.24( 76.35%)d 0.00(  0.10%)
                                                  f 0.00(  0.01%)
                                            0.0007  0.4850 -0.0128 -0.0025  0.0005
                                            0.7066  0.0138  0.0001 -0.1627 -0.0288
                                           -0.0028 -0.4858  0.0258  0.0009 -0.0011
                                           -0.0026 -0.0204 -0.0090 -0.0136  0.0079
                                            0.0066  0.0087  0.0122 -0.0037 -0.0012
                                            0.0032 -0.0022 -0.0055 -0.0027 -0.0003
                                            0.0003
    19. (1.98013) BD ( 1) C  13 - H  14  
                ( 62.08%)   0.7879* C  13 s( 29.40%)p 2.40( 70.56%)d 0.00(  0.03%)
                                                  f 0.00(  0.01%)
                                            0.0003 -0.5415 -0.0279 -0.0023  0.0004
                                           -0.0000 -0.0000 -0.0000  0.4694 -0.0061
                                           -0.0010 -0.6965  0.0085 -0.0030  0.0000
                                           -0.0000  0.0000  0.0000  0.0088  0.0096
                                            0.0033  0.0042 -0.0085 -0.0059 -0.0005
                                           -0.0000  0.0091  0.0053 -0.0000 -0.0000
                                           -0.0013
                ( 37.92%)   0.6158* H  14 s( 99.93%)p 0.00(  0.07%)
                                           -0.9996 -0.0016 -0.0005  0.0000 -0.0149
                                            0.0223
    20. (1.99932) CR ( 1) C   1           s(100.00%)p 0.00(  0.00%)
                                            1.0000  0.0003 -0.0000 -0.0000 -0.0000
                                            0.0003 -0.0000 -0.0000  0.0001  0.0000
                                            0.0000  0.0004  0.0000  0.0000 -0.0000
                                            0.0000  0.0000  0.0000  0.0000  0.0000
                                            0.0000  0.0000 -0.0000  0.0000 -0.0000
                                            0.0000 -0.0000  0.0000 -0.0000  0.0000
                                            0.0000
    21. (1.99847) CR ( 1) C   3           s(100.00%)p 0.00(  0.00%)
                                            1.0000  0.0000 -0.0000 -0.0000  0.0000
                                           -0.0000 -0.0000  0.0000 -0.0001 -0.0000
                                            0.0000  0.0001 -0.0000  0.0000  0.0000
                                           -0.0000 -0.0000 -0.0000 -0.0000  0.0000
                                           -0.0000 -0.0000  0.0000 -0.0000 -0.0000
                                           -0.0000 -0.0000  0.0000  0.0000  0.0000
                                            0.0000
    22. (1.99847) CR ( 1) C   4           s(100.00%)p 0.00(  0.00%)
                                            1.0000  0.0000 -0.0000 -0.0000  0.0000
                                            0.0000 -0.0000  0.0000  0.0001  0.0000
                                           -0.0000  0.0001 -0.0000  0.0000  0.0000
                                            0.0000  0.0000  0.0000  0.0000 -0.0000
                                           -0.0000 -0.0000  0.0000 -0.0000 -0.0000
                                            0.0000  0.0000  0.0000 -0.0000 -0.0000
                                           -0.0000
    23. (1.99932) CR ( 1) C   5           s(100.00%)p 0.00(  0.00%)
                                            1.0000  0.0003 -0.0000 -0.0000 -0.0000
                                            0.0003 -0.0000 -0.0000 -0.0001 -0.0000
                                           -0.0000  0.0004  0.0000  0.0000  0.0000
                                           -0.0000  0.0000  0.0000 -0.0000 -0.0000
                                            0.0000  0.0000 -0.0000  0.0000 -0.0000
                                            0.0000  0.0000  0.0000  0.0000  0.0000
                                           -0.0000
    24. (1.99932) CR ( 1) C   7           s(100.00%)p 0.00(  0.00%)
                                            1.0000  0.0003 -0.0000 -0.0000 -0.0000
                                           -0.0003  0.0000  0.0000  0.0001  0.0000
                                            0.0000  0.0004  0.0000  0.0000  0.0000
                                           -0.0000 -0.0000 -0.0000  0.0000  0.0000
                                            0.0000  0.0000 -0.0000  0.0000 -0.0000
                                           -0.0000 -0.0000  0.0000  0.0000 -0.0000
                                            0.0000
    25. (1.99931) CR ( 1) C   9           s(100.00%)p 0.00(  0.00%)
                                            1.0000 -0.0005  0.0000  0.0000 -0.0000
                                            0.0000  0.0000  0.0000 -0.0001 -0.0000
                                           -0.0000  0.0009 -0.0000 -0.0000 -0.0000
                                           -0.0000 -0.0000 -0.0000 -0.0000  0.0000
                                           -0.0000 -0.0000 -0.0000  0.0000  0.0000
                                            0.0000 -0.0000  0.0000  0.0000  0.0000
                                            0.0000
    26. (1.99932) CR ( 1) C  11           s(100.00%)p 0.00(  0.00%)
                                            1.0000  0.0003 -0.0000 -0.0000 -0.0000
                                           -0.0003  0.0000  0.0000 -0.0001 -0.0000
                                           -0.0000  0.0004  0.0000  0.0000 -0.0000
                                            0.0000 -0.0000 -0.0000 -0.0000 -0.0000
                                            0.0000  0.0000 -0.0000  0.0000 -0.0000
                                           -0.0000  0.0000  0.0000 -0.0000 -0.0000
                                           -0.0000
    27. (1.99931) CR ( 1) C  13           s(100.00%)p 0.00(  0.00%)
                                            1.0000 -0.0005  0.0000  0.0000 -0.0000
                                            0.0000  0.0000  0.0000  0.0001  0.0000
                                            0.0000  0.0009 -0.0000 -0.0000 -0.0000
                                            0.0000 -0.0000 -0.0000  0.0000 -0.0000
                                           -0.0000 -0.0000 -0.0000  0.0000  0.0000
                                            0.0000  0.0000  0.0000  0.0000  0.0000
                                           -0.0000
    28. (0.00307) RY*( 1) C   1           s( 34.18%)p 0.97( 33.06%)d 0.86( 29.26%)
                                                  f 0.10(  3.50%)
                                           -0.0000  0.0086  0.5567 -0.1777  0.0155
                                            0.0320  0.1570 -0.1182 -0.0192 -0.0157
                                            0.0736 -0.0019 -0.4888  0.2146 -0.1977
                                           -0.1691  0.1859 -0.0799  0.3380  0.0317
                                           -0.2002  0.1329 -0.0740 -0.0744  0.0167
                                           -0.0288  0.0120  0.1034  0.0666 -0.1309
                                           -0.0380
    29. (0.00190) RY*( 2) C   1           s( 10.99%)p 4.30( 47.25%)d 3.67( 40.33%)
                                                  f 0.13(  1.43%)
                                           -0.0000  0.0477  0.2966 -0.1375 -0.0281
                                            0.0362  0.4253 -0.0107 -0.0307 -0.4960
                                            0.0550 -0.0010  0.1841 -0.0798  0.3822
                                           -0.2884 -0.1494  0.0607 -0.1514 -0.0095
                                            0.1385 -0.0348  0.2948 -0.1332  0.0113
                                           -0.0068 -0.0737 -0.0604 -0.0131  0.0279
                                           -0.0637
    30. (0.00099) RY*( 3) C   1           s(  1.88%)p22.97( 43.16%)d26.90( 50.55%)
                                                  f 2.35(  4.42%)
                                            0.0000 -0.0059  0.1296  0.0226  0.0380
                                            0.0181 -0.3745 -0.0833  0.0142 -0.4075
                                            0.1369 -0.0081  0.3131 -0.0307 -0.4522
                                           -0.0593  0.0832 -0.0914 -0.2833 -0.0280
                                           -0.3752  0.1568  0.1816  0.0528 -0.0438
                                            0.0527  0.0101 -0.0121 -0.0514 -0.1900
                                           -0.0219
    31. (0.00078) RY*( 4) C   1           s(  6.31%)p10.31( 65.11%)d 4.21( 26.54%)
                                                  f 0.32(  2.04%)
                                            0.0000 -0.0020  0.2449 -0.0547  0.0122
                                            0.0039  0.3693 -0.1906 -0.0094  0.4829
                                           -0.1029 -0.0091  0.4241 -0.2335 -0.0680
                                           -0.0526  0.0179 -0.0697 -0.2426 -0.0922
                                           -0.1971  0.1695 -0.3133 -0.1408 -0.0136
                                           -0.0825  0.0483 -0.0490 -0.0416 -0.0761
                                            0.0338
    32. (0.00058) RY*( 5) C   1           s(  6.84%)p 1.00(  6.82%)d11.70( 80.03%)
                                                  f 0.92(  6.31%)
                                            0.0000 -0.0177  0.2571  0.0313  0.0311
                                           -0.0085 -0.1448 -0.0663 -0.0104  0.0335
                                            0.1312 -0.0143  0.1442  0.0579 -0.2086
                                           -0.1026  0.3748 -0.1801 -0.1714  0.0899
                                            0.6321 -0.3371 -0.1495 -0.0186 -0.0714
                                           -0.0828 -0.0605  0.0910 -0.0533  0.1138
                                           -0.1530
    33. (0.00028) RY*( 6) C   1           s(  1.87%)p21.63( 40.48%)d26.97( 50.48%)
                                                  f 3.83(  7.17%)
                                            0.0000 -0.0015  0.1303 -0.0378  0.0176
                                            0.0075 -0.3659 -0.2476  0.0132 -0.2346
                                           -0.3895 -0.0032 -0.0516 -0.0019  0.4938
                                            0.0860  0.2015 -0.0984 -0.1447  0.2073
                                           -0.0386  0.1829 -0.3226 -0.0201  0.0128
                                           -0.1393  0.0677  0.0325  0.0349  0.0153
                                            0.2122
    34. (0.00029) RY*( 7) C   1           s(  0.66%)p99.99( 73.03%)d35.99( 23.74%)
                                                  f 3.90(  2.57%)
                                           -0.0000  0.0008 -0.0480  0.0577 -0.0310
                                            0.0011  0.0068  0.0658 -0.0025  0.0257
                                            0.0031  0.0091 -0.5746 -0.6284 -0.0800
                                           -0.1166  0.1407  0.0561 -0.4324 -0.0091
                                            0.0391  0.0269  0.0557 -0.0452  0.0287
                                            0.0279 -0.0057 -0.1379 -0.0268 -0.0601
                                           -0.0276
    35. (0.00017) RY*( 8) C   1           s( 17.03%)p 1.52( 25.94%)d 2.98( 50.76%)
                                                  f 0.37(  6.27%)
                                           -0.0000  0.0017  0.1700  0.3741  0.0377
                                           -0.0003 -0.0940  0.1195 -0.0059  0.3594
                                            0.3166 -0.0072  0.0324  0.0757  0.3656
                                           -0.0710  0.2185 -0.1716 -0.1042  0.2904
                                           -0.2489  0.0190  0.3661  0.0144 -0.0118
                                            0.1330 -0.1414  0.0805  0.0539  0.1085
                                            0.0606
    36. (0.00014) RY*( 9) C   1           s( 32.27%)p 0.56( 18.05%)d 1.39( 44.72%)
                                                  f 0.15(  4.96%)
                                            0.0000 -0.0120  0.1798  0.5355  0.0592
                                            0.0056 -0.2460 -0.2862  0.0004  0.0191
                                            0.1737  0.0113 -0.0759  0.0408  0.0173
                                           -0.2555 -0.3889  0.3445  0.0429 -0.2232
                                            0.0549 -0.0059 -0.1828 -0.1536  0.0363
                                           -0.1561 -0.0679 -0.0866 -0.0734  0.0672
                                            0.0433
    37. (0.00006) RY*(10) C   1           s(  3.32%)p 9.01( 29.92%)d17.91( 59.44%)
                                                  f 2.21(  7.32%)
    38. (0.00006) RY*(11) C   1           s(  0.67%)p39.42( 26.54%)d70.89( 47.73%)
                                                  f37.23( 25.06%)
    39. (0.00004) RY*(12) C   1           s(  4.13%)p 7.36( 30.41%)d15.48( 63.92%)
                                                  f 0.37(  1.55%)
    40. (0.00005) RY*(13) C   1           s( 19.68%)p 0.88( 17.25%)d 2.60( 51.20%)
                                                  f 0.60( 11.88%)
    41. (0.00004) RY*(14) C   1           s(  1.94%)p 6.80( 13.19%)d35.25( 68.42%)
                                                  f 8.47( 16.44%)
    42. (0.00000) RY*(15) C   1           s( 18.38%)p 4.09( 75.18%)d 0.33(  6.05%)
                                                  f 0.02(  0.39%)
    43. (0.00001) RY*(16) C   1           s(  1.21%)p 6.25(  7.58%)d74.87( 90.75%)
                                                  f 0.38(  0.46%)
    44. (0.00001) RY*(17) C   1           s(  1.08%)p 1.38(  1.50%)d88.71( 96.11%)
                                                  f 1.21(  1.31%)
    45. (0.00001) RY*(18) C   1           s( 29.31%)p 0.71( 20.91%)d 1.56( 45.71%)
                                                  f 0.14(  4.07%)
    46. (0.00000) RY*(19) C   1           s( 97.89%)p 0.01(  0.96%)d 0.01(  1.00%)
                                                  f 0.00(  0.14%)
    47. (0.00000) RY*(20) C   1           s(  0.20%)p11.33(  2.31%)d19.01(  3.87%)
                                                  f99.99( 93.62%)
    48. (0.00000) RY*(21) C   1           s(  1.77%)p 1.70(  3.00%)d16.91( 29.88%)
                                                  f37.00( 65.35%)
    49. (0.00000) RY*(22) C   1           s(  1.00%)p 0.68(  0.68%)d 3.56(  3.57%)
                                                  f94.56( 94.75%)
    50. (0.00000) RY*(23) C   1           s(  0.41%)p 4.74(  1.97%)d 9.61(  3.99%)
                                                  f99.99( 93.63%)
    51. (0.00000) RY*(24) C   1           s(  0.05%)p 6.90(  0.32%)d99.99(  6.70%)
                                                  f99.99( 92.93%)
    52. (0.00000) RY*(25) C   1           s(  4.51%)p 2.98( 13.44%)d 3.12( 14.08%)
                                                  f15.08( 67.97%)
    53. (0.00000) RY*(26) C   1           s(  2.58%)p 0.86(  2.22%)d 4.16( 10.75%)
                                                  f32.71( 84.44%)
    54. (0.00051) RY*( 1) H   2           s( 96.11%)p 0.04(  3.89%)
                                            0.0015  0.9803 -0.0133 -0.0934  0.1698
                                           -0.0367
    55. (0.00016) RY*( 2) H   2           s( 79.15%)p 0.26( 20.85%)
                                           -0.0073  0.0366  0.8889  0.4410  0.0827
                                           -0.0849
    56. (0.00012) RY*( 3) H   2           s( 11.24%)p 7.90( 88.76%)
                                           -0.0038  0.0935  0.3220 -0.5078 -0.7936
                                            0.0006
    57. (0.00013) RY*( 4) H   2           s(  0.89%)p99.99( 99.11%)
                                           -0.0004  0.0319  0.0890  0.0021  0.0393
                                            0.9947
    58. (0.00002) RY*( 5) H   2           s( 12.67%)p 6.89( 87.33%)
    59. (0.00313) RY*( 1) C   3           s(  3.45%)p21.00( 72.43%)d 6.62( 22.83%)
                                                  f 0.37(  1.29%)
                                            0.0000  0.0166  0.1394  0.1203  0.0174
                                           -0.0000  0.0000  0.0000 -0.0635  0.5954
                                            0.1292  0.0638  0.5768 -0.1112  0.0000
                                            0.0000 -0.0000  0.0000  0.4313 -0.0514
                                           -0.0974 -0.0418 -0.0106  0.1684  0.0809
                                            0.0000  0.0603 -0.0516  0.0000  0.0000
                                           -0.0059
    60. (0.00131) RY*( 2) C   3           s( 15.31%)p 4.27( 65.37%)d 1.01( 15.51%)
                                                  f 0.25(  3.81%)
                                            0.0000  0.0239 -0.1282  0.3685 -0.0190
                                           -0.0000 -0.0000  0.0000  0.0034 -0.5740
                                           -0.3258  0.0508  0.4633 -0.0282  0.0000
                                           -0.0000 -0.0000 -0.0000  0.0124 -0.0426
                                           -0.2763  0.0331 -0.1926  0.1964  0.0722
                                           -0.0000  0.0193 -0.1740  0.0000  0.0000
                                            0.0472
    61. (0.00116) RY*( 3) C   3           s(  0.00%)p 1.00(  3.56%)d25.67( 91.26%)
                                                  f 1.46(  5.18%)
                                            0.0000  0.0000 -0.0000 -0.0000 -0.0000
                                           -0.0509  0.1709  0.0614  0.0000 -0.0000
                                            0.0000  0.0000  0.0000 -0.0000 -0.5986
                                           -0.0538  0.6929 -0.2669  0.0000  0.0000
                                            0.0000 -0.0000 -0.0000 -0.0000  0.0000
                                            0.1531 -0.0000 -0.0000 -0.1665 -0.0251
                                           -0.0000
    62. (0.00088) RY*( 4) C   3           s(  0.00%)p 1.00( 76.70%)d 0.26( 20.20%)
                                                  f 0.04(  3.10%)
                                            0.0000 -0.0000 -0.0000 -0.0000 -0.0000
                                           -0.0025  0.8757 -0.0107 -0.0000 -0.0000
                                            0.0000 -0.0000  0.0000 -0.0000 -0.0939
                                           -0.3232 -0.2948  0.0426 -0.0000  0.0000
                                            0.0000 -0.0000  0.0000 -0.0000  0.0000
                                           -0.1336 -0.0000 -0.0000 -0.0663 -0.0935
                                           -0.0000
    63. (0.00046) RY*( 5) C   3           s( 17.65%)p 1.45( 25.55%)d 3.08( 54.36%)
                                                  f 0.14(  2.44%)
                                            0.0000 -0.0101  0.4178 -0.0218  0.0374
                                           -0.0000  0.0000  0.0000  0.0146 -0.0761
                                           -0.0132  0.0436 -0.3698 -0.3327  0.0000
                                            0.0000  0.0000 -0.0000  0.2787  0.0111
                                           -0.0151  0.1000 -0.6306  0.2406 -0.0772
                                            0.0000  0.1349  0.0134  0.0000  0.0000
                                            0.0077
    64. (0.00037) RY*( 6) C   3           s(  7.03%)p 2.47( 17.33%)d 9.49( 66.66%)
                                                  f 1.28(  8.98%)
                                            0.0000  0.0074  0.2340  0.1232  0.0169
                                           -0.0000  0.0000  0.0000 -0.0206 -0.0517
                                            0.2942  0.0073  0.2831 -0.0591  0.0000
                                            0.0000  0.0000 -0.0000 -0.3286 -0.4788
                                            0.2977  0.3381 -0.2058 -0.2898 -0.2128
                                            0.0000 -0.1288 -0.0833  0.0000  0.0000
                                           -0.1450
    65. (0.00030) RY*( 7) C   3           s( 19.08%)p 2.53( 48.33%)d 1.65( 31.47%)
                                                  f 0.06(  1.12%)
                                            0.0000 -0.0031  0.3995 -0.1715  0.0425
                                           -0.0000  0.0000  0.0000 -0.0227 -0.2456
                                           -0.0346 -0.0035  0.1085 -0.6399  0.0000
                                            0.0000  0.0000 -0.0000 -0.0728 -0.0340
                                            0.0400 -0.1926  0.5148  0.0679  0.0683
                                            0.0000 -0.0740  0.0305  0.0000  0.0000
                                           -0.0114
    66. (0.00025) RY*( 8) C   3           s(  0.00%)p 1.00( 36.47%)d 1.55( 56.37%)
                                                  f 0.20(  7.16%)
                                            0.0000  0.0000 -0.0000  0.0000 -0.0000
                                           -0.0156  0.3803  0.4688  0.0000  0.0000
                                           -0.0000 -0.0000 -0.0000  0.0000  0.2543
                                            0.6864  0.1310 -0.1038 -0.0000  0.0000
                                           -0.0000  0.0000 -0.0000 -0.0000 -0.0000
                                            0.0847  0.0000  0.0000  0.1974  0.1596
                                            0.0000
    67. (0.00018) RY*( 9) C   3           s(  4.06%)p 2.55( 10.35%)d20.83( 84.63%)
                                                  f 0.23(  0.95%)
                                            0.0000  0.0049 -0.0470  0.1908 -0.0447
                                            0.0000  0.0000 -0.0000 -0.0286 -0.1730
                                           -0.2153  0.0111 -0.1607  0.0220 -0.0000
                                            0.0000  0.0000  0.0000  0.6677 -0.3057
                                            0.2523  0.0021  0.1849 -0.4573  0.0425
                                            0.0000  0.0642 -0.0009 -0.0000 -0.0000
                                           -0.0599
    68. (0.00010) RY*(10) C   3           s(  0.00%)p 1.00( 29.02%)d 2.28( 66.25%)
                                                  f 0.16(  4.74%)
    69. (0.00006) RY*(11) C   3           s(  0.00%)p 1.00( 17.11%)d 3.85( 65.94%)
                                                  f 0.99( 16.95%)
    70. (0.00007) RY*(12) C   3           s(  7.83%)p 2.98( 23.28%)d 8.34( 65.31%)
                                                  f 0.46(  3.58%)
    71. (0.00005) RY*(13) C   3           s( 33.71%)p 0.95( 32.02%)d 0.82( 27.75%)
                                                  f 0.19(  6.52%)
    72. (0.00003) RY*(14) C   3           s(  9.81%)p 0.53(  5.20%)d 6.35( 62.25%)
                                                  f 2.32( 22.74%)
    73. (0.00002) RY*(15) C   3           s( 38.70%)p 1.06( 41.11%)d 0.48( 18.61%)
                                                  f 0.04(  1.58%)
    74. (0.00001) RY*(16) C   3           s( 11.27%)p 0.05(  0.55%)d 7.05( 79.45%)
                                                  f 0.77(  8.72%)
    75. (0.00001) RY*(17) C   3           s( 28.65%)p 1.77( 50.85%)d 0.66( 18.98%)
                                                  f 0.05(  1.53%)
    76. (0.00000) RY*(18) C   3           s( 93.50%)p 0.01(  0.96%)d 0.05(  4.85%)
                                                  f 0.01(  0.69%)
    77. (0.00001) RY*(19) C   3           s(  0.00%)p 1.00( 32.45%)d 2.03( 65.94%)
                                                  f 0.05(  1.61%)
    78. (0.00000) RY*(20) C   3           s(  3.70%)p 0.09(  0.34%)d 3.66( 13.56%)
                                                  f22.25( 82.40%)
    79. (0.00000) RY*(21) C   3           s(  0.00%)p 1.00(  4.14%)d 1.14(  4.71%)
                                                  f22.01( 91.14%)
    80. (0.00000) RY*(22) C   3           s(  3.46%)p 0.49(  1.71%)d 5.95( 20.60%)
                                                  f21.44( 74.23%)
    81. (0.00001) RY*(23) C   3           s(  2.28%)p 2.33(  5.31%)d 2.91(  6.64%)
                                                  f37.58( 85.77%)
    82. (0.00001) RY*(24) C   3           s(  0.00%)p 1.00(  0.15%)d99.99( 19.03%)
                                                  f99.99( 80.81%)
    83. (0.00000) RY*(25) C   3           s(  0.00%)p 1.00(  0.76%)d13.01(  9.93%)
                                                  f99.99( 89.30%)
    84. (0.00000) RY*(26) C   3           s(  0.55%)p 0.56(  0.31%)d10.03(  5.51%)
                                                  f99.99( 93.63%)
    85. (0.00313) RY*( 1) C   4           s(  3.45%)p21.00( 72.43%)d 6.62( 22.83%)
                                                  f 0.37(  1.29%)
                                           -0.0000  0.0166  0.1394  0.1203  0.0174
                                            0.0000  0.0000  0.0000  0.0635 -0.5954
                                           -0.1292  0.0638  0.5768 -0.1112  0.0000
                                           -0.0000  0.0000  0.0000 -0.4313  0.0514
                                           -0.0974 -0.0418 -0.0106  0.1684  0.0809
                                            0.0000 -0.0603 -0.0516 -0.0000 -0.0000
                                            0.0059
    86. (0.00131) RY*( 2) C   4           s( 15.31%)p 4.27( 65.37%)d 1.01( 15.51%)
                                                  f 0.25(  3.81%)
                                           -0.0000  0.0239 -0.1282  0.3685 -0.0190
                                            0.0000  0.0000 -0.0000 -0.0034  0.5740
                                            0.3258  0.0508  0.4633 -0.0282 -0.0000
                                            0.0000 -0.0000 -0.0000 -0.0124  0.0426
                                           -0.2763  0.0331 -0.1926  0.1964  0.0722
                                           -0.0000 -0.0193 -0.1740 -0.0000  0.0000
                                           -0.0472
    87. (0.00116) RY*( 3) C   4           s(  0.00%)p 1.00(  3.56%)d25.67( 91.26%)
                                                  f 1.46(  5.18%)
                                           -0.0000  0.0000  0.0000 -0.0000  0.0000
                                           -0.0509  0.1709  0.0614  0.0000  0.0000
                                           -0.0000  0.0000  0.0000  0.0000  0.5986
                                            0.0538  0.6929 -0.2669 -0.0000  0.0000
                                           -0.0000  0.0000  0.0000  0.0000 -0.0000
                                            0.1531 -0.0000 -0.0000  0.1665 -0.0251
                                           -0.0000
    88. (0.00088) RY*( 4) C   4           s(  0.00%)p 1.00( 76.70%)d 0.26( 20.20%)
                                                  f 0.04(  3.10%)
                                           -0.0000 -0.0000 -0.0000 -0.0000 -0.0000
                                           -0.0025  0.8757 -0.0107 -0.0000 -0.0000
                                           -0.0000 -0.0000  0.0000 -0.0000  0.0939
                                            0.3232 -0.2948  0.0426  0.0000  0.0000
                                            0.0000 -0.0000  0.0000 -0.0000  0.0000
                                           -0.1336  0.0000 -0.0000  0.0663 -0.0935
                                            0.0000
    89. (0.00046) RY*( 5) C   4           s( 17.65%)p 1.45( 25.55%)d 3.08( 54.36%)
                                                  f 0.14(  2.44%)
                                           -0.0000 -0.0101  0.4178 -0.0218  0.0374
                                            0.0000  0.0000  0.0000 -0.0146  0.0761
                                            0.0132  0.0436 -0.3698 -0.3327 -0.0000
                                           -0.0000 -0.0000 -0.0000 -0.2787 -0.0111
                                           -0.0151  0.1000 -0.6306  0.2406 -0.0772
                                            0.0000 -0.1349  0.0134 -0.0000  0.0000
                                           -0.0077
    90. (0.00037) RY*( 6) C   4           s(  7.03%)p 2.47( 17.33%)d 9.49( 66.66%)
                                                  f 1.28(  8.98%)
                                            0.0000  0.0074  0.2340  0.1232  0.0169
                                           -0.0000  0.0000  0.0000  0.0206  0.0517
                                           -0.2942  0.0073  0.2831 -0.0591 -0.0000
                                           -0.0000  0.0000 -0.0000  0.3286  0.4788
                                            0.2977  0.3381 -0.2058 -0.2898 -0.2128
                                            0.0000  0.1288 -0.0833 -0.0000  0.0000
                                            0.1450
    91. (0.00030) RY*( 7) C   4           s( 19.08%)p 2.53( 48.33%)d 1.65( 31.47%)
                                                  f 0.06(  1.12%)
                                            0.0000 -0.0031  0.3995 -0.1715  0.0425
                                           -0.0000  0.0000  0.0000  0.0227  0.2456
                                            0.0346 -0.0035  0.1085 -0.6399 -0.0000
                                           -0.0000  0.0000 -0.0000  0.0728  0.0340
                                            0.0400 -0.1926  0.5148  0.0679  0.0683
                                            0.0000  0.0740  0.0305 -0.0000  0.0000
                                            0.0114
    92. (0.00025) RY*( 8) C   4           s(  0.00%)p 1.00( 36.47%)d 1.55( 56.37%)
                                                  f 0.20(  7.16%)
                                            0.0000 -0.0000 -0.0000 -0.0000  0.0000
                                            0.0156 -0.3803 -0.4688  0.0000  0.0000
                                           -0.0000  0.0000  0.0000 -0.0000  0.2543
                                            0.6864 -0.1310  0.1038  0.0000  0.0000
                                            0.0000  0.0000 -0.0000  0.0000 -0.0000
                                           -0.0847  0.0000 -0.0000  0.1974 -0.1596
                                            0.0000
    93. (0.00018) RY*( 9) C   4           s(  4.06%)p 2.55( 10.35%)d20.83( 84.63%)
                                                  f 0.23(  0.95%)
                                            0.0000  0.0049 -0.0470  0.1908 -0.0447
                                            0.0000 -0.0000 -0.0000  0.0286  0.1730
                                            0.2153  0.0111 -0.1607  0.0220  0.0000
                                           -0.0000  0.0000  0.0000 -0.6677  0.3057
                                            0.2523  0.0021  0.1849 -0.4573  0.0425
                                            0.0000 -0.0642 -0.0009  0.0000 -0.0000
                                            0.0599
    94. (0.00010) RY*(10) C   4           s(  0.00%)p 1.00( 29.02%)d 2.28( 66.25%)
                                                  f 0.16(  4.74%)
    95. (0.00006) RY*(11) C   4           s(  0.00%)p 1.00( 17.11%)d 3.85( 65.94%)
                                                  f 0.99( 16.95%)
    96. (0.00007) RY*(12) C   4           s(  7.83%)p 2.98( 23.28%)d 8.34( 65.31%)
                                                  f 0.46(  3.58%)
    97. (0.00005) RY*(13) C   4           s( 33.71%)p 0.95( 32.02%)d 0.82( 27.75%)
                                                  f 0.19(  6.52%)
    98. (0.00003) RY*(14) C   4           s(  9.81%)p 0.53(  5.20%)d 6.35( 62.25%)
                                                  f 2.32( 22.74%)
    99. (0.00002) RY*(15) C   4           s( 38.70%)p 1.06( 41.11%)d 0.48( 18.61%)
                                                  f 0.04(  1.58%)
   100. (0.00001) RY*(16) C   4           s( 11.27%)p 0.05(  0.55%)d 7.05( 79.45%)
                                                  f 0.77(  8.72%)
   101. (0.00001) RY*(17) C   4           s( 28.65%)p 1.77( 50.85%)d 0.66( 18.98%)
                                                  f 0.05(  1.53%)
   102. (0.00000) RY*(18) C   4           s( 93.50%)p 0.01(  0.96%)d 0.05(  4.85%)
                                                  f 0.01(  0.69%)
   103. (0.00001) RY*(19) C   4           s(  0.00%)p 1.00( 32.45%)d 2.03( 65.94%)
                                                  f 0.05(  1.61%)
   104. (0.00000) RY*(20) C   4           s(  3.70%)p 0.09(  0.34%)d 3.66( 13.56%)
                                                  f22.25( 82.40%)
   105. (0.00000) RY*(21) C   4           s(  0.00%)p 1.00(  4.14%)d 1.14(  4.71%)
                                                  f22.01( 91.14%)
   106. (0.00000) RY*(22) C   4           s(  3.46%)p 0.49(  1.71%)d 5.95( 20.60%)
                                                  f21.44( 74.23%)
   107. (0.00001) RY*(23) C   4           s(  2.28%)p 2.33(  5.31%)d 2.91(  6.64%)
                                                  f37.58( 85.77%)
   108. (0.00001) RY*(24) C   4           s(  0.00%)p 1.00(  0.15%)d99.99( 19.03%)
                                                  f99.99( 80.81%)
   109. (0.00000) RY*(25) C   4           s(  0.00%)p 1.00(  0.76%)d13.01(  9.93%)
                                                  f99.99( 89.30%)
   110. (0.00000) RY*(26) C   4           s(  0.55%)p 0.56(  0.31%)d10.03(  5.51%)
                                                  f99.99( 93.63%)
   111. (0.00307) RY*( 1) C   5           s( 34.18%)p 0.97( 33.06%)d 0.86( 29.26%)
                                                  f 0.10(  3.50%)
                                           -0.0000  0.0086  0.5567 -0.1777  0.0155
                                            0.0320  0.1570 -0.1182  0.0192  0.0157
                                           -0.0736 -0.0019 -0.4888  0.2146  0.1977
                                            0.1691  0.1859 -0.0799 -0.3380 -0.0317
                                           -0.2002  0.1329 -0.0740 -0.0744  0.0167
                                           -0.0288 -0.0120  0.1034 -0.0666 -0.1309
                                            0.0380
   112. (0.00190) RY*( 2) C   5           s( 10.99%)p 4.30( 47.25%)d 3.67( 40.33%)
                                                  f 0.13(  1.43%)
                                           -0.0000  0.0477  0.2966 -0.1375 -0.0281
                                            0.0362  0.4253 -0.0107  0.0307  0.4960
                                           -0.0550 -0.0010  0.1841 -0.0798 -0.3822
                                            0.2884 -0.1494  0.0607  0.1514  0.0095
                                            0.1385 -0.0348  0.2948 -0.1332  0.0113
                                           -0.0068  0.0737 -0.0604  0.0131  0.0279
                                            0.0637
   113. (0.00099) RY*( 3) C   5           s(  1.88%)p22.97( 43.16%)d26.90( 50.55%)
                                                  f 2.35(  4.42%)
                                            0.0000 -0.0059  0.1296  0.0226  0.0380
                                            0.0181 -0.3745 -0.0833 -0.0142  0.4075
                                           -0.1369 -0.0081  0.3131 -0.0307  0.4522
                                            0.0593  0.0832 -0.0914  0.2833  0.0280
                                           -0.3752  0.1568  0.1816  0.0528 -0.0438
                                            0.0527 -0.0101 -0.0121  0.0514 -0.1900
                                            0.0219
   114. (0.00078) RY*( 4) C   5           s(  6.31%)p10.31( 65.11%)d 4.21( 26.54%)
                                                  f 0.32(  2.04%)
                                            0.0000 -0.0020  0.2449 -0.0547  0.0122
                                            0.0039  0.3693 -0.1906  0.0094 -0.4829
                                            0.1029 -0.0091  0.4241 -0.2335  0.0680
                                            0.0526  0.0179 -0.0697  0.2426  0.0922
                                           -0.1971  0.1695 -0.3133 -0.1408 -0.0136
                                           -0.0825 -0.0483 -0.0490  0.0416 -0.0761
                                           -0.0338
   115. (0.00058) RY*( 5) C   5           s(  6.84%)p 1.00(  6.82%)d11.70( 80.03%)
                                                  f 0.92(  6.31%)
                                            0.0000 -0.0177  0.2571  0.0313  0.0311
                                           -0.0085 -0.1448 -0.0663  0.0104 -0.0335
                                           -0.1312 -0.0143  0.1442  0.0579  0.2086
                                            0.1026  0.3748 -0.1801  0.1714 -0.0899
                                            0.6321 -0.3371 -0.1495 -0.0186 -0.0714
                                           -0.0828  0.0605  0.0910  0.0533  0.1138
                                            0.1530
   116. (0.00028) RY*( 6) C   5           s(  1.87%)p21.63( 40.48%)d26.97( 50.48%)
                                                  f 3.83(  7.17%)
                                            0.0000 -0.0015  0.1303 -0.0378  0.0176
                                            0.0075 -0.3659 -0.2476 -0.0132  0.2346
                                            0.3895 -0.0032 -0.0516 -0.0019 -0.4938
                                           -0.0860  0.2015 -0.0984  0.1447 -0.2073
                                           -0.0386  0.1829 -0.3226 -0.0201  0.0128
                                           -0.1393 -0.0677  0.0325 -0.0349  0.0153
                                           -0.2122
   117. (0.00029) RY*( 7) C   5           s(  0.66%)p99.99( 73.03%)d35.99( 23.74%)
                                                  f 3.90(  2.57%)
                                           -0.0000  0.0008 -0.0480  0.0577 -0.0310
                                            0.0011  0.0068  0.0658  0.0025 -0.0257
                                           -0.0031  0.0091 -0.5746 -0.6284  0.0800
                                            0.1166  0.1407  0.0561  0.4324  0.0091
                                            0.0391  0.0269  0.0557 -0.0452  0.0287
                                            0.0279  0.0057 -0.1379  0.0268 -0.0601
                                            0.0276
   118. (0.00017) RY*( 8) C   5           s( 17.03%)p 1.52( 25.94%)d 2.98( 50.76%)
                                                  f 0.37(  6.27%)
                                           -0.0000  0.0017  0.1700  0.3741  0.0377
                                           -0.0003 -0.0940  0.1195  0.0059 -0.3594
                                           -0.3166 -0.0072  0.0324  0.0757 -0.3656
                                            0.0710  0.2185 -0.1716  0.1042 -0.2904
                                           -0.2489  0.0190  0.3661  0.0144 -0.0118
                                            0.1330  0.1414  0.0805 -0.0539  0.1085
                                           -0.0606
   119. (0.00014) RY*( 9) C   5           s( 32.27%)p 0.56( 18.05%)d 1.39( 44.72%)
                                                  f 0.15(  4.96%)
                                            0.0000 -0.0120  0.1798  0.5355  0.0592
[truncated: 416,337 more chars]
