# Supplementary material for: Hyperpyramidalized alkenes with bond orders near 1.5 as synthetic building blocks
Source: Nat Chem. 2026 Jan 21;18(5):913–22. doi: 10.1038/s41557-025-02055-9 (PMC12859755; doi:10.1038/s41557-025-02055-9)
Supplement: Supplementary file 2 — Output files for reported computations. [file 41557_2025_2055_MOESM2_ESM.zip › Computation data/Cubene 10/HF-6-31Gdp/parent-cubene12.out]

 Entering Gaussian System, Link 0=/u/local/apps/gaussian/16_sse4/g16
 Initial command:
 /u/local/apps/gaussian/16_sse4/l1.exe "/work/8204293.1.pod_smp.q/Gau-29038.inp" -scrdir="/work/8204293.1.pod_smp.q/"
 Entering Link 1 = /u/local/apps/gaussian/16_sse4/l1.exe PID=     29039.
  
 Copyright (c) 1988,1990,1992,1993,1995,1998,2003,2009,2016,
            Gaussian, Inc.  All Rights Reserved.
  
 This is part of the Gaussian(R) 16 program.  It is based on
 the Gaussian(R) 09 system (copyright 2009, Gaussian, Inc.),
 the Gaussian(R) 03 system (copyright 2003, Gaussian, Inc.),
 the Gaussian(R) 98 system (copyright 1998, Gaussian, Inc.),
 the Gaussian(R) 94 system (copyright 1995, Gaussian, Inc.),
 the Gaussian 92(TM) system (copyright 1992, Gaussian, Inc.),
 the Gaussian 90(TM) system (copyright 1990, Gaussian, Inc.),
 the Gaussian 88(TM) system (copyright 1988, Gaussian, Inc.),
 the Gaussian 86(TM) system (copyright 1986, Carnegie Mellon
 University), and the Gaussian 82(TM) system (copyright 1983,
 Carnegie Mellon University). Gaussian is a federally registered
 trademark of Gaussian, Inc.
  
 This software contains proprietary and confidential information,
 including trade secrets, belonging to Gaussian, Inc.
  
 This software is provided under written license and may be
 used, copied, transmitted, or stored only in accord with that
 written license.
  
 The following legend is applicable only to US Government
 contracts under FAR:
  
                    RESTRICTED RIGHTS LEGEND
  
 Use, reproduction and disclosure by the US Government is
 subject to restrictions as set forth in subparagraphs (a)
 and (c) of the Commercial Computer Software - Restricted
 Rights clause in FAR 52.227-19.
  
 Gaussian, Inc.
 340 Quinnipiac St., Bldg. 40, Wallingford CT 06492
  
  
 ---------------------------------------------------------------
 Warning -- This program may not be used in any manner that
 competes with the business of Gaussian, Inc. or will provide
 assistance to any competitor of Gaussian, Inc.  The licensee
 of this program is prohibited from giving any competitor of
 Gaussian, Inc. access to this program.  By using this program,
 the user acknowledges that Gaussian, Inc. is engaged in the
 business of creating and licensing software in the field of
 computational chemistry and represents and warrants to the
 licensee that it is not a competitor of Gaussian, Inc. and that
 it will not use this program in any manner prohibited above.
 ---------------------------------------------------------------
  

 Cite this work as:
 Gaussian 16, Revision A.03,
 M. J. Frisch, G. W. Trucks, H. B. Schlegel, G. E. Scuseria, 
 M. A. Robb, J. R. Cheeseman, G. Scalmani, V. Barone, 
 G. A. Petersson, H. Nakatsuji, X. Li, M. Caricato, A. V. Marenich, 
 J. Bloino, B. G. Janesko, R. Gomperts, B. Mennucci, H. P. Hratchian, 
 J. V. Ortiz, A. F. Izmaylov, J. L. Sonnenberg, D. Williams-Young, 
 F. Ding, F. Lipparini, F. Egidi, J. Goings, B. Peng, A. Petrone, 
 T. Henderson, D. Ranasinghe, V. G. Zakrzewski, J. Gao, N. Rega, 
 G. Zheng, W. Liang, M. Hada, M. Ehara, K. Toyota, R. Fukuda, 
 J. Hasegawa, M. Ishida, T. Nakajima, Y. Honda, O. Kitao, H. Nakai, 
 T. Vreven, K. Throssell, J. A. Montgomery, Jr., J. E. Peralta, 
 F. Ogliaro, M. J. Bearpark, J. J. Heyd, E. N. Brothers, K. N. Kudin, 
 V. N. Staroverov, T. A. Keith, R. Kobayashi, J. Normand, 
 K. Raghavachari, A. P. Rendell, J. C. Burant, S. S. Iyengar, 
 J. Tomasi, M. Cossi, J. M. Millam, M. Klene, C. Adamo, R. Cammi, 
 J. W. Ochterski, R. L. Martin, K. Morokuma, O. Farkas, 
 J. B. Foresman, and D. J. Fox, Gaussian, Inc., Wallingford CT, 2016.
 
 ******************************************
 Gaussian 16:  ES64L-G16RevA.03 25-Dec-2016
                 8-Apr-2025 
 ******************************************
 %nproc=8
 Will use up to    8 processors via shared memory.
 %mem=16GB
 %chk=parent-cubene12.chk
 ------------------------------------------------------
 # opt freq hf/6-31g(d,p) geom=connectivity pop=nboread
 ------------------------------------------------------
 1/18=20,19=15,38=1,57=2/1,3;
 2/9=110,12=2,17=6,18=5,40=1/2;
 3/5=1,6=6,7=101,11=9,25=1,30=1,71=1/1,2,3;
 4//1;
 5/5=2,38=5/2;
 6/7=2,8=2,9=2,10=2,28=1,40=2/1,7;
 7//1,2,3,16;
 1/18=20,19=15/3(2);
 2/9=110/2;
 99//99;
 2/9=110/2;
 3/5=1,6=6,7=101,11=9,25=1,30=1,71=1/1,2,3;
 4/5=5,16=3,69=1/1;
 5/5=2,38=5/2;
 7//1,2,3,16;
 1/18=20,19=15/3(-5);
 2/9=110/2;
 6/7=2,8=2,9=2,10=2,19=2,28=1,40=2/1,7;
 99/9=1/99;
 -----
 M0001
 -----
 Symbolic Z-matrix:
 Charge =  0 Multiplicity = 1
 C                     0.77577  -1.17816   0.28382 
 H                     1.47371  -2.01524   0.27986 
 C                     0.6925    0.        1.28787 
 C                    -0.6925    0.        1.28787 
 C                    -0.77577  -1.17816   0.28382 
 H                    -1.47371  -2.01524   0.27986 
 C                     0.77577   1.17816   0.28382 
 H                     1.47371   2.01524   0.27986 
 C                     0.76955   0.       -0.76208 
 H                     1.39196   0.       -1.65315 
 C                    -0.77577   1.17816   0.28382 
 H                    -1.47371   2.01524   0.27986 
 C                    -0.76955   0.       -0.76208 
 H                    -1.39196   0.       -1.65315 
 

 GradGradGradGradGradGradGradGradGradGradGradGradGradGradGradGradGradGrad
 Berny optimization.
 Initialization pass.
                           ----------------------------
                           !    Initial Parameters    !
                           ! (Angstroms and Degrees)  !
 --------------------------                            --------------------------
 ! Name  Definition              Value          Derivative Info.                !
 --------------------------------------------------------------------------------
 ! R1    R(1,2)                  1.0899         estimate D2E/DX2                !
 ! R2    R(1,3)                  1.5502         estimate D2E/DX2                !
 ! R3    R(1,5)                  1.5515         estimate D2E/DX2                !
 ! R4    R(1,9)                  1.5754         estimate D2E/DX2                !
 ! R5    R(3,4)                  1.385          estimate D2E/DX2                !
 ! R6    R(3,7)                  1.5502         estimate D2E/DX2                !
 ! R7    R(4,5)                  1.5502         estimate D2E/DX2                !
 ! R8    R(4,11)                 1.5502         estimate D2E/DX2                !
 ! R9    R(5,6)                  1.0899         estimate D2E/DX2                !
 ! R10   R(5,13)                 1.5754         estimate D2E/DX2                !
 ! R11   R(7,8)                  1.0899         estimate D2E/DX2                !
 ! R12   R(7,9)                  1.5754         estimate D2E/DX2                !
 ! R13   R(7,11)                 1.5515         estimate D2E/DX2                !
 ! R14   R(9,10)                 1.0869         estimate D2E/DX2                !
 ! R15   R(9,13)                 1.5391         estimate D2E/DX2                !
 ! R16   R(11,12)                1.0899         estimate D2E/DX2                !
 ! R17   R(11,13)                1.5754         estimate D2E/DX2                !
 ! R18   R(13,14)                1.0869         estimate D2E/DX2                !
 ! A1    A(2,1,3)              128.3508         estimate D2E/DX2                !
 ! A2    A(2,1,5)              129.8202         estimate D2E/DX2                !
 ! A3    A(2,1,9)              125.0637         estimate D2E/DX2                !
 ! A4    A(3,1,5)               86.9207         estimate D2E/DX2                !
 ! A5    A(3,1,9)               82.0345         estimate D2E/DX2                !
 ! A6    A(5,1,9)               89.7738         estimate D2E/DX2                !
 ! A7    A(1,3,4)               93.0793         estimate D2E/DX2                !
 ! A8    A(1,3,7)               98.9294         estimate D2E/DX2                !
 ! A9    A(4,3,7)               93.0793         estimate D2E/DX2                !
 ! A10   A(3,4,5)               93.0793         estimate D2E/DX2                !
 ! A11   A(3,4,11)              93.0793         estimate D2E/DX2                !
 ! A12   A(5,4,11)              98.9294         estimate D2E/DX2                !
 ! A13   A(1,5,4)               86.9207         estimate D2E/DX2                !
 ! A14   A(1,5,6)              129.8202         estimate D2E/DX2                !
 ! A15   A(1,5,13)              89.7738         estimate D2E/DX2                !
 ! A16   A(4,5,6)              128.3508         estimate D2E/DX2                !
 ! A17   A(4,5,13)              82.0345         estimate D2E/DX2                !
 ! A18   A(6,5,13)             125.0637         estimate D2E/DX2                !
 ! A19   A(3,7,8)              128.3508         estimate D2E/DX2                !
 ! A20   A(3,7,9)               82.0345         estimate D2E/DX2                !
 ! A21   A(3,7,11)              86.9207         estimate D2E/DX2                !
 ! A22   A(8,7,9)              125.0637         estimate D2E/DX2                !
 ! A23   A(8,7,11)             129.8202         estimate D2E/DX2                !
 ! A24   A(9,7,11)              89.7738         estimate D2E/DX2                !
 ! A25   A(1,9,7)               96.8053         estimate D2E/DX2                !
 ! A26   A(1,9,10)             122.8195         estimate D2E/DX2                !
 ! A27   A(1,9,13)              90.2262         estimate D2E/DX2                !
 ! A28   A(7,9,10)             122.8195         estimate D2E/DX2                !
 ! A29   A(7,9,13)              90.2262         estimate D2E/DX2                !
 ! A30   A(10,9,13)            124.9342         estimate D2E/DX2                !
 ! A31   A(4,11,7)              86.9207         estimate D2E/DX2                !
 ! A32   A(4,11,12)            128.3508         estimate D2E/DX2                !
 ! A33   A(4,11,13)             82.0345         estimate D2E/DX2                !
 ! A34   A(7,11,12)            129.8202         estimate D2E/DX2                !
 ! A35   A(7,11,13)             89.7738         estimate D2E/DX2                !
 ! A36   A(12,11,13)           125.0637         estimate D2E/DX2                !
 ! A37   A(5,13,9)              90.2262         estimate D2E/DX2                !
 ! A38   A(5,13,11)             96.8053         estimate D2E/DX2                !
 ! A39   A(5,13,14)            122.8195         estimate D2E/DX2                !
 ! A40   A(9,13,11)             90.2262         estimate D2E/DX2                !
 ! A41   A(9,13,14)            124.9342         estimate D2E/DX2                !
 ! A42   A(11,13,14)           122.8195         estimate D2E/DX2                !
 ! D1    D(2,1,3,4)           -140.8226         estimate D2E/DX2                !
 ! D2    D(2,1,3,7)            125.5707         estimate D2E/DX2                !
 ! D3    D(5,1,3,4)              0.0            estimate D2E/DX2                !
 ! D4    D(5,1,3,7)            -93.6068         estimate D2E/DX2                !
 ! D5    D(9,1,3,4)             90.2025         estimate D2E/DX2                !
 ! D6    D(9,1,3,7)             -3.4042         estimate D2E/DX2                !
 ! D7    D(2,1,5,4)            139.8327         estimate D2E/DX2                !
 ! D8    D(2,1,5,6)              0.0            estimate D2E/DX2                !
 ! D9    D(2,1,5,13)          -138.1322         estimate D2E/DX2                !
 ! D10   D(3,1,5,4)              0.0            estimate D2E/DX2                !
 ! D11   D(3,1,5,6)           -139.8327         estimate D2E/DX2                !
 ! D12   D(3,1,5,13)            82.0352         estimate D2E/DX2                !
 ! D13   D(9,1,5,4)            -82.0352         estimate D2E/DX2                !
 ! D14   D(9,1,5,6)            138.1322         estimate D2E/DX2                !
 ! D15   D(9,1,5,13)             0.0            estimate D2E/DX2                !
 ! D16   D(2,1,9,7)           -128.5209         estimate D2E/DX2                !
 ! D17   D(2,1,9,10)             8.0712         estimate D2E/DX2                !
 ! D18   D(2,1,9,13)           141.2243         estimate D2E/DX2                !
 ! D19   D(3,1,9,7)              3.3325         estimate D2E/DX2                !
 ! D20   D(3,1,9,10)           139.9245         estimate D2E/DX2                !
 ! D21   D(3,1,9,13)           -86.9223         estimate D2E/DX2                !
 ! D22   D(5,1,9,7)             90.2548         estimate D2E/DX2                !
 ! D23   D(5,1,9,10)          -133.1531         estimate D2E/DX2                !
 ! D24   D(5,1,9,13)             0.0            estimate D2E/DX2                !
 ! D25   D(1,3,4,5)              0.0            estimate D2E/DX2                !
 ! D26   D(1,3,4,11)           -99.1234         estimate D2E/DX2                !
 ! D27   D(7,3,4,5)             99.1234         estimate D2E/DX2                !
 ! D28   D(7,3,4,11)             0.0            estimate D2E/DX2                !
 ! D29   D(1,3,7,8)           -125.5707         estimate D2E/DX2                !
 ! D30   D(1,3,7,9)              3.4042         estimate D2E/DX2                !
 ! D31   D(1,3,7,11)            93.6068         estimate D2E/DX2                !
 ! D32   D(4,3,7,8)            140.8226         estimate D2E/DX2                !
 ! D33   D(4,3,7,9)            -90.2025         estimate D2E/DX2                !
 ! D34   D(4,3,7,11)             0.0            estimate D2E/DX2                !
 ! D35   D(3,4,5,1)              0.0            estimate D2E/DX2                !
 ! D36   D(3,4,5,6)            140.8226         estimate D2E/DX2                !
 ! D37   D(3,4,5,13)           -90.2025         estimate D2E/DX2                !
 ! D38   D(11,4,5,1)            93.6068         estimate D2E/DX2                !
 ! D39   D(11,4,5,6)          -125.5707         estimate D2E/DX2                !
 ! D40   D(11,4,5,13)            3.4042         estimate D2E/DX2                !
 ! D41   D(3,4,11,7)             0.0            estimate D2E/DX2                !
 ! D42   D(3,4,11,12)         -140.8226         estimate D2E/DX2                !
 ! D43   D(3,4,11,13)           90.2025         estimate D2E/DX2                !
 ! D44   D(5,4,11,7)           -93.6068         estimate D2E/DX2                !
 ! D45   D(5,4,11,12)          125.5707         estimate D2E/DX2                !
 ! D46   D(5,4,11,13)           -3.4042         estimate D2E/DX2                !
 ! D47   D(1,5,13,9)             0.0            estimate D2E/DX2                !
 ! D48   D(1,5,13,11)          -90.2548         estimate D2E/DX2                !
 ! D49   D(1,5,13,14)          133.1531         estimate D2E/DX2                !
 ! D50   D(4,5,13,9)            86.9223         estimate D2E/DX2                !
 ! D51   D(4,5,13,11)           -3.3325         estimate D2E/DX2                !
 ! D52   D(4,5,13,14)         -139.9245         estimate D2E/DX2                !
 ! D53   D(6,5,13,9)          -141.2243         estimate D2E/DX2                !
 ! D54   D(6,5,13,11)          128.5209         estimate D2E/DX2                !
 ! D55   D(6,5,13,14)           -8.0712         estimate D2E/DX2                !
 ! D56   D(3,7,9,1)             -3.3325         estimate D2E/DX2                !
 ! D57   D(3,7,9,10)          -139.9245         estimate D2E/DX2                !
 ! D58   D(3,7,9,13)            86.9223         estimate D2E/DX2                !
 ! D59   D(8,7,9,1)            128.5209         estimate D2E/DX2                !
 ! D60   D(8,7,9,10)            -8.0712         estimate D2E/DX2                !
 ! D61   D(8,7,9,13)          -141.2243         estimate D2E/DX2                !
 ! D62   D(11,7,9,1)           -90.2548         estimate D2E/DX2                !
 ! D63   D(11,7,9,10)          133.1531         estimate D2E/DX2                !
 ! D64   D(11,7,9,13)            0.0            estimate D2E/DX2                !
 ! D65   D(3,7,11,4)             0.0            estimate D2E/DX2                !
 ! D66   D(3,7,11,12)          139.8327         estimate D2E/DX2                !
 ! D67   D(3,7,11,13)          -82.0352         estimate D2E/DX2                !
 ! D68   D(8,7,11,4)          -139.8327         estimate D2E/DX2                !
 ! D69   D(8,7,11,12)            0.0            estimate D2E/DX2                !
 ! D70   D(8,7,11,13)          138.1322         estimate D2E/DX2                !
 ! D71   D(9,7,11,4)            82.0352         estimate D2E/DX2                !
 ! D72   D(9,7,11,12)         -138.1322         estimate D2E/DX2                !
 ! D73   D(9,7,11,13)            0.0            estimate D2E/DX2                !
 ! D74   D(1,9,13,5)             0.0            estimate D2E/DX2                !
 ! D75   D(1,9,13,11)           96.8063         estimate D2E/DX2                !
 ! D76   D(1,9,13,14)         -131.5969         estimate D2E/DX2                !
 ! D77   D(7,9,13,5)           -96.8063         estimate D2E/DX2                !
 ! D78   D(7,9,13,11)            0.0            estimate D2E/DX2                !
 ! D79   D(7,9,13,14)          131.5969         estimate D2E/DX2                !
 ! D80   D(10,9,13,5)          131.5969         estimate D2E/DX2                !
 ! D81   D(10,9,13,11)        -131.5969         estimate D2E/DX2                !
 ! D82   D(10,9,13,14)           0.0            estimate D2E/DX2                !
 ! D83   D(4,11,13,5)            3.3325         estimate D2E/DX2                !
 ! D84   D(4,11,13,9)          -86.9223         estimate D2E/DX2                !
 ! D85   D(4,11,13,14)         139.9245         estimate D2E/DX2                !
 ! D86   D(7,11,13,5)           90.2548         estimate D2E/DX2                !
 ! D87   D(7,11,13,9)            0.0            estimate D2E/DX2                !
 ! D88   D(7,11,13,14)        -133.1531         estimate D2E/DX2                !
 ! D89   D(12,11,13,5)        -128.5209         estimate D2E/DX2                !
 ! D90   D(12,11,13,9)         141.2243         estimate D2E/DX2                !
 ! D91   D(12,11,13,14)          8.0712         estimate D2E/DX2                !
 --------------------------------------------------------------------------------
 Trust Radius=3.00D-01 FncErr=1.00D-07 GrdErr=1.00D-07 EigMax=2.50D+02 EigMin=1.00D-04
 Number of steps in this run=    100 maximum allowed number of steps=    100.
 GradGradGradGradGradGradGradGradGradGradGradGradGradGradGradGradGradGrad

                          Input orientation:                          
 ---------------------------------------------------------------------
 Center     Atomic      Atomic             Coordinates (Angstroms)
 Number     Number       Type             X           Y           Z
 ---------------------------------------------------------------------
      1          6           0        0.775770   -1.178161    0.283820
      2          1           0        1.473705   -2.015240    0.279861
      3          6           0        0.692496    0.000000    1.287872
      4          6           0       -0.692496    0.000000    1.287872
      5          6           0       -0.775770   -1.178161    0.283820
      6          1           0       -1.473705   -2.015240    0.279861
      7          6           0        0.775770    1.178161    0.283820
      8          1           0        1.473705    2.015240    0.279861
      9          6           0        0.769550    0.000000   -0.762085
     10          1           0        1.391955    0.000000   -1.653148
     11          6           0       -0.775770    1.178161    0.283820
     12          1           0       -1.473705    2.015240    0.279861
     13          6           0       -0.769550    0.000000   -0.762085
     14          1           0       -1.391955    0.000000   -1.653148
 ---------------------------------------------------------------------
                    Distance matrix (angstroms):
                    1          2          3          4          5
     1  C    0.000000
     2  H    1.089877   0.000000
     3  C    1.550200   2.384862   0.000000
     4  C    2.133540   3.125654   1.384993   0.000000
     5  C    1.551540   2.400179   2.133540   1.550200   0.000000
     6  H    2.400179   2.947411   3.125654   2.384862   1.089877
     7  C    2.356322   3.268783   1.550200   2.133540   2.821264
     8  H    3.268783   4.030481   2.384862   3.125654   3.906145
     9  C    1.575442   2.375432   2.051404   2.517917   2.206806
    10  H    2.349381   2.793635   3.023052   3.604794   3.136709
    11  C    2.821264   3.906145   2.133540   1.550200   2.356322
    12  H    3.906145   4.993196   3.125654   2.384862   3.268783
    13  C    2.206806   3.190461   2.517917   2.051404   1.575442
    14  H    3.136709   4.001216   3.604794   3.023052   2.349381
                    6          7          8          9         10
     6  H    0.000000
     7  C    3.906145   0.000000
     8  H    4.993196   1.089877   0.000000
     9  C    3.190461   1.575442   2.375432   0.000000
    10  H    4.001216   2.349381   2.793635   1.086914   0.000000
    11  C    3.268783   1.551540   2.400179   2.206806   3.136709
    12  H    4.030481   2.400179   2.947411   3.190461   4.001216
    13  C    2.375432   2.206806   3.190461   1.539100   2.337969
    14  H    2.793635   3.136709   4.001216   2.337969   2.783911
                   11         12         13         14
    11  C    0.000000
    12  H    1.089877   0.000000
    13  C    1.575442   2.375432   0.000000
    14  H    2.349381   2.793635   1.086914   0.000000
 Stoichiometry    C8H6
 Framework group  C2V[SGV(C4H2),X(C4H4)]
 Deg. of freedom    11
 Full point group                 C2V     NOp   4
 Largest Abelian subgroup         C2V     NOp   4
 Largest concise Abelian subgroup C2V     NOp   4
                         Standard orientation:                         
 ---------------------------------------------------------------------
 Center     Atomic      Atomic             Coordinates (Angstroms)
 Number     Number       Type             X           Y           Z
 ---------------------------------------------------------------------
      1          6           0       -1.178161    0.775770   -0.081333
      2          1           0       -2.015240    1.473705   -0.077374
      3          6           0        0.000000    0.692496   -1.085386
      4          6           0       -0.000000   -0.692496   -1.085386
      5          6           0       -1.178161   -0.775770   -0.081333
      6          1           0       -2.015240   -1.473705   -0.077374
      7          6           0        1.178161    0.775770   -0.081333
      8          1           0        2.015240    1.473705   -0.077374
      9          6           0        0.000000    0.769550    0.964571
     10          1           0        0.000000    1.391955    1.855634
     11          6           0        1.178161   -0.775770   -0.081333
     12          1           0        2.015240   -1.473705   -0.077374
     13          6           0       -0.000000   -0.769550    0.964571
     14          1           0       -0.000000   -1.391955    1.855634
 ---------------------------------------------------------------------
 Rotational constants (GHZ):           4.0416139           3.5900377           3.3631605
 Standard basis: 6-31G(d,p) (6D, 7F)
 There are    46 symmetry adapted cartesian basis functions of A1  symmetry.
 There are    29 symmetry adapted cartesian basis functions of A2  symmetry.
 There are    29 symmetry adapted cartesian basis functions of B1  symmetry.
 There are    46 symmetry adapted cartesian basis functions of B2  symmetry.
 There are    46 symmetry adapted basis functions of A1  symmetry.
 There are    29 symmetry adapted basis functions of A2  symmetry.
 There are    29 symmetry adapted basis functions of B1  symmetry.
 There are    46 symmetry adapted basis functions of B2  symmetry.
   150 basis functions,   266 primitive gaussians,   150 cartesian basis functions
    27 alpha electrons       27 beta electrons
       nuclear repulsion energy       348.8214782222 Hartrees.
 NAtoms=   14 NActive=   14 NUniq=    5 SFac= 4.00D+00 NAtFMM=   60 NAOKFM=F Big=F
 Integral buffers will be    131072 words long.
 Raffenetti 1 integral format.
 Two-electron integral symmetry is turned on.
 One-electron integrals computed using PRISM.
 NBasis=   150 RedAO= T EigKep=  1.98D-04  NBF=    46    29    29    46
 NBsUse=   150 1.00D-06 EigRej= -1.00D+00 NBFU=    46    29    29    46
 ExpMin= 1.61D-01 ExpMax= 3.05D+03 ExpMxC= 4.57D+02 IAcc=3 IRadAn=         5 AccDes= 0.00D+00
 Harris functional with IExCor=  205 and IRadAn=       5 diagonalized for initial guess.
 HarFok:  IExCor=  205 AccDes= 0.00D+00 IRadAn=         5 IDoV= 1 UseB2=F ITyADJ=14
 ICtDFT=  3500011 ScaDFX=  1.000000  1.000000  1.000000  1.000000
 FoFCou: FMM=F IPFlag=           0 FMFlag=      100000 FMFlg1=           0
         NFxFlg=           0 DoJE=T BraDBF=F KetDBF=T FulRan=T
         wScrn=  0.000000 ICntrl=       500 IOpCl=  0 I1Cent=   200000004 NGrid=           0
         NMat0=    1 NMatS0=      1 NMatT0=    0 NMatD0=    1 NMtDS0=    0 NMtDT0=    0
 Petite list used in FoFCou.
 Initial guess orbital symmetries:
       Occupied  (A1) (B2) (A1) (B1) (B2) (A2) (A1) (B2) (A1) (B1)
                 (A1) (B2) (A1) (A2) (B2) (A1) (B1) (A1) (B1) (B2)
                 (A1) (B2) (B1) (A2) (A1) (A2) (A1)
       Virtual   (B2) (A1) (B1) (B2) (B1) (A1) (A2) (B2) (B1) (B2)
                 (A1) (A2) (B2) (A1) (A2) (B2) (A2) (B2) (A1) (B2)
                 (A1) (B1) (B1) (A1) (B1) (A1) (B2) (A2) (A1) (A2)
                 (B2) (B2) (A1) (A2) (B1) (B2) (B1) (B2) (A2) (A1)
                 (A2) (B2) (B2) (B1) (A1) (B2) (A1) (B1) (A1) (A1)
                 (A2) (B2) (A1) (B1) (B2) (A1) (B1) (A1) (B1) (A2)
                 (B2) (A2) (B1) (A1) (B1) (A1) (B2) (B2) (B1) (A2)
                 (A2) (A1) (A1) (B2) (A2) (A1) (A1) (B1) (B2) (B1)
                 (A1) (B2) (B2) (A1) (A2) (B1) (A1) (B2) (A2) (B1)
                 (A1) (A2) (B2) (B2) (A2) (A1) (B1) (B2) (B2) (A2)
                 (A1) (A2) (B2) (B1) (B2) (A2) (A2) (B2) (B2) (B1)
                 (A1) (B2) (A1) (A2) (B2) (A1) (A1) (B2) (B1) (A1)
                 (B2) (A2) (B2)
 The electronic state of the initial guess is 1-A1.
 Keep R1 ints in memory in symmetry-blocked form, NReq=80252863.
 Requested convergence on RMS density matrix=1.00D-08 within 128 cycles.
 Requested convergence on MAX density matrix=1.00D-06.
 Requested convergence on             energy=1.00D-06.
 No special actions if energy rises.
 SCF Done:  E(RHF) =  -306.113470815     A.U. after   12 cycles
            NFock= 12  Conv=0.32D-08     -V/T= 2.0004

 **********************************************************************

            Population analysis using the SCF density.

 **********************************************************************

 Orbital symmetries:
       Occupied  (A1) (B2) (B1) (A1) (A2) (B2) (A1) (B2) (A1) (B1)
                 (A1) (B2) (A2) (A1) (B2) (A1) (B2) (B1) (A1) (B1)
                 (A1) (B2) (B1) (A2) (A1) (A2) (A1)
       Virtual   (B2) (A1) (B2) (B1) (A1) (B1) (B2) (B2) (A2) (A1)
                 (B1) (A2) (B2) (A1) (B2) (A2) (A2) (B2) (A1) (A1)
                 (B2) (B1) (A1) (B1) (B1) (A1) (A2) (B2) (A1) (A2)
                 (B2) (A1) (B2) (B1) (A2) (B2) (B1) (B2) (A2) (A1)
                 (B2) (A2) (A1) (B1) (B2) (B2) (A1) (A1) (B1) (A2)
                 (B2) (A1) (B1) (A1) (B2) (A1) (A1) (B1) (B1) (A2)
                 (B2) (A2) (B1) (A1) (B1) (A1) (B2) (B2) (A2) (B1)
                 (A2) (A1) (A1) (B2) (A1) (A2) (A1) (B2) (B1) (B1)
                 (B2) (A1) (B2) (A1) (A2) (B1) (A1) (A2) (B2) (B1)
                 (A2) (A1) (B2) (B2) (A2) (A1) (B1) (B2) (B2) (A2)
                 (A1) (A2) (B2) (B1) (B2) (A2) (A2) (B2) (B2) (B1)
                 (A1) (B2) (A1) (A2) (B2) (A1) (A1) (B2) (B1) (A1)
                 (B2) (A2) (B2)
 The electronic state is 1-A1.
 Alpha  occ. eigenvalues --  -11.25265 -11.25209 -11.24965 -11.24960 -11.24912
 Alpha  occ. eigenvalues --  -11.24906 -11.22714 -11.22578  -1.29384  -1.02292
 Alpha  occ. eigenvalues --   -0.99355  -0.98765  -0.79020  -0.78690  -0.73056
 Alpha  occ. eigenvalues --   -0.69412  -0.62928  -0.62654  -0.60752  -0.60007
 Alpha  occ. eigenvalues --   -0.47534  -0.46176  -0.42957  -0.42928  -0.40134
 Alpha  occ. eigenvalues --   -0.38227  -0.30231
 Alpha virt. eigenvalues --    0.10835   0.21116   0.24075   0.24322   0.24812
 Alpha virt. eigenvalues --    0.29716   0.30597   0.31551   0.31807   0.31983
 Alpha virt. eigenvalues --    0.36903   0.38326   0.40392   0.43922   0.47046
 Alpha virt. eigenvalues --    0.48151   0.56434   0.57976   0.67769   0.68772
 Alpha virt. eigenvalues --    0.69449   0.70392   0.71890   0.74587   0.75205
 Alpha virt. eigenvalues --    0.76000   0.77668   0.82017   0.84298   0.89694
 Alpha virt. eigenvalues --    0.92199   0.95090   0.95172   0.97501   0.98801
 Alpha virt. eigenvalues --    1.01303   1.01513   1.04377   1.04397   1.04601
 Alpha virt. eigenvalues --    1.07016   1.07055   1.09759   1.11824   1.12512
 Alpha virt. eigenvalues --    1.19748   1.29679   1.30245   1.32096   1.43750
 Alpha virt. eigenvalues --    1.47926   1.52745   1.55165   1.55416   1.60602
 Alpha virt. eigenvalues --    1.85736   1.91053   1.91142   1.94837   1.99227
 Alpha virt. eigenvalues --    2.00476   2.02618   2.04005   2.05264   2.06814
 Alpha virt. eigenvalues --    2.14269   2.16202   2.17179   2.19277   2.20293
 Alpha virt. eigenvalues --    2.21984   2.24864   2.27881   2.41604   2.44989
 Alpha virt. eigenvalues --    2.46031   2.48879   2.51514   2.54009   2.55786
 Alpha virt. eigenvalues --    2.58080   2.58127   2.65605   2.68160   2.68267
 Alpha virt. eigenvalues --    2.69867   2.72023   2.75707   2.76878   2.76888
 Alpha virt. eigenvalues --    2.78399   2.79311   2.82133   2.87413   2.91736
 Alpha virt. eigenvalues --    2.93931   2.97232   2.97414   3.03355   3.05772
 Alpha virt. eigenvalues --    3.09048   3.10593   3.12550   3.21765   3.31873
 Alpha virt. eigenvalues --    3.32230   3.38147   3.39757   3.42335   3.58192
 Alpha virt. eigenvalues --    3.61244   3.72955   3.75694   3.91849   4.29903
 Alpha virt. eigenvalues --    4.74985   4.92781   4.93188   4.96975   5.33644
 Alpha virt. eigenvalues --    5.38739   5.49972   6.12566
          Condensed to atoms (all electrons):
               1          2          3          4          5          6
     1  C    5.228008   0.364357   0.323264  -0.190974   0.354166  -0.023255
     2  H    0.364357   0.534141  -0.009266   0.009737  -0.023255   0.001146
     3  C    0.323264  -0.009266   5.210695   0.646978  -0.190974   0.009737
     4  C   -0.190974   0.009737   0.646978   5.210695   0.323264  -0.009266
     5  C    0.354166  -0.023255  -0.190974   0.323264   5.228008   0.364357
     6  H   -0.023255   0.001146   0.009737  -0.009266   0.364357   0.534141
     7  C   -0.131426   0.001962   0.323264  -0.190974   0.055432  -0.001587
     8  H    0.001962   0.000065  -0.009266   0.009737  -0.001587   0.000033
     9  C    0.320241  -0.020084  -0.106731  -0.019744  -0.149188   0.005535
    10  H   -0.014146  -0.000149   0.004713   0.003310   0.001615  -0.000091
    11  C    0.055432  -0.001587  -0.190974   0.323264  -0.131426   0.001962
    12  H   -0.001587   0.000033   0.009737  -0.009266   0.001962   0.000065
    13  C   -0.149188   0.005535  -0.019744  -0.106731   0.320241  -0.020084
    14  H    0.001615  -0.000091   0.003310   0.004713  -0.014146  -0.000149
               7          8          9         10         11         12
     1  C   -0.131426   0.001962   0.320241  -0.014146   0.055432  -0.001587
     2  H    0.001962   0.000065  -0.020084  -0.000149  -0.001587   0.000033
     3  C    0.323264  -0.009266  -0.106731   0.004713  -0.190974   0.009737
     4  C   -0.190974   0.009737  -0.019744   0.003310   0.323264  -0.009266
     5  C    0.055432  -0.001587  -0.149188   0.001615  -0.131426   0.001962
     6  H   -0.001587   0.000033   0.005535  -0.000091   0.001962   0.000065
     7  C    5.228008   0.364357   0.320241  -0.014146   0.354166  -0.023255
     8  H    0.364357   0.534141  -0.020084  -0.000149  -0.023255   0.001146
     9  C    0.320241  -0.020084   5.310242   0.382451  -0.149188   0.005535
    10  H   -0.014146  -0.000149   0.382451   0.483181   0.001615  -0.000091
    11  C    0.354166  -0.023255  -0.149188   0.001615   5.228008   0.364357
    12  H   -0.023255   0.001146   0.005535  -0.000091   0.364357   0.534141
    13  C   -0.149188   0.005535   0.288122  -0.011091   0.320241  -0.020084
    14  H    0.001615  -0.000091  -0.011091  -0.000043  -0.014146  -0.000149
              13         14
     1  C   -0.149188   0.001615
     2  H    0.005535  -0.000091
     3  C   -0.019744   0.003310
     4  C   -0.106731   0.004713
     5  C    0.320241  -0.014146
     6  H   -0.020084  -0.000149
     7  C   -0.149188   0.001615
     8  H    0.005535  -0.000091
     9  C    0.288122  -0.011091
    10  H   -0.011091  -0.000043
    11  C    0.320241  -0.014146
    12  H   -0.020084  -0.000149
    13  C    5.310242   0.382451
    14  H    0.382451   0.483181
 Mulliken charges:
               1
     1  C   -0.138467
     2  H    0.137456
     3  C   -0.004742
     4  C   -0.004742
     5  C   -0.138467
     6  H    0.137456
     7  C   -0.138467
     8  H    0.137456
     9  C   -0.156258
    10  H    0.163022
    11  C   -0.138467
    12  H    0.137456
    13  C   -0.156258
    14  H    0.163022
 Sum of Mulliken charges =  -0.00000
 Mulliken charges with hydrogens summed into heavy atoms:
               1
     1  C   -0.001012
     3  C   -0.004742
     4  C   -0.004742
     5  C   -0.001012
     7  C   -0.001012
     9  C    0.006765
    11  C   -0.001012
    13  C    0.006765
 Electronic spatial extent (au):  <R**2>=            538.2944
 Charge=             -0.0000 electrons
 Dipole moment (field-independent basis, Debye):
    X=             -0.0000    Y=              0.0000    Z=              2.7860  Tot=              2.7860
 Quadrupole moment (field-independent basis, Debye-Ang):
   XX=            -43.6318   YY=            -45.7964   ZZ=            -49.5835
   XY=              0.0000   XZ=             -0.0000   YZ=             -0.0000
 Traceless Quadrupole moment (field-independent basis, Debye-Ang):
   XX=              2.7055   YY=              0.5408   ZZ=             -3.2463
   XY=              0.0000   XZ=             -0.0000   YZ=             -0.0000
 Octapole moment (field-independent basis, Debye-Ang**2):
  XXX=             -0.0000  YYY=              0.0000  ZZZ=             16.0131  XYY=             -0.0000
  XXY=             -0.0000  XXZ=              0.4423  XZZ=              0.0000  YZZ=              0.0000
  YYZ=              7.3284  XYZ=              0.0000
 Hexadecapole moment (field-independent basis, Debye-Ang**3):
 XXXX=           -276.4010 YYYY=           -244.8874 ZZZZ=           -225.1501 XXXY=              0.0000
 XXXZ=              0.0000 YYYX=              0.0000 YYYZ=             -0.0000 ZZZX=             -0.0000
 ZZZY=             -0.0000 XXYY=            -78.0256 XXZZ=            -87.3675 YYZZ=            -78.8472
 XXYZ=             -0.0000 YYXZ=              0.0000 ZZXY=              0.0000
 N-N= 3.488214782222D+02 E-N=-1.410667939607D+03  KE= 3.059982458016D+02
 Symmetry A1   KE= 1.167170427513D+02
 Symmetry A2   KE= 4.048732606346D+01
 Symmetry B1   KE= 4.186446437280D+01
 Symmetry B2   KE= 1.069294126141D+02
 ******************************Gaussian NBO Version 3.1******************************
             N A T U R A L   A T O M I C   O R B I T A L   A N D
          N A T U R A L   B O N D   O R B I T A L   A N A L Y S I S
 ******************************Gaussian NBO Version 3.1******************************

       /RESON  / : Allow strongly delocalized NBO set
       /BNDIDX / : Print bond indices based on the NAO density matrix

 Analyzing the SCF density

 Job title: M0001                                                           

 Storage needed:     68252 in NPA,     90661 in NBO (2147482528 available)


 NATURAL POPULATIONS:  Natural atomic orbital occupancies 
                                                          
   NAO  Atom  No  lang   Type(AO)    Occupancy      Energy
 ----------------------------------------------------------
     1    C    1  S      Cor( 1S)     1.99916     -11.10500
     2    C    1  S      Val( 2S)     1.02401      -0.24207
     3    C    1  S      Ryd( 3S)     0.00302       2.17297
     4    C    1  S      Ryd( 4S)     0.00005       4.66933
     5    C    1  px     Val( 2p)     1.12987      -0.06164
     6    C    1  px     Ryd( 3p)     0.00750       1.28509
     7    C    1  py     Val( 2p)     1.07560      -0.04551
     8    C    1  py     Ryd( 3p)     0.00630       1.13843
     9    C    1  pz     Val( 2p)     0.98416      -0.04159
    10    C    1  pz     Ryd( 3p)     0.00314       0.84839
    11    C    1  dxy    Ryd( 3d)     0.00148       2.73632
    12    C    1  dxz    Ryd( 3d)     0.00191       2.70232
    13    C    1  dyz    Ryd( 3d)     0.00082       2.31821
    14    C    1  dx2y2  Ryd( 3d)     0.00176       2.66285
    15    C    1  dz2    Ryd( 3d)     0.00100       2.50036

    16    H    2  S      Val( 1S)     0.76018       0.20912
    17    H    2  S      Ryd( 2S)     0.00126       0.70539
    18    H    2  px     Ryd( 2p)     0.00044       3.12148
    19    H    2  py     Ryd( 2p)     0.00031       3.00540
    20    H    2  pz     Ryd( 2p)     0.00004       2.68098

    21    C    3  S      Cor( 1S)     1.99858     -11.06394
    22    C    3  S      Val( 2S)     1.09898      -0.24440
    23    C    3  S      Ryd( 3S)     0.00094       2.35529
    24    C    3  S      Ryd( 4S)     0.00004       4.67721
    25    C    3  px     Val( 2p)     0.93472       0.02033
    26    C    3  px     Ryd( 3p)     0.00223       0.92702
    27    C    3  py     Val( 2p)     1.11040      -0.05433
    28    C    3  py     Ryd( 3p)     0.00532       0.87397
    29    C    3  pz     Val( 2p)     0.86437       0.01030
    30    C    3  pz     Ryd( 3p)     0.00989       0.87561
    31    C    3  dxy    Ryd( 3d)     0.00074       2.28053
    32    C    3  dxz    Ryd( 3d)     0.00407       2.40244
    33    C    3  dyz    Ryd( 3d)     0.00352       2.28692
    34    C    3  dx2y2  Ryd( 3d)     0.00341       2.58966
    35    C    3  dz2    Ryd( 3d)     0.00140       2.38804

    36    C    4  S      Cor( 1S)     1.99858     -11.06394
    37    C    4  S      Val( 2S)     1.09898      -0.24440
    38    C    4  S      Ryd( 3S)     0.00094       2.35529
    39    C    4  S      Ryd( 4S)     0.00004       4.67721
    40    C    4  px     Val( 2p)     0.93472       0.02033
    41    C    4  px     Ryd( 3p)     0.00223       0.92702
    42    C    4  py     Val( 2p)     1.11040      -0.05433
    43    C    4  py     Ryd( 3p)     0.00532       0.87397
    44    C    4  pz     Val( 2p)     0.86437       0.01030
    45    C    4  pz     Ryd( 3p)     0.00989       0.87561
    46    C    4  dxy    Ryd( 3d)     0.00074       2.28053
    47    C    4  dxz    Ryd( 3d)     0.00407       2.40244
    48    C    4  dyz    Ryd( 3d)     0.00352       2.28692
    49    C    4  dx2y2  Ryd( 3d)     0.00341       2.58966
    50    C    4  dz2    Ryd( 3d)     0.00140       2.38804

    51    C    5  S      Cor( 1S)     1.99916     -11.10500
    52    C    5  S      Val( 2S)     1.02401      -0.24207
    53    C    5  S      Ryd( 3S)     0.00302       2.17297
    54    C    5  S      Ryd( 4S)     0.00005       4.66933
    55    C    5  px     Val( 2p)     1.12987      -0.06164
    56    C    5  px     Ryd( 3p)     0.00750       1.28509
    57    C    5  py     Val( 2p)     1.07560      -0.04551
    58    C    5  py     Ryd( 3p)     0.00630       1.13843
    59    C    5  pz     Val( 2p)     0.98416      -0.04159
    60    C    5  pz     Ryd( 3p)     0.00314       0.84839
    61    C    5  dxy    Ryd( 3d)     0.00148       2.73632
    62    C    5  dxz    Ryd( 3d)     0.00191       2.70232
    63    C    5  dyz    Ryd( 3d)     0.00082       2.31821
    64    C    5  dx2y2  Ryd( 3d)     0.00176       2.66285
    65    C    5  dz2    Ryd( 3d)     0.00100       2.50036

    66    H    6  S      Val( 1S)     0.76018       0.20912
    67    H    6  S      Ryd( 2S)     0.00126       0.70539
    68    H    6  px     Ryd( 2p)     0.00044       3.12148
    69    H    6  py     Ryd( 2p)     0.00031       3.00540
    70    H    6  pz     Ryd( 2p)     0.00004       2.68098

    71    C    7  S      Cor( 1S)     1.99916     -11.10500
    72    C    7  S      Val( 2S)     1.02401      -0.24207
    73    C    7  S      Ryd( 3S)     0.00302       2.17297
    74    C    7  S      Ryd( 4S)     0.00005       4.66933
    75    C    7  px     Val( 2p)     1.12987      -0.06164
    76    C    7  px     Ryd( 3p)     0.00750       1.28509
    77    C    7  py     Val( 2p)     1.07560      -0.04551
    78    C    7  py     Ryd( 3p)     0.00630       1.13843
    79    C    7  pz     Val( 2p)     0.98416      -0.04159
    80    C    7  pz     Ryd( 3p)     0.00314       0.84839
    81    C    7  dxy    Ryd( 3d)     0.00148       2.73632
    82    C    7  dxz    Ryd( 3d)     0.00191       2.70232
    83    C    7  dyz    Ryd( 3d)     0.00082       2.31821
    84    C    7  dx2y2  Ryd( 3d)     0.00176       2.66285
    85    C    7  dz2    Ryd( 3d)     0.00100       2.50036

    86    H    8  S      Val( 1S)     0.76018       0.20912
    87    H    8  S      Ryd( 2S)     0.00126       0.70539
    88    H    8  px     Ryd( 2p)     0.00044       3.12148
    89    H    8  py     Ryd( 2p)     0.00031       3.00540
    90    H    8  pz     Ryd( 2p)     0.00004       2.68098

    91    C    9  S      Cor( 1S)     1.99921     -11.10752
    92    C    9  S      Val( 2S)     1.00108      -0.23841
    93    C    9  S      Ryd( 3S)     0.00284       2.21038
    94    C    9  S      Ryd( 4S)     0.00004       4.59539
    95    C    9  px     Val( 2p)     1.00756      -0.05383
    96    C    9  px     Ryd( 3p)     0.00204       0.86870
    97    C    9  py     Val( 2p)     1.07890      -0.06174
    98    C    9  py     Ryd( 3p)     0.00584       1.05972
    99    C    9  pz     Val( 2p)     1.10094      -0.05328
   100    C    9  pz     Ryd( 3p)     0.00833       1.27927
   101    C    9  dxy    Ryd( 3d)     0.00066       2.32963
   102    C    9  dxz    Ryd( 3d)     0.00217       2.59763
   103    C    9  dyz    Ryd( 3d)     0.00094       2.67146
   104    C    9  dx2y2  Ryd( 3d)     0.00223       2.57112
   105    C    9  dz2    Ryd( 3d)     0.00126       2.58712

   106    H   10  S      Val( 1S)     0.74196       0.21315
   107    H   10  S      Ryd( 2S)     0.00068       0.70101
   108    H   10  px     Ryd( 2p)     0.00003       2.70739
   109    H   10  py     Ryd( 2p)     0.00025       2.91721
   110    H   10  pz     Ryd( 2p)     0.00046       3.16633

   111    C   11  S      Cor( 1S)     1.99916     -11.10500
   112    C   11  S      Val( 2S)     1.02401      -0.24207
   113    C   11  S      Ryd( 3S)     0.00302       2.17297
   114    C   11  S      Ryd( 4S)     0.00005       4.66933
   115    C   11  px     Val( 2p)     1.12987      -0.06164
   116    C   11  px     Ryd( 3p)     0.00750       1.28509
   117    C   11  py     Val( 2p)     1.07560      -0.04551
   118    C   11  py     Ryd( 3p)     0.00630       1.13843
   119    C   11  pz     Val( 2p)     0.98416      -0.04159
   120    C   11  pz     Ryd( 3p)     0.00314       0.84839
   121    C   11  dxy    Ryd( 3d)     0.00148       2.73632
   122    C   11  dxz    Ryd( 3d)     0.00191       2.70232
   123    C   11  dyz    Ryd( 3d)     0.00082       2.31821
   124    C   11  dx2y2  Ryd( 3d)     0.00176       2.66285
   125    C   11  dz2    Ryd( 3d)     0.00100       2.50036

   126    H   12  S      Val( 1S)     0.76018       0.20912
   127    H   12  S      Ryd( 2S)     0.00126       0.70539
   128    H   12  px     Ryd( 2p)     0.00044       3.12148
   129    H   12  py     Ryd( 2p)     0.00031       3.00540
   130    H   12  pz     Ryd( 2p)     0.00004       2.68098

   131    C   13  S      Cor( 1S)     1.99921     -11.10752
   132    C   13  S      Val( 2S)     1.00108      -0.23841
   133    C   13  S      Ryd( 3S)     0.00284       2.21038
   134    C   13  S      Ryd( 4S)     0.00004       4.59539
   135    C   13  px     Val( 2p)     1.00756      -0.05383
   136    C   13  px     Ryd( 3p)     0.00204       0.86870
   137    C   13  py     Val( 2p)     1.07890      -0.06174
   138    C   13  py     Ryd( 3p)     0.00584       1.05972
   139    C   13  pz     Val( 2p)     1.10094      -0.05328
   140    C   13  pz     Ryd( 3p)     0.00833       1.27927
   141    C   13  dxy    Ryd( 3d)     0.00066       2.32963
   142    C   13  dxz    Ryd( 3d)     0.00217       2.59763
   143    C   13  dyz    Ryd( 3d)     0.00094       2.67146
   144    C   13  dx2y2  Ryd( 3d)     0.00223       2.57112
   145    C   13  dz2    Ryd( 3d)     0.00126       2.58712

   146    H   14  S      Val( 1S)     0.74196       0.21315
   147    H   14  S      Ryd( 2S)     0.00068       0.70101
   148    H   14  px     Ryd( 2p)     0.00003       2.70739
   149    H   14  py     Ryd( 2p)     0.00025       2.91721
   150    H   14  pz     Ryd( 2p)     0.00046       3.16633

 WARNING:  1 low occupancy (<1.9990e) core orbital  found on  C    3
           1 low occupancy (<1.9990e) core orbital  found on  C    4


 Summary of Natural Population Analysis:                  
                                                          
                                       Natural Population 
                Natural  -----------------------------------------------
    Atom  No    Charge         Core      Valence    Rydberg      Total
 -----------------------------------------------------------------------
      C    1   -0.23977      1.99916     4.21364    0.02697     6.23977
      H    2    0.23777      0.00000     0.76018    0.00205     0.76223
      C    3   -0.03861      1.99858     4.00846    0.03156     6.03861
      C    4   -0.03861      1.99858     4.00846    0.03156     6.03861
      C    5   -0.23977      1.99916     4.21364    0.02697     6.23977
      H    6    0.23777      0.00000     0.76018    0.00205     0.76223
      C    7   -0.23977      1.99916     4.21364    0.02697     6.23977
      H    8    0.23777      0.00000     0.76018    0.00205     0.76223
      C    9   -0.21402      1.99921     4.18848    0.02633     6.21402
      H   10    0.25662      0.00000     0.74196    0.00143     0.74338
      C   11   -0.23977      1.99916     4.21364    0.02697     6.23977
      H   12    0.23777      0.00000     0.76018    0.00205     0.76223
      C   13   -0.21402      1.99921     4.18848    0.02633     6.21402
      H   14    0.25662      0.00000     0.74196    0.00143     0.74338
 =======================================================================
   * Total *   -0.00000     15.99219    37.77307    0.23475    54.00000

                                 Natural Population      
 --------------------------------------------------------
   Core                      15.99219 ( 99.9512% of  16)
   Valence                   37.77307 ( 99.4028% of  38)
   Natural Minimal Basis     53.76525 ( 99.5653% of  54)
   Natural Rydberg Basis      0.23475 (  0.4347% of  54)
 --------------------------------------------------------

    Atom  No          Natural Electron Configuration
 ----------------------------------------------------------------------------
      C    1      [core]2S( 1.02)2p( 3.19)3p( 0.02)3d( 0.01)
      H    2            1S( 0.76)
      C    3      [core]2S( 1.10)2p( 2.91)3p( 0.02)3d( 0.01)
      C    4      [core]2S( 1.10)2p( 2.91)3p( 0.02)3d( 0.01)
      C    5      [core]2S( 1.02)2p( 3.19)3p( 0.02)3d( 0.01)
      H    6            1S( 0.76)
      C    7      [core]2S( 1.02)2p( 3.19)3p( 0.02)3d( 0.01)
      H    8            1S( 0.76)
      C    9      [core]2S( 1.00)2p( 3.19)3p( 0.02)3d( 0.01)
      H   10            1S( 0.74)
      C   11      [core]2S( 1.02)2p( 3.19)3p( 0.02)3d( 0.01)
      H   12            1S( 0.76)
      C   13      [core]2S( 1.00)2p( 3.19)3p( 0.02)3d( 0.01)
      H   14            1S( 0.74)


 Wiberg bond index matrix in the NAO basis:                                    

     Atom    1       2       3       4       5       6       7       8       9
     ---- ------  ------  ------  ------  ------  ------  ------  ------  ------
   1.  C  0.0000  0.9053  0.9717  0.0494  1.0064  0.0038  0.0081  0.0028  0.9610
   2.  H  0.9053  0.0000  0.0108  0.0121  0.0038  0.0000  0.0028  0.0000  0.0030
   3.  C  0.9717  0.0108  0.0000  1.6639  0.0494  0.0121  0.9717  0.0108  0.0462
   4.  C  0.0494  0.0121  1.6639  0.0000  0.9717  0.0108  0.0494  0.0121  0.0408
   5.  C  1.0064  0.0038  0.0494  0.9717  0.0000  0.9053  0.0195  0.0013  0.0099
   6.  H  0.0038  0.0000  0.0121  0.0108  0.9053  0.0000  0.0013  0.0012  0.0048
   7.  C  0.0081  0.0028  0.9717  0.0494  0.0195  0.0013  0.0000  0.9053  0.9610
   8.  H  0.0028  0.0000  0.0108  0.0121  0.0013  0.0012  0.9053  0.0000  0.0030
   9.  C  0.9610  0.0030  0.0462  0.0408  0.0099  0.0048  0.9610  0.0030  0.0000
  10.  H  0.0026  0.0003  0.0042  0.0154  0.0028  0.0001  0.0026  0.0003  0.9013
  11.  C  0.0195  0.0013  0.0494  0.9717  0.0081  0.0028  1.0064  0.0038  0.0099
  12.  H  0.0013  0.0012  0.0121  0.0108  0.0028  0.0000  0.0038  0.0000  0.0048
  13.  C  0.0099  0.0048  0.0408  0.0462  0.9610  0.0030  0.0099  0.0048  0.9930
  14.  H  0.0028  0.0001  0.0154  0.0042  0.0026  0.0003  0.0028  0.0001  0.0027

     Atom   10      11      12      13      14
     ---- ------  ------  ------  ------  ------
   1.  C  0.0026  0.0195  0.0013  0.0099  0.0028
   2.  H  0.0003  0.0013  0.0012  0.0048  0.0001
   3.  C  0.0042  0.0494  0.0121  0.0408  0.0154
   4.  C  0.0154  0.9717  0.0108  0.0462  0.0042
   5.  C  0.0028  0.0081  0.0028  0.9610  0.0026
   6.  H  0.0001  0.0028  0.0000  0.0030  0.0003
   7.  C  0.0026  1.0064  0.0038  0.0099  0.0028
   8.  H  0.0003  0.0038  0.0000  0.0048  0.0001
   9.  C  0.9013  0.0099  0.0048  0.9930  0.0027
  10.  H  0.0000  0.0028  0.0001  0.0027  0.0002
  11.  C  0.0028  0.0000  0.9053  0.9610  0.0026
  12.  H  0.0001  0.9053  0.0000  0.0030  0.0003
  13.  C  0.0027  0.9610  0.0030  0.0000  0.9013
  14.  H  0.0002  0.0026  0.0003  0.9013  0.0000


 Wiberg bond index, Totals by atom:                                            

     Atom    1
     ---- ------
   1.  C  3.9447
   2.  H  0.9455
   3.  C  3.8586
   4.  C  3.8586
   5.  C  3.9447
   6.  H  0.9455
   7.  C  3.9447
   8.  H  0.9455
   9.  C  3.9413
  10.  H  0.9353
  11.  C  3.9447
  12.  H  0.9455
  13.  C  3.9413
  14.  H  0.9353


 Atom-atom overlap-weighted NAO bond order:                                    

     Atom    1       2       3       4       5       6       7       8       9
     ---- ------  ------  ------  ------  ------  ------  ------  ------  ------
   1.  C  0.0000  0.7786  0.7782  0.0254  0.7828  0.0023 -0.0242  0.0039  0.7454
   2.  H  0.7786  0.0000  0.0077  0.0110  0.0023  0.0001  0.0039  0.0001  0.0040
   3.  C  0.7782  0.0077  0.0000  1.1553  0.0254  0.0110  0.7782  0.0077  0.1002
   4.  C  0.0254  0.0110  1.1553  0.0000  0.7782  0.0077  0.0254  0.0110 -0.0488
   5.  C  0.7828  0.0023  0.0254  0.7782  0.0000  0.7786  0.0179 -0.0011  0.0045
   6.  H  0.0023  0.0001  0.0110  0.0077  0.7786  0.0000 -0.0011  0.0000  0.0066
   7.  C -0.0242  0.0039  0.7782  0.0254  0.0179 -0.0011  0.0000  0.7786  0.7454
   8.  H  0.0039  0.0001  0.0077  0.0110 -0.0011  0.0000  0.7786  0.0000  0.0040
   9.  C  0.7454  0.0040  0.1002 -0.0488  0.0045  0.0066  0.7454  0.0040  0.0000
  10.  H  0.0059 -0.0012  0.0070  0.0038  0.0052 -0.0000  0.0059 -0.0012  0.7814
  11.  C  0.0179 -0.0011  0.0254  0.7782 -0.0242  0.0039  0.7828  0.0023  0.0045
  12.  H -0.0011  0.0000  0.0110  0.0077  0.0039  0.0001  0.0023  0.0001  0.0066
  13.  C  0.0045  0.0066 -0.0488  0.1002  0.7454  0.0040  0.0045  0.0066  0.7653
  14.  H  0.0052 -0.0000  0.0038  0.0070  0.0059 -0.0012  0.0052 -0.0000  0.0104

     Atom   10      11      12      13      14
     ---- ------  ------  ------  ------  ------
   1.  C  0.0059  0.0179 -0.0011  0.0045  0.0052
   2.  H -0.0012 -0.0011  0.0000  0.0066 -0.0000
   3.  C  0.0070  0.0254  0.0110 -0.0488  0.0038
   4.  C  0.0038  0.7782  0.0077  0.1002  0.0070
   5.  C  0.0052 -0.0242  0.0039  0.7454  0.0059
   6.  H -0.0000  0.0039  0.0001  0.0040 -0.0012
   7.  C  0.0059  0.7828  0.0023  0.0045  0.0052
   8.  H -0.0012  0.0023  0.0001  0.0066 -0.0000
   9.  C  0.7814  0.0045  0.0066  0.7653  0.0104
  10.  H  0.0000  0.0052 -0.0000  0.0104 -0.0010
  11.  C  0.0052  0.0000  0.7786  0.7454  0.0059
  12.  H -0.0000  0.7786  0.0000  0.0040 -0.0012
  13.  C  0.0104  0.7454  0.0040  0.0000  0.7814
  14.  H -0.0010  0.0059 -0.0012  0.7814  0.0000


 Atom-atom overlap-weighted NAO bond order, Totals by atom:                    

     Atom    1
     ---- ------
   1.  C  3.1249
   2.  H  0.8120
   3.  C  2.8623
   4.  C  2.8623
   5.  C  3.1249
   6.  H  0.8120
   7.  C  3.1249
   8.  H  0.8120
   9.  C  3.1293
  10.  H  0.8216
  11.  C  3.1249
  12.  H  0.8120
  13.  C  3.1293
  14.  H  0.8216


 MO bond order:                                                                

     Atom    1       2       3       4       5       6       7       8       9
     ---- ------  ------  ------  ------  ------  ------  ------  ------  ------
   1.  C  0.0000  0.3538  0.3874 -0.2313 -0.4660  0.0469 -0.1712  0.0620 -0.7682
   2.  H  0.3538  0.0000 -0.0081  0.0752  0.0246 -0.0052  0.0059 -0.0013 -0.0133
   3.  C  0.3874 -0.0081  0.0000 -0.2933 -0.1144 -0.0216 -0.9060  0.0113 -0.1774
   4.  C -0.2313  0.0752 -0.2933  0.0000  0.2959  0.0775 -0.5083  0.1178 -0.0006
   5.  C -0.4660  0.0246 -0.1144  0.2959  0.0000 -0.6242  0.1461 -0.0135 -0.2454
   6.  H  0.0469 -0.0052 -0.0216  0.0775 -0.6242  0.0000 -0.0311  0.0180 -0.0353
   7.  C -0.1712  0.0059 -0.9060 -0.5083  0.1461 -0.0311  0.0000  1.5379  1.1371
   8.  H  0.0620 -0.0013  0.0113  0.1178 -0.0135  0.0180  1.5379  0.0000  0.0277
   9.  C -0.7682 -0.0133 -0.1774 -0.0006 -0.2454 -0.0353  1.1371  0.0277  0.0000
  10.  H  0.0407 -0.0085  0.0521  0.0943  0.0593 -0.0089  0.0349 -0.0063  1.5376
  11.  C  0.1730 -0.0298 -0.2649 -1.1333 -0.0784 -0.0264  0.1263  0.0027 -0.0926
  12.  H -0.0255  0.0181  0.0466  0.0699  0.0463 -0.0026  0.0005 -0.0041  0.0241
  13.  C -0.1726  0.0305  0.0153 -0.2717 -1.2367  0.0136 -0.1381  0.0669 -0.0834
  14.  H  0.0398 -0.0086  0.0180  0.0095  0.0170 -0.0117 -0.0000 -0.0070  0.0152

     Atom   10      11      12      13      14
     ---- ------  ------  ------  ------  ------
   1.  C  0.0407  0.1730 -0.0255 -0.1726  0.0398
   2.  H -0.0085 -0.0298  0.0181  0.0305 -0.0086
   3.  C  0.0521 -0.2649  0.0466  0.0153  0.0180
   4.  C  0.0943 -1.1333  0.0699 -0.2717  0.0095
   5.  C  0.0593 -0.0784  0.0463 -1.2367  0.0170
   6.  H -0.0089 -0.0264 -0.0026  0.0136 -0.0117
   7.  C  0.0349  0.1263  0.0005 -0.1381 -0.0000
   8.  H -0.0063  0.0027 -0.0041  0.0669 -0.0070
   9.  C  1.5376 -0.0926  0.0241 -0.0834  0.0152
  10.  H  0.0000  0.0276 -0.0072  0.0538 -0.0030
  11.  C  0.0276  0.0000  0.5714  0.4580  0.0136
  12.  H -0.0072  0.5714  0.0000  0.0325 -0.0095
  13.  C  0.0538  0.4580  0.0325  0.0000  0.6653
  14.  H -0.0030  0.0136 -0.0095  0.6653  0.0000


 MO atomic valencies:                                                          

     Atom    1
     ---- ------
   1.  C -0.7313
   2.  H  0.4335
   3.  C -1.2551
   4.  C -1.6984
   5.  C -2.1894
   6.  H -0.6111
   7.  C  1.2341
   8.  H  1.8122
   9.  C  1.3254
  10.  H  1.8666
  11.  C -0.2528
  12.  H  0.7605
  13.  C -0.5664
  14.  H  0.7386


 NATURAL BOND ORBITAL ANALYSIS:

                       Occupancies       Lewis Structure    Low   High
           Occ.    -------------------  -----------------   occ   occ
  Cycle   Thresh.   Lewis   Non-Lewis     CR  BD  3C  LP    (L)   (NL)   Dev
 =============================================================================
   1(1)    1.90    53.40659   0.59341      8  19   0   0     1      1    0.05
   2(2)    1.90    53.40659   0.59341      8  19   0   0     1      1    0.05
   3(1)    1.80    53.40659   0.59341      8  19   0   0     0      1    0.05
 -----------------------------------------------------------------------------

 Structure accepted: No low occupancy Lewis orbitals

 WARNING:  1 low occupancy (<1.9990e) core orbital  found on  C    3
           1 low occupancy (<1.9990e) core orbital  found on  C    4

 --------------------------------------------------------
   Core                     15.99213 ( 99.951% of  16)
   Valence Lewis            37.41446 ( 98.459% of  38)
  ==================       ============================
   Total Lewis              53.40659 ( 98.901% of  54)
  -----------------------------------------------------
   Valence non-Lewis         0.51524 (  0.954% of  54)
   Rydberg non-Lewis         0.07816 (  0.145% of  54)
  ==================       ============================
   Total non-Lewis           0.59341 (  1.099% of  54)
 --------------------------------------------------------


       (Occupancy)   Bond orbital/ Coefficients/ Hybrids
 ---------------------------------------------------------------------------------
     1. (1.99595) BD ( 1) C   1 - H   2  
                ( 62.78%)   0.7923* C   1 s( 31.25%)p 2.20( 68.68%)d 0.00(  0.07%)
                                            0.0000 -0.5581  0.0328  0.0001  0.6439
                                           -0.0072 -0.5214  0.0093 -0.0120  0.0043
                                            0.0230 -0.0002 -0.0012 -0.0040  0.0126
                ( 37.22%)   0.6101* H   2 s( 99.91%)p 0.00(  0.09%)
                                           -0.9995 -0.0055 -0.0229  0.0197 -0.0004
     2. (1.96600) BD ( 1) C   1 - C   3  
                ( 50.00%)   0.7071* C   1 s( 21.08%)p 3.74( 78.81%)d 0.01(  0.11%)
                                           -0.0001  0.4589  0.0153 -0.0002  0.4879
                                           -0.0358  0.1305  0.0446 -0.7277 -0.0166
                                            0.0034 -0.0284 -0.0035  0.0128  0.0085
                ( 50.00%)   0.7071* C   3 s( 32.12%)p 2.10( 67.61%)d 0.01(  0.26%)
                                           -0.0002  0.5667  0.0097 -0.0008 -0.7054
                                           -0.0175  0.3371  0.0210  0.2524 -0.0213
                                           -0.0009 -0.0456 -0.0011  0.0230  0.0054
     3. (1.98940) BD ( 1) C   1 - C   5  
                ( 50.00%)   0.7071* C   1 s( 24.75%)p 3.03( 75.10%)d 0.01(  0.15%)
                                           -0.0001  0.4972  0.0162 -0.0005 -0.2425
                                           -0.0613 -0.8296  0.0124  0.0056  0.0010
                                            0.0065 -0.0008 -0.0022 -0.0326 -0.0192
                ( 50.00%)   0.7071* C   5 s( 24.75%)p 3.03( 75.10%)d 0.01(  0.15%)
                                           -0.0001  0.4972  0.0162 -0.0005 -0.2425
                                           -0.0613  0.8296 -0.0124  0.0056  0.0010
                                           -0.0065 -0.0008  0.0022 -0.0326 -0.0192
     4. (1.94907) BD ( 1) C   1 - C   9  
                ( 49.95%)   0.7068* C   1 s( 22.53%)p 3.43( 77.31%)d 0.01(  0.15%)
                                           -0.0006  0.4744  0.0181  0.0001  0.5319
                                           -0.0339  0.1361  0.0491  0.6839  0.0214
                                            0.0004  0.0330  0.0013  0.0200  0.0066
                ( 50.05%)   0.7074* C   9 s( 23.07%)p 3.33( 76.78%)d 0.01(  0.15%)
                                            0.0004  0.4800  0.0176 -0.0009 -0.7061
                                           -0.0193  0.1622  0.0443 -0.4888  0.0410
                                           -0.0032  0.0326  0.0013  0.0192  0.0069
     5. (1.98543) BD ( 1) C   3 - C   4  
                ( 50.00%)   0.7071* C   3 s( 35.31%)p 1.83( 64.47%)d 0.01(  0.23%)
                                           -0.0000  0.5940 -0.0140  0.0020 -0.0000
                                           -0.0000 -0.5786 -0.0253 -0.5559 -0.0160
                                           -0.0000 -0.0000  0.0155 -0.0364 -0.0263
                ( 50.00%)   0.7071* C   4 s( 35.31%)p 1.83( 64.47%)d 0.01(  0.23%)
                                           -0.0000  0.5940 -0.0140  0.0020 -0.0000
                                           -0.0000  0.5786  0.0253 -0.5559 -0.0160
                                           -0.0000  0.0000 -0.0155 -0.0364 -0.0263
     6. (1.85412) BD ( 2) C   3 - C   4  
                ( 50.00%)   0.7071* C   3 s(  0.34%)p99.99( 99.25%)d 1.19(  0.41%)
                                            0.0004 -0.0555 -0.0178 -0.0036 -0.0000
                                           -0.0000  0.6551  0.0086 -0.7438  0.1004
                                           -0.0000 -0.0000  0.0589  0.0243 -0.0006
                ( 50.00%)   0.7071* C   4 s(  0.34%)p99.99( 99.25%)d 1.19(  0.41%)
                                            0.0004 -0.0555 -0.0178 -0.0036 -0.0000
                                           -0.0000 -0.6551 -0.0086 -0.7438  0.1004
                                           -0.0000  0.0000 -0.0589  0.0243 -0.0006
     7. (1.96600) BD ( 1) C   3 - C   7  
                ( 50.00%)   0.7071* C   3 s( 32.12%)p 2.10( 67.61%)d 0.01(  0.26%)
                                           -0.0002  0.5667  0.0097 -0.0008  0.7054
                                            0.0175  0.3371  0.0210  0.2524 -0.0213
                                            0.0009  0.0456 -0.0011  0.0230  0.0054
                ( 50.00%)   0.7071* C   7 s( 21.08%)p 3.74( 78.81%)d 0.01(  0.11%)
                                           -0.0001  0.4589  0.0153 -0.0002 -0.4879
                                            0.0358  0.1305  0.0446 -0.7277 -0.0166
                                           -0.0034  0.0284 -0.0035  0.0128  0.0085
     8. (1.96600) BD ( 1) C   4 - C   5  
                ( 50.00%)   0.7071* C   4 s( 32.12%)p 2.10( 67.61%)d 0.01(  0.26%)
                                           -0.0002  0.5667  0.0097 -0.0008 -0.7054
                                           -0.0175 -0.3371 -0.0210  0.2524 -0.0213
                                            0.0009 -0.0456  0.0011  0.0230  0.0054
                ( 50.00%)   0.7071* C   5 s( 21.08%)p 3.74( 78.81%)d 0.01(  0.11%)
                                           -0.0001  0.4589  0.0153 -0.0002  0.4879
                                           -0.0358 -0.1305 -0.0446 -0.7277 -0.0166
                                           -0.0034 -0.0284  0.0035  0.0128  0.0085
     9. (1.96600) BD ( 1) C   4 - C  11  
                ( 50.00%)   0.7071* C   4 s( 32.12%)p 2.10( 67.61%)d 0.01(  0.26%)
                                           -0.0002  0.5667  0.0097 -0.0008  0.7054
                                            0.0175 -0.3371 -0.0210  0.2524 -0.0213
                                           -0.0009  0.0456  0.0011  0.0230  0.0054
                ( 50.00%)   0.7071* C  11 s( 21.08%)p 3.74( 78.81%)d 0.01(  0.11%)
                                           -0.0001  0.4589  0.0153 -0.0002 -0.4879
                                            0.0358 -0.1305 -0.0446 -0.7277 -0.0166
                                            0.0034  0.0284  0.0035  0.0128  0.0085
    10. (1.99595) BD ( 1) C   5 - H   6  
                ( 62.78%)   0.7923* C   5 s( 31.25%)p 2.20( 68.68%)d 0.00(  0.07%)
                                            0.0000 -0.5581  0.0328  0.0001  0.6439
                                           -0.0072  0.5214 -0.0093 -0.0120  0.0043
                                           -0.0230 -0.0002  0.0012 -0.0040  0.0126
                ( 37.22%)   0.6101* H   6 s( 99.91%)p 0.00(  0.09%)
                                           -0.9995 -0.0055 -0.0229 -0.0197 -0.0004
    11. (1.94907) BD ( 1) C   5 - C  13  
                ( 49.95%)   0.7068* C   5 s( 22.53%)p 3.43( 77.31%)d 0.01(  0.15%)
                                           -0.0006  0.4744  0.0181  0.0001  0.5319
                                           -0.0339 -0.1361 -0.0491  0.6839  0.0214
                                           -0.0004  0.0330 -0.0013  0.0200  0.0066
                ( 50.05%)   0.7074* C  13 s( 23.07%)p 3.33( 76.78%)d 0.01(  0.15%)
                                            0.0004  0.4800  0.0176 -0.0009 -0.7061
                                           -0.0193 -0.1622 -0.0443 -0.4888  0.0410
                                            0.0032  0.0326 -0.0013  0.0192  0.0069
    12. (1.99595) BD ( 1) C   7 - H   8  
                ( 62.78%)   0.7923* C   7 s( 31.25%)p 2.20( 68.68%)d 0.00(  0.07%)
                                           -0.0000  0.5581 -0.0328 -0.0001  0.6439
                                           -0.0072  0.5214 -0.0093  0.0120 -0.0043
                                            0.0230 -0.0002  0.0012  0.0040 -0.0126
                ( 37.22%)   0.6101* H   8 s( 99.91%)p 0.00(  0.09%)
                                            0.9995  0.0055 -0.0229 -0.0197  0.0004
    13. (1.94907) BD ( 1) C   7 - C   9  
                ( 49.95%)   0.7068* C   7 s( 22.53%)p 3.43( 77.31%)d 0.01(  0.15%)
                                           -0.0006  0.4744  0.0181  0.0001 -0.5319
                                            0.0339  0.1361  0.0491  0.6839  0.0214
                                           -0.0004 -0.0330  0.0013  0.0200  0.0066
                ( 50.05%)   0.7074* C   9 s( 23.07%)p 3.33( 76.78%)d 0.01(  0.15%)
                                            0.0004  0.4800  0.0176 -0.0009  0.7061
                                            0.0193  0.1622  0.0443 -0.4888  0.0410
                                            0.0032 -0.0326  0.0013  0.0192  0.0069
    14. (1.98940) BD ( 1) C   7 - C  11  
                ( 50.00%)   0.7071* C   7 s( 24.75%)p 3.03( 75.10%)d 0.01(  0.15%)
                                           -0.0001  0.4972  0.0162 -0.0005  0.2425
                                            0.0613 -0.8296  0.0124  0.0056  0.0010
                                           -0.0065  0.0008 -0.0022 -0.0326 -0.0192
                ( 50.00%)   0.7071* C  11 s( 24.75%)p 3.03( 75.10%)d 0.01(  0.15%)
                                           -0.0001  0.4972  0.0162 -0.0005  0.2425
                                            0.0613  0.8296 -0.0124  0.0056  0.0010
                                            0.0065  0.0008  0.0022 -0.0326 -0.0192
    15. (1.98531) BD ( 1) C   9 - H  10  
                ( 63.17%)   0.7948* C   9 s( 30.22%)p 2.31( 69.72%)d 0.00(  0.06%)
                                           -0.0001  0.5488 -0.0319  0.0006  0.0000
                                           -0.0000  0.4677 -0.0051  0.6916 -0.0103
                                           -0.0000 -0.0000  0.0207 -0.0078  0.0124
                ( 36.83%)   0.6069* H  10 s( 99.91%)p 0.00(  0.09%)
                                            0.9996  0.0031  0.0000 -0.0167 -0.0242
    16. (1.98136) BD ( 1) C   9 - C  13  
                ( 50.00%)   0.7071* C   9 s( 23.21%)p 3.30( 76.64%)d 0.01(  0.15%)
                                           -0.0001  0.4816  0.0117  0.0014  0.0000
                                            0.0000 -0.8512  0.0047  0.1949  0.0612
                                            0.0000  0.0000 -0.0013 -0.0352 -0.0173
                ( 50.00%)   0.7071* C  13 s( 23.21%)p 3.30( 76.64%)d 0.01(  0.15%)
                                           -0.0001  0.4816  0.0117  0.0014  0.0000
                                            0.0000  0.8512 -0.0047  0.1949  0.0612
                                            0.0000  0.0000  0.0013 -0.0352 -0.0173
    17. (1.99595) BD ( 1) C  11 - H  12  
                ( 62.78%)   0.7923* C  11 s( 31.25%)p 2.20( 68.68%)d 0.00(  0.07%)
                                           -0.0000  0.5581 -0.0328 -0.0001  0.6439
                                           -0.0072 -0.5214  0.0093  0.0120 -0.0043
                                           -0.0230 -0.0002 -0.0012  0.0040 -0.0126
                ( 37.22%)   0.6101* H  12 s( 99.91%)p 0.00(  0.09%)
                                            0.9995  0.0055 -0.0229  0.0197  0.0004
    18. (1.94907) BD ( 1) C  11 - C  13  
                ( 49.95%)   0.7068* C  11 s( 22.53%)p 3.43( 77.31%)d 0.01(  0.15%)
                                           -0.0006  0.4744  0.0181  0.0001 -0.5319
                                            0.0339 -0.1361 -0.0491  0.6839  0.0214
                                            0.0004 -0.0330 -0.0013  0.0200  0.0066
                ( 50.05%)   0.7074* C  13 s( 23.07%)p 3.33( 76.78%)d 0.01(  0.15%)
                                            0.0004  0.4800  0.0176 -0.0009  0.7061
                                            0.0193 -0.1622 -0.0443 -0.4888  0.0410
                                           -0.0032 -0.0326 -0.0013  0.0192  0.0069
    19. (1.98531) BD ( 1) C  13 - H  14  
                ( 63.17%)   0.7948* C  13 s( 30.22%)p 2.31( 69.72%)d 0.00(  0.06%)
                                            0.0001 -0.5488  0.0319 -0.0006  0.0000
                                            0.0000  0.4677 -0.0051 -0.6916  0.0103
                                            0.0000  0.0000  0.0207  0.0078 -0.0124
                ( 36.83%)   0.6069* H  14 s( 99.91%)p 0.00(  0.09%)
                                           -0.9996 -0.0031  0.0000 -0.0167  0.0242
    20. (1.99915) CR ( 1) C   1           s(100.00%)p 0.00(  0.00%)
                                            1.0000  0.0003  0.0000 -0.0000  0.0003
                                           -0.0000  0.0000  0.0000  0.0003  0.0000
                                            0.0000  0.0000  0.0000  0.0000  0.0000
    21. (1.99856) CR ( 1) C   3           s(100.00%)p 0.00(  0.00%)
                                            1.0000  0.0002  0.0000  0.0000  0.0000
                                            0.0000 -0.0001  0.0000  0.0003 -0.0000
                                            0.0000  0.0000 -0.0000 -0.0000  0.0000
    22. (1.99856) CR ( 1) C   4           s(100.00%)p 0.00(  0.00%)
                                            1.0000  0.0002  0.0000  0.0000  0.0000
                                            0.0000  0.0001 -0.0000  0.0003 -0.0000
                                            0.0000 -0.0000  0.0000 -0.0000  0.0000
    23. (1.99915) CR ( 1) C   5           s(100.00%)p 0.00(  0.00%)
                                            1.0000  0.0003  0.0000 -0.0000  0.0003
                                           -0.0000 -0.0000 -0.0000  0.0003  0.0000
                                           -0.0000  0.0000 -0.0000  0.0000  0.0000
    24. (1.99915) CR ( 1) C   7           s(100.00%)p 0.00(  0.00%)
                                            1.0000  0.0003  0.0000 -0.0000 -0.0003
                                            0.0000  0.0000  0.0000  0.0003  0.0000
                                           -0.0000 -0.0000  0.0000  0.0000  0.0000
    25. (1.99921) CR ( 1) C   9           s(100.00%)p 0.00(  0.00%)
                                            1.0000 -0.0003 -0.0000  0.0000  0.0000
                                           -0.0000 -0.0001 -0.0000  0.0005 -0.0000
                                           -0.0000 -0.0000  0.0000 -0.0000 -0.0000
    26. (1.99915) CR ( 1) C  11           s(100.00%)p 0.00(  0.00%)
                                            1.0000  0.0003  0.0000 -0.0000 -0.0003
                                            0.0000 -0.0000 -0.0000  0.0003  0.0000
                                            0.0000 -0.0000 -0.0000  0.0000  0.0000
    27. (1.99921) CR ( 1) C  13           s(100.00%)p 0.00(  0.00%)
                                            1.0000 -0.0003 -0.0000  0.0000 -0.0000
                                           -0.0000  0.0001  0.0000  0.0005 -0.0000
                                           -0.0000 -0.0000 -0.0000 -0.0000 -0.0000
    28. (0.00313) RY*( 1) C   1           s(  7.75%)p 8.01( 62.10%)d 3.89( 30.15%)
                                           -0.0000 -0.0087  0.2654 -0.0837 -0.0272
                                           -0.1472  0.0219  0.0372 -0.0183  0.7723
                                            0.3160  0.0133 -0.3989 -0.0684  0.1942
    29. (0.00201) RY*( 2) C   1           s(  6.59%)p11.53( 76.01%)d 2.64( 17.39%)
                                           -0.0000 -0.0285  0.2552 -0.0033 -0.0513
                                            0.1475  0.0087  0.8404  0.0006 -0.1713
                                            0.3811  0.0620  0.1183  0.0175 -0.1028
    30. (0.00156) RY*( 3) C   1           s(  5.18%)p16.00( 82.88%)d 2.31( 11.94%)
                                           -0.0000 -0.0459  0.2093 -0.0767 -0.0293
                                           -0.8626  0.0477 -0.0617  0.0095 -0.2786
                                            0.1892  0.0148  0.1940 -0.0892  0.1944
    31. (0.00116) RY*( 4) C   1           s( 48.33%)p 0.85( 41.16%)d 0.22( 10.51%)
                                            0.0000  0.0368  0.6925  0.0491  0.0026
                                            0.3402  0.0049 -0.3954  0.0076 -0.3735
                                            0.1998  0.0686 -0.2102 -0.0552  0.1150
    32. (0.00032) RY*( 5) C   1           s( 22.86%)p 0.40(  9.06%)d 2.98( 68.08%)
                                           -0.0000 -0.0133  0.4651  0.1102 -0.0198
                                            0.0125  0.0003  0.1970 -0.0120  0.2261
                                           -0.6931  0.0751  0.3391 -0.0970  0.2652
    33. (0.00024) RY*( 6) C   1           s(  1.71%)p11.52( 19.74%)d45.83( 78.55%)
                                           -0.0000 -0.0289 -0.0260  0.1250 -0.0115
                                           -0.2092  0.0047  0.2758  0.0083 -0.2781
                                           -0.3972  0.0264 -0.7916 -0.0205 -0.0071
    34. (0.00022) RY*( 7) C   1           s( 13.53%)p 0.59(  8.01%)d 5.80( 78.46%)
                                           -0.0000 -0.0188  0.3168  0.1860 -0.0018
                                           -0.2128  0.0146 -0.0983 -0.0068  0.1577
                                           -0.0843 -0.0101  0.0268  0.3364 -0.8146
    35. (0.00002) RY*( 8) C   1           s(  3.37%)p 0.11(  0.36%)d28.60( 96.27%)
    36. (0.00003) RY*( 9) C   1           s(  3.93%)p 0.14(  0.56%)d24.30( 95.51%)
    37. (0.00000) RY*(10) C   1           s( 87.13%)p 0.00(  0.21%)d 0.15( 12.66%)
    38. (0.00129) RY*( 1) H   2           s( 99.34%)p 0.01(  0.66%)
                                           -0.0035  0.9967 -0.0806  0.0103 -0.0044
    39. (0.00004) RY*( 2) H   2           s(  0.01%)p 1.00( 99.99%)
    40. (0.00002) RY*( 3) H   2           s(  0.05%)p99.99( 99.95%)
    41. (0.00002) RY*( 4) H   2           s(  0.70%)p99.99( 99.30%)
    42. (0.00494) RY*( 1) C   3           s(  0.64%)p99.99( 85.31%)d21.82( 14.04%)
                                           -0.0000 -0.0124  0.0579  0.0542  0.0000
                                            0.0000  0.0686 -0.8045 -0.0322 -0.4474
                                            0.0000  0.0000 -0.2804 -0.0050 -0.2486
    43. (0.00208) RY*( 2) C   3           s(  0.00%)p 1.00( 77.67%)d 0.29( 22.33%)
                                            0.0000 -0.0000 -0.0000  0.0000 -0.0318
                                            0.8807 -0.0000 -0.0000 -0.0000  0.0000
                                           -0.4438  0.1624  0.0000 -0.0000 -0.0000
    44. (0.00163) RY*( 3) C   3           s(  1.40%)p60.33( 84.29%)d10.24( 14.31%)
                                           -0.0000 -0.0361  0.0902 -0.0673 -0.0000
                                           -0.0000  0.0267  0.5603 -0.0748 -0.7230
                                           -0.0000 -0.0000 -0.1716  0.1605 -0.2964
    45. (0.00067) RY*( 4) C   3           s( 24.89%)p 0.71( 17.60%)d 2.31( 57.51%)
                                            0.0000  0.0124  0.4987 -0.0097 -0.0000
                                           -0.0000 -0.0399  0.0298 -0.0087  0.4164
                                           -0.0000 -0.0000 -0.4514  0.5581 -0.2447
    46. (0.00052) RY*( 5) C   3           s(  0.00%)p 1.00(  8.80%)d10.36( 91.20%)
                                            0.0000 -0.0000 -0.0000  0.0000 -0.0434
                                            0.2935 -0.0000 -0.0000 -0.0000  0.0000
                                            0.7847  0.5442  0.0000 -0.0000 -0.0000
    47. (0.00042) RY*( 6) C   3           s( 71.06%)p 0.04(  2.98%)d 0.37( 25.96%)
                                           -0.0000 -0.0064  0.8422  0.0359 -0.0000
                                           -0.0000  0.0126 -0.0177 -0.0264 -0.1692
                                           -0.0000 -0.0000  0.1997 -0.3074  0.3539
    48. (0.00008) RY*( 7) C   3           s(  0.00%)p 1.00( 13.95%)d 6.17( 86.05%)
    49. (0.00005) RY*( 8) C   3           s(  1.34%)p 1.68(  2.25%)d71.89( 96.41%)
    50. (0.00000) RY*( 9) C   3           s( 99.16%)p 0.01(  0.71%)d 0.00(  0.13%)
    51. (0.00001) RY*(10) C   3           s(  1.61%)p 4.66(  7.50%)d56.55( 90.89%)
    52. (0.00494) RY*( 1) C   4           s(  0.64%)p99.99( 85.31%)d21.82( 14.04%)
                                            0.0000 -0.0124  0.0579  0.0542 -0.0000
                                            0.0000 -0.0686  0.8045 -0.0322 -0.4474
                                            0.0000 -0.0000  0.2804 -0.0050 -0.2486
    53. (0.00208) RY*( 2) C   4           s(  0.00%)p 1.00( 77.67%)d 0.29( 22.33%)
                                            0.0000 -0.0000 -0.0000 -0.0000 -0.0318
                                            0.8807  0.0000 -0.0000 -0.0000  0.0000
                                            0.4438  0.1624 -0.0000 -0.0000 -0.0000
    54. (0.00163) RY*( 3) C   4           s(  1.40%)p60.33( 84.29%)d10.24( 14.31%)
                                           -0.0000 -0.0361  0.0902 -0.0673  0.0000
                                            0.0000 -0.0267 -0.5603 -0.0748 -0.7230
                                           -0.0000  0.0000  0.1716  0.1605 -0.2964
    55. (0.00067) RY*( 4) C   4           s( 24.89%)p 0.71( 17.60%)d 2.31( 57.51%)
                                           -0.0000  0.0124  0.4987 -0.0097  0.0000
                                            0.0000  0.0399 -0.0298 -0.0087  0.4164
                                           -0.0000  0.0000  0.4514  0.5581 -0.2447
    56. (0.00052) RY*( 5) C   4           s(  0.00%)p 1.00(  8.80%)d10.36( 91.20%)
                                           -0.0000 -0.0000  0.0000 -0.0000  0.0434
                                           -0.2935  0.0000  0.0000 -0.0000  0.0000
                                            0.7847 -0.5442 -0.0000  0.0000  0.0000
    57. (0.00042) RY*( 6) C   4           s( 71.06%)p 0.04(  2.98%)d 0.37( 25.96%)
                                           -0.0000 -0.0064  0.8422  0.0359  0.0000
                                            0.0000 -0.0126  0.0177 -0.0264 -0.1692
                                           -0.0000  0.0000 -0.1997 -0.3074  0.3539
    58. (0.00008) RY*( 7) C   4           s(  0.00%)p 1.00( 13.95%)d 6.17( 86.05%)
    59. (0.00005) RY*( 8) C   4           s(  1.34%)p 1.68(  2.25%)d71.89( 96.41%)
    60. (0.00000) RY*( 9) C   4           s( 99.16%)p 0.01(  0.71%)d 0.00(  0.13%)
    61. (0.00001) RY*(10) C   4           s(  1.61%)p 4.66(  7.50%)d56.55( 90.89%)
    62. (0.00313) RY*( 1) C   5           s(  7.75%)p 8.01( 62.10%)d 3.89( 30.15%)
                                           -0.0000 -0.0087  0.2654 -0.0837 -0.0272
                                           -0.1472 -0.0219 -0.0372 -0.0183  0.7723
                                           -0.3160  0.0133  0.3989 -0.0684  0.1942
    63. (0.00201) RY*( 2) C   5           s(  6.59%)p11.53( 76.01%)d 2.64( 17.39%)
                                           -0.0000 -0.0285  0.2552 -0.0033 -0.0513
                                            0.1475 -0.0087 -0.8404  0.0006 -0.1713
                                           -0.3811  0.0620 -0.1183  0.0175 -0.1028
    64. (0.00156) RY*( 3) C   5           s(  5.18%)p16.00( 82.88%)d 2.31( 11.94%)
                                           -0.0000 -0.0459  0.2093 -0.0767 -0.0293
                                           -0.8626 -0.0477  0.0617  0.0095 -0.2786
                                           -0.1892  0.0148 -0.1940 -0.0892  0.1944
    65. (0.00116) RY*( 4) C   5           s( 48.33%)p 0.85( 41.16%)d 0.22( 10.51%)
                                            0.0000  0.0368  0.6925  0.0491  0.0026
                                            0.3402 -0.0049  0.3954  0.0076 -0.3735
                                           -0.1998  0.0686  0.2102 -0.0552  0.1150
    66. (0.00032) RY*( 5) C   5           s( 22.86%)p 0.40(  9.06%)d 2.98( 68.08%)
                                           -0.0000 -0.0133  0.4651  0.1102 -0.0198
                                            0.0125 -0.0003 -0.1970 -0.0120  0.2261
                                            0.6931  0.0751 -0.3391 -0.0970  0.2652
    67. (0.00024) RY*( 6) C   5           s(  1.71%)p11.52( 19.74%)d45.83( 78.55%)
                                           -0.0000 -0.0289 -0.0260  0.1250 -0.0115
                                           -0.2092 -0.0047 -0.2758  0.0083 -0.2781
                                            0.3972  0.0264  0.7916 -0.0205 -0.0071
    68. (0.00022) RY*( 7) C   5           s( 13.53%)p 0.59(  8.01%)d 5.80( 78.46%)
                                           -0.0000 -0.0188  0.3168  0.1860 -0.0018
                                           -0.2128 -0.0146  0.0983 -0.0068  0.1577
                                            0.0843 -0.0101 -0.0268  0.3364 -0.8146
    69. (0.00002) RY*( 8) C   5           s(  3.37%)p 0.11(  0.36%)d28.60( 96.27%)
    70. (0.00003) RY*( 9) C   5           s(  3.93%)p 0.14(  0.56%)d24.30( 95.51%)
    71. (0.00000) RY*(10) C   5           s( 87.13%)p 0.00(  0.21%)d 0.15( 12.66%)
    72. (0.00129) RY*( 1) H   6           s( 99.34%)p 0.01(  0.66%)
                                           -0.0035  0.9967 -0.0806 -0.0103 -0.0044
    73. (0.00004) RY*( 2) H   6           s(  0.01%)p 1.00( 99.99%)
    74. (0.00002) RY*( 3) H   6           s(  0.05%)p99.99( 99.95%)
    75. (0.00002) RY*( 4) H   6           s(  0.70%)p99.99( 99.30%)
    76. (0.00313) RY*( 1) C   7           s(  7.75%)p 8.01( 62.10%)d 3.89( 30.15%)
                                           -0.0000 -0.0087  0.2654 -0.0837  0.0272
                                            0.1472  0.0219  0.0372 -0.0183  0.7723
                                           -0.3160 -0.0133 -0.3989 -0.0684  0.1942
    77. (0.00201) RY*( 2) C   7           s(  6.59%)p11.53( 76.01%)d 2.64( 17.39%)
                                           -0.0000 -0.0285  0.2552 -0.0033  0.0513
                                           -0.1475  0.0087  0.8404  0.0006 -0.1713
                                           -0.3811 -0.0620  0.1183  0.0175 -0.1028
    78. (0.00156) RY*( 3) C   7           s(  5.18%)p16.00( 82.88%)d 2.31( 11.94%)
                                           -0.0000 -0.0459  0.2093 -0.0767  0.0293
                                            0.8626  0.0477 -0.0617  0.0095 -0.2786
                                           -0.1892 -0.0148  0.1940 -0.0892  0.1944
    79. (0.00116) RY*( 4) C   7           s( 48.33%)p 0.85( 41.16%)d 0.22( 10.51%)
                                            0.0000  0.0368  0.6925  0.0491 -0.0026
                                           -0.3402  0.0049 -0.3954  0.0076 -0.3735
                                           -0.1998 -0.0686 -0.2102 -0.0552  0.1150
    80. (0.00032) RY*( 5) C   7           s( 22.86%)p 0.40(  9.06%)d 2.98( 68.08%)
                                           -0.0000 -0.0133  0.4651  0.1102  0.0198
                                           -0.0125  0.0003  0.1970 -0.0120  0.2261
                                            0.6931 -0.0751  0.3391 -0.0970  0.2652
    81. (0.00024) RY*( 6) C   7           s(  1.71%)p11.52( 19.74%)d45.83( 78.55%)
                                           -0.0000 -0.0289 -0.0260  0.1250  0.0115
                                            0.2092  0.0047  0.2758  0.0083 -0.2781
                                            0.3972 -0.0264 -0.7916 -0.0205 -0.0071
    82. (0.00022) RY*( 7) C   7           s( 13.53%)p 0.59(  8.01%)d 5.80( 78.46%)
                                           -0.0000 -0.0188  0.3168  0.1860  0.0018
                                            0.2128  0.0146 -0.0983 -0.0068  0.1577
                                            0.0843  0.0101  0.0268  0.3364 -0.8146
    83. (0.00002) RY*( 8) C   7           s(  3.37%)p 0.11(  0.36%)d28.60( 96.27%)
    84. (0.00003) RY*( 9) C   7           s(  3.93%)p 0.14(  0.56%)d24.30( 95.51%)
    85. (0.00000) RY*(10) C   7           s( 87.13%)p 0.00(  0.21%)d 0.15( 12.66%)
    86. (0.00129) RY*( 1) H   8           s( 99.34%)p 0.01(  0.66%)
                                           -0.0035  0.9967  0.0806  0.0103 -0.0044
    87. (0.00004) RY*( 2) H   8           s(  0.01%)p 1.00( 99.99%)
    88. (0.00002) RY*( 3) H   8           s(  0.05%)p99.99( 99.95%)
    89. (0.00002) RY*( 4) H   8           s(  0.70%)p99.99( 99.30%)
    90. (0.00238) RY*( 1) C   9           s(  1.01%)p89.85( 90.43%)d 8.51(  8.57%)
                                           -0.0000  0.0565  0.0422  0.0714 -0.0000
                                            0.0000 -0.0089 -0.8886 -0.0535 -0.3344
                                            0.0000  0.0000  0.2614  0.0580 -0.1183
    91. (0.00165) RY*( 2) C   9           s(  1.39%)p49.51( 68.76%)d21.50( 29.85%)
                                            0.0000 -0.0369  0.0799 -0.0783 -0.0000
                                           -0.0000  0.0407 -0.2416  0.0287  0.7916
                                           -0.0000 -0.0000 -0.0583  0.2693 -0.4718
    92. (0.00153) RY*( 3) C   9           s(  0.00%)p 1.00( 77.26%)d 0.29( 22.74%)
                                            0.0000 -0.0000 -0.0000  0.0000 -0.0198
                                            0.8787 -0.0000 -0.0000  0.0000 -0.0000
                                           -0.4746  0.0467 -0.0000 -0.0000  0.0000
    93. (0.00097) RY*( 4) C   9           s( 87.82%)p 0.06(  5.51%)d 0.08(  6.68%)
                                            0.0000  0.0071  0.9366  0.0294 -0.0000
                                           -0.0000  0.0120  0.1027  0.0363 -0.2075
                                           -0.0000  0.0000 -0.1677  0.0692 -0.1841
    94. (0.00055) RY*( 5) C   9           s(  3.40%)p 7.03( 23.94%)d21.34( 72.66%)
                                           -0.0000 -0.0058  0.1828 -0.0246  0.0000
                                           -0.0000  0.0242 -0.3578 -0.0030  0.3328
                                           -0.0000 -0.0000 -0.4483 -0.3788  0.6182
    95. (0.00039) RY*( 6) C   9           s(  0.00%)p 1.00( 22.74%)d 3.40( 77.26%)
                                            0.0000 -0.0000 -0.0000  0.0000 -0.0219
                                            0.4764 -0.0000 -0.0000  0.0000 -0.0000
                                            0.8725 -0.1062 -0.0000 -0.0000  0.0000
    96. (0.00019) RY*( 7) C   9           s( 10.62%)p 0.98( 10.35%)d 7.44( 79.03%)
                                            0.0000 -0.0366  0.2725  0.1748  0.0000
                                            0.0000  0.0007  0.0910  0.0152  0.3082
                                           -0.0000 -0.0000  0.8002 -0.0096  0.3872
    97. (0.00006) RY*( 8) C   9           s(  0.00%)p 1.00(  0.21%)d99.99( 99.79%)
    98. (0.00003) RY*( 9) C   9           s(  1.34%)p 0.53(  0.72%)d72.87( 97.94%)
    99. (0.00000) RY*(10) C   9           s( 94.85%)p 0.00(  0.18%)d 0.05(  4.97%)
   100. (0.00070) RY*( 1) H  10           s( 99.02%)p 0.01(  0.98%)
                                           -0.0015  0.9951  0.0000  0.0987 -0.0043
   101. (0.00003) RY*( 2) H  10           s(  0.00%)p 1.00(100.00%)
   102. (0.00004) RY*( 3) H  10           s(  0.69%)p99.99( 99.31%)
   103. (0.00001) RY*( 4) H  10           s(  0.37%)p99.99( 99.63%)
   104. (0.00313) RY*( 1) C  11           s(  7.75%)p 8.01( 62.10%)d 3.89( 30.15%)
                                           -0.0000 -0.0087  0.2654 -0.0837  0.0272
                                            0.1472 -0.0219 -0.0372 -0.0183  0.7723
                                            0.3160 -0.0133  0.3989 -0.0684  0.1942
   105. (0.00201) RY*( 2) C  11           s(  6.59%)p11.53( 76.01%)d 2.64( 17.39%)
                                           -0.0000 -0.0285  0.2552 -0.0033  0.0513
                                           -0.1475 -0.0087 -0.8404  0.0006 -0.1713
                                            0.3811 -0.0620 -0.1183  0.0175 -0.1028
   106. (0.00156) RY*( 3) C  11           s(  5.18%)p16.00( 82.88%)d 2.31( 11.94%)
                                           -0.0000 -0.0459  0.2093 -0.0767  0.0293
                                            0.8626 -0.0477  0.0617  0.0095 -0.2786
                                            0.1892 -0.0148 -0.1940 -0.0892  0.1944
   107. (0.00116) RY*( 4) C  11           s( 48.33%)p 0.85( 41.16%)d 0.22( 10.51%)
                                            0.0000  0.0368  0.6925  0.0491 -0.0026
                                           -0.3402 -0.0049  0.3954  0.0076 -0.3735
                                            0.1998 -0.0686  0.2102 -0.0552  0.1150
   108. (0.00032) RY*( 5) C  11           s( 22.86%)p 0.40(  9.06%)d 2.98( 68.08%)
                                           -0.0000 -0.0133  0.4651  0.1102  0.0198
                                           -0.0125 -0.0003 -0.1970 -0.0120  0.2261
                                           -0.6931 -0.0751 -0.3391 -0.0970  0.2652
   109. (0.00024) RY*( 6) C  11           s(  1.71%)p11.52( 19.74%)d45.83( 78.55%)
                                           -0.0000 -0.0289 -0.0260  0.1250  0.0115
                                            0.2092 -0.0047 -0.2758  0.0083 -0.2781
                                           -0.3972 -0.0264  0.7916 -0.0205 -0.0071
   110. (0.00022) RY*( 7) C  11           s( 13.53%)p 0.59(  8.01%)d 5.80( 78.46%)
                                           -0.0000 -0.0188  0.3168  0.1860  0.0018
                                            0.2128 -0.0146  0.0983 -0.0068  0.1577
                                           -0.0843  0.0101 -0.0268  0.3364 -0.8146
   111. (0.00002) RY*( 8) C  11           s(  3.37%)p 0.11(  0.36%)d28.60( 96.27%)
   112. (0.00003) RY*( 9) C  11           s(  3.93%)p 0.14(  0.56%)d24.30( 95.51%)
   113. (0.00000) RY*(10) C  11           s( 87.13%)p 0.00(  0.21%)d 0.15( 12.66%)
   114. (0.00129) RY*( 1) H  12           s( 99.34%)p 0.01(  0.66%)
                                           -0.0035  0.9967  0.0806 -0.0103 -0.0044
   115. (0.00004) RY*( 2) H  12           s(  0.01%)p 1.00( 99.99%)
   116. (0.00002) RY*( 3) H  12           s(  0.05%)p99.99( 99.95%)
   117. (0.00002) RY*( 4) H  12           s(  0.70%)p99.99( 99.30%)
   118. (0.00238) RY*( 1) C  13           s(  1.01%)p89.85( 90.43%)d 8.51(  8.57%)
                                           -0.0000  0.0565  0.0422  0.0714  0.0000
                                            0.0000  0.0089  0.8886 -0.0535 -0.3344
                                            0.0000 -0.0000 -0.2614  0.0580 -0.1183
   119. (0.00165) RY*( 2) C  13           s(  1.39%)p49.51( 68.76%)d21.50( 29.85%)
                                            0.0000 -0.0369  0.0799 -0.0783 -0.0000
                                           -0.0000 -0.0407  0.2416  0.0287  0.7916
                                           -0.0000  0.0000  0.0583  0.2693 -0.4718
   120. (0.00153) RY*( 3) C  13           s(  0.00%)p 1.00( 77.26%)d 0.29( 22.74%)
                                           -0.0000 -0.0000 -0.0000  0.0000 -0.0198
                                            0.8787  0.0000  0.0000  0.0000 -0.0000
                                            0.4746  0.0467  0.0000 -0.0000  0.0000
   121. (0.00097) RY*( 4) C  13           s( 87.82%)p 0.06(  5.51%)d 0.08(  6.68%)
                                            0.0000  0.0071  0.9366  0.0294  0.0000
                                           -0.0000 -0.0120 -0.1027  0.0363 -0.2075
                                           -0.0000 -0.0000  0.1677  0.0692 -0.1841
   122. (0.00055) RY*( 5) C  13           s(  3.40%)p 7.03( 23.94%)d21.34( 72.66%)
                                           -0.0000 -0.0058  0.1828 -0.0246  0.0000
                                           -0.0000 -0.0242  0.3578 -0.0030  0.3328
                                           -0.0000 -0.0000  0.4483 -0.3788  0.6182
   123. (0.00039) RY*( 6) C  13           s(  0.00%)p 1.00( 22.74%)d 3.40( 77.26%)
                                            0.0000  0.0000  0.0000 -0.0000  0.0219
                                           -0.4764 -0.0000 -0.0000 -0.0000  0.0000
                                            0.8725  0.1062 -0.0000  0.0000 -0.0000
   124. (0.00019) RY*( 7) C  13           s( 10.62%)p 0.98( 10.35%)d 7.44( 79.03%)
                                            0.0000 -0.0366  0.2725  0.1748 -0.0000
                                            0.0000 -0.0007 -0.0910  0.0152  0.3082
                                           -0.0000 -0.0000 -0.8002 -0.0096  0.3872
   125. (0.00006) RY*( 8) C  13           s(  0.00%)p 1.00(  0.21%)d99.99( 99.79%)
   126. (0.00003) RY*( 9) C  13           s(  1.34%)p 0.53(  0.72%)d72.87( 97.94%)
   127. (0.00000) RY*(10) C  13           s( 94.85%)p 0.00(  0.18%)d 0.05(  4.97%)
   128. (0.00070) RY*( 1) H  14           s( 99.02%)p 0.01(  0.98%)
                                           -0.0015  0.9951  0.0000 -0.0987 -0.0043
   129. (0.00003) RY*( 2) H  14           s(  0.00%)p 1.00(100.00%)
   130. (0.00004) RY*( 3) H  14           s(  0.69%)p99.99( 99.31%)
   131. (0.00001) RY*( 4) H  14           s(  0.37%)p99.99( 99.63%)
   132. (0.02847) BD*( 1) C   1 - H   2  
                ( 37.22%)   0.6101* C   1 s( 31.25%)p 2.20( 68.68%)d 0.00(  0.07%)
                                           -0.0000  0.5581 -0.0328 -0.0001 -0.6439
                                            0.0072  0.5214 -0.0093  0.0120 -0.0043
                                           -0.0230  0.0002  0.0012  0.0040 -0.0126
                ( 62.78%)  -0.7923* H   2 s( 99.91%)p 0.00(  0.09%)
                                            0.9995  0.0055  0.0229 -0.0197  0.0004
   133. (0.02916) BD*( 1) C   1 - C   3  
                ( 50.00%)   0.7071* C   1 s( 21.08%)p 3.74( 78.81%)d 0.01(  0.11%)
                                           -0.0001  0.4589  0.0153 -0.0002  0.4879
                                           -0.0358  0.1305  0.0446 -0.7277 -0.0166
                                            0.0034 -0.0284 -0.0035  0.0128  0.0085
                ( 50.00%)  -0.7071* C   3 s( 32.12%)p 2.10( 67.61%)d 0.01(  0.26%)
                                           -0.0002  0.5667  0.0097 -0.0008 -0.7054
                                           -0.0175  0.3371  0.0210  0.2524 -0.0213
                                           -0.0009 -0.0456 -0.0011  0.0230  0.0054
   134. (0.00171) BD*( 1) C   1 - C   5  
                ( 50.00%)   0.7071* C   1 s( 24.75%)p 3.03( 75.10%)d 0.01(  0.15%)
                                           -0.0001  0.4972  0.0162 -0.0005 -0.2425
                                           -0.0613 -0.8296  0.0124  0.0056  0.0010
                                            0.0065 -0.0008 -0.0022 -0.0326 -0.0192
                ( 50.00%)  -0.7071* C   5 s( 24.75%)p 3.03( 75.10%)d 0.01(  0.15%)
                                           -0.0001  0.4972  0.0162 -0.0005 -0.2425
                                           -0.0613  0.8296 -0.0124  0.0056  0.0010
                                           -0.0065 -0.0008  0.0022 -0.0326 -0.0192
   135. (0.00332) BD*( 1) C   1 - C   9  
                ( 50.05%)   0.7074* C   1 s( 22.53%)p 3.43( 77.31%)d 0.01(  0.15%)
                                           -0.0006  0.4744  0.0181  0.0001  0.5319
                                           -0.0339  0.1361  0.0491  0.6839  0.0214
                                            0.0004  0.0330  0.0013  0.0200  0.0066
                ( 49.95%)  -0.7068* C   9 s( 23.07%)p 3.33( 76.78%)d 0.01(  0.15%)
                                            0.0004  0.4800  0.0176 -0.0009 -0.7061
                                           -0.0193  0.1622  0.0443 -0.4888  0.0410
                                           -0.0032  0.0326  0.0013  0.0192  0.0069
   136. (0.03983) BD*( 1) C   3 - C   4  
                ( 50.00%)   0.7071* C   3 s( 35.31%)p 1.83( 64.47%)d 0.01(  0.23%)
                                           -0.0000  0.5940 -0.0140  0.0020 -0.0000
                                           -0.0000 -0.5786 -0.0253 -0.5559 -0.0160
                                           -0.0000 -0.0000  0.0155 -0.0364 -0.0263
                ( 50.00%)  -0.7071* C   4 s( 35.31%)p 1.83( 64.47%)d 0.01(  0.23%)
                                           -0.0000  0.5940 -0.0140  0.0020 -0.0000
                                           -0.0000  0.5786  0.0253 -0.5559 -0.0160
                                           -0.0000  0.0000 -0.0155 -0.0364 -0.0263
   137. (0.18925) BD*( 2) C   3 - C   4  
                ( 50.00%)   0.7071* C   3 s(  0.34%)p99.99( 99.25%)d 1.19(  0.41%)
                                            0.0004 -0.0555 -0.0178 -0.0036 -0.0000
                                           -0.0000  0.6551  0.0086 -0.7438  0.1004
                                           -0.0000 -0.0000  0.0589  0.0243 -0.0006
                ( 50.00%)  -0.7071* C   4 s(  0.34%)p99.99( 99.25%)d 1.19(  0.41%)
                                            0.0004 -0.0555 -0.0178 -0.0036 -0.0000
                                           -0.0000 -0.6551 -0.0086 -0.7438  0.1004
                                           -0.0000  0.0000 -0.0589  0.0243 -0.0006
   138. (0.02916) BD*( 1) C   3 - C   7  
                ( 50.00%)   0.7071* C   3 s( 32.12%)p 2.10( 67.61%)d 0.01(  0.26%)
                                            0.0002 -0.5667 -0.0097  0.0008 -0.7054
                                           -0.0175 -0.3371 -0.0210 -0.2524  0.0213
                                           -0.0009 -0.0456  0.0011 -0.0230 -0.0054
                ( 50.00%)  -0.7071* C   7 s( 21.08%)p 3.74( 78.81%)d 0.01(  0.11%)
                                            0.0001 -0.4589 -0.0153  0.0002  0.4879
                                           -0.0358 -0.1305 -0.0446  0.7277  0.0166
                                            0.0034 -0.0284  0.0035 -0.0128 -0.0085
   139. (0.02916) BD*( 1) C   4 - C   5  
                ( 50.00%)   0.7071* C   4 s( 32.12%)p 2.10( 67.61%)d 0.01(  0.26%)
                                            0.0002 -0.5667 -0.0097  0.0008  0.7054
                                            0.0175  0.3371  0.0210 -0.2524  0.0213
                                           -0.0009  0.0456 -0.0011 -0.0230 -0.0054
                ( 50.00%)  -0.7071* C   5 s( 21.08%)p 3.74( 78.81%)d 0.01(  0.11%)
                                            0.0001 -0.4589 -0.0153  0.0002 -0.4879
                                            0.0358  0.1305  0.0446  0.7277  0.0166
                                            0.0034  0.0284 -0.0035 -0.0128 -0.0085
   140. (0.02916) BD*( 1) C   4 - C  11  
                ( 50.00%)   0.7071* C   4 s( 32.12%)p 2.10( 67.61%)d 0.01(  0.26%)
                                            0.0002 -0.5667 -0.0097  0.0008 -0.7054
                                           -0.0175  0.3371  0.0210 -0.2524  0.0213
                                            0.0009 -0.0456 -0.0011 -0.0230 -0.0054
                ( 50.00%)  -0.7071* C  11 s( 21.08%)p 3.74( 78.81%)d 0.01(  0.11%)
                                            0.0001 -0.4589 -0.0153  0.0002  0.4879
                                           -0.0358  0.1305  0.0446  0.7277  0.0166
                                           -0.0034 -0.0284 -0.0035 -0.0128 -0.0085
   141. (0.02847) BD*( 1) C   5 - H   6  
                ( 37.22%)   0.6101* C   5 s( 31.25%)p 2.20( 68.68%)d 0.00(  0.07%)
                                           -0.0000  0.5581 -0.0328 -0.0001 -0.6439
                                            0.0072 -0.5214  0.0093  0.0120 -0.0043
                                            0.0230  0.0002 -0.0012  0.0040 -0.0126
                ( 62.78%)  -0.7923* H   6 s( 99.91%)p 0.00(  0.09%)
                                            0.9995  0.0055  0.0229  0.0197  0.0004
   142. (0.00332) BD*( 1) C   5 - C  13  
                ( 50.05%)   0.7074* C   5 s( 22.53%)p 3.43( 77.31%)d 0.01(  0.15%)
                                           -0.0006  0.4744  0.0181  0.0001  0.5319
                                           -0.0339 -0.1361 -0.0491  0.6839  0.0214
                                           -0.0004  0.0330 -0.0013  0.0200  0.0066
                ( 49.95%)  -0.7068* C  13 s( 23.07%)p 3.33( 76.78%)d 0.01(  0.15%)
                                            0.0004  0.4800  0.0176 -0.0009 -0.7061
                                           -0.0193 -0.1622 -0.0443 -0.4888  0.0410
                                            0.0032  0.0326 -0.0013  0.0192  0.0069
   143. (0.02847) BD*( 1) C   7 - H   8  
                ( 37.22%)   0.6101* C   7 s( 31.25%)p 2.20( 68.68%)d 0.00(  0.07%)
                                            0.0000 -0.5581  0.0328  0.0001 -0.6439
                                            0.0072 -0.5214  0.0093 -0.0120  0.0043
                                           -0.0230  0.0002 -0.0012 -0.0040  0.0126
                ( 62.78%)  -0.7923* H   8 s( 99.91%)p 0.00(  0.09%)
                                           -0.9995 -0.0055  0.0229  0.0197 -0.0004
   144. (0.00332) BD*( 1) C   7 - C   9  
                ( 50.05%)   0.7074* C   7 s( 22.53%)p 3.43( 77.31%)d 0.01(  0.15%)
                                           -0.0006  0.4744  0.0181  0.0001 -0.5319
                                            0.0339  0.1361  0.0491  0.6839  0.0214
                                           -0.0004 -0.0330  0.0013  0.0200  0.0066
                ( 49.95%)  -0.7068* C   9 s( 23.07%)p 3.33( 76.78%)d 0.01(  0.15%)
                                            0.0004  0.4800  0.0176 -0.0009  0.7061
                                            0.0193  0.1622  0.0443 -0.4888  0.0410
                                            0.0032 -0.0326  0.0013  0.0192  0.0069
   145. (0.00171) BD*( 1) C   7 - C  11  
                ( 50.00%)   0.7071* C   7 s( 24.75%)p 3.03( 75.10%)d 0.01(  0.15%)
                                           -0.0001  0.4972  0.0162 -0.0005  0.2425
                                            0.0613 -0.8296  0.0124  0.0056  0.0010
                                           -0.0065  0.0008 -0.0022 -0.0326 -0.0192
                ( 50.00%)  -0.7071* C  11 s( 24.75%)p 3.03( 75.10%)d 0.01(  0.15%)
                                           -0.0001  0.4972  0.0162 -0.0005  0.2425
                                            0.0613  0.8296 -0.0124  0.0056  0.0010
                                            0.0065  0.0008  0.0022 -0.0326 -0.0192
   146. (0.01799) BD*( 1) C   9 - H  10  
                ( 36.83%)   0.6069* C   9 s( 30.22%)p 2.31( 69.72%)d 0.00(  0.06%)
                                            0.0001 -0.5488  0.0319 -0.0006 -0.0000
                                            0.0000 -0.4677  0.0051 -0.6916  0.0103
                                            0.0000  0.0000 -0.0207  0.0078 -0.0124
                ( 63.17%)  -0.7948* H  10 s( 99.91%)p 0.00(  0.09%)
                                           -0.9996 -0.0031 -0.0000  0.0167  0.0242
   147. (0.00292) BD*( 1) C   9 - C  13  
                ( 50.00%)   0.7071* C   9 s( 23.21%)p 3.30( 76.64%)d 0.01(  0.15%)
                                           -0.0001  0.4816  0.0117  0.0014  0.0000
                                            0.0000 -0.8512  0.0047  0.1949  0.0612
                                            0.0000  0.0000 -0.0013 -0.0352 -0.0173
                ( 50.00%)  -0.7071* C  13 s( 23.21%)p 3.30( 76.64%)d 0.01(  0.15%)
                                           -0.0001  0.4816  0.0117  0.0014  0.0000
                                            0.0000  0.8512 -0.0047  0.1949  0.0612
                                            0.0000  0.0000  0.0013 -0.0352 -0.0173
   148. (0.02847) BD*( 1) C  11 - H  12  
                ( 37.22%)   0.6101* C  11 s( 31.25%)p 2.20( 68.68%)d 0.00(  0.07%)
                                            0.0000 -0.5581  0.0328  0.0001 -0.6439
                                            0.0072  0.5214 -0.0093 -0.0120  0.0043
                                            0.0230  0.0002  0.0012 -0.0040  0.0126
                ( 62.78%)  -0.7923* H  12 s( 99.91%)p 0.00(  0.09%)
                                           -0.9995 -0.0055  0.0229 -0.0197 -0.0004
   149. (0.00332) BD*( 1) C  11 - C  13  
                ( 50.05%)   0.7074* C  11 s( 22.53%)p 3.43( 77.31%)d 0.01(  0.15%)
                                           -0.0006  0.4744  0.0181  0.0001 -0.5319
                                            0.0339 -0.1361 -0.0491  0.6839  0.0214
                                            0.0004 -0.0330 -0.0013  0.0200  0.0066
                ( 49.95%)  -0.7068* C  13 s( 23.07%)p 3.33( 76.78%)d 0.01(  0.15%)
                                            0.0004  0.4800  0.0176 -0.0009  0.7061
                                            0.0193 -0.1622 -0.0443 -0.4888  0.0410
                                           -0.0032 -0.0326 -0.0013  0.0192  0.0069
   150. (0.01799) BD*( 1) C  13 - H  14  
                ( 36.83%)   0.6069* C  13 s( 30.22%)p 2.31( 69.72%)d 0.00(  0.06%)
                                           -0.0001  0.5488 -0.0319  0.0006 -0.0000
                                           -0.0000 -0.4677  0.0051  0.6916 -0.0103
                                           -0.0000 -0.0000 -0.0207 -0.0078  0.0124
                ( 63.17%)  -0.7948* H  14 s( 99.91%)p 0.00(  0.09%)
                                            0.9996  0.0031 -0.0000  0.0167 -0.0242


 NHO Directionality and "Bond Bending" (deviations from line of nuclear centers)

         [Thresholds for printing:  angular deviation  >  1.0 degree]
                                    hybrid p-character > 25.0%
                                    orbital occupancy  >  0.10e

                                Line of Centers        Hybrid 1              Hybrid 2
                                ---------------  -------------------   ------------------
                NBO               Theta   Phi    Theta   Phi    Dev    Theta   Phi    Dev
 ========================================================================================
     1. BD (   1) C   1 - H   2    89.8  140.2    89.5  141.2   1.1      --     --    --
     2. BD (   1) C   1 - C   3   130.4  356.0   146.9   21.2  23.2     74.0  153.7  31.1
     3. BD (   1) C   1 - C   5    90.0  270.0    89.6  249.6  20.4     89.6  110.4  20.4
     4. BD (   1) C   1 - C   9    48.4  359.7    37.0   20.4  18.0    120.7  164.1  16.6
     5. BD (   1) C   3 - C   4    90.0  270.0   133.4  270.0  43.4    133.4   90.0  43.4
     6. BD (   2) C   3 - C   4    90.0  270.0    45.9  270.0  44.1     45.9   90.0  44.1
     7. BD (   1) C   3 - C   7    49.6    4.0    74.0   26.3  31.1    146.9  158.8  23.2
     8. BD (   1) C   4 - C   5    49.6  184.0    74.0  206.3  31.1    146.9  338.8  23.2
     9. BD (   1) C   4 - C  11    49.6  356.0    74.0  333.7  31.1    146.9  201.2  23.2
    10. BD (   1) C   5 - H   6    89.8  219.8    89.5  218.8   1.1      --     --    --
    11. BD (   1) C   5 - C  13    48.4    0.3    37.0  339.6  18.0    120.7  195.9  16.6
    12. BD (   1) C   7 - H   8    89.8   39.8    89.5   38.8   1.1      --     --    --
    13. BD (   1) C   7 - C   9    48.4  180.3    37.0  159.6  18.0    120.7   15.9  16.6
    14. BD (   1) C   7 - C  11    90.0  270.0    89.6  290.4  20.4     89.6   69.6  20.4
    16. BD (   1) C   9 - C  13    90.0  270.0    73.2  270.0  16.8     73.2   90.0  16.8
    17. BD (   1) C  11 - H  12    89.8  320.2    89.5  321.2   1.1      --     --    --
    18. BD (   1) C  11 - C  13    48.4  179.7    37.0  200.4  18.0    120.7  344.1  16.6
   137. BD*(   2) C   3 - C   4    90.0  270.0    45.9  270.0  44.1     45.9   90.0  44.1


 Second Order Perturbation Theory Analysis of Fock Matrix in NBO Basis

     Threshold for printing:   0.50 kcal/mol
                                                                              E(2)  E(j)-E(i) F(i,j)
         Donor NBO (i)                     Acceptor NBO (j)                 kcal/mol   a.u.    a.u. 
 ===================================================================================================

 within unit  1
   2. BD (   1) C   1 - C   3        / 52. RY*(   1) C   4                    1.06    1.80    0.039
   2. BD (   1) C   1 - C   3        / 53. RY*(   2) C   4                    0.55    1.90    0.029
   2. BD (   1) C   1 - C   3        /132. BD*(   1) C   1 - H   2            1.22    1.48    0.038
   2. BD (   1) C   1 - C   3        /137. BD*(   2) C   3 - C   4            3.81    1.02    0.058
   2. BD (   1) C   1 - C   3        /138. BD*(   1) C   3 - C   7            0.59    1.28    0.025
   2. BD (   1) C   1 - C   3        /140. BD*(   1) C   4 - C  11            2.20    1.28    0.047
   2. BD (   1) C   1 - C   3        /141. BD*(   1) C   5 - H   6            3.24    1.48    0.062
   2. BD (   1) C   1 - C   3        /143. BD*(   1) C   7 - H   8            0.79    1.48    0.031
   2. BD (   1) C   1 - C   3        /146. BD*(   1) C   9 - H  10            3.55    1.48    0.065
   3. BD (   1) C   1 - C   5        /132. BD*(   1) C   1 - H   2            1.03    1.51    0.035
   3. BD (   1) C   1 - C   5        /138. BD*(   1) C   3 - C   7            1.21    1.31    0.036
   3. BD (   1) C   1 - C   5        /140. BD*(   1) C   4 - C  11            1.21    1.31    0.036
   3. BD (   1) C   1 - C   5        /141. BD*(   1) C   5 - H   6            1.03    1.51    0.035
   3. BD (   1) C   1 - C   5        /146. BD*(   1) C   9 - H  10            1.84    1.51    0.047
   3. BD (   1) C   1 - C   5        /150. BD*(   1) C  13 - H  14            1.84    1.51    0.047
   4. BD (   1) C   1 - C   9        / 44. RY*(   3) C   3                    0.58    1.84    0.029
   4. BD (   1) C   1 - C   9        / 64. RY*(   3) C   5                    0.62    2.26    0.034
   4. BD (   1) C   1 - C   9        /132. BD*(   1) C   1 - H   2            0.83    1.48    0.031
   4. BD (   1) C   1 - C   9        /133. BD*(   1) C   1 - C   3            0.68    1.28    0.027
   4. BD (   1) C   1 - C   9        /136. BD*(   1) C   3 - C   4            2.32    1.40    0.051
   4. BD (   1) C   1 - C   9        /137. BD*(   2) C   3 - C   4            8.90    1.02    0.088
   4. BD (   1) C   1 - C   9        /141. BD*(   1) C   5 - H   6            3.31    1.48    0.063
   4. BD (   1) C   1 - C   9        /143. BD*(   1) C   7 - H   8            1.49    1.48    0.042
   4. BD (   1) C   1 - C   9        /146. BD*(   1) C   9 - H  10            0.67    1.48    0.028
   4. BD (   1) C   1 - C   9        /150. BD*(   1) C  13 - H  14            2.89    1.48    0.059
   5. BD (   1) C   3 - C   4        / 29. RY*(   2) C   1                    0.86    2.31    0.040
   5. BD (   1) C   3 - C   4        / 63. RY*(   2) C   5                    0.86    2.31    0.040
   5. BD (   1) C   3 - C   4        / 77. RY*(   2) C   7                    0.86    2.31    0.040
   5. BD (   1) C   3 - C   4        /105. RY*(   2) C  11                    0.86    2.31    0.040
   5. BD (   1) C   3 - C   4        /132. BD*(   1) C   1 - H   2            0.75    1.55    0.031
   5. BD (   1) C   3 - C   4        /141. BD*(   1) C   5 - H   6            0.75    1.55    0.031
   5. BD (   1) C   3 - C   4        /143. BD*(   1) C   7 - H   8            0.75    1.55    0.031
   5. BD (   1) C   3 - C   4        /148. BD*(   1) C  11 - H  12            0.75    1.55    0.031
   6. BD (   2) C   3 - C   4        / 28. RY*(   1) C   1                    1.56    1.91    0.051
   6. BD (   2) C   3 - C   4        / 62. RY*(   1) C   5                    1.56    1.91    0.051
   6. BD (   2) C   3 - C   4        / 76. RY*(   1) C   7                    1.56    1.91    0.051
   6. BD (   2) C   3 - C   4        /104. RY*(   1) C  11                    1.56    1.91    0.051
   6. BD (   2) C   3 - C   4        /132. BD*(   1) C   1 - H   2           10.64    1.20    0.104
   6. BD (   2) C   3 - C   4        /133. BD*(   1) C   1 - C   3            8.06    1.00    0.083
   6. BD (   2) C   3 - C   4        /135. BD*(   1) C   1 - C   9            0.57    0.99    0.022
   6. BD (   2) C   3 - C   4        /138. BD*(   1) C   3 - C   7            8.06    1.00    0.083
   6. BD (   2) C   3 - C   4        /139. BD*(   1) C   4 - C   5            8.06    1.00    0.083
   6. BD (   2) C   3 - C   4        /140. BD*(   1) C   4 - C  11            8.06    1.00    0.083
   6. BD (   2) C   3 - C   4        /141. BD*(   1) C   5 - H   6           10.64    1.20    0.104
   6. BD (   2) C   3 - C   4        /142. BD*(   1) C   5 - C  13            0.57    0.99    0.022
   6. BD (   2) C   3 - C   4        /143. BD*(   1) C   7 - H   8           10.64    1.20    0.104
   6. BD (   2) C   3 - C   4        /144. BD*(   1) C   7 - C   9            0.57    0.99    0.022
   6. BD (   2) C   3 - C   4        /146. BD*(   1) C   9 - H  10            2.26    1.20    0.048
   6. BD (   2) C   3 - C   4        /148. BD*(   1) C  11 - H  12           10.64    1.20    0.104
   6. BD (   2) C   3 - C   4        /149. BD*(   1) C  11 - C  13            0.57    0.99    0.022
   6. BD (   2) C   3 - C   4        /150. BD*(   1) C  13 - H  14            2.26    1.20    0.048
   7. BD (   1) C   3 - C   7        / 52. RY*(   1) C   4                    1.06    1.80    0.039
   7. BD (   1) C   3 - C   7        / 53. RY*(   2) C   4                    0.55    1.90    0.029
   7. BD (   1) C   3 - C   7        /132. BD*(   1) C   1 - H   2            0.79    1.48    0.031
   7. BD (   1) C   3 - C   7        /133. BD*(   1) C   1 - C   3            0.59    1.28    0.025
   7. BD (   1) C   3 - C   7        /137. BD*(   2) C   3 - C   4            3.81    1.02    0.058
   7. BD (   1) C   3 - C   7        /139. BD*(   1) C   4 - C   5            2.20    1.28    0.047
   7. BD (   1) C   3 - C   7        /143. BD*(   1) C   7 - H   8            1.22    1.48    0.038
   7. BD (   1) C   3 - C   7        /146. BD*(   1) C   9 - H  10            3.55    1.48    0.065
   7. BD (   1) C   3 - C   7        /148. BD*(   1) C  11 - H  12            3.24    1.48    0.062
   8. BD (   1) C   4 - C   5        / 42. RY*(   1) C   3                    1.06    1.80    0.039
   8. BD (   1) C   4 - C   5        / 43. RY*(   2) C   3                    0.55    1.90    0.029
   8. BD (   1) C   4 - C   5        /132. BD*(   1) C   1 - H   2            3.24    1.48    0.062
   8. BD (   1) C   4 - C   5        /137. BD*(   2) C   3 - C   4            3.81    1.02    0.058
   8. BD (   1) C   4 - C   5        /138. BD*(   1) C   3 - C   7            2.20    1.28    0.047
   8. BD (   1) C   4 - C   5        /140. BD*(   1) C   4 - C  11            0.59    1.28    0.025
   8. BD (   1) C   4 - C   5        /141. BD*(   1) C   5 - H   6            1.22    1.48    0.038
   8. BD (   1) C   4 - C   5        /148. BD*(   1) C  11 - H  12            0.79    1.48    0.031
   8. BD (   1) C   4 - C   5        /150. BD*(   1) C  13 - H  14            3.55    1.48    0.065
   9. BD (   1) C   4 - C  11        / 42. RY*(   1) C   3                    1.06    1.80    0.039
   9. BD (   1) C   4 - C  11        / 43. RY*(   2) C   3                    0.55    1.90    0.029
   9. BD (   1) C   4 - C  11        /133. BD*(   1) C   1 - C   3            2.20    1.28    0.047
   9. BD (   1) C   4 - C  11        /137. BD*(   2) C   3 - C   4            3.81    1.02    0.058
   9. BD (   1) C   4 - C  11        /139. BD*(   1) C   4 - C   5            0.59    1.28    0.025
   9. BD (   1) C   4 - C  11        /141. BD*(   1) C   5 - H   6            0.79    1.48    0.031
   9. BD (   1) C   4 - C  11        /143. BD*(   1) C   7 - H   8            3.24    1.48    0.062
   9. BD (   1) C   4 - C  11        /148. BD*(   1) C  11 - H  12            1.22    1.48    0.038
   9. BD (   1) C   4 - C  11        /150. BD*(   1) C  13 - H  14            3.55    1.48    0.065
  11. BD (   1) C   5 - C  13        / 30. RY*(   3) C   1                    0.62    2.26    0.034
  11. BD (   1) C   5 - C  13        / 54. RY*(   3) C   4                    0.58    1.84    0.029
  11. BD (   1) C   5 - C  13        /132. BD*(   1) C   1 - H   2            3.31    1.48    0.063
  11. BD (   1) C   5 - C  13        /136. BD*(   1) C   3 - C   4            2.32    1.40    0.051
  11. BD (   1) C   5 - C  13        /137. BD*(   2) C   3 - C   4            8.90    1.02    0.088
  11. BD (   1) C   5 - C  13        /139. BD*(   1) C   4 - C   5            0.68    1.28    0.027
  11. BD (   1) C   5 - C  13        /141. BD*(   1) C   5 - H   6            0.83    1.48    0.031
  11. BD (   1) C   5 - C  13        /146. BD*(   1) C   9 - H  10            2.89    1.48    0.059
  11. BD (   1) C   5 - C  13        /148. BD*(   1) C  11 - H  12            1.49    1.48    0.042
  11. BD (   1) C   5 - C  13        /150. BD*(   1) C  13 - H  14            0.67    1.48    0.028
  13. BD (   1) C   7 - C   9        / 44. RY*(   3) C   3                    0.58    1.84    0.029
  13. BD (   1) C   7 - C   9        /106. RY*(   3) C  11                    0.62    2.26    0.034
  13. BD (   1) C   7 - C   9        /132. BD*(   1) C   1 - H   2            1.49    1.48    0.042
  13. BD (   1) C   7 - C   9        /136. BD*(   1) C   3 - C   4            2.32    1.40    0.051
  13. BD (   1) C   7 - C   9        /137. BD*(   2) C   3 - C   4            8.90    1.02    0.088
  13. BD (   1) C   7 - C   9        /138. BD*(   1) C   3 - C   7            0.68    1.28    0.027
  13. BD (   1) C   7 - C   9        /143. BD*(   1) C   7 - H   8            0.83    1.48    0.031
  13. BD (   1) C   7 - C   9        /146. BD*(   1) C   9 - H  10            0.67    1.48    0.028
  13. BD (   1) C   7 - C   9        /148. BD*(   1) C  11 - H  12            3.31    1.48    0.063
  13. BD (   1) C   7 - C   9        /150. BD*(   1) C  13 - H  14            2.89    1.48    0.059
  14. BD (   1) C   7 - C  11        /133. BD*(   1) C   1 - C   3            1.21    1.31    0.036
  14. BD (   1) C   7 - C  11        /139. BD*(   1) C   4 - C   5            1.21    1.31    0.036
  14. BD (   1) C   7 - C  11        /143. BD*(   1) C   7 - H   8            1.03    1.51    0.035
  14. BD (   1) C   7 - C  11        /146. BD*(   1) C   9 - H  10            1.84    1.51    0.047
  14. BD (   1) C   7 - C  11        /148. BD*(   1) C  11 - H  12            1.03    1.51    0.035
  14. BD (   1) C   7 - C  11        /150. BD*(   1) C  13 - H  14            1.84    1.51    0.047
  15. BD (   1) C   9 - H  10        /147. BD*(   1) C   9 - C  13            0.86    1.32    0.030
  16. BD (   1) C   9 - C  13        / 29. RY*(   2) C   1                    0.72    2.27    0.036
  16. BD (   1) C   9 - C  13        / 63. RY*(   2) C   5                    0.72    2.27    0.036
  16. BD (   1) C   9 - C  13        / 77. RY*(   2) C   7                    0.72    2.27    0.036
  16. BD (   1) C   9 - C  13        /105. RY*(   2) C  11                    0.72    2.27    0.036
  16. BD (   1) C   9 - C  13        /132. BD*(   1) C   1 - H   2            3.06    1.51    0.061
  16. BD (   1) C   9 - C  13        /141. BD*(   1) C   5 - H   6            3.06    1.51    0.061
  16. BD (   1) C   9 - C  13        /143. BD*(   1) C   7 - H   8            3.06    1.51    0.061
  16. BD (   1) C   9 - C  13        /146. BD*(   1) C   9 - H  10            1.07    1.52    0.036
  16. BD (   1) C   9 - C  13        /148. BD*(   1) C  11 - H  12            3.06    1.51    0.061
  16. BD (   1) C   9 - C  13        /150. BD*(   1) C  13 - H  14            1.07    1.52    0.036
  18. BD (   1) C  11 - C  13        / 54. RY*(   3) C   4                    0.58    1.84    0.029
  18. BD (   1) C  11 - C  13        / 78. RY*(   3) C   7                    0.62    2.26    0.034
  18. BD (   1) C  11 - C  13        /136. BD*(   1) C   3 - C   4            2.32    1.40    0.051
  18. BD (   1) C  11 - C  13        /137. BD*(   2) C   3 - C   4            8.90    1.02    0.088
  18. BD (   1) C  11 - C  13        /140. BD*(   1) C   4 - C  11            0.68    1.28    0.027
  18. BD (   1) C  11 - C  13        /141. BD*(   1) C   5 - H   6            1.49    1.48    0.042
  18. BD (   1) C  11 - C  13        /143. BD*(   1) C   7 - H   8            3.31    1.48    0.063
  18. BD (   1) C  11 - C  13        /146. BD*(   1) C   9 - H  10            2.89    1.48    0.059
  18. BD (   1) C  11 - C  13        /148. BD*(   1) C  11 - H  12            0.83    1.48    0.031
  18. BD (   1) C  11 - C  13        /150. BD*(   1) C  13 - H  14            0.67    1.48    0.028
  19. BD (   1) C  13 - H  14        /147. BD*(   1) C   9 - C  13            0.86    1.32    0.030
  20. CR (   1) C   1                / 38. RY*(   1) H   2                    0.53   11.80    0.070
  20. CR (   1) C   1                / 43. RY*(   2) C   3                    0.79   12.30    0.088
  20. CR (   1) C   1                / 63. RY*(   2) C   5                    0.81   12.63    0.090
  20. CR (   1) C   1                / 92. RY*(   3) C   9                    0.54   12.30    0.073
  20. CR (   1) C   1                /137. BD*(   2) C   3 - C   4            0.75   11.42    0.087
  20. CR (   1) C   1                /141. BD*(   1) C   5 - H   6            0.73   11.87    0.084
  21. CR (   1) C   3                / 52. RY*(   1) C   4                    2.59   12.15    0.159
  21. CR (   1) C   3                /132. BD*(   1) C   1 - H   2            0.73   11.83    0.084
  21. CR (   1) C   3                /137. BD*(   2) C   3 - C   4            9.41   11.37    0.307
  21. CR (   1) C   3                /143. BD*(   1) C   7 - H   8            0.73   11.83    0.084
  22. CR (   1) C   4                / 42. RY*(   1) C   3                    2.59   12.15    0.159
  22. CR (   1) C   4                /137. BD*(   2) C   3 - C   4            9.41   11.37    0.307
  22. CR (   1) C   4                /141. BD*(   1) C   5 - H   6            0.73   11.83    0.084
  22. CR (   1) C   4                /148. BD*(   1) C  11 - H  12            0.73   11.83    0.084
  23. CR (   1) C   5                / 29. RY*(   2) C   1                    0.81   12.63    0.090
  23. CR (   1) C   5                / 53. RY*(   2) C   4                    0.79   12.30    0.088
  23. CR (   1) C   5                / 72. RY*(   1) H   6                    0.53   11.80    0.070
  23. CR (   1) C   5                /120. RY*(   3) C  13                    0.54   12.30    0.073
  23. CR (   1) C   5                /132. BD*(   1) C   1 - H   2            0.73   11.87    0.084
  23. CR (   1) C   5                /137. BD*(   2) C   3 - C   4            0.75   11.42    0.087
  24. CR (   1) C   7                / 43. RY*(   2) C   3                    0.79   12.30    0.088
  24. CR (   1) C   7                / 86. RY*(   1) H   8                    0.53   11.80    0.070
  24. CR (   1) C   7                / 92. RY*(   3) C   9                    0.54   12.30    0.073
  24. CR (   1) C   7                /105. RY*(   2) C  11                    0.81   12.63    0.090
  24. CR (   1) C   7                /137. BD*(   2) C   3 - C   4            0.75   11.42    0.087
  24. CR (   1) C   7                /148. BD*(   1) C  11 - H  12            0.73   11.87    0.084
  25. CR (   1) C   9                / 30. RY*(   3) C   1                    0.56   12.66    0.075
  25. CR (   1) C   9                / 78. RY*(   3) C   7                    0.56   12.66    0.075
  25. CR (   1) C   9                /100. RY*(   1) H  10                    0.57   11.81    0.073
  25. CR (   1) C   9                /118. RY*(   1) C  13                    0.58   12.43    0.076
  25. CR (   1) C   9                /150. BD*(   1) C  13 - H  14            0.50   11.88    0.069
  26. CR (   1) C  11                / 53. RY*(   2) C   4                    0.79   12.30    0.088
  26. CR (   1) C  11                / 77. RY*(   2) C   7                    0.81   12.63    0.090
  26. CR (   1) C  11                /114. RY*(   1) H  12                    0.53   11.80    0.070
  26. CR (   1) C  11                /120. RY*(   3) C  13                    0.54   12.30    0.073
  26. CR (   1) C  11                /137. BD*(   2) C   3 - C   4            0.75   11.42    0.087
  26. CR (   1) C  11                /143. BD*(   1) C   7 - H   8            0.73   11.87    0.084
  27. CR (   1) C  13                / 64. RY*(   3) C   5                    0.56   12.66    0.075
  27. CR (   1) C  13                / 90. RY*(   1) C   9                    0.58   12.43    0.076
  27. CR (   1) C  13                /106. RY*(   3) C  11                    0.56   12.66    0.075
  27. CR (   1) C  13                /128. RY*(   1) H  14                    0.57   11.81    0.073
  27. CR (   1) C  13                /146. BD*(   1) C   9 - H  10            0.50   11.88    0.069
 137. BD*(   2) C   3 - C   4        / 42. RY*(   1) C   3                    3.10    0.77    0.140
 137. BD*(   2) C   3 - C   4        / 44. RY*(   3) C   3                    1.20    0.81    0.090
 137. BD*(   2) C   3 - C   4        / 49. RY*(   8) C   3                    0.62    1.98    0.102
 137. BD*(   2) C   3 - C   4        / 52. RY*(   1) C   4                    3.10    0.77    0.140
 137. BD*(   2) C   3 - C   4        / 54. RY*(   3) C   4                    1.20    0.81    0.090
 137. BD*(   2) C   3 - C   4        / 59. RY*(   8) C   4                    0.62    1.98    0.102
 137. BD*(   2) C   3 - C   4        /133. BD*(   1) C   1 - C   3            8.08    0.26    0.123
 137. BD*(   2) C   3 - C   4        /134. BD*(   1) C   1 - C   5            2.80    0.28    0.081
 137. BD*(   2) C   3 - C   4        /136. BD*(   1) C   3 - C   4           35.33    0.38    0.305
 137. BD*(   2) C   3 - C   4        /138. BD*(   1) C   3 - C   7            8.08    0.26    0.123
 137. BD*(   2) C   3 - C   4        /139. BD*(   1) C   4 - C   5            8.08    0.26    0.123
 137. BD*(   2) C   3 - C   4        /140. BD*(   1) C   4 - C  11            8.08    0.26    0.123
 137. BD*(   2) C   3 - C   4        /145. BD*(   1) C   7 - C  11            2.80    0.28    0.081


 Natural Bond Orbitals (Summary):

                                                            Principal Delocalizations
           NBO                        Occupancy    Energy   (geminal,vicinal,remote)
 ====================================================================================
 Molecular unit  1  (C8H6)
     1. BD (   1) C   1 - H   2          1.99595    -0.71683   
     2. BD (   1) C   1 - C   3          1.96600    -0.71397  137(g),146(v),141(v),140(v)
                                                    132(g),52(v),143(v),138(g)
                                                    53(v)
     3. BD (   1) C   1 - C   5          1.98940    -0.74027  146(v),150(v),138(v),140(v)
                                                    132(g),141(g)
     4. BD (   1) C   1 - C   9          1.94907    -0.71402  137(v),141(v),150(v),136(v)
                                                    143(v),132(g),133(g),146(g)
                                                    64(v),44(v)
     5. BD (   1) C   3 - C   4          1.98543    -0.78906  29(v),63(v),77(v),105(v)
                                                    132(v),141(v),143(v),148(v)
     6. BD (   2) C   3 - C   4          1.85412    -0.43136  132(v),141(v),143(v),148(v)
                                                    133(g),138(g),139(g),140(g)
                                                    146(r),150(r),28(v),62(v)
                                                    76(v),104(v),135(v),142(v)
                                                    144(v),149(v)
     7. BD (   1) C   3 - C   7          1.96600    -0.71397  137(g),146(v),148(v),139(v)
                                                    143(g),52(v),132(v),133(g)
                                                    53(v)
     8. BD (   1) C   4 - C   5          1.96600    -0.71397  137(g),150(v),132(v),138(v)
                                                    141(g),42(v),148(v),140(g)
                                                    43(v)
     9. BD (   1) C   4 - C  11          1.96600    -0.71397  137(g),150(v),143(v),133(v)
                                                    148(g),42(v),141(v),139(g)
                                                    43(v)
    10. BD (   1) C   5 - H   6          1.99595    -0.71683   
    11. BD (   1) C   5 - C  13          1.94907    -0.71402  137(v),132(v),146(v),136(v)
                                                    148(v),141(g),139(g),150(g)
                                                    30(v),54(v)
    12. BD (   1) C   7 - H   8          1.99595    -0.71683   
    13. BD (   1) C   7 - C   9          1.94907    -0.71402  137(v),148(v),150(v),136(v)
                                                    132(v),143(g),138(g),146(g)
                                                    106(v),44(v)
    14. BD (   1) C   7 - C  11          1.98940    -0.74027  146(v),150(v),133(v),139(v)
                                                    143(g),148(g)
    15. BD (   1) C   9 - H  10          1.98531    -0.71744  147(g)
    16. BD (   1) C   9 - C  13          1.98136    -0.74846  132(v),141(v),143(v),148(v)
                                                    146(g),150(g),29(v),63(v)
                                                    77(v),105(v)
    17. BD (   1) C  11 - H  12          1.99595    -0.71683   
    18. BD (   1) C  11 - C  13          1.94907    -0.71402  137(v),143(v),146(v),136(v)
                                                    141(v),148(g),140(g),150(g)
                                                    78(v),54(v)
    19. BD (   1) C  13 - H  14          1.98531    -0.71744  147(g)
    20. CR (   1) C   1                  1.99915   -11.10553  137(v),63(v),43(v),141(v)
                                                    92(v),38(v)
    21. CR (   1) C   3                  1.99856   -11.06426  137(g),52(v),132(v),143(v)
    22. CR (   1) C   4                  1.99856   -11.06426  137(g),42(v),141(v),148(v)
    23. CR (   1) C   5                  1.99915   -11.10553  137(v),29(v),53(v),132(v)
                                                    120(v),72(v)
    24. CR (   1) C   7                  1.99915   -11.10553  137(v),105(v),43(v),148(v)
                                                    92(v),86(v)
    25. CR (   1) C   9                  1.99921   -11.10708  118(v),100(v),30(v),78(v)
                                                    150(v)
    26. CR (   1) C  11                  1.99915   -11.10553  137(v),77(v),53(v),143(v)
                                                    120(v),114(v)
    27. CR (   1) C  13                  1.99921   -11.10708  90(v),128(v),64(v),106(v)
                                                    146(v)
    28. RY*(   1) C   1                  0.00313     1.47751   
    29. RY*(   2) C   1                  0.00201     1.52043   
    30. RY*(   3) C   1                  0.00156     1.54934   
    31. RY*(   4) C   1                  0.00116     1.37440   
    32. RY*(   5) C   1                  0.00032     2.40139   
    33. RY*(   6) C   1                  0.00024     2.19357   
    34. RY*(   7) C   1                  0.00022     2.71651   
    35. RY*(   8) C   1                  0.00002     2.73104   
    36. RY*(   9) C   1                  0.00003     2.71924   
    37. RY*(  10) C   1                  0.00000     4.34947   
    38. RY*(   1) H   2                  0.00129     0.69562   
    39. RY*(   2) H   2                  0.00004     2.68929   
    40. RY*(   3) H   2                  0.00002     2.99792   
    41. RY*(   4) H   2                  0.00002     3.11822   
    42. RY*(   1) C   3                  0.00494     1.08445   
    43. RY*(   2) C   3                  0.00208     1.18953   
    44. RY*(   3) C   3                  0.00163     1.12356   
    45. RY*(   4) C   3                  0.00067     2.03512   
    46. RY*(   5) C   3                  0.00052     2.15244   
    47. RY*(   6) C   3                  0.00042     2.32187   
    48. RY*(   7) C   3                  0.00008     2.25613   
    49. RY*(   8) C   3                  0.00005     2.28940   
    50. RY*(   9) C   3                  0.00000     4.64645   
    51. RY*(  10) C   3                  0.00001     2.54693   
    52. RY*(   1) C   4                  0.00494     1.08445   
    53. RY*(   2) C   4                  0.00208     1.18953   
    54. RY*(   3) C   4                  0.00163     1.12356   
    55. RY*(   4) C   4                  0.00067     2.03512   
    56. RY*(   5) C   4                  0.00052     2.15244   
    57. RY*(   6) C   4                  0.00042     2.32187   
    58. RY*(   7) C   4                  0.00008     2.25613   
    59. RY*(   8) C   4                  0.00005     2.28940   
    60. RY*(   9) C   4                  0.00000     4.64645   
    61. RY*(  10) C   4                  0.00001     2.54693   
    62. RY*(   1) C   5                  0.00313     1.47751   
    63. RY*(   2) C   5                  0.00201     1.52043   
    64. RY*(   3) C   5                  0.00156     1.54934   
    65. RY*(   4) C   5                  0.00116     1.37440   
    66. RY*(   5) C   5                  0.00032     2.40139   
    67. RY*(   6) C   5                  0.00024     2.19357   
    68. RY*(   7) C   5                  0.00022     2.71651   
    69. RY*(   8) C   5                  0.00002     2.73104   
    70. RY*(   9) C   5                  0.00003     2.71924   
    71. RY*(  10) C   5                  0.00000     4.34947   
    72. RY*(   1) H   6                  0.00129     0.69562   
    73. RY*(   2) H   6                  0.00004     2.68929   
    74. RY*(   3) H   6                  0.00002     2.99792   
    75. RY*(   4) H   6                  0.00002     3.11822   
    76. RY*(   1) C   7                  0.00313     1.47751   
    77. RY*(   2) C   7                  0.00201     1.52043   
    78. RY*(   3) C   7                  0.00156     1.54934   
    79. RY*(   4) C   7                  0.00116     1.37440   
    80. RY*(   5) C   7                  0.00032     2.40139   
    81. RY*(   6) C   7                  0.00024     2.19357   
    82. RY*(   7) C   7                  0.00022     2.71651   
    83. RY*(   8) C   7                  0.00002     2.73104   
    84. RY*(   9) C   7                  0.00003     2.71924   
    85. RY*(  10) C   7                  0.00000     4.34947   
    86. RY*(   1) H   8                  0.00129     0.69562   
    87. RY*(   2) H   8                  0.00004     2.68929   
    88. RY*(   3) H   8                  0.00002     2.99792   
    89. RY*(   4) H   8                  0.00002     3.11822   
    90. RY*(   1) C   9                  0.00238     1.32485   
    91. RY*(   2) C   9                  0.00165     1.63599   
    92. RY*(   3) C   9                  0.00153     1.19242   
    93. RY*(   4) C   9                  0.00097     2.09856   
    94. RY*(   5) C   9                  0.00055     1.95660   
    95. RY*(   6) C   9                  0.00039     1.98676   
    96. RY*(   7) C   9                  0.00019     2.83303   
    97. RY*(   8) C   9                  0.00006     2.60335   
    98. RY*(   9) C   9                  0.00003     2.65271   
    99. RY*(  10) C   9                  0.00000     4.48444   
   100. RY*(   1) H  10                  0.00070     0.70055   
   101. RY*(   2) H  10                  0.00003     2.70739   
   102. RY*(   3) H  10                  0.00004     2.67581   
   103. RY*(   4) H  10                  0.00001     3.39759   
   104. RY*(   1) C  11                  0.00313     1.47751   
   105. RY*(   2) C  11                  0.00201     1.52043   
   106. RY*(   3) C  11                  0.00156     1.54934   
   107. RY*(   4) C  11                  0.00116     1.37440   
   108. RY*(   5) C  11                  0.00032     2.40139   
   109. RY*(   6) C  11                  0.00024     2.19357   
   110. RY*(   7) C  11                  0.00022     2.71651   
   111. RY*(   8) C  11                  0.00002     2.73104   
   112. RY*(   9) C  11                  0.00003     2.71924   
   113. RY*(  10) C  11                  0.00000     4.34947   
   114. RY*(   1) H  12                  0.00129     0.69562   
   115. RY*(   2) H  12                  0.00004     2.68929   
   116. RY*(   3) H  12                  0.00002     2.99792   
   117. RY*(   4) H  12                  0.00002     3.11822   
   118. RY*(   1) C  13                  0.00238     1.32485   
   119. RY*(   2) C  13                  0.00165     1.63599   
   120. RY*(   3) C  13                  0.00153     1.19242   
   121. RY*(   4) C  13                  0.00097     2.09856   
   122. RY*(   5) C  13                  0.00055     1.95660   
   123. RY*(   6) C  13                  0.00039     1.98676   
   124. RY*(   7) C  13                  0.00019     2.83303   
   125. RY*(   8) C  13                  0.00006     2.60335   
   126. RY*(   9) C  13                  0.00003     2.65271   
   127. RY*(  10) C  13                  0.00000     4.48444   
   128. RY*(   1) H  14                  0.00070     0.70055   
   129. RY*(   2) H  14                  0.00003     2.70739   
   130. RY*(   3) H  14                  0.00004     2.67581   
   131. RY*(   4) H  14                  0.00001     3.39759   
   132. BD*(   1) C   1 - H   2          0.02847     0.76541   
   133. BD*(   1) C   1 - C   3          0.02916     0.56825   
   134. BD*(   1) C   1 - C   5          0.00171     0.59230   
   135. BD*(   1) C   1 - C   9          0.00332     0.56344   
   136. BD*(   1) C   3 - C   4          0.03983     0.68913   
   137. BD*(   2) C   3 - C   4          0.18925     0.31057  136(g),133(g),138(g),139(g)
                                                    140(g),42(g),52(g),134(v)
                                                    145(v),44(g),54(g),49(g)
                                                    59(g)
   138. BD*(   1) C   3 - C   7          0.02916     0.56825   
   139. BD*(   1) C   4 - C   5          0.02916     0.56825   
   140. BD*(   1) C   4 - C  11          0.02916     0.56825   
   141. BD*(   1) C   5 - H   6          0.02847     0.76541   
   142. BD*(   1) C   5 - C  13          0.00332     0.56344   
   143. BD*(   1) C   7 - H   8          0.02847     0.76541   
   144. BD*(   1) C   7 - C   9          0.00332     0.56344   
   145. BD*(   1) C   7 - C  11          0.00171     0.59230   
   146. BD*(   1) C   9 - H  10          0.01799     0.77002   
   147. BD*(   1) C   9 - C  13          0.00292     0.60219   
   148. BD*(   1) C  11 - H  12          0.02847     0.76541   
   149. BD*(   1) C  11 - C  13          0.00332     0.56344   
   150. BD*(   1) C  13 - H  14          0.01799     0.77002   
       -------------------------------
              Total Lewis   53.40659  ( 98.9011%)
        Valence non-Lewis    0.51524  (  0.9542%)
        Rydberg non-Lewis    0.07816  (  0.1447%)
       -------------------------------
            Total unit  1   54.00000  (100.0000%)
           Charge unit  1    0.00000
 Calling FoFJK, ICntrl=      2127 FMM=F ISym2X=1 I1Cent= 0 IOpClX= 0 NMat=1 NMatS=1 NMatT=0.
 ***** Axes restored to original set *****
 -------------------------------------------------------------------
 Center     Atomic                   Forces (Hartrees/Bohr)
 Number     Number              X              Y              Z
 -------------------------------------------------------------------
      1        6           0.001756397    0.000374550   -0.000511729
      2        1          -0.004815645    0.005548171    0.000736975
      3        6          -0.023935986   -0.000000000   -0.000226315
      4        6           0.023935986    0.000000000   -0.000226315
      5        6          -0.001756397    0.000374550   -0.000511729
      6        1           0.004815645    0.005548171    0.000736975
      7        6           0.001756397   -0.000374550   -0.000511729
      8        1          -0.004815645   -0.005548171    0.000736975
      9        6           0.001990847    0.000000000   -0.005107850
     10        1          -0.003987607   -0.000000000    0.004883672
     11        6          -0.001756397   -0.000374550   -0.000511729
     12        1           0.004815645   -0.005548171    0.000736975
     13        6          -0.001990847    0.000000000   -0.005107850
     14        1           0.003987607    0.000000000    0.004883672
 -------------------------------------------------------------------
 Cartesian Forces:  Max     0.023935986 RMS     0.006011074

 GradGradGradGradGradGradGradGradGradGradGradGradGradGradGradGradGradGrad
 Berny optimization.
 FormGI is forming the generalized inverse of G from B-inverse, IUseBI=4.
 Internal  Forces:  Max     0.015847763 RMS     0.002286230
 Search for a local minimum.
 Step number   1 out of a maximum of  100
 All quantities printed in internal units (Hartrees-Bohrs-Radians)
 Mixed Optimization -- RFO/linear search
 Second derivative matrix not updated -- first step.
 ITU=  0
     Eigenvalues ---    0.01807   0.02089   0.02348   0.02362   0.02595
     Eigenvalues ---    0.02982   0.03349   0.03405   0.03445   0.03841
     Eigenvalues ---    0.04249   0.04338   0.04596   0.04845   0.09341
     Eigenvalues ---    0.11241   0.11503   0.11560   0.12406   0.13692
     Eigenvalues ---    0.14423   0.20347   0.20538   0.20844   0.21111
     Eigenvalues ---    0.22379   0.23486   0.26705   0.26740   0.34827
     Eigenvalues ---    0.34827   0.34827   0.34827   0.35172   0.35172
     Eigenvalues ---    0.36476
 RFO step:  Lambda=-2.48637297D-03 EMin= 1.80704938D-02
 Linear search not attempted -- first point.
 Iteration  1 RMS(Cart)=  0.00799153 RMS(Int)=  0.00004807
 Iteration  2 RMS(Cart)=  0.00003333 RMS(Int)=  0.00002486
 Iteration  3 RMS(Cart)=  0.00000000 RMS(Int)=  0.00002486
 ClnCor:  largest displacement from symmetrization is 4.32D-09 for atom     4.
 Variable       Old X    -DE/DX   Delta X   Delta X   Delta X     New X
                                 (Linear)    (Quad)   (Total)
    R1        2.05957  -0.00735   0.00000  -0.02095  -0.02095   2.03862
    R2        2.92945  -0.00216   0.00000  -0.00902  -0.00901   2.92044
    R3        2.93199  -0.00646   0.00000  -0.01310  -0.01311   2.91888
    R4        2.97715  -0.00209   0.00000  -0.00741  -0.00741   2.96975
    R5        2.61726  -0.01585   0.00000  -0.04625  -0.04628   2.57098
    R6        2.92945  -0.00216   0.00000  -0.00902  -0.00901   2.92044
    R7        2.92945  -0.00216   0.00000  -0.00902  -0.00901   2.92044
    R8        2.92945  -0.00216   0.00000  -0.00902  -0.00901   2.92044
    R9        2.05957  -0.00735   0.00000  -0.02095  -0.02095   2.03862
   R10        2.97715  -0.00209   0.00000  -0.00741  -0.00741   2.96975
   R11        2.05957  -0.00735   0.00000  -0.02095  -0.02095   2.03862
   R12        2.97715  -0.00209   0.00000  -0.00741  -0.00741   2.96975
   R13        2.93199  -0.00646   0.00000  -0.01310  -0.01311   2.91888
   R14        2.05397  -0.00629   0.00000  -0.01775  -0.01775   2.03622
   R15        2.90848  -0.00329   0.00000  -0.00820  -0.00816   2.90032
   R16        2.05957  -0.00735   0.00000  -0.02095  -0.02095   2.03862
   R17        2.97715  -0.00209   0.00000  -0.00741  -0.00741   2.96975
   R18        2.05397  -0.00629   0.00000  -0.01775  -0.01775   2.03622
    A1        2.24014   0.00041   0.00000  -0.00493  -0.00501   2.23514
    A2        2.26579   0.00020   0.00000  -0.00161  -0.00167   2.26412
    A3        2.18277  -0.00051   0.00000   0.00432   0.00435   2.18713
    A4        1.51705  -0.00164   0.00000  -0.00583  -0.00585   1.51120
    A5        1.43177   0.00119   0.00000   0.01006   0.01006   1.44183
    A6        1.56685   0.00053   0.00000   0.00081   0.00082   1.56767
    A7        1.62454   0.00164   0.00000   0.00583   0.00585   1.63039
    A8        1.72664  -0.00124   0.00000  -0.00988  -0.00989   1.71675
    A9        1.62454   0.00164   0.00000   0.00583   0.00585   1.63039
   A10        1.62454   0.00164   0.00000   0.00583   0.00585   1.63039
   A11        1.62454   0.00164   0.00000   0.00583   0.00585   1.63039
   A12        1.72664  -0.00124   0.00000  -0.00988  -0.00989   1.71675
   A13        1.51705  -0.00164   0.00000  -0.00583  -0.00585   1.51120
   A14        2.26579   0.00020   0.00000  -0.00161  -0.00167   2.26412
   A15        1.56685   0.00053   0.00000   0.00081   0.00082   1.56767
   A16        2.24014   0.00041   0.00000  -0.00493  -0.00501   2.23514
   A17        1.43177   0.00119   0.00000   0.01006   0.01006   1.44183
   A18        2.18277  -0.00051   0.00000   0.00432   0.00435   2.18713
   A19        2.24014   0.00041   0.00000  -0.00493  -0.00501   2.23514
   A20        1.43177   0.00119   0.00000   0.01006   0.01006   1.44183
   A21        1.51705  -0.00164   0.00000  -0.00583  -0.00585   1.51120
   A22        2.18277  -0.00051   0.00000   0.00432   0.00435   2.18713
   A23        2.26579   0.00020   0.00000  -0.00161  -0.00167   2.26412
   A24        1.56685   0.00053   0.00000   0.00081   0.00082   1.56767
   A25        1.68957  -0.00127   0.00000  -0.01084  -0.01085   1.67872
   A26        2.14361   0.00059   0.00000   0.00500   0.00501   2.14862
   A27        1.57474  -0.00053   0.00000  -0.00081  -0.00082   1.57392
   A28        2.14361   0.00059   0.00000   0.00500   0.00501   2.14862
   A29        1.57474  -0.00053   0.00000  -0.00081  -0.00082   1.57392
   A30        2.18051   0.00051   0.00000  -0.00107  -0.00107   2.17944
   A31        1.51705  -0.00164   0.00000  -0.00583  -0.00585   1.51120
   A32        2.24014   0.00041   0.00000  -0.00493  -0.00501   2.23514
   A33        1.43177   0.00119   0.00000   0.01006   0.01006   1.44183
   A34        2.26579   0.00020   0.00000  -0.00161  -0.00167   2.26412
   A35        1.56685   0.00053   0.00000   0.00081   0.00082   1.56767
   A36        2.18277  -0.00051   0.00000   0.00432   0.00435   2.18713
   A37        1.57474  -0.00053   0.00000  -0.00081  -0.00082   1.57392
   A38        1.68957  -0.00127   0.00000  -0.01084  -0.01085   1.67872
   A39        2.14361   0.00059   0.00000   0.00500   0.00501   2.14862
   A40        1.57474  -0.00053   0.00000  -0.00081  -0.00082   1.57392
   A41        2.18051   0.00051   0.00000  -0.00107  -0.00107   2.17944
   A42        2.14361   0.00059   0.00000   0.00500   0.00501   2.14862
    D1       -2.45782   0.00127   0.00000   0.01379   0.01372  -2.44409
    D2        2.19162  -0.00058   0.00000   0.00757   0.00754   2.19916
    D3        0.00000  -0.00000   0.00000   0.00000   0.00000   0.00000
    D4       -1.63375  -0.00185   0.00000  -0.00622  -0.00619  -1.63993
    D5        1.57433   0.00070   0.00000   0.00109   0.00105   1.57538
    D6       -0.05941  -0.00115   0.00000  -0.00513  -0.00514  -0.06455
    D7        2.44054  -0.00119   0.00000  -0.01644  -0.01644   2.42410
    D8        0.00000   0.00000   0.00000   0.00000  -0.00000   0.00000
    D9       -2.41086  -0.00003   0.00000  -0.00642  -0.00644  -2.41730
   D10       -0.00000   0.00000   0.00000  -0.00000   0.00000   0.00000
   D11       -2.44054   0.00119   0.00000   0.01644   0.01644  -2.42410
   D12        1.43178   0.00116   0.00000   0.01001   0.01000   1.44179
   D13       -1.43178  -0.00116   0.00000  -0.01001  -0.01000  -1.44179
   D14        2.41086   0.00003   0.00000   0.00642   0.00644   2.41730
   D15        0.00000  -0.00000   0.00000  -0.00000   0.00000   0.00000
   D16       -2.24311  -0.00015   0.00000   0.00128   0.00125  -2.24186
   D17        0.14087  -0.00013   0.00000   0.00134   0.00132   0.14219
   D18        2.46483   0.00045   0.00000   0.00224   0.00222   2.46705
   D19        0.05816   0.00113   0.00000   0.00500   0.00501   0.06317
   D20        2.44214   0.00115   0.00000   0.00506   0.00508   2.44722
   D21       -1.51708   0.00173   0.00000   0.00597   0.00598  -1.51110
   D22        1.57524  -0.00060   0.00000  -0.00096  -0.00097   1.57428
   D23       -2.32396  -0.00058   0.00000  -0.00090  -0.00090  -2.32486
   D24       -0.00000   0.00000   0.00000   0.00000   0.00000   0.00000
   D25       -0.00000   0.00000   0.00000  -0.00000   0.00000   0.00000
   D26       -1.73003   0.00104   0.00000   0.00918   0.00916  -1.72087
   D27        1.73003  -0.00104   0.00000  -0.00918  -0.00916   1.72087
   D28       -0.00000  -0.00000   0.00000  -0.00000   0.00000   0.00000
   D29       -2.19162   0.00058   0.00000  -0.00757  -0.00754  -2.19916
   D30        0.05941   0.00115   0.00000   0.00513   0.00514   0.06455
   D31        1.63375   0.00185   0.00000   0.00622   0.00619   1.63993
   D32        2.45782  -0.00127   0.00000  -0.01379  -0.01372   2.44409
   D33       -1.57433  -0.00070   0.00000  -0.00109  -0.00105  -1.57538
   D34        0.00000   0.00000   0.00000   0.00000   0.00000   0.00000
   D35        0.00000  -0.00000   0.00000   0.00000   0.00000   0.00000
   D36        2.45782  -0.00127   0.00000  -0.01379  -0.01372   2.44409
   D37       -1.57433  -0.00070   0.00000  -0.00109  -0.00105  -1.57538
   D38        1.63375   0.00185   0.00000   0.00622   0.00619   1.63993
   D39       -2.19162   0.00058   0.00000  -0.00757  -0.00754  -2.19916
   D40        0.05941   0.00115   0.00000   0.00513   0.00514   0.06455
   D41        0.00000   0.00000   0.00000   0.00000   0.00000   0.00000
   D42       -2.45782   0.00127   0.00000   0.01379   0.01372  -2.44409
   D43        1.57433   0.00070   0.00000   0.00109   0.00105   1.57538
   D44       -1.63375  -0.00185   0.00000  -0.00622  -0.00619  -1.63993
   D45        2.19162  -0.00058   0.00000   0.00757   0.00754   2.19916
   D46       -0.05941  -0.00115   0.00000  -0.00513  -0.00514  -0.06455
   D47       -0.00000   0.00000   0.00000   0.00000   0.00000   0.00000
   D48       -1.57524   0.00060   0.00000   0.00096   0.00097  -1.57428
   D49        2.32396   0.00058   0.00000   0.00090   0.00090   2.32486
   D50        1.51708  -0.00173   0.00000  -0.00597  -0.00598   1.51110
   D51       -0.05816  -0.00113   0.00000  -0.00500  -0.00501  -0.06317
   D52       -2.44214  -0.00115   0.00000  -0.00506  -0.00508  -2.44722
   D53       -2.46483  -0.00045   0.00000  -0.00224  -0.00222  -2.46705
   D54        2.24311   0.00015   0.00000  -0.00128  -0.00125   2.24186
   D55       -0.14087   0.00013   0.00000  -0.00134  -0.00132  -0.14219
   D56       -0.05816  -0.00113   0.00000  -0.00500  -0.00501  -0.06317
   D57       -2.44214  -0.00115   0.00000  -0.00506  -0.00508  -2.44722
   D58        1.51708  -0.00173   0.00000  -0.00597  -0.00598   1.51110
   D59        2.24311   0.00015   0.00000  -0.00128  -0.00125   2.24186
   D60       -0.14087   0.00013   0.00000  -0.00134  -0.00132  -0.14219
   D61       -2.46483  -0.00045   0.00000  -0.00224  -0.00222  -2.46705
   D62       -1.57524   0.00060   0.00000   0.00096   0.00097  -1.57428
   D63        2.32396   0.00058   0.00000   0.00090   0.00090   2.32486
   D64       -0.00000   0.00000   0.00000   0.00000   0.00000   0.00000
   D65       -0.00000  -0.00000   0.00000  -0.00000   0.00000   0.00000
   D66        2.44054  -0.00119   0.00000  -0.01644  -0.01644   2.42410
   D67       -1.43178  -0.00116   0.00000  -0.01001  -0.01000  -1.44179
   D68       -2.44054   0.00119   0.00000   0.01644   0.01644  -2.42410
   D69        0.00000  -0.00000   0.00000  -0.00000  -0.00000   0.00000
   D70        2.41086   0.00003   0.00000   0.00642   0.00644   2.41730
   D71        1.43178   0.00116   0.00000   0.01001   0.01000   1.44179
   D72       -2.41086  -0.00003   0.00000  -0.00642  -0.00644  -2.41730
   D73        0.00000  -0.00000   0.00000  -0.00000   0.00000   0.00000
   D74        0.00000  -0.00000   0.00000  -0.00000   0.00000   0.00000
   D75        1.68959  -0.00128   0.00000  -0.01085  -0.01085   1.67873
   D76       -2.29680  -0.00064   0.00000  -0.00543  -0.00543  -2.30223
   D77       -1.68959   0.00128   0.00000   0.01085   0.01085  -1.67873
   D78        0.00000  -0.00000   0.00000  -0.00000   0.00000   0.00000
   D79        2.29680   0.00064   0.00000   0.00543   0.00543   2.30223
   D80        2.29680   0.00064   0.00000   0.00543   0.00543   2.30223
   D81       -2.29680  -0.00064   0.00000  -0.00543  -0.00543  -2.30223
   D82        0.00000  -0.00000   0.00000  -0.00000  -0.00000   0.00000
   D83        0.05816   0.00113   0.00000   0.00500   0.00501   0.06317
   D84       -1.51708   0.00173   0.00000   0.00597   0.00598  -1.51110
   D85        2.44214   0.00115   0.00000   0.00506   0.00508   2.44722
   D86        1.57524  -0.00060   0.00000  -0.00096  -0.00097   1.57428
   D87       -0.00000   0.00000   0.00000   0.00000  -0.00000  -0.00000
   D88       -2.32396  -0.00058   0.00000  -0.00090  -0.00090  -2.32486
   D89       -2.24311  -0.00015   0.00000   0.00128   0.00125  -2.24186
   D90        2.46483   0.00045   0.00000   0.00224   0.00222   2.46705
   D91        0.14087  -0.00013   0.00000   0.00134   0.00132   0.14219
         Item               Value     Threshold  Converged?
 Maximum Force            0.015848     0.000450     NO 
 RMS     Force            0.002286     0.000300     NO 
 Maximum Displacement     0.030200     0.001800     NO 
 RMS     Displacement     0.008005     0.001200     NO 
 Predicted change in Energy=-1.255186D-03
 GradGradGradGradGradGradGradGradGradGradGradGradGradGradGradGradGradGrad

                          Input orientation:                          
 ---------------------------------------------------------------------
 Center     Atomic      Atomic             Coordinates (Angstroms)
 Number     Number       Type             X           Y           Z
 ---------------------------------------------------------------------
      1          6           0        0.772302   -1.169553    0.280789
      2          1           0        1.461753   -1.999259    0.286708
      3          6           0        0.680252    0.000000    1.286785
      4          6           0       -0.680252    0.000000    1.286785
      5          6           0       -0.772302   -1.169553    0.280789
      6          1           0       -1.461753   -1.999259    0.286708
      7          6           0        0.772302    1.169553    0.280789
      8          1           0        1.461753    1.999259    0.286708
      9          6           0        0.767391    0.000000   -0.768878
     10          1           0        1.383469    0.000000   -1.652902
     11          6           0       -0.772302    1.169553    0.280789
     12          1           0       -1.461753    1.999259    0.286708
     13          6           0       -0.767391    0.000000   -0.768878
     14          1           0       -1.383469    0.000000   -1.652902
 ---------------------------------------------------------------------
                    Distance matrix (angstroms):
                    1          2          3          4          5
     1  C    0.000000
     2  H    1.078791   0.000000
     3  C    1.545431   2.368108   0.000000
     4  C    2.118914   3.096026   1.360504   0.000000
     5  C    1.544603   2.383159   2.118914   1.545431   0.000000
     6  H    2.383159   2.923506   3.096026   2.368108   1.078791
     7  C    2.339106   3.242954   1.545431   2.118914   2.803073
     8  H    3.242954   3.998519   2.368108   3.096026   3.877165
     9  C    1.571521   2.365045   2.057509   2.514244   2.200070
    10  H    2.341056   2.786621   3.022627   3.591756   3.123198
    11  C    2.803073   3.877165   2.118914   1.545431   2.339106
    12  H    3.877165   4.953286   3.096026   2.368108   3.242954
    13  C    2.200070   3.174962   2.514244   2.057509   1.571521
    14  H    3.123198   3.981760   3.591756   3.022627   2.341056
                    6          7          8          9         10
     6  H    0.000000
     7  C    3.877165   0.000000
     8  H    4.953286   1.078791   0.000000
     9  C    3.174962   1.571521   2.365045   0.000000
    10  H    3.981760   2.341056   2.786621   1.077521   0.000000
    11  C    3.242954   1.544603   2.383159   2.200070   3.123198
    12  H    3.998519   2.383159   2.923506   3.174962   3.981760
    13  C    2.365045   2.200070   3.174962   1.534782   2.325446
    14  H    2.786621   3.123198   3.981760   2.325446   2.766939
                   11         12         13         14
    11  C    0.000000
    12  H    1.078791   0.000000
    13  C    1.571521   2.365045   0.000000
    14  H    2.341056   2.786621   1.077521   0.000000
 Stoichiometry    C8H6
 Framework group  C2V[SGV(C4H2),X(C4H4)]
 Deg. of freedom    11
 Full point group                 C2V     NOp   4
 Largest Abelian subgroup         C2V     NOp   4
 Largest concise Abelian subgroup C2V     NOp   4
                         Standard orientation:                         
 ---------------------------------------------------------------------
 Center     Atomic      Atomic             Coordinates (Angstroms)
 Number     Number       Type             X           Y           Z
 ---------------------------------------------------------------------
      1          6           0       -1.169553    0.772302   -0.080884
      2          1           0       -1.999259    1.461753   -0.086804
      3          6           0        0.000000    0.680252   -1.086881
      4          6           0       -0.000000   -0.680252   -1.086881
      5          6           0       -1.169553   -0.772302   -0.080884
      6          1           0       -1.999259   -1.461753   -0.086804
      7          6           0        1.169553    0.772302   -0.080884
      8          1           0        1.999259    1.461753   -0.086804
      9          6           0        0.000000    0.767391    0.968783
     10          1           0        0.000000    1.383469    1.852807
     11          6           0        1.169553   -0.772302   -0.080884
     12          1           0        1.999259   -1.461753   -0.086804
     13          6           0       -0.000000   -0.767391    0.968783
     14          1           0       -0.000000   -1.383469    1.852807
 ---------------------------------------------------------------------
 Rotational constants (GHZ):           4.0634490           3.6149684           3.4121703
 Standard basis: 6-31G(d,p) (6D, 7F)
 There are    46 symmetry adapted cartesian basis functions of A1  symmetry.
 There are    29 symmetry adapted cartesian basis functions of A2  symmetry.
 There are    29 symmetry adapted cartesian basis functions of B1  symmetry.
 There are    46 symmetry adapted cartesian basis functions of B2  symmetry.
 There are    46 symmetry adapted basis functions of A1  symmetry.
 There are    29 symmetry adapted basis functions of A2  symmetry.
 There are    29 symmetry adapted basis functions of B1  symmetry.
 There are    46 symmetry adapted basis functions of B2  symmetry.
   150 basis functions,   266 primitive gaussians,   150 cartesian basis functions
    27 alpha electrons       27 beta electrons
       nuclear repulsion energy       350.4660814075 Hartrees.
 NAtoms=   14 NActive=   14 NUniq=    5 SFac= 4.00D+00 NAtFMM=   60 NAOKFM=F Big=F
 Integral buffers will be    131072 words long.
 Raffenetti 1 integral format.
 Two-electron integral symmetry is turned on.
 One-electron integrals computed using PRISM.
 NBasis=   150 RedAO= T EigKep=  1.86D-04  NBF=    46    29    29    46
 NBsUse=   150 1.00D-06 EigRej= -1.00D+00 NBFU=    46    29    29    46
 Initial guess from the checkpoint file:  "parent-cubene12.chk"
 B after Tr=     0.000000   -0.000000   -0.000000
         Rot=    1.000000    0.000000    0.000000   -0.000000 Ang=   0.00 deg.
 Initial guess orbital symmetries:
       Occupied  (A1) (B2) (B1) (A1) (A2) (B2) (A1) (B2) (A1) (B1)
                 (A1) (B2) (A2) (A1) (B2) (A1) (B2) (B1) (A1) (B1)
                 (A1) (B2) (B1) (A2) (A1) (A2) (A1)
       Virtual   (B2) (A1) (B2) (B1) (A1) (B1) (B2) (B2) (A2) (A1)
                 (B1) (A2) (B2) (A1) (B2) (A2) (A2) (B2) (A1) (A1)
                 (B2) (B1) (A1) (B1) (B1) (A1) (A2) (B2) (A1) (A2)
                 (B2) (A1) (B2) (B1) (A2) (B2) (B1) (B2) (A2) (A1)
                 (B2) (A2) (A1) (B1) (B2) (B2) (A1) (A1) (B1) (A2)
                 (B2) (A1) (B1) (A1) (B2) (A1) (A1) (B1) (B1) (A2)
                 (B2) (A2) (B1) (A1) (B1) (A1) (B2) (B2) (A2) (B1)
                 (A2) (A1) (A1) (B2) (A1) (A2) (A1) (B2) (B1) (B1)
                 (B2) (A1) (B2) (A1) (A2) (B1) (A1) (A2) (B2) (B1)
                 (A2) (A1) (B2) (B2) (A2) (A1) (B1) (B2) (B2) (A2)
                 (A1) (A2) (B2) (B1) (B2) (A2) (A2) (B2) (B2) (B1)
                 (A1) (B2) (A1) (A2) (B2) (A1) (A1) (B2) (B1) (A1)
                 (B2) (A2) (B2)
 ExpMin= 1.61D-01 ExpMax= 3.05D+03 ExpMxC= 4.57D+02 IAcc=2 IRadAn=         4 AccDes= 0.00D+00
 Harris functional with IExCor=  205 and IRadAn=       4 diagonalized for initial guess.
 HarFok:  IExCor=  205 AccDes= 0.00D+00 IRadAn=         4 IDoV= 1 UseB2=F ITyADJ=14
 ICtDFT=  3500011 ScaDFX=  1.000000  1.000000  1.000000  1.000000
 FoFCou: FMM=F IPFlag=           0 FMFlag=      100000 FMFlg1=           0
         NFxFlg=           0 DoJE=T BraDBF=F KetDBF=T FulRan=T
         wScrn=  0.000000 ICntrl=       500 IOpCl=  0 I1Cent=   200000004 NGrid=           0
         NMat0=    1 NMatS0=      1 NMatT0=    0 NMatD0=    1 NMtDS0=    0 NMtDT0=    0
 Petite list used in FoFCou.
 Keep R1 ints in memory in symmetry-blocked form, NReq=80252863.
 Requested convergence on RMS density matrix=1.00D-08 within 128 cycles.
 Requested convergence on MAX density matrix=1.00D-06.
 Requested convergence on             energy=1.00D-06.
 No special actions if energy rises.
 SCF Done:  E(RHF) =  -306.114636375     A.U. after   10 cycles
            NFock= 10  Conv=0.59D-08     -V/T= 1.9996
 Calling FoFJK, ICntrl=      2127 FMM=F ISym2X=1 I1Cent= 0 IOpClX= 0 NMat=1 NMatS=1 NMatT=0.
 ***** Axes restored to original set *****
 -------------------------------------------------------------------
 Center     Atomic                   Forces (Hartrees/Bohr)
 Number     Number              X              Y              Z
 -------------------------------------------------------------------
      1        6           0.001710646    0.000282254    0.000437922
      2        1           0.000318992   -0.000731160   -0.000077632
      3        6           0.000243631    0.000000000   -0.000741772
      4        6          -0.000243631   -0.000000000   -0.000741772
      5        6          -0.001710646    0.000282254    0.000437922
      6        1          -0.000318992   -0.000731160   -0.000077632
      7        6           0.001710646   -0.000282254    0.000437922
      8        1           0.000318992    0.000731160   -0.000077632
      9        6           0.001641722   -0.000000000    0.000398214
     10        1           0.000161576    0.000000000   -0.000377023
     11        6          -0.001710646   -0.000282254    0.000437922
     12        1          -0.000318992    0.000731160   -0.000077632
     13        6          -0.001641722    0.000000000    0.000398214
     14        1          -0.000161576    0.000000000   -0.000377023
 -------------------------------------------------------------------
 Cartesian Forces:  Max     0.001710646 RMS     0.000733937

 GradGradGradGradGradGradGradGradGradGradGradGradGradGradGradGradGradGrad
 Berny optimization.
 Using GEDIIS/GDIIS optimizer.
 FormGI is forming the generalized inverse of G from B-inverse, IUseBI=4.
 Internal  Forces:  Max     0.001824615 RMS     0.000304274
 Search for a local minimum.
 Step number   2 out of a maximum of  100
 All quantities printed in internal units (Hartrees-Bohrs-Radians)
 Mixed Optimization -- En-DIIS/RFO-DIIS
 Update second derivatives using D2CorX and points    1    2
 DE= -1.17D-03 DEPred=-1.26D-03 R= 9.29D-01
 TightC=F SS=  1.41D+00  RLast= 1.03D-01 DXNew= 5.0454D-01 3.1012D-01
 Trust test= 9.29D-01 RLast= 1.03D-01 DXMaxT set to 3.10D-01
 ITU=  1  0
 Use linear search instead of GDIIS.
     Eigenvalues ---    0.01822   0.02106   0.02333   0.02369   0.02602
     Eigenvalues ---    0.02982   0.03403   0.03427   0.03431   0.03862
     Eigenvalues ---    0.04232   0.04281   0.04557   0.04795   0.09377
     Eigenvalues ---    0.11322   0.11594   0.11739   0.12243   0.13547
     Eigenvalues ---    0.14311   0.20325   0.20463   0.20776   0.21012
     Eigenvalues ---    0.22295   0.22869   0.26733   0.26838   0.34827
     Eigenvalues ---    0.34827   0.34827   0.35057   0.35172   0.35401
     Eigenvalues ---    0.40118
 RFO step:  Lambda=-3.45579347D-05 EMin= 1.82196598D-02
 Quartic linear search produced a step of -0.06984.
 Iteration  1 RMS(Cart)=  0.00101936 RMS(Int)=  0.00000206
 Iteration  2 RMS(Cart)=  0.00000047 RMS(Int)=  0.00000200
 ClnCor:  largest displacement from symmetrization is 1.21D-08 for atom    14.
 Variable       Old X    -DE/DX   Delta X   Delta X   Delta X     New X
                                 (Linear)    (Quad)   (Total)
    R1        2.03862   0.00077   0.00146   0.00024   0.00171   2.04033
    R2        2.92044  -0.00009   0.00063  -0.00121  -0.00058   2.91986
    R3        2.91888   0.00165   0.00092   0.00489   0.00581   2.92468
    R4        2.96975   0.00020   0.00052   0.00017   0.00069   2.97043
    R5        2.57098   0.00098   0.00323  -0.00268   0.00056   2.57154
    R6        2.92044  -0.00009   0.00063  -0.00121  -0.00058   2.91986
    R7        2.92044  -0.00009   0.00063  -0.00121  -0.00058   2.91986
    R8        2.92044  -0.00009   0.00063  -0.00121  -0.00058   2.91986
    R9        2.03862   0.00077   0.00146   0.00024   0.00171   2.04033
   R10        2.96975   0.00020   0.00052   0.00017   0.00069   2.97043
   R11        2.03862   0.00077   0.00146   0.00024   0.00171   2.04033
   R12        2.96975   0.00020   0.00052   0.00017   0.00069   2.97043
   R13        2.91888   0.00165   0.00092   0.00489   0.00581   2.92468
   R14        2.03622   0.00040   0.00124  -0.00046   0.00077   2.03699
   R15        2.90032   0.00182   0.00057   0.00541   0.00598   2.90629
   R16        2.03862   0.00077   0.00146   0.00024   0.00171   2.04033
   R17        2.96975   0.00020   0.00052   0.00017   0.00069   2.97043
   R18        2.03622   0.00040   0.00124  -0.00046   0.00077   2.03699
    A1        2.23514   0.00020   0.00035   0.00133   0.00169   2.23682
    A2        2.26412  -0.00009   0.00012  -0.00129  -0.00117   2.26295
    A3        2.18713   0.00008  -0.00030   0.00132   0.00102   2.18814
    A4        1.51120  -0.00012   0.00041  -0.00132  -0.00091   1.51029
    A5        1.44183  -0.00017  -0.00070  -0.00039  -0.00109   1.44074
    A6        1.56767   0.00003  -0.00006   0.00009   0.00003   1.56770
    A7        1.63039   0.00012  -0.00041   0.00132   0.00091   1.63131
    A8        1.71675   0.00028   0.00069   0.00085   0.00154   1.71829
    A9        1.63039   0.00012  -0.00041   0.00132   0.00091   1.63131
   A10        1.63039   0.00012  -0.00041   0.00132   0.00091   1.63131
   A11        1.63039   0.00012  -0.00041   0.00132   0.00091   1.63131
   A12        1.71675   0.00028   0.00069   0.00085   0.00154   1.71829
   A13        1.51120  -0.00012   0.00041  -0.00132  -0.00091   1.51029
   A14        2.26412  -0.00009   0.00012  -0.00129  -0.00117   2.26295
   A15        1.56767   0.00003  -0.00006   0.00009   0.00003   1.56770
   A16        2.23514   0.00020   0.00035   0.00133   0.00169   2.23682
   A17        1.44183  -0.00017  -0.00070  -0.00039  -0.00109   1.44074
   A18        2.18713   0.00008  -0.00030   0.00132   0.00102   2.18814
   A19        2.23514   0.00020   0.00035   0.00133   0.00169   2.23682
   A20        1.44183  -0.00017  -0.00070  -0.00039  -0.00109   1.44074
   A21        1.51120  -0.00012   0.00041  -0.00132  -0.00091   1.51029
   A22        2.18713   0.00008  -0.00030   0.00132   0.00102   2.18814
   A23        2.26412  -0.00009   0.00012  -0.00129  -0.00117   2.26295
   A24        1.56767   0.00003  -0.00006   0.00009   0.00003   1.56770
   A25        1.67872   0.00005   0.00076  -0.00023   0.00053   1.67925
   A26        2.14862  -0.00001  -0.00035   0.00057   0.00022   2.14884
   A27        1.57392  -0.00003   0.00006  -0.00009  -0.00003   1.57389
   A28        2.14862  -0.00001  -0.00035   0.00057   0.00022   2.14884
   A29        1.57392  -0.00003   0.00006  -0.00009  -0.00003   1.57389
   A30        2.17944   0.00002   0.00007  -0.00093  -0.00086   2.17858
   A31        1.51120  -0.00012   0.00041  -0.00132  -0.00091   1.51029
   A32        2.23514   0.00020   0.00035   0.00133   0.00169   2.23682
   A33        1.44183  -0.00017  -0.00070  -0.00039  -0.00109   1.44074
   A34        2.26412  -0.00009   0.00012  -0.00129  -0.00117   2.26295
   A35        1.56767   0.00003  -0.00006   0.00009   0.00003   1.56770
   A36        2.18713   0.00008  -0.00030   0.00132   0.00102   2.18814
   A37        1.57392  -0.00003   0.00006  -0.00009  -0.00003   1.57389
   A38        1.67872   0.00005   0.00076  -0.00023   0.00053   1.67925
   A39        2.14862  -0.00001  -0.00035   0.00057   0.00022   2.14884
   A40        1.57392  -0.00003   0.00006  -0.00009  -0.00003   1.57389
   A41        2.17944   0.00002   0.00007  -0.00093  -0.00086   2.17858
   A42        2.14862  -0.00001  -0.00035   0.00057   0.00022   2.14884
    D1       -2.44409   0.00011  -0.00096   0.00237   0.00141  -2.44268
    D2        2.19916  -0.00005  -0.00053   0.00077   0.00024   2.19940
    D3        0.00000   0.00000   0.00000  -0.00000   0.00000   0.00000
    D4       -1.63993  -0.00016   0.00043  -0.00160  -0.00117  -1.64110
    D5        1.57538   0.00006  -0.00007   0.00028   0.00022   1.57559
    D6       -0.06455  -0.00010   0.00036  -0.00132  -0.00096  -0.06551
    D7        2.42410   0.00009   0.00115  -0.00062   0.00053   2.42463
    D8       -0.00000  -0.00000   0.00000  -0.00000   0.00000   0.00000
    D9       -2.41730  -0.00008   0.00045  -0.00102  -0.00057  -2.41787
   D10       -0.00000  -0.00000   0.00000   0.00000   0.00000   0.00000
   D11       -2.42410  -0.00009  -0.00115   0.00062  -0.00053  -2.42463
   D12        1.44179  -0.00017  -0.00070  -0.00040  -0.00110   1.44069
   D13       -1.44179   0.00017   0.00070   0.00040   0.00110  -1.44069
   D14        2.41730   0.00008  -0.00045   0.00102   0.00057   2.41787
   D15        0.00000  -0.00000   0.00000   0.00000   0.00000   0.00000
   D16       -2.24186  -0.00007  -0.00009  -0.00078  -0.00087  -2.24273
   D17        0.14219  -0.00003  -0.00009   0.00029   0.00020   0.14239
   D18        2.46705  -0.00004  -0.00015  -0.00068  -0.00084   2.46621
   D19        0.06317   0.00009  -0.00035   0.00125   0.00090   0.06407
   D20        2.44722   0.00013  -0.00035   0.00232   0.00197   2.44919
   D21       -1.51110   0.00012  -0.00042   0.00135   0.00093  -1.51018
   D22        1.57428  -0.00003   0.00007  -0.00010  -0.00003   1.57425
   D23       -2.32486   0.00000   0.00006   0.00098   0.00104  -2.32382
   D24       -0.00000   0.00000   0.00000  -0.00000   0.00000   0.00000
   D25       -0.00000  -0.00000   0.00000   0.00000   0.00000   0.00000
   D26       -1.72087  -0.00030  -0.00064  -0.00104  -0.00168  -1.72255
   D27        1.72087   0.00030   0.00064   0.00104   0.00168   1.72255
   D28       -0.00000  -0.00000   0.00000   0.00000   0.00000   0.00000
   D29       -2.19916   0.00005   0.00053  -0.00077  -0.00024  -2.19940
   D30        0.06455   0.00010  -0.00036   0.00132   0.00096   0.06551
   D31        1.63993   0.00016  -0.00043   0.00160   0.00117   1.64110
   D32        2.44409  -0.00011   0.00096  -0.00237  -0.00141   2.44268
   D33       -1.57538  -0.00006   0.00007  -0.00028  -0.00022  -1.57559
   D34        0.00000   0.00000   0.00000  -0.00000   0.00000   0.00000
   D35        0.00000   0.00000   0.00000  -0.00000   0.00000   0.00000
   D36        2.44409  -0.00011   0.00096  -0.00237  -0.00141   2.44268
   D37       -1.57538  -0.00006   0.00007  -0.00028  -0.00022  -1.57559
   D38        1.63993   0.00016  -0.00043   0.00160   0.00117   1.64110
   D39       -2.19916   0.00005   0.00053  -0.00077  -0.00024  -2.19940
   D40        0.06455   0.00010  -0.00036   0.00132   0.00096   0.06551
   D41        0.00000   0.00000   0.00000  -0.00000   0.00000   0.00000
   D42       -2.44409   0.00011  -0.00096   0.00237   0.00141  -2.44268
   D43        1.57538   0.00006  -0.00007   0.00028   0.00022   1.57559
   D44       -1.63993  -0.00016   0.00043  -0.00160  -0.00117  -1.64110
   D45        2.19916  -0.00005  -0.00053   0.00077   0.00024   2.19940
   D46       -0.06455  -0.00010   0.00036  -0.00132  -0.00096  -0.06551
   D47       -0.00000   0.00000   0.00000  -0.00000   0.00000   0.00000
   D48       -1.57428   0.00003  -0.00007   0.00010   0.00003  -1.57425
   D49        2.32486  -0.00000  -0.00006  -0.00098  -0.00104   2.32382
   D50        1.51110  -0.00012   0.00042  -0.00135  -0.00093   1.51018
   D51       -0.06317  -0.00009   0.00035  -0.00125  -0.00090  -0.06407
   D52       -2.44722  -0.00013   0.00035  -0.00232  -0.00197  -2.44919
   D53       -2.46705   0.00004   0.00015   0.00068   0.00084  -2.46621
   D54        2.24186   0.00007   0.00009   0.00078   0.00087   2.24273
   D55       -0.14219   0.00003   0.00009  -0.00029  -0.00020  -0.14239
   D56       -0.06317  -0.00009   0.00035  -0.00125  -0.00090  -0.06407
   D57       -2.44722  -0.00013   0.00035  -0.00232  -0.00197  -2.44919
   D58        1.51110  -0.00012   0.00042  -0.00135  -0.00093   1.51018
   D59        2.24186   0.00007   0.00009   0.00078   0.00087   2.24273
   D60       -0.14219   0.00003   0.00009  -0.00029  -0.00020  -0.14239
   D61       -2.46705   0.00004   0.00015   0.00068   0.00084  -2.46621
   D62       -1.57428   0.00003  -0.00007   0.00010   0.00003  -1.57425
   D63        2.32486  -0.00000  -0.00006  -0.00098  -0.00104   2.32382
   D64       -0.00000  -0.00000   0.00000  -0.00000   0.00000   0.00000
   D65       -0.00000  -0.00000   0.00000   0.00000   0.00000   0.00000
   D66        2.42410   0.00009   0.00115  -0.00062   0.00053   2.42463
   D67       -1.44179   0.00017   0.00070   0.00040   0.00110  -1.44069
   D68       -2.42410  -0.00009  -0.00115   0.00062  -0.00053  -2.42463
   D69       -0.00000   0.00000   0.00000  -0.00000   0.00000   0.00000
   D70        2.41730   0.00008  -0.00045   0.00102   0.00057   2.41787
   D71        1.44179  -0.00017  -0.00070  -0.00040  -0.00110   1.44069
   D72       -2.41730  -0.00008   0.00045  -0.00102  -0.00057  -2.41787
   D73        0.00000   0.00000  -0.00000   0.00000   0.00000   0.00000
   D74        0.00000  -0.00000   0.00000   0.00000   0.00000   0.00000
   D75        1.67873   0.00005   0.00076  -0.00023   0.00053   1.67926
   D76       -2.30223   0.00003   0.00038  -0.00012   0.00026  -2.30196
   D77       -1.67873  -0.00005  -0.00076   0.00023  -0.00053  -1.67926
   D78        0.00000   0.00000  -0.00000   0.00000   0.00000   0.00000
   D79        2.30223  -0.00003  -0.00038   0.00012  -0.00026   2.30196
   D80        2.30223  -0.00003  -0.00038   0.00012  -0.00026   2.30196
   D81       -2.30223   0.00003   0.00038  -0.00012   0.00026  -2.30196
   D82       -0.00000   0.00000   0.00000  -0.00000   0.00000   0.00000
   D83        0.06317   0.00009  -0.00035   0.00125   0.00090   0.06407
   D84       -1.51110   0.00012  -0.00042   0.00135   0.00093  -1.51018
   D85        2.44722   0.00013  -0.00035   0.00232   0.00197   2.44919
   D86        1.57428  -0.00003   0.00007  -0.00010  -0.00003   1.57425
   D87       -0.00000  -0.00000   0.00000  -0.00000   0.00000   0.00000
   D88       -2.32486   0.00000   0.00006   0.00098   0.00104  -2.32382
   D89       -2.24186  -0.00007  -0.00009  -0.00078  -0.00087  -2.24273
   D90        2.46705  -0.00004  -0.00015  -0.00068  -0.00084   2.46621
   D91        0.14219  -0.00003  -0.00009   0.00029   0.00020   0.14239
         Item               Value     Threshold  Converged?
 Maximum Force            0.001825     0.000450     NO 
 RMS     Force            0.000304     0.000300     NO 
 Maximum Displacement     0.003868     0.001800     NO 
 RMS     Displacement     0.001019     0.001200     YES
 Predicted change in Energy=-2.409305D-05
 GradGradGradGradGradGradGradGradGradGradGradGradGradGradGradGradGradGrad

                          Input orientation:                          
 ---------------------------------------------------------------------
 Center     Atomic      Atomic             Coordinates (Angstroms)
 Number     Number       Type             X           Y           Z
 ---------------------------------------------------------------------
      1          6           0        0.773838   -1.170101    0.280994
      2          1           0        1.462894   -2.001306    0.287180
      3          6           0        0.680399    0.000000    1.285756
      4          6           0       -0.680399    0.000000    1.285756
      5          6           0       -0.773838   -1.170101    0.280994
      6          1           0       -1.462894   -2.001306    0.287180
      7          6           0        0.773838    1.170101    0.280994
      8          1           0        1.462894    2.001306    0.287180
      9          6           0        0.768972    0.000000   -0.768608
     10          1           0        1.384528    0.000000   -1.653495
     11          6           0       -0.773838    1.170101    0.280994
     12          1           0       -1.462894    2.001306    0.287180
     13          6           0       -0.768972    0.000000   -0.768608
     14          1           0       -1.384528    0.000000   -1.653495
 ---------------------------------------------------------------------
                    Distance matrix (angstroms):
                    1          2          3          4          5
     1  C    0.000000
     2  H    1.079694   0.000000
     3  C    1.545126   2.369531   0.000000
     4  C    2.119785   3.097755   1.360798   0.000000
     5  C    1.547676   2.386191   2.119785   1.545126   0.000000
     6  H    2.386191   2.925787   3.097755   2.369531   1.079694
     7  C    2.340202   3.245406   1.545126   2.119785   2.805681
     8  H    3.245406   4.002613   2.369531   3.097755   3.880829
     9  C    1.571885   2.366737   2.056272   2.514177   2.202513
    10  H    2.341864   2.788833   3.022415   3.592091   3.125688
    11  C    2.805681   3.880829   2.119785   1.545126   2.340202
    12  H    3.880829   4.957937   3.097755   2.369531   3.245406
    13  C    2.202513   3.178229   2.514177   2.056272   1.571885
    14  H    3.125688   3.984879   3.592091   3.022415   2.341864
                    6          7          8          9         10
     6  H    0.000000
     7  C    3.880829   0.000000
     8  H    4.957937   1.079694   0.000000
     9  C    3.178229   1.571885   2.366737   0.000000
    10  H    3.984879   2.341864   2.788833   1.077931   0.000000
    11  C    3.245406   1.547676   2.386191   2.202513   3.125688
    12  H    4.002613   2.386191   2.925787   3.178229   3.984879
    13  C    2.366737   2.202513   3.178229   1.537944   2.328216
    14  H    2.788833   3.125688   3.984879   2.328216   2.769056
                   11         12         13         14
    11  C    0.000000
    12  H    1.079694   0.000000
    13  C    1.571885   2.366737   0.000000
    14  H    2.341864   2.788833   1.077931   0.000000
 Stoichiometry    C8H6
 Framework group  C2V[SGV(C4H2),X(C4H4)]
 Deg. of freedom    11
 Full point group                 C2V     NOp   4
 Largest Abelian subgroup         C2V     NOp   4
 Largest concise Abelian subgroup C2V     NOp   4
                         Standard orientation:                         
 ---------------------------------------------------------------------
 Center     Atomic      Atomic             Coordinates (Angstroms)
 Number     Number       Type             X           Y           Z
 ---------------------------------------------------------------------
      1          6           0       -1.170101    0.773838   -0.081154
      2          1           0       -2.001306    1.462894   -0.087340
      3          6           0        0.000000    0.680399   -1.085916
      4          6           0       -0.000000   -0.680399   -1.085916
      5          6           0       -1.170101   -0.773838   -0.081154
      6          1           0       -2.001306   -1.462894   -0.087340
      7          6           0        1.170101    0.773838   -0.081154
      8          1           0        2.001306    1.462894   -0.087340
      9          6           0        0.000000    0.768972    0.968448
     10          1           0        0.000000    1.384528    1.853335
     11          6           0        1.170101   -0.773838   -0.081154
     12          1           0        2.001306   -1.462894   -0.087340
     13          6           0       -0.000000   -0.768972    0.968448
     14          1           0       -0.000000   -1.384528    1.853335
 ---------------------------------------------------------------------
 Rotational constants (GHZ):           4.0589753           3.6140598           3.4054789
 Standard basis: 6-31G(d,p) (6D, 7F)
 There are    46 symmetry adapted cartesian basis functions of A1  symmetry.
 There are    29 symmetry adapted cartesian basis functions of A2  symmetry.
 There are    29 symmetry adapted cartesian basis functions of B1  symmetry.
 There are    46 symmetry adapted cartesian basis functions of B2  symmetry.
 There are    46 symmetry adapted basis functions of A1  symmetry.
 There are    29 symmetry adapted basis functions of A2  symmetry.
 There are    29 symmetry adapted basis functions of B1  symmetry.
 There are    46 symmetry adapted basis functions of B2  symmetry.
   150 basis functions,   266 primitive gaussians,   150 cartesian basis functions
    27 alpha electrons       27 beta electrons
       nuclear repulsion energy       350.2764884162 Hartrees.
 NAtoms=   14 NActive=   14 NUniq=    5 SFac= 4.00D+00 NAtFMM=   60 NAOKFM=F Big=F
 Integral buffers will be    131072 words long.
 Raffenetti 1 integral format.
 Two-electron integral symmetry is turned on.
 One-electron integrals computed using PRISM.
 NBasis=   150 RedAO= T EigKep=  1.87D-04  NBF=    46    29    29    46
 NBsUse=   150 1.00D-06 EigRej= -1.00D+00 NBFU=    46    29    29    46
 Initial guess from the checkpoint file:  "parent-cubene12.chk"
 B after Tr=     0.000000   -0.000000    0.000000
         Rot=    1.000000   -0.000000   -0.000000    0.000000 Ang=   0.00 deg.
 Initial guess orbital symmetries:
       Occupied  (A1) (B2) (B1) (A1) (A2) (B2) (A1) (B2) (A1) (B1)
                 (A1) (B2) (A2) (A1) (B2) (A1) (B2) (B1) (A1) (B1)
                 (A1) (B2) (B1) (A2) (A1) (A2) (A1)
       Virtual   (B2) (A1) (B1) (B2) (A1) (B1) (B2) (B2) (A2) (A1)
                 (B1) (A2) (B2) (A1) (B2) (A2) (A2) (B2) (A1) (A1)
                 (B2) (B1) (A1) (B1) (B1) (A1) (A2) (B2) (A1) (A2)
                 (B2) (A1) (B2) (B1) (A2) (B1) (B2) (B2) (A2) (A1)
                 (A2) (B2) (A1) (B1) (B2) (B2) (A1) (A1) (B1) (A2)
                 (B2) (A1) (B1) (A1) (B2) (A1) (B1) (A1) (B1) (A2)
                 (B2) (A2) (B1) (A1) (B1) (A1) (B2) (B2) (A2) (B1)
                 (A2) (A1) (A1) (B2) (A1) (A2) (A1) (B2) (B1) (B1)
                 (B2) (A1) (B2) (A2) (A1) (B1) (A1) (A2) (B1) (B2)
                 (A2) (A1) (B2) (B2) (A2) (A1) (B1) (B2) (B2) (A2)
                 (A1) (A2) (B2) (B1) (A2) (B2) (A2) (B2) (B2) (B1)
                 (A1) (B2) (A1) (A2) (B2) (A1) (A1) (B2) (B1) (A1)
                 (B2) (A2) (B2)
 Keep R1 ints in memory in symmetry-blocked form, NReq=80252863.
 Requested convergence on RMS density matrix=1.00D-08 within 128 cycles.
 Requested convergence on MAX density matrix=1.00D-06.
 Requested convergence on             energy=1.00D-06.
 No special actions if energy rises.
 SCF Done:  E(RHF) =  -306.114663362     A.U. after    8 cycles
            NFock=  8  Conv=0.63D-08     -V/T= 1.9997
 Calling FoFJK, ICntrl=      2127 FMM=F ISym2X=1 I1Cent= 0 IOpClX= 0 NMat=1 NMatS=1 NMatT=0.
 ***** Axes restored to original set *****
 -------------------------------------------------------------------
 Center     Atomic                   Forces (Hartrees/Bohr)
 Number     Number              X              Y              Z
 -------------------------------------------------------------------
      1        6           0.000346633    0.000095393    0.000232392
      2        1           0.000013603   -0.000094904   -0.000048218
      3        6          -0.000384778   -0.000000000   -0.000235153
      4        6           0.000384778    0.000000000   -0.000235153
      5        6          -0.000346633    0.000095393    0.000232392
      6        1          -0.000013603   -0.000094904   -0.000048218
      7        6           0.000346633   -0.000095393    0.000232392
      8        1           0.000013603    0.000094904   -0.000048218
      9        6          -0.000031769   -0.000000000   -0.000000933
     10        1          -0.000012264    0.000000000   -0.000132264
     11        6          -0.000346633   -0.000095393    0.000232392
     12        1          -0.000013603    0.000094904   -0.000048218
     13        6           0.000031769   -0.000000000   -0.000000933
     14        1           0.000012264    0.000000000   -0.000132264
 -------------------------------------------------------------------
 Cartesian Forces:  Max     0.000384778 RMS     0.000170651

 GradGradGradGradGradGradGradGradGradGradGradGradGradGradGradGradGradGrad
 Berny optimization.
 Using GEDIIS/GDIIS optimizer.
 FormGI is forming the generalized inverse of G from B-inverse, IUseBI=4.
 Internal  Forces:  Max     0.000158668 RMS     0.000043977
 Search for a local minimum.
 Step number   3 out of a maximum of  100
 All quantities printed in internal units (Hartrees-Bohrs-Radians)
 Mixed Optimization -- En-DIIS/RFO-DIIS
 Swapping is turned off.
 Update second derivatives using D2CorX and points    1    2    3
 DE= -2.70D-05 DEPred=-2.41D-05 R= 1.12D+00
 TightC=F SS=  1.41D+00  RLast= 1.49D-02 DXNew= 5.2155D-01 4.4776D-02
 Trust test= 1.12D+00 RLast= 1.49D-02 DXMaxT set to 3.10D-01
 ITU=  1  1  0
     Eigenvalues ---    0.01824   0.02107   0.02325   0.02373   0.02606
     Eigenvalues ---    0.02984   0.03400   0.03423   0.03427   0.03862
     Eigenvalues ---    0.04134   0.04227   0.04557   0.04784   0.09357
     Eigenvalues ---    0.11325   0.11592   0.11871   0.12098   0.12252
     Eigenvalues ---    0.14331   0.19428   0.20476   0.20792   0.21017
     Eigenvalues ---    0.22303   0.22961   0.26733   0.26951   0.34827
     Eigenvalues ---    0.34827   0.34827   0.35046   0.35164   0.35172
     Eigenvalues ---    0.41354
 En-DIIS/RFO-DIIS/Sim-DIIS IScMMF=       -3 using points:     3    2
 RFO step:  Lambda=-2.44567982D-06.
 DidBck=F Rises=F RFO-DIIS coefs:    1.26688   -0.26688
 Iteration  1 RMS(Cart)=  0.00027881 RMS(Int)=  0.00000023
 Iteration  2 RMS(Cart)=  0.00000012 RMS(Int)=  0.00000019
 ClnCor:  largest displacement from symmetrization is 6.90D-09 for atom     8.
 Variable       Old X    -DE/DX   Delta X   Delta X   Delta X     New X
                                 (Linear)    (Quad)   (Total)
    R1        2.04033   0.00008   0.00046  -0.00021   0.00025   2.04057
    R2        2.91986  -0.00008  -0.00015  -0.00033  -0.00049   2.91938
    R3        2.92468   0.00016   0.00155  -0.00026   0.00129   2.92598
    R4        2.97043   0.00006   0.00018   0.00015   0.00033   2.97077
    R5        2.57154  -0.00009   0.00015  -0.00090  -0.00075   2.57079
    R6        2.91986  -0.00008  -0.00015  -0.00033  -0.00049   2.91938
    R7        2.91986  -0.00008  -0.00015  -0.00033  -0.00049   2.91938
    R8        2.91986  -0.00008  -0.00015  -0.00033  -0.00049   2.91938
    R9        2.04033   0.00008   0.00046  -0.00021   0.00025   2.04057
   R10        2.97043   0.00006   0.00018   0.00015   0.00033   2.97077
   R11        2.04033   0.00008   0.00046  -0.00021   0.00025   2.04057
   R12        2.97043   0.00006   0.00018   0.00015   0.00033   2.97077
   R13        2.92468   0.00016   0.00155  -0.00026   0.00129   2.92598
   R14        2.03699   0.00010   0.00021   0.00009   0.00029   2.03729
   R15        2.90629   0.00006   0.00159  -0.00146   0.00013   2.90643
   R16        2.04033   0.00008   0.00046  -0.00021   0.00025   2.04057
   R17        2.97043   0.00006   0.00018   0.00015   0.00033   2.97077
   R18        2.03699   0.00010   0.00021   0.00009   0.00029   2.03729
    A1        2.23682   0.00005   0.00045   0.00037   0.00082   2.23765
    A2        2.26295  -0.00002  -0.00031  -0.00003  -0.00034   2.26261
    A3        2.18814   0.00002   0.00027  -0.00022   0.00005   2.18820
    A4        1.51029  -0.00004  -0.00024  -0.00012  -0.00036   1.50993
    A5        1.44074  -0.00001  -0.00029   0.00020  -0.00009   1.44065
    A6        1.56770  -0.00002   0.00001  -0.00020  -0.00020   1.56751
    A7        1.63131   0.00004   0.00024   0.00012   0.00036   1.63167
    A8        1.71829   0.00006   0.00041  -0.00004   0.00037   1.71866
    A9        1.63131   0.00004   0.00024   0.00012   0.00036   1.63167
   A10        1.63131   0.00004   0.00024   0.00012   0.00036   1.63167
   A11        1.63131   0.00004   0.00024   0.00012   0.00036   1.63167
   A12        1.71829   0.00006   0.00041  -0.00004   0.00037   1.71866
   A13        1.51029  -0.00004  -0.00024  -0.00012  -0.00036   1.50993
   A14        2.26295  -0.00002  -0.00031  -0.00003  -0.00034   2.26261
   A15        1.56770  -0.00002   0.00001  -0.00020  -0.00020   1.56751
   A16        2.23682   0.00005   0.00045   0.00037   0.00082   2.23765
   A17        1.44074  -0.00001  -0.00029   0.00020  -0.00009   1.44065
   A18        2.18814   0.00002   0.00027  -0.00022   0.00005   2.18820
   A19        2.23682   0.00005   0.00045   0.00037   0.00082   2.23765
   A20        1.44074  -0.00001  -0.00029   0.00020  -0.00009   1.44065
   A21        1.51029  -0.00004  -0.00024  -0.00012  -0.00036   1.50993
   A22        2.18814   0.00002   0.00027  -0.00022   0.00005   2.18820
   A23        2.26295  -0.00002  -0.00031  -0.00003  -0.00034   2.26261
   A24        1.56770  -0.00002   0.00001  -0.00020  -0.00020   1.56751
   A25        1.67925  -0.00005   0.00014  -0.00040  -0.00026   1.67899
   A26        2.14884   0.00002   0.00006   0.00032   0.00038   2.14922
   A27        1.57389   0.00002  -0.00001   0.00020   0.00020   1.57409
   A28        2.14884   0.00002   0.00006   0.00032   0.00038   2.14922
   A29        1.57389   0.00002  -0.00001   0.00020   0.00020   1.57409
   A30        2.17858  -0.00003  -0.00023  -0.00069  -0.00092   2.17767
   A31        1.51029  -0.00004  -0.00024  -0.00012  -0.00036   1.50993
   A32        2.23682   0.00005   0.00045   0.00037   0.00082   2.23765
   A33        1.44074  -0.00001  -0.00029   0.00020  -0.00009   1.44065
   A34        2.26295  -0.00002  -0.00031  -0.00003  -0.00034   2.26261
   A35        1.56770  -0.00002   0.00001  -0.00020  -0.00020   1.56751
   A36        2.18814   0.00002   0.00027  -0.00022   0.00005   2.18820
   A37        1.57389   0.00002  -0.00001   0.00020   0.00020   1.57409
   A38        1.67925  -0.00005   0.00014  -0.00040  -0.00026   1.67899
   A39        2.14884   0.00002   0.00006   0.00032   0.00038   2.14922
   A40        1.57389   0.00002  -0.00001   0.00020   0.00020   1.57409
   A41        2.17858  -0.00003  -0.00023  -0.00069  -0.00092   2.17767
   A42        2.14884   0.00002   0.00006   0.00032   0.00038   2.14922
    D1       -2.44268   0.00003   0.00038  -0.00013   0.00024  -2.44244
    D2        2.19940  -0.00003   0.00006  -0.00027  -0.00020   2.19920
    D3        0.00000  -0.00000   0.00000  -0.00000   0.00000   0.00000
    D4       -1.64110  -0.00006  -0.00031  -0.00013  -0.00045  -1.64155
    D5        1.57559  -0.00001   0.00006  -0.00020  -0.00014   1.57545
    D6       -0.06551  -0.00007  -0.00026  -0.00034  -0.00059  -0.06610
    D7        2.42463   0.00002   0.00014   0.00042   0.00056   2.42519
    D8       -0.00000   0.00000   0.00000  -0.00000   0.00000   0.00000
    D9       -2.41787   0.00001  -0.00015   0.00063   0.00048  -2.41739
   D10       -0.00000   0.00000   0.00000   0.00000  -0.00000  -0.00000
   D11       -2.42463  -0.00002  -0.00014  -0.00042  -0.00056  -2.42519
   D12        1.44069  -0.00001  -0.00029   0.00021  -0.00008   1.44061
   D13       -1.44069   0.00001   0.00029  -0.00021   0.00008  -1.44061
   D14        2.41787  -0.00001   0.00015  -0.00063  -0.00048   2.41739
   D15        0.00000  -0.00000   0.00000   0.00000   0.00000   0.00000
   D16       -2.24273  -0.00001  -0.00023  -0.00024  -0.00047  -2.24320
   D17        0.14239  -0.00001   0.00005   0.00008   0.00013   0.14252
   D18        2.46621  -0.00003  -0.00022  -0.00047  -0.00069   2.46552
   D19        0.06407   0.00006   0.00024   0.00031   0.00055   0.06463
   D20        2.44919   0.00006   0.00053   0.00063   0.00116   2.45035
   D21       -1.51018   0.00004   0.00025   0.00009   0.00034  -1.50984
   D22        1.57425   0.00002  -0.00001   0.00022   0.00022   1.57446
   D23       -2.32382   0.00001   0.00028   0.00054   0.00082  -2.32300
   D24       -0.00000   0.00000   0.00000  -0.00000  -0.00000  -0.00000
   D25       -0.00000   0.00000   0.00000   0.00000   0.00000   0.00000
   D26       -1.72255  -0.00007  -0.00045   0.00002  -0.00042  -1.72297
   D27        1.72255   0.00007   0.00045  -0.00002   0.00042   1.72297
   D28       -0.00000  -0.00000   0.00000   0.00000  -0.00000  -0.00000
   D29       -2.19940   0.00003  -0.00006   0.00027   0.00020  -2.19920
   D30        0.06551   0.00007   0.00026   0.00034   0.00059   0.06610
   D31        1.64110   0.00006   0.00031   0.00013   0.00045   1.64155
   D32        2.44268  -0.00003  -0.00038   0.00013  -0.00024   2.44244
   D33       -1.57559   0.00001  -0.00006   0.00020   0.00014  -1.57545
   D34        0.00000   0.00000   0.00000  -0.00000   0.00000   0.00000
   D35        0.00000  -0.00000   0.00000  -0.00000   0.00000   0.00000
   D36        2.44268  -0.00003  -0.00038   0.00013  -0.00024   2.44244
   D37       -1.57559   0.00001  -0.00006   0.00020   0.00014  -1.57545
   D38        1.64110   0.00006   0.00031   0.00013   0.00045   1.64155
   D39       -2.19940   0.00003  -0.00006   0.00027   0.00020  -2.19920
   D40        0.06551   0.00007   0.00026   0.00034   0.00059   0.06610
   D41        0.00000   0.00000   0.00000  -0.00000   0.00000   0.00000
   D42       -2.44268   0.00003   0.00038  -0.00013   0.00024  -2.44244
   D43        1.57559  -0.00001   0.00006  -0.00020  -0.00014   1.57545
   D44       -1.64110  -0.00006  -0.00031  -0.00013  -0.00045  -1.64155
   D45        2.19940  -0.00003   0.00006  -0.00027  -0.00020   2.19920
   D46       -0.06551  -0.00007  -0.00026  -0.00034  -0.00059  -0.06610
   D47       -0.00000   0.00000   0.00000  -0.00000  -0.00000  -0.00000
   D48       -1.57425  -0.00002   0.00001  -0.00022  -0.00022  -1.57446
   D49        2.32382  -0.00001  -0.00028  -0.00054  -0.00082   2.32300
   D50        1.51018  -0.00004  -0.00025  -0.00009  -0.00034   1.50984
   D51       -0.06407  -0.00006  -0.00024  -0.00031  -0.00055  -0.06463
   D52       -2.44919  -0.00006  -0.00053  -0.00063  -0.00116  -2.45035
   D53       -2.46621   0.00003   0.00022   0.00047   0.00069  -2.46552
   D54        2.24273   0.00001   0.00023   0.00024   0.00047   2.24320
   D55       -0.14239   0.00001  -0.00005  -0.00008  -0.00013  -0.14252
   D56       -0.06407  -0.00006  -0.00024  -0.00031  -0.00055  -0.06463
   D57       -2.44919  -0.00006  -0.00053  -0.00063  -0.00116  -2.45035
   D58        1.51018  -0.00004  -0.00025  -0.00009  -0.00034   1.50984
   D59        2.24273   0.00001   0.00023   0.00024   0.00047   2.24320
   D60       -0.14239   0.00001  -0.00005  -0.00008  -0.00013  -0.14252
   D61       -2.46621   0.00003   0.00022   0.00047   0.00069  -2.46552
   D62       -1.57425  -0.00002   0.00001  -0.00022  -0.00022  -1.57446
   D63        2.32382  -0.00001  -0.00028  -0.00054  -0.00082   2.32300
   D64       -0.00000  -0.00000   0.00000  -0.00000  -0.00000  -0.00000
   D65       -0.00000  -0.00000   0.00000   0.00000  -0.00000  -0.00000
   D66        2.42463   0.00002   0.00014   0.00042   0.00056   2.42519
   D67       -1.44069   0.00001   0.00029  -0.00021   0.00008  -1.44061
   D68       -2.42463  -0.00002  -0.00014  -0.00042  -0.00056  -2.42519
   D69       -0.00000  -0.00000   0.00000  -0.00000   0.00000   0.00000
   D70        2.41787  -0.00001   0.00015  -0.00063  -0.00048   2.41739
   D71        1.44069  -0.00001  -0.00029   0.00021  -0.00008   1.44061
   D72       -2.41787   0.00001  -0.00015   0.00063   0.00048  -2.41739
   D73        0.00000   0.00000   0.00000   0.00000  -0.00000   0.00000
   D74        0.00000  -0.00000   0.00000   0.00000   0.00000   0.00000
   D75        1.67926  -0.00005   0.00014  -0.00040  -0.00026   1.67900
   D76       -2.30196  -0.00002   0.00007  -0.00020  -0.00013  -2.30209
   D77       -1.67926   0.00005  -0.00014   0.00040   0.00026  -1.67900
   D78        0.00000   0.00000   0.00000   0.00000  -0.00000   0.00000
   D79        2.30196   0.00002  -0.00007   0.00020   0.00013   2.30209
   D80        2.30196   0.00002  -0.00007   0.00020   0.00013   2.30209
   D81       -2.30196  -0.00002   0.00007  -0.00020  -0.00013  -2.30209
   D82        0.00000  -0.00000   0.00000  -0.00000  -0.00000   0.00000
   D83        0.06407   0.00006   0.00024   0.00031   0.00055   0.06463
   D84       -1.51018   0.00004   0.00025   0.00009   0.00034  -1.50984
   D85        2.44919   0.00006   0.00053   0.00063   0.00116   2.45035
   D86        1.57425   0.00002  -0.00001   0.00022   0.00022   1.57446
   D87       -0.00000  -0.00000   0.00000  -0.00000   0.00000   0.00000
   D88       -2.32382   0.00001   0.00028   0.00054   0.00082  -2.32300
   D89       -2.24273  -0.00001  -0.00023  -0.00024  -0.00047  -2.24320
   D90        2.46621  -0.00003  -0.00022  -0.00047  -0.00069   2.46552
   D91        0.14239  -0.00001   0.00005   0.00008   0.00013   0.14252
         Item               Value     Threshold  Converged?
 Maximum Force            0.000159     0.000450     YES
 RMS     Force            0.000044     0.000300     YES
 Maximum Displacement     0.001297     0.001800     YES
 RMS     Displacement     0.000279     0.001200     YES
 Predicted change in Energy=-1.222889D-06
 Optimization completed.
    -- Stationary point found.
                           ----------------------------
                           !   Optimized Parameters   !
                           ! (Angstroms and Degrees)  !
 --------------------------                            --------------------------
 ! Name  Definition              Value          Derivative Info.                !
 --------------------------------------------------------------------------------
 ! R1    R(1,2)                  1.0797         -DE/DX =    0.0001              !
 ! R2    R(1,3)                  1.5451         -DE/DX =   -0.0001              !
 ! R3    R(1,5)                  1.5477         -DE/DX =    0.0002              !
 ! R4    R(1,9)                  1.5719         -DE/DX =    0.0001              !
 ! R5    R(3,4)                  1.3608         -DE/DX =   -0.0001              !
 ! R6    R(3,7)                  1.5451         -DE/DX =   -0.0001              !
 ! R7    R(4,5)                  1.5451         -DE/DX =   -0.0001              !
 ! R8    R(4,11)                 1.5451         -DE/DX =   -0.0001              !
 ! R9    R(5,6)                  1.0797         -DE/DX =    0.0001              !
 ! R10   R(5,13)                 1.5719         -DE/DX =    0.0001              !
 ! R11   R(7,8)                  1.0797         -DE/DX =    0.0001              !
 ! R12   R(7,9)                  1.5719         -DE/DX =    0.0001              !
 ! R13   R(7,11)                 1.5477         -DE/DX =    0.0002              !
 ! R14   R(9,10)                 1.0779         -DE/DX =    0.0001              !
 ! R15   R(9,13)                 1.5379         -DE/DX =    0.0001              !
 ! R16   R(11,12)                1.0797         -DE/DX =    0.0001              !
 ! R17   R(11,13)                1.5719         -DE/DX =    0.0001              !
 ! R18   R(13,14)                1.0779         -DE/DX =    0.0001              !
 ! A1    A(2,1,3)              128.1605         -DE/DX =    0.0001              !
 ! A2    A(2,1,5)              129.6574         -DE/DX =    0.0                 !
 ! A3    A(2,1,9)              125.3714         -DE/DX =    0.0                 !
 ! A4    A(3,1,5)               86.533          -DE/DX =    0.0                 !
 ! A5    A(3,1,9)               82.5482         -DE/DX =    0.0                 !
 ! A6    A(5,1,9)               89.8226         -DE/DX =    0.0                 !
 ! A7    A(1,3,4)               93.467          -DE/DX =    0.0                 !
 ! A8    A(1,3,7)               98.4509         -DE/DX =    0.0001              !
 ! A9    A(4,3,7)               93.467          -DE/DX =    0.0                 !
 ! A10   A(3,4,5)               93.467          -DE/DX =    0.0                 !
 ! A11   A(3,4,11)              93.467          -DE/DX =    0.0                 !
 ! A12   A(5,4,11)              98.4509         -DE/DX =    0.0001              !
 ! A13   A(1,5,4)               86.533          -DE/DX =    0.0                 !
 ! A14   A(1,5,6)              129.6574         -DE/DX =    0.0                 !
 ! A15   A(1,5,13)              89.8226         -DE/DX =    0.0                 !
 ! A16   A(4,5,6)              128.1605         -DE/DX =    0.0001              !
 ! A17   A(4,5,13)              82.5482         -DE/DX =    0.0                 !
 ! A18   A(6,5,13)             125.3714         -DE/DX =    0.0                 !
 ! A19   A(3,7,8)              128.1605         -DE/DX =    0.0001              !
 ! A20   A(3,7,9)               82.5482         -DE/DX =    0.0                 !
 ! A21   A(3,7,11)              86.533          -DE/DX =    0.0                 !
 ! A22   A(8,7,9)              125.3714         -DE/DX =    0.0                 !
 ! A23   A(8,7,11)             129.6574         -DE/DX =    0.0                 !
 ! A24   A(9,7,11)              89.8226         -DE/DX =    0.0                 !
 ! A25   A(1,9,7)               96.214          -DE/DX =    0.0                 !
 ! A26   A(1,9,10)             123.1193         -DE/DX =    0.0                 !
 ! A27   A(1,9,13)              90.1774         -DE/DX =    0.0                 !
 ! A28   A(7,9,10)             123.1193         -DE/DX =    0.0                 !
 ! A29   A(7,9,13)              90.1774         -DE/DX =    0.0                 !
 ! A30   A(10,9,13)            124.8237         -DE/DX =    0.0                 !
 ! A31   A(4,11,7)              86.533          -DE/DX =    0.0                 !
 ! A32   A(4,11,12)            128.1605         -DE/DX =    0.0001              !
 ! A33   A(4,11,13)             82.5482         -DE/DX =    0.0                 !
 ! A34   A(7,11,12)            129.6574         -DE/DX =    0.0                 !
 ! A35   A(7,11,13)             89.8226         -DE/DX =    0.0                 !
 ! A36   A(12,11,13)           125.3714         -DE/DX =    0.0                 !
 ! A37   A(5,13,9)              90.1774         -DE/DX =    0.0                 !
 ! A38   A(5,13,11)             96.214          -DE/DX =    0.0                 !
 ! A39   A(5,13,14)            123.1193         -DE/DX =    0.0                 !
 ! A40   A(9,13,11)             90.1774         -DE/DX =    0.0                 !
 ! A41   A(9,13,14)            124.8237         -DE/DX =    0.0                 !
 ! A42   A(11,13,14)           123.1193         -DE/DX =    0.0                 !
 ! D1    D(2,1,3,4)           -139.9552         -DE/DX =    0.0                 !
 ! D2    D(2,1,3,7)            126.0164         -DE/DX =    0.0                 !
 ! D3    D(5,1,3,4)              0.0            -DE/DX =    0.0                 !
 ! D4    D(5,1,3,7)            -94.0284         -DE/DX =   -0.0001              !
 ! D5    D(9,1,3,4)             90.2748         -DE/DX =    0.0                 !
 ! D6    D(9,1,3,7)             -3.7535         -DE/DX =   -0.0001              !
 ! D7    D(2,1,5,4)            138.921          -DE/DX =    0.0                 !
 ! D8    D(2,1,5,6)              0.0            -DE/DX =    0.0                 !
 ! D9    D(2,1,5,13)          -138.5337         -DE/DX =    0.0                 !
 ! D10   D(3,1,5,4)              0.0            -DE/DX =    0.0                 !
 ! D11   D(3,1,5,6)           -138.921          -DE/DX =    0.0                 !
 ! D12   D(3,1,5,13)            82.5452         -DE/DX =    0.0                 !
 ! D13   D(9,1,5,4)            -82.5452         -DE/DX =    0.0                 !
 ! D14   D(9,1,5,6)            138.5337         -DE/DX =    0.0                 !
 ! D15   D(9,1,5,13)             0.0            -DE/DX =    0.0                 !
 ! D16   D(2,1,9,7)           -128.4988         -DE/DX =    0.0                 !
 ! D17   D(2,1,9,10)             8.1583         -DE/DX =    0.0                 !
 ! D18   D(2,1,9,13)           141.3035         -DE/DX =    0.0                 !
 ! D19   D(3,1,9,7)              3.671          -DE/DX =    0.0001              !
 ! D20   D(3,1,9,10)           140.3282         -DE/DX =    0.0001              !
 ! D21   D(3,1,9,13)           -86.5267         -DE/DX =    0.0                 !
 ! D22   D(5,1,9,7)             90.1977         -DE/DX =    0.0                 !
 ! D23   D(5,1,9,10)          -133.1451         -DE/DX =    0.0                 !
 ! D24   D(5,1,9,13)             0.0            -DE/DX =    0.0                 !
 ! D25   D(1,3,4,5)              0.0            -DE/DX =    0.0                 !
 ! D26   D(1,3,4,11)           -98.6949         -DE/DX =   -0.0001              !
 ! D27   D(7,3,4,5)             98.6949         -DE/DX =    0.0001              !
 ! D28   D(7,3,4,11)             0.0            -DE/DX =    0.0                 !
 ! D29   D(1,3,7,8)           -126.0164         -DE/DX =    0.0                 !
 ! D30   D(1,3,7,9)              3.7535         -DE/DX =    0.0001              !
 ! D31   D(1,3,7,11)            94.0284         -DE/DX =    0.0001              !
 ! D32   D(4,3,7,8)            139.9552         -DE/DX =    0.0                 !
 ! D33   D(4,3,7,9)            -90.2748         -DE/DX =    0.0                 !
 ! D34   D(4,3,7,11)             0.0            -DE/DX =    0.0                 !
 ! D35   D(3,4,5,1)              0.0            -DE/DX =    0.0                 !
 ! D36   D(3,4,5,6)            139.9552         -DE/DX =    0.0                 !
 ! D37   D(3,4,5,13)           -90.2748         -DE/DX =    0.0                 !
 ! D38   D(11,4,5,1)            94.0284         -DE/DX =    0.0001              !
 ! D39   D(11,4,5,6)          -126.0164         -DE/DX =    0.0                 !
 ! D40   D(11,4,5,13)            3.7535         -DE/DX =    0.0001              !
 ! D41   D(3,4,11,7)             0.0            -DE/DX =    0.0                 !
 ! D42   D(3,4,11,12)         -139.9552         -DE/DX =    0.0                 !
 ! D43   D(3,4,11,13)           90.2748         -DE/DX =    0.0                 !
 ! D44   D(5,4,11,7)           -94.0284         -DE/DX =   -0.0001              !
 ! D45   D(5,4,11,12)          126.0164         -DE/DX =    0.0                 !
 ! D46   D(5,4,11,13)           -3.7535         -DE/DX =   -0.0001              !
 ! D47   D(1,5,13,9)             0.0            -DE/DX =    0.0                 !
 ! D48   D(1,5,13,11)          -90.1977         -DE/DX =    0.0                 !
 ! D49   D(1,5,13,14)          133.1451         -DE/DX =    0.0                 !
 ! D50   D(4,5,13,9)            86.5267         -DE/DX =    0.0                 !
 ! D51   D(4,5,13,11)           -3.671          -DE/DX =   -0.0001              !
 ! D52   D(4,5,13,14)         -140.3282         -DE/DX =   -0.0001              !
 ! D53   D(6,5,13,9)          -141.3035         -DE/DX =    0.0                 !
 ! D54   D(6,5,13,11)          128.4988         -DE/DX =    0.0                 !
 ! D55   D(6,5,13,14)           -8.1583         -DE/DX =    0.0                 !
 ! D56   D(3,7,9,1)             -3.671          -DE/DX =   -0.0001              !
 ! D57   D(3,7,9,10)          -140.3282         -DE/DX =   -0.0001              !
 ! D58   D(3,7,9,13)            86.5267         -DE/DX =    0.0                 !
 ! D59   D(8,7,9,1)            128.4988         -DE/DX =    0.0                 !
 ! D60   D(8,7,9,10)            -8.1583         -DE/DX =    0.0                 !
 ! D61   D(8,7,9,13)          -141.3035         -DE/DX =    0.0                 !
 ! D62   D(11,7,9,1)           -90.1977         -DE/DX =    0.0                 !
 ! D63   D(11,7,9,10)          133.1451         -DE/DX =    0.0                 !
 ! D64   D(11,7,9,13)            0.0            -DE/DX =    0.0                 !
 ! D65   D(3,7,11,4)             0.0            -DE/DX =    0.0                 !
 ! D66   D(3,7,11,12)          138.921          -DE/DX =    0.0                 !
 ! D67   D(3,7,11,13)          -82.5452         -DE/DX =    0.0                 !
 ! D68   D(8,7,11,4)          -138.921          -DE/DX =    0.0                 !
 ! D69   D(8,7,11,12)            0.0            -DE/DX =    0.0                 !
 ! D70   D(8,7,11,13)          138.5337         -DE/DX =    0.0                 !
 ! D71   D(9,7,11,4)            82.5452         -DE/DX =    0.0                 !
 ! D72   D(9,7,11,12)         -138.5337         -DE/DX =    0.0                 !
 ! D73   D(9,7,11,13)            0.0            -DE/DX =    0.0                 !
 ! D74   D(1,9,13,5)             0.0            -DE/DX =    0.0                 !
 ! D75   D(1,9,13,11)           96.2147         -DE/DX =    0.0                 !
 ! D76   D(1,9,13,14)         -131.8927         -DE/DX =    0.0                 !
 ! D77   D(7,9,13,5)           -96.2147         -DE/DX =    0.0                 !
 ! D78   D(7,9,13,11)            0.0            -DE/DX =    0.0                 !
 ! D79   D(7,9,13,14)          131.8927         -DE/DX =    0.0                 !
 ! D80   D(10,9,13,5)          131.8927         -DE/DX =    0.0                 !
 ! D81   D(10,9,13,11)        -131.8927         -DE/DX =    0.0                 !
 ! D82   D(10,9,13,14)           0.0            -DE/DX =    0.0                 !
 ! D83   D(4,11,13,5)            3.671          -DE/DX =    0.0001              !
 ! D84   D(4,11,13,9)          -86.5267         -DE/DX =    0.0                 !
 ! D85   D(4,11,13,14)         140.3282         -DE/DX =    0.0001              !
 ! D86   D(7,11,13,5)           90.1977         -DE/DX =    0.0                 !
 ! D87   D(7,11,13,9)            0.0            -DE/DX =    0.0                 !
 ! D88   D(7,11,13,14)        -133.1451         -DE/DX =    0.0                 !
 ! D89   D(12,11,13,5)        -128.4988         -DE/DX =    0.0                 !
 ! D90   D(12,11,13,9)         141.3035         -DE/DX =    0.0                 !
 ! D91   D(12,11,13,14)          8.1583         -DE/DX =    0.0                 !
 --------------------------------------------------------------------------------
 GradGradGradGradGradGradGradGradGradGradGradGradGradGradGradGradGradGrad

                          Input orientation:                          
 ---------------------------------------------------------------------
 Center     Atomic      Atomic             Coordinates (Angstroms)
 Number     Number       Type             X           Y           Z
 ---------------------------------------------------------------------
      1          6           0        0.773838   -1.170101    0.280994
      2          1           0        1.462894   -2.001306    0.287180
      3          6           0        0.680399    0.000000    1.285756
      4          6           0       -0.680399    0.000000    1.285756
      5          6           0       -0.773838   -1.170101    0.280994
      6          1           0       -1.462894   -2.001306    0.287180
      7          6           0        0.773838    1.170101    0.280994
      8          1           0        1.462894    2.001306    0.287180
      9          6           0        0.768972    0.000000   -0.768608
     10          1           0        1.384528    0.000000   -1.653495
     11          6           0       -0.773838    1.170101    0.280994
     12          1           0       -1.462894    2.001306    0.287180
     13          6           0       -0.768972    0.000000   -0.768608
     14          1           0       -1.384528    0.000000   -1.653495
 ---------------------------------------------------------------------
                    Distance matrix (angstroms):
                    1          2          3          4          5
     1  C    0.000000
     2  H    1.079694   0.000000
     3  C    1.545126   2.369531   0.000000
     4  C    2.119785   3.097755   1.360798   0.000000
     5  C    1.547676   2.386191   2.119785   1.545126   0.000000
     6  H    2.386191   2.925787   3.097755   2.369531   1.079694
     7  C    2.340202   3.245406   1.545126   2.119785   2.805681
     8  H    3.245406   4.002613   2.369531   3.097755   3.880829
     9  C    1.571885   2.366737   2.056272   2.514177   2.202513
    10  H    2.341864   2.788833   3.022415   3.592091   3.125688
    11  C    2.805681   3.880829   2.119785   1.545126   2.340202
    12  H    3.880829   4.957937   3.097755   2.369531   3.245406
    13  C    2.202513   3.178229   2.514177   2.056272   1.571885
    14  H    3.125688   3.984879   3.592091   3.022415   2.341864
                    6          7          8          9         10
     6  H    0.000000
     7  C    3.880829   0.000000
     8  H    4.957937   1.079694   0.000000
     9  C    3.178229   1.571885   2.366737   0.000000
    10  H    3.984879   2.341864   2.788833   1.077931   0.000000
    11  C    3.245406   1.547676   2.386191   2.202513   3.125688
    12  H    4.002613   2.386191   2.925787   3.178229   3.984879
    13  C    2.366737   2.202513   3.178229   1.537944   2.328216
    14  H    2.788833   3.125688   3.984879   2.328216   2.769056
                   11         12         13         14
    11  C    0.000000
    12  H    1.079694   0.000000
    13  C    1.571885   2.366737   0.000000
    14  H    2.341864   2.788833   1.077931   0.000000
 Stoichiometry    C8H6
 Framework group  C2V[SGV(C4H2),X(C4H4)]
 Deg. of freedom    11
 Full point group                 C2V     NOp   4
 Largest Abelian subgroup         C2V     NOp   4
 Largest concise Abelian subgroup C2V     NOp   4
                         Standard orientation:                         
 ---------------------------------------------------------------------
 Center     Atomic      Atomic             Coordinates (Angstroms)
 Number     Number       Type             X           Y           Z
 ---------------------------------------------------------------------
      1          6           0       -1.170101    0.773838   -0.081154
      2          1           0       -2.001306    1.462894   -0.087340
      3          6           0        0.000000    0.680399   -1.085916
      4          6           0       -0.000000   -0.680399   -1.085916
      5          6           0       -1.170101   -0.773838   -0.081154
      6          1           0       -2.001306   -1.462894   -0.087340
      7          6           0        1.170101    0.773838   -0.081154
      8          1           0        2.001306    1.462894   -0.087340
      9          6           0        0.000000    0.768972    0.968448
     10          1           0        0.000000    1.384528    1.853335
     11          6           0        1.170101   -0.773838   -0.081154
     12          1           0        2.001306   -1.462894   -0.087340
     13          6           0       -0.000000   -0.768972    0.968448
     14          1           0       -0.000000   -1.384528    1.853335
 ---------------------------------------------------------------------
 Rotational constants (GHZ):           4.0589753           3.6140598           3.4054789

 **********************************************************************

            Population analysis using the SCF density.

 **********************************************************************

 Orbital symmetries:
       Occupied  (A1) (B2) (B1) (A1) (A2) (B2) (A1) (B2) (A1) (B1)
                 (A1) (B2) (A2) (A1) (B2) (A1) (B2) (B1) (A1) (B1)
                 (A1) (B2) (B1) (A2) (A1) (A2) (A1)
       Virtual   (B2) (A1) (B1) (B2) (A1) (B1) (B2) (B2) (A2) (A1)
                 (B1) (A2) (B2) (A1) (B2) (A2) (A2) (B2) (A1) (A1)
                 (B2) (B1) (A1) (B1) (B1) (A1) (A2) (B2) (A1) (A2)
                 (B2) (A1) (B2) (B1) (A2) (B2) (B1) (B2) (A2) (A1)
                 (A2) (B2) (A1) (B1) (B2) (B2) (A1) (A1) (B1) (A2)
                 (B2) (A1) (B1) (A1) (B2) (A1) (B1) (A1) (B1) (A2)
                 (B2) (A2) (B1) (A1) (B1) (A1) (B2) (B2) (A2) (B1)
                 (A2) (A1) (A1) (B2) (A1) (A2) (A1) (B2) (B1) (B1)
                 (B2) (A1) (B2) (A2) (A1) (B1) (A1) (A2) (B1) (B2)
                 (A2) (A1) (B2) (B2) (A2) (A1) (B1) (B2) (B2) (A2)
                 (A1) (A2) (B2) (B1) (A2) (B2) (A2) (B2) (B2) (B1)
                 (A1) (B2) (A1) (A2) (B2) (A1) (A1) (B2) (B1) (A1)
                 (B2) (A2) (B2)
 The electronic state is 1-A1.
 Alpha  occ. eigenvalues --  -11.24972 -11.24915 -11.24633 -11.24628 -11.24579
 Alpha  occ. eigenvalues --  -11.24573 -11.22283 -11.22130  -1.29840  -1.02436
 Alpha  occ. eigenvalues --   -0.99927  -0.98815  -0.79113  -0.79003  -0.73286
 Alpha  occ. eigenvalues --   -0.69832  -0.63051  -0.62915  -0.60913  -0.60236
 Alpha  occ. eigenvalues --   -0.47673  -0.46328  -0.42753  -0.42700  -0.40575
 Alpha  occ. eigenvalues --   -0.38087  -0.30549
 Alpha virt. eigenvalues --    0.11237   0.21381   0.24231   0.24301   0.25076
 Alpha virt. eigenvalues --    0.30066   0.30929   0.31728   0.32080   0.32145
 Alpha virt. eigenvalues --    0.37081   0.38499   0.40745   0.44385   0.47179
 Alpha virt. eigenvalues --    0.48361   0.56876   0.58835   0.67624   0.68602
 Alpha virt. eigenvalues --    0.69926   0.70144   0.71625   0.74601   0.75094
 Alpha virt. eigenvalues --    0.75753   0.77666   0.82080   0.84509   0.90304
 Alpha virt. eigenvalues --    0.93260   0.95277   0.95573   0.97569   0.99007
 Alpha virt. eigenvalues --    1.01728   1.01759   1.04714   1.04993   1.05156
 Alpha virt. eigenvalues --    1.07399   1.07630   1.10241   1.12185   1.13183
 Alpha virt. eigenvalues --    1.21894   1.29821   1.30248   1.32063   1.44243
 Alpha virt. eigenvalues --    1.48237   1.52690   1.55836   1.56270   1.60470
 Alpha virt. eigenvalues --    1.86275   1.91221   1.91391   1.95010   1.99618
 Alpha virt. eigenvalues --    2.01891   2.03261   2.05174   2.06803   2.07166
 Alpha virt. eigenvalues --    2.15812   2.15903   2.18045   2.20266   2.21475
 Alpha virt. eigenvalues --    2.22974   2.24904   2.29315   2.41477   2.45435
 Alpha virt. eigenvalues --    2.46603   2.49399   2.52115   2.55232   2.56205
 Alpha virt. eigenvalues --    2.58285   2.58806   2.66907   2.68617   2.69308
 Alpha virt. eigenvalues --    2.71099   2.72800   2.76738   2.77691   2.77876
 Alpha virt. eigenvalues --    2.79752   2.80699   2.83127   2.89554   2.93220
 Alpha virt. eigenvalues --    2.95536   2.97658   2.98422   3.05026   3.07506
 Alpha virt. eigenvalues --    3.11553   3.12515   3.14857   3.23254   3.33388
 Alpha virt. eigenvalues --    3.33623   3.40198   3.41514   3.44275   3.60748
 Alpha virt. eigenvalues --    3.63613   3.75163   3.78579   3.94315   4.33059
 Alpha virt. eigenvalues --    4.76704   4.93701   4.93862   4.97569   5.36524
 Alpha virt. eigenvalues --    5.39453   5.51220   6.16842
          Condensed to atoms (all electrons):
               1          2          3          4          5          6
     1  C    5.229331   0.365435   0.327240  -0.192956   0.350745  -0.023548
     2  H    0.365435   0.534440  -0.009702   0.010070  -0.023548   0.001098
     3  C    0.327240  -0.009702   5.194902   0.653821  -0.192956   0.010070
     4  C   -0.192956   0.010070   0.653821   5.194902   0.327240  -0.009702
     5  C    0.350745  -0.023548  -0.192956   0.327240   5.229331   0.365435
     6  H   -0.023548   0.001098   0.010070  -0.009702   0.365435   0.534440
     7  C   -0.133682   0.002097   0.327240  -0.192956   0.056334  -0.001677
     8  H    0.002097   0.000061  -0.009702   0.010070  -0.001677   0.000037
     9  C    0.321242  -0.019998  -0.105900  -0.019877  -0.148883   0.005601
    10  H   -0.013806  -0.000217   0.004413   0.003293   0.001741  -0.000100
    11  C    0.056334  -0.001677  -0.192956   0.327240  -0.133682   0.002097
    12  H   -0.001677   0.000037   0.010070  -0.009702   0.002097   0.000061
    13  C   -0.148883   0.005601  -0.019877  -0.105900   0.321242  -0.019998
    14  H    0.001741  -0.000100   0.003293   0.004413  -0.013806  -0.000217
               7          8          9         10         11         12
     1  C   -0.133682   0.002097   0.321242  -0.013806   0.056334  -0.001677
     2  H    0.002097   0.000061  -0.019998  -0.000217  -0.001677   0.000037
     3  C    0.327240  -0.009702  -0.105900   0.004413  -0.192956   0.010070
     4  C   -0.192956   0.010070  -0.019877   0.003293   0.327240  -0.009702
     5  C    0.056334  -0.001677  -0.148883   0.001741  -0.133682   0.002097
     6  H   -0.001677   0.000037   0.005601  -0.000100   0.002097   0.000061
     7  C    5.229331   0.365435   0.321242  -0.013806   0.350745  -0.023548
     8  H    0.365435   0.534440  -0.019998  -0.000217  -0.023548   0.001098
     9  C    0.321242  -0.019998   5.301222   0.384196  -0.148883   0.005601
    10  H   -0.013806  -0.000217   0.384196   0.482198   0.001741  -0.000100
    11  C    0.350745  -0.023548  -0.148883   0.001741   5.229331   0.365435
    12  H   -0.023548   0.001098   0.005601  -0.000100   0.365435   0.534440
    13  C   -0.148883   0.005601   0.291995  -0.011601   0.321242  -0.019998
    14  H    0.001741  -0.000100  -0.011601  -0.000077  -0.013806  -0.000217
              13         14
     1  C   -0.148883   0.001741
     2  H    0.005601  -0.000100
     3  C   -0.019877   0.003293
     4  C   -0.105900   0.004413
     5  C    0.321242  -0.013806
     6  H   -0.019998  -0.000217
     7  C   -0.148883   0.001741
     8  H    0.005601  -0.000100
     9  C    0.291995  -0.011601
    10  H   -0.011601  -0.000077
    11  C    0.321242  -0.013806
    12  H   -0.019998  -0.000217
    13  C    5.301222   0.384196
    14  H    0.384196   0.482198
 Mulliken charges:
               1
     1  C   -0.139615
     2  H    0.136403
     3  C    0.000044
     4  C    0.000044
     5  C   -0.139615
     6  H    0.136403
     7  C   -0.139615
     8  H    0.136403
     9  C   -0.155961
    10  H    0.162342
    11  C   -0.139615
    12  H    0.136403
    13  C   -0.155961
    14  H    0.162342
 Sum of Mulliken charges =  -0.00000
 Mulliken charges with hydrogens summed into heavy atoms:
               1
     1  C   -0.003212
     3  C    0.000044
     4  C    0.000044
     5  C   -0.003212
     7  C   -0.003212
     9  C    0.006380
    11  C   -0.003212
    13  C    0.006380
 Electronic spatial extent (au):  <R**2>=            534.3393
 Charge=             -0.0000 electrons
 Dipole moment (field-independent basis, Debye):
    X=              0.0000    Y=             -0.0000    Z=              2.7148  Tot=              2.7148
 Quadrupole moment (field-independent basis, Debye-Ang):
   XX=            -43.6243   YY=            -45.7179   ZZ=            -49.3241
   XY=             -0.0000   XZ=             -0.0000   YZ=             -0.0000
 Traceless Quadrupole moment (field-independent basis, Debye-Ang):
   XX=              2.5978   YY=              0.5042   ZZ=             -3.1020
   XY=             -0.0000   XZ=             -0.0000   YZ=             -0.0000
 Octapole moment (field-independent basis, Debye-Ang**2):
  XXX=             -0.0000  YYY=              0.0000  ZZZ=             15.7218  XYY=             -0.0000
  XXY=             -0.0000  XXZ=              0.3255  XZZ=             -0.0000  YZZ=              0.0000
  YYZ=              7.0238  XYZ=              0.0000
 Hexadecapole moment (field-independent basis, Debye-Ang**3):
 XXXX=           -272.9449 YYYY=           -241.9078 ZZZZ=           -224.4031 XXXY=              0.0000
 XXXZ=             -0.0000 YYYX=              0.0000 YYYZ=             -0.0000 ZZZX=              0.0000
 ZZZY=              0.0000 XXYY=            -77.4574 XXZZ=            -86.4157 YYZZ=            -78.1034
 XXYZ=             -0.0000 YYXZ=              0.0000 ZZXY=              0.0000
 N-N= 3.502764884162D+02 E-N=-1.413786413868D+03  KE= 3.062189558577D+02
 Symmetry A1   KE= 1.168264742264D+02
 Symmetry A2   KE= 4.052851684440D+01
 Symmetry B1   KE= 4.190170445847D+01
 Symmetry B2   KE= 1.069622603285D+02
 ******************************Gaussian NBO Version 3.1******************************
             N A T U R A L   A T O M I C   O R B I T A L   A N D
          N A T U R A L   B O N D   O R B I T A L   A N A L Y S I S
 ******************************Gaussian NBO Version 3.1******************************

       /RESON  / : Allow strongly delocalized NBO set
       /BNDIDX / : Print bond indices based on the NAO density matrix

 Analyzing the SCF density

 Job title: M0001                                                           

 Storage needed:     68252 in NPA,     90661 in NBO (2147482528 available)


 NATURAL POPULATIONS:  Natural atomic orbital occupancies 
                                                          
   NAO  Atom  No  lang   Type(AO)    Occupancy      Energy
 ----------------------------------------------------------
     1    C    1  S      Cor( 1S)     1.99917     -11.10067
     2    C    1  S      Val( 2S)     1.01999      -0.23424
     3    C    1  S      Ryd( 3S)     0.00311       2.16890
     4    C    1  S      Ryd( 4S)     0.00005       4.69882
     5    C    1  px     Val( 2p)     1.13034      -0.05732
     6    C    1  px     Ryd( 3p)     0.00743       1.28964
     7    C    1  py     Val( 2p)     1.07591      -0.04266
     8    C    1  py     Ryd( 3p)     0.00625       1.13814
     9    C    1  pz     Val( 2p)     0.98397      -0.03922
    10    C    1  pz     Ryd( 3p)     0.00314       0.84821
    11    C    1  dxy    Ryd( 3d)     0.00147       2.75312
    12    C    1  dxz    Ryd( 3d)     0.00189       2.71150
    13    C    1  dyz    Ryd( 3d)     0.00082       2.32674
    14    C    1  dx2y2  Ryd( 3d)     0.00174       2.67191
    15    C    1  dz2    Ryd( 3d)     0.00103       2.50732

    16    H    2  S      Val( 1S)     0.76315       0.21815
    17    H    2  S      Ryd( 2S)     0.00127       0.69840
    18    H    2  px     Ryd( 2p)     0.00044       3.14062
    19    H    2  py     Ryd( 2p)     0.00031       3.01698
    20    H    2  pz     Ryd( 2p)     0.00004       2.69067

    21    C    3  S      Cor( 1S)     1.99850     -11.05543
    22    C    3  S      Val( 2S)     1.08554      -0.22958
    23    C    3  S      Ryd( 3S)     0.00095       2.32510
    24    C    3  S      Ryd( 4S)     0.00004       4.73179
    25    C    3  px     Val( 2p)     0.93778       0.02238
    26    C    3  px     Ryd( 3p)     0.00227       0.92560
    27    C    3  py     Val( 2p)     1.11535      -0.05343
    28    C    3  py     Ryd( 3p)     0.00551       0.86903
    29    C    3  pz     Val( 2p)     0.86822       0.01202
    30    C    3  pz     Ryd( 3p)     0.01008       0.87233
    31    C    3  dxy    Ryd( 3d)     0.00079       2.29321
    32    C    3  dxz    Ryd( 3d)     0.00409       2.40744
    33    C    3  dyz    Ryd( 3d)     0.00367       2.30086
    34    C    3  dx2y2  Ryd( 3d)     0.00342       2.60788
    35    C    3  dz2    Ryd( 3d)     0.00139       2.38787

    36    C    4  S      Cor( 1S)     1.99850     -11.05543
    37    C    4  S      Val( 2S)     1.08554      -0.22958
    38    C    4  S      Ryd( 3S)     0.00095       2.32510
    39    C    4  S      Ryd( 4S)     0.00004       4.73179
    40    C    4  px     Val( 2p)     0.93778       0.02238
    41    C    4  px     Ryd( 3p)     0.00227       0.92560
    42    C    4  py     Val( 2p)     1.11535      -0.05343
    43    C    4  py     Ryd( 3p)     0.00551       0.86903
    44    C    4  pz     Val( 2p)     0.86822       0.01202
    45    C    4  pz     Ryd( 3p)     0.01008       0.87233
    46    C    4  dxy    Ryd( 3d)     0.00079       2.29321
    47    C    4  dxz    Ryd( 3d)     0.00409       2.40744
    48    C    4  dyz    Ryd( 3d)     0.00367       2.30086
    49    C    4  dx2y2  Ryd( 3d)     0.00342       2.60788
    50    C    4  dz2    Ryd( 3d)     0.00139       2.38787

    51    C    5  S      Cor( 1S)     1.99917     -11.10067
    52    C    5  S      Val( 2S)     1.01999      -0.23424
    53    C    5  S      Ryd( 3S)     0.00311       2.16890
    54    C    5  S      Ryd( 4S)     0.00005       4.69882
    55    C    5  px     Val( 2p)     1.13034      -0.05732
    56    C    5  px     Ryd( 3p)     0.00743       1.28964
    57    C    5  py     Val( 2p)     1.07591      -0.04266
    58    C    5  py     Ryd( 3p)     0.00625       1.13814
    59    C    5  pz     Val( 2p)     0.98397      -0.03922
    60    C    5  pz     Ryd( 3p)     0.00314       0.84821
    61    C    5  dxy    Ryd( 3d)     0.00147       2.75312
    62    C    5  dxz    Ryd( 3d)     0.00189       2.71150
    63    C    5  dyz    Ryd( 3d)     0.00082       2.32674
    64    C    5  dx2y2  Ryd( 3d)     0.00174       2.67191
    65    C    5  dz2    Ryd( 3d)     0.00103       2.50732

    66    H    6  S      Val( 1S)     0.76315       0.21815
    67    H    6  S      Ryd( 2S)     0.00127       0.69840
    68    H    6  px     Ryd( 2p)     0.00044       3.14062
    69    H    6  py     Ryd( 2p)     0.00031       3.01698
    70    H    6  pz     Ryd( 2p)     0.00004       2.69067

    71    C    7  S      Cor( 1S)     1.99917     -11.10067
    72    C    7  S      Val( 2S)     1.01999      -0.23424
    73    C    7  S      Ryd( 3S)     0.00311       2.16890
    74    C    7  S      Ryd( 4S)     0.00005       4.69882
    75    C    7  px     Val( 2p)     1.13034      -0.05732
    76    C    7  px     Ryd( 3p)     0.00743       1.28964
    77    C    7  py     Val( 2p)     1.07591      -0.04266
    78    C    7  py     Ryd( 3p)     0.00625       1.13814
    79    C    7  pz     Val( 2p)     0.98397      -0.03922
    80    C    7  pz     Ryd( 3p)     0.00314       0.84821
    81    C    7  dxy    Ryd( 3d)     0.00147       2.75312
    82    C    7  dxz    Ryd( 3d)     0.00189       2.71150
    83    C    7  dyz    Ryd( 3d)     0.00082       2.32674
    84    C    7  dx2y2  Ryd( 3d)     0.00174       2.67191
    85    C    7  dz2    Ryd( 3d)     0.00103       2.50732

    86    H    8  S      Val( 1S)     0.76315       0.21815
    87    H    8  S      Ryd( 2S)     0.00127       0.69840
    88    H    8  px     Ryd( 2p)     0.00044       3.14062
    89    H    8  py     Ryd( 2p)     0.00031       3.01698
    90    H    8  pz     Ryd( 2p)     0.00004       2.69067

    91    C    9  S      Cor( 1S)     1.99922     -11.10400
    92    C    9  S      Val( 2S)     0.99837      -0.23183
    93    C    9  S      Ryd( 3S)     0.00289       2.21313
    94    C    9  S      Ryd( 4S)     0.00004       4.61447
    95    C    9  px     Val( 2p)     1.00822      -0.05204
    96    C    9  px     Ryd( 3p)     0.00203       0.86744
    97    C    9  py     Val( 2p)     1.07821      -0.05846
    98    C    9  py     Ryd( 3p)     0.00576       1.06451
    99    C    9  pz     Val( 2p)     1.10306      -0.04927
   100    C    9  pz     Ryd( 3p)     0.00821       1.28752
   101    C    9  dxy    Ryd( 3d)     0.00066       2.33590
   102    C    9  dxz    Ryd( 3d)     0.00216       2.60495
   103    C    9  dyz    Ryd( 3d)     0.00093       2.68329
   104    C    9  dx2y2  Ryd( 3d)     0.00220       2.57245
   105    C    9  dz2    Ryd( 3d)     0.00124       2.59447

   106    H   10  S      Val( 1S)     0.74476       0.22100
   107    H   10  S      Ryd( 2S)     0.00067       0.69388
   108    H   10  px     Ryd( 2p)     0.00003       2.71401
   109    H   10  py     Ryd( 2p)     0.00025       2.92754
   110    H   10  pz     Ryd( 2p)     0.00045       3.18343

   111    C   11  S      Cor( 1S)     1.99917     -11.10067
   112    C   11  S      Val( 2S)     1.01999      -0.23424
   113    C   11  S      Ryd( 3S)     0.00311       2.16890
   114    C   11  S      Ryd( 4S)     0.00005       4.69882
   115    C   11  px     Val( 2p)     1.13034      -0.05732
   116    C   11  px     Ryd( 3p)     0.00743       1.28964
   117    C   11  py     Val( 2p)     1.07591      -0.04266
   118    C   11  py     Ryd( 3p)     0.00625       1.13814
   119    C   11  pz     Val( 2p)     0.98397      -0.03922
   120    C   11  pz     Ryd( 3p)     0.00314       0.84821
   121    C   11  dxy    Ryd( 3d)     0.00147       2.75312
   122    C   11  dxz    Ryd( 3d)     0.00189       2.71150
   123    C   11  dyz    Ryd( 3d)     0.00082       2.32674
   124    C   11  dx2y2  Ryd( 3d)     0.00174       2.67191
   125    C   11  dz2    Ryd( 3d)     0.00103       2.50732

   126    H   12  S      Val( 1S)     0.76315       0.21815
   127    H   12  S      Ryd( 2S)     0.00127       0.69840
   128    H   12  px     Ryd( 2p)     0.00044       3.14062
   129    H   12  py     Ryd( 2p)     0.00031       3.01698
   130    H   12  pz     Ryd( 2p)     0.00004       2.69067

   131    C   13  S      Cor( 1S)     1.99922     -11.10400
   132    C   13  S      Val( 2S)     0.99837      -0.23183
   133    C   13  S      Ryd( 3S)     0.00289       2.21313
   134    C   13  S      Ryd( 4S)     0.00004       4.61447
   135    C   13  px     Val( 2p)     1.00822      -0.05204
   136    C   13  px     Ryd( 3p)     0.00203       0.86744
   137    C   13  py     Val( 2p)     1.07821      -0.05846
   138    C   13  py     Ryd( 3p)     0.00576       1.06451
   139    C   13  pz     Val( 2p)     1.10306      -0.04927
   140    C   13  pz     Ryd( 3p)     0.00821       1.28752
   141    C   13  dxy    Ryd( 3d)     0.00066       2.33590
   142    C   13  dxz    Ryd( 3d)     0.00216       2.60495
   143    C   13  dyz    Ryd( 3d)     0.00093       2.68329
   144    C   13  dx2y2  Ryd( 3d)     0.00220       2.57245
   145    C   13  dz2    Ryd( 3d)     0.00124       2.59447

   146    H   14  S      Val( 1S)     0.74476       0.22100
   147    H   14  S      Ryd( 2S)     0.00067       0.69388
   148    H   14  px     Ryd( 2p)     0.00003       2.71401
   149    H   14  py     Ryd( 2p)     0.00025       2.92754
   150    H   14  pz     Ryd( 2p)     0.00045       3.18343

 WARNING:  1 low occupancy (<1.9990e) core orbital  found on  C    3
           1 low occupancy (<1.9990e) core orbital  found on  C    4


 Summary of Natural Population Analysis:                  
                                                          
                                       Natural Population 
                Natural  -----------------------------------------------
    Atom  No    Charge         Core      Valence    Rydberg      Total
 -----------------------------------------------------------------------
      C    1   -0.23630      1.99917     4.21021    0.02692     6.23630
      H    2    0.23479      0.00000     0.76315    0.00206     0.76521
      C    3   -0.03761      1.99850     4.00690    0.03220     6.03761
      C    4   -0.03761      1.99850     4.00690    0.03220     6.03761
      C    5   -0.23630      1.99917     4.21021    0.02692     6.23630
      H    6    0.23479      0.00000     0.76315    0.00206     0.76521
      C    7   -0.23630      1.99917     4.21021    0.02692     6.23630
      H    8    0.23479      0.00000     0.76315    0.00206     0.76521
      C    9   -0.21320      1.99922     4.18785    0.02613     6.21320
      H   10    0.25383      0.00000     0.74476    0.00141     0.74617
      C   11   -0.23630      1.99917     4.21021    0.02692     6.23630
      H   12    0.23479      0.00000     0.76315    0.00206     0.76521
      C   13   -0.21320      1.99922     4.18785    0.02613     6.21320
      H   14    0.25383      0.00000     0.74476    0.00141     0.74617
 =======================================================================
   * Total *    0.00000     15.99211    37.77249    0.23540    54.00000

                                 Natural Population      
 --------------------------------------------------------
   Core                      15.99211 ( 99.9507% of  16)
   Valence                   37.77249 ( 99.4013% of  38)
   Natural Minimal Basis     53.76460 ( 99.5641% of  54)
   Natural Rydberg Basis      0.23540 (  0.4359% of  54)
 --------------------------------------------------------

    Atom  No          Natural Electron Configuration
 ----------------------------------------------------------------------------
      C    1      [core]2S( 1.02)2p( 3.19)3p( 0.02)3d( 0.01)
      H    2            1S( 0.76)
      C    3      [core]2S( 1.09)2p( 2.92)3p( 0.02)3d( 0.01)
      C    4      [core]2S( 1.09)2p( 2.92)3p( 0.02)3d( 0.01)
      C    5      [core]2S( 1.02)2p( 3.19)3p( 0.02)3d( 0.01)
      H    6            1S( 0.76)
      C    7      [core]2S( 1.02)2p( 3.19)3p( 0.02)3d( 0.01)
      H    8            1S( 0.76)
      C    9      [core]2S( 1.00)2p( 3.19)3p( 0.02)3d( 0.01)
      H   10            1S( 0.74)
      C   11      [core]2S( 1.02)2p( 3.19)3p( 0.02)3d( 0.01)
      H   12            1S( 0.76)
      C   13      [core]2S( 1.00)2p( 3.19)3p( 0.02)3d( 0.01)
      H   14            1S( 0.74)


 Wiberg bond index matrix in the NAO basis:                                    

     Atom    1       2       3       4       5       6       7       8       9
     ---- ------  ------  ------  ------  ------  ------  ------  ------  ------
   1.  C  0.0000  0.9069  0.9731  0.0477  1.0055  0.0039  0.0079  0.0028  0.9625
   2.  H  0.9069  0.0000  0.0107  0.0119  0.0039  0.0000  0.0028  0.0000  0.0031
   3.  C  0.9731  0.0107  0.0000  1.6795  0.0477  0.0119  0.9731  0.0107  0.0427
   4.  C  0.0477  0.0119  1.6795  0.0000  0.9731  0.0107  0.0477  0.0119  0.0407
   5.  C  1.0055  0.0039  0.0477  0.9731  0.0000  0.9069  0.0193  0.0013  0.0097
   6.  H  0.0039  0.0000  0.0119  0.0107  0.9069  0.0000  0.0013  0.0012  0.0049
   7.  C  0.0079  0.0028  0.9731  0.0477  0.0193  0.0013  0.0000  0.9069  0.9625
   8.  H  0.0028  0.0000  0.0107  0.0119  0.0013  0.0012  0.9069  0.0000  0.0031
   9.  C  0.9625  0.0031  0.0427  0.0407  0.0097  0.0049  0.9625  0.0031  0.0000
  10.  H  0.0027  0.0003  0.0042  0.0144  0.0028  0.0001  0.0027  0.0003  0.9035
  11.  C  0.0193  0.0013  0.0477  0.9731  0.0079  0.0028  1.0055  0.0039  0.0097
  12.  H  0.0013  0.0012  0.0119  0.0107  0.0028  0.0000  0.0039  0.0000  0.0049
  13.  C  0.0097  0.0049  0.0407  0.0427  0.9625  0.0031  0.0097  0.0049  0.9926
  14.  H  0.0028  0.0001  0.0144  0.0042  0.0027  0.0003  0.0028  0.0001  0.0027

     Atom   10      11      12      13      14
     ---- ------  ------  ------  ------  ------
   1.  C  0.0027  0.0193  0.0013  0.0097  0.0028
   2.  H  0.0003  0.0013  0.0012  0.0049  0.0001
   3.  C  0.0042  0.0477  0.0119  0.0407  0.0144
   4.  C  0.0144  0.9731  0.0107  0.0427  0.0042
   5.  C  0.0028  0.0079  0.0028  0.9625  0.0027
   6.  H  0.0001  0.0028  0.0000  0.0031  0.0003
   7.  C  0.0027  1.0055  0.0039  0.0097  0.0028
   8.  H  0.0003  0.0039  0.0000  0.0049  0.0001
   9.  C  0.9035  0.0097  0.0049  0.9926  0.0027
  10.  H  0.0000  0.0028  0.0001  0.0027  0.0002
  11.  C  0.0028  0.0000  0.9069  0.9625  0.0027
  12.  H  0.0001  0.9069  0.0000  0.0031  0.0003
  13.  C  0.0027  0.9625  0.0031  0.0000  0.9035
  14.  H  0.0002  0.0027  0.0003  0.9035  0.0000


 Wiberg bond index, Totals by atom:                                            

     Atom    1
     ---- ------
   1.  C  3.9460
   2.  H  0.9469
   3.  C  3.8681
   4.  C  3.8681
   5.  C  3.9460
   6.  H  0.9469
   7.  C  3.9460
   8.  H  0.9469
   9.  C  3.9424
  10.  H  0.9367
  11.  C  3.9460
  12.  H  0.9469
  13.  C  3.9424
  14.  H  0.9367


 Atom-atom overlap-weighted NAO bond order:                                    

     Atom    1       2       3       4       5       6       7       8       9
     ---- ------  ------  ------  ------  ------  ------  ------  ------  ------
   1.  C  0.0000  0.7811  0.7763  0.0287  0.7786  0.0027 -0.0229  0.0041  0.7450
   2.  H  0.7811  0.0000  0.0080  0.0112  0.0027  0.0000  0.0041  0.0001  0.0045
   3.  C  0.7763  0.0080  0.0000  1.1756  0.0287  0.0112  0.7763  0.0080  0.0951
   4.  C  0.0287  0.0112  1.1756  0.0000  0.7763  0.0080  0.0287  0.0112 -0.0490
   5.  C  0.7786  0.0027  0.0287  0.7763  0.0000  0.7811  0.0185 -0.0011  0.0052
   6.  H  0.0027  0.0000  0.0112  0.0080  0.7811  0.0000 -0.0011  0.0000  0.0067
   7.  C -0.0229  0.0041  0.7763  0.0287  0.0185 -0.0011  0.0000  0.7811  0.7450
   8.  H  0.0041  0.0001  0.0080  0.0112 -0.0011  0.0000  0.7811  0.0000  0.0045
   9.  C  0.7450  0.0045  0.0951 -0.0490  0.0052  0.0067  0.7450  0.0045  0.0000
  10.  H  0.0065 -0.0012  0.0069  0.0037  0.0054 -0.0000  0.0065 -0.0012  0.7841
  11.  C  0.0185 -0.0011  0.0287  0.7763 -0.0229  0.0041  0.7786  0.0027  0.0052
  12.  H -0.0011  0.0000  0.0112  0.0080  0.0041  0.0001  0.0027  0.0000  0.0067
  13.  C  0.0052  0.0067 -0.0490  0.0951  0.7450  0.0045  0.0052  0.0067  0.7631
  14.  H  0.0054 -0.0000  0.0037  0.0069  0.0065 -0.0012  0.0054 -0.0000  0.0104

     Atom   10      11      12      13      14
     ---- ------  ------  ------  ------  ------
   1.  C  0.0065  0.0185 -0.0011  0.0052  0.0054
   2.  H -0.0012 -0.0011  0.0000  0.0067 -0.0000
   3.  C  0.0069  0.0287  0.0112 -0.0490  0.0037
   4.  C  0.0037  0.7763  0.0080  0.0951  0.0069
   5.  C  0.0054 -0.0229  0.0041  0.7450  0.0065
   6.  H -0.0000  0.0041  0.0001  0.0045 -0.0012
   7.  C  0.0065  0.7786  0.0027  0.0052  0.0054
   8.  H -0.0012  0.0027  0.0000  0.0067 -0.0000
   9.  C  0.7841  0.0052  0.0067  0.7631  0.0104
  10.  H  0.0000  0.0054 -0.0000  0.0104 -0.0011
  11.  C  0.0054  0.0000  0.7811  0.7450  0.0065
  12.  H -0.0000  0.7811  0.0000  0.0045 -0.0012
  13.  C  0.0104  0.7450  0.0045  0.0000  0.7841
  14.  H -0.0011  0.0065 -0.0012  0.7841  0.0000


 Atom-atom overlap-weighted NAO bond order, Totals by atom:                    

     Atom    1
     ---- ------
   1.  C  3.1279
   2.  H  0.8160
   3.  C  2.8807
   4.  C  2.8807
   5.  C  3.1279
   6.  H  0.8160
   7.  C  3.1279
   8.  H  0.8160
   9.  C  3.1263
  10.  H  0.8254
  11.  C  3.1279
  12.  H  0.8160
  13.  C  3.1263
  14.  H  0.8254


 MO bond order:                                                                

     Atom    1       2       3       4       5       6       7       8       9
     ---- ------  ------  ------  ------  ------  ------  ------  ------  ------
   1.  C  0.0000  0.3477  0.3885 -0.2249 -0.4677  0.0458 -0.1732  0.0625 -0.7731
   2.  H  0.3477  0.0000 -0.0066  0.0741  0.0256 -0.0055  0.0070 -0.0013 -0.0127
   3.  C  0.3885 -0.0066  0.0000 -0.2581 -0.1094 -0.0197 -0.9194  0.0144 -0.1783
   4.  C -0.2249  0.0741 -0.2581  0.0000  0.2928  0.0758 -0.5165  0.1157 -0.0030
   5.  C -0.4677  0.0256 -0.1094  0.2928  0.0000 -0.6304  0.1397 -0.0128 -0.2468
   6.  H  0.0458 -0.0055 -0.0197  0.0758 -0.6304  0.0000 -0.0312  0.0175 -0.0353
   7.  C -0.1732  0.0070 -0.9194 -0.5165  0.1397 -0.0312  0.0000  1.5363  1.1409
   8.  H  0.0625 -0.0013  0.0144  0.1157 -0.0128  0.0175  1.5363  0.0000  0.0278
   9.  C -0.7731 -0.0127 -0.1783 -0.0030 -0.2468 -0.0353  1.1409  0.0278  0.0000
  10.  H  0.0419 -0.0083  0.0530  0.0920  0.0599 -0.0088  0.0365 -0.0061  1.5409
  11.  C  0.1641 -0.0295 -0.2626 -1.1183 -0.0828 -0.0255  0.1210  0.0047 -0.0927
  12.  H -0.0247  0.0176  0.0473  0.0693  0.0468 -0.0028 -0.0002 -0.0043  0.0241
  13.  C -0.1711  0.0311  0.0146 -0.2650 -1.2336  0.0144 -0.1351  0.0674 -0.0846
  14.  H  0.0404 -0.0085  0.0185  0.0092  0.0185 -0.0115  0.0013 -0.0068  0.0144

     Atom   10      11      12      13      14
     ---- ------  ------  ------  ------  ------
   1.  C  0.0419  0.1641 -0.0247 -0.1711  0.0404
   2.  H -0.0083 -0.0295  0.0176  0.0311 -0.0085
   3.  C  0.0530 -0.2626  0.0473  0.0146  0.0185
   4.  C  0.0920 -1.1183  0.0693 -0.2650  0.0092
   5.  C  0.0599 -0.0828  0.0468 -1.2336  0.0185
   6.  H -0.0088 -0.0255 -0.0028  0.0144 -0.0115
   7.  C  0.0365  0.1210 -0.0002 -0.1351  0.0013
   8.  H -0.0061  0.0047 -0.0043  0.0674 -0.0068
   9.  C  1.5409 -0.0927  0.0241 -0.0846  0.0144
  10.  H  0.0000  0.0289 -0.0070  0.0539 -0.0029
  11.  C  0.0289  0.0000  0.5701  0.4591  0.0156
  12.  H -0.0070  0.5701  0.0000  0.0323 -0.0093
  13.  C  0.0539  0.4591  0.0323  0.0000  0.6680
  14.  H -0.0029  0.0156 -0.0093  0.6680  0.0000


 MO atomic valencies:                                                          

     Atom    1
     ---- ------
   1.  C -0.7438
   2.  H  0.4307
   3.  C -1.2178
   4.  C -1.6569
   5.  C -2.2001
   6.  H -0.6173
   7.  C  1.2070
   8.  H  1.8150
   9.  C  1.3219
  10.  H  1.8739
  11.  C -0.2479
  12.  H  0.7592
  13.  C -0.5486
  14.  H  0.7470


 NATURAL BOND ORBITAL ANALYSIS:

                       Occupancies       Lewis Structure    Low   High
           Occ.    -------------------  -----------------   occ   occ
  Cycle   Thresh.   Lewis   Non-Lewis     CR  BD  3C  LP    (L)   (NL)   Dev
 =============================================================================
   1(1)    1.90    53.42270   0.57730      8  19   0   0     1      1    0.05
   2(2)    1.90    53.42270   0.57730      8  19   0   0     1      1    0.05
   3(1)    1.80    53.42270   0.57730      8  19   0   0     0      1    0.05
 -----------------------------------------------------------------------------

 Structure accepted: No low occupancy Lewis orbitals

 WARNING:  1 low occupancy (<1.9990e) core orbital  found on  C    3
           1 low occupancy (<1.9990e) core orbital  found on  C    4

 --------------------------------------------------------
   Core                     15.99205 ( 99.950% of  16)
   Valence Lewis            37.43065 ( 98.502% of  38)
  ==================       ============================
   Total Lewis              53.42270 ( 98.931% of  54)
  -----------------------------------------------------
   Valence non-Lewis         0.49825 (  0.923% of  54)
   Rydberg non-Lewis         0.07905 (  0.146% of  54)
  ==================       ============================
   Total non-Lewis           0.57730 (  1.069% of  54)
 --------------------------------------------------------


       (Occupancy)   Bond orbital/ Coefficients/ Hybrids
 ---------------------------------------------------------------------------------
     1. (1.99590) BD ( 1) C   1 - H   2  
                ( 62.62%)   0.7913* C   1 s( 31.34%)p 2.19( 68.59%)d 0.00(  0.07%)
                                            0.0000 -0.5588  0.0336  0.0001  0.6445
                                           -0.0064 -0.5199  0.0082 -0.0071  0.0038
                                            0.0229 -0.0006 -0.0008 -0.0041  0.0126
                ( 37.38%)   0.6114* H   2 s( 99.91%)p 0.00(  0.09%)
                                           -0.9995 -0.0055 -0.0228  0.0194 -0.0007
     2. (1.96669) BD ( 1) C   1 - C   3  
                ( 49.95%)   0.7068* C   1 s( 21.06%)p 3.74( 78.83%)d 0.00(  0.11%)
                                           -0.0001  0.4586  0.0158 -0.0002  0.4899
                                           -0.0356  0.1266  0.0445 -0.7271 -0.0166
                                            0.0031 -0.0282 -0.0034  0.0126  0.0088
                ( 50.05%)   0.7074* C   3 s( 31.76%)p 2.14( 67.98%)d 0.01(  0.26%)
                                           -0.0002  0.5635  0.0103 -0.0008 -0.7054
                                           -0.0162  0.3430  0.0207  0.2516 -0.0209
                                           -0.0008 -0.0457 -0.0007  0.0225  0.0054
     3. (1.98937) BD ( 1) C   1 - C   5  
                ( 50.00%)   0.7071* C   1 s( 24.56%)p 3.07( 75.29%)d 0.01(  0.15%)
                                           -0.0001  0.4953  0.0168 -0.0005 -0.2424
                                           -0.0607 -0.8308  0.0128  0.0078  0.0009
                                            0.0065 -0.0008 -0.0023 -0.0325 -0.0192
                ( 50.00%)   0.7071* C   5 s( 24.56%)p 3.07( 75.29%)d 0.01(  0.15%)
                                           -0.0001  0.4953  0.0168 -0.0005 -0.2424
                                           -0.0607  0.8308 -0.0128  0.0078  0.0009
                                           -0.0065 -0.0008  0.0023 -0.0325 -0.0192
     4. (1.95080) BD ( 1) C   1 - C   9  
                ( 49.95%)   0.7067* C   1 s( 22.66%)p 3.41( 77.19%)d 0.01(  0.15%)
                                           -0.0006  0.4756  0.0184  0.0000  0.5294
                                           -0.0343  0.1381  0.0489  0.6845  0.0205
                                            0.0003  0.0329  0.0014  0.0196  0.0069
                ( 50.05%)   0.7075* C   9 s( 22.98%)p 3.34( 76.87%)d 0.01(  0.15%)
                                            0.0004  0.4791  0.0178 -0.0009 -0.7061
                                           -0.0190  0.1607  0.0439 -0.4902  0.0408
                                           -0.0032  0.0325  0.0014  0.0190  0.0070
     5. (1.98798) BD ( 1) C   3 - C   4  
                ( 50.00%)   0.7071* C   3 s( 36.06%)p 1.77( 63.71%)d 0.01(  0.23%)
                                           -0.0000  0.6003 -0.0151  0.0020  0.0000
                                            0.0000 -0.5838 -0.0269 -0.5433 -0.0185
                                            0.0000  0.0000  0.0156 -0.0365 -0.0263
                ( 50.00%)   0.7071* C   4 s( 36.06%)p 1.77( 63.71%)d 0.01(  0.23%)
                                           -0.0000  0.6003 -0.0151  0.0020 -0.0000
                                           -0.0000  0.5838  0.0269 -0.5433 -0.0185
                                            0.0000  0.0000 -0.0156 -0.0365 -0.0263
     6. (1.85763) BD ( 2) C   3 - C   4  
                ( 50.00%)   0.7071* C   3 s(  0.31%)p99.99( 99.27%)d 1.36(  0.42%)
                                            0.0003 -0.0527 -0.0166 -0.0040  0.0000
                                            0.0000  0.6440  0.0099 -0.7535  0.1007
                                            0.0000  0.0000  0.0598  0.0248 -0.0009
                ( 50.00%)   0.7071* C   4 s(  0.31%)p99.99( 99.27%)d 1.36(  0.42%)
                                            0.0003 -0.0527 -0.0166 -0.0040 -0.0000
                                           -0.0000 -0.6440 -0.0099 -0.7535  0.1007
                                            0.0000  0.0000 -0.0598  0.0248 -0.0009
     7. (1.96669) BD ( 1) C   3 - C   7  
                ( 50.05%)   0.7074* C   3 s( 31.76%)p 2.14( 67.98%)d 0.01(  0.26%)
                                           -0.0002  0.5635  0.0103 -0.0008  0.7054
                                            0.0162  0.3430  0.0207  0.2516 -0.0209
                                            0.0008  0.0457 -0.0007  0.0225  0.0054
                ( 49.95%)   0.7068* C   7 s( 21.06%)p 3.74( 78.83%)d 0.00(  0.11%)
                                           -0.0001  0.4586  0.0158 -0.0002 -0.4899
                                            0.0356  0.1266  0.0445 -0.7271 -0.0166
                                           -0.0031  0.0282 -0.0034  0.0126  0.0088
     8. (1.96669) BD ( 1) C   4 - C   5  
                ( 50.05%)   0.7074* C   4 s( 31.76%)p 2.14( 67.98%)d 0.01(  0.26%)
                                           -0.0002  0.5635  0.0103 -0.0008 -0.7054
                                           -0.0162 -0.3430 -0.0207  0.2516 -0.0209
                                            0.0008 -0.0457  0.0007  0.0225  0.0054
                ( 49.95%)   0.7068* C   5 s( 21.06%)p 3.74( 78.83%)d 0.00(  0.11%)
                                           -0.0001  0.4586  0.0158 -0.0002  0.4899
                                           -0.0356 -0.1266 -0.0445 -0.7271 -0.0166
                                           -0.0031 -0.0282  0.0034  0.0126  0.0088
     9. (1.96669) BD ( 1) C   4 - C  11  
                ( 50.05%)   0.7074* C   4 s( 31.76%)p 2.14( 67.98%)d 0.01(  0.26%)
                                           -0.0002  0.5635  0.0103 -0.0008  0.7054
                                            0.0162 -0.3430 -0.0207  0.2516 -0.0209
                                           -0.0008  0.0457  0.0007  0.0225  0.0054
                ( 49.95%)   0.7068* C  11 s( 21.06%)p 3.74( 78.83%)d 0.00(  0.11%)
                                           -0.0001  0.4586  0.0158 -0.0002 -0.4899
                                            0.0356 -0.1266 -0.0445 -0.7271 -0.0166
                                            0.0031  0.0282  0.0034  0.0126  0.0088
    10. (1.99590) BD ( 1) C   5 - H   6  
                ( 62.62%)   0.7913* C   5 s( 31.34%)p 2.19( 68.59%)d 0.00(  0.07%)
                                            0.0000 -0.5588  0.0336  0.0001  0.6445
                                           -0.0064  0.5199 -0.0082 -0.0071  0.0038
                                           -0.0229 -0.0006  0.0008 -0.0041  0.0126
                ( 37.38%)   0.6114* H   6 s( 99.91%)p 0.00(  0.09%)
                                           -0.9995 -0.0055 -0.0228 -0.0194 -0.0007
    11. (1.95080) BD ( 1) C   5 - C  13  
                ( 49.95%)   0.7067* C   5 s( 22.66%)p 3.41( 77.19%)d 0.01(  0.15%)
                                           -0.0006  0.4756  0.0184  0.0000  0.5294
                                           -0.0343 -0.1381 -0.0489  0.6845  0.0205
                                           -0.0003  0.0329 -0.0014  0.0196  0.0069
                ( 50.05%)   0.7075* C  13 s( 22.98%)p 3.34( 76.87%)d 0.01(  0.15%)
                                            0.0004  0.4791  0.0178 -0.0009 -0.7061
                                           -0.0190 -0.1607 -0.0439 -0.4902  0.0408
                                            0.0032  0.0325 -0.0014  0.0190  0.0070
    12. (1.99590) BD ( 1) C   7 - H   8  
                ( 62.62%)   0.7913* C   7 s( 31.34%)p 2.19( 68.59%)d 0.00(  0.07%)
                                           -0.0000  0.5588 -0.0336 -0.0001  0.6445
                                           -0.0064  0.5199 -0.0082  0.0071 -0.0038
                                            0.0229 -0.0006  0.0008  0.0041 -0.0126
                ( 37.38%)   0.6114* H   8 s( 99.91%)p 0.00(  0.09%)
                                            0.9995  0.0055 -0.0228 -0.0194  0.0007
    13. (1.95080) BD ( 1) C   7 - C   9  
                ( 49.95%)   0.7067* C   7 s( 22.66%)p 3.41( 77.19%)d 0.01(  0.15%)
                                           -0.0006  0.4756  0.0184  0.0000 -0.5294
                                            0.0343  0.1381  0.0489  0.6845  0.0205
                                           -0.0003 -0.0329  0.0014  0.0196  0.0069
                ( 50.05%)   0.7075* C   9 s( 22.98%)p 3.34( 76.87%)d 0.01(  0.15%)
                                            0.0004  0.4791  0.0178 -0.0009  0.7061
                                            0.0190  0.1607  0.0439 -0.4902  0.0408
                                            0.0032 -0.0325  0.0014  0.0190  0.0070
    14. (1.98937) BD ( 1) C   7 - C  11  
                ( 50.00%)   0.7071* C   7 s( 24.56%)p 3.07( 75.29%)d 0.01(  0.15%)
                                           -0.0001  0.4953  0.0168 -0.0005  0.2424
                                            0.0607 -0.8308  0.0128  0.0078  0.0009
                                           -0.0065  0.0008 -0.0023 -0.0325 -0.0192
                ( 50.00%)   0.7071* C  11 s( 24.56%)p 3.07( 75.29%)d 0.01(  0.15%)
                                           -0.0001  0.4953  0.0168 -0.0005  0.2424
                                            0.0607  0.8308 -0.0128  0.0078  0.0009
                                            0.0065  0.0008  0.0023 -0.0325 -0.0192
    15. (1.98581) BD ( 1) C   9 - H  10  
                ( 63.02%)   0.7939* C   9 s( 30.51%)p 2.28( 69.42%)d 0.00(  0.06%)
                                           -0.0001  0.5514 -0.0325  0.0006 -0.0000
                                           -0.0000  0.4673 -0.0042  0.6897 -0.0091
                                           -0.0000  0.0000  0.0207 -0.0076  0.0125
                ( 36.98%)   0.6081* H  10 s( 99.91%)p 0.00(  0.09%)
                                            0.9996  0.0031  0.0000 -0.0166 -0.0241
    16. (1.98114) BD ( 1) C   9 - C  13  
                ( 50.00%)   0.7071* C   9 s( 23.10%)p 3.32( 76.75%)d 0.01(  0.15%)
                                           -0.0001  0.4804  0.0125  0.0013 -0.0000
                                           -0.0000 -0.8520  0.0055  0.1946  0.0609
                                           -0.0000  0.0000 -0.0013 -0.0351 -0.0171
                ( 50.00%)   0.7071* C  13 s( 23.10%)p 3.32( 76.75%)d 0.01(  0.15%)
                                           -0.0001  0.4804  0.0125  0.0013  0.0000
                                           -0.0000  0.8520 -0.0055  0.1946  0.0609
                                           -0.0000  0.0000  0.0013 -0.0351 -0.0171
    17. (1.99590) BD ( 1) C  11 - H  12  
                ( 62.62%)   0.7913* C  11 s( 31.34%)p 2.19( 68.59%)d 0.00(  0.07%)
                                           -0.0000  0.5588 -0.0336 -0.0001  0.6445
                                           -0.0064 -0.5199  0.0082  0.0071 -0.0038
                                           -0.0229 -0.0006 -0.0008  0.0041 -0.0126
                ( 37.38%)   0.6114* H  12 s( 99.91%)p 0.00(  0.09%)
                                            0.9995  0.0055 -0.0228  0.0194  0.0007
    18. (1.95080) BD ( 1) C  11 - C  13  
                ( 49.95%)   0.7067* C  11 s( 22.66%)p 3.41( 77.19%)d 0.01(  0.15%)
                                           -0.0006  0.4756  0.0184  0.0000 -0.5294
                                            0.0343 -0.1381 -0.0489  0.6845  0.0205
                                            0.0003 -0.0329 -0.0014  0.0196  0.0069
                ( 50.05%)   0.7075* C  13 s( 22.98%)p 3.34( 76.87%)d 0.01(  0.15%)
                                            0.0004  0.4791  0.0178 -0.0009  0.7061
                                            0.0190 -0.1607 -0.0439 -0.4902  0.0408
                                           -0.0032 -0.0325 -0.0014  0.0190  0.0070
    19. (1.98581) BD ( 1) C  13 - H  14  
                ( 63.02%)   0.7939* C  13 s( 30.51%)p 2.28( 69.42%)d 0.00(  0.06%)
                                            0.0001 -0.5514  0.0325 -0.0006 -0.0000
                                            0.0000  0.4673 -0.0042 -0.6897  0.0091
                                            0.0000 -0.0000  0.0207  0.0076 -0.0125
                ( 36.98%)   0.6081* H  14 s( 99.91%)p 0.00(  0.09%)
                                           -0.9996 -0.0031  0.0000 -0.0166  0.0241
    20. (1.99916) CR ( 1) C   1           s(100.00%)p 0.00(  0.00%)
                                            1.0000  0.0003  0.0000 -0.0000  0.0003
                                           -0.0000  0.0000  0.0000  0.0003  0.0000
                                            0.0000  0.0000  0.0000  0.0000  0.0000
    21. (1.99848) CR ( 1) C   3           s(100.00%)p 0.00(  0.00%)
                                            1.0000  0.0002  0.0000  0.0000 -0.0000
                                           -0.0000 -0.0001  0.0000  0.0003 -0.0000
                                           -0.0000 -0.0000 -0.0000 -0.0000  0.0000
    22. (1.99848) CR ( 1) C   4           s(100.00%)p 0.00(  0.00%)
                                            1.0000  0.0002  0.0000  0.0000  0.0000
                                            0.0000  0.0001 -0.0000  0.0003 -0.0000
                                           -0.0000 -0.0000  0.0000 -0.0000  0.0000
    23. (1.99916) CR ( 1) C   5           s(100.00%)p 0.00(  0.00%)
                                            1.0000  0.0003  0.0000 -0.0000  0.0003
                                           -0.0000 -0.0000 -0.0000  0.0003  0.0000
                                           -0.0000  0.0000 -0.0000  0.0000  0.0000
    24. (1.99916) CR ( 1) C   7           s(100.00%)p 0.00(  0.00%)
                                            1.0000  0.0003  0.0000 -0.0000 -0.0003
                                            0.0000  0.0000  0.0000  0.0003  0.0000
                                           -0.0000 -0.0000  0.0000  0.0000  0.0000
    25. (1.99922) CR ( 1) C   9           s(100.00%)p 0.00(  0.00%)
                                            1.0000 -0.0003 -0.0000  0.0000  0.0000
                                            0.0000 -0.0001 -0.0000  0.0005 -0.0000
                                            0.0000 -0.0000  0.0000 -0.0000 -0.0000
    26. (1.99916) CR ( 1) C  11           s(100.00%)p 0.00(  0.00%)
                                            1.0000  0.0003  0.0000 -0.0000 -0.0003
                                            0.0000 -0.0000 -0.0000  0.0003  0.0000
                                            0.0000 -0.0000 -0.0000  0.0000  0.0000
    27. (1.99922) CR ( 1) C  13           s(100.00%)p 0.00(  0.00%)
                                            1.0000 -0.0003 -0.0000  0.0000 -0.0000
                                            0.0000  0.0001  0.0000  0.0005 -0.0000
                                            0.0000 -0.0000 -0.0000 -0.0000 -0.0000
    28. (0.00319) RY*( 1) C   1           s(  8.03%)p 7.74( 62.17%)d 3.71( 29.80%)
                                           -0.0000 -0.0088  0.2719 -0.0793 -0.0274
                                           -0.1330  0.0212  0.0566 -0.0184  0.7741
                                            0.3145  0.0158 -0.3975 -0.0653  0.1912
    29. (0.00205) RY*( 2) C   1           s(  5.94%)p13.06( 77.62%)d 2.77( 16.44%)
                                           -0.0000 -0.0271  0.2423  0.0022 -0.0490
                                            0.1838  0.0066  0.8421  0.0006 -0.1755
                                            0.3646  0.0588  0.1165  0.0246 -0.1176
    30. (0.00157) RY*( 3) C   1           s(  5.73%)p14.12( 80.83%)d 2.35( 13.44%)
                                           -0.0000 -0.0469  0.2222 -0.0755 -0.0318
                                           -0.8530  0.0478 -0.0290  0.0085 -0.2765
                                            0.2134  0.0193  0.1973 -0.0957  0.2010
    31. (0.00113) RY*( 4) C   1           s( 48.73%)p 0.84( 41.12%)d 0.21( 10.16%)
                                           -0.0000  0.0372  0.6951  0.0530  0.0015
                                            0.3462  0.0056 -0.3945  0.0071 -0.3682
                                            0.1950  0.0736 -0.2007 -0.0591  0.1197
    32. (0.00032) RY*( 5) C   1           s( 19.31%)p 0.46(  8.88%)d 3.72( 71.81%)
                                            0.0000 -0.0135  0.4260  0.1068 -0.0198
                                            0.0195 -0.0002  0.2179 -0.0106  0.2011
                                           -0.7024  0.0722  0.3125 -0.1351  0.3219
    33. (0.00024) RY*( 6) C   1           s(  2.16%)p 8.84( 19.14%)d36.36( 78.70%)
                                           -0.0000 -0.0308  0.0034  0.1438 -0.0105
                                           -0.2361  0.0067  0.2505  0.0077 -0.2696
                                           -0.3834  0.0266 -0.7920  0.0139 -0.1086
    34. (0.00022) RY*( 7) C   1           s( 15.88%)p 0.58(  9.16%)d 4.72( 74.96%)
                                           -0.0000 -0.0165  0.3588  0.1724 -0.0022
                                           -0.1935  0.0144 -0.1156 -0.0079  0.2014
                                           -0.0975 -0.0168  0.1456  0.3312 -0.7803
    35. (0.00002) RY*( 8) C   1           s(  3.19%)p 0.12(  0.39%)d30.19( 96.42%)
    36. (0.00003) RY*( 9) C   1           s(  4.18%)p 0.14(  0.58%)d22.77( 95.24%)
    37. (0.00000) RY*(10) C   1           s( 87.23%)p 0.00(  0.20%)d 0.14( 12.57%)
    38. (0.00130) RY*( 1) H   2           s( 99.35%)p 0.01(  0.65%)
                                           -0.0035  0.9967 -0.0798  0.0103 -0.0090
    39. (0.00004) RY*( 2) H   2           s(  0.01%)p99.99( 99.99%)
    40. (0.00002) RY*( 3) H   2           s(  0.04%)p99.99( 99.96%)
    41. (0.00002) RY*( 4) H   2           s(  0.69%)p99.99( 99.31%)
    42. (0.00509) RY*( 1) C   3           s(  0.42%)p99.99( 86.31%)d31.81( 13.27%)
                                           -0.0000 -0.0135  0.0291  0.0561 -0.0000
                                           -0.0000  0.0706 -0.8135 -0.0312 -0.4420
                                           -0.0000 -0.0000 -0.2725 -0.0151 -0.2413
    43. (0.00223) RY*( 2) C   3           s(  0.00%)p 1.00( 76.94%)d 0.30( 23.06%)
                                           -0.0000  0.0000  0.0000 -0.0000 -0.0293
                                            0.8767  0.0000  0.0000  0.0000 -0.0000
                                           -0.4562  0.1500 -0.0000  0.0000  0.0000
    44. (0.00163) RY*( 3) C   3           s(  1.17%)p73.48( 85.92%)d11.04( 12.91%)
                                           -0.0000 -0.0361  0.0799 -0.0633  0.0000
                                            0.0000  0.0285  0.5463 -0.0749 -0.7445
                                            0.0000  0.0000 -0.1638  0.1410 -0.2871
    45. (0.00071) RY*( 4) C   3           s( 19.01%)p 0.84( 15.96%)d 3.42( 65.03%)
                                            0.0000  0.0128  0.4356 -0.0121  0.0000
                                            0.0000 -0.0396  0.0313 -0.0094  0.3962
                                            0.0000  0.0000 -0.4785  0.5816 -0.2884
    46. (0.00052) RY*( 5) C   3           s(  0.00%)p 1.00(  9.61%)d 9.40( 90.39%)
                                           -0.0000  0.0000  0.0000 -0.0000 -0.0436
                                            0.3070  0.0000  0.0000  0.0000 -0.0000
                                            0.7742  0.5518 -0.0000  0.0000  0.0000
    47. (0.00039) RY*( 6) C   3           s( 77.25%)p 0.03(  2.33%)d 0.26( 20.42%)
                                           -0.0000 -0.0059  0.8770  0.0578  0.0000
                                            0.0000  0.0084 -0.0337 -0.0276 -0.1460
                                            0.0000  0.0000  0.1638 -0.2523  0.3372
    48. (0.00009) RY*( 7) C   3           s(  0.00%)p 1.00( 13.86%)d 6.21( 86.14%)
    49. (0.00005) RY*( 8) C   3           s(  1.28%)p 1.83(  2.35%)d75.22( 96.37%)
    50. (0.00000) RY*( 9) C   3           s( 99.06%)p 0.01(  0.67%)d 0.00(  0.27%)
    51. (0.00001) RY*(10) C   3           s(  1.91%)p 3.72(  7.12%)d47.57( 90.97%)
    52. (0.00509) RY*( 1) C   4           s(  0.42%)p99.99( 86.31%)d31.81( 13.27%)
                                            0.0000 -0.0135  0.0291  0.0561 -0.0000
                                            0.0000 -0.0706  0.8135 -0.0312 -0.4420
                                           -0.0000 -0.0000  0.2725 -0.0151 -0.2413
    53. (0.00223) RY*( 2) C   4           s(  0.00%)p 1.00( 76.94%)d 0.30( 23.06%)
                                           -0.0000 -0.0000 -0.0000  0.0000 -0.0293
                                            0.8767  0.0000 -0.0000 -0.0000 -0.0000
                                            0.4562  0.1500 -0.0000  0.0000 -0.0000
    54. (0.00163) RY*( 3) C   4           s(  1.17%)p73.48( 85.92%)d11.04( 12.91%)
                                           -0.0000 -0.0361  0.0799 -0.0633  0.0000
                                            0.0000 -0.0285 -0.5463 -0.0749 -0.7445
                                           -0.0000  0.0000  0.1638  0.1410 -0.2871
    55. (0.00071) RY*( 4) C   4           s( 19.01%)p 0.84( 15.96%)d 3.42( 65.03%)
                                           -0.0000  0.0128  0.4356 -0.0121  0.0000
                                            0.0000  0.0396 -0.0313 -0.0094  0.3962
                                           -0.0000  0.0000  0.4785  0.5816 -0.2884
    56. (0.00052) RY*( 5) C   4           s(  0.00%)p 1.00(  9.61%)d 9.40( 90.39%)
                                            0.0000  0.0000  0.0000 -0.0000  0.0436
                                           -0.3070 -0.0000  0.0000  0.0000  0.0000
                                            0.7742 -0.5518  0.0000 -0.0000  0.0000
    57. (0.00039) RY*( 6) C   4           s( 77.25%)p 0.03(  2.33%)d 0.26( 20.42%)
                                           -0.0000 -0.0059  0.8770  0.0578  0.0000
                                            0.0000 -0.0084  0.0337 -0.0276 -0.1460
                                           -0.0000  0.0000 -0.1638 -0.2523  0.3372
    58. (0.00009) RY*( 7) C   4           s(  0.00%)p 1.00( 13.86%)d 6.21( 86.14%)
    59. (0.00005) RY*( 8) C   4           s(  1.28%)p 1.83(  2.35%)d75.22( 96.37%)
    60. (0.00000) RY*( 9) C   4           s( 99.06%)p 0.01(  0.67%)d 0.00(  0.27%)
    61. (0.00001) RY*(10) C   4           s(  1.91%)p 3.72(  7.12%)d47.57( 90.97%)
    62. (0.00319) RY*( 1) C   5           s(  8.03%)p 7.74( 62.17%)d 3.71( 29.80%)
                                           -0.0000 -0.0088  0.2719 -0.0793 -0.0274
                                           -0.1330 -0.0212 -0.0566 -0.0184  0.7741
                                           -0.3145  0.0158  0.3975 -0.0653  0.1912
    63. (0.00205) RY*( 2) C   5           s(  5.94%)p13.06( 77.62%)d 2.77( 16.44%)
                                           -0.0000 -0.0271  0.2423  0.0022 -0.0490
                                            0.1838 -0.0066 -0.8421  0.0006 -0.1755
                                           -0.3646  0.0588 -0.1165  0.0246 -0.1176
    64. (0.00157) RY*( 3) C   5           s(  5.73%)p14.12( 80.83%)d 2.35( 13.44%)
                                           -0.0000 -0.0469  0.2222 -0.0755 -0.0318
                                           -0.8530 -0.0478  0.0290  0.0085 -0.2765
                                           -0.2134  0.0193 -0.1973 -0.0957  0.2010
    65. (0.00113) RY*( 4) C   5           s( 48.73%)p 0.84( 41.12%)d 0.21( 10.16%)
                                           -0.0000  0.0372  0.6951  0.0530  0.0015
                                            0.3462 -0.0056  0.3945  0.0071 -0.3682
                                           -0.1950  0.0736  0.2007 -0.0591  0.1197
    66. (0.00032) RY*( 5) C   5           s( 19.31%)p 0.46(  8.88%)d 3.72( 71.81%)
                                            0.0000 -0.0135  0.4260  0.1068 -0.0198
                                            0.0195  0.0002 -0.2179 -0.0106  0.2011
                                            0.7024  0.0722 -0.3125 -0.1351  0.3219
    67. (0.00024) RY*( 6) C   5           s(  2.16%)p 8.84( 19.14%)d36.36( 78.70%)
                                           -0.0000 -0.0308  0.0034  0.1438 -0.0105
                                           -0.2361 -0.0067 -0.2505  0.0077 -0.2696
                                            0.3834  0.0266  0.7920  0.0139 -0.1086
    68. (0.00022) RY*( 7) C   5           s( 15.88%)p 0.58(  9.16%)d 4.72( 74.96%)
                                           -0.0000 -0.0165  0.3588  0.1724 -0.0022
                                           -0.1935 -0.0144  0.1156 -0.0079  0.2014
                                            0.0975 -0.0168 -0.1456  0.3312 -0.7803
    69. (0.00002) RY*( 8) C   5           s(  3.19%)p 0.12(  0.39%)d30.19( 96.42%)
    70. (0.00003) RY*( 9) C   5           s(  4.18%)p 0.14(  0.58%)d22.77( 95.24%)
    71. (0.00000) RY*(10) C   5           s( 87.23%)p 0.00(  0.20%)d 0.14( 12.57%)
    72. (0.00130) RY*( 1) H   6           s( 99.35%)p 0.01(  0.65%)
                                           -0.0035  0.9967 -0.0798 -0.0103 -0.0090
    73. (0.00004) RY*( 2) H   6           s(  0.01%)p99.99( 99.99%)
    74. (0.00002) RY*( 3) H   6           s(  0.04%)p99.99( 99.96%)
    75. (0.00002) RY*( 4) H   6           s(  0.69%)p99.99( 99.31%)
    76. (0.00319) RY*( 1) C   7           s(  8.03%)p 7.74( 62.17%)d 3.71( 29.80%)
                                           -0.0000 -0.0088  0.2719 -0.0793  0.0274
                                            0.1330  0.0212  0.0566 -0.0184  0.7741
                                           -0.3145 -0.0158 -0.3975 -0.0653  0.1912
    77. (0.00205) RY*( 2) C   7           s(  5.94%)p13.06( 77.62%)d 2.77( 16.44%)
                                           -0.0000 -0.0271  0.2423  0.0022  0.0490
                                           -0.1838  0.0066  0.8421  0.0006 -0.1755
                                           -0.3646 -0.0588  0.1165  0.0246 -0.1176
    78. (0.00157) RY*( 3) C   7           s(  5.73%)p14.12( 80.83%)d 2.35( 13.44%)
                                           -0.0000 -0.0469  0.2222 -0.0755  0.0318
                                            0.8530  0.0478 -0.0290  0.0085 -0.2765
                                           -0.2134 -0.0193  0.1973 -0.0957  0.2010
    79. (0.00113) RY*( 4) C   7           s( 48.73%)p 0.84( 41.12%)d 0.21( 10.16%)
                                            0.0000  0.0372  0.6951  0.0530 -0.0015
                                           -0.3462  0.0056 -0.3945  0.0071 -0.3682
                                           -0.1950 -0.0736 -0.2007 -0.0591  0.1197
    80. (0.00032) RY*( 5) C   7           s( 19.31%)p 0.46(  8.88%)d 3.72( 71.81%)
                                           -0.0000 -0.0135  0.4260  0.1068  0.0198
                                           -0.0195 -0.0002  0.2179 -0.0106  0.2011
                                            0.7024 -0.0722  0.3125 -0.1351  0.3219
    81. (0.00024) RY*( 6) C   7           s(  2.16%)p 8.84( 19.14%)d36.36( 78.70%)
                                           -0.0000 -0.0308  0.0034  0.1438  0.0105
                                            0.2361  0.0067  0.2505  0.0077 -0.2696
                                            0.3834 -0.0266 -0.7920  0.0139 -0.1086
    82. (0.00022) RY*( 7) C   7           s( 15.88%)p 0.58(  9.16%)d 4.72( 74.96%)
                                           -0.0000 -0.0165  0.3588  0.1724  0.0022
                                            0.1935  0.0144 -0.1156 -0.0079  0.2014
                                            0.0975  0.0168  0.1456  0.3312 -0.7803
    83. (0.00002) RY*( 8) C   7           s(  3.19%)p 0.12(  0.39%)d30.19( 96.42%)
    84. (0.00003) RY*( 9) C   7           s(  4.18%)p 0.14(  0.58%)d22.77( 95.24%)
    85. (0.00000) RY*(10) C   7           s( 87.23%)p 0.00(  0.20%)d 0.14( 12.57%)
    86. (0.00130) RY*( 1) H   8           s( 99.35%)p 0.01(  0.65%)
                                           -0.0035  0.9967  0.0798  0.0103 -0.0090
    87. (0.00004) RY*( 2) H   8           s(  0.01%)p99.99( 99.99%)
    88. (0.00002) RY*( 3) H   8           s(  0.04%)p99.99( 99.96%)
    89. (0.00002) RY*( 4) H   8           s(  0.69%)p99.99( 99.31%)
    90. (0.00237) RY*( 1) C   9           s(  0.93%)p97.14( 90.07%)d 9.71(  9.00%)
                                           -0.0000  0.0559  0.0355  0.0699 -0.0000
                                           -0.0000 -0.0087 -0.8928 -0.0521 -0.3176
                                           -0.0000  0.0000  0.2692  0.0593 -0.1183
    91. (0.00165) RY*( 2) C   9           s(  1.25%)p55.85( 69.92%)d23.03( 28.83%)
                                           -0.0000  0.0378 -0.0688  0.0797 -0.0000
                                           -0.0000 -0.0403  0.2319 -0.0285 -0.8019
                                           -0.0000  0.0000  0.0586 -0.2651  0.4632
    92. (0.00156) RY*( 3) C   9           s(  0.00%)p 1.00( 77.22%)d 0.29( 22.78%)
                                            0.0000  0.0000 -0.0000  0.0000 -0.0192
                                            0.8786  0.0000  0.0000 -0.0000  0.0000
                                           -0.4748  0.0482  0.0000  0.0000  0.0000
    93. (0.00095) RY*( 4) C   9           s( 87.72%)p 0.06(  5.09%)d 0.08(  7.19%)
                                            0.0000  0.0073  0.9360  0.0323  0.0000
                                            0.0000  0.0134  0.0909  0.0364 -0.2028
                                            0.0000 -0.0000 -0.1665  0.0740 -0.1969
    94. (0.00054) RY*( 5) C   9           s(  3.46%)p 6.75( 23.35%)d21.14( 73.19%)
                                            0.0000 -0.0056  0.1848 -0.0205  0.0000
                                            0.0000  0.0237 -0.3552 -0.0025  0.3268
                                            0.0000 -0.0000 -0.4550 -0.3767  0.6188
    95. (0.00038) RY*( 6) C   9           s(  0.00%)p 1.00( 22.78%)d 3.39( 77.22%)
                                            0.0000  0.0000 -0.0000  0.0000 -0.0212
                                            0.4769  0.0000  0.0000 -0.0000  0.0000
                                            0.8733 -0.0974  0.0000  0.0000  0.0000
    96. (0.00018) RY*( 7) C   9           s( 10.91%)p 0.97( 10.55%)d 7.20( 78.53%)
                                            0.0000 -0.0372  0.2759  0.1779  0.0000
                                            0.0000  0.0010  0.0984  0.0155  0.3092
                                            0.0000 -0.0000  0.7946 -0.0137  0.3922
    97. (0.00005) RY*( 8) C   9           s(  0.00%)p 1.00(  0.21%)d99.99( 99.79%)
    98. (0.00003) RY*( 9) C   9           s(  1.20%)p 0.60(  0.72%)d81.63( 98.08%)
    99. (0.00000) RY*(10) C   9           s( 94.95%)p 0.00(  0.17%)d 0.05(  4.88%)
   100. (0.00069) RY*( 1) H  10           s( 99.14%)p 0.01(  0.86%)
                                           -0.0015  0.9957  0.0000  0.0928 -0.0019
   101. (0.00003) RY*( 2) H  10           s(  0.00%)p 1.00(100.00%)
   102. (0.00004) RY*( 3) H  10           s(  0.60%)p99.99( 99.40%)
   103. (0.00001) RY*( 4) H  10           s(  0.35%)p99.99( 99.65%)
   104. (0.00319) RY*( 1) C  11           s(  8.03%)p 7.74( 62.17%)d 3.71( 29.80%)
                                           -0.0000 -0.0088  0.2719 -0.0793  0.0274
                                            0.1330 -0.0212 -0.0566 -0.0184  0.7741
                                            0.3145 -0.0158  0.3975 -0.0653  0.1912
   105. (0.00205) RY*( 2) C  11           s(  5.94%)p13.06( 77.62%)d 2.77( 16.44%)
                                           -0.0000 -0.0271  0.2423  0.0022  0.0490
                                           -0.1838 -0.0066 -0.8421  0.0006 -0.1755
                                            0.3646 -0.0588 -0.1165  0.0246 -0.1176
   106. (0.00157) RY*( 3) C  11           s(  5.73%)p14.12( 80.83%)d 2.35( 13.44%)
                                           -0.0000 -0.0469  0.2222 -0.0755  0.0318
                                            0.8530 -0.0478  0.0290  0.0085 -0.2765
                                            0.2134 -0.0193 -0.1973 -0.0957  0.2010
   107. (0.00113) RY*( 4) C  11           s( 48.73%)p 0.84( 41.12%)d 0.21( 10.16%)
                                           -0.0000  0.0372  0.6951  0.0530 -0.0015
                                           -0.3462 -0.0056  0.3945  0.0071 -0.3682
                                            0.1950 -0.0736  0.2007 -0.0591  0.1197
   108. (0.00032) RY*( 5) C  11           s( 19.31%)p 0.46(  8.88%)d 3.72( 71.81%)
                                            0.0000 -0.0135  0.4260  0.1068  0.0198
                                           -0.0195  0.0002 -0.2179 -0.0106  0.2011
                                           -0.7024 -0.0722 -0.3125 -0.1351  0.3219
   109. (0.00024) RY*( 6) C  11           s(  2.16%)p 8.84( 19.14%)d36.36( 78.70%)
                                           -0.0000 -0.0308  0.0034  0.1438  0.0105
                                            0.2361 -0.0067 -0.2505  0.0077 -0.2696
                                           -0.3834 -0.0266  0.7920  0.0139 -0.1086
   110. (0.00022) RY*( 7) C  11           s( 15.88%)p 0.58(  9.16%)d 4.72( 74.96%)
                                           -0.0000 -0.0165  0.3588  0.1724  0.0022
                                            0.1935 -0.0144  0.1156 -0.0079  0.2014
                                           -0.0975  0.0168 -0.1456  0.3312 -0.7803
   111. (0.00002) RY*( 8) C  11           s(  3.19%)p 0.12(  0.39%)d30.19( 96.42%)
   112. (0.00003) RY*( 9) C  11           s(  4.18%)p 0.14(  0.58%)d22.77( 95.24%)
   113. (0.00000) RY*(10) C  11           s( 87.23%)p 0.00(  0.20%)d 0.14( 12.57%)
   114. (0.00130) RY*( 1) H  12           s( 99.35%)p 0.01(  0.65%)
                                           -0.0035  0.9967  0.0798 -0.0103 -0.0090
   115. (0.00004) RY*( 2) H  12           s(  0.01%)p99.99( 99.99%)
   116. (0.00002) RY*( 3) H  12           s(  0.04%)p99.99( 99.96%)
   117. (0.00002) RY*( 4) H  12           s(  0.69%)p99.99( 99.31%)
   118. (0.00237) RY*( 1) C  13           s(  0.93%)p97.14( 90.07%)d 9.71(  9.00%)
                                           -0.0000  0.0559  0.0355  0.0699 -0.0000
                                            0.0000  0.0087  0.8928 -0.0521 -0.3176
                                           -0.0000  0.0000 -0.2692  0.0593 -0.1183
   119. (0.00165) RY*( 2) C  13           s(  1.25%)p55.85( 69.92%)d23.03( 28.83%)
                                           -0.0000  0.0378 -0.0688  0.0797 -0.0000
                                           -0.0000  0.0403 -0.2319 -0.0285 -0.8019
                                           -0.0000  0.0000 -0.0586 -0.2651  0.4632
   120. (0.00156) RY*( 3) C  13           s(  0.00%)p 1.00( 77.22%)d 0.29( 22.78%)
                                           -0.0000  0.0000  0.0000 -0.0000 -0.0192
                                            0.8786 -0.0000 -0.0000 -0.0000  0.0000
                                            0.4748  0.0482  0.0000  0.0000  0.0000
   121. (0.00095) RY*( 4) C  13           s( 87.72%)p 0.06(  5.09%)d 0.08(  7.19%)
                                            0.0000  0.0073  0.9360  0.0323  0.0000
                                            0.0000 -0.0134 -0.0909  0.0364 -0.2028
                                           -0.0000 -0.0000  0.1665  0.0740 -0.1969
   122. (0.00054) RY*( 5) C  13           s(  3.46%)p 6.75( 23.35%)d21.14( 73.19%)
                                           -0.0000 -0.0056  0.1848 -0.0205  0.0000
                                            0.0000 -0.0237  0.3552 -0.0025  0.3268
                                           -0.0000 -0.0000  0.4550 -0.3767  0.6188
   123. (0.00038) RY*( 6) C  13           s(  0.00%)p 1.00( 22.78%)d 3.39( 77.22%)
                                            0.0000  0.0000 -0.0000  0.0000  0.0212
                                           -0.4769 -0.0000  0.0000 -0.0000 -0.0000
                                            0.8733  0.0974 -0.0000 -0.0000  0.0000
   124. (0.00018) RY*( 7) C  13           s( 10.91%)p 0.97( 10.55%)d 7.20( 78.53%)
                                            0.0000 -0.0372  0.2759  0.1779  0.0000
                                            0.0000 -0.0010 -0.0984  0.0155  0.3092
                                            0.0000 -0.0000 -0.7946 -0.0137  0.3922
   125. (0.00005) RY*( 8) C  13           s(  0.00%)p 1.00(  0.21%)d99.99( 99.79%)
   126. (0.00003) RY*( 9) C  13           s(  1.20%)p 0.60(  0.72%)d81.63( 98.08%)
   127. (0.00000) RY*(10) C  13           s( 94.95%)p 0.00(  0.17%)d 0.05(  4.88%)
   128. (0.00069) RY*( 1) H  14           s( 99.14%)p 0.01(  0.86%)
                                           -0.0015  0.9957  0.0000 -0.0928 -0.0019
   129. (0.00003) RY*( 2) H  14           s(  0.00%)p 1.00(100.00%)
   130. (0.00004) RY*( 3) H  14           s(  0.60%)p99.99( 99.40%)
   131. (0.00001) RY*( 4) H  14           s(  0.35%)p99.99( 99.65%)
   132. (0.02832) BD*( 1) C   1 - H   2  
                ( 37.38%)   0.6114* C   1 s( 31.34%)p 2.19( 68.59%)d 0.00(  0.07%)
                                           -0.0000  0.5588 -0.0336 -0.0001 -0.6445
                                            0.0064  0.5199 -0.0082  0.0071 -0.0038
                                           -0.0229  0.0006  0.0008  0.0041 -0.0126
                ( 62.62%)  -0.7913* H   2 s( 99.91%)p 0.00(  0.09%)
                                            0.9995  0.0055  0.0228 -0.0194  0.0007
   133. (0.02788) BD*( 1) C   1 - C   3  
                ( 50.05%)   0.7074* C   1 s( 21.06%)p 3.74( 78.83%)d 0.00(  0.11%)
                                           -0.0001  0.4586  0.0158 -0.0002  0.4899
                                           -0.0356  0.1266  0.0445 -0.7271 -0.0166
                                            0.0031 -0.0282 -0.0034  0.0126  0.0088
                ( 49.95%)  -0.7068* C   3 s( 31.76%)p 2.14( 67.98%)d 0.01(  0.26%)
                                           -0.0002  0.5635  0.0103 -0.0008 -0.7054
                                           -0.0162  0.3430  0.0207  0.2516 -0.0209
                                           -0.0008 -0.0457 -0.0007  0.0225  0.0054
   134. (0.00181) BD*( 1) C   1 - C   5  
                ( 50.00%)   0.7071* C   1 s( 24.56%)p 3.07( 75.29%)d 0.01(  0.15%)
                                           -0.0001  0.4953  0.0168 -0.0005 -0.2424
                                           -0.0607 -0.8308  0.0128  0.0078  0.0009
                                            0.0065 -0.0008 -0.0023 -0.0325 -0.0192
                ( 50.00%)  -0.7071* C   5 s( 24.56%)p 3.07( 75.29%)d 0.01(  0.15%)
                                           -0.0001  0.4953  0.0168 -0.0005 -0.2424
                                           -0.0607  0.8308 -0.0128  0.0078  0.0009
                                           -0.0065 -0.0008  0.0023 -0.0325 -0.0192
   135. (0.00333) BD*( 1) C   1 - C   9  
                ( 50.05%)   0.7075* C   1 s( 22.66%)p 3.41( 77.19%)d 0.01(  0.15%)
                                           -0.0006  0.4756  0.0184  0.0000  0.5294
                                           -0.0343  0.1381  0.0489  0.6845  0.0205
                                            0.0003  0.0329  0.0014  0.0196  0.0069
                ( 49.95%)  -0.7067* C   9 s( 22.98%)p 3.34( 76.87%)d 0.01(  0.15%)
                                            0.0004  0.4791  0.0178 -0.0009 -0.7061
                                           -0.0190  0.1607  0.0439 -0.4902  0.0408
                                           -0.0032  0.0325  0.0014  0.0190  0.0070
   136. (0.03463) BD*( 1) C   3 - C   4  
                ( 50.00%)   0.7071* C   3 s( 36.06%)p 1.77( 63.71%)d 0.01(  0.23%)
                                           -0.0000  0.6003 -0.0151  0.0020  0.0000
                                            0.0000 -0.5838 -0.0269 -0.5433 -0.0185
                                            0.0000  0.0000  0.0156 -0.0365 -0.0263
                ( 50.00%)  -0.7071* C   4 s( 36.06%)p 1.77( 63.71%)d 0.01(  0.23%)
                                           -0.0000  0.6003 -0.0151  0.0020 -0.0000
                                           -0.0000  0.5838  0.0269 -0.5433 -0.0185
                                            0.0000  0.0000 -0.0156 -0.0365 -0.0263
   137. (0.18372) BD*( 2) C   3 - C   4  
                ( 50.00%)   0.7071* C   3 s(  0.31%)p99.99( 99.27%)d 1.36(  0.42%)
                                            0.0003 -0.0527 -0.0166 -0.0040  0.0000
                                            0.0000  0.6440  0.0099 -0.7535  0.1007
                                            0.0000  0.0000  0.0598  0.0248 -0.0009
                ( 50.00%)  -0.7071* C   4 s(  0.31%)p99.99( 99.27%)d 1.36(  0.42%)
                                            0.0003 -0.0527 -0.0166 -0.0040 -0.0000
                                           -0.0000 -0.6440 -0.0099 -0.7535  0.1007
                                            0.0000  0.0000 -0.0598  0.0248 -0.0009
   138. (0.02788) BD*( 1) C   3 - C   7  
                ( 49.95%)   0.7068* C   3 s( 31.76%)p 2.14( 67.98%)d 0.01(  0.26%)
                                            0.0002 -0.5635 -0.0103  0.0008 -0.7054
                                           -0.0162 -0.3430 -0.0207 -0.2516  0.0209
                                           -0.0008 -0.0457  0.0007 -0.0225 -0.0054
                ( 50.05%)  -0.7074* C   7 s( 21.06%)p 3.74( 78.83%)d 0.00(  0.11%)
                                            0.0001 -0.4586 -0.0158  0.0002  0.4899
                                           -0.0356 -0.1266 -0.0445  0.7271  0.0166
                                            0.0031 -0.0282  0.0034 -0.0126 -0.0088
   139. (0.02788) BD*( 1) C   4 - C   5  
                ( 49.95%)   0.7068* C   4 s( 31.76%)p 2.14( 67.98%)d 0.01(  0.26%)
                                            0.0002 -0.5635 -0.0103  0.0008  0.7054
                                            0.0162  0.3430  0.0207 -0.2516  0.0209
                                           -0.0008  0.0457 -0.0007 -0.0225 -0.0054
                ( 50.05%)  -0.7074* C   5 s( 21.06%)p 3.74( 78.83%)d 0.00(  0.11%)
                                            0.0001 -0.4586 -0.0158  0.0002 -0.4899
                                            0.0356  0.1266  0.0445  0.7271  0.0166
                                            0.0031  0.0282 -0.0034 -0.0126 -0.0088
   140. (0.02788) BD*( 1) C   4 - C  11  
                ( 49.95%)   0.7068* C   4 s( 31.76%)p 2.14( 67.98%)d 0.01(  0.26%)
                                            0.0002 -0.5635 -0.0103  0.0008 -0.7054
                                           -0.0162  0.3430  0.0207 -0.2516  0.0209
                                            0.0008 -0.0457 -0.0007 -0.0225 -0.0054
                ( 50.05%)  -0.7074* C  11 s( 21.06%)p 3.74( 78.83%)d 0.00(  0.11%)
                                            0.0001 -0.4586 -0.0158  0.0002  0.4899
                                           -0.0356  0.1266  0.0445  0.7271  0.0166
                                           -0.0031 -0.0282 -0.0034 -0.0126 -0.0088
   141. (0.02832) BD*( 1) C   5 - H   6  
                ( 37.38%)   0.6114* C   5 s( 31.34%)p 2.19( 68.59%)d 0.00(  0.07%)
                                           -0.0000  0.5588 -0.0336 -0.0001 -0.6445
                                            0.0064 -0.5199  0.0082  0.0071 -0.0038
                                            0.0229  0.0006 -0.0008  0.0041 -0.0126
                ( 62.62%)  -0.7913* H   6 s( 99.91%)p 0.00(  0.09%)
                                            0.9995  0.0055  0.0228  0.0194  0.0007
   142. (0.00333) BD*( 1) C   5 - C  13  
                ( 50.05%)   0.7075* C   5 s( 22.66%)p 3.41( 77.19%)d 0.01(  0.15%)
                                           -0.0006  0.4756  0.0184  0.0000  0.5294
                                           -0.0343 -0.1381 -0.0489  0.6845  0.0205
                                           -0.0003  0.0329 -0.0014  0.0196  0.0069
                ( 49.95%)  -0.7067* C  13 s( 22.98%)p 3.34( 76.87%)d 0.01(  0.15%)
                                            0.0004  0.4791  0.0178 -0.0009 -0.7061
                                           -0.0190 -0.1607 -0.0439 -0.4902  0.0408
                                            0.0032  0.0325 -0.0014  0.0190  0.0070
   143. (0.02832) BD*( 1) C   7 - H   8  
                ( 37.38%)   0.6114* C   7 s( 31.34%)p 2.19( 68.59%)d 0.00(  0.07%)
                                            0.0000 -0.5588  0.0336  0.0001 -0.6445
                                            0.0064 -0.5199  0.0082 -0.0071  0.0038
                                           -0.0229  0.0006 -0.0008 -0.0041  0.0126
                ( 62.62%)  -0.7913* H   8 s( 99.91%)p 0.00(  0.09%)
                                           -0.9995 -0.0055  0.0228  0.0194 -0.0007
   144. (0.00333) BD*( 1) C   7 - C   9  
                ( 50.05%)   0.7075* C   7 s( 22.66%)p 3.41( 77.19%)d 0.01(  0.15%)
                                           -0.0006  0.4756  0.0184  0.0000 -0.5294
                                            0.0343  0.1381  0.0489  0.6845  0.0205
                                           -0.0003 -0.0329  0.0014  0.0196  0.0069
                ( 49.95%)  -0.7067* C   9 s( 22.98%)p 3.34( 76.87%)d 0.01(  0.15%)
                                            0.0004  0.4791  0.0178 -0.0009  0.7061
                                            0.0190  0.1607  0.0439 -0.4902  0.0408
                                            0.0032 -0.0325  0.0014  0.0190  0.0070
   145. (0.00181) BD*( 1) C   7 - C  11  
                ( 50.00%)   0.7071* C   7 s( 24.56%)p 3.07( 75.29%)d 0.01(  0.15%)
                                           -0.0001  0.4953  0.0168 -0.0005  0.2424
                                            0.0607 -0.8308  0.0128  0.0078  0.0009
                                           -0.0065  0.0008 -0.0023 -0.0325 -0.0192
                ( 50.00%)  -0.7071* C  11 s( 24.56%)p 3.07( 75.29%)d 0.01(  0.15%)
                                           -0.0001  0.4953  0.0168 -0.0005  0.2424
                                            0.0607  0.8308 -0.0128  0.0078  0.0009
                                            0.0065  0.0008  0.0023 -0.0325 -0.0192
   146. (0.01762) BD*( 1) C   9 - H  10  
                ( 36.98%)   0.6081* C   9 s( 30.51%)p 2.28( 69.42%)d 0.00(  0.06%)
                                            0.0001 -0.5514  0.0325 -0.0006  0.0000
                                            0.0000 -0.4673  0.0042 -0.6897  0.0091
                                            0.0000 -0.0000 -0.0207  0.0076 -0.0125
                ( 63.02%)  -0.7939* H  10 s( 99.91%)p 0.00(  0.09%)
                                           -0.9996 -0.0031 -0.0000  0.0166  0.0241
   147. (0.00294) BD*( 1) C   9 - C  13  
                ( 50.00%)   0.7071* C   9 s( 23.10%)p 3.32( 76.75%)d 0.01(  0.15%)
                                           -0.0001  0.4804  0.0125  0.0013 -0.0000
                                           -0.0000 -0.8520  0.0055  0.1946  0.0609
                                           -0.0000  0.0000 -0.0013 -0.0351 -0.0171
                ( 50.00%)  -0.7071* C  13 s( 23.10%)p 3.32( 76.75%)d 0.01(  0.15%)
                                           -0.0001  0.4804  0.0125  0.0013  0.0000
                                           -0.0000  0.8520 -0.0055  0.1946  0.0609
                                           -0.0000  0.0000  0.0013 -0.0351 -0.0171
   148. (0.02832) BD*( 1) C  11 - H  12  
                ( 37.38%)   0.6114* C  11 s( 31.34%)p 2.19( 68.59%)d 0.00(  0.07%)
                                            0.0000 -0.5588  0.0336  0.0001 -0.6445
                                            0.0064  0.5199 -0.0082 -0.0071  0.0038
                                            0.0229  0.0006  0.0008 -0.0041  0.0126
                ( 62.62%)  -0.7913* H  12 s( 99.91%)p 0.00(  0.09%)
                                           -0.9995 -0.0055  0.0228 -0.0194 -0.0007
   149. (0.00333) BD*( 1) C  11 - C  13  
                ( 50.05%)   0.7075* C  11 s( 22.66%)p 3.41( 77.19%)d 0.01(  0.15%)
                                           -0.0006  0.4756  0.0184  0.0000 -0.5294
                                            0.0343 -0.1381 -0.0489  0.6845  0.0205
                                            0.0003 -0.0329 -0.0014  0.0196  0.0069
                ( 49.95%)  -0.7067* C  13 s( 22.98%)p 3.34( 76.87%)d 0.01(  0.15%)
                                            0.0004  0.4791  0.0178 -0.0009  0.7061
                                            0.0190 -0.1607 -0.0439 -0.4902  0.0408
                                           -0.0032 -0.0325 -0.0014  0.0190  0.0070
   150. (0.01762) BD*( 1) C  13 - H  14  
                ( 36.98%)   0.6081* C  13 s( 30.51%)p 2.28( 69.42%)d 0.00(  0.06%)
                                           -0.0001  0.5514 -0.0325  0.0006  0.0000
                                           -0.0000 -0.4673  0.0042  0.6897 -0.0091
                                           -0.0000  0.0000 -0.0207 -0.0076  0.0125
                ( 63.02%)  -0.7939* H  14 s( 99.91%)p 0.00(  0.09%)
                                            0.9996  0.0031 -0.0000  0.0166 -0.0241


 NHO Directionality and "Bond Bending" (deviations from line of nuclear centers)

         [Thresholds for printing:  angular deviation  >  1.0 degree]
                                    hybrid p-character > 25.0%
                                    orbital occupancy  >  0.10e

                                Line of Centers        Hybrid 1              Hybrid 2
                                ---------------  -------------------   ------------------
                NBO               Theta   Phi    Theta   Phi    Dev    Theta   Phi    Dev
 ========================================================================================
     1. BD (   1) C   1 - H   2    90.3  140.3    89.8  141.3   1.1      --     --    --
     2. BD (   1) C   1 - C   3   130.6  355.4   146.9   20.6  23.0     74.1  153.3  31.2
     3. BD (   1) C   1 - C   5    90.0  270.0    89.4  249.7  20.3     89.4  110.3  20.3
     4. BD (   1) C   1 - C   9    48.1  359.8    36.9   20.7  17.9    120.8  164.2  16.7
     5. BD (   1) C   3 - C   4    90.0  270.0   132.6  270.0  42.6    132.6   90.0  42.6
     6. BD (   2) C   3 - C   4    90.0  270.0    45.0  270.0  45.0     45.0   90.0  45.0
     7. BD (   1) C   3 - C   7    49.4    4.6    74.1   26.7  31.2    146.9  159.4  23.0
     8. BD (   1) C   4 - C   5    49.4  184.6    74.1  206.7  31.2    146.9  339.4  23.0
     9. BD (   1) C   4 - C  11    49.4  355.4    74.1  333.3  31.2    146.9  200.6  23.0
    10. BD (   1) C   5 - H   6    90.3  219.7    89.8  218.7   1.1      --     --    --
    11. BD (   1) C   5 - C  13    48.1    0.2    36.9  339.3  17.9    120.8  195.8  16.7
    12. BD (   1) C   7 - H   8    90.3   39.7    89.8   38.7   1.1      --     --    --
    13. BD (   1) C   7 - C   9    48.1  180.2    36.9  159.3  17.9    120.8   15.8  16.7
    14. BD (   1) C   7 - C  11    90.0  270.0    89.4  290.3  20.3     89.4   69.7  20.3
    16. BD (   1) C   9 - C  13    90.0  270.0    73.2  270.0  16.8     73.2   90.0  16.8
    17. BD (   1) C  11 - H  12    90.3  320.3    89.8  321.3   1.1      --     --    --
    18. BD (   1) C  11 - C  13    48.1  179.8    36.9  200.7  17.9    120.8  344.2  16.7
   137. BD*(   2) C   3 - C   4    90.0  270.0    45.0  270.0  45.0     45.0   90.0  45.0


 Second Order Perturbation Theory Analysis of Fock Matrix in NBO Basis

     Threshold for printing:   0.50 kcal/mol
                                                                              E(2)  E(j)-E(i) F(i,j)
         Donor NBO (i)                     Acceptor NBO (j)                 kcal/mol   a.u.    a.u. 
 ===================================================================================================

 within unit  1
   2. BD (   1) C   1 - C   3        / 52. RY*(   1) C   4                    1.15    1.78    0.041
   2. BD (   1) C   1 - C   3        / 53. RY*(   2) C   4                    0.63    1.92    0.031
   2. BD (   1) C   1 - C   3        /132. BD*(   1) C   1 - H   2            1.27    1.50    0.039
   2. BD (   1) C   1 - C   3        /137. BD*(   2) C   3 - C   4            3.96    1.03    0.059
   2. BD (   1) C   1 - C   3        /138. BD*(   1) C   3 - C   7            0.52    1.29    0.023
   2. BD (   1) C   1 - C   3        /140. BD*(   1) C   4 - C  11            2.46    1.29    0.050
   2. BD (   1) C   1 - C   3        /141. BD*(   1) C   5 - H   6            3.29    1.50    0.063
   2. BD (   1) C   1 - C   3        /143. BD*(   1) C   7 - H   8            0.82    1.50    0.031
   2. BD (   1) C   1 - C   3        /146. BD*(   1) C   9 - H  10            3.48    1.50    0.065
   3. BD (   1) C   1 - C   5        /132. BD*(   1) C   1 - H   2            1.10    1.53    0.037
   3. BD (   1) C   1 - C   5        /138. BD*(   1) C   3 - C   7            1.21    1.32    0.036
   3. BD (   1) C   1 - C   5        /140. BD*(   1) C   4 - C  11            1.21    1.32    0.036
   3. BD (   1) C   1 - C   5        /141. BD*(   1) C   5 - H   6            1.10    1.53    0.037
   3. BD (   1) C   1 - C   5        /146. BD*(   1) C   9 - H  10            1.88    1.53    0.048
   3. BD (   1) C   1 - C   5        /150. BD*(   1) C  13 - H  14            1.88    1.53    0.048
   4. BD (   1) C   1 - C   9        / 44. RY*(   3) C   3                    0.55    1.80    0.029
   4. BD (   1) C   1 - C   9        / 64. RY*(   3) C   5                    0.59    2.34    0.034
   4. BD (   1) C   1 - C   9        /132. BD*(   1) C   1 - H   2            0.88    1.50    0.033
   4. BD (   1) C   1 - C   9        /133. BD*(   1) C   1 - C   3            0.66    1.29    0.026
   4. BD (   1) C   1 - C   9        /136. BD*(   1) C   3 - C   4            2.14    1.45    0.050
   4. BD (   1) C   1 - C   9        /137. BD*(   2) C   3 - C   4            8.77    1.03    0.088
   4. BD (   1) C   1 - C   9        /141. BD*(   1) C   5 - H   6            3.36    1.50    0.064
   4. BD (   1) C   1 - C   9        /143. BD*(   1) C   7 - H   8            1.58    1.50    0.044
   4. BD (   1) C   1 - C   9        /146. BD*(   1) C   9 - H  10            0.71    1.50    0.029
   4. BD (   1) C   1 - C   9        /150. BD*(   1) C  13 - H  14            2.88    1.50    0.059
   5. BD (   1) C   3 - C   4        / 29. RY*(   2) C   1                    0.93    2.28    0.041
   5. BD (   1) C   3 - C   4        / 63. RY*(   2) C   5                    0.93    2.28    0.041
   5. BD (   1) C   3 - C   4        / 77. RY*(   2) C   7                    0.93    2.28    0.041
   5. BD (   1) C   3 - C   4        /105. RY*(   2) C  11                    0.93    2.28    0.041
   5. BD (   1) C   3 - C   4        /132. BD*(   1) C   1 - H   2            0.77    1.60    0.031
   5. BD (   1) C   3 - C   4        /141. BD*(   1) C   5 - H   6            0.77    1.60    0.031
   5. BD (   1) C   3 - C   4        /143. BD*(   1) C   7 - H   8            0.77    1.60    0.031
   5. BD (   1) C   3 - C   4        /148. BD*(   1) C  11 - H  12            0.77    1.60    0.031
   6. BD (   2) C   3 - C   4        / 28. RY*(   1) C   1                    1.58    1.91    0.051
   6. BD (   2) C   3 - C   4        / 62. RY*(   1) C   5                    1.58    1.91    0.051
   6. BD (   2) C   3 - C   4        / 76. RY*(   1) C   7                    1.58    1.91    0.051
   6. BD (   2) C   3 - C   4        /104. RY*(   1) C  11                    1.58    1.91    0.051
   6. BD (   2) C   3 - C   4        /132. BD*(   1) C   1 - H   2           10.65    1.22    0.105
   6. BD (   2) C   3 - C   4        /133. BD*(   1) C   1 - C   3            8.21    1.01    0.084
   6. BD (   2) C   3 - C   4        /135. BD*(   1) C   1 - C   9            0.64    1.01    0.023
   6. BD (   2) C   3 - C   4        /138. BD*(   1) C   3 - C   7            8.21    1.01    0.084
   6. BD (   2) C   3 - C   4        /139. BD*(   1) C   4 - C   5            8.21    1.01    0.084
   6. BD (   2) C   3 - C   4        /140. BD*(   1) C   4 - C  11            8.21    1.01    0.084
   6. BD (   2) C   3 - C   4        /141. BD*(   1) C   5 - H   6           10.65    1.22    0.105
   6. BD (   2) C   3 - C   4        /142. BD*(   1) C   5 - C  13            0.64    1.01    0.023
   6. BD (   2) C   3 - C   4        /143. BD*(   1) C   7 - H   8           10.65    1.22    0.105
   6. BD (   2) C   3 - C   4        /144. BD*(   1) C   7 - C   9            0.64    1.01    0.023
   6. BD (   2) C   3 - C   4        /146. BD*(   1) C   9 - H  10            2.14    1.23    0.047
   6. BD (   2) C   3 - C   4        /148. BD*(   1) C  11 - H  12           10.65    1.22    0.105
   6. BD (   2) C   3 - C   4        /149. BD*(   1) C  11 - C  13            0.64    1.01    0.023
   6. BD (   2) C   3 - C   4        /150. BD*(   1) C  13 - H  14            2.14    1.23    0.047
   7. BD (   1) C   3 - C   7        / 52. RY*(   1) C   4                    1.15    1.78    0.041
   7. BD (   1) C   3 - C   7        / 53. RY*(   2) C   4                    0.63    1.92    0.031
   7. BD (   1) C   3 - C   7        /132. BD*(   1) C   1 - H   2            0.82    1.50    0.031
   7. BD (   1) C   3 - C   7        /133. BD*(   1) C   1 - C   3            0.52    1.29    0.023
   7. BD (   1) C   3 - C   7        /137. BD*(   2) C   3 - C   4            3.96    1.03    0.059
   7. BD (   1) C   3 - C   7        /139. BD*(   1) C   4 - C   5            2.46    1.29    0.050
   7. BD (   1) C   3 - C   7        /143. BD*(   1) C   7 - H   8            1.27    1.50    0.039
   7. BD (   1) C   3 - C   7        /146. BD*(   1) C   9 - H  10            3.48    1.50    0.065
   7. BD (   1) C   3 - C   7        /148. BD*(   1) C  11 - H  12            3.29    1.50    0.063
   8. BD (   1) C   4 - C   5        / 42. RY*(   1) C   3                    1.15    1.78    0.041
   8. BD (   1) C   4 - C   5        / 43. RY*(   2) C   3                    0.63    1.92    0.031
   8. BD (   1) C   4 - C   5        /132. BD*(   1) C   1 - H   2            3.29    1.50    0.063
   8. BD (   1) C   4 - C   5        /137. BD*(   2) C   3 - C   4            3.96    1.03    0.059
   8. BD (   1) C   4 - C   5        /138. BD*(   1) C   3 - C   7            2.46    1.29    0.050
   8. BD (   1) C   4 - C   5        /140. BD*(   1) C   4 - C  11            0.52    1.29    0.023
   8. BD (   1) C   4 - C   5        /141. BD*(   1) C   5 - H   6            1.27    1.50    0.039
   8. BD (   1) C   4 - C   5        /148. BD*(   1) C  11 - H  12            0.82    1.50    0.031
   8. BD (   1) C   4 - C   5        /150. BD*(   1) C  13 - H  14            3.48    1.50    0.065
   9. BD (   1) C   4 - C  11        / 42. RY*(   1) C   3                    1.15    1.78    0.041
   9. BD (   1) C   4 - C  11        / 43. RY*(   2) C   3                    0.63    1.92    0.031
   9. BD (   1) C   4 - C  11        /133. BD*(   1) C   1 - C   3            2.46    1.29    0.050
   9. BD (   1) C   4 - C  11        /137. BD*(   2) C   3 - C   4            3.96    1.03    0.059
   9. BD (   1) C   4 - C  11        /139. BD*(   1) C   4 - C   5            0.52    1.29    0.023
   9. BD (   1) C   4 - C  11        /141. BD*(   1) C   5 - H   6            0.82    1.50    0.031
   9. BD (   1) C   4 - C  11        /143. BD*(   1) C   7 - H   8            3.29    1.50    0.063
   9. BD (   1) C   4 - C  11        /148. BD*(   1) C  11 - H  12            1.27    1.50    0.039
   9. BD (   1) C   4 - C  11        /150. BD*(   1) C  13 - H  14            3.48    1.50    0.065
  11. BD (   1) C   5 - C  13        / 30. RY*(   3) C   1                    0.59    2.34    0.034
  11. BD (   1) C   5 - C  13        / 54. RY*(   3) C   4                    0.55    1.80    0.029
  11. BD (   1) C   5 - C  13        /132. BD*(   1) C   1 - H   2            3.36    1.50    0.064
  11. BD (   1) C   5 - C  13        /136. BD*(   1) C   3 - C   4            2.14    1.45    0.050
  11. BD (   1) C   5 - C  13        /137. BD*(   2) C   3 - C   4            8.77    1.03    0.088
  11. BD (   1) C   5 - C  13        /139. BD*(   1) C   4 - C   5            0.66    1.29    0.026
  11. BD (   1) C   5 - C  13        /141. BD*(   1) C   5 - H   6            0.88    1.50    0.033
  11. BD (   1) C   5 - C  13        /146. BD*(   1) C   9 - H  10            2.88    1.50    0.059
  11. BD (   1) C   5 - C  13        /148. BD*(   1) C  11 - H  12            1.58    1.50    0.044
  11. BD (   1) C   5 - C  13        /150. BD*(   1) C  13 - H  14            0.71    1.50    0.029
  13. BD (   1) C   7 - C   9        / 44. RY*(   3) C   3                    0.55    1.80    0.029
  13. BD (   1) C   7 - C   9        /106. RY*(   3) C  11                    0.59    2.34    0.034
  13. BD (   1) C   7 - C   9        /132. BD*(   1) C   1 - H   2            1.58    1.50    0.044
  13. BD (   1) C   7 - C   9        /136. BD*(   1) C   3 - C   4            2.14    1.45    0.050
  13. BD (   1) C   7 - C   9        /137. BD*(   2) C   3 - C   4            8.77    1.03    0.088
  13. BD (   1) C   7 - C   9        /138. BD*(   1) C   3 - C   7            0.66    1.29    0.026
  13. BD (   1) C   7 - C   9        /143. BD*(   1) C   7 - H   8            0.88    1.50    0.033
  13. BD (   1) C   7 - C   9        /146. BD*(   1) C   9 - H  10            0.71    1.50    0.029
  13. BD (   1) C   7 - C   9        /148. BD*(   1) C  11 - H  12            3.36    1.50    0.064
  13. BD (   1) C   7 - C   9        /150. BD*(   1) C  13 - H  14            2.88    1.50    0.059
  14. BD (   1) C   7 - C  11        /133. BD*(   1) C   1 - C   3            1.21    1.32    0.036
  14. BD (   1) C   7 - C  11        /139. BD*(   1) C   4 - C   5            1.21    1.32    0.036
  14. BD (   1) C   7 - C  11        /143. BD*(   1) C   7 - H   8            1.10    1.53    0.037
  14. BD (   1) C   7 - C  11        /146. BD*(   1) C   9 - H  10            1.88    1.53    0.048
  14. BD (   1) C   7 - C  11        /148. BD*(   1) C  11 - H  12            1.10    1.53    0.037
  14. BD (   1) C   7 - C  11        /150. BD*(   1) C  13 - H  14            1.88    1.53    0.048
  15. BD (   1) C   9 - H  10        /147. BD*(   1) C   9 - C  13            0.87    1.33    0.030
  16. BD (   1) C   9 - C  13        / 29. RY*(   2) C   1                    0.73    2.21    0.036
  16. BD (   1) C   9 - C  13        / 63. RY*(   2) C   5                    0.73    2.21    0.036
  16. BD (   1) C   9 - C  13        / 77. RY*(   2) C   7                    0.73    2.21    0.036
  16. BD (   1) C   9 - C  13        /105. RY*(   2) C  11                    0.73    2.21    0.036
  16. BD (   1) C   9 - C  13        /132. BD*(   1) C   1 - H   2            3.13    1.53    0.062
  16. BD (   1) C   9 - C  13        /141. BD*(   1) C   5 - H   6            3.13    1.53    0.062
  16. BD (   1) C   9 - C  13        /143. BD*(   1) C   7 - H   8            3.13    1.53    0.062
  16. BD (   1) C   9 - C  13        /146. BD*(   1) C   9 - H  10            1.09    1.54    0.037
  16. BD (   1) C   9 - C  13        /148. BD*(   1) C  11 - H  12            3.13    1.53    0.062
  16. BD (   1) C   9 - C  13        /150. BD*(   1) C  13 - H  14            1.09    1.54    0.037
  18. BD (   1) C  11 - C  13        / 54. RY*(   3) C   4                    0.55    1.80    0.029
  18. BD (   1) C  11 - C  13        / 78. RY*(   3) C   7                    0.59    2.34    0.034
  18. BD (   1) C  11 - C  13        /136. BD*(   1) C   3 - C   4            2.14    1.45    0.050
  18. BD (   1) C  11 - C  13        /137. BD*(   2) C   3 - C   4            8.77    1.03    0.088
  18. BD (   1) C  11 - C  13        /140. BD*(   1) C   4 - C  11            0.66    1.29    0.026
  18. BD (   1) C  11 - C  13        /141. BD*(   1) C   5 - H   6            1.58    1.50    0.044
  18. BD (   1) C  11 - C  13        /143. BD*(   1) C   7 - H   8            3.36    1.50    0.064
  18. BD (   1) C  11 - C  13        /146. BD*(   1) C   9 - H  10            2.88    1.50    0.059
  18. BD (   1) C  11 - C  13        /148. BD*(   1) C  11 - H  12            0.88    1.50    0.033
  18. BD (   1) C  11 - C  13        /150. BD*(   1) C  13 - H  14            0.71    1.50    0.029
  19. BD (   1) C  13 - H  14        /147. BD*(   1) C   9 - C  13            0.87    1.33    0.030
  20. CR (   1) C   1                / 38. RY*(   1) H   2                    0.53   11.79    0.071
  20. CR (   1) C   1                / 43. RY*(   2) C   3                    0.75   12.30    0.086
  20. CR (   1) C   1                / 63. RY*(   2) C   5                    0.82   12.57    0.091
  20. CR (   1) C   1                / 92. RY*(   3) C   9                    0.53   12.29    0.072
  20. CR (   1) C   1                /137. BD*(   2) C   3 - C   4            0.75   11.42    0.087
  20. CR (   1) C   1                /141. BD*(   1) C   5 - H   6            0.72   11.89    0.083
  21. CR (   1) C   3                / 52. RY*(   1) C   4                    2.87   12.12    0.167
  21. CR (   1) C   3                /132. BD*(   1) C   1 - H   2            0.73   11.84    0.084
  21. CR (   1) C   3                /137. BD*(   2) C   3 - C   4            9.84   11.38    0.313
  21. CR (   1) C   3                /143. BD*(   1) C   7 - H   8            0.73   11.84    0.084
  22. CR (   1) C   4                / 42. RY*(   1) C   3                    2.87   12.12    0.167
  22. CR (   1) C   4                /137. BD*(   2) C   3 - C   4            9.84   11.38    0.313
  22. CR (   1) C   4                /141. BD*(   1) C   5 - H   6            0.73   11.84    0.084
  22. CR (   1) C   4                /148. BD*(   1) C  11 - H  12            0.73   11.84    0.084
  23. CR (   1) C   5                / 29. RY*(   2) C   1                    0.82   12.57    0.091
  23. CR (   1) C   5                / 53. RY*(   2) C   4                    0.75   12.30    0.086
  23. CR (   1) C   5                / 72. RY*(   1) H   6                    0.53   11.79    0.071
  23. CR (   1) C   5                /120. RY*(   3) C  13                    0.53   12.29    0.072
  23. CR (   1) C   5                /132. BD*(   1) C   1 - H   2            0.72   11.89    0.083
  23. CR (   1) C   5                /137. BD*(   2) C   3 - C   4            0.75   11.42    0.087
  24. CR (   1) C   7                / 43. RY*(   2) C   3                    0.75   12.30    0.086
  24. CR (   1) C   7                / 86. RY*(   1) H   8                    0.53   11.79    0.071
  24. CR (   1) C   7                / 92. RY*(   3) C   9                    0.53   12.29    0.072
  24. CR (   1) C   7                /105. RY*(   2) C  11                    0.82   12.57    0.091
  24. CR (   1) C   7                /137. BD*(   2) C   3 - C   4            0.75   11.42    0.087
  24. CR (   1) C   7                /148. BD*(   1) C  11 - H  12            0.72   11.89    0.083
  25. CR (   1) C   9                / 30. RY*(   3) C   1                    0.53   12.73    0.073
  25. CR (   1) C   9                / 78. RY*(   3) C   7                    0.53   12.73    0.073
  25. CR (   1) C   9                /100. RY*(   1) H  10                    0.58   11.80    0.074
  25. CR (   1) C   9                /118. RY*(   1) C  13                    0.59   12.44    0.076
  26. CR (   1) C  11                / 53. RY*(   2) C   4                    0.75   12.30    0.086
  26. CR (   1) C  11                / 77. RY*(   2) C   7                    0.82   12.57    0.091
  26. CR (   1) C  11                /114. RY*(   1) H  12                    0.53   11.79    0.071
  26. CR (   1) C  11                /120. RY*(   3) C  13                    0.53   12.29    0.072
  26. CR (   1) C  11                /137. BD*(   2) C   3 - C   4            0.75   11.42    0.087
  26. CR (   1) C  11                /143. BD*(   1) C   7 - H   8            0.72   11.89    0.083
  27. CR (   1) C  13                / 64. RY*(   3) C   5                    0.53   12.73    0.073
  27. CR (   1) C  13                / 90. RY*(   1) C   9                    0.59   12.44    0.076
  27. CR (   1) C  13                /106. RY*(   3) C  11                    0.53   12.73    0.073
  27. CR (   1) C  13                /128. RY*(   1) H  14                    0.58   11.80    0.074
 137. BD*(   2) C   3 - C   4        / 42. RY*(   1) C   3                    3.36    0.75    0.145
 137. BD*(   2) C   3 - C   4        / 44. RY*(   3) C   3                    1.27    0.77    0.092
 137. BD*(   2) C   3 - C   4        / 49. RY*(   8) C   3                    0.66    1.98    0.106
 137. BD*(   2) C   3 - C   4        / 52. RY*(   1) C   4                    3.36    0.75    0.145
 137. BD*(   2) C   3 - C   4        / 54. RY*(   3) C   4                    1.27    0.77    0.092
 137. BD*(   2) C   3 - C   4        / 59. RY*(   8) C   4                    0.66    1.98    0.106
 137. BD*(   2) C   3 - C   4        /133. BD*(   1) C   1 - C   3            8.18    0.26    0.126
 137. BD*(   2) C   3 - C   4        /134. BD*(   1) C   1 - C   5            2.76    0.28    0.081
 137. BD*(   2) C   3 - C   4        /135. BD*(   1) C   1 - C   9            0.53    0.25    0.033
 137. BD*(   2) C   3 - C   4        /136. BD*(   1) C   3 - C   4           32.08    0.42    0.312
 137. BD*(   2) C   3 - C   4        /138. BD*(   1) C   3 - C   7            8.18    0.26    0.126
 137. BD*(   2) C   3 - C   4        /139. BD*(   1) C   4 - C   5            8.18    0.26    0.126
 137. BD*(   2) C   3 - C   4        /140. BD*(   1) C   4 - C  11            8.18    0.26    0.126
 137. BD*(   2) C   3 - C   4        /142. BD*(   1) C   5 - C  13            0.53    0.25    0.033
 137. BD*(   2) C   3 - C   4        /144. BD*(   1) C   7 - C   9            0.53    0.25    0.033
 137. BD*(   2) C   3 - C   4        /145. BD*(   1) C   7 - C  11            2.76    0.28    0.081
 137. BD*(   2) C   3 - C   4        /149. BD*(   1) C  11 - C  13            0.53    0.25    0.033


 Natural Bond Orbitals (Summary):

                                                            Principal Delocalizations
           NBO                        Occupancy    Energy   (geminal,vicinal,remote)
 ====================================================================================
 Molecular unit  1  (C8H6)
     1. BD (   1) C   1 - H   2          1.99590    -0.72035   
     2. BD (   1) C   1 - C   3          1.96669    -0.71380  137(g),146(v),141(v),140(v)
                                                    132(g),52(v),143(v),53(v)
                                                    138(g)
     3. BD (   1) C   1 - C   5          1.98937    -0.73939  146(v),150(v),138(v),140(v)
                                                    132(g),141(g)
     4. BD (   1) C   1 - C   9          1.95080    -0.71471  137(v),141(v),150(v),136(v)
                                                    143(v),132(g),146(g),133(g)
                                                    64(v),44(v)
     5. BD (   1) C   3 - C   4          1.98798    -0.81252  29(v),63(v),77(v),105(v)
                                                    132(v),141(v),143(v),148(v)
     6. BD (   2) C   3 - C   4          1.85763    -0.43703  132(v),141(v),143(v),148(v)
                                                    133(g),138(g),139(g),140(g)
                                                    146(r),150(r),28(v),62(v)
                                                    76(v),104(v),135(v),142(v)
                                                    144(v),149(v)
     7. BD (   1) C   3 - C   7          1.96669    -0.71380  137(g),146(v),148(v),139(v)
                                                    143(g),52(v),132(v),53(v)
                                                    133(g)
     8. BD (   1) C   4 - C   5          1.96669    -0.71380  137(g),150(v),132(v),138(v)
                                                    141(g),42(v),148(v),43(v)
                                                    140(g)
     9. BD (   1) C   4 - C  11          1.96669    -0.71380  137(g),150(v),143(v),133(v)
                                                    148(g),42(v),141(v),43(v)
                                                    139(g)
    10. BD (   1) C   5 - H   6          1.99590    -0.72035   
    11. BD (   1) C   5 - C  13          1.95080    -0.71471  137(v),132(v),146(v),136(v)
                                                    148(v),141(g),150(g),139(g)
                                                    30(v),54(v)
    12. BD (   1) C   7 - H   8          1.99590    -0.72035   
    13. BD (   1) C   7 - C   9          1.95080    -0.71471  137(v),148(v),150(v),136(v)
                                                    132(v),143(g),146(g),138(g)
                                                    106(v),44(v)
    14. BD (   1) C   7 - C  11          1.98937    -0.73939  146(v),150(v),133(v),139(v)
                                                    143(g),148(g)
    15. BD (   1) C   9 - H  10          1.98581    -0.72142  147(g)
    16. BD (   1) C   9 - C  13          1.98114    -0.74656  132(v),141(v),143(v),148(v)
                                                    146(g),150(g),29(v),63(v)
                                                    77(v),105(v)
    17. BD (   1) C  11 - H  12          1.99590    -0.72035   
    18. BD (   1) C  11 - C  13          1.95080    -0.71471  137(v),143(v),146(v),136(v)
                                                    141(v),148(g),150(g),140(g)
                                                    78(v),54(v)
    19. BD (   1) C  13 - H  14          1.98581    -0.72142  147(g)
    20. CR (   1) C   1                  1.99916   -11.10118  137(v),63(v),43(v),141(v)
                                                    38(v),92(v)
    21. CR (   1) C   3                  1.99848   -11.05578  137(g),52(v),132(v),143(v)
    22. CR (   1) C   4                  1.99848   -11.05578  137(g),42(v),141(v),148(v)
    23. CR (   1) C   5                  1.99916   -11.10118  137(v),29(v),53(v),132(v)
                                                    72(v),120(v)
    24. CR (   1) C   7                  1.99916   -11.10118  137(v),105(v),43(v),148(v)
                                                    86(v),92(v)
    25. CR (   1) C   9                  1.99922   -11.10359  118(v),100(v),30(v),78(v)
    26. CR (   1) C  11                  1.99916   -11.10118  137(v),77(v),53(v),143(v)
                                                    114(v),120(v)
    27. CR (   1) C  13                  1.99922   -11.10359  90(v),128(v),64(v),106(v)
    28. RY*(   1) C   1                  0.00319     1.47598   
    29. RY*(   2) C   1                  0.00205     1.46505   
    30. RY*(   3) C   1                  0.00157     1.62569   
    31. RY*(   4) C   1                  0.00113     1.37170   
    32. RY*(   5) C   1                  0.00032     2.38398   
    33. RY*(   6) C   1                  0.00024     2.27263   
    34. RY*(   7) C   1                  0.00022     2.67975   
    35. RY*(   8) C   1                  0.00002     2.72952   
    36. RY*(   9) C   1                  0.00003     2.73465   
    37. RY*(  10) C   1                  0.00000     4.37406   
    38. RY*(   1) H   2                  0.00130     0.68827   
    39. RY*(   2) H   2                  0.00004     2.70015   
    40. RY*(   3) H   2                  0.00002     3.00492   
    41. RY*(   4) H   2                  0.00002     3.14086   
    42. RY*(   1) C   3                  0.00509     1.06608   
    43. RY*(   2) C   3                  0.00223     1.20224   
    44. RY*(   3) C   3                  0.00163     1.08767   
    45. RY*(   4) C   3                  0.00071     2.05698   
    46. RY*(   5) C   3                  0.00052     2.15118   
    47. RY*(   6) C   3                  0.00039     2.34491   
    48. RY*(   7) C   3                  0.00009     2.26130   
    49. RY*(   8) C   3                  0.00005     2.29887   
    50. RY*(   9) C   3                  0.00000     4.66795   
    51. RY*(  10) C   3                  0.00001     2.57166   
    52. RY*(   1) C   4                  0.00509     1.06608   
    53. RY*(   2) C   4                  0.00223     1.20224   
    54. RY*(   3) C   4                  0.00163     1.08767   
    55. RY*(   4) C   4                  0.00071     2.05698   
    56. RY*(   5) C   4                  0.00052     2.15118   
    57. RY*(   6) C   4                  0.00039     2.34491   
    58. RY*(   7) C   4                  0.00009     2.26130   
    59. RY*(   8) C   4                  0.00005     2.29887   
    60. RY*(   9) C   4                  0.00000     4.66795   
    61. RY*(  10) C   4                  0.00001     2.57166   
    62. RY*(   1) C   5                  0.00319     1.47598   
    63. RY*(   2) C   5                  0.00205     1.46505   
    64. RY*(   3) C   5                  0.00157     1.62569   
    65. RY*(   4) C   5                  0.00113     1.37170   
    66. RY*(   5) C   5                  0.00032     2.38398   
    67. RY*(   6) C   5                  0.00024     2.27263   
    68. RY*(   7) C   5                  0.00022     2.67975   
    69. RY*(   8) C   5                  0.00002     2.72952   
    70. RY*(   9) C   5                  0.00003     2.73465   
    71. RY*(  10) C   5                  0.00000     4.37406   
    72. RY*(   1) H   6                  0.00130     0.68827   
    73. RY*(   2) H   6                  0.00004     2.70015   
    74. RY*(   3) H   6                  0.00002     3.00492   
    75. RY*(   4) H   6                  0.00002     3.14086   
    76. RY*(   1) C   7                  0.00319     1.47598   
    77. RY*(   2) C   7                  0.00205     1.46505   
    78. RY*(   3) C   7                  0.00157     1.62569   
    79. RY*(   4) C   7                  0.00113     1.37170   
    80. RY*(   5) C   7                  0.00032     2.38398   
    81. RY*(   6) C   7                  0.00024     2.27263   
    82. RY*(   7) C   7                  0.00022     2.67975   
    83. RY*(   8) C   7                  0.00002     2.72952   
    84. RY*(   9) C   7                  0.00003     2.73465   
    85. RY*(  10) C   7                  0.00000     4.37406   
    86. RY*(   1) H   8                  0.00130     0.68827   
    87. RY*(   2) H   8                  0.00004     2.70015   
    88. RY*(   3) H   8                  0.00002     3.00492   
    89. RY*(   4) H   8                  0.00002     3.14086   
    90. RY*(   1) C   9                  0.00237     1.33393   
    91. RY*(   2) C   9                  0.00165     1.62616   
    92. RY*(   3) C   9                  0.00156     1.19355   
    93. RY*(   4) C   9                  0.00095     2.10804   
    94. RY*(   5) C   9                  0.00054     1.96460   
    95. RY*(   6) C   9                  0.00038     1.99070   
    96. RY*(   7) C   9                  0.00018     2.85725   
    97. RY*(   8) C   9                  0.00005     2.61061   
    98. RY*(   9) C   9                  0.00003     2.65349   
    99. RY*(  10) C   9                  0.00000     4.49863   
   100. RY*(   1) H  10                  0.00069     0.69159   
   101. RY*(   2) H  10                  0.00003     2.71401   
   102. RY*(   3) H  10                  0.00004     2.68476   
   103. RY*(   4) H  10                  0.00001     3.41770   
   104. RY*(   1) C  11                  0.00319     1.47598   
   105. RY*(   2) C  11                  0.00205     1.46505   
   106. RY*(   3) C  11                  0.00157     1.62569   
   107. RY*(   4) C  11                  0.00113     1.37170   
   108. RY*(   5) C  11                  0.00032     2.38398   
   109. RY*(   6) C  11                  0.00024     2.27263   
   110. RY*(   7) C  11                  0.00022     2.67975   
   111. RY*(   8) C  11                  0.00002     2.72952   
   112. RY*(   9) C  11                  0.00003     2.73465   
   113. RY*(  10) C  11                  0.00000     4.37406   
   114. RY*(   1) H  12                  0.00130     0.68827   
   115. RY*(   2) H  12                  0.00004     2.70015   
   116. RY*(   3) H  12                  0.00002     3.00492   
   117. RY*(   4) H  12                  0.00002     3.14086   
   118. RY*(   1) C  13                  0.00237     1.33393   
   119. RY*(   2) C  13                  0.00165     1.62616   
   120. RY*(   3) C  13                  0.00156     1.19355   
   121. RY*(   4) C  13                  0.00095     2.10804   
   122. RY*(   5) C  13                  0.00054     1.96460   
   123. RY*(   6) C  13                  0.00038     1.99070   
   124. RY*(   7) C  13                  0.00018     2.85725   
   125. RY*(   8) C  13                  0.00005     2.61061   
   126. RY*(   9) C  13                  0.00003     2.65349   
   127. RY*(  10) C  13                  0.00000     4.49863   
   128. RY*(   1) H  14                  0.00069     0.69159   
   129. RY*(   2) H  14                  0.00003     2.71401   
   130. RY*(   3) H  14                  0.00004     2.68476   
   131. RY*(   4) H  14                  0.00001     3.41770   
   132. BD*(   1) C   1 - H   2          0.02832     0.78623   
   133. BD*(   1) C   1 - C   3          0.02788     0.57644   
   134. BD*(   1) C   1 - C   5          0.00181     0.59729   
   135. BD*(   1) C   1 - C   9          0.00333     0.56932   
   136. BD*(   1) C   3 - C   4          0.03463     0.73484   
   137. BD*(   2) C   3 - C   4          0.18372     0.31936  136(g),133(g),138(g),139(g)
                                                    140(g),42(g),52(g),134(v)
                                                    145(v),44(g),54(g),49(g)
                                                    59(g),135(v),142(v),144(v)
                                                    149(v)
   138. BD*(   1) C   3 - C   7          0.02788     0.57644   
   139. BD*(   1) C   4 - C   5          0.02788     0.57644   
   140. BD*(   1) C   4 - C  11          0.02788     0.57644   
   141. BD*(   1) C   5 - H   6          0.02832     0.78623   
   142. BD*(   1) C   5 - C  13          0.00333     0.56932   
   143. BD*(   1) C   7 - H   8          0.02832     0.78623   
   144. BD*(   1) C   7 - C   9          0.00333     0.56932   
   145. BD*(   1) C   7 - C  11          0.00181     0.59729   
   146. BD*(   1) C   9 - H  10          0.01762     0.78864   
   147. BD*(   1) C   9 - C  13          0.00294     0.60503   
   148. BD*(   1) C  11 - H  12          0.02832     0.78623   
   149. BD*(   1) C  11 - C  13          0.00333     0.56932   
   150. BD*(   1) C  13 - H  14          0.01762     0.78864   
       -------------------------------
              Total Lewis   53.42270  ( 98.9309%)
        Valence non-Lewis    0.49825  (  0.9227%)
        Rydberg non-Lewis    0.07905  (  0.1464%)
       -------------------------------
            Total unit  1   54.00000  (100.0000%)
           Charge unit  1    0.00000
 1\1\GINC-N1079\FOpt\RHF\6-31G(d,p)\C8H6\JIAMINGD\08-Apr-2025\0\\# opt 
 freq hf/6-31g(d,p) geom=connectivity pop=nboread\\M0001\\0,1\C,0.77383
 78719,-1.1701011158,0.2809937658\H,1.4628936587,-2.0013062718,0.287180
 0278\C,0.6803992021,0.0000000002,1.2857556025\C,-0.6803992039,0.000000
 0002,1.2857556025\C,-0.7738378738,-1.1701011158,0.2809937658\H,-1.4628
 936605,-2.0013062718,0.2871800278\C,0.7738378719,1.1701011162,0.280993
 7658\H,1.4628936587,2.0013062721,0.2871800278\C,0.7689720089,0.0000000
 002,-0.7686078013\H,1.3845278356,0.0000000002,-1.6534953813\C,-0.77383
 78738,1.1701011162,0.2809937658\H,-1.4628936605,2.0013062721,0.2871800
 278\C,-0.7689720107,0.0000000002,-0.7686078013\H,-1.3845278374,0.00000
 00002,-1.6534953813\\Version=ES64L-G16RevA.03\State=1-A1\HF=-306.11466
 34\RMSD=6.307e-09\RMSF=1.707e-04\Dipole=0.,0.,-1.0680997\Quadrupole=0.
 3748615,1.9314028,-2.3062643,0.,0.,0.\PG=C02V [SGV(C4H2),X(C4H4)]\\@


0EVERYBODY IS IGNORANT, ONLY ON DIFFERENT SUBJECTS.
0          WILL ROGERS
 Job cpu time:       0 days  0 hours  1 minutes  1.5 seconds.
 Elapsed time:       0 days  0 hours  0 minutes  7.6 seconds.
 File lengths (MBytes):  RWF=     15 Int=      0 D2E=      0 Chk=      3 Scr=      1
 Normal termination of Gaussian 16 at Tue Apr  8 19:33:09 2025.
 Link1:  Proceeding to internal job step number  2.
 -------------------------------------------------------------------
 #N Geom=AllCheck Guess=TCheck SCRF=Check GenChk RHF/6-31G(d,p) Freq
 -------------------------------------------------------------------
 1/10=4,29=7,30=1,38=1,40=1/1,3;
 2/12=2,40=1/2;
 3/5=1,6=6,7=101,11=1,14=-4,25=1,30=1,70=2,71=2,116=1,140=1/1,2,3;
 4/5=101/1;
 5/5=2,38=6,98=1/2;
 8/6=4,10=90,11=11/1;
 10/13=10,15=4/2;
 11/6=3,8=1,9=11,15=111,16=1/1,2,10;
 10/6=1/2;
 6/7=2,8=2,9=2,10=2,28=1,40=2/1,7;
 7/8=1,10=1,25=1/1,2,3,16;
 1/10=4,30=1/3;
 99//99;
 Structure from the checkpoint file:  "parent-cubene12.chk"
 -----
 M0001
 -----
 Charge =  0 Multiplicity = 1
 Redundant internal coordinates found in file.  (old form).
 C,0,0.7738378719,-1.1701011158,0.2809937658
 H,0,1.4628936587,-2.0013062718,0.2871800278
 C,0,0.6803992021,0.0000000002,1.2857556025
 C,0,-0.6803992039,0.0000000002,1.2857556025
 C,0,-0.7738378738,-1.1701011158,0.2809937658
 H,0,-1.4628936605,-2.0013062718,0.2871800278
 C,0,0.7738378719,1.1701011162,0.2809937658
 H,0,1.4628936587,2.0013062721,0.2871800278
 C,0,0.7689720089,0.0000000002,-0.7686078013
 H,0,1.3845278356,0.0000000002,-1.6534953813
 C,0,-0.7738378738,1.1701011162,0.2809937658
 H,0,-1.4628936605,2.0013062721,0.2871800278
 C,0,-0.7689720107,0.0000000002,-0.7686078013
 H,0,-1.3845278374,0.0000000002,-1.6534953813
 Recover connectivity data from disk.

 GradGradGradGradGradGradGradGradGradGradGradGradGradGradGradGradGradGrad
 Berny optimization.
 Initialization pass.
                           ----------------------------
                           !    Initial Parameters    !
                           ! (Angstroms and Degrees)  !
 --------------------------                            --------------------------
 ! Name  Definition              Value          Derivative Info.                !
 --------------------------------------------------------------------------------
 ! R1    R(1,2)                  1.0797         calculate D2E/DX2 analytically  !
 ! R2    R(1,3)                  1.5451         calculate D2E/DX2 analytically  !
 ! R3    R(1,5)                  1.5477         calculate D2E/DX2 analytically  !
 ! R4    R(1,9)                  1.5719         calculate D2E/DX2 analytically  !
 ! R5    R(3,4)                  1.3608         calculate D2E/DX2 analytically  !
 ! R6    R(3,7)                  1.5451         calculate D2E/DX2 analytically  !
 ! R7    R(4,5)                  1.5451         calculate D2E/DX2 analytically  !
 ! R8    R(4,11)                 1.5451         calculate D2E/DX2 analytically  !
 ! R9    R(5,6)                  1.0797         calculate D2E/DX2 analytically  !
 ! R10   R(5,13)                 1.5719         calculate D2E/DX2 analytically  !
 ! R11   R(7,8)                  1.0797         calculate D2E/DX2 analytically  !
 ! R12   R(7,9)                  1.5719         calculate D2E/DX2 analytically  !
 ! R13   R(7,11)                 1.5477         calculate D2E/DX2 analytically  !
 ! R14   R(9,10)                 1.0779         calculate D2E/DX2 analytically  !
 ! R15   R(9,13)                 1.5379         calculate D2E/DX2 analytically  !
 ! R16   R(11,12)                1.0797         calculate D2E/DX2 analytically  !
 ! R17   R(11,13)                1.5719         calculate D2E/DX2 analytically  !
 ! R18   R(13,14)                1.0779         calculate D2E/DX2 analytically  !
 ! A1    A(2,1,3)              128.1605         calculate D2E/DX2 analytically  !
 ! A2    A(2,1,5)              129.6574         calculate D2E/DX2 analytically  !
 ! A3    A(2,1,9)              125.3714         calculate D2E/DX2 analytically  !
 ! A4    A(3,1,5)               86.533          calculate D2E/DX2 analytically  !
 ! A5    A(3,1,9)               82.5482         calculate D2E/DX2 analytically  !
 ! A6    A(5,1,9)               89.8226         calculate D2E/DX2 analytically  !
 ! A7    A(1,3,4)               93.467          calculate D2E/DX2 analytically  !
 ! A8    A(1,3,7)               98.4509         calculate D2E/DX2 analytically  !
 ! A9    A(4,3,7)               93.467          calculate D2E/DX2 analytically  !
 ! A10   A(3,4,5)               93.467          calculate D2E/DX2 analytically  !
 ! A11   A(3,4,11)              93.467          calculate D2E/DX2 analytically  !
 ! A12   A(5,4,11)              98.4509         calculate D2E/DX2 analytically  !
 ! A13   A(1,5,4)               86.533          calculate D2E/DX2 analytically  !
 ! A14   A(1,5,6)              129.6574         calculate D2E/DX2 analytically  !
 ! A15   A(1,5,13)              89.8226         calculate D2E/DX2 analytically  !
 ! A16   A(4,5,6)              128.1605         calculate D2E/DX2 analytically  !
 ! A17   A(4,5,13)              82.5482         calculate D2E/DX2 analytically  !
 ! A18   A(6,5,13)             125.3714         calculate D2E/DX2 analytically  !
 ! A19   A(3,7,8)              128.1605         calculate D2E/DX2 analytically  !
 ! A20   A(3,7,9)               82.5482         calculate D2E/DX2 analytically  !
 ! A21   A(3,7,11)              86.533          calculate D2E/DX2 analytically  !
 ! A22   A(8,7,9)              125.3714         calculate D2E/DX2 analytically  !
 ! A23   A(8,7,11)             129.6574         calculate D2E/DX2 analytically  !
 ! A24   A(9,7,11)              89.8226         calculate D2E/DX2 analytically  !
 ! A25   A(1,9,7)               96.214          calculate D2E/DX2 analytically  !
 ! A26   A(1,9,10)             123.1193         calculate D2E/DX2 analytically  !
 ! A27   A(1,9,13)              90.1774         calculate D2E/DX2 analytically  !
 ! A28   A(7,9,10)             123.1193         calculate D2E/DX2 analytically  !
 ! A29   A(7,9,13)              90.1774         calculate D2E/DX2 analytically  !
 ! A30   A(10,9,13)            124.8237         calculate D2E/DX2 analytically  !
 ! A31   A(4,11,7)              86.533          calculate D2E/DX2 analytically  !
 ! A32   A(4,11,12)            128.1605         calculate D2E/DX2 analytically  !
 ! A33   A(4,11,13)             82.5482         calculate D2E/DX2 analytically  !
 ! A34   A(7,11,12)            129.6574         calculate D2E/DX2 analytically  !
 ! A35   A(7,11,13)             89.8226         calculate D2E/DX2 analytically  !
 ! A36   A(12,11,13)           125.3714         calculate D2E/DX2 analytically  !
 ! A37   A(5,13,9)              90.1774         calculate D2E/DX2 analytically  !
 ! A38   A(5,13,11)             96.214          calculate D2E/DX2 analytically  !
 ! A39   A(5,13,14)            123.1193         calculate D2E/DX2 analytically  !
 ! A40   A(9,13,11)             90.1774         calculate D2E/DX2 analytically  !
 ! A41   A(9,13,14)            124.8237         calculate D2E/DX2 analytically  !
 ! A42   A(11,13,14)           123.1193         calculate D2E/DX2 analytically  !
 ! D1    D(2,1,3,4)           -139.9552         calculate D2E/DX2 analytically  !
 ! D2    D(2,1,3,7)            126.0164         calculate D2E/DX2 analytically  !
 ! D3    D(5,1,3,4)              0.0            calculate D2E/DX2 analytically  !
 ! D4    D(5,1,3,7)            -94.0284         calculate D2E/DX2 analytically  !
 ! D5    D(9,1,3,4)             90.2748         calculate D2E/DX2 analytically  !
 ! D6    D(9,1,3,7)             -3.7535         calculate D2E/DX2 analytically  !
 ! D7    D(2,1,5,4)            138.921          calculate D2E/DX2 analytically  !
 ! D8    D(2,1,5,6)              0.0            calculate D2E/DX2 analytically  !
 ! D9    D(2,1,5,13)          -138.5337         calculate D2E/DX2 analytically  !
 ! D10   D(3,1,5,4)              0.0            calculate D2E/DX2 analytically  !
 ! D11   D(3,1,5,6)           -138.921          calculate D2E/DX2 analytically  !
 ! D12   D(3,1,5,13)            82.5452         calculate D2E/DX2 analytically  !
 ! D13   D(9,1,5,4)            -82.5452         calculate D2E/DX2 analytically  !
 ! D14   D(9,1,5,6)            138.5337         calculate D2E/DX2 analytically  !
 ! D15   D(9,1,5,13)             0.0            calculate D2E/DX2 analytically  !
 ! D16   D(2,1,9,7)           -128.4988         calculate D2E/DX2 analytically  !
 ! D17   D(2,1,9,10)             8.1583         calculate D2E/DX2 analytically  !
 ! D18   D(2,1,9,13)           141.3035         calculate D2E/DX2 analytically  !
 ! D19   D(3,1,9,7)              3.671          calculate D2E/DX2 analytically  !
 ! D20   D(3,1,9,10)           140.3282         calculate D2E/DX2 analytically  !
 ! D21   D(3,1,9,13)           -86.5267         calculate D2E/DX2 analytically  !
 ! D22   D(5,1,9,7)             90.1977         calculate D2E/DX2 analytically  !
 ! D23   D(5,1,9,10)          -133.1451         calculate D2E/DX2 analytically  !
 ! D24   D(5,1,9,13)             0.0            calculate D2E/DX2 analytically  !
 ! D25   D(1,3,4,5)              0.0            calculate D2E/DX2 analytically  !
 ! D26   D(1,3,4,11)           -98.6949         calculate D2E/DX2 analytically  !
 ! D27   D(7,3,4,5)             98.6949         calculate D2E/DX2 analytically  !
 ! D28   D(7,3,4,11)             0.0            calculate D2E/DX2 analytically  !
 ! D29   D(1,3,7,8)           -126.0164         calculate D2E/DX2 analytically  !
 ! D30   D(1,3,7,9)              3.7535         calculate D2E/DX2 analytically  !
 ! D31   D(1,3,7,11)            94.0284         calculate D2E/DX2 analytically  !
 ! D32   D(4,3,7,8)            139.9552         calculate D2E/DX2 analytically  !
 ! D33   D(4,3,7,9)            -90.2748         calculate D2E/DX2 analytically  !
 ! D34   D(4,3,7,11)             0.0            calculate D2E/DX2 analytically  !
 ! D35   D(3,4,5,1)              0.0            calculate D2E/DX2 analytically  !
 ! D36   D(3,4,5,6)            139.9552         calculate D2E/DX2 analytically  !
 ! D37   D(3,4,5,13)           -90.2748         calculate D2E/DX2 analytically  !
 ! D38   D(11,4,5,1)            94.0284         calculate D2E/DX2 analytically  !
 ! D39   D(11,4,5,6)          -126.0164         calculate D2E/DX2 analytically  !
 ! D40   D(11,4,5,13)            3.7535         calculate D2E/DX2 analytically  !
 ! D41   D(3,4,11,7)             0.0            calculate D2E/DX2 analytically  !
 ! D42   D(3,4,11,12)         -139.9552         calculate D2E/DX2 analytically  !
 ! D43   D(3,4,11,13)           90.2748         calculate D2E/DX2 analytically  !
 ! D44   D(5,4,11,7)           -94.0284         calculate D2E/DX2 analytically  !
 ! D45   D(5,4,11,12)          126.0164         calculate D2E/DX2 analytically  !
 ! D46   D(5,4,11,13)           -3.7535         calculate D2E/DX2 analytically  !
 ! D47   D(1,5,13,9)             0.0            calculate D2E/DX2 analytically  !
 ! D48   D(1,5,13,11)          -90.1977         calculate D2E/DX2 analytically  !
 ! D49   D(1,5,13,14)          133.1451         calculate D2E/DX2 analytically  !
 ! D50   D(4,5,13,9)            86.5267         calculate D2E/DX2 analytically  !
 ! D51   D(4,5,13,11)           -3.671          calculate D2E/DX2 analytically  !
 ! D52   D(4,5,13,14)         -140.3282         calculate D2E/DX2 analytically  !
 ! D53   D(6,5,13,9)          -141.3035         calculate D2E/DX2 analytically  !
 ! D54   D(6,5,13,11)          128.4988         calculate D2E/DX2 analytically  !
 ! D55   D(6,5,13,14)           -8.1583         calculate D2E/DX2 analytically  !
 ! D56   D(3,7,9,1)             -3.671          calculate D2E/DX2 analytically  !
 ! D57   D(3,7,9,10)          -140.3282         calculate D2E/DX2 analytically  !
 ! D58   D(3,7,9,13)            86.5267         calculate D2E/DX2 analytically  !
 ! D59   D(8,7,9,1)            128.4988         calculate D2E/DX2 analytically  !
 ! D60   D(8,7,9,10)            -8.1583         calculate D2E/DX2 analytically  !
 ! D61   D(8,7,9,13)          -141.3035         calculate D2E/DX2 analytically  !
 ! D62   D(11,7,9,1)           -90.1977         calculate D2E/DX2 analytically  !
 ! D63   D(11,7,9,10)          133.1451         calculate D2E/DX2 analytically  !
 ! D64   D(11,7,9,13)            0.0            calculate D2E/DX2 analytically  !
 ! D65   D(3,7,11,4)             0.0            calculate D2E/DX2 analytically  !
 ! D66   D(3,7,11,12)          138.921          calculate D2E/DX2 analytically  !
 ! D67   D(3,7,11,13)          -82.5452         calculate D2E/DX2 analytically  !
 ! D68   D(8,7,11,4)          -138.921          calculate D2E/DX2 analytically  !
 ! D69   D(8,7,11,12)            0.0            calculate D2E/DX2 analytically  !
 ! D70   D(8,7,11,13)          138.5337         calculate D2E/DX2 analytically  !
 ! D71   D(9,7,11,4)            82.5452         calculate D2E/DX2 analytically  !
 ! D72   D(9,7,11,12)         -138.5337         calculate D2E/DX2 analytically  !
 ! D73   D(9,7,11,13)            0.0            calculate D2E/DX2 analytically  !
 ! D74   D(1,9,13,5)             0.0            calculate D2E/DX2 analytically  !
 ! D75   D(1,9,13,11)           96.2147         calculate D2E/DX2 analytically  !
 ! D76   D(1,9,13,14)         -131.8927         calculate D2E/DX2 analytically  !
 ! D77   D(7,9,13,5)           -96.2147         calculate D2E/DX2 analytically  !
 ! D78   D(7,9,13,11)            0.0            calculate D2E/DX2 analytically  !
 ! D79   D(7,9,13,14)          131.8927         calculate D2E/DX2 analytically  !
 ! D80   D(10,9,13,5)          131.8927         calculate D2E/DX2 analytically  !
 ! D81   D(10,9,13,11)        -131.8927         calculate D2E/DX2 analytically  !
 ! D82   D(10,9,13,14)           0.0            calculate D2E/DX2 analytically  !
 ! D83   D(4,11,13,5)            3.671          calculate D2E/DX2 analytically  !
 ! D84   D(4,11,13,9)          -86.5267         calculate D2E/DX2 analytically  !
 ! D85   D(4,11,13,14)         140.3282         calculate D2E/DX2 analytically  !
 ! D86   D(7,11,13,5)           90.1977         calculate D2E/DX2 analytically  !
 ! D87   D(7,11,13,9)            0.0            calculate D2E/DX2 analytically  !
 ! D88   D(7,11,13,14)        -133.1451         calculate D2E/DX2 analytically  !
 ! D89   D(12,11,13,5)        -128.4988         calculate D2E/DX2 analytically  !
 ! D90   D(12,11,13,9)         141.3035         calculate D2E/DX2 analytically  !
 ! D91   D(12,11,13,14)          8.1583         calculate D2E/DX2 analytically  !
 --------------------------------------------------------------------------------
 Trust Radius=3.00D-01 FncErr=1.00D-07 GrdErr=1.00D-07 EigMax=2.50D+02 EigMin=1.00D-04
 Number of steps in this run=      2 maximum allowed number of steps=      2.
 GradGradGradGradGradGradGradGradGradGradGradGradGradGradGradGradGradGrad

                          Input orientation:                          
 ---------------------------------------------------------------------
 Center     Atomic      Atomic             Coordinates (Angstroms)
 Number     Number       Type             X           Y           Z
 ---------------------------------------------------------------------
      1          6           0        0.773838   -1.170101    0.280994
      2          1           0        1.462894   -2.001306    0.287180
      3          6           0        0.680399    0.000000    1.285756
      4          6           0       -0.680399    0.000000    1.285756
      5          6           0       -0.773838   -1.170101    0.280994
      6          1           0       -1.462894   -2.001306    0.287180
      7          6           0        0.773838    1.170101    0.280994
      8          1           0        1.462894    2.001306    0.287180
      9          6           0        0.768972    0.000000   -0.768608
     10          1           0        1.384528    0.000000   -1.653495
     11          6           0       -0.773838    1.170101    0.280994
     12          1           0       -1.462894    2.001306    0.287180
     13          6           0       -0.768972    0.000000   -0.768608
     14          1           0       -1.384528    0.000000   -1.653495
 ---------------------------------------------------------------------
                    Distance matrix (angstroms):
                    1          2          3          4          5
     1  C    0.000000
     2  H    1.079694   0.000000
     3  C    1.545126   2.369531   0.000000
     4  C    2.119785   3.097755   1.360798   0.000000
     5  C    1.547676   2.386191   2.119785   1.545126   0.000000
     6  H    2.386191   2.925787   3.097755   2.369531   1.079694
     7  C    2.340202   3.245406   1.545126   2.119785   2.805681
     8  H    3.245406   4.002613   2.369531   3.097755   3.880829
     9  C    1.571885   2.366737   2.056272   2.514177   2.202513
    10  H    2.341864   2.788833   3.022415   3.592091   3.125688
    11  C    2.805681   3.880829   2.119785   1.545126   2.340202
    12  H    3.880829   4.957937   3.097755   2.369531   3.245406
    13  C    2.202513   3.178229   2.514177   2.056272   1.571885
    14  H    3.125688   3.984879   3.592091   3.022415   2.341864
                    6          7          8          9         10
     6  H    0.000000
     7  C    3.880829   0.000000
     8  H    4.957937   1.079694   0.000000
     9  C    3.178229   1.571885   2.366737   0.000000
    10  H    3.984879   2.341864   2.788833   1.077931   0.000000
    11  C    3.245406   1.547676   2.386191   2.202513   3.125688
    12  H    4.002613   2.386191   2.925787   3.178229   3.984879
    13  C    2.366737   2.202513   3.178229   1.537944   2.328216
    14  H    2.788833   3.125688   3.984879   2.328216   2.769056
                   11         12         13         14
    11  C    0.000000
    12  H    1.079694   0.000000
    13  C    1.571885   2.366737   0.000000
    14  H    2.341864   2.788833   1.077931   0.000000
 Stoichiometry    C8H6
 Framework group  C2V[SGV(C4H2),X(C4H4)]
 Deg. of freedom    11
 Full point group                 C2V     NOp   4
 Largest Abelian subgroup         C2V     NOp   4
 Largest concise Abelian subgroup C2V     NOp   4
                         Standard orientation:                         
 ---------------------------------------------------------------------
 Center     Atomic      Atomic             Coordinates (Angstroms)
 Number     Number       Type             X           Y           Z
 ---------------------------------------------------------------------
      1          6           0       -1.170101    0.773838   -0.081154
      2          1           0       -2.001306    1.462894   -0.087340
      3          6           0        0.000000    0.680399   -1.085916
      4          6           0       -0.000000   -0.680399   -1.085916
      5          6           0       -1.170101   -0.773838   -0.081154
      6          1           0       -2.001306   -1.462894   -0.087340
      7          6           0        1.170101    0.773838   -0.081154
      8          1           0        2.001306    1.462894   -0.087340
      9          6           0        0.000000    0.768972    0.968448
     10          1           0        0.000000    1.384528    1.853335
     11          6           0        1.170101   -0.773838   -0.081154
     12          1           0        2.001306   -1.462894   -0.087340
     13          6           0       -0.000000   -0.768972    0.968448
     14          1           0       -0.000000   -1.384528    1.853335
 ---------------------------------------------------------------------
 Rotational constants (GHZ):           4.0589753           3.6140598           3.4054789
 Standard basis: 6-31G(d,p) (6D, 7F)
 There are    46 symmetry adapted cartesian basis functions of A1  symmetry.
 There are    29 symmetry adapted cartesian basis functions of A2  symmetry.
 There are    29 symmetry adapted cartesian basis functions of B1  symmetry.
 There are    46 symmetry adapted cartesian basis functions of B2  symmetry.
 There are    46 symmetry adapted basis functions of A1  symmetry.
 There are    29 symmetry adapted basis functions of A2  symmetry.
 There are    29 symmetry adapted basis functions of B1  symmetry.
 There are    46 symmetry adapted basis functions of B2  symmetry.
   150 basis functions,   266 primitive gaussians,   150 cartesian basis functions
    27 alpha electrons       27 beta electrons
       nuclear repulsion energy       350.2764884162 Hartrees.
 NAtoms=   14 NActive=   14 NUniq=    5 SFac= 4.00D+00 NAtFMM=   60 NAOKFM=F Big=F
 Integral buffers will be    131072 words long.
 Raffenetti 1 integral format.
 Two-electron integral symmetry is turned on.
 One-electron integrals computed using PRISM.
 NBasis=   150 RedAO= T EigKep=  1.87D-04  NBF=    46    29    29    46
 NBsUse=   150 1.00D-06 EigRej= -1.00D+00 NBFU=    46    29    29    46
 Initial guess from the checkpoint file:  "parent-cubene12.chk"
 B after Tr=     0.000000    0.000000    0.000000
         Rot=    1.000000    0.000000    0.000000    0.000000 Ang=   0.00 deg.
 Initial guess orbital symmetries:
       Occupied  (A1) (B2) (B1) (A1) (A2) (B2) (A1) (B2) (A1) (B1)
                 (A1) (B2) (A2) (A1) (B2) (A1) (B2) (B1) (A1) (B1)
                 (A1) (B2) (B1) (A2) (A1) (A2) (A1)
       Virtual   (B2) (A1) (B1) (B2) (A1) (B1) (B2) (B2) (A2) (A1)
                 (B1) (A2) (B2) (A1) (B2) (A2) (A2) (B2) (A1) (A1)
                 (B2) (B1) (A1) (B1) (B1) (A1) (A2) (B2) (A1) (A2)
                 (B2) (A1) (B2) (B1) (A2) (B2) (B1) (B2) (A2) (A1)
                 (A2) (B2) (A1) (B1) (B2) (B2) (A1) (A1) (B1) (A2)
                 (B2) (A1) (B1) (A1) (B2) (A1) (B1) (A1) (B1) (A2)
                 (B2) (A2) (B1) (A1) (B1) (A1) (B2) (B2) (A2) (B1)
                 (A2) (A1) (A1) (B2) (A1) (A2) (A1) (B2) (B1) (B1)
                 (B2) (A1) (B2) (A2) (A1) (B1) (A1) (A2) (B1) (B2)
                 (A2) (A1) (B2) (B2) (A2) (A1) (B1) (B2) (B2) (A2)
                 (A1) (A2) (B2) (B1) (A2) (B2) (A2) (B2) (B2) (B1)
                 (A1) (B2) (A1) (A2) (B2) (A1) (A1) (B2) (B1) (A1)
                 (B2) (A2) (B2)
 Keep R1 ints in memory in symmetry-blocked form, NReq=80252863.
 Requested convergence on RMS density matrix=1.00D-08 within 128 cycles.
 Requested convergence on MAX density matrix=1.00D-06.
 Requested convergence on             energy=1.00D-06.
 No special actions if energy rises.
 SCF Done:  E(RHF) =  -306.114663362     A.U. after    1 cycles
            NFock=  1  Conv=0.21D-08     -V/T= 1.9997
 Range of M.O.s used for correlation:     1   150
 NBasis=   150 NAE=    27 NBE=    27 NFC=     0 NFV=     0
 NROrb=    150 NOA=    27 NOB=    27 NVA=   123 NVB=   123

 **** Warning!!: The largest alpha MO coefficient is  0.14659047D+02

          Differentiating once with respect to electric field.
                with respect to dipole field.
          Electric field/nuclear overlap derivatives assumed to be zero.
 Keep R1 ints in memory in symmetry-blocked form, NReq=80254301.
          There are     3 degrees of freedom in the 1st order CPHF.  IDoFFX=0 NUNeed=     3.
      3 vectors produced by pass  0 Test12= 1.11D-13 3.33D-08 XBig12= 2.63D+01 3.23D+00.
 AX will form     3 AO Fock derivatives at one time.
      3 vectors produced by pass  1 Test12= 1.11D-13 3.33D-08 XBig12= 4.15D+00 5.45D-01.
      3 vectors produced by pass  2 Test12= 1.11D-13 3.33D-08 XBig12= 5.63D-01 3.95D-01.
      3 vectors produced by pass  3 Test12= 1.11D-13 3.33D-08 XBig12= 4.06D-02 5.97D-02.
      3 vectors produced by pass  4 Test12= 1.11D-13 3.33D-08 XBig12= 6.21D-03 2.45D-02.
      3 vectors produced by pass  5 Test12= 1.11D-13 3.33D-08 XBig12= 2.57D-04 2.57D-03.
      3 vectors produced by pass  6 Test12= 1.11D-13 3.33D-08 XBig12= 5.12D-06 6.56D-04.
      3 vectors produced by pass  7 Test12= 1.11D-13 3.33D-08 XBig12= 3.17D-07 1.78D-04.
      3 vectors produced by pass  8 Test12= 1.11D-13 3.33D-08 XBig12= 5.03D-08 8.49D-05.
      3 vectors produced by pass  9 Test12= 1.11D-13 3.33D-08 XBig12= 2.20D-09 2.53D-05.
      3 vectors produced by pass 10 Test12= 1.11D-13 3.33D-08 XBig12= 5.56D-11 2.40D-06.
      2 vectors produced by pass 11 Test12= 1.11D-13 3.33D-08 XBig12= 8.28D-13 2.04D-07.
      1 vectors produced by pass 12 Test12= 1.11D-13 3.33D-08 XBig12= 8.76D-15 3.79D-08.
 InvSVY:  IOpt=1 It=  1 EMax= 6.94D-16
 Solved reduced A of dimension    36 with     3 vectors.
 End of Minotr F.D. properties file   721 does not exist.
 End of Minotr F.D. properties file   722 does not exist.
 End of Minotr F.D. properties file   788 does not exist.
 Symmetrizing basis deriv contribution to polar:
 IMax=3 JMax=2 DiffMx= 0.00D+00
 G2DrvN: will do    15 centers at a time, making    1 passes.
 PxScal for G2LodP:  IOpCl= 0 ISclPx=1 IMOff=     1 NMtTot=     4 NTT=   11325 ScalPx= 1.75D+00
 Calling FoFCou, ICntrl=  3107 FMM=F I1Cent=   0 AccDes= 0.00D+00.
 End of G2Drv F.D. properties file   721 does not exist.
 End of G2Drv F.D. properties file   722 does not exist.
 End of G2Drv F.D. properties file   788 does not exist.
          IDoAtm=11111111111111
          Differentiating once with respect to electric field.
                with respect to dipole field.
          Differentiating once with respect to nuclear coordinates.
 Keep R1 ints in memory in symmetry-blocked form, NReq=80254623.
          There are    18 degrees of freedom in the 1st order CPHF.  IDoFFX=4 NUNeed=    18.
 Will reuse    3 saved solutions.
     15 vectors produced by pass  0 Test12= 1.85D-14 5.56D-09 XBig12= 5.19D-02 6.68D-02.
 AX will form    15 AO Fock derivatives at one time.
     15 vectors produced by pass  1 Test12= 1.85D-14 5.56D-09 XBig12= 4.46D-03 2.35D-02.
     15 vectors produced by pass  2 Test12= 1.85D-14 5.56D-09 XBig12= 3.74D-04 7.12D-03.
     15 vectors produced by pass  3 Test12= 1.85D-14 5.56D-09 XBig12= 9.29D-06 9.13D-04.
     15 vectors produced by pass  4 Test12= 1.85D-14 5.56D-09 XBig12= 2.27D-07 8.96D-05.
     15 vectors produced by pass  5 Test12= 1.85D-14 5.56D-09 XBig12= 4.82D-09 1.70D-05.
     15 vectors produced by pass  6 Test12= 1.85D-14 5.56D-09 XBig12= 5.72D-11 1.34D-06.
     15 vectors produced by pass  7 Test12= 1.85D-14 5.56D-09 XBig12= 6.45D-13 1.42D-07.
      7 vectors produced by pass  8 Test12= 1.85D-14 5.56D-09 XBig12= 7.14D-15 1.70D-08.
 InvSVY:  IOpt=1 It=  1 EMax= 1.55D-15
 Solved reduced A of dimension   127 with    15 vectors.
 Isotropic polarizability for W=    0.000000       65.37 Bohr**3.
 End of Minotr F.D. properties file   721 does not exist.
 End of Minotr F.D. properties file   722 does not exist.
 End of Minotr F.D. properties file   788 does not exist.

 **********************************************************************

            Population analysis using the SCF density.

 **********************************************************************

 Orbital symmetries:
       Occupied  (A1) (B2) (B1) (A1) (A2) (B2) (A1) (B2) (A1) (B1)
                 (A1) (B2) (A2) (A1) (B2) (A1) (B2) (B1) (A1) (B1)
                 (A1) (B2) (B1) (A2) (A1) (A2) (A1)
       Virtual   (B2) (A1) (B1) (B2) (A1) (B1) (B2) (B2) (A2) (A1)
                 (B1) (A2) (B2) (A1) (B2) (A2) (A2) (B2) (A1) (A1)
                 (B2) (B1) (A1) (B1) (B1) (A1) (A2) (B2) (A1) (A2)
                 (B2) (A1) (B2) (B1) (A2) (B2) (B1) (B2) (A2) (A1)
                 (A2) (B2) (A1) (B1) (B2) (B2) (A1) (A1) (B1) (A2)
                 (B2) (A1) (B1) (A1) (B2) (A1) (B1) (A1) (B1) (A2)
                 (B2) (A2) (B1) (A1) (B1) (A1) (B2) (B2) (A2) (B1)
                 (A2) (A1) (A1) (B2) (A1) (A2) (A1) (B2) (B1) (B1)
                 (B2) (A1) (B2) (A2) (A1) (B1) (A1) (A2) (B1) (B2)
                 (A2) (A1) (B2) (B2) (A2) (A1) (B1) (B2) (B2) (A2)
                 (A1) (A2) (B2) (B1) (A2) (B2) (A2) (B2) (B2) (B1)
                 (A1) (B2) (A1) (A2) (B2) (A1) (A1) (B2) (B1) (A1)
                 (B2) (A2) (B2)
 The electronic state is 1-A1.
 Alpha  occ. eigenvalues --  -11.24972 -11.24915 -11.24633 -11.24628 -11.24579
 Alpha  occ. eigenvalues --  -11.24572 -11.22283 -11.22130  -1.29840  -1.02436
 Alpha  occ. eigenvalues --   -0.99927  -0.98815  -0.79113  -0.79003  -0.73286
 Alpha  occ. eigenvalues --   -0.69832  -0.63051  -0.62915  -0.60913  -0.60236
 Alpha  occ. eigenvalues --   -0.47673  -0.46328  -0.42753  -0.42700  -0.40575
 Alpha  occ. eigenvalues --   -0.38087  -0.30549
 Alpha virt. eigenvalues --    0.11237   0.21381   0.24231   0.24301   0.25076
 Alpha virt. eigenvalues --    0.30066   0.30929   0.31728   0.32080   0.32145
 Alpha virt. eigenvalues --    0.37081   0.38499   0.40745   0.44385   0.47179
 Alpha virt. eigenvalues --    0.48361   0.56876   0.58835   0.67624   0.68602
 Alpha virt. eigenvalues --    0.69926   0.70144   0.71625   0.74601   0.75094
 Alpha virt. eigenvalues --    0.75753   0.77666   0.82080   0.84509   0.90304
 Alpha virt. eigenvalues --    0.93260   0.95277   0.95573   0.97569   0.99007
 Alpha virt. eigenvalues --    1.01728   1.01759   1.04714   1.04993   1.05156
 Alpha virt. eigenvalues --    1.07399   1.07630   1.10241   1.12185   1.13183
 Alpha virt. eigenvalues --    1.21894   1.29821   1.30248   1.32063   1.44243
 Alpha virt. eigenvalues --    1.48237   1.52690   1.55836   1.56270   1.60470
 Alpha virt. eigenvalues --    1.86275   1.91221   1.91391   1.95010   1.99618
 Alpha virt. eigenvalues --    2.01891   2.03261   2.05174   2.06803   2.07166
 Alpha virt. eigenvalues --    2.15812   2.15903   2.18045   2.20266   2.21475
 Alpha virt. eigenvalues --    2.22974   2.24904   2.29315   2.41477   2.45435
 Alpha virt. eigenvalues --    2.46603   2.49399   2.52115   2.55232   2.56205
 Alpha virt. eigenvalues --    2.58285   2.58806   2.66907   2.68617   2.69308
 Alpha virt. eigenvalues --    2.71099   2.72800   2.76738   2.77691   2.77876
 Alpha virt. eigenvalues --    2.79752   2.80699   2.83127   2.89554   2.93220
 Alpha virt. eigenvalues --    2.95536   2.97658   2.98422   3.05026   3.07506
 Alpha virt. eigenvalues --    3.11553   3.12515   3.14857   3.23254   3.33388
 Alpha virt. eigenvalues --    3.33623   3.40198   3.41514   3.44275   3.60748
 Alpha virt. eigenvalues --    3.63613   3.75163   3.78579   3.94315   4.33059
 Alpha virt. eigenvalues --    4.76704   4.93701   4.93862   4.97569   5.36524
 Alpha virt. eigenvalues --    5.39453   5.51220   6.16842
          Condensed to atoms (all electrons):
               1          2          3          4          5          6
     1  C    5.229331   0.365435   0.327240  -0.192956   0.350745  -0.023548
     2  H    0.365435   0.534440  -0.009702   0.010070  -0.023548   0.001098
     3  C    0.327240  -0.009702   5.194902   0.653821  -0.192956   0.010070
     4  C   -0.192956   0.010070   0.653821   5.194902   0.327240  -0.009702
     5  C    0.350745  -0.023548  -0.192956   0.327240   5.229331   0.365435
     6  H   -0.023548   0.001098   0.010070  -0.009702   0.365435   0.534440
     7  C   -0.133682   0.002097   0.327240  -0.192956   0.056334  -0.001677
     8  H    0.002097   0.000061  -0.009702   0.010070  -0.001677   0.000037
     9  C    0.321242  -0.019998  -0.105900  -0.019877  -0.148883   0.005601
    10  H   -0.013806  -0.000217   0.004413   0.003293   0.001741  -0.000100
    11  C    0.056334  -0.001677  -0.192956   0.327240  -0.133682   0.002097
    12  H   -0.001677   0.000037   0.010070  -0.009702   0.002097   0.000061
    13  C   -0.148883   0.005601  -0.019877  -0.105900   0.321242  -0.019998
    14  H    0.001741  -0.000100   0.003293   0.004413  -0.013806  -0.000217
               7          8          9         10         11         12
     1  C   -0.133682   0.002097   0.321242  -0.013806   0.056334  -0.001677
     2  H    0.002097   0.000061  -0.019998  -0.000217  -0.001677   0.000037
     3  C    0.327240  -0.009702  -0.105900   0.004413  -0.192956   0.010070
     4  C   -0.192956   0.010070  -0.019877   0.003293   0.327240  -0.009702
     5  C    0.056334  -0.001677  -0.148883   0.001741  -0.133682   0.002097
     6  H   -0.001677   0.000037   0.005601  -0.000100   0.002097   0.000061
     7  C    5.229331   0.365435   0.321242  -0.013806   0.350745  -0.023548
     8  H    0.365435   0.534440  -0.019998  -0.000217  -0.023548   0.001098
     9  C    0.321242  -0.019998   5.301222   0.384196  -0.148883   0.005601
    10  H   -0.013806  -0.000217   0.384196   0.482198   0.001741  -0.000100
    11  C    0.350745  -0.023548  -0.148883   0.001741   5.229331   0.365435
    12  H   -0.023548   0.001098   0.005601  -0.000100   0.365435   0.534440
    13  C   -0.148883   0.005601   0.291995  -0.011601   0.321242  -0.019998
    14  H    0.001741  -0.000100  -0.011601  -0.000077  -0.013806  -0.000217
              13         14
     1  C   -0.148883   0.001741
     2  H    0.005601  -0.000100
     3  C   -0.019877   0.003293
     4  C   -0.105900   0.004413
     5  C    0.321242  -0.013806
     6  H   -0.019998  -0.000217
     7  C   -0.148883   0.001741
     8  H    0.005601  -0.000100
     9  C    0.291995  -0.011601
    10  H   -0.011601  -0.000077
    11  C    0.321242  -0.013806
    12  H   -0.019998  -0.000217
    13  C    5.301222   0.384196
    14  H    0.384196   0.482198
 Mulliken charges:
               1
     1  C   -0.139615
     2  H    0.136403
     3  C    0.000044
     4  C    0.000044
     5  C   -0.139615
     6  H    0.136403
     7  C   -0.139615
     8  H    0.136403
     9  C   -0.155961
    10  H    0.162342
    11  C   -0.139615
    12  H    0.136403
    13  C   -0.155961
    14  H    0.162342
 Sum of Mulliken charges =  -0.00000
 Mulliken charges with hydrogens summed into heavy atoms:
               1
     1  C   -0.003212
     3  C    0.000044
     4  C    0.000044
     5  C   -0.003212
     7  C   -0.003212
     9  C    0.006380
    11  C   -0.003212
    13  C    0.006380
 APT charges:
               1
     1  C    0.177205
     2  H   -0.027727
     3  C   -0.259370
     4  C   -0.259370
     5  C    0.177205
     6  H   -0.027727
     7  C    0.177205
     8  H   -0.027727
     9  C   -0.052987
    10  H    0.013400
    11  C    0.177205
    12  H   -0.027727
    13  C   -0.052987
    14  H    0.013400
 Sum of APT charges =  -0.00000
 APT charges with hydrogens summed into heavy atoms:
               1
     1  C    0.149479
     3  C   -0.259370
     4  C   -0.259370
     5  C    0.149479
     7  C    0.149479
     9  C   -0.039587
    11  C    0.149479
    13  C   -0.039587
 Electronic spatial extent (au):  <R**2>=            534.3393
 Charge=             -0.0000 electrons
 Dipole moment (field-independent basis, Debye):
    X=              0.0000    Y=             -0.0000    Z=              2.7148  Tot=              2.7148
 Quadrupole moment (field-independent basis, Debye-Ang):
   XX=            -43.6243   YY=            -45.7179   ZZ=            -49.3241
   XY=             -0.0000   XZ=              0.0000   YZ=             -0.0000
 Traceless Quadrupole moment (field-independent basis, Debye-Ang):
   XX=              2.5978   YY=              0.5042   ZZ=             -3.1020
   XY=             -0.0000   XZ=              0.0000   YZ=             -0.0000
 Octapole moment (field-independent basis, Debye-Ang**2):
  XXX=             -0.0000  YYY=              0.0000  ZZZ=             15.7218  XYY=             -0.0000
  XXY=             -0.0000  XXZ=              0.3255  XZZ=              0.0000  YZZ=              0.0000
  YYZ=              7.0238  XYZ=             -0.0000
 Hexadecapole moment (field-independent basis, Debye-Ang**3):
 XXXX=           -272.9450 YYYY=           -241.9078 ZZZZ=           -224.4031 XXXY=              0.0000
 XXXZ=              0.0000 YYYX=              0.0000 YYYZ=             -0.0000 ZZZX=              0.0000
 ZZZY=              0.0000 XXYY=            -77.4574 XXZZ=            -86.4157 YYZZ=            -78.1034
 XXYZ=              0.0000 YYXZ=             -0.0000 ZZXY=              0.0000
 N-N= 3.502764884162D+02 E-N=-1.413786411595D+03  KE= 3.062189552559D+02
 Symmetry A1   KE= 1.168264738743D+02
 Symmetry A2   KE= 4.052851675674D+01
 Symmetry B1   KE= 4.190170436591D+01
 Symmetry B2   KE= 1.069622602589D+02
  Exact polarizability:  67.486  -0.000  71.363   0.000  -0.000  57.274
 Approx polarizability:  64.521   0.000  73.343  -0.000  -0.000  61.688
 ******************************Gaussian NBO Version 3.1******************************
             N A T U R A L   A T O M I C   O R B I T A L   A N D
          N A T U R A L   B O N D   O R B I T A L   A N A L Y S I S
 ******************************Gaussian NBO Version 3.1******************************

       /RESON  / : Allow strongly delocalized NBO set
       /BNDIDX / : Print bond indices based on the NAO density matrix

 Analyzing the SCF density

 Job title: M0001                                                           

 Storage needed:     68252 in NPA,     90661 in NBO (2147482528 available)


 NATURAL POPULATIONS:  Natural atomic orbital occupancies 
                                                          
   NAO  Atom  No  lang   Type(AO)    Occupancy      Energy
 ----------------------------------------------------------
     1    C    1  S      Cor( 1S)     1.99917     -11.10067
     2    C    1  S      Val( 2S)     1.01999      -0.23424
     3    C    1  S      Ryd( 3S)     0.00311       2.16890
     4    C    1  S      Ryd( 4S)     0.00005       4.69882
     5    C    1  px     Val( 2p)     1.13034      -0.05732
     6    C    1  px     Ryd( 3p)     0.00743       1.28964
     7    C    1  py     Val( 2p)     1.07591      -0.04266
     8    C    1  py     Ryd( 3p)     0.00625       1.13814
     9    C    1  pz     Val( 2p)     0.98397      -0.03922
    10    C    1  pz     Ryd( 3p)     0.00314       0.84821
    11    C    1  dxy    Ryd( 3d)     0.00147       2.75312
    12    C    1  dxz    Ryd( 3d)     0.00189       2.71150
    13    C    1  dyz    Ryd( 3d)     0.00082       2.32674
    14    C    1  dx2y2  Ryd( 3d)     0.00174       2.67191
    15    C    1  dz2    Ryd( 3d)     0.00103       2.50732

    16    H    2  S      Val( 1S)     0.76315       0.21815
    17    H    2  S      Ryd( 2S)     0.00127       0.69840
    18    H    2  px     Ryd( 2p)     0.00044       3.14062
    19    H    2  py     Ryd( 2p)     0.00031       3.01698
    20    H    2  pz     Ryd( 2p)     0.00004       2.69067

    21    C    3  S      Cor( 1S)     1.99850     -11.05543
    22    C    3  S      Val( 2S)     1.08554      -0.22958
    23    C    3  S      Ryd( 3S)     0.00095       2.32510
    24    C    3  S      Ryd( 4S)     0.00004       4.73179
    25    C    3  px     Val( 2p)     0.93778       0.02238
    26    C    3  px     Ryd( 3p)     0.00227       0.92560
    27    C    3  py     Val( 2p)     1.11535      -0.05343
    28    C    3  py     Ryd( 3p)     0.00551       0.86903
    29    C    3  pz     Val( 2p)     0.86822       0.01202
    30    C    3  pz     Ryd( 3p)     0.01008       0.87233
    31    C    3  dxy    Ryd( 3d)     0.00079       2.29321
    32    C    3  dxz    Ryd( 3d)     0.00409       2.40744
    33    C    3  dyz    Ryd( 3d)     0.00367       2.30086
    34    C    3  dx2y2  Ryd( 3d)     0.00342       2.60788
    35    C    3  dz2    Ryd( 3d)     0.00139       2.38787

    36    C    4  S      Cor( 1S)     1.99850     -11.05543
    37    C    4  S      Val( 2S)     1.08554      -0.22958
    38    C    4  S      Ryd( 3S)     0.00095       2.32510
    39    C    4  S      Ryd( 4S)     0.00004       4.73179
    40    C    4  px     Val( 2p)     0.93778       0.02238
    41    C    4  px     Ryd( 3p)     0.00227       0.92560
    42    C    4  py     Val( 2p)     1.11535      -0.05343
    43    C    4  py     Ryd( 3p)     0.00551       0.86903
    44    C    4  pz     Val( 2p)     0.86822       0.01202
    45    C    4  pz     Ryd( 3p)     0.01008       0.87233
    46    C    4  dxy    Ryd( 3d)     0.00079       2.29321
    47    C    4  dxz    Ryd( 3d)     0.00409       2.40744
    48    C    4  dyz    Ryd( 3d)     0.00367       2.30086
    49    C    4  dx2y2  Ryd( 3d)     0.00342       2.60788
    50    C    4  dz2    Ryd( 3d)     0.00139       2.38787

    51    C    5  S      Cor( 1S)     1.99917     -11.10067
    52    C    5  S      Val( 2S)     1.01999      -0.23424
    53    C    5  S      Ryd( 3S)     0.00311       2.16890
    54    C    5  S      Ryd( 4S)     0.00005       4.69882
    55    C    5  px     Val( 2p)     1.13034      -0.05732
    56    C    5  px     Ryd( 3p)     0.00743       1.28964
    57    C    5  py     Val( 2p)     1.07591      -0.04266
    58    C    5  py     Ryd( 3p)     0.00625       1.13814
    59    C    5  pz     Val( 2p)     0.98397      -0.03922
    60    C    5  pz     Ryd( 3p)     0.00314       0.84821
    61    C    5  dxy    Ryd( 3d)     0.00147       2.75312
    62    C    5  dxz    Ryd( 3d)     0.00189       2.71150
    63    C    5  dyz    Ryd( 3d)     0.00082       2.32674
    64    C    5  dx2y2  Ryd( 3d)     0.00174       2.67191
    65    C    5  dz2    Ryd( 3d)     0.00103       2.50732

    66    H    6  S      Val( 1S)     0.76315       0.21815
    67    H    6  S      Ryd( 2S)     0.00127       0.69840
    68    H    6  px     Ryd( 2p)     0.00044       3.14062
    69    H    6  py     Ryd( 2p)     0.00031       3.01698
    70    H    6  pz     Ryd( 2p)     0.00004       2.69067

    71    C    7  S      Cor( 1S)     1.99917     -11.10067
    72    C    7  S      Val( 2S)     1.01999      -0.23424
    73    C    7  S      Ryd( 3S)     0.00311       2.16890
    74    C    7  S      Ryd( 4S)     0.00005       4.69882
    75    C    7  px     Val( 2p)     1.13034      -0.05732
    76    C    7  px     Ryd( 3p)     0.00743       1.28964
    77    C    7  py     Val( 2p)     1.07591      -0.04266
    78    C    7  py     Ryd( 3p)     0.00625       1.13814
    79    C    7  pz     Val( 2p)     0.98397      -0.03922
    80    C    7  pz     Ryd( 3p)     0.00314       0.84821
    81    C    7  dxy    Ryd( 3d)     0.00147       2.75312
    82    C    7  dxz    Ryd( 3d)     0.00189       2.71150
    83    C    7  dyz    Ryd( 3d)     0.00082       2.32674
    84    C    7  dx2y2  Ryd( 3d)     0.00174       2.67191
    85    C    7  dz2    Ryd( 3d)     0.00103       2.50732

    86    H    8  S      Val( 1S)     0.76315       0.21815
    87    H    8  S      Ryd( 2S)     0.00127       0.69840
    88    H    8  px     Ryd( 2p)     0.00044       3.14062
    89    H    8  py     Ryd( 2p)     0.00031       3.01698
    90    H    8  pz     Ryd( 2p)     0.00004       2.69067

    91    C    9  S      Cor( 1S)     1.99922     -11.10400
    92    C    9  S      Val( 2S)     0.99837      -0.23183
    93    C    9  S      Ryd( 3S)     0.00289       2.21313
    94    C    9  S      Ryd( 4S)     0.00004       4.61447
    95    C    9  px     Val( 2p)     1.00822      -0.05204
    96    C    9  px     Ryd( 3p)     0.00203       0.86744
    97    C    9  py     Val( 2p)     1.07821      -0.05846
    98    C    9  py     Ryd( 3p)     0.00576       1.06451
    99    C    9  pz     Val( 2p)     1.10306      -0.04927
   100    C    9  pz     Ryd( 3p)     0.00821       1.28752
   101    C    9  dxy    Ryd( 3d)     0.00066       2.33590
   102    C    9  dxz    Ryd( 3d)     0.00216       2.60495
   103    C    9  dyz    Ryd( 3d)     0.00093       2.68329
   104    C    9  dx2y2  Ryd( 3d)     0.00220       2.57245
   105    C    9  dz2    Ryd( 3d)     0.00124       2.59447

   106    H   10  S      Val( 1S)     0.74476       0.22100
   107    H   10  S      Ryd( 2S)     0.00067       0.69388
   108    H   10  px     Ryd( 2p)     0.00003       2.71401
   109    H   10  py     Ryd( 2p)     0.00025       2.92754
   110    H   10  pz     Ryd( 2p)     0.00045       3.18343

   111    C   11  S      Cor( 1S)     1.99917     -11.10067
   112    C   11  S      Val( 2S)     1.01999      -0.23424
   113    C   11  S      Ryd( 3S)     0.00311       2.16890
   114    C   11  S      Ryd( 4S)     0.00005       4.69882
   115    C   11  px     Val( 2p)     1.13034      -0.05732
   116    C   11  px     Ryd( 3p)     0.00743       1.28964
   117    C   11  py     Val( 2p)     1.07591      -0.04266
   118    C   11  py     Ryd( 3p)     0.00625       1.13814
   119    C   11  pz     Val( 2p)     0.98397      -0.03922
   120    C   11  pz     Ryd( 3p)     0.00314       0.84821
   121    C   11  dxy    Ryd( 3d)     0.00147       2.75312
   122    C   11  dxz    Ryd( 3d)     0.00189       2.71150
   123    C   11  dyz    Ryd( 3d)     0.00082       2.32674
   124    C   11  dx2y2  Ryd( 3d)     0.00174       2.67191
   125    C   11  dz2    Ryd( 3d)     0.00103       2.50732

   126    H   12  S      Val( 1S)     0.76315       0.21815
   127    H   12  S      Ryd( 2S)     0.00127       0.69840
   128    H   12  px     Ryd( 2p)     0.00044       3.14062
   129    H   12  py     Ryd( 2p)     0.00031       3.01698
   130    H   12  pz     Ryd( 2p)     0.00004       2.69067

   131    C   13  S      Cor( 1S)     1.99922     -11.10400
   132    C   13  S      Val( 2S)     0.99837      -0.23183
   133    C   13  S      Ryd( 3S)     0.00289       2.21313
   134    C   13  S      Ryd( 4S)     0.00004       4.61447
   135    C   13  px     Val( 2p)     1.00822      -0.05204
   136    C   13  px     Ryd( 3p)     0.00203       0.86744
   137    C   13  py     Val( 2p)     1.07821      -0.05846
   138    C   13  py     Ryd( 3p)     0.00576       1.06451
   139    C   13  pz     Val( 2p)     1.10306      -0.04927
   140    C   13  pz     Ryd( 3p)     0.00821       1.28752
   141    C   13  dxy    Ryd( 3d)     0.00066       2.33590
   142    C   13  dxz    Ryd( 3d)     0.00216       2.60495
   143    C   13  dyz    Ryd( 3d)     0.00093       2.68329
   144    C   13  dx2y2  Ryd( 3d)     0.00220       2.57245
   145    C   13  dz2    Ryd( 3d)     0.00124       2.59447

   146    H   14  S      Val( 1S)     0.74476       0.22100
   147    H   14  S      Ryd( 2S)     0.00067       0.69388
   148    H   14  px     Ryd( 2p)     0.00003       2.71401
   149    H   14  py     Ryd( 2p)     0.00025       2.92754
   150    H   14  pz     Ryd( 2p)     0.00045       3.18343

 WARNING:  1 low occupancy (<1.9990e) core orbital  found on  C    3
           1 low occupancy (<1.9990e) core orbital  found on  C    4


 Summary of Natural Population Analysis:                  
                                                          
                                       Natural Population 
                Natural  -----------------------------------------------
    Atom  No    Charge         Core      Valence    Rydberg      Total
 -----------------------------------------------------------------------
      C    1   -0.23630      1.99917     4.21021    0.02692     6.23630
      H    2    0.23479      0.00000     0.76315    0.00206     0.76521
      C    3   -0.03761      1.99850     4.00690    0.03220     6.03761
      C    4   -0.03761      1.99850     4.00690    0.03220     6.03761
      C    5   -0.23630      1.99917     4.21021    0.02692     6.23630
      H    6    0.23479      0.00000     0.76315    0.00206     0.76521
      C    7   -0.23630      1.99917     4.21021    0.02692     6.23630
      H    8    0.23479      0.00000     0.76315    0.00206     0.76521
      C    9   -0.21320      1.99922     4.18785    0.02613     6.21320
      H   10    0.25383      0.00000     0.74476    0.00141     0.74617
      C   11   -0.23630      1.99917     4.21021    0.02692     6.23630
      H   12    0.23479      0.00000     0.76315    0.00206     0.76521
      C   13   -0.21320      1.99922     4.18785    0.02613     6.21320
      H   14    0.25383      0.00000     0.74476    0.00141     0.74617
 =======================================================================
   * Total *   -0.00000     15.99211    37.77249    0.23540    54.00000

                                 Natural Population      
 --------------------------------------------------------
   Core                      15.99211 ( 99.9507% of  16)
   Valence                   37.77249 ( 99.4013% of  38)
   Natural Minimal Basis     53.76460 ( 99.5641% of  54)
   Natural Rydberg Basis      0.23540 (  0.4359% of  54)
 --------------------------------------------------------

    Atom  No          Natural Electron Configuration
 ----------------------------------------------------------------------------
      C    1      [core]2S( 1.02)2p( 3.19)3p( 0.02)3d( 0.01)
      H    2            1S( 0.76)
      C    3      [core]2S( 1.09)2p( 2.92)3p( 0.02)3d( 0.01)
      C    4      [core]2S( 1.09)2p( 2.92)3p( 0.02)3d( 0.01)
      C    5      [core]2S( 1.02)2p( 3.19)3p( 0.02)3d( 0.01)
      H    6            1S( 0.76)
      C    7      [core]2S( 1.02)2p( 3.19)3p( 0.02)3d( 0.01)
      H    8            1S( 0.76)
      C    9      [core]2S( 1.00)2p( 3.19)3p( 0.02)3d( 0.01)
      H   10            1S( 0.74)
      C   11      [core]2S( 1.02)2p( 3.19)3p( 0.02)3d( 0.01)
      H   12            1S( 0.76)
      C   13      [core]2S( 1.00)2p( 3.19)3p( 0.02)3d( 0.01)
      H   14            1S( 0.74)


 Wiberg bond index matrix in the NAO basis:                                    

     Atom    1       2       3       4       5       6       7       8       9
     ---- ------  ------  ------  ------  ------  ------  ------  ------  ------
   1.  C  0.0000  0.9069  0.9731  0.0477  1.0055  0.0039  0.0079  0.0028  0.9625
   2.  H  0.9069  0.0000  0.0107  0.0119  0.0039  0.0000  0.0028  0.0000  0.0031
   3.  C  0.9731  0.0107  0.0000  1.6795  0.0477  0.0119  0.9731  0.0107  0.0427
   4.  C  0.0477  0.0119  1.6795  0.0000  0.9731  0.0107  0.0477  0.0119  0.0407
   5.  C  1.0055  0.0039  0.0477  0.9731  0.0000  0.9069  0.0193  0.0013  0.0097
   6.  H  0.0039  0.0000  0.0119  0.0107  0.9069  0.0000  0.0013  0.0012  0.0049
   7.  C  0.0079  0.0028  0.9731  0.0477  0.0193  0.0013  0.0000  0.9069  0.9625
   8.  H  0.0028  0.0000  0.0107  0.0119  0.0013  0.0012  0.9069  0.0000  0.0031
   9.  C  0.9625  0.0031  0.0427  0.0407  0.0097  0.0049  0.9625  0.0031  0.0000
  10.  H  0.0027  0.0003  0.0042  0.0144  0.0028  0.0001  0.0027  0.0003  0.9035
  11.  C  0.0193  0.0013  0.0477  0.9731  0.0079  0.0028  1.0055  0.0039  0.0097
  12.  H  0.0013  0.0012  0.0119  0.0107  0.0028  0.0000  0.0039  0.0000  0.0049
  13.  C  0.0097  0.0049  0.0407  0.0427  0.9625  0.0031  0.0097  0.0049  0.9926
  14.  H  0.0028  0.0001  0.0144  0.0042  0.0027  0.0003  0.0028  0.0001  0.0027

     Atom   10      11      12      13      14
     ---- ------  ------  ------  ------  ------
   1.  C  0.0027  0.0193  0.0013  0.0097  0.0028
   2.  H  0.0003  0.0013  0.0012  0.0049  0.0001
   3.  C  0.0042  0.0477  0.0119  0.0407  0.0144
   4.  C  0.0144  0.9731  0.0107  0.0427  0.0042
   5.  C  0.0028  0.0079  0.0028  0.9625  0.0027
   6.  H  0.0001  0.0028  0.0000  0.0031  0.0003
   7.  C  0.0027  1.0055  0.0039  0.0097  0.0028
   8.  H  0.0003  0.0039  0.0000  0.0049  0.0001
   9.  C  0.9035  0.0097  0.0049  0.9926  0.0027
  10.  H  0.0000  0.0028  0.0001  0.0027  0.0002
  11.  C  0.0028  0.0000  0.9069  0.9625  0.0027
  12.  H  0.0001  0.9069  0.0000  0.0031  0.0003
  13.  C  0.0027  0.9625  0.0031  0.0000  0.9035
  14.  H  0.0002  0.0027  0.0003  0.9035  0.0000


 Wiberg bond index, Totals by atom:                                            

     Atom    1
     ---- ------
   1.  C  3.9460
   2.  H  0.9469
   3.  C  3.8681
   4.  C  3.8681
   5.  C  3.9460
   6.  H  0.9469
   7.  C  3.9460
   8.  H  0.9469
   9.  C  3.9424
  10.  H  0.9367
  11.  C  3.9460
  12.  H  0.9469
  13.  C  3.9424
  14.  H  0.9367


 Atom-atom overlap-weighted NAO bond order:                                    

     Atom    1       2       3       4       5       6       7       8       9
     ---- ------  ------  ------  ------  ------  ------  ------  ------  ------
   1.  C  0.0000  0.7811  0.7763  0.0287  0.7786  0.0027 -0.0229  0.0041  0.7450
   2.  H  0.7811  0.0000  0.0080  0.0112  0.0027  0.0000  0.0041  0.0001  0.0045
   3.  C  0.7763  0.0080  0.0000  1.1756  0.0287  0.0112  0.7763  0.0080  0.0951
   4.  C  0.0287  0.0112  1.1756  0.0000  0.7763  0.0080  0.0287  0.0112 -0.0490
   5.  C  0.7786  0.0027  0.0287  0.7763  0.0000  0.7811  0.0185 -0.0011  0.0052
   6.  H  0.0027  0.0000  0.0112  0.0080  0.7811  0.0000 -0.0011  0.0000  0.0067
   7.  C -0.0229  0.0041  0.7763  0.0287  0.0185 -0.0011  0.0000  0.7811  0.7450
   8.  H  0.0041  0.0001  0.0080  0.0112 -0.0011  0.0000  0.7811  0.0000  0.0045
   9.  C  0.7450  0.0045  0.0951 -0.0490  0.0052  0.0067  0.7450  0.0045  0.0000
  10.  H  0.0065 -0.0012  0.0069  0.0037  0.0054 -0.0000  0.0065 -0.0012  0.7841
  11.  C  0.0185 -0.0011  0.0287  0.7763 -0.0229  0.0041  0.7786  0.0027  0.0052
  12.  H -0.0011  0.0000  0.0112  0.0080  0.0041  0.0001  0.0027  0.0000  0.0067
  13.  C  0.0052  0.0067 -0.0490  0.0951  0.7450  0.0045  0.0052  0.0067  0.7631
  14.  H  0.0054 -0.0000  0.0037  0.0069  0.0065 -0.0012  0.0054 -0.0000  0.0104

     Atom   10      11      12      13      14
     ---- ------  ------  ------  ------  ------
   1.  C  0.0065  0.0185 -0.0011  0.0052  0.0054
   2.  H -0.0012 -0.0011  0.0000  0.0067 -0.0000
   3.  C  0.0069  0.0287  0.0112 -0.0490  0.0037
   4.  C  0.0037  0.7763  0.0080  0.0951  0.0069
   5.  C  0.0054 -0.0229  0.0041  0.7450  0.0065
   6.  H -0.0000  0.0041  0.0001  0.0045 -0.0012
   7.  C  0.0065  0.7786  0.0027  0.0052  0.0054
   8.  H -0.0012  0.0027  0.0000  0.0067 -0.0000
   9.  C  0.7841  0.0052  0.0067  0.7631  0.0104
  10.  H  0.0000  0.0054 -0.0000  0.0104 -0.0011
  11.  C  0.0054  0.0000  0.7811  0.7450  0.0065
  12.  H -0.0000  0.7811  0.0000  0.0045 -0.0012
  13.  C  0.0104  0.7450  0.0045  0.0000  0.7841
  14.  H -0.0011  0.0065 -0.0012  0.7841  0.0000


 Atom-atom overlap-weighted NAO bond order, Totals by atom:                    

     Atom    1
     ---- ------
   1.  C  3.1279
   2.  H  0.8160
   3.  C  2.8807
   4.  C  2.8807
   5.  C  3.1279
   6.  H  0.8160
   7.  C  3.1279
   8.  H  0.8160
   9.  C  3.1263
  10.  H  0.8254
  11.  C  3.1279
  12.  H  0.8160
  13.  C  3.1263
  14.  H  0.8254


 MO bond order:                                                                

     Atom    1       2       3       4       5       6       7       8       9
     ---- ------  ------  ------  ------  ------  ------  ------  ------  ------
   1.  C  0.0000  0.3477  0.3885 -0.2249 -0.4677  0.0458 -0.1732  0.0625 -0.7731
   2.  H  0.3477  0.0000 -0.0066  0.0741  0.0256 -0.0055  0.0070 -0.0013 -0.0127
   3.  C  0.3885 -0.0066  0.0000 -0.2581 -0.1094 -0.0197 -0.9194  0.0144 -0.1783
   4.  C -0.2249  0.0741 -0.2581  0.0000  0.2928  0.0758 -0.5165  0.1157 -0.0030
   5.  C -0.4677  0.0256 -0.1094  0.2928  0.0000 -0.6304  0.1397 -0.0128 -0.2468
   6.  H  0.0458 -0.0055 -0.0197  0.0758 -0.6304  0.0000 -0.0312  0.0175 -0.0353
   7.  C -0.1732  0.0070 -0.9194 -0.5165  0.1397 -0.0312  0.0000  1.5363  1.1409
   8.  H  0.0625 -0.0013  0.0144  0.1157 -0.0128  0.0175  1.5363  0.0000  0.0278
   9.  C -0.7731 -0.0127 -0.1783 -0.0030 -0.2468 -0.0353  1.1409  0.0278  0.0000
  10.  H  0.0419 -0.0083  0.0530  0.0920  0.0599 -0.0088  0.0365 -0.0061  1.5409
  11.  C  0.1641 -0.0295 -0.2626 -1.1183 -0.0828 -0.0255  0.1210  0.0047 -0.0927
  12.  H -0.0247  0.0176  0.0473  0.0693  0.0468 -0.0028 -0.0002 -0.0043  0.0241
  13.  C -0.1711  0.0311  0.0146 -0.2650 -1.2336  0.0144 -0.1351  0.0674 -0.0846
  14.  H  0.0404 -0.0085  0.0185  0.0092  0.0185 -0.0115  0.0013 -0.0068  0.0144

     Atom   10      11      12      13      14
     ---- ------  ------  ------  ------  ------
   1.  C  0.0419  0.1641 -0.0247 -0.1711  0.0404
   2.  H -0.0083 -0.0295  0.0176  0.0311 -0.0085
   3.  C  0.0530 -0.2626  0.0473  0.0146  0.0185
   4.  C  0.0920 -1.1183  0.0693 -0.2650  0.0092
   5.  C  0.0599 -0.0828  0.0468 -1.2336  0.0185
   6.  H -0.0088 -0.0255 -0.0028  0.0144 -0.0115
   7.  C  0.0365  0.1210 -0.0002 -0.1351  0.0013
   8.  H -0.0061  0.0047 -0.0043  0.0674 -0.0068
   9.  C  1.5409 -0.0927  0.0241 -0.0846  0.0144
  10.  H  0.0000  0.0289 -0.0070  0.0539 -0.0029
  11.  C  0.0289  0.0000  0.5701  0.4591  0.0156
  12.  H -0.0070  0.5701  0.0000  0.0323 -0.0093
  13.  C  0.0539  0.4591  0.0323  0.0000  0.6680
  14.  H -0.0029  0.0156 -0.0093  0.6680  0.0000


 MO atomic valencies:                                                          

     Atom    1
     ---- ------
   1.  C -0.7438
   2.  H  0.4307
   3.  C -1.2178
   4.  C -1.6569
   5.  C -2.2001
   6.  H -0.6173
   7.  C  1.2070
   8.  H  1.8150
   9.  C  1.3219
  10.  H  1.8739
  11.  C -0.2479
  12.  H  0.7592
  13.  C -0.5486
  14.  H  0.7470


 NATURAL BOND ORBITAL ANALYSIS:

                       Occupancies       Lewis Structure    Low   High
           Occ.    -------------------  -----------------   occ   occ
  Cycle   Thresh.   Lewis   Non-Lewis     CR  BD  3C  LP    (L)   (NL)   Dev
 =============================================================================
   1(1)    1.90    53.42270   0.57730      8  19   0   0     1      1    0.05
   2(2)    1.90    53.42270   0.57730      8  19   0   0     1      1    0.05
   3(1)    1.80    53.42270   0.57730      8  19   0   0     0      1    0.05
 -----------------------------------------------------------------------------

 Structure accepted: No low occupancy Lewis orbitals

 WARNING:  1 low occupancy (<1.9990e) core orbital  found on  C    3
           1 low occupancy (<1.9990e) core orbital  found on  C    4

 --------------------------------------------------------
   Core                     15.99205 ( 99.950% of  16)
   Valence Lewis            37.43065 ( 98.502% of  38)
  ==================       ============================
   Total Lewis              53.42270 ( 98.931% of  54)
  -----------------------------------------------------
   Valence non-Lewis         0.49825 (  0.923% of  54)
   Rydberg non-Lewis         0.07905 (  0.146% of  54)
  ==================       ============================
   Total non-Lewis           0.57730 (  1.069% of  54)
 --------------------------------------------------------


       (Occupancy)   Bond orbital/ Coefficients/ Hybrids
 ---------------------------------------------------------------------------------
     1. (1.99590) BD ( 1) C   1 - H   2  
                ( 62.62%)   0.7913* C   1 s( 31.34%)p 2.19( 68.59%)d 0.00(  0.07%)
                                            0.0000 -0.5588  0.0336  0.0001  0.6445
                                           -0.0064 -0.5199  0.0082 -0.0071  0.0038
                                            0.0229 -0.0006 -0.0008 -0.0041  0.0126
                ( 37.38%)   0.6114* H   2 s( 99.91%)p 0.00(  0.09%)
                                           -0.9995 -0.0055 -0.0228  0.0194 -0.0007
     2. (1.96669) BD ( 1) C   1 - C   3  
                ( 49.95%)   0.7068* C   1 s( 21.06%)p 3.74( 78.83%)d 0.00(  0.11%)
                                           -0.0001  0.4586  0.0158 -0.0002  0.4899
                                           -0.0356  0.1266  0.0445 -0.7271 -0.0166
                                            0.0031 -0.0282 -0.0034  0.0126  0.0088
                ( 50.05%)   0.7074* C   3 s( 31.76%)p 2.14( 67.98%)d 0.01(  0.26%)
                                           -0.0002  0.5635  0.0103 -0.0008 -0.7054
                                           -0.0162  0.3430  0.0207  0.2516 -0.0209
                                           -0.0008 -0.0457 -0.0007  0.0225  0.0054
     3. (1.98937) BD ( 1) C   1 - C   5  
                ( 50.00%)   0.7071* C   1 s( 24.56%)p 3.07( 75.29%)d 0.01(  0.15%)
                                           -0.0001  0.4953  0.0168 -0.0005 -0.2424
                                           -0.0607 -0.8308  0.0128  0.0078  0.0009
                                            0.0065 -0.0008 -0.0023 -0.0325 -0.0192
                ( 50.00%)   0.7071* C   5 s( 24.56%)p 3.07( 75.29%)d 0.01(  0.15%)
                                           -0.0001  0.4953  0.0168 -0.0005 -0.2424
                                           -0.0607  0.8308 -0.0128  0.0078  0.0009
                                           -0.0065 -0.0008  0.0023 -0.0325 -0.0192
     4. (1.95080) BD ( 1) C   1 - C   9  
                ( 49.95%)   0.7067* C   1 s( 22.66%)p 3.41( 77.19%)d 0.01(  0.15%)
                                           -0.0006  0.4756  0.0184  0.0000  0.5294
                                           -0.0343  0.1381  0.0489  0.6845  0.0205
                                            0.0003  0.0329  0.0014  0.0196  0.0069
                ( 50.05%)   0.7075* C   9 s( 22.98%)p 3.34( 76.87%)d 0.01(  0.15%)
                                            0.0004  0.4791  0.0178 -0.0009 -0.7061
                                           -0.0190  0.1607  0.0439 -0.4902  0.0408
                                           -0.0032  0.0325  0.0014  0.0190  0.0070
     5. (1.98798) BD ( 1) C   3 - C   4  
                ( 50.00%)   0.7071* C   3 s( 36.06%)p 1.77( 63.71%)d 0.01(  0.23%)
                                           -0.0000  0.6003 -0.0151  0.0020  0.0000
                                            0.0000 -0.5838 -0.0269 -0.5433 -0.0185
                                            0.0000  0.0000  0.0156 -0.0365 -0.0263
                ( 50.00%)   0.7071* C   4 s( 36.06%)p 1.77( 63.71%)d 0.01(  0.23%)
                                           -0.0000  0.6003 -0.0151  0.0020 -0.0000
                                            0.0000  0.5838  0.0269 -0.5433 -0.0185
                                            0.0000 -0.0000 -0.0156 -0.0365 -0.0263
     6. (1.85763) BD ( 2) C   3 - C   4  
                ( 50.00%)   0.7071* C   3 s(  0.31%)p99.99( 99.27%)d 1.36(  0.42%)
                                            0.0003 -0.0527 -0.0166 -0.0040  0.0000
                                            0.0000  0.6440  0.0099 -0.7535  0.1007
                                            0.0000  0.0000  0.0598  0.0248 -0.0009
                ( 50.00%)   0.7071* C   4 s(  0.31%)p99.99( 99.27%)d 1.36(  0.42%)
                                            0.0003 -0.0527 -0.0166 -0.0040 -0.0000
                                            0.0000 -0.6440 -0.0099 -0.7535  0.1007
                                            0.0000 -0.0000 -0.0598  0.0248 -0.0009
     7. (1.96669) BD ( 1) C   3 - C   7  
                ( 50.05%)   0.7074* C   3 s( 31.76%)p 2.14( 67.98%)d 0.01(  0.26%)
                                           -0.0002  0.5635  0.0103 -0.0008  0.7054
                                            0.0162  0.3430  0.0207  0.2516 -0.0209
                                            0.0008  0.0457 -0.0007  0.0225  0.0054
                ( 49.95%)   0.7068* C   7 s( 21.06%)p 3.74( 78.83%)d 0.00(  0.11%)
                                           -0.0001  0.4586  0.0158 -0.0002 -0.4899
                                            0.0356  0.1266  0.0445 -0.7271 -0.0166
                                           -0.0031  0.0282 -0.0034  0.0126  0.0088
     8. (1.96669) BD ( 1) C   4 - C   5  
                ( 50.05%)   0.7074* C   4 s( 31.76%)p 2.14( 67.98%)d 0.01(  0.26%)
                                           -0.0002  0.5635  0.0103 -0.0008 -0.7054
                                           -0.0162 -0.3430 -0.0207  0.2516 -0.0209
                                            0.0008 -0.0457  0.0007  0.0225  0.0054
                ( 49.95%)   0.7068* C   5 s( 21.06%)p 3.74( 78.83%)d 0.00(  0.11%)
                                           -0.0001  0.4586  0.0158 -0.0002  0.4899
                                           -0.0356 -0.1266 -0.0445 -0.7271 -0.0166
                                           -0.0031 -0.0282  0.0034  0.0126  0.0088
     9. (1.96669) BD ( 1) C   4 - C  11  
                ( 50.05%)   0.7074* C   4 s( 31.76%)p 2.14( 67.98%)d 0.01(  0.26%)
                                           -0.0002  0.5635  0.0103 -0.0008  0.7054
                                            0.0162 -0.3430 -0.0207  0.2516 -0.0209
                                           -0.0008  0.0457  0.0007  0.0225  0.0054
                ( 49.95%)   0.7068* C  11 s( 21.06%)p 3.74( 78.83%)d 0.00(  0.11%)
                                           -0.0001  0.4586  0.0158 -0.0002 -0.4899
                                            0.0356 -0.1266 -0.0445 -0.7271 -0.0166
                                            0.0031  0.0282  0.0034  0.0126  0.0088
    10. (1.99590) BD ( 1) C   5 - H   6  
                ( 62.62%)   0.7913* C   5 s( 31.34%)p 2.19( 68.59%)d 0.00(  0.07%)
                                            0.0000 -0.5588  0.0336  0.0001  0.6445
                                           -0.0064  0.5199 -0.0082 -0.0071  0.0038
                                           -0.0229 -0.0006  0.0008 -0.0041  0.0126
                ( 37.38%)   0.6114* H   6 s( 99.91%)p 0.00(  0.09%)
                                           -0.9995 -0.0055 -0.0228 -0.0194 -0.0007
    11. (1.95080) BD ( 1) C   5 - C  13  
                ( 49.95%)   0.7067* C   5 s( 22.66%)p 3.41( 77.19%)d 0.01(  0.15%)
                                           -0.0006  0.4756  0.0184  0.0000  0.5294
                                           -0.0343 -0.1381 -0.0489  0.6845  0.0205
                                           -0.0003  0.0329 -0.0014  0.0196  0.0069
                ( 50.05%)   0.7075* C  13 s( 22.98%)p 3.34( 76.87%)d 0.01(  0.15%)
                                            0.0004  0.4791  0.0178 -0.0009 -0.7061
                                           -0.0190 -0.1607 -0.0439 -0.4902  0.0408
                                            0.0032  0.0325 -0.0014  0.0190  0.0070
    12. (1.99590) BD ( 1) C   7 - H   8  
                ( 62.62%)   0.7913* C   7 s( 31.34%)p 2.19( 68.59%)d 0.00(  0.07%)
                                           -0.0000  0.5588 -0.0336 -0.0001  0.6445
                                           -0.0064  0.5199 -0.0082  0.0071 -0.0038
                                            0.0229 -0.0006  0.0008  0.0041 -0.0126
                ( 37.38%)   0.6114* H   8 s( 99.91%)p 0.00(  0.09%)
                                            0.9995  0.0055 -0.0228 -0.0194  0.0007
    13. (1.95080) BD ( 1) C   7 - C   9  
                ( 49.95%)   0.7067* C   7 s( 22.66%)p 3.41( 77.19%)d 0.01(  0.15%)
                                           -0.0006  0.4756  0.0184  0.0000 -0.5294
                                            0.0343  0.1381  0.0489  0.6845  0.0205
                                           -0.0003 -0.0329  0.0014  0.0196  0.0069
                ( 50.05%)   0.7075* C   9 s( 22.98%)p 3.34( 76.87%)d 0.01(  0.15%)
[truncated: 151,214 more chars]
