# Supplementary material for: Hyperpyramidalized alkenes with bond orders near 1.5 as synthetic building blocks
Source: Nat Chem. 2026 Jan 21;18(5):913–22. doi: 10.1038/s41557-025-02055-9 (PMC12859755; doi:10.1038/s41557-025-02055-9)
Supplement: Supplementary file 2 — Output files for reported computations. [file 41557_2025_2055_MOESM2_ESM.zip › Computation data/Cubene 10/HF-6-31Gdp/parent-cubene12.fchk]

M0001                                                                   
Freq      RHF                                                         6-31G(d,p)          
Number of atoms                            I               14
Info1-9                                    I   N=           9
          47          47        1002           0           0         100
           6           1           2
Full Title                                 C   N=           1
M0001       
Route                                      C   N=           5
# opt freq hf/6-31g(d,p) geom=connectivity pop=nboread      
Charge                                     I                0
Multiplicity                               I                1
Number of electrons                        I               54
Number of alpha electrons                  I               27
Number of beta electrons                   I               27
Number of basis functions                  I              150
Number of independent functions            I              150
Number of point charges in /Mol/           I                0
Number of translation vectors              I                0
Atomic numbers                             I   N=          14
           6           1           6           6           6           1
           6           1           6           1           6           1
           6           1
Nuclear charges                            R   N=          14
  6.00000000E+00  1.00000000E+00  6.00000000E+00  6.00000000E+00  6.00000000E+00
  1.00000000E+00  6.00000000E+00  1.00000000E+00  6.00000000E+00  1.00000000E+00
  6.00000000E+00  1.00000000E+00  6.00000000E+00  1.00000000E+00
Current cartesian coordinates              R   N=          42
 -2.21117065E+00  1.46234164E+00 -1.53358624E-01 -3.78192075E+00  2.76446837E+00
 -1.65048965E-01 -5.99938579E-27  1.28576815E+00 -2.05208332E+00 -1.57461185E-16
 -1.28576815E+00 -2.05208332E+00 -2.21117065E+00 -1.46234164E+00 -1.53358624E-01
 -3.78192075E+00 -2.76446837E+00 -1.65048965E-01  2.21117065E+00  1.46234164E+00
 -1.53358624E-01  3.78192075E+00  2.76446837E+00 -1.65048965E-01 -1.81277278E-26
  1.45314650E+00  1.83010088E+00 -1.06141235E-27  2.61637842E+00  3.50229605E+00
  2.21117065E+00 -1.46234164E+00 -1.53358624E-01  3.78192075E+00 -2.76446837E+00
 -1.65048965E-01 -1.77959120E-16 -1.45314650E+00  1.83010088E+00 -3.20413946E-16
 -2.61637842E+00  3.50229605E+00
Number of symbols in /Mol/                 I                0
Int Atom Types                             I   N=          14
           0           0           0           0           0           0
           0           0           0           0           0           0
           0           0
Force Field                                I                0
Atom Types                                 C   N=          14
                                                            
                                                            
                                                
MM charges                                 R   N=          14
  0.00000000E+00  0.00000000E+00  0.00000000E+00  0.00000000E+00  0.00000000E+00
  0.00000000E+00  0.00000000E+00  0.00000000E+00  0.00000000E+00  0.00000000E+00
  0.00000000E+00  0.00000000E+00  0.00000000E+00  0.00000000E+00
Integer atomic weights                     I   N=          14
          12           1          12          12          12           1
          12           1          12           1          12           1
          12           1
Real atomic weights                        R   N=          14
  1.20000000E+01  1.00782504E+00  1.20000000E+01  1.20000000E+01  1.20000000E+01
  1.00782504E+00  1.20000000E+01  1.00782504E+00  1.20000000E+01  1.00782504E+00
  1.20000000E+01  1.00782504E+00  1.20000000E+01  1.00782504E+00
Atom fragment info                         I   N=          14
           0           0           0           0           0           0
           0           0           0           0           0           0
           0           0
Atom residue num                           I   N=          14
           0           0           0           0           0           0
           0           0           0           0           0           0
           0           0
Nuclear spins                              I   N=          14
           0           1           0           0           0           1
           0           1           0           1           0           1
           0           1
Nuclear ZEff                               R   N=          14
 -3.60000000E+00 -1.00000000E+00 -3.60000000E+00 -3.60000000E+00 -3.60000000E+00
 -1.00000000E+00 -3.60000000E+00 -1.00000000E+00 -3.60000000E+00 -1.00000000E+00
 -3.60000000E+00 -1.00000000E+00 -3.60000000E+00 -1.00000000E+00
Nuclear ZNuc                               R   N=          14
  6.00000000E+00  1.00000000E+00  6.00000000E+00  6.00000000E+00  6.00000000E+00
  1.00000000E+00  6.00000000E+00  1.00000000E+00  6.00000000E+00  1.00000000E+00
  6.00000000E+00  1.00000000E+00  6.00000000E+00  1.00000000E+00
Nuclear QMom                               R   N=          14
  0.00000000E+00  0.00000000E+00  0.00000000E+00  0.00000000E+00  0.00000000E+00
  0.00000000E+00  0.00000000E+00  0.00000000E+00  0.00000000E+00  0.00000000E+00
  0.00000000E+00  0.00000000E+00  0.00000000E+00  0.00000000E+00
Nuclear GFac                               R   N=          14
  0.00000000E+00  2.79284600E+00  0.00000000E+00  0.00000000E+00  0.00000000E+00
  2.79284600E+00  0.00000000E+00  2.79284600E+00  0.00000000E+00  2.79284600E+00
  0.00000000E+00  2.79284600E+00  0.00000000E+00  2.79284600E+00
MicOpt                                     I   N=          14
          -1          -1          -1          -1          -1          -1
          -1          -1          -1          -1          -1          -1
          -1          -1
Number of residues                         I                0
Number of secondary structures             I                0
Redundant internal dimensions              I   N=           4
         151          18          42          91
Redundant internal coordinate indices      I   N=         604
           1           2           0           0           1           3
           0           0           1           5           0           0
           1           9           0           0           3           4
           0           0           3           7           0           0
           4           5           0           0           4          11
           0           0           5           6           0           0
           5          13           0           0           7           8
           0           0           7           9           0           0
           7          11           0           0           9          10
           0           0           9          13           0           0
          11          12           0           0          11          13
           0           0          13          14           0           0
           2           1           3           0           2           1
           5           0           2           1           9           0
           3           1           5           0           3           1
           9           0           5           1           9           0
           1           3           4           0           1           3
           7           0           4           3           7           0
           3           4           5           0           3           4
          11           0           5           4          11           0
           1           5           4           0           1           5
           6           0           1           5          13           0
           4           5           6           0           4           5
          13           0           6           5          13           0
           3           7           8           0           3           7
           9           0           3           7          11           0
           8           7           9           0           8           7
          11           0           9           7          11           0
           1           9           7           0           1           9
          10           0           1           9          13           0
           7           9          10           0           7           9
          13           0          10           9          13           0
           4          11           7           0           4          11
          12           0           4          11          13           0
           7          11          12           0           7          11
          13           0          12          11          13           0
           5          13           9           0           5          13
          11           0           5          13          14           0
           9          13          11           0           9          13
          14           0          11          13          14           0
           2           1           3           4           2           1
           3           7           5           1           3           4
           5           1           3           7           9           1
           3           4           9           1           3           7
           2           1           5           4           2           1
           5           6           2           1           5          13
           3           1           5           4           3           1
           5           6           3           1           5          13
           9           1           5           4           9           1
           5           6           9           1           5          13
           2           1           9           7           2           1
           9          10           2           1           9          13
           3           1           9           7           3           1
           9          10           3           1           9          13
           5           1           9           7           5           1
           9          10           5           1           9          13
           1           3           4           5           1           3
           4          11           7           3           4           5
           7           3           4          11           1           3
           7           8           1           3           7           9
           1           3           7          11           4           3
           7           8           4           3           7           9
           4           3           7          11           3           4
           5           1           3           4           5           6
           3           4           5          13          11           4
           5           1          11           4           5           6
          11           4           5          13           3           4
          11           7           3           4          11          12
           3           4          11          13           5           4
          11           7           5           4          11          12
           5           4          11          13           1           5
          13           9           1           5          13          11
           1           5          13          14           4           5
          13           9           4           5          13          11
           4           5          13          14           6           5
          13           9           6           5          13          11
           6           5          13          14           3           7
           9           1           3           7           9          10
           3           7           9          13           8           7
           9           1           8           7           9          10
           8           7           9          13          11           7
           9           1          11           7           9          10
          11           7           9          13           3           7
          11           4           3           7          11          12
           3           7          11          13           8           7
          11           4           8           7          11          12
           8           7          11          13           9           7
          11           4           9           7          11          12
           9           7          11          13           1           9
          13           5           1           9          13          11
           1           9          13          14           7           9
          13           5           7           9          13          11
           7           9          13          14          10           9
          13           5          10           9          13          11
          10           9          13          14           4          11
          13           5           4          11          13           9
           4          11          13          14           7          11
          13           5           7          11          13           9
           7          11          13          14          12          11
          13           5          12          11          13           9
          12          11          13          14
Redundant internal coordinates             R   N=         151
  2.04032510E+00  2.91986460E+00  2.92468329E+00  2.97043293E+00  2.57153630E+00
  2.91986460E+00  2.91986460E+00  2.91986460E+00  2.04032510E+00  2.97043293E+00
  2.04032510E+00  2.97043293E+00  2.92468329E+00  2.03699416E+00  2.90629299E+00
  2.04032510E+00  2.97043293E+00  2.03699416E+00  2.23682226E+00  2.26294869E+00
  2.18814447E+00  1.51028623E+00  1.44073762E+00  1.56770076E+00  1.63130643E+00
  1.71829271E+00  1.63130643E+00  1.63130643E+00  1.63130643E+00  1.71829271E+00
  1.51028623E+00  2.26294869E+00  1.56770076E+00  2.23682226E+00  1.44073762E+00
  2.18814447E+00  2.23682226E+00  1.44073762E+00  1.51028623E+00  2.18814447E+00
  2.26294869E+00  1.56770076E+00  1.67925187E+00  2.14883699E+00  1.57389189E+00
  2.14883699E+00  1.57389189E+00  2.17858451E+00  1.51028623E+00  2.23682226E+00
  1.44073762E+00  2.26294869E+00  1.56770076E+00  2.18814447E+00  1.57389189E+00
  1.67925187E+00  2.14883699E+00  1.57389189E+00  2.17858451E+00  2.14883699E+00
 -2.44267990E+00  2.19940077E+00  0.00000000E+00 -1.64110463E+00  1.57559291E+00
 -6.55117213E-02  2.42462900E+00 -0.00000000E+00 -2.41786999E+00 -0.00000000E+00
 -2.42462900E+00  1.44068632E+00 -1.44068632E+00  2.41786999E+00  0.00000000E+00
 -2.24272692E+00  1.42389943E-01  2.46621113E+00  6.40717220E-02  2.44918858E+00
 -1.51017554E+00  1.57424726E+00 -2.32382119E+00 -0.00000000E+00 -0.00000000E+00
 -1.72255012E+00  1.72255012E+00 -0.00000000E+00 -2.19940077E+00  6.55117213E-02
  1.64110463E+00  2.44267990E+00 -1.57559291E+00  0.00000000E+00  0.00000000E+00
  2.44267990E+00 -1.57559291E+00  1.64110463E+00 -2.19940077E+00  6.55117213E-02
  0.00000000E+00 -2.44267990E+00  1.57559291E+00 -1.64110463E+00  2.19940077E+00
 -6.55117213E-02 -0.00000000E+00 -1.57424726E+00  2.32382119E+00  1.51017554E+00
 -6.40717220E-02 -2.44918858E+00 -2.46621113E+00  2.24272692E+00 -1.42389943E-01
 -6.40717220E-02 -2.44918858E+00  1.51017554E+00  2.24272692E+00 -1.42389943E-01
 -2.46621113E+00 -1.57424726E+00  2.32382119E+00 -0.00000000E+00 -0.00000000E+00
  2.42462900E+00 -1.44068632E+00 -2.42462900E+00 -0.00000000E+00  2.41786999E+00
  1.44068632E+00 -2.41786999E+00  1.49011612E-08  0.00000000E+00  1.67926255E+00
 -2.30196138E+00 -1.67926255E+00  1.49011612E-08  2.30196138E+00  2.30196138E+00
 -2.30196138E+00  0.00000000E+00  6.40717220E-02 -1.51017554E+00  2.44918858E+00
  1.57424726E+00 -0.00000000E+00 -2.32382119E+00 -2.24272692E+00  2.46621113E+00
  1.42389943E-01
ZRed-IntVec                                I   N=         151
           0           0           0           0           0           0
           0           0           0           0           0           0
           0           0           0           0           0           0
           0           0           0           0           0           0
           0           0           0           0           0           0
           0           0           0           0           0           0
           0           0           0           0           0           0
           0           0           0           0           0           0
           0           0           0           0           0           0
           0           0           0           0           0           0
           0           0           0           0           0           0
           0           0           0           0           0           0
           0           0           0           0           0           0
           0           0           0           0           0           0
           0           0           0           0           0           0
           0           0           0           0           0           0
           0           0           0           0           0           0
           0           0           0           0           0           0
           0           0           0           0           0           0
           0           0           0           0           0           0
           0           0           0           0           0           0
           0           0           0           0           0           0
           0           0           0           0           0           0
           0           0           0           0           0           0
           0           0           0           0           0           0
           0
ZRed-FPVec                                 R   N=         151
  0.00000000E+00  0.00000000E+00  0.00000000E+00  0.00000000E+00  0.00000000E+00
  0.00000000E+00  0.00000000E+00  0.00000000E+00  0.00000000E+00  0.00000000E+00
  0.00000000E+00  0.00000000E+00  0.00000000E+00  0.00000000E+00  0.00000000E+00
  0.00000000E+00  0.00000000E+00  0.00000000E+00  0.00000000E+00  0.00000000E+00
  0.00000000E+00  0.00000000E+00  0.00000000E+00  0.00000000E+00  0.00000000E+00
  0.00000000E+00  0.00000000E+00  0.00000000E+00  0.00000000E+00  0.00000000E+00
  0.00000000E+00  0.00000000E+00  0.00000000E+00  0.00000000E+00  0.00000000E+00
  0.00000000E+00  0.00000000E+00  0.00000000E+00  0.00000000E+00  0.00000000E+00
  0.00000000E+00  0.00000000E+00  0.00000000E+00  0.00000000E+00  0.00000000E+00
  0.00000000E+00  0.00000000E+00  0.00000000E+00  0.00000000E+00  0.00000000E+00
  0.00000000E+00  0.00000000E+00  0.00000000E+00  0.00000000E+00  0.00000000E+00
  0.00000000E+00  0.00000000E+00  0.00000000E+00  0.00000000E+00  0.00000000E+00
  0.00000000E+00  0.00000000E+00  0.00000000E+00  0.00000000E+00  0.00000000E+00
  0.00000000E+00  0.00000000E+00  0.00000000E+00  0.00000000E+00  0.00000000E+00
  0.00000000E+00  0.00000000E+00  0.00000000E+00  0.00000000E+00  0.00000000E+00
  0.00000000E+00  0.00000000E+00  0.00000000E+00  0.00000000E+00  0.00000000E+00
  0.00000000E+00  0.00000000E+00  0.00000000E+00  0.00000000E+00  0.00000000E+00
  0.00000000E+00  0.00000000E+00  0.00000000E+00  0.00000000E+00  0.00000000E+00
  0.00000000E+00  0.00000000E+00  0.00000000E+00  0.00000000E+00  0.00000000E+00
  0.00000000E+00  0.00000000E+00  0.00000000E+00  0.00000000E+00  0.00000000E+00
  0.00000000E+00  0.00000000E+00  0.00000000E+00  0.00000000E+00  0.00000000E+00
  0.00000000E+00  0.00000000E+00  0.00000000E+00  0.00000000E+00  0.00000000E+00
  0.00000000E+00  0.00000000E+00  0.00000000E+00  0.00000000E+00  0.00000000E+00
  0.00000000E+00  0.00000000E+00  0.00000000E+00  0.00000000E+00  0.00000000E+00
  0.00000000E+00  0.00000000E+00  0.00000000E+00  0.00000000E+00  0.00000000E+00
  0.00000000E+00  0.00000000E+00  0.00000000E+00  0.00000000E+00  0.00000000E+00
  0.00000000E+00  0.00000000E+00  0.00000000E+00  0.00000000E+00  0.00000000E+00
  0.00000000E+00  0.00000000E+00  0.00000000E+00  0.00000000E+00  0.00000000E+00
  0.00000000E+00  0.00000000E+00  0.00000000E+00  0.00000000E+00  0.00000000E+00
  0.00000000E+00  0.00000000E+00  0.00000000E+00  0.00000000E+00  0.00000000E+00
  0.00000000E+00
ZRed-Constraint1                           R   N=         151
  2.04032510E+00  2.91986460E+00  2.92468329E+00  2.97043293E+00  2.57153630E+00
  2.91986460E+00  2.91986460E+00  2.91986460E+00  2.04032510E+00  2.97043293E+00
  2.04032510E+00  2.97043293E+00  2.92468329E+00  2.03699416E+00  2.90629299E+00
  2.04032510E+00  2.97043293E+00  2.03699416E+00  2.23682226E+00  2.26294869E+00
  2.18814447E+00  1.51028623E+00  1.44073762E+00  1.56770076E+00  1.63130643E+00
  1.71829271E+00  1.63130643E+00  1.63130643E+00  1.63130643E+00  1.71829271E+00
  1.51028623E+00  2.26294869E+00  1.56770076E+00  2.23682226E+00  1.44073762E+00
  2.18814447E+00  2.23682226E+00  1.44073762E+00  1.51028623E+00  2.18814447E+00
  2.26294869E+00  1.56770076E+00  1.67925187E+00  2.14883699E+00  1.57389189E+00
  2.14883699E+00  1.57389189E+00  2.17858451E+00  1.51028623E+00  2.23682226E+00
  1.44073762E+00  2.26294869E+00  1.56770076E+00  2.18814447E+00  1.57389189E+00
  1.67925187E+00  2.14883699E+00  1.57389189E+00  2.17858451E+00  2.14883699E+00
 -2.44267990E+00  2.19940077E+00  0.00000000E+00 -1.64110463E+00  1.57559291E+00
 -6.55117213E-02  2.42462900E+00 -0.00000000E+00 -2.41786999E+00 -0.00000000E+00
 -2.42462900E+00  1.44068632E+00 -1.44068632E+00  2.41786999E+00  0.00000000E+00
 -2.24272692E+00  1.42389943E-01  2.46621113E+00  6.40717220E-02  2.44918858E+00
 -1.51017554E+00  1.57424726E+00 -2.32382119E+00 -0.00000000E+00 -0.00000000E+00
 -1.72255012E+00  1.72255012E+00 -0.00000000E+00 -2.19940077E+00  6.55117213E-02
  1.64110463E+00  2.44267990E+00 -1.57559291E+00  0.00000000E+00  0.00000000E+00
  2.44267990E+00 -1.57559291E+00  1.64110463E+00 -2.19940077E+00  6.55117213E-02
  0.00000000E+00 -2.44267990E+00  1.57559291E+00 -1.64110463E+00  2.19940077E+00
 -6.55117213E-02 -0.00000000E+00 -1.57424726E+00  2.32382119E+00  1.51017554E+00
 -6.40717220E-02 -2.44918858E+00 -2.46621113E+00  2.24272692E+00 -1.42389943E-01
 -6.40717220E-02 -2.44918858E+00  1.51017554E+00  2.24272692E+00 -1.42389943E-01
 -2.46621113E+00 -1.57424726E+00  2.32382119E+00 -0.00000000E+00 -0.00000000E+00
  2.42462900E+00 -1.44068632E+00 -2.42462900E+00 -0.00000000E+00  2.41786999E+00
  1.44068632E+00 -2.41786999E+00  1.49011612E-08  0.00000000E+00  1.67926255E+00
 -2.30196138E+00 -1.67926255E+00  1.49011612E-08  2.30196138E+00  2.30196138E+00
 -2.30196138E+00  0.00000000E+00  6.40717220E-02 -1.51017554E+00  2.44918858E+00
  1.57424726E+00 -0.00000000E+00 -2.32382119E+00 -2.24272692E+00  2.46621113E+00
  1.42389943E-01
ZRed-Constraint2                           R   N=         151
  2.05956840E+00  2.92945272E+00  2.93198656E+00  2.97715403E+00  2.61725730E+00
  2.92945272E+00  2.92945272E+00  2.92945272E+00  2.05956841E+00  2.97715403E+00
  2.05956841E+00  2.97715403E+00  2.93198658E+00  2.05396945E+00  2.90847839E+00
  2.05956839E+00  2.97715403E+00  2.05396945E+00  2.24014469E+00  2.26578921E+00
  2.18277272E+00  1.51705236E+00  1.43177253E+00  1.56684822E+00  1.62454029E+00
  1.72664441E+00  1.62454030E+00  1.62454030E+00  1.62454030E+00  1.72664441E+00
  1.51705236E+00  2.26578920E+00  1.56684822E+00  2.24014470E+00  1.43177253E+00
  2.18277274E+00  2.24014470E+00  1.43177253E+00  1.51705236E+00  2.18277274E+00
  2.26578920E+00  1.56684822E+00  1.68957108E+00  2.14360527E+00  1.57474443E+00
  2.14360527E+00  1.57474444E+00  2.18051305E+00  1.51705236E+00  2.24014471E+00
  1.43177253E+00  2.26578919E+00  1.56684822E+00  2.18277274E+00  1.57474444E+00
  1.68957108E+00  2.14360527E+00  1.57474444E+00  2.18051305E+00  2.14360527E+00
 -2.45781762E+00  2.19162152E+00  0.00000000E+00 -1.63374617E+00  1.57433146E+00
 -5.94147056E-02  2.44054070E+00  2.10734243E-08 -2.41086103E+00  0.00000000E+00
 -2.44054070E+00  1.43178358E+00 -1.43178358E+00  2.41086103E+00  0.00000000E+00
 -2.24311233E+00  1.40868914E-01  2.46482934E+00  5.81625453E-02  2.44214379E+00
 -1.51708109E+00  1.57524364E+00 -2.32396043E+00  0.00000000E+00  0.00000000E+00
 -1.73002952E+00  1.73002952E+00  0.00000000E+00 -2.19162154E+00  5.94147056E-02
  1.63374617E+00  2.45781760E+00 -1.57433146E+00  0.00000000E+00  0.00000000E+00
  2.45781760E+00 -1.57433146E+00  1.63374617E+00 -2.19162153E+00  5.94147121E-02
  0.00000000E+00 -2.45781760E+00  1.57433146E+00 -1.63374617E+00  2.19162154E+00
 -5.94147121E-02  1.49011612E-08 -1.57524364E+00  2.32396043E+00  1.51708109E+00
 -5.81625517E-02 -2.44214379E+00 -2.46482932E+00  2.24311234E+00 -1.40868895E-01
 -5.81625453E-02 -2.44214379E+00  1.51708109E+00  2.24311235E+00 -1.40868895E-01
 -2.46482932E+00 -1.57524363E+00  2.32396043E+00  1.49011612E-08  0.00000000E+00
  2.44054070E+00 -1.43178358E+00 -2.44054070E+00  0.00000000E+00  2.41086103E+00
  1.43178358E+00 -2.41086103E+00  1.49011612E-08  0.00000000E+00  1.68958864E+00
 -2.29679834E+00 -1.68958864E+00  1.49011612E-08  2.29679834E+00  2.29679834E+00
 -2.29679834E+00  0.00000000E+00  5.81625517E-02 -1.51708109E+00  2.44214379E+00
  1.57524364E+00  1.49011612E-08 -2.32396043E+00 -2.24311235E+00  2.46482932E+00
  1.40868888E-01
SymInf integers                            I   N=          26
           4           4           1           1           1          -1
          -1           1          -1           1           1           1
          -1           1           0           0           0           0
           0           0           0           0           0           0
           0           0
RotTr to input orientation                 R   N=          12
 -4.28626380E-16  1.00000000E+00 -0.00000000E+00  1.00000000E+00  4.28626380E-16
  0.00000000E+00  0.00000000E+00  0.00000000E+00 -1.00000000E+00 -1.74974653E-09
  3.49949279E-10  3.77642636E-01
Number of contracted shells                I               50
Number of primitive shells                 I              118
Pure/Cartesian d shells                    I                1
Pure/Cartesian f shells                    I                0
Highest angular momentum                   I                2
Largest degree of contraction              I                6
Shell types                                I   N=          50
           0          -1          -1           2           0           0
           1           0          -1          -1           2           0
          -1          -1           2           0          -1          -1
           2           0           0           1           0          -1
          -1           2           0           0           1           0
          -1          -1           2           0           0           1
           0          -1          -1           2           0           0
           1           0          -1          -1           2           0
           0           1
Number of primitives per shell             I   N=          50
           6           3           1           1           3           1
           1           6           3           1           1           6
           3           1           1           6           3           1
           1           3           1           1           6           3
           1           1           3           1           1           6
           3           1           1           3           1           1
           6           3           1           1           3           1
           1           6           3           1           1           3
           1           1
Shell to atom map                          I   N=          50
           1           1           1           1           2           2
           2           3           3           3           3           4
           4           4           4           5           5           5
           5           6           6           6           7           7
           7           7           8           8           8           9
           9           9           9          10          10          10
          11          11          11          11          12          12
          12          13          13          13          13          14
          14          14
Primitive exponents                        R   N=         118
  3.04752488E+03  4.57369518E+02  1.03948685E+02  2.92101553E+01  9.28666296E+00
  3.16392696E+00  7.86827235E+00  1.88128854E+00  5.44249258E-01  1.68714478E-01
  8.00000000E-01  1.87311370E+01  2.82539436E+00  6.40121692E-01  1.61277759E-01
  1.10000000E+00  3.04752488E+03  4.57369518E+02  1.03948685E+02  2.92101553E+01
  9.28666296E+00  3.16392696E+00  7.86827235E+00  1.88128854E+00  5.44249258E-01
  1.68714478E-01  8.00000000E-01  3.04752488E+03  4.57369518E+02  1.03948685E+02
  2.92101553E+01  9.28666296E+00  3.16392696E+00  7.86827235E+00  1.88128854E+00
  5.44249258E-01  1.68714478E-01  8.00000000E-01  3.04752488E+03  4.57369518E+02
  1.03948685E+02  2.92101553E+01  9.28666296E+00  3.16392696E+00  7.86827235E+00
  1.88128854E+00  5.44249258E-01  1.68714478E-01  8.00000000E-01  1.87311370E+01
  2.82539436E+00  6.40121692E-01  1.61277759E-01  1.10000000E+00  3.04752488E+03
  4.57369518E+02  1.03948685E+02  2.92101553E+01  9.28666296E+00  3.16392696E+00
  7.86827235E+00  1.88128854E+00  5.44249258E-01  1.68714478E-01  8.00000000E-01
  1.87311370E+01  2.82539436E+00  6.40121692E-01  1.61277759E-01  1.10000000E+00
  3.04752488E+03  4.57369518E+02  1.03948685E+02  2.92101553E+01  9.28666296E+00
  3.16392696E+00  7.86827235E+00  1.88128854E+00  5.44249258E-01  1.68714478E-01
  8.00000000E-01  1.87311370E+01  2.82539436E+00  6.40121692E-01  1.61277759E-01
  1.10000000E+00  3.04752488E+03  4.57369518E+02  1.03948685E+02  2.92101553E+01
  9.28666296E+00  3.16392696E+00  7.86827235E+00  1.88128854E+00  5.44249258E-01
  1.68714478E-01  8.00000000E-01  1.87311370E+01  2.82539436E+00  6.40121692E-01
  1.61277759E-01  1.10000000E+00  3.04752488E+03  4.57369518E+02  1.03948685E+02
  2.92101553E+01  9.28666296E+00  3.16392696E+00  7.86827235E+00  1.88128854E+00
  5.44249258E-01  1.68714478E-01  8.00000000E-01  1.87311370E+01  2.82539436E+00
  6.40121692E-01  1.61277759E-01  1.10000000E+00
Contraction coefficients                   R   N=         118
  1.83473713E-03  1.40373228E-02  6.88426223E-02  2.32184443E-01  4.67941348E-01
  3.62311985E-01 -1.19332420E-01 -1.60854152E-01  1.14345644E+00  1.00000000E+00
  1.00000000E+00  3.34946043E-02  2.34726953E-01  8.13757326E-01  1.00000000E+00
  1.00000000E+00  1.83473713E-03  1.40373228E-02  6.88426223E-02  2.32184443E-01
  4.67941348E-01  3.62311985E-01 -1.19332420E-01 -1.60854152E-01  1.14345644E+00
  1.00000000E+00  1.00000000E+00  1.83473713E-03  1.40373228E-02  6.88426223E-02
  2.32184443E-01  4.67941348E-01  3.62311985E-01 -1.19332420E-01 -1.60854152E-01
  1.14345644E+00  1.00000000E+00  1.00000000E+00  1.83473713E-03  1.40373228E-02
  6.88426223E-02  2.32184443E-01  4.67941348E-01  3.62311985E-01 -1.19332420E-01
 -1.60854152E-01  1.14345644E+00  1.00000000E+00  1.00000000E+00  3.34946043E-02
  2.34726953E-01  8.13757326E-01  1.00000000E+00  1.00000000E+00  1.83473713E-03
  1.40373228E-02  6.88426223E-02  2.32184443E-01  4.67941348E-01  3.62311985E-01
 -1.19332420E-01 -1.60854152E-01  1.14345644E+00  1.00000000E+00  1.00000000E+00
  3.34946043E-02  2.34726953E-01  8.13757326E-01  1.00000000E+00  1.00000000E+00
  1.83473713E-03  1.40373228E-02  6.88426223E-02  2.32184443E-01  4.67941348E-01
  3.62311985E-01 -1.19332420E-01 -1.60854152E-01  1.14345644E+00  1.00000000E+00
  1.00000000E+00  3.34946043E-02  2.34726953E-01  8.13757326E-01  1.00000000E+00
  1.00000000E+00  1.83473713E-03  1.40373228E-02  6.88426223E-02  2.32184443E-01
  4.67941348E-01  3.62311985E-01 -1.19332420E-01 -1.60854152E-01  1.14345644E+00
  1.00000000E+00  1.00000000E+00  3.34946043E-02  2.34726953E-01  8.13757326E-01
  1.00000000E+00  1.00000000E+00  1.83473713E-03  1.40373228E-02  6.88426223E-02
  2.32184443E-01  4.67941348E-01  3.62311985E-01 -1.19332420E-01 -1.60854152E-01
  1.14345644E+00  1.00000000E+00  1.00000000E+00  3.34946043E-02  2.34726953E-01
  8.13757326E-01  1.00000000E+00  1.00000000E+00
P(S=P) Contraction coefficients            R   N=         118
  0.00000000E+00  0.00000000E+00  0.00000000E+00  0.00000000E+00  0.00000000E+00
  0.00000000E+00  6.89990666E-02  3.16423961E-01  7.44308291E-01  1.00000000E+00
  0.00000000E+00  0.00000000E+00  0.00000000E+00  0.00000000E+00  0.00000000E+00
  0.00000000E+00  0.00000000E+00  0.00000000E+00  0.00000000E+00  0.00000000E+00
  0.00000000E+00  0.00000000E+00  6.89990666E-02  3.16423961E-01  7.44308291E-01
  1.00000000E+00  0.00000000E+00  0.00000000E+00  0.00000000E+00  0.00000000E+00
  0.00000000E+00  0.00000000E+00  0.00000000E+00  6.89990666E-02  3.16423961E-01
  7.44308291E-01  1.00000000E+00  0.00000000E+00  0.00000000E+00  0.00000000E+00
  0.00000000E+00  0.00000000E+00  0.00000000E+00  0.00000000E+00  6.89990666E-02
  3.16423961E-01  7.44308291E-01  1.00000000E+00  0.00000000E+00  0.00000000E+00
  0.00000000E+00  0.00000000E+00  0.00000000E+00  0.00000000E+00  0.00000000E+00
  0.00000000E+00  0.00000000E+00  0.00000000E+00  0.00000000E+00  0.00000000E+00
  6.89990666E-02  3.16423961E-01  7.44308291E-01  1.00000000E+00  0.00000000E+00
  0.00000000E+00  0.00000000E+00  0.00000000E+00  0.00000000E+00  0.00000000E+00
  0.00000000E+00  0.00000000E+00  0.00000000E+00  0.00000000E+00  0.00000000E+00
  0.00000000E+00  6.89990666E-02  3.16423961E-01  7.44308291E-01  1.00000000E+00
  0.00000000E+00  0.00000000E+00  0.00000000E+00  0.00000000E+00  0.00000000E+00
  0.00000000E+00  0.00000000E+00  0.00000000E+00  0.00000000E+00  0.00000000E+00
  0.00000000E+00  0.00000000E+00  6.89990666E-02  3.16423961E-01  7.44308291E-01
  1.00000000E+00  0.00000000E+00  0.00000000E+00  0.00000000E+00  0.00000000E+00
  0.00000000E+00  0.00000000E+00  0.00000000E+00  0.00000000E+00  0.00000000E+00
  0.00000000E+00  0.00000000E+00  0.00000000E+00  6.89990666E-02  3.16423961E-01
  7.44308291E-01  1.00000000E+00  0.00000000E+00  0.00000000E+00  0.00000000E+00
  0.00000000E+00  0.00000000E+00  0.00000000E+00
Coordinates of each shell                  R   N=         150
 -2.21117065E+00  1.46234164E+00 -1.53358624E-01 -2.21117065E+00  1.46234164E+00
 -1.53358624E-01 -2.21117065E+00  1.46234164E+00 -1.53358624E-01 -2.21117065E+00
  1.46234164E+00 -1.53358624E-01 -3.78192075E+00  2.76446837E+00 -1.65048965E-01
 -3.78192075E+00  2.76446837E+00 -1.65048965E-01 -3.78192075E+00  2.76446837E+00
 -1.65048965E-01 -5.99938579E-27  1.28576815E+00 -2.05208332E+00 -5.99938579E-27
  1.28576815E+00 -2.05208332E+00 -5.99938579E-27  1.28576815E+00 -2.05208332E+00
 -5.99938579E-27  1.28576815E+00 -2.05208332E+00 -1.57461185E-16 -1.28576815E+00
 -2.05208332E+00 -1.57461185E-16 -1.28576815E+00 -2.05208332E+00 -1.57461185E-16
 -1.28576815E+00 -2.05208332E+00 -1.57461185E-16 -1.28576815E+00 -2.05208332E+00
 -2.21117065E+00 -1.46234164E+00 -1.53358624E-01 -2.21117065E+00 -1.46234164E+00
 -1.53358624E-01 -2.21117065E+00 -1.46234164E+00 -1.53358624E-01 -2.21117065E+00
 -1.46234164E+00 -1.53358624E-01 -3.78192075E+00 -2.76446837E+00 -1.65048965E-01
 -3.78192075E+00 -2.76446837E+00 -1.65048965E-01 -3.78192075E+00 -2.76446837E+00
 -1.65048965E-01  2.21117065E+00  1.46234164E+00 -1.53358624E-01  2.21117065E+00
  1.46234164E+00 -1.53358624E-01  2.21117065E+00  1.46234164E+00 -1.53358624E-01
  2.21117065E+00  1.46234164E+00 -1.53358624E-01  3.78192075E+00  2.76446837E+00
 -1.65048965E-01  3.78192075E+00  2.76446837E+00 -1.65048965E-01  3.78192075E+00
  2.76446837E+00 -1.65048965E-01 -1.81277278E-26  1.45314650E+00  1.83010088E+00
 -1.81277278E-26  1.45314650E+00  1.83010088E+00 -1.81277278E-26  1.45314650E+00
  1.83010088E+00 -1.81277278E-26  1.45314650E+00  1.83010088E+00 -1.06141235E-27
  2.61637842E+00  3.50229605E+00 -1.06141235E-27  2.61637842E+00  3.50229605E+00
 -1.06141235E-27  2.61637842E+00  3.50229605E+00  2.21117065E+00 -1.46234164E+00
 -1.53358624E-01  2.21117065E+00 -1.46234164E+00 -1.53358624E-01  2.21117065E+00
 -1.46234164E+00 -1.53358624E-01  2.21117065E+00 -1.46234164E+00 -1.53358624E-01
  3.78192075E+00 -2.76446837E+00 -1.65048965E-01  3.78192075E+00 -2.76446837E+00
 -1.65048965E-01  3.78192075E+00 -2.76446837E+00 -1.65048965E-01 -1.77959120E-16
 -1.45314650E+00  1.83010088E+00 -1.77959120E-16 -1.45314650E+00  1.83010088E+00
 -1.77959120E-16 -1.45314650E+00  1.83010088E+00 -1.77959120E-16 -1.45314650E+00
  1.83010088E+00 -3.20413946E-16 -2.61637842E+00  3.50229605E+00 -3.20413946E-16
 -2.61637842E+00  3.50229605E+00 -3.20413946E-16 -2.61637842E+00  3.50229605E+00
Num ILSW                                   I              100
ILSW                                       I   N=         100
           0           1           0           0           2           0
           0           0           0           0           0          -1
           5           0           0           0           2           0
           0           0           1           0           1           0
           1           0           0           0           0           0
           0           0      100000           0          -1           0
           0           0           0           0           0           0
           0           0           0           1           0           0
           0 -2000000000           1           0           0           0
           0           0           4          52           0           0
           0           0           0           0           0           0
           0           0           0           0           0           1
           0           0           0           0           0           0
           0           0           0           0           0           0
           0           0           0           0           0           0
           0           0           0           0           0           0
           0           0           0           0
Num RLSW                                   I               52
RLSW                                       R   N=          52
  1.00000000E+00  1.00000000E+00  1.00000000E+00  1.00000000E+00  1.00000000E+00
  0.00000000E+00  0.00000000E+00  1.00000000E+00  0.00000000E+00  0.00000000E+00
  0.00000000E+00  0.00000000E+00  1.00000000E+00  0.00000000E+00  0.00000000E+00
  0.00000000E+00  0.00000000E+00  1.00000000E+00  0.00000000E+00  0.00000000E+00
  0.00000000E+00  0.00000000E+00  1.00000000E+00  0.00000000E+00  0.00000000E+00
  0.00000000E+00  0.00000000E+00  1.00000000E+00  0.00000000E+00  0.00000000E+00
  0.00000000E+00  0.00000000E+00  1.00000000E+00  0.00000000E+00  0.00000000E+00
  0.00000000E+00  0.00000000E+00  0.00000000E+00  1.00000000E+00  1.00000000E+00
  0.00000000E+00  1.00000000E+00  0.00000000E+00  0.00000000E+00  0.00000000E+00
  0.00000000E+00  0.00000000E+00  0.00000000E+00  0.00000000E+00  0.00000000E+00
  0.00000000E+00  0.00000000E+00
MxBond                                     I                4
NBond                                      I   N=          14
           4           1           3           3           4           1
           4           1           4           1           4           1
           4           1
IBond                                      I   N=          56
           2           3           5           9           1           0
           0           0           1           4           7           0
           3           5          11           0           1           4
           6          13           5           0           0           0
           3           8           9          11           7           0
           0           0           1           7          10          13
           9           0           0           0           4           7
          12          13          11           0           0           0
           5           9          11          14          13           0
           0           0
RBond                                      R   N=          56
  1.00000000E+00  1.00000000E+00  1.00000000E+00  1.00000000E+00  1.00000000E+00
  0.00000000E+00  0.00000000E+00  0.00000000E+00  1.00000000E+00  2.00000000E+00
  1.00000000E+00  0.00000000E+00  2.00000000E+00  1.00000000E+00  1.00000000E+00
  0.00000000E+00  1.00000000E+00  1.00000000E+00  1.00000000E+00  1.00000000E+00
  1.00000000E+00  0.00000000E+00  0.00000000E+00  0.00000000E+00  1.00000000E+00
  1.00000000E+00  1.00000000E+00  1.00000000E+00  1.00000000E+00  0.00000000E+00
  0.00000000E+00  0.00000000E+00  1.00000000E+00  1.00000000E+00  1.00000000E+00
  1.00000000E+00  1.00000000E+00  0.00000000E+00  0.00000000E+00  0.00000000E+00
  1.00000000E+00  1.00000000E+00  1.00000000E+00  1.00000000E+00  1.00000000E+00
  0.00000000E+00  0.00000000E+00  0.00000000E+00  1.00000000E+00  1.00000000E+00
  1.00000000E+00  1.00000000E+00  1.00000000E+00  0.00000000E+00  0.00000000E+00
  0.00000000E+00
Virial Ratio                               R      1.999659420515305E+00
SCF Energy                                 R     -3.061146633619022E+02
Total Energy                               R     -3.061146633619022E+02
RMS Force                                  R      1.706686481108756E-04
RMS Density                                R      2.105061533516723E-09
NImag                                      I                0
Job Status                                 I                1
Nuclear derivative order                   I                2
External E-field                           R   N=          35
  0.00000000E+00  0.00000000E+00  0.00000000E+00  0.00000000E+00  0.00000000E+00
  0.00000000E+00  0.00000000E+00  0.00000000E+00  0.00000000E+00  0.00000000E+00
  0.00000000E+00  0.00000000E+00  0.00000000E+00  0.00000000E+00  0.00000000E+00
  0.00000000E+00  0.00000000E+00  0.00000000E+00  0.00000000E+00  0.00000000E+00
  0.00000000E+00  0.00000000E+00  0.00000000E+00  0.00000000E+00  0.00000000E+00
  0.00000000E+00  0.00000000E+00  0.00000000E+00  0.00000000E+00  0.00000000E+00
  0.00000000E+00  0.00000000E+00  0.00000000E+00  0.00000000E+00  0.00000000E+00
IOpCl                                      I                0
IROHF                                      I                0
Alpha Orbital Energies                     R   N=         150
 -1.12497165E+01 -1.12491488E+01 -1.12463259E+01 -1.12462783E+01 -1.12457858E+01
 -1.12457250E+01 -1.12228301E+01 -1.12212994E+01 -1.29839773E+00 -1.02436043E+00
 -9.99266540E-01 -9.88148271E-01 -7.91134627E-01 -7.90026162E-01 -7.32863642E-01
 -6.98317714E-01 -6.30507482E-01 -6.29152093E-01 -6.09128343E-01 -6.02357069E-01
 -4.76732555E-01 -4.63282565E-01 -4.27533039E-01 -4.26996645E-01 -4.05746488E-01
 -3.80872487E-01 -3.05489268E-01  1.12374497E-01  2.13811194E-01  2.42311926E-01
  2.43007489E-01  2.50762380E-01  3.00658137E-01  3.09289745E-01  3.17283932E-01
  3.20798893E-01  3.21454499E-01  3.70810229E-01  3.84987717E-01  4.07446648E-01
  4.43851342E-01  4.71786075E-01  4.83611322E-01  5.68762170E-01  5.88353811E-01
  6.76239719E-01  6.86019926E-01  6.99261916E-01  7.01443239E-01  7.16250997E-01
  7.46008800E-01  7.50938688E-01  7.57534328E-01  7.76662574E-01  8.20798945E-01
  8.45090845E-01  9.03039984E-01  9.32598521E-01  9.52771579E-01  9.55727717E-01
  9.75687431E-01  9.90066813E-01  1.01727756E+00  1.01758777E+00  1.04714342E+00
  1.04993380E+00  1.05156327E+00  1.07399102E+00  1.07629547E+00  1.10241320E+00
  1.12184925E+00  1.13182589E+00  1.21893896E+00  1.29821349E+00  1.30248297E+00
  1.32063237E+00  1.44242973E+00  1.48236706E+00  1.52690470E+00  1.55836279E+00
  1.56269859E+00  1.60470262E+00  1.86274670E+00  1.91220549E+00  1.91390942E+00
  1.95009688E+00  1.99617948E+00  2.01890717E+00  2.03261491E+00  2.05173532E+00
  2.06802535E+00  2.07165604E+00  2.15811585E+00  2.15902909E+00  2.18045158E+00
  2.20265603E+00  2.21475235E+00  2.22974350E+00  2.24904346E+00  2.29315120E+00
  2.41476880E+00  2.45435491E+00  2.46603422E+00  2.49399125E+00  2.52114581E+00
  2.55232257E+00  2.56205412E+00  2.58284556E+00  2.58806348E+00  2.66906674E+00
  2.68616890E+00  2.69307524E+00  2.71099249E+00  2.72800139E+00  2.76738147E+00
  2.77690523E+00  2.77875545E+00  2.79751794E+00  2.80699191E+00  2.83126508E+00
  2.89553683E+00  2.93219991E+00  2.95535616E+00  2.97658167E+00  2.98422452E+00
  3.05025790E+00  3.07505710E+00  3.11553281E+00  3.12514938E+00  3.14857036E+00
  3.23253925E+00  3.33387950E+00  3.33623448E+00  3.40198426E+00  3.41513820E+00
  3.44274623E+00  3.60747564E+00  3.63613043E+00  3.75162550E+00  3.78579369E+00
  3.94315468E+00  4.33058729E+00  4.76703677E+00  4.93700739E+00  4.93862102E+00
  4.97568523E+00  5.36524168E+00  5.39452701E+00  5.51219723E+00  6.16841665E+00
Alpha MO coefficients                      R   N=       22500
  5.01796390E-02  1.26059202E-03  2.54674748E-04  2.62922407E-05  2.34532138E-04
  4.06527577E-03  1.96952434E-03 -3.66801742E-04  9.30890103E-04 -2.10379503E-04
 -1.58171858E-04 -3.36024870E-04 -1.90680588E-04 -7.59471038E-05 -1.01697743E-04
 -1.67032509E-04  3.08774048E-04 -1.05922550E-04 -2.12060647E-06 -5.44213106E-05
  1.30837684E-03  6.27052595E-05  0.00000000E+00 -5.22093247E-05  1.87769030E-04
 -1.12325284E-03  0.00000000E+00  8.34524018E-05 -3.23263120E-04 -1.59774640E-04
  3.68185849E-05  2.95683020E-04  0.00000000E+00  0.00000000E+00 -4.27029405E-05
  1.30837684E-03  6.27052595E-05  0.00000000E+00  5.22093247E-05  1.87769030E-04
 -1.12325284E-03  0.00000000E+00 -8.34524018E-05 -3.23263120E-04 -1.59774640E-04
  3.68185849E-05  2.95683020E-04  0.00000000E+00  0.00000000E+00  4.27029405E-05
  5.01796390E-02  1.26059202E-03  2.54674748E-04 -2.62922407E-05  2.34532138E-04
  4.06527577E-03  1.96952434E-03  3.66801742E-04  9.30890103E-04 -2.10379503E-04
 -1.58171858E-04 -3.36024870E-04  1.90680588E-04 -7.59471038E-05  1.01697743E-04
 -1.67032509E-04  3.08774048E-04 -1.05922550E-04  2.12060647E-06 -5.44213106E-05
  5.01796390E-02  1.26059202E-03 -2.54674748E-04  2.62922407E-05  2.34532138E-04
  4.06527577E-03 -1.96952434E-03 -3.66801742E-04  9.30890103E-04 -2.10379503E-04
 -1.58171858E-04 -3.36024870E-04  1.90680588E-04  7.59471038E-05 -1.01697743E-04
 -1.67032509E-04  3.08774048E-04  1.05922550E-04 -2.12060647E-06 -5.44213106E-05
  7.00699457E-01  2.07320491E-02  0.00000000E+00 -6.63896520E-04 -5.71835257E-04
 -1.11111110E-02  0.00000000E+00  1.50579267E-03  4.49036242E-03 -1.08020421E-03
 -1.00685610E-03 -6.34700624E-04  0.00000000E+00  0.00000000E+00  3.20889508E-04
 -5.13177581E-04 -2.59682822E-04  0.00000000E+00  2.35829947E-04  2.15417454E-04
  5.01796390E-02  1.26059202E-03 -2.54674748E-04 -2.62922407E-05  2.34532138E-04
  4.06527577E-03 -1.96952434E-03  3.66801742E-04  9.30890103E-04 -2.10379503E-04
 -1.58171858E-04 -3.36024870E-04 -1.90680588E-04  7.59471038E-05  1.01697743E-04
 -1.67032509E-04  3.08774048E-04  1.05922550E-04  2.12060647E-06 -5.44213106E-05
  7.00699457E-01  2.07320491E-02  0.00000000E+00  6.63896520E-04 -5.71835257E-04
 -1.11111110E-02  0.00000000E+00 -1.50579267E-03  4.49036242E-03 -1.08020421E-03
 -1.00685610E-03 -6.34700624E-04  0.00000000E+00  0.00000000E+00 -3.20889508E-04
 -5.13177581E-04 -2.59682822E-04  0.00000000E+00 -2.35829947E-04  2.15417454E-04
  5.17835598E-02  1.09764043E-03  2.62974177E-04  1.59115033E-05  2.90479127E-04
  1.18024730E-02  5.09437215E-03 -3.01691880E-03  1.58967750E-03 -2.90200788E-04
 -2.17080495E-04 -3.85560605E-04  8.85541867E-05 -1.17685542E-04  1.37858943E-04
 -3.35497269E-05  1.07867005E-03 -6.92580087E-05 -3.01879854E-05 -1.16569397E-04
  1.51359794E-03  2.28792747E-04  0.00000000E+00  1.87947726E-05  7.27282005E-05
 -5.72559396E-03  0.00000000E+00  1.09856265E-03 -1.29508887E-03 -2.19469255E-04
 -2.60011107E-05  2.39879932E-04  0.00000000E+00  0.00000000E+00  5.76100253E-05
 -1.51359794E-03 -2.28792747E-04  0.00000000E+00  1.87947726E-05 -7.27282005E-05
  5.72559396E-03  0.00000000E+00  1.09856265E-03  1.29508887E-03  2.19469255E-04
  2.60011107E-05 -2.39879932E-04  0.00000000E+00  0.00000000E+00  5.76100253E-05
 -5.17835598E-02 -1.09764043E-03 -2.62974177E-04  1.59115033E-05 -2.90479127E-04
 -1.18024730E-02 -5.09437215E-03 -3.01691880E-03 -1.58967750E-03  2.90200788E-04
  2.17080495E-04  3.85560605E-04  8.85541867E-05  1.17685542E-04  1.37858943E-04
  3.35497269E-05 -1.07867005E-03  6.92580087E-05 -3.01879854E-05  1.16569397E-04
  5.17835598E-02  1.09764043E-03 -2.62974177E-04  1.59115033E-05  2.90479127E-04
  1.18024730E-02 -5.09437215E-03 -3.01691880E-03  1.58967750E-03 -2.90200788E-04
 -2.17080495E-04 -3.85560605E-04 -8.85541867E-05  1.17685542E-04  1.37858943E-04
 -3.35497269E-05  1.07867005E-03  6.92580087E-05 -3.01879854E-05 -1.16569397E-04
  7.00820151E-01  2.14663491E-02  0.00000000E+00 -2.97418921E-06 -6.78438861E-04
 -3.10227615E-02  0.00000000E+00  9.20484782E-03  9.23369691E-03 -7.08499357E-04
 -3.17108889E-04 -4.02594664E-04  0.00000000E+00  0.00000000E+00  2.08019958E-04
 -2.46287409E-04 -1.42813544E-03  0.00000000E+00  7.38699651E-06  2.66523406E-04
 -5.17835598E-02 -1.09764043E-03  2.62974177E-04  1.59115033E-05 -2.90479127E-04
 -1.18024730E-02  5.09437215E-03 -3.01691880E-03 -1.58967750E-03  2.90200788E-04
  2.17080495E-04  3.85560605E-04 -8.85541867E-05 -1.17685542E-04  1.37858943E-04
  3.35497269E-05 -1.07867005E-03 -6.92580087E-05 -3.01879854E-05  1.16569397E-04
 -7.00820151E-01 -2.14663491E-02  0.00000000E+00 -2.97418921E-06  6.78438861E-04
  3.10227615E-02  0.00000000E+00  9.20484782E-03 -9.23369691E-03  7.08499357E-04
  3.17108889E-04  4.02594664E-04  0.00000000E+00  0.00000000E+00  2.08019958E-04
  2.46287409E-04  1.42813544E-03  0.00000000E+00  7.38699651E-06 -2.66523406E-04
  4.98024349E-01  1.46250116E-02  4.04530249E-04 -4.59340566E-04 -2.33508219E-05
 -7.06982884E-03 -2.80796287E-03  1.02627189E-03  1.22737674E-05 -5.47092088E-04
 -6.97837079E-04 -6.83202068E-04 -2.14896046E-04 -1.16885620E-05 -1.52081614E-05
 -3.43902338E-04 -1.17920172E-04 -1.12924693E-04  1.87946429E-04 -4.80940644E-06
  0.00000000E+00  0.00000000E+00 -3.26357755E-04  0.00000000E+00  0.00000000E+00
  0.00000000E+00 -1.69821063E-03  0.00000000E+00  0.00000000E+00  0.00000000E+00
  0.00000000E+00  0.00000000E+00  1.28733576E-04  1.48286303E-04  0.00000000E+00
  0.00000000E+00  0.00000000E+00 -3.26357755E-04  0.00000000E+00  0.00000000E+00
  0.00000000E+00 -1.69821063E-03  0.00000000E+00  0.00000000E+00  0.00000000E+00
  0.00000000E+00  0.00000000E+00 -1.28733576E-04  1.48286303E-04  0.00000000E+00
  4.98024349E-01  1.46250116E-02  4.04530249E-04  4.59340566E-04 -2.33508219E-05
 -7.06982884E-03 -2.80796287E-03 -1.02627189E-03  1.22737674E-05 -5.47092088E-04
 -6.97837079E-04 -6.83202068E-04  2.14896046E-04 -1.16885620E-05  1.52081614E-05
 -3.43902338E-04 -1.17920172E-04 -1.12924693E-04 -1.87946429E-04 -4.80940644E-06
 -4.98024349E-01 -1.46250116E-02  4.04530249E-04  4.59340566E-04  2.33508219E-05
  7.06982884E-03 -2.80796287E-03 -1.02627189E-03 -1.22737674E-05  5.47092088E-04
  6.97837079E-04  6.83202068E-04 -2.14896046E-04 -1.16885620E-05  1.52081614E-05
  3.43902338E-04  1.17920172E-04 -1.12924693E-04 -1.87946429E-04  4.80940644E-06
  0.00000000E+00  0.00000000E+00 -3.47939051E-04  0.00000000E+00  0.00000000E+00
  0.00000000E+00 -1.71052609E-03  0.00000000E+00  0.00000000E+00  0.00000000E+00
  0.00000000E+00  0.00000000E+00  1.52871667E-04 -1.14455559E-04  0.00000000E+00
  0.00000000E+00  0.00000000E+00  1.00145334E-04  0.00000000E+00  0.00000000E+00
 -4.98024349E-01 -1.46250116E-02  4.04530249E-04 -4.59340566E-04  2.33508219E-05
  7.06982884E-03 -2.80796287E-03  1.02627189E-03 -1.22737674E-05  5.47092088E-04
  6.97837079E-04  6.83202068E-04  2.14896046E-04 -1.16885620E-05 -1.52081614E-05
  3.43902338E-04  1.17920172E-04 -1.12924693E-04  1.87946429E-04  4.80940644E-06
  0.00000000E+00  0.00000000E+00 -3.47939051E-04  0.00000000E+00  0.00000000E+00
  0.00000000E+00 -1.71052609E-03  0.00000000E+00  0.00000000E+00  0.00000000E+00
  0.00000000E+00  0.00000000E+00 -1.52871667E-04 -1.14455559E-04  0.00000000E+00
  0.00000000E+00  0.00000000E+00  1.00145334E-04  0.00000000E+00  0.00000000E+00
  4.95405373E-01  1.44387451E-02  2.58156311E-04 -4.64161239E-04 -4.25004680E-05
 -8.97261158E-03 -3.99277394E-03  1.26738908E-03 -1.25363262E-04 -4.72631066E-04
 -7.73455613E-04 -7.75289315E-04 -1.67631747E-04 -3.15318800E-06 -3.34777292E-06
 -3.32326977E-04 -3.71170223E-04 -6.48999256E-05  2.16059820E-04  3.75790990E-06
  1.07578352E-02  1.54281857E-04  0.00000000E+00  9.03561775E-06  2.68389642E-04
  6.78753345E-03  0.00000000E+00 -1.59972285E-04  2.25391624E-03 -2.90450549E-04
 -1.63061355E-04 -4.44533308E-04  0.00000000E+00  0.00000000E+00 -1.13440006E-04
  1.07578352E-02  1.54281857E-04  0.00000000E+00 -9.03561775E-06  2.68389642E-04
  6.78753345E-03  0.00000000E+00  1.59972285E-04  2.25391624E-03 -2.90450549E-04
 -1.63061355E-04 -4.44533308E-04  0.00000000E+00  0.00000000E+00  1.13440006E-04
  4.95405373E-01  1.44387451E-02  2.58156311E-04  4.64161239E-04 -4.25004680E-05
 -8.97261158E-03 -3.99277394E-03 -1.26738908E-03 -1.25363262E-04 -4.72631066E-04
 -7.73455613E-04 -7.75289315E-04  1.67631747E-04 -3.15318800E-06  3.34777292E-06
 -3.32326977E-04 -3.71170223E-04 -6.48999256E-05 -2.16059820E-04  3.75790990E-06
  4.95405373E-01  1.44387451E-02 -2.58156311E-04 -4.64161239E-04 -4.25004680E-05
 -8.97261158E-03  3.99277394E-03  1.26738908E-03 -1.25363262E-04 -4.72631066E-04
 -7.73455613E-04 -7.75289315E-04  1.67631747E-04  3.15318800E-06 -3.34777292E-06
 -3.32326977E-04 -3.71170223E-04  6.48999256E-05  2.16059820E-04  3.75790990E-06
 -7.13493004E-02 -2.32711533E-03  0.00000000E+00  1.11724150E-04 -2.05706707E-04
  7.82853224E-03  0.00000000E+00 -4.83056710E-04 -2.79290759E-03 -1.65482933E-04
 -3.73998545E-05 -2.50143806E-04  0.00000000E+00  0.00000000E+00  1.62426658E-04
 -1.57845767E-04  6.69581081E-05  0.00000000E+00 -4.03292543E-05  6.08728136E-05
  4.95405373E-01  1.44387451E-02 -2.58156311E-04  4.64161239E-04 -4.25004680E-05
 -8.97261158E-03  3.99277394E-03 -1.26738908E-03 -1.25363262E-04 -4.72631066E-04
 -7.73455613E-04 -7.75289315E-04 -1.67631747E-04  3.15318800E-06  3.34777292E-06
 -3.32326977E-04 -3.71170223E-04  6.48999256E-05 -2.16059820E-04  3.75790990E-06
 -7.13493004E-02 -2.32711533E-03  0.00000000E+00 -1.11724150E-04 -2.05706707E-04
  7.82853224E-03  0.00000000E+00  4.83056710E-04 -2.79290759E-03 -1.65482933E-04
 -3.73998545E-05 -2.50143806E-04  0.00000000E+00  0.00000000E+00 -1.62426658E-04
 -1.57845767E-04  6.69581081E-05  0.00000000E+00  4.03292543E-05  6.08728136E-05
  4.98274883E-01  1.50283899E-02  5.60614615E-04 -3.25200562E-05 -2.60904285E-05
 -1.83198936E-02 -5.38033871E-03  5.99404916E-03 -5.08483574E-05 -2.91661150E-04
 -1.35907179E-04 -3.82137129E-04 -2.09555599E-04 -1.68720299E-05  8.18029861E-06
 -2.70148360E-04 -9.79611203E-04 -2.19623374E-04  5.78177751E-05 -1.89590538E-06
  0.00000000E+00  0.00000000E+00 -3.55229373E-04  0.00000000E+00  0.00000000E+00
  0.00000000E+00 -3.07921916E-03  0.00000000E+00  0.00000000E+00  0.00000000E+00
  0.00000000E+00  0.00000000E+00 -2.41776110E-04  2.35682816E-04  0.00000000E+00
  0.00000000E+00  0.00000000E+00  3.55229373E-04  0.00000000E+00  0.00000000E+00
  0.00000000E+00  3.07921916E-03  0.00000000E+00  0.00000000E+00  0.00000000E+00
  0.00000000E+00  0.00000000E+00 -2.41776110E-04 -2.35682816E-04  0.00000000E+00
 -4.98274883E-01 -1.50283899E-02 -5.60614615E-04 -3.25200562E-05  2.60904285E-05
  1.83198936E-02  5.38033871E-03  5.99404916E-03  5.08483574E-05  2.91661150E-04
  1.35907179E-04  3.82137129E-04 -2.09555599E-04  1.68720299E-05  8.18029861E-06
  2.70148360E-04  9.79611203E-04  2.19623374E-04  5.78177751E-05  1.89590538E-06
 -4.98274883E-01 -1.50283899E-02  5.60614615E-04  3.25200562E-05  2.60904285E-05
  1.83198936E-02 -5.38033871E-03 -5.99404916E-03  5.08483574E-05  2.91661150E-04
  1.35907179E-04  3.82137129E-04 -2.09555599E-04 -1.68720299E-05 -8.18029861E-06
  2.70148360E-04  9.79611203E-04 -2.19623374E-04 -5.78177751E-05  1.89590538E-06
  0.00000000E+00  0.00000000E+00 -4.57470555E-04  0.00000000E+00  0.00000000E+00
  0.00000000E+00 -2.87896839E-03  0.00000000E+00  0.00000000E+00  0.00000000E+00
  0.00000000E+00  0.00000000E+00 -2.08136795E-04 -1.80892119E-04  0.00000000E+00
  0.00000000E+00  0.00000000E+00  1.82965649E-04  0.00000000E+00  0.00000000E+00
  4.98274883E-01  1.50283899E-02 -5.60614615E-04  3.25200562E-05 -2.60904285E-05
 -1.83198936E-02  5.38033871E-03 -5.99404916E-03 -5.08483574E-05 -2.91661150E-04
 -1.35907179E-04 -3.82137129E-04 -2.09555599E-04  1.68720299E-05 -8.18029861E-06
 -2.70148360E-04 -9.79611203E-04  2.19623374E-04 -5.78177751E-05 -1.89590538E-06
  0.00000000E+00  0.00000000E+00  4.57470555E-04  0.00000000E+00  0.00000000E+00
  0.00000000E+00  2.87896839E-03  0.00000000E+00  0.00000000E+00  0.00000000E+00
  0.00000000E+00  0.00000000E+00 -2.08136795E-04  1.80892119E-04  0.00000000E+00
  0.00000000E+00  0.00000000E+00 -1.82965649E-04  0.00000000E+00  0.00000000E+00
  4.95586275E-01  1.53137169E-02  3.51543887E-04 -5.79494635E-05 -1.00694446E-04
 -2.96739117E-02 -1.08017338E-02  9.17225662E-03 -3.74683961E-04 -1.85835526E-04
 -1.53571113E-04 -4.33692792E-04 -2.73348125E-04 -1.92907252E-05 -5.28604346E-06
 -3.61298818E-04 -2.20515533E-03 -1.40929470E-04  9.95474741E-05  1.68792767E-05
  1.00047011E-02 -9.66652456E-05  0.00000000E+00  2.72748700E-05  2.77723886E-04
  2.35822295E-02  0.00000000E+00 -3.70581701E-03  6.41662718E-03 -3.77675341E-04
 -4.13058780E-04 -6.04405223E-04  0.00000000E+00  0.00000000E+00  2.47704179E-04
 -1.00047011E-02  9.66652456E-05  0.00000000E+00  2.72748700E-05 -2.77723886E-04
 -2.35822295E-02  0.00000000E+00 -3.70581701E-03 -6.41662718E-03  3.77675341E-04
  4.13058780E-04  6.04405223E-04  0.00000000E+00  0.00000000E+00  2.47704179E-04
 -4.95586275E-01 -1.53137169E-02 -3.51543887E-04 -5.79494635E-05  1.00694446E-04
  2.96739117E-02  1.08017338E-02  9.17225662E-03  3.74683961E-04  1.85835526E-04
  1.53571113E-04  4.33692792E-04 -2.73348125E-04  1.92907252E-05 -5.28604346E-06
  3.61298818E-04  2.20515533E-03  1.40929470E-04  9.95474741E-05 -1.68792767E-05
  4.95586275E-01  1.53137169E-02 -3.51543887E-04 -5.79494635E-05 -1.00694446E-04
 -2.96739117E-02  1.08017338E-02  9.17225662E-03 -3.74683961E-04 -1.85835526E-04
 -1.53571113E-04 -4.33692792E-04  2.73348125E-04  1.92907252E-05 -5.28604346E-06
 -3.61298818E-04 -2.20515533E-03  1.40929470E-04  9.95474741E-05  1.68792767E-05
 -7.38835802E-02 -3.09672974E-03  0.00000000E+00  2.16616794E-05 -2.07864705E-04
  2.57316383E-02  0.00000000E+00 -6.10822483E-03 -8.65416683E-03 -3.25423316E-04
 -3.19103736E-04 -4.17834327E-04  0.00000000E+00  0.00000000E+00 -1.32613759E-04
 -1.67601893E-04  1.38905967E-03  0.00000000E+00  1.46207397E-05 -2.72142317E-06
 -4.95586275E-01 -1.53137169E-02  3.51543887E-04 -5.79494635E-05  1.00694446E-04
  2.96739117E-02 -1.08017338E-02  9.17225662E-03  3.74683961E-04  1.85835526E-04
  1.53571113E-04  4.33692792E-04  2.73348125E-04 -1.92907252E-05 -5.28604346E-06
  3.61298818E-04  2.20515533E-03 -1.40929470E-04  9.95474741E-05 -1.68792767E-05
  7.38835802E-02  3.09672974E-03  0.00000000E+00  2.16616794E-05  2.07864705E-04
 -2.57316383E-02  0.00000000E+00 -6.10822483E-03  8.65416683E-03  3.25423316E-04
  3.19103736E-04  4.17834327E-04  0.00000000E+00  0.00000000E+00 -1.32613759E-04
  1.67601893E-04 -1.38905967E-03  0.00000000E+00  1.46207397E-05  2.72142317E-06
 -7.91728827E-03 -3.49254060E-04  2.11262989E-04  3.24457336E-05 -2.27655438E-04
  4.97946192E-03  2.23613937E-03 -3.83915540E-04 -1.03632525E-03 -1.56158044E-04
 -6.89256295E-05 -2.48669774E-04 -1.52687631E-04  9.52926946E-05  7.11472932E-05
 -1.46784601E-04  2.32143986E-04 -1.03171541E-04 -2.53118185E-05  7.53559416E-05
  7.04203800E-01  2.08959062E-02  0.00000000E+00 -8.17473920E-04  1.04387636E-03
 -1.27232332E-02  0.00000000E+00  1.06809405E-03 -4.49414001E-03 -9.31205159E-04
 -7.86582192E-04 -9.78659478E-04  0.00000000E+00  0.00000000E+00 -2.88816142E-05
  7.04203800E-01  2.08959062E-02  0.00000000E+00  8.17473920E-04  1.04387636E-03
 -1.27232332E-02  0.00000000E+00 -1.06809405E-03 -4.49414001E-03 -9.31205159E-04
 -7.86582192E-04 -9.78659478E-04  0.00000000E+00  0.00000000E+00  2.88816142E-05
 -7.91728827E-03 -3.49254060E-04  2.11262989E-04 -3.24457336E-05 -2.27655438E-04
  4.97946192E-03  2.23613937E-03  3.83915540E-04 -1.03632525E-03 -1.56158044E-04
 -6.89256295E-05 -2.48669774E-04  1.52687631E-04  9.52926946E-05 -7.11472932E-05
 -1.46784601E-04  2.32143986E-04 -1.03171541E-04  2.53118185E-05  7.53559416E-05
 -7.91728827E-03 -3.49254060E-04 -2.11262989E-04  3.24457336E-05 -2.27655438E-04
  4.97946192E-03 -2.23613937E-03 -3.83915540E-04 -1.03632525E-03 -1.56158044E-04
 -6.89256295E-05 -2.48669774E-04  1.52687631E-04 -9.52926946E-05  7.11472932E-05
 -1.46784601E-04  2.32143986E-04  1.03171541E-04 -2.53118185E-05  7.53559416E-05
 -1.74821860E-04 -7.85731155E-05  0.00000000E+00  9.79114881E-06 -9.74433434E-05
 -1.36393804E-03  0.00000000E+00 -1.11320905E-04  1.84686687E-04 -1.40851104E-04
  6.48304355E-05  3.76813842E-04  0.00000000E+00  0.00000000E+00  1.06163166E-04
 -5.06798805E-05  1.95034943E-04  0.00000000E+00  5.58691751E-05  6.27589613E-05
 -7.91728827E-03 -3.49254060E-04 -2.11262989E-04 -3.24457336E-05 -2.27655438E-04
  4.97946192E-03 -2.23613937E-03  3.83915540E-04 -1.03632525E-03 -1.56158044E-04
 -6.89256295E-05 -2.48669774E-04 -1.52687631E-04 -9.52926946E-05 -7.11472932E-05
 -1.46784601E-04  2.32143986E-04  1.03171541E-04  2.53118185E-05  7.53559416E-05
 -1.74821860E-04 -7.85731155E-05  0.00000000E+00 -9.79114881E-06 -9.74433434E-05
 -1.36393804E-03  0.00000000E+00  1.11320905E-04  1.84686687E-04 -1.40851104E-04
  6.48304355E-05  3.76813842E-04  0.00000000E+00  0.00000000E+00 -1.06163166E-04
 -5.06798805E-05  1.95034943E-04  0.00000000E+00 -5.58691751E-05  6.27589613E-05
 -7.53160176E-03 -5.52400628E-04  1.45523932E-04  3.96273969E-05 -1.58017362E-04
  1.25476378E-02  4.90050782E-03 -3.13337274E-03 -1.37097749E-03 -3.27360115E-04
 -2.04671302E-04 -3.24691446E-04  1.38972464E-04  1.76545746E-04 -1.49231294E-04
 -2.36458043E-05  8.62721166E-04 -4.04624930E-05 -4.47252743E-05  1.16690299E-04
  7.04662013E-01  2.13113924E-02  0.00000000E+00 -4.58805709E-04  7.94703088E-04
 -3.46329142E-02  0.00000000E+00  8.46207212E-03 -7.59432626E-03 -5.99527522E-04
 -5.11585681E-05 -7.71649487E-04  0.00000000E+00  0.00000000E+00  3.77160977E-05
 -7.04662013E-01 -2.13113924E-02  0.00000000E+00 -4.58805709E-04 -7.94703088E-04
  3.46329142E-02  0.00000000E+00  8.46207212E-03  7.59432626E-03  5.99527522E-04
  5.11585681E-05  7.71649487E-04  0.00000000E+00  0.00000000E+00  3.77160977E-05
  7.53160176E-03  5.52400628E-04 -1.45523932E-04  3.96273969E-05  1.58017362E-04
 -1.25476378E-02 -4.90050782E-03 -3.13337274E-03  1.37097749E-03  3.27360115E-04
  2.04671302E-04  3.24691446E-04  1.38972464E-04 -1.76545746E-04 -1.49231294E-04
  2.36458043E-05 -8.62721166E-04  4.04624930E-05 -4.47252743E-05 -1.16690299E-04
 -7.53160176E-03 -5.52400628E-04 -1.45523932E-04  3.96273969E-05 -1.58017362E-04
  1.25476378E-02 -4.90050782E-03 -3.13337274E-03 -1.37097749E-03 -3.27360115E-04
 -2.04671302E-04 -3.24691446E-04 -1.38972464E-04 -1.76545746E-04 -1.49231294E-04
 -2.36458043E-05  8.62721166E-04  4.04624930E-05 -4.47252743E-05  1.16690299E-04
 -3.62236346E-04  3.22231744E-04  0.00000000E+00  8.83367552E-06 -9.39594443E-05
 -5.92598782E-03  0.00000000E+00  1.25996170E-03  1.72891245E-03 -1.14624253E-04
  2.04354920E-05  2.48904637E-04  0.00000000E+00  0.00000000E+00 -4.32510746E-05
  4.71734922E-05 -1.56167730E-04  0.00000000E+00 -3.99712064E-06 -5.13770826E-06
  7.53160176E-03  5.52400628E-04  1.45523932E-04  3.96273969E-05  1.58017362E-04
 -1.25476378E-02  4.90050782E-03 -3.13337274E-03  1.37097749E-03  3.27360115E-04
  2.04671302E-04  3.24691446E-04 -1.38972464E-04  1.76545746E-04 -1.49231294E-04
  2.36458043E-05 -8.62721166E-04 -4.04624930E-05 -4.47252743E-05 -1.16690299E-04
  3.62236346E-04 -3.22231744E-04  0.00000000E+00  8.83367552E-06  9.39594443E-05
  5.92598782E-03  0.00000000E+00  1.25996170E-03 -1.72891245E-03  1.14624253E-04
 -2.04354920E-05 -2.48904637E-04  0.00000000E+00  0.00000000E+00 -4.32510746E-05
 -4.71734922E-05  1.56167730E-04  0.00000000E+00 -3.99712064E-06  5.13770826E-06
 -6.82960246E-02  1.22365411E-01  5.83374424E-02 -4.13678409E-02 -2.38346073E-03
  5.93645657E-02  1.19582819E-02 -1.14141235E-02  8.47802763E-05  6.05314151E-03
  2.72485217E-03 -4.74501056E-04 -4.53009792E-03 -6.69952116E-04  1.18749739E-03
  1.68098196E-02  6.68785752E-03  1.29276712E-03 -9.11335238E-04 -7.71222796E-05
 -8.39928531E-02  1.47150106E-01  0.00000000E+00 -6.29745183E-02  6.45737644E-02
  8.31019055E-02  0.00000000E+00 -7.46851532E-03  1.57161831E-02 -9.76840722E-04
  4.19816209E-03  3.42286674E-03  0.00000000E+00  0.00000000E+00 -5.88426666E-03
 -8.39928531E-02  1.47150106E-01  0.00000000E+00  6.29745183E-02  6.45737644E-02
  8.31019055E-02  0.00000000E+00  7.46851532E-03  1.57161831E-02 -9.76840722E-04
  4.19816209E-03  3.42286674E-03  0.00000000E+00  0.00000000E+00  5.88426666E-03
 -6.82960246E-02  1.22365411E-01  5.83374424E-02  4.13678409E-02 -2.38346073E-03
  5.93645657E-02  1.19582819E-02  1.14141235E-02  8.47802763E-05  6.05314151E-03
  2.72485217E-03 -4.74501056E-04  4.53009792E-03 -6.69952116E-04 -1.18749739E-03
  1.68098196E-02  6.68785752E-03  1.29276712E-03  9.11335238E-04 -7.71222796E-05
 -6.82960246E-02  1.22365411E-01 -5.83374424E-02 -4.13678409E-02 -2.38346073E-03
  5.93645657E-02 -1.19582819E-02 -1.14141235E-02  8.47802763E-05  6.05314151E-03
  2.72485217E-03 -4.74501056E-04  4.53009792E-03  6.69952116E-04  1.18749739E-03
  1.68098196E-02  6.68785752E-03 -1.29276712E-03 -9.11335238E-04 -7.71222796E-05
 -7.19395818E-02  1.24305090E-01  0.00000000E+00 -4.07606676E-02 -5.47017454E-02
  7.75483279E-02  0.00000000E+00 -1.40028386E-02 -2.30019063E-02  1.79120778E-04
  2.29191352E-03  5.15623634E-03  0.00000000E+00  0.00000000E+00  4.08643971E-03
  1.89786431E-02  1.07490524E-02  0.00000000E+00 -1.12204180E-03 -1.55049020E-03
 -6.82960246E-02  1.22365411E-01 -5.83374424E-02  4.13678409E-02 -2.38346073E-03
  5.93645657E-02 -1.19582819E-02  1.14141235E-02  8.47802763E-05  6.05314151E-03
  2.72485217E-03 -4.74501056E-04 -4.53009792E-03  6.69952116E-04 -1.18749739E-03
  1.68098196E-02  6.68785752E-03 -1.29276712E-03  9.11335238E-04 -7.71222796E-05
 -7.19395818E-02  1.24305090E-01  0.00000000E+00  4.07606676E-02 -5.47017454E-02
  7.75483279E-02  0.00000000E+00  1.40028386E-02 -2.30019063E-02  1.79120778E-04
  2.29191352E-03  5.15623634E-03  0.00000000E+00  0.00000000E+00 -4.08643971E-03
  1.89786431E-02  1.07490524E-02  0.00000000E+00  1.12204180E-03 -1.55049020E-03
 -1.03263560E-01  1.89498165E-01  8.48797922E-03 -6.69843315E-02 -1.57368272E-03
  1.83329625E-01  2.42405569E-02 -2.36203589E-02  4.10499985E-04 -8.94484937E-04
  9.83673793E-03 -3.05851784E-03 -4.63583899E-03 -1.74101767E-04  6.66924618E-04
  5.35774879E-02  2.31377579E-02  2.91499140E-03 -3.62293172E-03  6.54363343E-05
  0.00000000E+00  0.00000000E+00 -1.08406258E-01  0.00000000E+00  0.00000000E+00
  0.00000000E+00 -6.97049071E-03  0.00000000E+00  0.00000000E+00  0.00000000E+00
  0.00000000E+00  0.00000000E+00  4.29289762E-03 -1.51376538E-02  0.00000000E+00
  0.00000000E+00  0.00000000E+00 -1.08406258E-01  0.00000000E+00  0.00000000E+00
  0.00000000E+00 -6.97049071E-03  0.00000000E+00  0.00000000E+00  0.00000000E+00
  0.00000000E+00  0.00000000E+00 -4.29289762E-03 -1.51376538E-02  0.00000000E+00
 -1.03263560E-01  1.89498165E-01  8.48797922E-03  6.69843315E-02 -1.57368272E-03
  1.83329625E-01  2.42405569E-02  2.36203589E-02  4.10499985E-04 -8.94484937E-04
  9.83673793E-03 -3.05851784E-03  4.63583899E-03 -1.74101767E-04 -6.66924618E-04
  5.35774879E-02  2.31377579E-02  2.91499140E-03  3.62293172E-03  6.54363343E-05
  1.03263560E-01 -1.89498165E-01  8.48797922E-03  6.69843315E-02  1.57368272E-03
 -1.83329625E-01  2.42405569E-02  2.36203589E-02 -4.10499985E-04  8.94484937E-04
 -9.83673793E-03  3.05851784E-03 -4.63583899E-03 -1.74101767E-04 -6.66924618E-04
 -5.35774879E-02 -2.31377579E-02  2.91499140E-03  3.62293172E-03 -6.54363343E-05
  0.00000000E+00  0.00000000E+00 -9.80963788E-02  0.00000000E+00  0.00000000E+00
  0.00000000E+00 -9.31223309E-03  0.00000000E+00  0.00000000E+00  0.00000000E+00
  0.00000000E+00  0.00000000E+00  3.93016212E-03  1.39687986E-02  0.00000000E+00
  0.00000000E+00  0.00000000E+00 -1.78606910E-03  0.00000000E+00  0.00000000E+00
  1.03263560E-01 -1.89498165E-01  8.48797922E-03 -6.69843315E-02  1.57368272E-03
 -1.83329625E-01  2.42405569E-02 -2.36203589E-02 -4.10499985E-04  8.94484937E-04
 -9.83673793E-03  3.05851784E-03  4.63583899E-03 -1.74101767E-04  6.66924618E-04
 -5.35774879E-02 -2.31377579E-02  2.91499140E-03 -3.62293172E-03 -6.54363343E-05
  0.00000000E+00  0.00000000E+00 -9.80963788E-02  0.00000000E+00  0.00000000E+00
  0.00000000E+00 -9.31223309E-03  0.00000000E+00  0.00000000E+00  0.00000000E+00
  0.00000000E+00  0.00000000E+00 -3.93016212E-03  1.39687986E-02  0.00000000E+00
  0.00000000E+00  0.00000000E+00 -1.78606910E-03  0.00000000E+00  0.00000000E+00
 -2.83994865E-03  6.63240765E-03 -1.56650037E-03  8.03030834E-03  9.01888690E-02
  1.05013606E-03 -5.30250348E-03  4.79295740E-03  1.20671415E-02 -2.15979993E-04
 -4.49418649E-04  6.80383016E-04  1.72960064E-03  1.41461881E-02 -5.47685563E-03
  4.05311050E-03 -1.41710732E-03  5.01622659E-04 -3.19439405E-04  1.67237230E-03
  1.01767340E-01 -1.89554642E-01  0.00000000E+00  1.15594189E-01 -8.62210387E-03
 -1.67455866E-01  0.00000000E+00  1.86577413E-02 -1.57119942E-02  2.32592089E-03
 -1.20069772E-02  7.53334899E-03  0.00000000E+00  0.00000000E+00  3.33634612E-03
  1.01767340E-01 -1.89554642E-01  0.00000000E+00 -1.15594189E-01 -8.62210387E-03
 -1.67455866E-01  0.00000000E+00 -1.86577413E-02 -1.57119942E-02  2.32592089E-03
 -1.20069772E-02  7.53334899E-03  0.00000000E+00  0.00000000E+00 -3.33634612E-03
 -2.83994865E-03  6.63240765E-03 -1.56650037E-03 -8.03030834E-03  9.01888690E-02
  1.05013606E-03 -5.30250348E-03 -4.79295740E-03  1.20671415E-02 -2.15979993E-04
 -4.49418649E-04  6.80383016E-04 -1.72960064E-03  1.41461881E-02  5.47685563E-03
  4.05311050E-03 -1.41710732E-03  5.01622659E-04  3.19439405E-04  1.67237230E-03
 -2.83994865E-03  6.63240765E-03  1.56650037E-03  8.03030834E-03  9.01888690E-02
  1.05013606E-03  5.30250348E-03  4.79295740E-03  1.20671415E-02 -2.15979993E-04
 -4.49418649E-04  6.80383016E-04 -1.72960064E-03 -1.41461881E-02 -5.47685563E-03
  4.05311050E-03 -1.41710732E-03 -5.01622659E-04 -3.19439405E-04  1.67237230E-03
 -1.10575892E-01  2.03745736E-01  0.00000000E+00 -6.67616557E-02  1.86146416E-02
  2.05699299E-01  0.00000000E+00 -2.36009881E-02 -1.91306441E-02 -1.32105384E-03
  1.11821281E-02 -3.26148355E-03  0.00000000E+00  0.00000000E+00  3.44153123E-03
  7.12923297E-02  3.01685654E-02  0.00000000E+00 -4.52916354E-03 -4.57399694E-03
 -2.83994865E-03  6.63240765E-03  1.56650037E-03 -8.03030834E-03  9.01888690E-02
  1.05013606E-03  5.30250348E-03 -4.79295740E-03  1.20671415E-02 -2.15979993E-04
 -4.49418649E-04  6.80383016E-04  1.72960064E-03 -1.41461881E-02  5.47685563E-03
  4.05311050E-03 -1.41710732E-03 -5.01622659E-04  3.19439405E-04  1.67237230E-03
 -1.10575892E-01  2.03745736E-01  0.00000000E+00  6.67616557E-02  1.86146416E-02
  2.05699299E-01  0.00000000E+00  2.36009881E-02 -1.91306441E-02 -1.32105384E-03
  1.11821281E-02 -3.26148355E-03  0.00000000E+00  0.00000000E+00 -3.44153123E-03
  7.12923297E-02  3.01685654E-02  0.00000000E+00  4.52916354E-03 -4.57399694E-03
 -7.31375204E-02  1.34002256E-01  6.52603345E-02  5.13685397E-02  8.30254797E-03
  1.43251610E-01  2.71544234E-02 -9.57282830E-03  1.72528253E-03  1.08946852E-02
 -9.83406274E-03  2.03308315E-03 -5.19288662E-04  1.51015643E-03  7.07698255E-04
  4.59364052E-02  2.24458065E-02  4.04352603E-03 -1.58936395E-03  2.19769254E-04
 -6.09831235E-02  1.10969744E-01  0.00000000E+00  5.49033573E-02  6.72341734E-02
  1.08343796E-01  0.00000000E+00 -2.57681859E-03  1.22198011E-02  5.44936595E-03
 -1.06347654E-02  8.69408295E-03  0.00000000E+00  0.00000000E+00  3.90218848E-03
  6.09831235E-02 -1.10969744E-01  0.00000000E+00  5.49033573E-02 -6.72341734E-02
 -1.08343796E-01  0.00000000E+00 -2.57681859E-03 -1.22198011E-02 -5.44936595E-03
  1.06347654E-02 -8.69408295E-03  0.00000000E+00  0.00000000E+00  3.90218848E-03
  7.31375204E-02 -1.34002256E-01 -6.52603345E-02  5.13685397E-02 -8.30254797E-03
 -1.43251610E-01 -2.71544234E-02 -9.57282830E-03 -1.72528253E-03 -1.08946852E-02
  9.83406274E-03 -2.03308315E-03 -5.19288662E-04 -1.51015643E-03  7.07698255E-04
 -4.59364052E-02 -2.24458065E-02 -4.04352603E-03 -1.58936395E-03 -2.19769254E-04
 -7.31375204E-02  1.34002256E-01 -6.52603345E-02  5.13685397E-02  8.30254797E-03
  1.43251610E-01 -2.71544234E-02 -9.57282830E-03  1.72528253E-03  1.08946852E-02
 -9.83406274E-03  2.03308315E-03  5.19288662E-04 -1.51015643E-03  7.07698255E-04
  4.59364052E-02  2.24458065E-02 -4.04352603E-03 -1.58936395E-03  2.19769254E-04
 -8.32882691E-02  1.51386240E-01  0.00000000E+00  6.04817788E-02 -6.32668444E-02
  1.61409924E-01  0.00000000E+00 -7.30477707E-03 -2.93177631E-02  4.45504210E-03
 -1.10404434E-02  1.18998983E-02  0.00000000E+00  0.00000000E+00  8.52356024E-04
  5.38271313E-02  2.59579418E-02  0.00000000E+00 -1.21005699E-03 -4.52330950E-03
  7.31375204E-02 -1.34002256E-01  6.52603345E-02  5.13685397E-02 -8.30254797E-03
 -1.43251610E-01  2.71544234E-02 -9.57282830E-03 -1.72528253E-03 -1.08946852E-02
  9.83406274E-03 -2.03308315E-03  5.19288662E-04  1.51015643E-03  7.07698255E-04
 -4.59364052E-02 -2.24458065E-02  4.04352603E-03 -1.58936395E-03 -2.19769254E-04
  8.32882691E-02 -1.51386240E-01  0.00000000E+00  6.04817788E-02  6.32668444E-02
 -1.61409924E-01  0.00000000E+00 -7.30477707E-03  2.93177631E-02 -4.45504210E-03
  1.10404434E-02 -1.18998983E-02  0.00000000E+00  0.00000000E+00  8.52356024E-04
 -5.38271313E-02 -2.59579418E-02  0.00000000E+00 -1.21005699E-03  4.52330950E-03
 -9.21406724E-02  1.79030728E-01 -2.07069995E-02  9.15483252E-02  2.27120574E-03
  2.15432965E-01 -2.55354815E-04  2.20586131E-02  2.90948891E-03  6.13892575E-03
 -6.90444809E-03  6.25952805E-04 -7.14067443E-03  3.79748459E-04  5.07207777E-04
  1.19564709E-01  6.14204911E-02  6.93853684E-03 -4.70268768E-03  2.31068390E-04
  0.00000000E+00  0.00000000E+00 -8.91794493E-02  0.00000000E+00  0.00000000E+00
  0.00000000E+00 -2.26997172E-02  0.00000000E+00  0.00000000E+00  0.00000000E+00
  0.00000000E+00  0.00000000E+00 -5.66266802E-03 -1.19672939E-02  0.00000000E+00
  0.00000000E+00  0.00000000E+00  8.91794493E-02  0.00000000E+00  0.00000000E+00
  0.00000000E+00  2.26997172E-02  0.00000000E+00  0.00000000E+00  0.00000000E+00
  0.00000000E+00  0.00000000E+00 -5.66266802E-03  1.19672939E-02  0.00000000E+00
  9.21406724E-02 -1.79030728E-01  2.07069995E-02  9.15483252E-02 -2.27120574E-03
 -2.15432965E-01  2.55354815E-04  2.20586131E-02 -2.90948891E-03 -6.13892575E-03
  6.90444809E-03 -6.25952805E-04 -7.14067443E-03 -3.79748459E-04  5.07207777E-04
 -1.19564709E-01 -6.14204911E-02 -6.93853684E-03 -4.70268768E-03 -2.31068390E-04
  9.21406724E-02 -1.79030728E-01 -2.07069995E-02 -9.15483252E-02 -2.27120574E-03
 -2.15432965E-01 -2.55354815E-04 -2.20586131E-02 -2.90948891E-03 -6.13892575E-03
  6.90444809E-03 -6.25952805E-04 -7.14067443E-03  3.79748459E-04 -5.07207777E-04
 -1.19564709E-01 -6.14204911E-02  6.93853684E-03  4.70268768E-03 -2.31068390E-04
  0.00000000E+00  0.00000000E+00 -9.81751386E-02  0.00000000E+00  0.00000000E+00
  0.00000000E+00 -3.06225604E-02  0.00000000E+00  0.00000000E+00  0.00000000E+00
  0.00000000E+00  0.00000000E+00 -4.69490807E-03  1.29311236E-02  0.00000000E+00
  0.00000000E+00  0.00000000E+00 -1.58558232E-03  0.00000000E+00  0.00000000E+00
 -9.21406724E-02  1.79030728E-01  2.07069995E-02 -9.15483252E-02  2.27120574E-03
  2.15432965E-01  2.55354815E-04 -2.20586131E-02  2.90948891E-03  6.13892575E-03
 -6.90444809E-03  6.25952805E-04 -7.14067443E-03 -3.79748459E-04 -5.07207777E-04
  1.19564709E-01  6.14204911E-02 -6.93853684E-03  4.70268768E-03  2.31068390E-04
  0.00000000E+00  0.00000000E+00  9.81751386E-02  0.00000000E+00  0.00000000E+00
  0.00000000E+00  3.06225604E-02  0.00000000E+00  0.00000000E+00  0.00000000E+00
  0.00000000E+00  0.00000000E+00 -4.69490807E-03 -1.29311236E-02  0.00000000E+00
  0.00000000E+00  0.00000000E+00  1.58558232E-03  0.00000000E+00  0.00000000E+00
 -7.30741172E-02  1.45093736E-01 -1.14831694E-01  1.55131427E-03  3.37154402E-03
  1.72619870E-01 -3.46700253E-02  1.53567180E-03  3.06289044E-03 -2.29498399E-03
  1.07702488E-02 -7.65556262E-03  3.47363238E-04  7.55005432E-04 -1.20992158E-03
  1.09553313E-01  5.29289121E-02  5.38438759E-03 -6.06868283E-03  2.41217675E-04
  5.21031789E-02 -9.91950238E-02  0.00000000E+00  1.15819115E-01  1.23235506E-02
 -1.07370222E-01  0.00000000E+00  3.02873945E-02 -5.42222663E-03  1.23149450E-02
 -1.07230327E-02  2.81502500E-03  0.00000000E+00  0.00000000E+00  2.60695369E-03
  5.21031789E-02 -9.91950238E-02  0.00000000E+00 -1.15819115E-01  1.23235506E-02
 -1.07370222E-01  0.00000000E+00 -3.02873945E-02 -5.42222663E-03  1.23149450E-02
 -1.07230327E-02  2.81502500E-03  0.00000000E+00  0.00000000E+00 -2.60695369E-03
 -7.30741172E-02  1.45093736E-01 -1.14831694E-01 -1.55131427E-03  3.37154402E-03
  1.72619870E-01 -3.46700253E-02 -1.53567180E-03  3.06289044E-03 -2.29498399E-03
  1.07702488E-02 -7.65556262E-03 -3.47363238E-04  7.55005432E-04  1.20992158E-03
  1.09553313E-01  5.29289121E-02  5.38438759E-03  6.06868283E-03  2.41217675E-04
 -7.30741172E-02  1.45093736E-01  1.14831694E-01  1.55131427E-03  3.37154402E-03
  1.72619870E-01  3.46700253E-02  1.53567180E-03  3.06289044E-03 -2.29498399E-03
  1.07702488E-02 -7.65556262E-03 -3.47363238E-04 -7.55005432E-04 -1.20992158E-03
  1.09553313E-01  5.29289121E-02 -5.38438759E-03 -6.06868283E-03  2.41217675E-04
  5.08355245E-02 -9.57551299E-02  0.00000000E+00  5.32077234E-02 -5.29591083E-02
 -1.17995424E-01  0.00000000E+00  2.18332997E-02 -9.40539490E-03  1.16731886E-02
 -8.93837069E-03 -9.24599986E-04  0.00000000E+00  0.00000000E+00 -3.34226478E-03
 -5.24210306E-02 -3.00542975E-02  0.00000000E+00  2.86193066E-03  2.06857074E-03
 -7.30741172E-02  1.45093736E-01  1.14831694E-01 -1.55131427E-03  3.37154402E-03
  1.72619870E-01  3.46700253E-02 -1.53567180E-03  3.06289044E-03 -2.29498399E-03
  1.07702488E-02 -7.65556262E-03  3.47363238E-04 -7.55005432E-04  1.20992158E-03
  1.09553313E-01  5.29289121E-02 -5.38438759E-03  6.06868283E-03  2.41217675E-04
  5.08355245E-02 -9.57551299E-02  0.00000000E+00 -5.32077234E-02 -5.29591083E-02
 -1.17995424E-01  0.00000000E+00 -2.18332997E-02 -9.40539490E-03  1.16731886E-02
 -8.93837069E-03 -9.24599986E-04  0.00000000E+00  0.00000000E+00  3.34226478E-03
 -5.24210306E-02 -3.00542975E-02  0.00000000E+00 -2.86193066E-03  2.06857074E-03
  2.94039188E-02 -5.79455335E-02  3.53141758E-03 -2.69165165E-02  8.13186850E-02
 -5.00367353E-02  1.35570810E-02 -1.84053746E-02  3.14921287E-02 -2.94508489E-03
  2.68249482E-03  2.12330742E-03  2.55055934E-03  1.12725078E-02  3.62664397E-03
 -3.85273701E-02 -1.63783626E-02 -2.22260220E-03  1.54938588E-03  1.18077182E-03
  6.25538737E-02 -1.22203959E-01  0.00000000E+00 -6.52134361E-02 -3.57402766E-02
 -1.71702764E-01  0.00000000E+00 -1.43945965E-02 -1.91890110E-02 -8.76397994E-03
  8.88813003E-03 -5.17940632E-04  0.00000000E+00  0.00000000E+00 -2.78248426E-03
 -6.25538737E-02  1.22203959E-01  0.00000000E+00 -6.52134361E-02  3.57402766E-02
  1.71702764E-01  0.00000000E+00 -1.43945965E-02  1.91890110E-02  8.76397994E-03
 -8.88813003E-03  5.17940632E-04  0.00000000E+00  0.00000000E+00 -2.78248426E-03
 -2.94039188E-02  5.79455335E-02 -3.53141758E-03 -2.69165165E-02 -8.13186850E-02
  5.00367353E-02 -1.35570810E-02 -1.84053746E-02 -3.14921287E-02  2.94508489E-03
 -2.68249482E-03 -2.12330742E-03  2.55055934E-03 -1.12725078E-02  3.62664397E-03
  3.85273701E-02  1.63783626E-02  2.22260220E-03  1.54938588E-03 -1.18077182E-03
  2.94039188E-02 -5.79455335E-02 -3.53141758E-03 -2.69165165E-02  8.13186850E-02
 -5.00367353E-02 -1.35570810E-02 -1.84053746E-02  3.14921287E-02 -2.94508489E-03
  2.68249482E-03  2.12330742E-03 -2.55055934E-03 -1.12725078E-02  3.62664397E-03
 -3.85273701E-02 -1.63783626E-02  2.22260220E-03  1.54938588E-03  1.18077182E-03
 -9.41971704E-02  1.87618162E-01  0.00000000E+00  1.10730278E-01  1.10478717E-01
  1.98261409E-01  0.00000000E+00  5.72800409E-02  6.17174146E-02 -1.18811145E-03
 -4.83893563E-03  3.41144627E-03  0.00000000E+00  0.00000000E+00  1.17875616E-02
  1.74044095E-01  8.85817706E-02  0.00000000E+00 -6.05914838E-03 -9.45328859E-03
 -2.94039188E-02  5.79455335E-02  3.53141758E-03 -2.69165165E-02 -8.13186850E-02
  5.00367353E-02  1.35570810E-02 -1.84053746E-02 -3.14921287E-02  2.94508489E-03
 -2.68249482E-03 -2.12330742E-03 -2.55055934E-03  1.12725078E-02  3.62664397E-03
  3.85273701E-02  1.63783626E-02 -2.22260220E-03  1.54938588E-03 -1.18077182E-03
  9.41971704E-02 -1.87618162E-01  0.00000000E+00  1.10730278E-01 -1.10478717E-01
 -1.98261409E-01  0.00000000E+00  5.72800409E-02 -6.17174146E-02  1.18811145E-03
  4.83893563E-03 -3.41144627E-03  0.00000000E+00  0.00000000E+00  1.17875616E-02
 -1.74044095E-01 -8.85817706E-02  0.00000000E+00 -6.05914838E-03  9.45328859E-03
  2.52601147E-03 -4.27148519E-03 -7.70142849E-02  9.05731192E-02 -3.53613324E-02
  1.78565208E-02 -2.39874193E-02  3.55995348E-02 -1.03385272E-02 -1.16388602E-03
 -2.94353209E-03  5.46185502E-03  1.85674969E-03 -4.25441615E-03  4.00931849E-03
  6.06442115E-02  3.63953879E-02  3.40714518E-03 -2.64359523E-03 -3.83921683E-04
 -4.78743520E-02  1.00404874E-01  0.00000000E+00 -4.71653147E-02 -8.64382143E-02
  1.14785237E-01  0.00000000E+00 -8.91099669E-03 -3.64776397E-02  1.67667700E-03
  9.19928355E-03 -1.05896697E-02  0.00000000E+00  0.00000000E+00  9.23059227E-03
 -4.78743520E-02  1.00404874E-01  0.00000000E+00  4.71653147E-02 -8.64382143E-02
  1.14785237E-01  0.00000000E+00  8.91099669E-03 -3.64776397E-02  1.67667700E-03
  9.19928355E-03 -1.05896697E-02  0.00000000E+00  0.00000000E+00 -9.23059227E-03
  2.52601147E-03 -4.27148519E-03 -7.70142849E-02 -9.05731192E-02 -3.53613324E-02
  1.78565208E-02 -2.39874193E-02 -3.55995348E-02 -1.03385272E-02 -1.16388602E-03
 -2.94353209E-03  5.46185502E-03 -1.85674969E-03 -4.25441615E-03 -4.00931849E-03
  6.06442115E-02  3.63953879E-02  3.40714518E-03  2.64359523E-03 -3.83921683E-04
  2.52601147E-03 -4.27148519E-03  7.70142849E-02  9.05731192E-02 -3.53613324E-02
  1.78565208E-02  2.39874193E-02  3.55995348E-02 -1.03385272E-02 -1.16388602E-03
 -2.94353209E-03  5.46185502E-03 -1.85674969E-03  4.25441615E-03  4.00931849E-03
  6.06442115E-02  3.63953879E-02 -3.40714518E-03 -2.64359523E-03 -3.83921683E-04
 -2.74649954E-02  6.59319434E-02  0.00000000E+00  1.33944463E-01  1.99542732E-01
  5.83645107E-02  0.00000000E+00  6.58484983E-02  1.08176273E-01 -3.56791355E-03
  1.42807800E-03  2.90326816E-03  0.00000000E+00  0.00000000E+00 -1.15859261E-03
  1.63230491E-01  8.70861972E-02  0.00000000E+00 -5.99153277E-03 -8.49914504E-03
  2.52601147E-03 -4.27148519E-03  7.70142849E-02 -9.05731192E-02 -3.53613324E-02
  1.78565208E-02  2.39874193E-02 -3.55995348E-02 -1.03385272E-02 -1.16388602E-03
 -2.94353209E-03  5.46185502E-03  1.85674969E-03  4.25441615E-03 -4.00931849E-03
  6.06442115E-02  3.63953879E-02 -3.40714518E-03  2.64359523E-03 -3.83921683E-04
 -2.74649954E-02  6.59319434E-02  0.00000000E+00 -1.33944463E-01  1.99542732E-01
  5.83645107E-02  0.00000000E+00 -6.58484983E-02  1.08176273E-01 -3.56791355E-03
  1.42807800E-03  2.90326816E-03  0.00000000E+00  0.00000000E+00  1.15859261E-03
  1.63230491E-01  8.70861972E-02  0.00000000E+00  5.99153277E-03 -8.49914504E-03
  3.26563528E-02 -7.47117690E-02  1.78585674E-01 -7.96633890E-02 -2.56807457E-02
 -1.80113758E-02  1.12828079E-01 -7.28578816E-02 -1.77930676E-02  3.43691316E-03
 -5.13276533E-03  4.97571839E-03  1.22705240E-02 -3.31975184E-03 -1.13138787E-03
 -1.50791623E-01 -8.77353140E-02 -5.96860892E-03  6.13481446E-03 -5.82124429E-04
 -5.68343616E-02  1.10414239E-01  0.00000000E+00  5.14602191E-02  5.64473173E-02
  9.25550706E-02  0.00000000E+00  2.70142863E-02  7.03650616E-03 -7.56782139E-04
 -9.49594528E-03  7.23575536E-03  0.00000000E+00  0.00000000E+00  2.13071685E-03
  5.68343616E-02 -1.10414239E-01  0.00000000E+00  5.14602191E-02 -5.64473173E-02
 -9.25550706E-02  0.00000000E+00  2.70142863E-02 -7.03650616E-03  7.56782139E-04
  9.49594528E-03 -7.23575536E-03  0.00000000E+00  0.00000000E+00  2.13071685E-03
 -3.26563528E-02  7.47117690E-02 -1.78585674E-01 -7.96633890E-02  2.56807457E-02
  1.80113758E-02 -1.12828079E-01 -7.28578816E-02  1.77930676E-02 -3.43691316E-03
  5.13276533E-03 -4.97571839E-03  1.22705240E-02  3.31975184E-03 -1.13138787E-03
  1.50791623E-01  8.77353140E-02  5.96860892E-03  6.13481446E-03  5.82124429E-04
  3.26563528E-02 -7.47117690E-02 -1.78585674E-01 -7.96633890E-02 -2.56807457E-02
 -1.80113758E-02 -1.12828079E-01 -7.28578816E-02 -1.77930676E-02  3.43691316E-03
 -5.13276533E-03  4.97571839E-03 -1.22705240E-02  3.31975184E-03 -1.13138787E-03
 -1.50791623E-01 -8.77353140E-02  5.96860892E-03  6.13481446E-03 -5.82124429E-04
 -1.78485008E-02  3.26568872E-02  0.00000000E+00 -2.37603833E-03 -6.62647509E-02
  1.45033658E-02  0.00000000E+00  2.76875203E-03 -1.27477457E-02 -4.94041541E-03
 -4.39313384E-03  7.90353354E-03  0.00000000E+00  0.00000000E+00 -1.30820937E-03
 -1.49909244E-02 -1.49491203E-02  0.00000000E+00  1.00447160E-03  4.14233603E-04
 -3.26563528E-02  7.47117690E-02  1.78585674E-01 -7.96633890E-02  2.56807457E-02
  1.80113758E-02  1.12828079E-01 -7.28578816E-02  1.77930676E-02 -3.43691316E-03
  5.13276533E-03 -4.97571839E-03 -1.22705240E-02 -3.31975184E-03 -1.13138787E-03
  1.50791623E-01  8.77353140E-02 -5.96860892E-03  6.13481446E-03  5.82124429E-04
  1.78485008E-02 -3.26568872E-02  0.00000000E+00 -2.37603833E-03  6.62647509E-02
 -1.45033658E-02  0.00000000E+00  2.76875203E-03  1.27477457E-02  4.94041541E-03
  4.39313384E-03 -7.90353354E-03  0.00000000E+00  0.00000000E+00 -1.30820937E-03
  1.49909244E-02  1.49491203E-02  0.00000000E+00  1.00447160E-03 -4.14233603E-04
  8.51355649E-03 -2.44030135E-02  1.56396714E-01 -1.50370044E-01 -7.06500682E-02
 -4.26825398E-03  8.60039666E-02 -7.10370100E-02 -3.19262780E-02 -5.05350251E-03
  2.10916143E-03  4.59460254E-03  1.66168557E-03 -5.89379797E-03  3.60202958E-03
 -1.39066599E-01 -9.03291725E-02 -6.64115205E-03  5.22801685E-03 -1.38588913E-03
  0.00000000E+00  0.00000000E+00 -1.52912785E-01  0.00000000E+00  0.00000000E+00
  0.00000000E+00 -4.27400951E-02  0.00000000E+00  0.00000000E+00  0.00000000E+00
  0.00000000E+00  0.00000000E+00  1.21541536E-02 -1.40879866E-02  0.00000000E+00
  0.00000000E+00  0.00000000E+00 -1.52912785E-01  0.00000000E+00  0.00000000E+00
  0.00000000E+00 -4.27400951E-02  0.00000000E+00  0.00000000E+00  0.00000000E+00
  0.00000000E+00  0.00000000E+00 -1.21541536E-02 -1.40879866E-02  0.00000000E+00
  8.51355649E-03 -2.44030135E-02  1.56396714E-01  1.50370044E-01 -7.06500682E-02
 -4.26825398E-03  8.60039666E-02  7.10370100E-02 -3.19262780E-02 -5.05350251E-03
  2.10916143E-03  4.59460254E-03 -1.66168557E-03 -5.89379797E-03 -3.60202958E-03
 -1.39066599E-01 -9.03291725E-02 -6.64115205E-03 -5.22801685E-03 -1.38588913E-03
 -8.51355649E-03  2.44030135E-02  1.56396714E-01  1.50370044E-01  7.06500682E-02
  4.26825398E-03  8.60039666E-02  7.10370100E-02  3.19262780E-02  5.05350251E-03
 -2.10916143E-03 -4.59460254E-03  1.66168557E-03 -5.89379797E-03 -3.60202958E-03
  1.39066599E-01  9.03291725E-02 -6.64115205E-03 -5.22801685E-03  1.38588913E-03
  0.00000000E+00  0.00000000E+00  1.62164387E-03  0.00000000E+00  0.00000000E+00
  0.00000000E+00  1.30281116E-02  0.00000000E+00  0.00000000E+00  0.00000000E+00
  0.00000000E+00  0.00000000E+00  5.39642752E-03  2.49989756E-03  0.00000000E+00
  0.00000000E+00  0.00000000E+00  5.45745402E-05  0.00000000E+00  0.00000000E+00
 -8.51355649E-03  2.44030135E-02  1.56396714E-01 -1.50370044E-01  7.06500682E-02
  4.26825398E-03  8.60039666E-02 -7.10370100E-02  3.19262780E-02  5.05350251E-03
 -2.10916143E-03 -4.59460254E-03 -1.66168557E-03 -5.89379797E-03  3.60202958E-03
  1.39066599E-01  9.03291725E-02 -6.64115205E-03  5.22801685E-03  1.38588913E-03
  0.00000000E+00  0.00000000E+00  1.62164387E-03  0.00000000E+00  0.00000000E+00
  0.00000000E+00  1.30281116E-02  0.00000000E+00  0.00000000E+00  0.00000000E+00
  0.00000000E+00  0.00000000E+00 -5.39642752E-03  2.49989756E-03  0.00000000E+00
  0.00000000E+00  0.00000000E+00  5.45745402E-05  0.00000000E+00  0.00000000E+00
  4.48662686E-03 -7.36372140E-03  1.22271223E-01  1.67052375E-01 -1.08638717E-02
 -1.91821859E-02  4.53206851E-02  7.64854401E-02 -5.83754632E-03  1.25920199E-02
 -1.56618753E-02  1.62288528E-03  4.52291267E-03 -4.94812991E-04  4.09911425E-04
  1.53973430E-03 -2.60132797E-03  2.34280509E-03  2.04925964E-03 -1.65465629E-04
 -6.92109483E-03  7.16129226E-03  0.00000000E+00  1.86858000E-01  1.04189211E-01
  4.62727087E-02  0.00000000E+00  6.25056850E-02  4.51940726E-02  2.01616124E-03
 -1.30471755E-02  1.38996349E-02  0.00000000E+00  0.00000000E+00  6.15963315E-03
 -6.92109483E-03  7.16129226E-03  0.00000000E+00 -1.86858000E-01  1.04189211E-01
  4.62727087E-02  0.00000000E+00 -6.25056850E-02  4.51940726E-02  2.01616124E-03
 -1.30471755E-02  1.38996349E-02  0.00000000E+00  0.00000000E+00 -6.15963315E-03
  4.48662686E-03 -7.36372140E-03  1.22271223E-01 -1.67052375E-01 -1.08638717E-02
 -1.91821859E-02  4.53206851E-02 -7.64854401E-02 -5.83754632E-03  1.25920199E-02
 -1.56618753E-02  1.62288528E-03 -4.52291267E-03 -4.94812991E-04 -4.09911425E-04
  1.53973430E-03 -2.60132797E-03  2.34280509E-03 -2.04925964E-03 -1.65465629E-04
  4.48662686E-03 -7.36372140E-03 -1.22271223E-01  1.67052375E-01 -1.08638717E-02
 -1.91821859E-02 -4.53206851E-02  7.64854401E-02 -5.83754632E-03  1.25920199E-02
 -1.56618753E-02  1.62288528E-03 -4.52291267E-03  4.94812991E-04  4.09911425E-04
  1.53973430E-03 -2.60132797E-03 -2.34280509E-03  2.04925964E-03 -1.65465629E-04
 -2.10136150E-03  1.90780365E-03  0.00000000E+00  1.70274832E-01 -1.15192599E-01
  1.76462496E-02  0.00000000E+00  7.21898546E-02 -5.86412684E-02  1.12636954E-03
 -1.43855087E-02  1.51234022E-02  0.00000000E+00  0.00000000E+00 -4.17042932E-03
  4.36573059E-03  5.82380660E-03  0.00000000E+00  2.76367120E-03 -1.85296589E-03
  4.48662686E-03 -7.36372140E-03 -1.22271223E-01 -1.67052375E-01 -1.08638717E-02
 -1.91821859E-02 -4.53206851E-02 -7.64854401E-02 -5.83754632E-03  1.25920199E-02
 -1.56618753E-02  1.62288528E-03  4.52291267E-03  4.94812991E-04 -4.09911425E-04
  1.53973430E-03 -2.60132797E-03 -2.34280509E-03 -2.04925964E-03 -1.65465629E-04
 -2.10136150E-03  1.90780365E-03  0.00000000E+00 -1.70274832E-01 -1.15192599E-01
  1.76462496E-02  0.00000000E+00 -7.21898546E-02 -5.86412684E-02  1.12636954E-03
 -1.43855087E-02  1.51234022E-02  0.00000000E+00  0.00000000E+00  4.17042932E-03
  4.36573059E-03  5.82380660E-03  0.00000000E+00 -2.76367120E-03 -1.85296589E-03
 -1.83266932E-03  8.06513532E-03 -6.09868659E-02  5.46274545E-02 -1.90847081E-01
  2.16315608E-04 -3.49051626E-02  2.86808658E-02 -8.18712347E-02  1.96681688E-03
 -3.91886928E-04 -2.15113305E-03 -1.60014356E-03 -1.49506122E-02  8.95659437E-03
  5.44392478E-02  3.63192714E-02  2.41117625E-03 -1.99338727E-03 -3.01920179E-03
  0.00000000E+00  0.00000000E+00 -1.62029997E-01  0.00000000E+00  0.00000000E+00
  0.00000000E+00 -6.79843188E-02  0.00000000E+00  0.00000000E+00  0.00000000E+00
  0.00000000E+00  0.00000000E+00  5.25636886E-03 -9.81906722E-03  0.00000000E+00
  0.00000000E+00  0.00000000E+00 -1.62029997E-01  0.00000000E+00  0.00000000E+00
  0.00000000E+00 -6.79843188E-02  0.00000000E+00  0.00000000E+00  0.00000000E+00
  0.00000000E+00  0.00000000E+00 -5.25636886E-03 -9.81906722E-03  0.00000000E+00
 -1.83266932E-03  8.06513532E-03 -6.09868659E-02 -5.46274545E-02 -1.90847081E-01
  2.16315608E-04 -3.49051626E-02 -2.86808658E-02 -8.18712347E-02  1.96681688E-03
 -3.91886928E-04 -2.15113305E-03  1.60014356E-03 -1.49506122E-02 -8.95659437E-03
  5.44392478E-02  3.63192714E-02  2.41117625E-03  1.99338727E-03 -3.01920179E-03
  1.83266932E-03 -8.06513532E-03 -6.09868659E-02 -5.46274545E-02  1.90847081E-01
 -2.16315608E-04 -3.49051626E-02 -2.86808658E-02  8.18712347E-02 -1.96681688E-03
  3.91886928E-04  2.15113305E-03 -1.60014356E-03 -1.49506122E-02 -8.95659437E-03
 -5.44392478E-02 -3.63192714E-02  2.41117625E-03  1.99338727E-03  3.01920179E-03
  0.00000000E+00  0.00000000E+00  2.25085533E-01  0.00000000E+00  0.00000000E+00
  0.00000000E+00  1.00633219E-01  0.00000000E+00  0.00000000E+00  0.00000000E+00
  0.00000000E+00  0.00000000E+00 -1.07944735E-02 -1.58211895E-02  0.00000000E+00
  0.00000000E+00  0.00000000E+00  3.56548673E-03  0.00000000E+00  0.00000000E+00
  1.83266932E-03 -8.06513532E-03 -6.09868659E-02  5.46274545E-02  1.90847081E-01
 -2.16315608E-04 -3.49051626E-02  2.86808658E-02  8.18712347E-02 -1.96681688E-03
  3.91886928E-04  2.15113305E-03  1.60014356E-03 -1.49506122E-02  8.95659437E-03
 -5.44392478E-02 -3.63192714E-02  2.41117625E-03 -1.99338727E-03  3.01920179E-03
  0.00000000E+00  0.00000000E+00  2.25085533E-01  0.00000000E+00  0.00000000E+00
  0.00000000E+00  1.00633219E-01  0.00000000E+00  0.00000000E+00  0.00000000E+00
  0.00000000E+00  0.00000000E+00  1.07944735E-02 -1.58211895E-02  0.00000000E+00
  0.00000000E+00  0.00000000E+00  3.56548673E-03  0.00000000E+00  0.00000000E+00
 -1.97199624E-02  4.29528866E-02  3.27041962E-02 -1.67264169E-01 -2.27122943E-02
  5.73758512E-02  2.10566678E-02 -9.91167371E-02  1.50920758E-03 -4.56747066E-03
  1.24103420E-02 -5.08224091E-03  6.21959932E-03 -2.72237297E-03  7.89489772E-03
 -6.92058895E-02 -5.89718158E-02 -3.48258511E-03  1.15547350E-03 -5.99913618E-04
  3.66749611E-02 -8.37098899E-02  0.00000000E+00 -1.00947805E-02  1.36291238E-01
 -1.13715962E-01  0.00000000E+00 -9.87468402E-03  9.78760003E-02  4.43372867E-03
 -6.42432741E-03  4.36138192E-03  0.00000000E+00  0.00000000E+00 -1.58492457E-02
  3.66749611E-02 -8.37098899E-02  0.00000000E+00  1.00947805E-02  1.36291238E-01
 -1.13715962E-01  0.00000000E+00  9.87468402E-03  9.78760003E-02  4.43372867E-03
 -6.42432741E-03  4.36138192E-03  0.00000000E+00  0.00000000E+00  1.58492457E-02
 -1.97199624E-02  4.29528866E-02  3.27041962E-02  1.67264169E-01 -2.27122943E-02
  5.73758512E-02  2.10566678E-02  9.91167371E-02  1.50920758E-03 -4.56747066E-03
  1.24103420E-02 -5.08224091E-03 -6.21959932E-03 -2.72237297E-03 -7.89489772E-03
 -6.92058895E-02 -5.89718158E-02 -3.48258511E-03 -1.15547350E-03 -5.99913618E-04
 -1.97199624E-02  4.29528866E-02 -3.27041962E-02 -1.67264169E-01 -2.27122943E-02
  5.73758512E-02 -2.10566678E-02 -9.91167371E-02  1.50920758E-03 -4.56747066E-03
  1.24103420E-02 -5.08224091E-03 -6.21959932E-03  2.72237297E-03  7.89489772E-03
 -6.92058895E-02 -5.89718158E-02  3.48258511E-03  1.15547350E-03 -5.99913618E-04
  2.60580982E-02 -4.81899056E-02  0.00000000E+00  2.74597041E-01  6.11969454E-02
 -1.13659562E-01  0.00000000E+00  1.59259268E-01  5.47913041E-02  2.37039229E-03
 -1.88085448E-02  1.44104978E-02  0.00000000E+00  0.00000000E+00  1.09442195E-02
  1.24077485E-01  1.11471347E-01  0.00000000E+00 -5.37468453E-04 -5.72514440E-03
 -1.97199624E-02  4.29528866E-02 -3.27041962E-02  1.67264169E-01 -2.27122943E-02
  5.73758512E-02 -2.10566678E-02  9.91167371E-02  1.50920758E-03 -4.56747066E-03
  1.24103420E-02 -5.08224091E-03  6.21959932E-03  2.72237297E-03 -7.89489772E-03
 -6.92058895E-02 -5.89718158E-02  3.48258511E-03 -1.15547350E-03 -5.99913618E-04
  2.60580982E-02 -4.81899056E-02  0.00000000E+00 -2.74597041E-01  6.11969454E-02
 -1.13659562E-01  0.00000000E+00 -1.59259268E-01  5.47913041E-02  2.37039229E-03
 -1.88085448E-02  1.44104978E-02  0.00000000E+00  0.00000000E+00 -1.09442195E-02
  1.24077485E-01  1.11471347E-01  0.00000000E+00  5.37468453E-04 -5.72514440E-03
  1.67416583E-02 -3.83997122E-02 -5.12333701E-02 -2.10065836E-03 -1.49147248E-01
  1.48585635E-02  7.06296637E-03 -1.36707578E-02 -9.43680634E-02 -6.30746893E-03
  2.92147747E-03  4.79425626E-03 -3.69481618E-04 -1.61001315E-02 -5.19364115E-03
  4.79828458E-03  1.49068708E-02 -2.57777934E-04 -6.21293668E-04 -2.15968843E-03
 -7.66735310E-02  1.65346667E-01  0.00000000E+00  1.00864170E-01 -3.46203197E-02
  1.51678900E-01  0.00000000E+00  9.85021689E-02 -3.97540569E-02  1.41032326E-02
 -6.15160146E-03 -1.03369362E-02  0.00000000E+00  0.00000000E+00  6.61969181E-04
  7.66735310E-02 -1.65346667E-01  0.00000000E+00  1.00864170E-01  3.46203197E-02
 -1.51678900E-01  0.00000000E+00  9.85021689E-02  3.97540569E-02 -1.41032326E-02
  6.15160146E-03  1.03369362E-02  0.00000000E+00  0.00000000E+00  6.61969181E-04
 -1.67416583E-02  3.83997122E-02  5.12333701E-02 -2.10065836E-03  1.49147248E-01
 -1.48585635E-02 -7.06296637E-03 -1.36707578E-02  9.43680634E-02  6.30746893E-03
 -2.92147747E-03 -4.79425626E-03 -3.69481618E-04  1.61001315E-02 -5.19364115E-03
 -4.79828458E-03 -1.49068708E-02  2.57777934E-04 -6.21293668E-04  2.15968843E-03
  1.67416583E-02 -3.83997122E-02  5.12333701E-02 -2.10065836E-03 -1.49147248E-01
  1.48585635E-02 -7.06296637E-03 -1.36707578E-02 -9.43680634E-02 -6.30746893E-03
  2.92147747E-03  4.79425626E-03  3.69481618E-04  1.61001315E-02 -5.19364115E-03
  4.79828458E-03  1.49068708E-02  2.57777934E-04 -6.21293668E-04 -2.15968843E-03
  2.58411271E-02 -4.15667314E-02  0.00000000E+00  3.76487514E-02  2.56965440E-01
 -1.90311280E-01  0.00000000E+00  6.77810415E-02  2.07045579E-01 -1.57992909E-02
  1.03770036E-02 -6.24943847E-04  0.00000000E+00  0.00000000E+00  1.30406722E-02
  1.47881451E-01  1.18574953E-01  0.00000000E+00 -5.15990091E-03 -4.31239131E-03
 -1.67416583E-02  3.83997122E-02 -5.12333701E-02 -2.10065836E-03  1.49147248E-01
 -1.48585635E-02  7.06296637E-03 -1.36707578E-02  9.43680634E-02  6.30746893E-03
 -2.92147747E-03 -4.79425626E-03  3.69481618E-04 -1.61001315E-02 -5.19364115E-03
 -4.79828458E-03 -1.49068708E-02 -2.57777934E-04 -6.21293668E-04  2.15968843E-03
 -2.58411271E-02  4.15667314E-02  0.00000000E+00  3.76487514E-02 -2.56965440E-01
  1.90311280E-01  0.00000000E+00  6.77810415E-02 -2.07045579E-01  1.57992909E-02
 -1.03770036E-02  6.24943847E-04  0.00000000E+00  0.00000000E+00  1.30406722E-02
 -1.47881451E-01 -1.18574953E-01  0.00000000E+00 -5.15990091E-03  4.31239131E-03
  3.39236173E-03 -6.74798066E-03  1.65874034E-01  2.34197251E-01 -7.14195558E-03
 -1.03184280E-02  1.01918183E-01  1.39797893E-01 -7.22940106E-03  7.36834456E-03
 -1.94906982E-02  1.33132445E-02 -7.59746042E-03 -1.85979067E-04  1.43397162E-03
  1.37168545E-02  1.50557228E-02  3.15159647E-03  3.56519616E-03  6.33677016E-06
  0.00000000E+00  0.00000000E+00 -1.50233851E-01  0.00000000E+00  0.00000000E+00
  0.00000000E+00 -7.55063535E-02  0.00000000E+00  0.00000000E+00  0.00000000E+00
  0.00000000E+00  0.00000000E+00 -4.74258388E-03 -1.12329767E-02  0.00000000E+00
  0.00000000E+00  0.00000000E+00 -1.50233851E-01  0.00000000E+00  0.00000000E+00
  0.00000000E+00 -7.55063535E-02  0.00000000E+00  0.00000000E+00  0.00000000E+00
  0.00000000E+00  0.00000000E+00  4.74258388E-03 -1.12329767E-02  0.00000000E+00
  3.39236173E-03 -6.74798066E-03  1.65874034E-01 -2.34197251E-01 -7.14195558E-03
 -1.03184280E-02  1.01918183E-01 -1.39797893E-01 -7.22940106E-03  7.36834456E-03
 -1.94906982E-02  1.33132445E-02  7.59746042E-03 -1.85979067E-04 -1.43397162E-03
  1.37168545E-02  1.50557228E-02  3.15159647E-03 -3.56519616E-03  6.33677016E-06
 -3.39236173E-03  6.74798066E-03  1.65874034E-01 -2.34197251E-01  7.14195558E-03
  1.03184280E-02  1.01918183E-01 -1.39797893E-01  7.22940106E-03 -7.36834456E-03
  1.94906982E-02 -1.33132445E-02 -7.59746042E-03 -1.85979067E-04 -1.43397162E-03
 -1.37168545E-02 -1.50557228E-02  3.15159647E-03 -3.56519616E-03 -6.33677016E-06
  0.00000000E+00  0.00000000E+00 -1.48460307E-01  0.00000000E+00  0.00000000E+00
  0.00000000E+00 -8.94212840E-02  0.00000000E+00  0.00000000E+00  0.00000000E+00
  0.00000000E+00  0.00000000E+00 -6.72852792E-03  1.09720097E-02  0.00000000E+00
  0.00000000E+00  0.00000000E+00 -2.75372576E-03  0.00000000E+00  0.00000000E+00
 -3.39236173E-03  6.74798066E-03  1.65874034E-01  2.34197251E-01  7.14195558E-03
  1.03184280E-02  1.01918183E-01  1.39797893E-01  7.22940106E-03 -7.36834456E-03
  1.94906982E-02 -1.33132445E-02  7.59746042E-03 -1.85979067E-04  1.43397162E-03
 -1.37168545E-02 -1.50557228E-02  3.15159647E-03  3.56519616E-03 -6.33677016E-06
  0.00000000E+00  0.00000000E+00 -1.48460307E-01  0.00000000E+00  0.00000000E+00
  0.00000000E+00 -8.94212840E-02  0.00000000E+00  0.00000000E+00  0.00000000E+00
  0.00000000E+00  0.00000000E+00  6.72852792E-03  1.09720097E-02  0.00000000E+00
  0.00000000E+00  0.00000000E+00 -2.75372576E-03  0.00000000E+00  0.00000000E+00
  2.89833497E-02 -5.73863832E-02 -2.27389894E-01  3.41853509E-02 -4.37127244E-02
 -1.50620686E-01 -1.51706614E-01  3.93753760E-02 -2.00461027E-02 -1.72399164E-03
  1.07370247E-02 -1.34628651E-02 -1.15350385E-02 -3.38916236E-03 -1.95811269E-03
  1.20412586E-01  1.16523051E-01  2.48540537E-03 -4.55739844E-03 -6.94011442E-04
  0.00000000E+00  0.00000000E+00  1.34033574E-01  0.00000000E+00  0.00000000E+00
  0.00000000E+00  6.11472830E-02  0.00000000E+00  0.00000000E+00  0.00000000E+00
  0.00000000E+00  0.00000000E+00  4.75126994E-03  1.61177564E-02  0.00000000E+00
  0.00000000E+00  0.00000000E+00 -1.34033574E-01  0.00000000E+00  0.00000000E+00
  0.00000000E+00 -6.11472830E-02  0.00000000E+00  0.00000000E+00  0.00000000E+00
  0.00000000E+00  0.00000000E+00  4.75126994E-03 -1.61177564E-02  0.00000000E+00
 -2.89833497E-02  5.73863832E-02  2.27389894E-01  3.41853509E-02  4.37127244E-02
  1.50620686E-01  1.51706614E-01  3.93753760E-02  2.00461027E-02  1.72399164E-03
 -1.07370247E-02  1.34628651E-02 -1.15350385E-02  3.38916236E-03 -1.95811269E-03
 -1.20412586E-01 -1.16523051E-01 -2.48540537E-03 -4.55739844E-03  6.94011442E-04
 -2.89833497E-02  5.73863832E-02 -2.27389894E-01 -3.41853509E-02  4.37127244E-02
  1.50620686E-01 -1.51706614E-01 -3.93753760E-02  2.00461027E-02  1.72399164E-03
 -1.07370247E-02  1.34628651E-02 -1.15350385E-02 -3.38916236E-03  1.95811269E-03
 -1.20412586E-01 -1.16523051E-01  2.48540537E-03  4.55739844E-03  6.94011442E-04
  0.00000000E+00  0.00000000E+00  2.30206290E-01  0.00000000E+00  0.00000000E+00
  0.00000000E+00  1.40994563E-01  0.00000000E+00  0.00000000E+00  0.00000000E+00
  0.00000000E+00  0.00000000E+00  7.09715342E-03 -2.12088462E-02  0.00000000E+00
  0.00000000E+00  0.00000000E+00  3.56881161E-03  0.00000000E+00  0.00000000E+00
  2.89833497E-02 -5.73863832E-02  2.27389894E-01 -3.41853509E-02 -4.37127244E-02
 -1.50620686E-01  1.51706614E-01 -3.93753760E-02 -2.00461027E-02 -1.72399164E-03
  1.07370247E-02 -1.34628651E-02 -1.15350385E-02  3.38916236E-03  1.95811269E-03
  1.20412586E-01  1.16523051E-01 -2.48540537E-03  4.55739844E-03 -6.94011442E-04
  0.00000000E+00  0.00000000E+00 -2.30206290E-01  0.00000000E+00  0.00000000E+00
  0.00000000E+00 -1.40994563E-01  0.00000000E+00  0.00000000E+00  0.00000000E+00
  0.00000000E+00  0.00000000E+00  7.09715342E-03  2.12088462E-02  0.00000000E+00
  0.00000000E+00  0.00000000E+00 -3.56881161E-03  0.00000000E+00  0.00000000E+00
 -5.69607791E-03  8.31979917E-03  9.90847187E-03 -5.37365330E-02 -1.68507472E-01
  5.15202269E-02  1.59572755E-02 -2.74915855E-02 -1.15573766E-01 -3.85224417E-03
  2.34378676E-03  9.62768718E-04  5.11987515E-03 -1.06238667E-02 -4.50340795E-03
 -2.90909402E-02 -3.34825838E-02 -1.08689269E-03 -1.43780652E-04 -3.07470973E-03
 -3.01931444E-03 -1.47032062E-03  0.00000000E+00  3.05638392E-01  8.76592326E-02
  3.07035997E-02  0.00000000E+00  1.61239589E-01  2.72637469E-02  2.32581631E-02
 -2.16413042E-02  6.29843917E-04  0.00000000E+00  0.00000000E+00 -6.39542674E-04
 -3.01931444E-03 -1.47032062E-03  0.00000000E+00 -3.05638392E-01  8.76592326E-02
  3.07035997E-02  0.00000000E+00 -1.61239589E-01  2.72637469E-02  2.32581631E-02
 -2.16413042E-02  6.29843917E-04  0.00000000E+00  0.00000000E+00  6.39542674E-04
 -5.69607791E-03  8.31979917E-03  9.90847187E-03  5.37365330E-02 -1.68507472E-01
  5.15202269E-02  1.59572755E-02  2.74915855E-02 -1.15573766E-01 -3.85224417E-03
  2.34378676E-03  9.62768718E-04 -5.11987515E-03 -1.06238667E-02  4.50340795E-03
 -2.90909402E-02 -3.34825838E-02 -1.08689269E-03  1.43780652E-04 -3.07470973E-03
 -5.69607791E-03  8.31979917E-03 -9.90847187E-03 -5.37365330E-02 -1.68507472E-01
  5.15202269E-02 -1.59572755E-02 -2.74915855E-02 -1.15573766E-01 -3.85224417E-03
  2.34378676E-03  9.62768718E-04 -5.11987515E-03  1.06238667E-02 -4.50340795E-03
 -2.90909402E-02 -3.34825838E-02  1.08689269E-03 -1.43780652E-04 -3.07470973E-03
  4.62234398E-03 -3.92173301E-03  0.00000000E+00 -1.68109981E-01  1.56598974E-01
 -3.43166720E-02  0.00000000E+00 -1.03060182E-01  1.16773075E-01 -1.69669605E-02
  1.46007736E-02  1.88298922E-03  0.00000000E+00  0.00000000E+00 -4.29326876E-03
  2.38976620E-02  1.91135870E-02  0.00000000E+00 -4.14045746E-03  1.85145134E-03
 -5.69607791E-03  8.31979917E-03 -9.90847187E-03  5.37365330E-02 -1.68507472E-01
  5.15202269E-02 -1.59572755E-02  2.74915855E-02 -1.15573766E-01 -3.85224417E-03
  2.34378676E-03  9.62768718E-04  5.11987515E-03  1.06238667E-02  4.50340795E-03
 -2.90909402E-02 -3.34825838E-02  1.08689269E-03  1.43780652E-04 -3.07470973E-03
  4.62234398E-03 -3.92173301E-03  0.00000000E+00  1.68109981E-01  1.56598974E-01
 -3.43166720E-02  0.00000000E+00  1.03060182E-01  1.16773075E-01 -1.69669605E-02
  1.46007736E-02  1.88298922E-03  0.00000000E+00  0.00000000E+00  4.29326876E-03
  2.38976620E-02  1.91135870E-02  0.00000000E+00  4.14045746E-03  1.85145134E-03
  1.11033609E-02 -1.90956837E-02 -5.28367027E-02  6.64424759E-03  2.26557909E-01
 -7.46903256E-02 -4.57261964E-02  1.50482980E-02  1.51941465E-01 -4.53888841E-04
  3.03997741E-03 -2.74968212E-03 -2.06276755E-03  1.69115089E-02  7.73990710E-03
  2.24978958E-02  2.28140153E-02  2.18980662E-04 -8.32524172E-04  4.29422294E-03
  0.00000000E+00  0.00000000E+00  2.56840737E-01  0.00000000E+00  0.00000000E+00
  0.00000000E+00  1.49260020E-01  0.00000000E+00  0.00000000E+00  0.00000000E+00
  0.00000000E+00  0.00000000E+00  1.22937019E-02  1.83514237E-02  0.00000000E+00
  0.00000000E+00  0.00000000E+00 -2.56840737E-01  0.00000000E+00  0.00000000E+00
  0.00000000E+00 -1.49260020E-01  0.00000000E+00  0.00000000E+00  0.00000000E+00
  0.00000000E+00  0.00000000E+00  1.22937019E-02 -1.83514237E-02  0.00000000E+00
 -1.11033609E-02  1.90956837E-02  5.28367027E-02  6.64424759E-03 -2.26557909E-01
  7.46903256E-02  4.57261964E-02  1.50482980E-02 -1.51941465E-01  4.53888841E-04
 -3.03997741E-03  2.74968212E-03 -2.06276755E-03 -1.69115089E-02  7.73990710E-03
 -2.24978958E-02 -2.28140153E-02 -2.18980662E-04 -8.32524172E-04 -4.29422294E-03
 -1.11033609E-02  1.90956837E-02 -5.28367027E-02 -6.64424759E-03 -2.26557909E-01
  7.46903256E-02 -4.57261964E-02 -1.50482980E-02 -1.51941465E-01  4.53888841E-04
 -3.03997741E-03  2.74968212E-03 -2.06276755E-03  1.69115089E-02 -7.73990710E-03
 -2.24978958E-02 -2.28140153E-02  2.18980662E-04  8.32524172E-04 -4.29422294E-03
  0.00000000E+00  0.00000000E+00 -1.87303764E-01  0.00000000E+00  0.00000000E+00
  0.00000000E+00 -1.41373035E-01  0.00000000E+00  0.00000000E+00  0.00000000E+00
  0.00000000E+00  0.00000000E+00 -7.53958091E-03  9.19816234E-03  0.00000000E+00
  0.00000000E+00  0.00000000E+00 -3.65378147E-03  0.00000000E+00  0.00000000E+00
  1.11033609E-02 -1.90956837E-02  5.28367027E-02 -6.64424759E-03  2.26557909E-01
 -7.46903256E-02  4.57261964E-02 -1.50482980E-02  1.51941465E-01 -4.53888841E-04
  3.03997741E-03 -2.74968212E-03 -2.06276755E-03 -1.69115089E-02 -7.73990710E-03
  2.24978958E-02  2.28140153E-02 -2.18980662E-04  8.32524172E-04  4.29422294E-03
  0.00000000E+00  0.00000000E+00  1.87303764E-01  0.00000000E+00  0.00000000E+00
  0.00000000E+00  1.41373035E-01  0.00000000E+00  0.00000000E+00  0.00000000E+00
  0.00000000E+00  0.00000000E+00 -7.53958091E-03 -9.19816234E-03  0.00000000E+00
  0.00000000E+00  0.00000000E+00  3.65378147E-03  0.00000000E+00  0.00000000E+00
  1.26712511E-02 -1.18281561E-02 -1.11845239E-02  1.11433805E-01 -8.25829062E-02
 -1.69575315E-01 -2.89908262E-02  6.59540727E-02 -3.19507586E-02  1.16596339E-02
 -4.06875265E-03 -6.24159837E-03 -1.85701307E-02 -5.40107093E-03  9.10903226E-03
  7.71636086E-02  1.17233482E-01  1.89991206E-03  5.94137659E-04 -1.62241468E-03
  1.93377203E-02 -4.77854363E-02  0.00000000E+00 -2.13884092E-01  2.62972737E-01
 -4.97419441E-02  0.00000000E+00 -1.51414804E-01  2.95343780E-01 -5.24152978E-03
  8.70229524E-03  9.47200012E-04  0.00000000E+00  0.00000000E+00 -2.83842831E-02
  1.93377203E-02 -4.77854363E-02  0.00000000E+00  2.13884092E-01  2.62972737E-01
 -4.97419441E-02  0.00000000E+00  1.51414804E-01  2.95343780E-01 -5.24152978E-03
  8.70229524E-03  9.47200012E-04  0.00000000E+00  0.00000000E+00  2.83842831E-02
  1.26712511E-02 -1.18281561E-02 -1.11845239E-02 -1.11433805E-01 -8.25829062E-02
 -1.69575315E-01 -2.89908262E-02 -6.59540727E-02 -3.19507586E-02  1.16596339E-02
 -4.06875265E-03 -6.24159837E-03  1.85701307E-02 -5.40107093E-03 -9.10903226E-03
  7.71636086E-02  1.17233482E-01  1.89991206E-03 -5.94137659E-04 -1.62241468E-03
  1.26712511E-02 -1.18281561E-02  1.11845239E-02  1.11433805E-01 -8.25829062E-02
 -1.69575315E-01  2.89908262E-02  6.59540727E-02 -3.19507586E-02  1.16596339E-02
 -4.06875265E-03 -6.24159837E-03  1.85701307E-02  5.40107093E-03  9.10903226E-03
  7.71636086E-02  1.17233482E-01 -1.89991206E-03  5.94137659E-04 -1.62241468E-03
  2.34907178E-03 -2.13035864E-03  0.00000000E+00 -1.05969581E-01  7.96357306E-02
 -1.06373046E-02  0.00000000E+00 -9.02543309E-02  4.31864144E-02 -1.46189578E-02
  9.14894067E-03  6.09503124E-03  0.00000000E+00  0.00000000E+00 -1.89962543E-03
  5.95875063E-03  2.90864286E-02  0.00000000E+00 -2.03788050E-03  2.25889075E-03
  1.26712511E-02 -1.18281561E-02  1.11845239E-02 -1.11433805E-01 -8.25829062E-02
 -1.69575315E-01  2.89908262E-02 -6.59540727E-02 -3.19507586E-02  1.16596339E-02
 -4.06875265E-03 -6.24159837E-03 -1.85701307E-02  5.40107093E-03 -9.10903226E-03
  7.71636086E-02  1.17233482E-01 -1.89991206E-03 -5.94137659E-04 -1.62241468E-03
  2.34907178E-03 -2.13035864E-03  0.00000000E+00  1.05969581E-01  7.96357306E-02
 -1.06373046E-02  0.00000000E+00  9.02543309E-02  4.31864144E-02 -1.46189578E-02
  9.14894067E-03  6.09503124E-03  0.00000000E+00  0.00000000E+00  1.89962543E-03
  5.95875063E-03  2.90864286E-02  0.00000000E+00  2.03788050E-03  2.25889075E-03
 -1.89965181E-02  7.97878638E-02  4.64986717E-02 -1.20008603E-03 -1.57706951E-01
 -3.46690079E-01 -2.07959548E-01  1.44702595E-01 -1.34446697E-01  7.27363823E-03
 -2.11296630E-03 -7.73115202E-03 -1.38418677E-03 -6.54359704E-03 -3.35698810E-03
  1.30412090E-02 -8.35272107E-02  7.37619243E-04 -1.65973889E-04 -4.73498696E-03
  2.89054559E-02 -1.14247579E-01  0.00000000E+00 -1.09324750E-01  3.02254864E-01
  6.55883250E-01  0.00000000E+00 -5.09084857E-01  6.26625860E-01  7.11437837E-03
 -5.94651244E-03  7.65225377E-03  0.00000000E+00  0.00000000E+00  7.49366868E-03
 -2.89054559E-02  1.14247579E-01  0.00000000E+00 -1.09324750E-01 -3.02254864E-01
 -6.55883250E-01  0.00000000E+00 -5.09084857E-01 -6.26625860E-01 -7.11437837E-03
  5.94651244E-03 -7.65225377E-03  0.00000000E+00  0.00000000E+00  7.49366868E-03
  1.89965181E-02 -7.97878638E-02 -4.64986717E-02 -1.20008603E-03  1.57706951E-01
  3.46690079E-01  2.07959548E-01  1.44702595E-01  1.34446697E-01 -7.27363823E-03
  2.11296630E-03  7.73115202E-03 -1.38418677E-03  6.54359704E-03 -3.35698810E-03
 -1.30412090E-02  8.35272107E-02 -7.37619243E-04 -1.65973889E-04  4.73498696E-03
 -1.89965181E-02  7.97878638E-02 -4.64986717E-02 -1.20008603E-03 -1.57706951E-01
 -3.46690079E-01  2.07959548E-01  1.44702595E-01 -1.34446697E-01  7.27363823E-03
 -2.11296630E-03 -7.73115202E-03  1.38418677E-03  6.54359704E-03 -3.35698810E-03
  1.30412090E-02 -8.35272107E-02 -7.37619243E-04 -1.65973889E-04 -4.73498696E-03
  2.30030027E-02 -7.35942588E-02  0.00000000E+00 -2.05162377E-02  6.44246828E-02
  1.73931274E-01  0.00000000E+00 -2.40108009E-01 -1.71668461E-01 -1.50847864E-02
  3.45403104E-03  1.51525205E-02  0.00000000E+00  0.00000000E+00  6.11984354E-03
  6.36346987E-02  3.17705725E-01  0.00000000E+00 -1.43984749E-03  1.63062746E-03
  1.89965181E-02 -7.97878638E-02  4.64986717E-02 -1.20008603E-03  1.57706951E-01
  3.46690079E-01 -2.07959548E-01  1.44702595E-01  1.34446697E-01 -7.27363823E-03
  2.11296630E-03  7.73115202E-03  1.38418677E-03 -6.54359704E-03 -3.35698810E-03
 -1.30412090E-02  8.35272107E-02  7.37619243E-04 -1.65973889E-04  4.73498696E-03
 -2.30030027E-02  7.35942588E-02  0.00000000E+00 -2.05162377E-02 -6.44246828E-02
 -1.73931274E-01  0.00000000E+00 -2.40108009E-01  1.71668461E-01  1.50847864E-02
 -3.45403104E-03 -1.51525205E-02  0.00000000E+00  0.00000000E+00  6.11984354E-03
 -6.36346987E-02 -3.17705725E-01  0.00000000E+00 -1.43984749E-03 -1.63062746E-03
  3.69373722E-03  5.33953498E-03 -1.12615668E-02 -4.60940913E-04 -1.35929771E-01
 -7.78016944E-02 -2.11552745E-02 -4.13514090E-02 -4.86308643E-01  6.53061244E-04
  1.24680325E-03  7.68129822E-04 -2.61259435E-04  1.66609659E-02  1.01510739E-02
  4.18112296E-03  1.70679270E-02  2.57392154E-04 -2.02602090E-04 -5.92290045E-03
  6.62292964E-02 -7.50885466E-02  0.00000000E+00 -7.32280332E-02 -1.01386809E-01
 -7.52859072E-01  0.00000000E+00 -1.42468832E-01 -3.17770489E-01  1.12000255E-02
 -4.62919215E-03 -2.66907465E-03  0.00000000E+00  0.00000000E+00  6.10347174E-03
  6.62292964E-02 -7.50885466E-02  0.00000000E+00  7.32280332E-02 -1.01386809E-01
 -7.52859072E-01  0.00000000E+00  1.42468832E-01 -3.17770489E-01  1.12000255E-02
 -4.62919215E-03 -2.66907465E-03  0.00000000E+00  0.00000000E+00 -6.10347174E-03
  3.69373722E-03  5.33953498E-03 -1.12615668E-02  4.60940913E-04 -1.35929771E-01
 -7.78016944E-02 -2.11552745E-02  4.13514090E-02 -4.86308643E-01  6.53061244E-04
  1.24680325E-03  7.68129822E-04  2.61259435E-04  1.66609659E-02 -1.01510739E-02
  4.18112296E-03  1.70679270E-02  2.57392154E-04  2.02602090E-04 -5.92290045E-03
  3.69373722E-03  5.33953498E-03  1.12615668E-02 -4.60940913E-04 -1.35929771E-01
 -7.78016944E-02  2.11552745E-02 -4.13514090E-02 -4.86308643E-01  6.53061244E-04
  1.24680325E-03  7.68129822E-04  2.61259435E-04 -1.66609659E-02  1.01510739E-02
  4.18112296E-03  1.70679270E-02 -2.57392154E-04 -2.02602090E-04 -5.92290045E-03
 -7.92336360E-02  9.65637781E-02  0.00000000E+00  4.47387864E-02 -9.92315563E-02
  1.01035130E+00  0.00000000E+00  1.98058592E-01 -3.48347216E-01 -1.14163295E-02
  1.13856086E-02  2.20892346E-03  0.00000000E+00  0.00000000E+00  8.81799955E-03
  2.10595220E-02 -2.66775067E-01  0.00000000E+00  5.22581814E-03 -9.80214392E-04
  3.69373722E-03  5.33953498E-03  1.12615668E-02  4.60940913E-04 -1.35929771E-01
 -7.78016944E-02  2.11552745E-02  4.13514090E-02 -4.86308643E-01  6.53061244E-04
  1.24680325E-03  7.68129822E-04 -2.61259435E-04 -1.66609659E-02 -1.01510739E-02
  4.18112296E-03  1.70679270E-02 -2.57392154E-04  2.02602090E-04 -5.92290045E-03
 -7.92336360E-02  9.65637781E-02  0.00000000E+00 -4.47387864E-02 -9.92315563E-02
  1.01035130E+00  0.00000000E+00 -1.98058592E-01 -3.48347216E-01 -1.14163295E-02
  1.13856086E-02  2.20892346E-03  0.00000000E+00  0.00000000E+00 -8.81799955E-03
  2.10595220E-02 -2.66775067E-01  0.00000000E+00 -5.22581814E-03 -9.80214392E-04
 -6.66391762E-02  7.70490096E-02  9.13803182E-02  1.38432814E-02  3.08456935E-02
  9.08927365E-01  4.38075203E-01  7.77970791E-02  7.60888447E-02  8.65939184E-03
  1.14766733E-02 -1.67469211E-02 -8.79648099E-03  7.56695743E-04 -1.25567301E-03
  3.16246705E-02 -9.32106506E-02  4.14187679E-04  3.76410931E-03  4.43668829E-04
  0.00000000E+00  0.00000000E+00  1.29065481E-01  0.00000000E+00  0.00000000E+00
  0.00000000E+00  5.09977890E-01  0.00000000E+00  0.00000000E+00  0.00000000E+00
  0.00000000E+00  0.00000000E+00 -9.42983579E-03 -1.20059597E-02  0.00000000E+00
  0.00000000E+00  0.00000000E+00  1.29065481E-01  0.00000000E+00  0.00000000E+00
  0.00000000E+00  5.09977890E-01  0.00000000E+00  0.00000000E+00  0.00000000E+00
  0.00000000E+00  0.00000000E+00  9.42983579E-03 -1.20059597E-02  0.00000000E+00
 -6.66391762E-02  7.70490096E-02  9.13803182E-02 -1.38432814E-02  3.08456935E-02
  9.08927365E-01  4.38075203E-01 -7.77970791E-02  7.60888447E-02  8.65939184E-03
  1.14766733E-02 -1.67469211E-02  8.79648099E-03  7.56695743E-04  1.25567301E-03
  3.16246705E-02 -9.32106506E-02  4.14187679E-04 -3.76410931E-03  4.43668829E-04
  6.66391762E-02 -7.70490096E-02  9.13803182E-02 -1.38432814E-02 -3.08456935E-02
 -9.08927365E-01  4.38075203E-01 -7.77970791E-02 -7.60888447E-02 -8.65939184E-03
 -1.14766733E-02  1.67469211E-02 -8.79648099E-03  7.56695743E-04  1.25567301E-03
 -3.16246705E-02  9.32106506E-02  4.14187679E-04 -3.76410931E-03 -4.43668829E-04
  0.00000000E+00  0.00000000E+00  1.56065922E-01  0.00000000E+00  0.00000000E+00
  0.00000000E+00  6.96960303E-01  0.00000000E+00  0.00000000E+00  0.00000000E+00
  0.00000000E+00  0.00000000E+00 -5.35865932E-03  1.81070897E-02  0.00000000E+00
  0.00000000E+00  0.00000000E+00  7.96977986E-03  0.00000000E+00  0.00000000E+00
  6.66391762E-02 -7.70490096E-02  9.13803182E-02  1.38432814E-02 -3.08456935E-02
 -9.08927365E-01  4.38075203E-01  7.77970791E-02 -7.60888447E-02 -8.65939184E-03
 -1.14766733E-02  1.67469211E-02  8.79648099E-03  7.56695743E-04 -1.25567301E-03
 -3.16246705E-02  9.32106506E-02  4.14187679E-04  3.76410931E-03 -4.43668829E-04
  0.00000000E+00  0.00000000E+00  1.56065922E-01  0.00000000E+00  0.00000000E+00
  0.00000000E+00  6.96960303E-01  0.00000000E+00  0.00000000E+00  0.00000000E+00
  0.00000000E+00  0.00000000E+00  5.35865932E-03  1.81070897E-02  0.00000000E+00
  0.00000000E+00  0.00000000E+00  7.96977986E-03  0.00000000E+00  0.00000000E+00
 -5.16395746E-02  9.05638029E-02 -5.04816992E-02 -9.82312687E-02  2.70832602E-02
  4.02515337E-01 -4.37382072E-01 -2.38746903E-01  2.70542585E-02  3.65879465E-03
 -1.23321391E-02  7.78746892E-03 -9.66331061E-03  7.65877931E-05 -2.52907699E-04
  5.59824852E-03 -3.79394391E-01 -4.74464529E-03 -3.32912498E-03  6.42817847E-04
 -4.13490437E-02  2.15319473E-02  0.00000000E+00 -3.65940301E-02 -2.30995650E-02
  1.04289842E+00  0.00000000E+00 -4.10700848E-01  1.15561985E-01  7.61047309E-03
 -9.77044211E-03  1.31760016E-03  0.00000000E+00  0.00000000E+00 -8.26677217E-03
  4.13490437E-02 -2.15319473E-02  0.00000000E+00 -3.65940301E-02  2.30995650E-02
 -1.04289842E+00  0.00000000E+00 -4.10700848E-01 -1.15561985E-01 -7.61047309E-03
  9.77044211E-03 -1.31760016E-03  0.00000000E+00  0.00000000E+00 -8.26677217E-03
  5.16395746E-02 -9.05638029E-02  5.04816992E-02 -9.82312687E-02 -2.70832602E-02
 -4.02515337E-01  4.37382072E-01 -2.38746903E-01 -2.70542585E-02 -3.65879465E-03
  1.23321391E-02 -7.78746892E-03 -9.66331061E-03 -7.65877931E-05 -2.52907699E-04
 -5.59824852E-03  3.79394391E-01  4.74464529E-03 -3.32912498E-03 -6.42817847E-04
 -5.16395746E-02  9.05638029E-02  5.04816992E-02 -9.82312687E-02  2.70832602E-02
  4.02515337E-01  4.37382072E-01 -2.38746903E-01  2.70542585E-02  3.65879465E-03
 -1.23321391E-02  7.78746892E-03  9.66331061E-03 -7.65877931E-05 -2.52907699E-04
  5.59824852E-03 -3.79394391E-01  4.74464529E-03 -3.32912498E-03  6.42817847E-04
 -5.76689421E-02  3.19377280E-02  0.00000000E+00 -1.27789715E-01  6.14367060E-02
  1.21798170E+00  0.00000000E+00 -6.98914126E-01  6.92391672E-02  1.09477380E-02
 -1.35455155E-02  6.08840436E-03  0.00000000E+00  0.00000000E+00  1.20093228E-02
  1.89998606E-02 -1.79585257E-01  0.00000000E+00 -3.73858915E-03  5.68387106E-03
  5.16395746E-02 -9.05638029E-02 -5.04816992E-02 -9.82312687E-02 -2.70832602E-02
 -4.02515337E-01 -4.37382072E-01 -2.38746903E-01 -2.70542585E-02 -3.65879465E-03
  1.23321391E-02 -7.78746892E-03  9.66331061E-03  7.65877931E-05 -2.52907699E-04
 -5.59824852E-03  3.79394391E-01 -4.74464529E-03 -3.32912498E-03 -6.42817847E-04
  5.76689421E-02 -3.19377280E-02  0.00000000E+00 -1.27789715E-01 -6.14367060E-02
 -1.21798170E+00  0.00000000E+00 -6.98914126E-01 -6.92391672E-02 -1.09477380E-02
  1.35455155E-02 -6.08840436E-03  0.00000000E+00  0.00000000E+00  1.20093228E-02
 -1.89998606E-02  1.79585257E-01  0.00000000E+00 -3.73858915E-03 -5.68387106E-03
  2.88211365E-02 -4.97938526E-02  4.50220017E-02 -6.98587116E-02 -3.11078578E-03
 -5.08157778E-01  2.38564616E-01 -2.60276380E-01 -6.68830695E-02  5.52891168E-03
 -1.87256409E-03 -8.61203694E-03 -9.98035958E-03  1.61329725E-03 -2.48186028E-03
  2.33915805E-02  7.20500535E-01  5.95426520E-04 -1.71740735E-03 -6.96442551E-04
  1.13174263E-02 -2.83735245E-03  0.00000000E+00  4.14047967E-02 -2.69223831E-02
 -2.04696976E-01  0.00000000E+00  1.27621580E-01 -2.38016426E-01 -8.04348154E-03
 -5.38927094E-03  8.64440589E-03  0.00000000E+00  0.00000000E+00 -6.61310694E-03
  1.13174263E-02 -2.83735245E-03  0.00000000E+00 -4.14047967E-02 -2.69223831E-02
 -2.04696976E-01  0.00000000E+00 -1.27621580E-01 -2.38016426E-01 -8.04348154E-03
 -5.38927094E-03  8.64440589E-03  0.00000000E+00  0.00000000E+00  6.61310694E-03
  2.88211365E-02 -4.97938526E-02  4.50220017E-02  6.98587116E-02 -3.11078578E-03
 -5.08157778E-01  2.38564616E-01  2.60276380E-01 -6.68830695E-02  5.52891168E-03
 -1.87256409E-03 -8.61203694E-03  9.98035958E-03  1.61329725E-03  2.48186028E-03
  2.33915805E-02  7.20500535E-01  5.95426520E-04  1.71740735E-03 -6.96442551E-04
  2.88211365E-02 -4.97938526E-02 -4.50220017E-02 -6.98587116E-02 -3.11078578E-03
 -5.08157778E-01 -2.38564616E-01 -2.60276380E-01 -6.68830695E-02  5.52891168E-03
 -1.87256409E-03 -8.61203694E-03  9.98035958E-03 -1.61329725E-03 -2.48186028E-03
  2.33915805E-02  7.20500535E-01 -5.95426520E-04 -1.71740735E-03 -6.96442551E-04
  2.13144307E-02 -3.90521987E-02  0.00000000E+00 -6.23943408E-02 -1.37303730E-01
 -5.78919291E-01  0.00000000E+00 -2.33324651E-01 -5.29094477E-01 -1.17066890E-02
 -2.34686863E-04  5.58026382E-03  0.00000000E+00  0.00000000E+00  1.89787460E-02
  4.69498280E-02  1.07767506E+00  0.00000000E+00  3.28870348E-04 -2.88567670E-03
  2.88211365E-02 -4.97938526E-02 -4.50220017E-02  6.98587116E-02 -3.11078578E-03
 -5.08157778E-01 -2.38564616E-01  2.60276380E-01 -6.68830695E-02  5.52891168E-03
 -1.87256409E-03 -8.61203694E-03 -9.98035958E-03 -1.61329725E-03  2.48186028E-03
  2.33915805E-02  7.20500535E-01 -5.95426520E-04  1.71740735E-03 -6.96442551E-04
  2.13144307E-02 -3.90521987E-02  0.00000000E+00  6.23943408E-02 -1.37303730E-01
 -5.78919291E-01  0.00000000E+00  2.33324651E-01 -5.29094477E-01 -1.17066890E-02
 -2.34686863E-04  5.58026382E-03  0.00000000E+00  0.00000000E+00 -1.89787460E-02
  4.69498280E-02  1.07767506E+00  0.00000000E+00 -3.28870348E-04 -2.88567670E-03
  2.86191976E-02 -4.70399431E-02  1.22262268E-01 -1.02300496E-01  1.57776917E-02
 -6.52978486E-01  5.40092529E-01 -4.14311690E-01  4.97337142E-02  6.68460795E-04
  6.25942666E-04 -4.47732253E-03 -8.53266191E-03 -1.43773946E-03  1.33355624E-04
  2.46170120E-02  1.18493823E+00  2.51931138E-03 -1.46237728E-03  9.61304465E-04
  0.00000000E+00  0.00000000E+00 -1.47961069E-02  0.00000000E+00  0.00000000E+00
  0.00000000E+00  5.46687237E-02  0.00000000E+00  0.00000000E+00  0.00000000E+00
  0.00000000E+00  0.00000000E+00  8.47497758E-03 -4.53665176E-03  0.00000000E+00
  0.00000000E+00  0.00000000E+00 -1.47961069E-02  0.00000000E+00  0.00000000E+00
  0.00000000E+00  5.46687237E-02  0.00000000E+00  0.00000000E+00  0.00000000E+00
  0.00000000E+00  0.00000000E+00 -8.47497758E-03 -4.53665176E-03  0.00000000E+00
  2.86191976E-02 -4.70399431E-02  1.22262268E-01  1.02300496E-01  1.57776917E-02
 -6.52978486E-01  5.40092529E-01  4.14311690E-01  4.97337142E-02  6.68460795E-04
  6.25942666E-04 -4.47732253E-03  8.53266191E-03 -1.43773946E-03 -1.33355624E-04
  2.46170120E-02  1.18493823E+00  2.51931138E-03  1.46237728E-03  9.61304465E-04
 -2.86191976E-02  4.70399431E-02  1.22262268E-01  1.02300496E-01 -1.57776917E-02
  6.52978486E-01  5.40092529E-01  4.14311690E-01 -4.97337142E-02 -6.68460795E-04
 -6.25942666E-04  4.47732253E-03 -8.53266191E-03 -1.43773946E-03 -1.33355624E-04
 -2.46170120E-02 -1.18493823E+00  2.51931138E-03  1.46237728E-03 -9.61304465E-04
  0.00000000E+00  0.00000000E+00  2.18397652E-02  0.00000000E+00  0.00000000E+00
  0.00000000E+00  1.30638037E-01  0.00000000E+00  0.00000000E+00  0.00000000E+00
  0.00000000E+00  0.00000000E+00  5.98386361E-03  3.07603141E-03  0.00000000E+00
  0.00000000E+00  0.00000000E+00  2.41656349E-03  0.00000000E+00  0.00000000E+00
 -2.86191976E-02  4.70399431E-02  1.22262268E-01 -1.02300496E-01 -1.57776917E-02
  6.52978486E-01  5.40092529E-01 -4.14311690E-01 -4.97337142E-02 -6.68460795E-04
 -6.25942666E-04  4.47732253E-03  8.53266191E-03 -1.43773946E-03  1.33355624E-04
 -2.46170120E-02 -1.18493823E+00  2.51931138E-03 -1.46237728E-03 -9.61304465E-04
  0.00000000E+00  0.00000000E+00  2.18397652E-02  0.00000000E+00  0.00000000E+00
  0.00000000E+00  1.30638037E-01  0.00000000E+00  0.00000000E+00  0.00000000E+00
  0.00000000E+00  0.00000000E+00 -5.98386361E-03  3.07603141E-03  0.00000000E+00
  0.00000000E+00  0.00000000E+00  2.41656349E-03  0.00000000E+00  0.00000000E+00
  1.69208673E-02 -1.23003520E-01  7.82766215E-02 -1.05099976E-01  3.86875497E-02
  5.64916721E-01  1.02024123E+00 -1.08400144E+00  1.15391976E-01  8.95337399E-03
 -2.10878895E-03 -2.66113684E-03 -3.55556387E-03 -7.44677281E-04 -6.81288586E-05
  1.86713809E-02  1.35947143E+00  2.27709195E-04 -4.10390958E-03  1.78340418E-03
 -2.42620334E-02  9.49080332E-02  0.00000000E+00 -5.46299668E-03  2.79367378E-02
 -9.95690991E-01  0.00000000E+00  2.87653820E-01 -4.08576145E-01 -9.18686339E-03
 -7.97764375E-03  5.53043710E-03  0.00000000E+00  0.00000000E+00 -3.75825169E-03
  2.42620334E-02 -9.49080332E-02  0.00000000E+00 -5.46299668E-03 -2.79367378E-02
  9.95690991E-01  0.00000000E+00  2.87653820E-01  4.08576145E-01  9.18686339E-03
  7.97764375E-03 -5.53043710E-03  0.00000000E+00  0.00000000E+00 -3.75825169E-03
 -1.69208673E-02  1.23003520E-01 -7.82766215E-02 -1.05099976E-01 -3.86875497E-02
 -5.64916721E-01 -1.02024123E+00 -1.08400144E+00 -1.15391976E-01 -8.95337399E-03
  2.10878895E-03  2.66113684E-03 -3.55556387E-03  7.44677281E-04 -6.81288586E-05
 -1.86713809E-02 -1.35947143E+00 -2.27709195E-04 -4.10390958E-03 -1.78340418E-03
  1.69208673E-02 -1.23003520E-01 -7.82766215E-02 -1.05099976E-01  3.86875497E-02
  5.64916721E-01 -1.02024123E+00 -1.08400144E+00  1.15391976E-01  8.95337399E-03
 -2.10878895E-03 -2.66113684E-03  3.55556387E-03  7.44677281E-04 -6.81288586E-05
  1.86713809E-02  1.35947143E+00 -2.27709195E-04 -4.10390958E-03  1.78340418E-03
 -3.61972555E-03  6.94543837E-02  0.00000000E+00 -1.05990956E-01 -5.54257934E-02
 -1.04978695E+00  0.00000000E+00 -2.71941271E-02  3.00130608E-01 -4.46062015E-03
 -1.12176054E-02  3.96267764E-03  0.00000000E+00  0.00000000E+00  1.46788117E-03
 -7.31264466E-04  3.16767143E-01  0.00000000E+00 -5.56194223E-03  5.48640050E-05
 -1.69208673E-02  1.23003520E-01  7.82766215E-02 -1.05099976E-01 -3.86875497E-02
 -5.64916721E-01  1.02024123E+00 -1.08400144E+00 -1.15391976E-01 -8.95337399E-03
  2.10878895E-03  2.66113684E-03  3.55556387E-03 -7.44677281E-04 -6.81288586E-05
 -1.86713809E-02 -1.35947143E+00  2.27709195E-04 -4.10390958E-03 -1.78340418E-03
  3.61972555E-03 -6.94543837E-02  0.00000000E+00 -1.05990956E-01  5.54257934E-02
  1.04978695E+00  0.00000000E+00 -2.71941271E-02 -3.00130608E-01  4.46062015E-03
  1.12176054E-02 -3.96267764E-03  0.00000000E+00  0.00000000E+00  1.46788117E-03
  7.31264466E-04 -3.16767143E-01  0.00000000E+00 -5.56194223E-03 -5.48640050E-05
 -1.45582576E-02  8.94070801E-02 -1.41553147E-02  1.77317511E-03  7.67685073E-02
 -7.05010412E-01 -7.70859962E-01  6.15204912E-01  3.33898142E-01 -7.08020949E-03
 -6.37110946E-03  1.30641650E-03  2.24669304E-05 -6.63552768E-03  1.69548084E-03
 -1.63612465E-02 -6.54366342E-01 -7.29727066E-04  4.29603562E-05  4.40538404E-03
 -2.52055724E-02 -1.41382454E-02  0.00000000E+00  2.38498426E-02 -1.26794475E-02
  1.43987348E+00  0.00000000E+00 -3.04028124E-01  2.81591744E-01  5.81139216E-03
  8.75709890E-04 -1.23454527E-03  0.00000000E+00  0.00000000E+00 -6.03481634E-04
  2.52055724E-02  1.41382454E-02  0.00000000E+00  2.38498426E-02  1.26794475E-02
 -1.43987348E+00  0.00000000E+00 -3.04028124E-01 -2.81591744E-01 -5.81139216E-03
 -8.75709890E-04  1.23454527E-03  0.00000000E+00  0.00000000E+00 -6.03481634E-04
  1.45582576E-02 -8.94070801E-02  1.41553147E-02  1.77317511E-03 -7.67685073E-02
  7.05010412E-01  7.70859962E-01  6.15204912E-01 -3.33898142E-01  7.08020949E-03
  6.37110946E-03 -1.30641650E-03  2.24669304E-05  6.63552768E-03  1.69548084E-03
  1.63612465E-02  6.54366342E-01  7.29727066E-04  4.29603562E-05 -4.40538404E-03
 -1.45582576E-02  8.94070801E-02  1.41553147E-02  1.77317511E-03  7.67685073E-02
 -7.05010412E-01  7.70859962E-01  6.15204912E-01  3.33898142E-01 -7.08020949E-03
 -6.37110946E-03  1.30641650E-03 -2.24669304E-05  6.63552768E-03  1.69548084E-03
 -1.63612465E-02 -6.54366342E-01  7.29727066E-04  4.29603562E-05  4.40538404E-03
  6.77797078E-02 -1.61615496E-01  0.00000000E+00 -8.97077408E-02 -9.90399908E-02
 -1.99413740E-01  0.00000000E+00 -9.59982616E-01 -1.34138934E+00  1.35033312E-02
  3.72343845E-03 -7.01743086E-03  0.00000000E+00  0.00000000E+00 -5.34395527E-03
 -1.02456292E-02  1.84391179E+00  0.00000000E+00 -3.75596747E-03 -5.53948421E-03
  1.45582576E-02 -8.94070801E-02 -1.41553147E-02  1.77317511E-03 -7.67685073E-02
  7.05010412E-01 -7.70859962E-01  6.15204912E-01 -3.33898142E-01  7.08020949E-03
  6.37110946E-03 -1.30641650E-03 -2.24669304E-05 -6.63552768E-03  1.69548084E-03
  1.63612465E-02  6.54366342E-01 -7.29727066E-04  4.29603562E-05 -4.40538404E-03
 -6.77797078E-02  1.61615496E-01  0.00000000E+00 -8.97077408E-02  9.90399908E-02
  1.99413740E-01  0.00000000E+00 -9.59982616E-01  1.34138934E+00 -1.35033312E-02
 -3.72343845E-03  7.01743086E-03  0.00000000E+00  0.00000000E+00 -5.34395527E-03
  1.02456292E-02 -1.84391179E+00  0.00000000E+00 -3.75596747E-03  5.53948421E-03
  5.57366828E-02 -9.17320053E-02  1.26687992E-01 -7.32636398E-03 -1.25048086E-02
 -8.73454398E-01  7.96213185E-01 -3.16765799E-01 -3.20413603E-02 -7.28141382E-03
  5.37701368E-03  3.67886618E-04  8.25518040E-03 -5.61278656E-04 -2.97839569E-04
 -1.09312205E-02  1.28334502E+00  7.81084793E-03 -1.18320440E-03 -1.18903700E-04
  0.00000000E+00  0.00000000E+00 -1.83951160E-02  0.00000000E+00  0.00000000E+00
  0.00000000E+00 -1.43303713E-01  0.00000000E+00  0.00000000E+00  0.00000000E+00
  0.00000000E+00  0.00000000E+00  6.47009055E-04  1.74198520E-03  0.00000000E+00
  0.00000000E+00  0.00000000E+00  1.83951160E-02  0.00000000E+00  0.00000000E+00
  0.00000000E+00  1.43303713E-01  0.00000000E+00  0.00000000E+00  0.00000000E+00
  0.00000000E+00  0.00000000E+00  6.47009055E-04 -1.74198520E-03  0.00000000E+00
 -5.57366828E-02  9.17320053E-02 -1.26687992E-01 -7.32636398E-03  1.25048086E-02
  8.73454398E-01 -7.96213185E-01 -3.16765799E-01  3.20413603E-02  7.28141382E-03
 -5.37701368E-03 -3.67886618E-04  8.25518040E-03  5.61278656E-04 -2.97839569E-04
  1.09312205E-02 -1.28334502E+00 -7.81084793E-03 -1.18320440E-03  1.18903700E-04
 -5.57366828E-02  9.17320053E-02  1.26687992E-01  7.32636398E-03  1.25048086E-02
  8.73454398E-01  7.96213185E-01  3.16765799E-01  3.20413603E-02  7.28141382E-03
 -5.37701368E-03 -3.67886618E-04  8.25518040E-03 -5.61278656E-04  2.97839569E-04
  1.09312205E-02 -1.28334502E+00  7.81084793E-03  1.18320440E-03  1.18903700E-04
  0.00000000E+00  0.00000000E+00 -2.39220496E-02  0.00000000E+00  0.00000000E+00
  0.00000000E+00 -2.19010777E-01  0.00000000E+00  0.00000000E+00  0.00000000E+00
  0.00000000E+00  0.00000000E+00 -2.26850690E-03 -4.53247864E-03  0.00000000E+00
  0.00000000E+00  0.00000000E+00 -1.59939834E-03  0.00000000E+00  0.00000000E+00
  5.57366828E-02 -9.17320053E-02 -1.26687992E-01  7.32636398E-03 -1.25048086E-02
 -8.73454398E-01 -7.96213185E-01  3.16765799E-01 -3.20413603E-02 -7.28141382E-03
  5.37701368E-03  3.67886618E-04  8.25518040E-03  5.61278656E-04  2.97839569E-04
 -1.09312205E-02  1.28334502E+00 -7.81084793E-03  1.18320440E-03 -1.18903700E-04
  0.00000000E+00  0.00000000E+00  2.39220496E-02  0.00000000E+00  0.00000000E+00
  0.00000000E+00  2.19010777E-01  0.00000000E+00  0.00000000E+00  0.00000000E+00
  0.00000000E+00  0.00000000E+00 -2.26850690E-03  4.53247864E-03  0.00000000E+00
  0.00000000E+00  0.00000000E+00  1.59939834E-03  0.00000000E+00  0.00000000E+00
 -3.85920329E-02  6.26984604E-02 -3.57169099E-02  8.13236732E-02 -2.09880138E-02
  6.85999053E-01 -2.91189831E-01  5.11614116E-01 -7.37742131E-02 -8.99964786E-04
  5.23760250E-03 -1.11461444E-03 -5.39072561E-03  4.31090954E-03  2.00034926E-03
  1.22725120E-02 -9.08984727E-01 -2.44075850E-03  4.45067903E-03 -1.72573062E-03
  2.70904092E-02 -3.61630254E-02  0.00000000E+00 -4.22938243E-02 -5.79588493E-02
 -2.66990835E-01  0.00000000E+00 -2.69393409E-01 -8.97830883E-02  8.42223924E-03
  5.35625129E-04 -1.15375282E-03  0.00000000E+00  0.00000000E+00  4.55913716E-03
  2.70904092E-02 -3.61630254E-02  0.00000000E+00  4.22938243E-02 -5.79588493E-02
 -2.66990835E-01  0.00000000E+00  2.69393409E-01 -8.97830883E-02  8.42223924E-03
  5.35625129E-04 -1.15375282E-03  0.00000000E+00  0.00000000E+00 -4.55913716E-03
 -3.85920329E-02  6.26984604E-02 -3.57169099E-02 -8.13236732E-02 -2.09880138E-02
  6.85999053E-01 -2.91189831E-01 -5.11614116E-01 -7.37742131E-02 -8.99964786E-04
  5.23760250E-03 -1.11461444E-03  5.39072561E-03  4.31090954E-03 -2.00034926E-03
  1.22725120E-02 -9.08984727E-01 -2.44075850E-03 -4.45067903E-03 -1.72573062E-03
 -3.85920329E-02  6.26984604E-02  3.57169099E-02  8.13236732E-02 -2.09880138E-02
  6.85999053E-01  2.91189831E-01  5.11614116E-01 -7.37742131E-02 -8.99964786E-04
  5.23760250E-03 -1.11461444E-03  5.39072561E-03 -4.31090954E-03  2.00034926E-03
  1.22725120E-02 -9.08984727E-01  2.44075850E-03  4.45067903E-03 -1.72573062E-03
  3.56576957E-02 -5.11132323E-02  0.00000000E+00 -9.69103730E-02 -1.11678432E-01
 -7.58154444E-01  0.00000000E+00 -6.11617331E-01 -5.79928405E-01  4.38041592E-03
 -1.61076287E-03 -3.57787082E-03  0.00000000E+00  0.00000000E+00 -4.61114961E-03
 -8.39369595E-03  1.27012597E+00  0.00000000E+00 -3.93158242E-03 -4.45037653E-03
 -3.85920329E-02  6.26984604E-02  3.57169099E-02 -8.13236732E-02 -2.09880138E-02
  6.85999053E-01  2.91189831E-01 -5.11614116E-01 -7.37742131E-02 -8.99964786E-04
  5.23760250E-03 -1.11461444E-03 -5.39072561E-03 -4.31090954E-03 -2.00034926E-03
  1.22725120E-02 -9.08984727E-01  2.44075850E-03 -4.45067903E-03 -1.72573062E-03
  3.56576957E-02 -5.11132323E-02  0.00000000E+00  9.69103730E-02 -1.11678432E-01
 -7.58154444E-01  0.00000000E+00  6.11617331E-01 -5.79928405E-01  4.38041592E-03
 -1.61076287E-03 -3.57787082E-03  0.00000000E+00  0.00000000E+00  4.61114961E-03
 -8.39369595E-03  1.27012597E+00  0.00000000E+00  3.93158242E-03 -4.45037653E-03
 -6.76343423E-03  1.25520565E-02  1.61768962E-02 -2.02018108E-02 -1.73711364E-01
  6.66237202E-02  1.23427452E-01 -4.72787862E-02 -7.10059068E-01  1.13681877E-03
  3.85081618E-03 -3.56276399E-03  4.82999703E-05  1.94443950E-02  1.98641695E-04
  3.60203691E-03  9.80416813E-02  5.60433734E-04  4.00266246E-04 -1.11253265E-02
  0.00000000E+00  0.00000000E+00  2.54948453E-01  0.00000000E+00  0.00000000E+00
  0.00000000E+00  7.48799074E-01  0.00000000E+00  0.00000000E+00  0.00000000E+00
  0.00000000E+00  0.00000000E+00 -1.75871683E-02 -2.43285233E-03  0.00000000E+00
  0.00000000E+00  0.00000000E+00  2.54948453E-01  0.00000000E+00  0.00000000E+00
  0.00000000E+00  7.48799074E-01  0.00000000E+00  0.00000000E+00  0.00000000E+00
  0.00000000E+00  0.00000000E+00  1.75871683E-02 -2.43285233E-03  0.00000000E+00
 -6.76343423E-03  1.25520565E-02  1.61768962E-02  2.02018108E-02 -1.73711364E-01
  6.66237202E-02  1.23427452E-01  4.72787862E-02 -7.10059068E-01  1.13681877E-03
  3.85081618E-03 -3.56276399E-03 -4.82999703E-05  1.94443950E-02 -1.98641695E-04
  3.60203691E-03  9.80416813E-02  5.60433734E-04 -4.00266246E-04 -1.11253265E-02
  6.76343423E-03 -1.25520565E-02  1.61768962E-02  2.02018108E-02  1.73711364E-01
 -6.66237202E-02  1.23427452E-01  4.72787862E-02  7.10059068E-01 -1.13681877E-03
 -3.85081618E-03  3.56276399E-03  4.82999703E-05  1.94443950E-02 -1.98641695E-04
 -3.60203691E-03 -9.80416813E-02  5.60433734E-04 -4.00266246E-04  1.11253265E-02
  0.00000000E+00  0.00000000E+00 -2.06586619E-01  0.00000000E+00  0.00000000E+00
  0.00000000E+00 -5.92460184E-01  0.00000000E+00  0.00000000E+00  0.00000000E+00
  0.00000000E+00  0.00000000E+00  9.22500416E-03 -2.75620811E-03  0.00000000E+00
  0.00000000E+00  0.00000000E+00 -6.91054323E-03  0.00000000E+00  0.00000000E+00
  6.76343423E-03 -1.25520565E-02  1.61768962E-02 -2.02018108E-02  1.73711364E-01
 -6.66237202E-02  1.23427452E-01 -4.72787862E-02  7.10059068E-01 -1.13681877E-03
 -3.85081618E-03  3.56276399E-03 -4.82999703E-05  1.94443950E-02  1.98641695E-04
 -3.60203691E-03 -9.80416813E-02  5.60433734E-04  4.00266246E-04  1.11253265E-02
  0.00000000E+00  0.00000000E+00 -2.06586619E-01  0.00000000E+00  0.00000000E+00
  0.00000000E+00 -5.92460184E-01  0.00000000E+00  0.00000000E+00  0.00000000E+00
  0.00000000E+00  0.00000000E+00 -9.22500416E-03 -2.75620811E-03  0.00000000E+00
  0.00000000E+00  0.00000000E+00 -6.91054323E-03  0.00000000E+00  0.00000000E+00
  5.30609463E-03  4.50218359E-03  1.04971679E-01  2.17047030E-01  2.82704821E-02
 -6.61326566E-02  2.85941821E-01  9.49026284E-01  9.69397282E-02 -1.18834816E-03
  1.57652723E-02 -1.24702921E-02  2.40907010E-03  1.08062416E-03  9.77883248E-04
  1.58533891E-02 -3.59051175E-01  6.62220011E-03  1.12399584E-02  6.53692785E-04
  0.00000000E+00  0.00000000E+00  1.25736479E-01  0.00000000E+00  0.00000000E+00
  0.00000000E+00  4.12999777E-01  0.00000000E+00  0.00000000E+00  0.00000000E+00
  0.00000000E+00  0.00000000E+00 -4.21817917E-03 -1.72255625E-03  0.00000000E+00
  0.00000000E+00  0.00000000E+00 -1.25736479E-01  0.00000000E+00  0.00000000E+00
  0.00000000E+00 -4.12999777E-01  0.00000000E+00  0.00000000E+00  0.00000000E+00
  0.00000000E+00  0.00000000E+00 -4.21817917E-03  1.72255625E-03  0.00000000E+00
 -5.30609463E-03 -4.50218359E-03 -1.04971679E-01  2.17047030E-01 -2.82704821E-02
  6.61326566E-02 -2.85941821E-01  9.49026284E-01 -9.69397282E-02  1.18834816E-03
 -1.57652723E-02  1.24702921E-02  2.40907010E-03 -1.08062416E-03  9.77883248E-04
 -1.58533891E-02  3.59051175E-01 -6.62220011E-03  1.12399584E-02 -6.53692785E-04
 -5.30609463E-03 -4.50218359E-03  1.04971679E-01 -2.17047030E-01 -2.82704821E-02
  6.61326566E-02  2.85941821E-01 -9.49026284E-01 -9.69397282E-02  1.18834816E-03
 -1.57652723E-02  1.24702921E-02  2.40907010E-03  1.08062416E-03 -9.77883248E-04
 -1.58533891E-02  3.59051175E-01  6.62220011E-03 -1.12399584E-02 -6.53692785E-04
  0.00000000E+00  0.00000000E+00  1.47595869E-01  0.00000000E+00  0.00000000E+00
  0.00000000E+00  6.06831427E-01  0.00000000E+00  0.00000000E+00  0.00000000E+00
  0.00000000E+00  0.00000000E+00 -4.45140124E-03  8.70652862E-03  0.00000000E+00
  0.00000000E+00  0.00000000E+00  6.67093907E-03  0.00000000E+00  0.00000000E+00
  5.30609463E-03  4.50218359E-03 -1.04971679E-01 -2.17047030E-01  2.82704821E-02
 -6.61326566E-02 -2.85941821E-01 -9.49026284E-01  9.69397282E-02 -1.18834816E-03
  1.57652723E-02 -1.24702921E-02  2.40907010E-03 -1.08062416E-03 -9.77883248E-04
  1.58533891E-02 -3.59051175E-01 -6.62220011E-03 -1.12399584E-02  6.53692785E-04
  0.00000000E+00  0.00000000E+00 -1.47595869E-01  0.00000000E+00  0.00000000E+00
  0.00000000E+00 -6.06831427E-01  0.00000000E+00  0.00000000E+00  0.00000000E+00
  0.00000000E+00  0.00000000E+00 -4.45140124E-03 -8.70652862E-03  0.00000000E+00
  0.00000000E+00  0.00000000E+00 -6.67093907E-03  0.00000000E+00  0.00000000E+00
  1.01594306E-02 -1.28572423E-02  3.06122653E-02  6.41449348E-02  1.20902834E-01
 -1.22761457E-01  1.93911714E-01  2.94806461E-01  6.74977575E-01 -2.28103206E-03
  5.03087265E-03 -1.18590975E-03  2.43632693E-03 -1.06119387E-02 -7.39723249E-04
  6.58571852E-04  9.83856311E-03  2.43524408E-03  2.85642324E-03  9.30956257E-03
 -3.37339801E-02 -1.09529712E-02  0.00000000E+00  1.26156828E-01  1.36851632E-01
  8.32152901E-01  0.00000000E+00  1.69892190E-01  7.32005261E-01 -1.15270615E-02
  7.44890797E-03  1.05500415E-03  0.00000000E+00  0.00000000E+00  6.03682595E-03
  3.37339801E-02  1.09529712E-02  0.00000000E+00  1.26156828E-01 -1.36851632E-01
 -8.32152901E-01  0.00000000E+00  1.69892190E-01 -7.32005261E-01  1.15270615E-02
 -7.44890797E-03 -1.05500415E-03  0.00000000E+00  0.00000000E+00  6.03682595E-03
 -1.01594306E-02  1.28572423E-02 -3.06122653E-02  6.41449348E-02 -1.20902834E-01
  1.22761457E-01 -1.93911714E-01  2.94806461E-01 -6.74977575E-01  2.28103206E-03
 -5.03087265E-03  1.18590975E-03  2.43632693E-03  1.06119387E-02 -7.39723249E-04
 -6.58571852E-04 -9.83856311E-03 -2.43524408E-03  2.85642324E-03 -9.30956257E-03
  1.01594306E-02 -1.28572423E-02 -3.06122653E-02  6.41449348E-02  1.20902834E-01
 -1.22761457E-01 -1.93911714E-01  2.94806461E-01  6.74977575E-01 -2.28103206E-03
  5.03087265E-03 -1.18590975E-03 -2.43632693E-03  1.06119387E-02 -7.39723249E-04
  6.58571852E-04  9.83856311E-03 -2.43524408E-03  2.85642324E-03  9.30956257E-03
  3.42737785E-02  5.70824851E-03  0.00000000E+00 -1.30179336E-01  2.31627561E-01
 -7.54721690E-01  0.00000000E+00 -5.00754702E-02  1.24818862E+00  5.46330603E-03
 -1.00580955E-02  1.89918088E-03  0.00000000E+00  0.00000000E+00  5.87427180E-04
  1.50983903E-03 -7.14911095E-01  0.00000000E+00 -7.28612475E-03  7.71902901E-03
 -1.01594306E-02  1.28572423E-02  3.06122653E-02  6.41449348E-02 -1.20902834E-01
  1.22761457E-01  1.93911714E-01  2.94806461E-01 -6.74977575E-01  2.28103206E-03
 -5.03087265E-03  1.18590975E-03 -2.43632693E-03 -1.06119387E-02 -7.39723249E-04
 -6.58571852E-04 -9.83856311E-03  2.43524408E-03  2.85642324E-03 -9.30956257E-03
 -3.42737785E-02 -5.70824851E-03  0.00000000E+00 -1.30179336E-01 -2.31627561E-01
  7.54721690E-01  0.00000000E+00 -5.00754702E-02 -1.24818862E+00 -5.46330603E-03
  1.00580955E-02 -1.89918088E-03  0.00000000E+00  0.00000000E+00  5.87427180E-04
 -1.50983903E-03  7.14911095E-01  0.00000000E+00 -7.28612475E-03 -7.71902901E-03
  6.15362101E-02  4.06806421E-03 -1.01809444E-01  4.78165411E-02 -6.86878409E-03
 -1.32711296E+00 -1.41494287E+00  1.39407897E-01  3.25784276E-02  1.22725315E-02
 -1.18096426E-02 -1.02239868E-03  1.36101268E-02 -7.92213485E-04 -4.71927483E-03
 -2.20238705E-02 -6.21435889E-01 -8.11458866E-03 -7.65951176E-03  1.88999126E-04
 -7.68605117E-02  4.39277460E-03  0.00000000E+00  6.32287282E-02  6.07051302E-02
  1.89262490E+00  0.00000000E+00  1.20870438E-01  9.75515866E-01 -4.06453969E-03
  4.69547454E-03  6.84235851E-03  0.00000000E+00  0.00000000E+00  2.02408977E-03
 -7.68605117E-02  4.39277460E-03  0.00000000E+00 -6.32287282E-02  6.07051302E-02
  1.89262490E+00  0.00000000E+00 -1.20870438E-01  9.75515866E-01 -4.06453969E-03
  4.69547454E-03  6.84235851E-03  0.00000000E+00  0.00000000E+00 -2.02408977E-03
  6.15362101E-02  4.06806421E-03 -1.01809444E-01 -4.78165411E-02 -6.86878409E-03
 -1.32711296E+00 -1.41494287E+00 -1.39407897E-01  3.25784276E-02  1.22725315E-02
 -1.18096426E-02 -1.02239868E-03 -1.36101268E-02 -7.92213485E-04  4.71927483E-03
 -2.20238705E-02 -6.21435889E-01 -8.11458866E-03  7.65951176E-03  1.88999126E-04
  6.15362101E-02  4.06806421E-03  1.01809444E-01  4.78165411E-02 -6.86878409E-03
 -1.32711296E+00  1.41494287E+00  1.39407897E-01  3.25784276E-02  1.22725315E-02
 -1.18096426E-02 -1.02239868E-03 -1.36101268E-02  7.92213485E-04 -4.71927483E-03
 -2.20238705E-02 -6.21435889E-01  8.11458866E-03 -7.65951176E-03  1.88999126E-04
 -5.55070239E-02 -2.74240823E-03  0.00000000E+00 -2.41997901E-02 -1.08375524E-01
  1.40381333E+00  0.00000000E+00 -9.72000125E-02 -1.18455460E+00 -6.30501418E-03
  7.67211058E-03  5.41984124E-03  0.00000000E+00  0.00000000E+00  7.06572121E-03
  2.76439441E-02  4.92422894E-01  0.00000000E+00  5.72429620E-03 -3.30821594E-03
  6.15362101E-02  4.06806421E-03  1.01809444E-01 -4.78165411E-02 -6.86878409E-03
 -1.32711296E+00  1.41494287E+00 -1.39407897E-01  3.25784276E-02  1.22725315E-02
 -1.18096426E-02 -1.02239868E-03  1.36101268E-02  7.92213485E-04  4.71927483E-03
 -2.20238705E-02 -6.21435889E-01  8.11458866E-03  7.65951176E-03  1.88999126E-04
 -5.55070239E-02 -2.74240823E-03  0.00000000E+00  2.41997901E-02 -1.08375524E-01
  1.40381333E+00  0.00000000E+00  9.72000125E-02 -1.18455460E+00 -6.30501418E-03
  7.67211058E-03  5.41984124E-03  0.00000000E+00  0.00000000E+00 -7.06572121E-03
  2.76439441E-02  4.92422894E-01  0.00000000E+00 -5.72429620E-03 -3.30821594E-03
  4.69981189E-03 -3.81728011E-03 -5.09958301E-02 -6.70610406E-02 -2.02869660E-02
 -1.20768452E-01 -2.93659560E-01 -4.07610449E-01  5.77221151E-01  4.38861420E-04
 -1.54838009E-03  3.12097704E-03  2.35628854E-03 -1.99416987E-03  5.30430647E-03
  1.00463546E-03  9.38102940E-02 -2.88366731E-03 -4.34827228E-03  7.25303324E-03
 -1.10289647E-01 -2.46782613E-02  0.00000000E+00  1.00853725E-02  1.02118207E-04
  3.43554999E+00  0.00000000E+00 -1.27456387E+00  8.60573353E-01  3.41978206E-03
 -2.16181279E-03 -5.54392852E-04  0.00000000E+00  0.00000000E+00 -7.44535554E-03
  1.10289647E-01  2.46782613E-02  0.00000000E+00  1.00853725E-02 -1.02118207E-04
 -3.43554999E+00  0.00000000E+00 -1.27456387E+00 -8.60573353E-01 -3.41978206E-03
  2.16181279E-03  5.54392852E-04  0.00000000E+00  0.00000000E+00 -7.44535554E-03
 -4.69981189E-03  3.81728011E-03  5.09958301E-02 -6.70610406E-02  2.02869660E-02
  1.20768452E-01  2.93659560E-01 -4.07610449E-01 -5.77221151E-01 -4.38861420E-04
  1.54838009E-03 -3.12097704E-03  2.35628854E-03  1.99416987E-03  5.30430647E-03
 -1.00463546E-03 -9.38102940E-02  2.88366731E-03 -4.34827228E-03 -7.25303324E-03
  4.69981189E-03 -3.81728011E-03  5.09958301E-02 -6.70610406E-02 -2.02869660E-02
 -1.20768452E-01  2.93659560E-01 -4.07610449E-01  5.77221151E-01  4.38861420E-04
 -1.54838009E-03  3.12097704E-03 -2.35628854E-03  1.99416987E-03  5.30430647E-03
  1.00463546E-03  9.38102940E-02  2.88366731E-03 -4.34827228E-03  7.25303324E-03
  6.56954746E-02  4.14508246E-02  0.00000000E+00  1.99553905E-01 -2.44086027E-03
 -1.86396522E+00  0.00000000E+00  1.87325564E+00  6.05106726E-01 -2.61289634E-03
  9.25398829E-03 -1.30362131E-02  0.00000000E+00  0.00000000E+00 -3.29328515E-03
 -1.70730471E-02 -8.06788105E-01  0.00000000E+00  1.12758318E-02 -6.76814923E-03
 -4.69981189E-03  3.81728011E-03 -5.09958301E-02 -6.70610406E-02  2.02869660E-02
  1.20768452E-01 -2.93659560E-01 -4.07610449E-01 -5.77221151E-01 -4.38861420E-04
  1.54838009E-03 -3.12097704E-03 -2.35628854E-03 -1.99416987E-03  5.30430647E-03
 -1.00463546E-03 -9.38102940E-02 -2.88366731E-03 -4.34827228E-03 -7.25303324E-03
 -6.56954746E-02 -4.14508246E-02  0.00000000E+00  1.99553905E-01  2.44086027E-03
  1.86396522E+00  0.00000000E+00  1.87325564E+00 -6.05106726E-01  2.61289634E-03
 -9.25398829E-03  1.30362131E-02  0.00000000E+00  0.00000000E+00 -3.29328515E-03
  1.70730471E-02  8.06788105E-01  0.00000000E+00  1.12758318E-02  6.76814923E-03
 -7.67301549E-02 -1.21816579E-02  1.06077734E-01 -7.28548990E-02  9.92395244E-02
  2.10351729E+00  1.05400183E+00 -1.31827938E+00  4.85076090E-01  1.44178467E-02
 -7.60350384E-04 -6.27237564E-03 -4.23656214E-03 -2.02958707E-03  3.04354103E-03
  2.52507803E-02  7.88127280E-01 -3.55368153E-03 -5.10953301E-03  5.14070190E-03
  0.00000000E+00  0.00000000E+00 -3.59061607E-02  0.00000000E+00  0.00000000E+00
  0.00000000E+00  5.06409776E-01  0.00000000E+00  0.00000000E+00  0.00000000E+00
  0.00000000E+00  0.00000000E+00  2.56032564E-03 -5.96612828E-03  0.00000000E+00
  0.00000000E+00  0.00000000E+00  3.59061607E-02  0.00000000E+00  0.00000000E+00
  0.00000000E+00 -5.06409776E-01  0.00000000E+00  0.00000000E+00  0.00000000E+00
  0.00000000E+00  0.00000000E+00  2.56032564E-03  5.96612828E-03  0.00000000E+00
  7.67301549E-02  1.21816579E-02 -1.06077734E-01 -7.28548990E-02 -9.92395244E-02
 -2.10351729E+00 -1.05400183E+00 -1.31827938E+00 -4.85076090E-01 -1.44178467E-02
  7.60350384E-04  6.27237564E-03 -4.23656214E-03  2.02958707E-03  3.04354103E-03
 -2.52507803E-02 -7.88127280E-01  3.55368153E-03 -5.10953301E-03 -5.14070190E-03
  7.67301549E-02  1.21816579E-02  1.06077734E-01  7.28548990E-02 -9.92395244E-02
 -2.10351729E+00  1.05400183E+00  1.31827938E+00 -4.85076090E-01 -1.44178467E-02
  7.60350384E-04  6.27237564E-03 -4.23656214E-03 -2.02958707E-03 -3.04354103E-03
 -2.52507803E-02 -7.88127280E-01 -3.55368153E-03  5.10953301E-03 -5.14070190E-03
  0.00000000E+00  0.00000000E+00  1.20872592E-01  0.00000000E+00  0.00000000E+00
  0.00000000E+00  1.47730824E+00  0.00000000E+00  0.00000000E+00  0.00000000E+00
  0.00000000E+00  0.00000000E+00  7.37095457E-03  1.37537345E-02  0.00000000E+00
  0.00000000E+00  0.00000000E+00  1.66020745E-02  0.00000000E+00  0.00000000E+00
 -7.67301549E-02 -1.21816579E-02 -1.06077734E-01  7.28548990E-02  9.92395244E-02
  2.10351729E+00 -1.05400183E+00  1.31827938E+00  4.85076090E-01  1.44178467E-02
 -7.60350384E-04 -6.27237564E-03 -4.23656214E-03  2.02958707E-03 -3.04354103E-03
  2.52507803E-02  7.88127280E-01  3.55368153E-03  5.10953301E-03  5.14070190E-03
  0.00000000E+00  0.00000000E+00 -1.20872592E-01  0.00000000E+00  0.00000000E+00
  0.00000000E+00 -1.47730824E+00  0.00000000E+00  0.00000000E+00  0.00000000E+00
  0.00000000E+00  0.00000000E+00  7.37095457E-03 -1.37537345E-02  0.00000000E+00
  0.00000000E+00  0.00000000E+00 -1.66020745E-02  0.00000000E+00  0.00000000E+00
 -3.43139930E-02 -1.48301450E-02  3.98973064E-02  3.84675820E-03 -1.17404995E-01
  1.16304209E+00  5.74718127E-01 -6.03745680E-01 -1.15477028E+00  8.35826819E-03
  4.72632668E-03 -5.53078585E-03 -3.09161064E-03  2.23038403E-02 -5.24774954E-03
  2.91460237E-02  3.14493762E-01 -1.32260931E-03 -1.15814323E-03 -1.74888932E-02
  0.00000000E+00  0.00000000E+00  2.87755370E-01  0.00000000E+00  0.00000000E+00
  0.00000000E+00  1.72471122E+00  0.00000000E+00  0.00000000E+00  0.00000000E+00
  0.00000000E+00  0.00000000E+00  4.68153452E-03  7.40975702E-03  0.00000000E+00
  0.00000000E+00  0.00000000E+00 -2.87755370E-01  0.00000000E+00  0.00000000E+00
  0.00000000E+00 -1.72471122E+00  0.00000000E+00  0.00000000E+00  0.00000000E+00
  0.00000000E+00  0.00000000E+00  4.68153452E-03 -7.40975702E-03  0.00000000E+00
  3.43139930E-02  1.48301450E-02 -3.98973064E-02  3.84675820E-03  1.17404995E-01
 -1.16304209E+00 -5.74718127E-01 -6.03745680E-01  1.15477028E+00 -8.35826819E-03
 -4.72632668E-03  5.53078585E-03 -3.09161064E-03 -2.23038403E-02 -5.24774954E-03
 -2.91460237E-02 -3.14493762E-01  1.32260931E-03 -1.15814323E-03  1.74888932E-02
  3.43139930E-02  1.48301450E-02  3.98973064E-02 -3.84675820E-03  1.17404995E-01
 -1.16304209E+00  5.74718127E-01  6.03745680E-01  1.15477028E+00 -8.35826819E-03
 -4.72632668E-03  5.53078585E-03 -3.09161064E-03  2.23038403E-02  5.24774954E-03
 -2.91460237E-02 -3.14493762E-01 -1.32260931E-03  1.15814323E-03  1.74888932E-02
  0.00000000E+00  0.00000000E+00 -2.52054221E-01  0.00000000E+00  0.00000000E+00
  0.00000000E+00 -4.46809666E-01  0.00000000E+00  0.00000000E+00  0.00000000E+00
  0.00000000E+00  0.00000000E+00 -3.28210706E-03  6.22535437E-03  0.00000000E+00
  0.00000000E+00  0.00000000E+00 -2.17036489E-03  0.00000000E+00  0.00000000E+00
 -3.43139930E-02 -1.48301450E-02 -3.98973064E-02 -3.84675820E-03 -1.17404995E-01
  1.16304209E+00 -5.74718127E-01  6.03745680E-01 -1.15477028E+00  8.35826819E-03
  4.72632668E-03 -5.53078585E-03 -3.09161064E-03 -2.23038403E-02  5.24774954E-03
  2.91460237E-02  3.14493762E-01  1.32260931E-03  1.15814323E-03 -1.74888932E-02
  0.00000000E+00  0.00000000E+00  2.52054221E-01  0.00000000E+00  0.00000000E+00
  0.00000000E+00  4.46809666E-01  0.00000000E+00  0.00000000E+00  0.00000000E+00
  0.00000000E+00  0.00000000E+00 -3.28210706E-03 -6.22535437E-03  0.00000000E+00
  0.00000000E+00  0.00000000E+00  2.17036489E-03  0.00000000E+00  0.00000000E+00
  4.68966989E-03 -4.56866175E-03 -1.42907756E-01 -1.57094191E-01  4.51766383E-02
 -5.40341056E-02 -7.26224726E-01 -7.65039033E-01 -9.53404531E-02  1.42418685E-02
 -1.04984216E-02 -6.66083433E-03  4.65002062E-03 -6.39029207E-03 -2.96698388E-03
 -1.21875937E-02 -7.43038726E-02 -9.77827988E-03 -1.23329621E-02 -4.97955415E-04
  4.40250157E-02  2.85379652E-02  0.00000000E+00  1.67975746E-01  2.01015284E-01
 -2.04876494E+00  0.00000000E+00  2.15600886E+00  6.09348420E-01 -1.26026965E-02
  1.39277363E-04  3.78485828E-03  0.00000000E+00  0.00000000E+00  1.05524791E-02
 -4.40250157E-02 -2.85379652E-02  0.00000000E+00  1.67975746E-01 -2.01015284E-01
  2.04876494E+00  0.00000000E+00  2.15600886E+00 -6.09348420E-01  1.26026965E-02
 -1.39277363E-04 -3.78485828E-03  0.00000000E+00  0.00000000E+00  1.05524791E-02
 -4.68966989E-03  4.56866175E-03  1.42907756E-01 -1.57094191E-01 -4.51766383E-02
  5.40341056E-02  7.26224726E-01 -7.65039033E-01  9.53404531E-02 -1.42418685E-02
  1.04984216E-02  6.66083433E-03  4.65002062E-03  6.39029207E-03 -2.96698388E-03
  1.21875937E-02  7.43038726E-02  9.77827988E-03 -1.23329621E-02  4.97955415E-04
  4.68966989E-03 -4.56866175E-03  1.42907756E-01 -1.57094191E-01  4.51766383E-02
 -5.40341056E-02  7.26224726E-01 -7.65039033E-01 -9.53404531E-02  1.42418685E-02
 -1.04984216E-02 -6.66083433E-03 -4.65002062E-03  6.39029207E-03 -2.96698388E-03
 -1.21875937E-02 -7.43038726E-02  9.77827988E-03 -1.23329621E-02 -4.97955415E-04
 -1.70334212E-02 -3.87149356E-02  0.00000000E+00  8.65471101E-02 -5.74450409E-02
  6.90931368E-01  0.00000000E+00  2.57329403E-01 -7.53493244E-01 -5.75627912E-03
  5.39836831E-03  2.67768461E-03  0.00000000E+00  0.00000000E+00  4.55648167E-03
  1.79269842E-02  1.66183575E-01  0.00000000E+00  4.89185762E-03 -2.80671264E-03
 -4.68966989E-03  4.56866175E-03 -1.42907756E-01 -1.57094191E-01 -4.51766383E-02
  5.40341056E-02 -7.26224726E-01 -7.65039033E-01  9.53404531E-02 -1.42418685E-02
  1.04984216E-02  6.66083433E-03 -4.65002062E-03 -6.39029207E-03 -2.96698388E-03
  1.21875937E-02  7.43038726E-02 -9.77827988E-03 -1.23329621E-02  4.97955415E-04
  1.70334212E-02  3.87149356E-02  0.00000000E+00  8.65471101E-02  5.74450409E-02
 -6.90931368E-01  0.00000000E+00  2.57329403E-01  7.53493244E-01  5.75627912E-03
 -5.39836831E-03 -2.67768461E-03  0.00000000E+00  0.00000000E+00  4.55648167E-03
 -1.79269842E-02 -1.66183575E-01  0.00000000E+00  4.89185762E-03  2.80671264E-03
 -3.75801075E-03 -1.00073899E-01 -2.25929843E-01 -1.96538700E-01  2.34039012E-02
  3.00696996E-01  3.51136414E-01  4.90837736E-02 -6.21233023E-02 -3.37821766E-02
  3.55546749E-02 -1.76675571E-02  3.65968415E-04 -9.18003770E-03 -1.25902918E-03
 -3.68199233E-02  5.40764414E-02  8.00701655E-03  3.35626523E-03 -8.48967284E-04
  1.58556168E-02  1.22773376E-01  0.00000000E+00 -3.33264045E-01 -2.90810380E-03
 -4.19200637E-01  0.00000000E+00  5.18238404E-01 -1.68059741E-01 -2.20001596E-02
  5.65946773E-02 -5.08498822E-02  0.00000000E+00  0.00000000E+00 -2.41240252E-02
  1.58556168E-02  1.22773376E-01  0.00000000E+00  3.33264045E-01 -2.90810380E-03
 -4.19200637E-01  0.00000000E+00 -5.18238404E-01 -1.68059741E-01 -2.20001596E-02
  5.65946773E-02 -5.08498822E-02  0.00000000E+00  0.00000000E+00  2.41240252E-02
 -3.75801075E-03 -1.00073899E-01 -2.25929843E-01  1.96538700E-01  2.34039012E-02
  3.00696996E-01  3.51136414E-01 -4.90837736E-02 -6.21233023E-02 -3.37821766E-02
  3.55546749E-02 -1.76675571E-02 -3.65968415E-04 -9.18003770E-03  1.25902918E-03
 -3.68199233E-02  5.40764414E-02  8.00701655E-03 -3.35626523E-03 -8.48967284E-04
 -3.75801075E-03 -1.00073899E-01  2.25929843E-01 -1.96538700E-01  2.34039012E-02
  3.00696996E-01 -3.51136414E-01  4.90837736E-02 -6.21233023E-02 -3.37821766E-02
  3.55546749E-02 -1.76675571E-02 -3.65968415E-04  9.18003770E-03 -1.25902918E-03
 -3.68199233E-02  5.40764414E-02 -8.00701655E-03  3.35626523E-03 -8.48967284E-04
 -3.63433509E-03  1.43895096E-02  0.00000000E+00 -2.76673482E-01  1.56661871E-01
 -1.36994682E-01  0.00000000E+00  3.24092710E-01 -1.21014941E-01 -2.04381866E-02
  6.35438183E-02 -6.30877288E-02  0.00000000E+00  0.00000000E+00 -2.07563602E-03
 -3.09344304E-02  5.02463718E-02  0.00000000E+00  1.08725361E-02 -1.13419422E-02
 -3.75801075E-03 -1.00073899E-01  2.25929843E-01  1.96538700E-01  2.34039012E-02
  3.00696996E-01 -3.51136414E-01 -4.90837736E-02 -6.21233023E-02 -3.37821766E-02
  3.55546749E-02 -1.76675571E-02  3.65968415E-04  9.18003770E-03  1.25902918E-03
 -3.68199233E-02  5.40764414E-02 -8.00701655E-03 -3.35626523E-03 -8.48967284E-04
 -3.63433509E-03  1.43895096E-02  0.00000000E+00  2.76673482E-01  1.56661871E-01
 -1.36994682E-01  0.00000000E+00 -3.24092710E-01 -1.21014941E-01 -2.04381866E-02
  6.35438183E-02 -6.30877288E-02  0.00000000E+00  0.00000000E+00  2.07563602E-03
 -3.09344304E-02  5.02463718E-02  0.00000000E+00 -1.08725361E-02 -1.13419422E-02
 -6.57275952E-03 -1.39585255E-01  1.34718856E-01 -3.21255196E-02 -1.63566139E-01
  1.78502767E-01 -1.66506039E-01  8.71545181E-02  1.63184748E-01 -5.33398307E-02
 -2.20194969E-02  1.55160035E-02  5.29359286E-02  2.47692513E-02  2.01942325E-02
 -2.32273195E-01  8.32653868E-02  8.34829687E-03 -2.81826303E-03 -2.20664735E-03
 -1.12612643E-03 -1.70940818E-01  0.00000000E+00 -6.18507379E-02 -1.87181666E-01
  4.50569802E-01  0.00000000E+00 -7.84466024E-02  4.00017257E-01  3.59952536E-02
 -1.76449778E-02 -4.33783349E-02  0.00000000E+00  0.00000000E+00  4.57154353E-02
 -1.12612643E-03 -1.70940818E-01  0.00000000E+00  6.18507379E-02 -1.87181666E-01
  4.50569802E-01  0.00000000E+00  7.84466024E-02  4.00017257E-01  3.59952536E-02
 -1.76449778E-02 -4.33783349E-02  0.00000000E+00  0.00000000E+00 -4.57154353E-02
 -6.57275952E-03 -1.39585255E-01  1.34718856E-01  3.21255196E-02 -1.63566139E-01
  1.78502767E-01 -1.66506039E-01 -8.71545181E-02  1.63184748E-01 -5.33398307E-02
 -2.20194969E-02  1.55160035E-02 -5.29359286E-02  2.47692513E-02 -2.01942325E-02
 -2.32273195E-01  8.32653868E-02  8.34829687E-03  2.81826303E-03 -2.20664735E-03
 -6.57275952E-03 -1.39585255E-01 -1.34718856E-01 -3.21255196E-02 -1.63566139E-01
  1.78502767E-01  1.66506039E-01  8.71545181E-02  1.63184748E-01 -5.33398307E-02
 -2.20194969E-02  1.55160035E-02 -5.29359286E-02 -2.47692513E-02  2.01942325E-02
 -2.32273195E-01  8.32653868E-02 -8.34829687E-03 -2.81826303E-03 -2.20664735E-03
  1.96884223E-03 -9.36613986E-02  0.00000000E+00 -9.23915854E-02 -2.27203372E-01
  1.25946551E-01  0.00000000E+00  2.71466898E-01  5.43518463E-01  7.13508262E-03
 -1.01143328E-03 -5.39319291E-02  0.00000000E+00  0.00000000E+00 -7.00880246E-02
 -3.58665616E-01 -1.08605136E-01  0.00000000E+00 -3.09614064E-03 -2.56141378E-03
 -6.57275952E-03 -1.39585255E-01 -1.34718856E-01  3.21255196E-02 -1.63566139E-01
  1.78502767E-01  1.66506039E-01 -8.71545181E-02  1.63184748E-01 -5.33398307E-02
 -2.20194969E-02  1.55160035E-02  5.29359286E-02 -2.47692513E-02 -2.01942325E-02
 -2.32273195E-01  8.32653868E-02 -8.34829687E-03  2.81826303E-03 -2.20664735E-03
  1.96884223E-03 -9.36613986E-02  0.00000000E+00  9.23915854E-02 -2.27203372E-01
  1.25946551E-01  0.00000000E+00 -2.71466898E-01  5.43518463E-01  7.13508262E-03
 -1.01143328E-03 -5.39319291E-02  0.00000000E+00  0.00000000E+00  7.00880246E-02
 -3.58665616E-01 -1.08605136E-01  0.00000000E+00  3.09614064E-03 -2.56141378E-03
  9.57412781E-02  2.10944595E-02 -4.33322500E-02  1.38572311E-01  3.14747693E-02
 -3.98007061E+00 -2.28619276E+00  1.63595405E+00 -1.45457288E-01 -9.72367137E-03
  9.47288793E-03 -2.54149852E-02  6.93271983E-03  1.58678919E-02 -6.27144845E-03
  1.39218891E-01 -9.43047195E-01 -7.52291821E-03  4.46547726E-03 -5.28722558E-03
 -8.67089633E-02 -1.35004752E-01  0.00000000E+00  2.35186087E-01 -2.05799395E-01
  5.20127540E+00  0.00000000E+00 -1.47558370E+00  2.05227432E+00 -1.71341149E-02
  4.93271038E-02  3.70917407E-03  0.00000000E+00  0.00000000E+00 -5.55534968E-03
  8.67089633E-02  1.35004752E-01  0.00000000E+00  2.35186087E-01  2.05799395E-01
 -5.20127540E+00  0.00000000E+00 -1.47558370E+00 -2.05227432E+00  1.71341149E-02
 -4.93271038E-02 -3.70917407E-03  0.00000000E+00  0.00000000E+00 -5.55534968E-03
 -9.57412781E-02 -2.10944595E-02  4.33322500E-02  1.38572311E-01 -3.14747693E-02
  3.98007061E+00  2.28619276E+00  1.63595405E+00  1.45457288E-01  9.72367137E-03
 -9.47288793E-03  2.54149852E-02  6.93271983E-03 -1.58678919E-02 -6.27144845E-03
 -1.39218891E-01  9.43047195E-01  7.52291821E-03  4.46547726E-03  5.28722558E-03
  9.57412781E-02  2.10944595E-02  4.33322500E-02  1.38572311E-01  3.14747693E-02
 -3.98007061E+00  2.28619276E+00  1.63595405E+00 -1.45457288E-01 -9.72367137E-03
  9.47288793E-03 -2.54149852E-02 -6.93271983E-03 -1.58678919E-02 -6.27144845E-03
  1.39218891E-01 -9.43047195E-01  7.52291821E-03  4.46547726E-03 -5.28722558E-03
 -9.24379069E-02 -9.09133000E-03  0.00000000E+00  7.17472990E-02 -1.16552706E-01
  4.19878410E+00  0.00000000E+00 -1.97653609E+00 -2.12293400E+00  3.06410223E-04
  2.45245142E-02  1.52355371E-02  0.00000000E+00  0.00000000E+00 -7.96556080E-03
  3.61685943E-02  9.64545817E-01  0.00000000E+00 -5.93858833E-03 -3.04421387E-03
 -9.57412781E-02 -2.10944595E-02 -4.33322500E-02  1.38572311E-01 -3.14747693E-02
  3.98007061E+00 -2.28619276E+00  1.63595405E+00  1.45457288E-01  9.72367137E-03
 -9.47288793E-03  2.54149852E-02 -6.93271983E-03  1.58678919E-02 -6.27144845E-03
 -1.39218891E-01  9.43047195E-01 -7.52291821E-03  4.46547726E-03  5.28722558E-03
  9.24379069E-02  9.09133000E-03  0.00000000E+00  7.17472990E-02  1.16552706E-01
 -4.19878410E+00  0.00000000E+00 -1.97653609E+00  2.12293400E+00 -3.06410223E-04
 -2.45245142E-02 -1.52355371E-02  0.00000000E+00  0.00000000E+00 -7.96556080E-03
 -3.61685943E-02 -9.64545817E-01  0.00000000E+00 -5.93858833E-03  3.04421387E-03
 -1.03643336E-03 -2.62004990E-02  4.02373263E-02  6.08877977E-02  3.63606009E-01
  6.44741142E-03 -4.49354089E-02 -9.19931591E-02 -2.32796411E-01  2.96179255E-03
 -1.73504907E-02  6.38082192E-03  9.05524865E-03  5.93662683E-02 -2.97749164E-02
 -2.40192556E-02  4.19022776E-02 -7.36453323E-04 -5.03051066E-03 -6.57995863E-03
  0.00000000E+00  0.00000000E+00  2.24034766E-01  0.00000000E+00  0.00000000E+00
  0.00000000E+00 -3.05788473E-01  0.00000000E+00  0.00000000E+00  0.00000000E+00
  0.00000000E+00  0.00000000E+00 -2.54241386E-02  6.21290904E-02  0.00000000E+00
  0.00000000E+00  0.00000000E+00  2.24034766E-01  0.00000000E+00  0.00000000E+00
  0.00000000E+00 -3.05788473E-01  0.00000000E+00  0.00000000E+00  0.00000000E+00
  0.00000000E+00  0.00000000E+00  2.54241386E-02  6.21290904E-02  0.00000000E+00
 -1.03643336E-03 -2.62004990E-02  4.02373263E-02 -6.08877977E-02  3.63606009E-01
  6.44741142E-03 -4.49354089E-02  9.19931591E-02 -2.32796411E-01  2.96179255E-03
 -1.73504907E-02  6.38082192E-03 -9.05524865E-03  5.93662683E-02  2.97749164E-02
 -2.40192556E-02  4.19022776E-02 -7.36453323E-04  5.03051066E-03 -6.57995863E-03
  1.03643336E-03  2.62004990E-02  4.02373263E-02 -6.08877977E-02 -3.63606009E-01
 -6.44741142E-03 -4.49354089E-02  9.19931591E-02  2.32796411E-01 -2.96179255E-03
  1.73504907E-02 -6.38082192E-03  9.05524865E-03  5.93662683E-02  2.97749164E-02
  2.40192556E-02 -4.19022776E-02 -7.36453323E-04  5.03051066E-03  6.57995863E-03
  0.00000000E+00  0.00000000E+00 -3.09365041E-01  0.00000000E+00  0.00000000E+00
  0.00000000E+00  4.08007942E-01  0.00000000E+00  0.00000000E+00  0.00000000E+00
  0.00000000E+00  0.00000000E+00  2.17567679E-02  7.25469278E-02  0.00000000E+00
  0.00000000E+00  0.00000000E+00  2.06460577E-02  0.00000000E+00  0.00000000E+00
  1.03643336E-03  2.62004990E-02  4.02373263E-02  6.08877977E-02 -3.63606009E-01
 -6.44741142E-03 -4.49354089E-02 -9.19931591E-02  2.32796411E-01 -2.96179255E-03
  1.73504907E-02 -6.38082192E-03 -9.05524865E-03  5.93662683E-02 -2.97749164E-02
  2.40192556E-02 -4.19022776E-02 -7.36453323E-04 -5.03051066E-03  6.57995863E-03
  0.00000000E+00  0.00000000E+00 -3.09365041E-01  0.00000000E+00  0.00000000E+00
  0.00000000E+00  4.08007942E-01  0.00000000E+00  0.00000000E+00  0.00000000E+00
  0.00000000E+00  0.00000000E+00 -2.17567679E-02  7.25469278E-02  0.00000000E+00
  0.00000000E+00  0.00000000E+00  2.06460577E-02  0.00000000E+00  0.00000000E+00
  8.17233838E-03  1.53559491E-01 -4.88066136E-02 -1.19542608E-01 -1.94097760E-01
 -3.81902870E-01 -6.84678884E-02  1.95138599E-01  3.51604562E-01 -6.51583522E-03
  4.42438861E-02  5.56851871E-03 -9.36246001E-03  9.40304425E-03 -2.45523879E-03
  1.02621534E-01 -3.15844130E-02 -3.27636396E-03  7.38659897E-03  7.94192845E-03
 -4.65107834E-02  2.42825788E-02  0.00000000E+00  3.38255302E-01 -3.86043242E-01
  4.89703130E-01  0.00000000E+00 -5.71976176E-01  6.06257698E-01  4.99590065E-02
 -1.14407238E-02  8.50241707E-03  0.00000000E+00  0.00000000E+00  3.52323006E-02
 -4.65107834E-02  2.42825788E-02  0.00000000E+00 -3.38255302E-01 -3.86043242E-01
  4.89703130E-01  0.00000000E+00  5.71976176E-01  6.06257698E-01  4.99590065E-02
 -1.14407238E-02  8.50241707E-03  0.00000000E+00  0.00000000E+00 -3.52323006E-02
  8.17233838E-03  1.53559491E-01 -4.88066136E-02  1.19542608E-01 -1.94097760E-01
 -3.81902870E-01 -6.84678884E-02 -1.95138599E-01  3.51604562E-01 -6.51583522E-03
  4.42438861E-02  5.56851871E-03  9.36246001E-03  9.40304425E-03  2.45523879E-03
  1.02621534E-01 -3.15844130E-02 -3.27636396E-03 -7.38659897E-03  7.94192845E-03
  8.17233838E-03  1.53559491E-01  4.88066136E-02 -1.19542608E-01 -1.94097760E-01
 -3.81902870E-01  6.84678884E-02  1.95138599E-01  3.51604562E-01 -6.51583522E-03
  4.42438861E-02  5.56851871E-03  9.36246001E-03 -9.40304425E-03 -2.45523879E-03
  1.02621534E-01 -3.15844130E-02  3.27636396E-03  7.38659897E-03  7.94192845E-03
  1.06288531E-02  1.69822435E-01  0.00000000E+00 -1.96464025E-01  5.35355327E-02
 -2.31737836E-01  0.00000000E+00  3.05220537E-01  6.71124160E-02 -1.55518987E-02
  7.18720461E-02  7.50195783E-04  0.00000000E+00  0.00000000E+00  3.53887517E-02
  6.60404325E-02 -1.84907792E-01  0.00000000E+00  1.88070847E-02  2.01518142E-03
  8.17233838E-03  1.53559491E-01  4.88066136E-02  1.19542608E-01 -1.94097760E-01
 -3.81902870E-01  6.84678884E-02 -1.95138599E-01  3.51604562E-01 -6.51583522E-03
  4.42438861E-02  5.56851871E-03 -9.36246001E-03 -9.40304425E-03  2.45523879E-03
  1.02621534E-01 -3.15844130E-02  3.27636396E-03 -7.38659897E-03  7.94192845E-03
  1.06288531E-02  1.69822435E-01  0.00000000E+00  1.96464025E-01  5.35355327E-02
 -2.31737836E-01  0.00000000E+00 -3.05220537E-01  6.71124160E-02 -1.55518987E-02
  7.18720461E-02  7.50195783E-04  0.00000000E+00  0.00000000E+00 -3.53887517E-02
  6.60404325E-02 -1.84907792E-01  0.00000000E+00 -1.88070847E-02  2.01518142E-03
  1.13271735E-03  2.94272605E-03 -2.92528870E-01 -2.97093392E-01  8.23887440E-02
 -5.38270829E-02  4.27048288E-01  3.93336429E-01 -3.96470001E-02 -4.87485483E-02
  5.54304234E-02 -8.98406666E-03 -1.99289566E-03  8.25712519E-03 -6.05233403E-03
  4.65975539E-02  4.13645396E-02  1.68139330E-02  1.61390434E-02  2.25764371E-05
  0.00000000E+00  0.00000000E+00  1.93057529E-01  0.00000000E+00  0.00000000E+00
  0.00000000E+00 -3.57775603E-01  0.00000000E+00  0.00000000E+00  0.00000000E+00
  0.00000000E+00  0.00000000E+00  7.97920633E-03  5.65051631E-02  0.00000000E+00
  0.00000000E+00  0.00000000E+00  1.93057529E-01  0.00000000E+00  0.00000000E+00
  0.00000000E+00 -3.57775603E-01  0.00000000E+00  0.00000000E+00  0.00000000E+00
  0.00000000E+00  0.00000000E+00 -7.97920633E-03  5.65051631E-02  0.00000000E+00
  1.13271735E-03  2.94272605E-03 -2.92528870E-01  2.97093392E-01  8.23887440E-02
 -5.38270829E-02  4.27048288E-01 -3.93336429E-01 -3.96470001E-02 -4.87485483E-02
  5.54304234E-02 -8.98406666E-03  1.99289566E-03  8.25712519E-03  6.05233403E-03
  4.65975539E-02  4.13645396E-02  1.68139330E-02 -1.61390434E-02  2.25764371E-05
 -1.13271735E-03 -2.94272605E-03 -2.92528870E-01  2.97093392E-01 -8.23887440E-02
  5.38270829E-02  4.27048288E-01 -3.93336429E-01  3.96470001E-02  4.87485483E-02
 -5.54304234E-02  8.98406666E-03 -1.99289566E-03  8.25712519E-03  6.05233403E-03
 -4.65975539E-02 -4.13645396E-02  1.68139330E-02 -1.61390434E-02 -2.25764371E-05
  0.00000000E+00  0.00000000E+00  1.29323647E-01  0.00000000E+00  0.00000000E+00
  0.00000000E+00 -2.15016196E-01  0.00000000E+00  0.00000000E+00  0.00000000E+00
  0.00000000E+00  0.00000000E+00  5.19351063E-03 -3.45443758E-02  0.00000000E+00
  0.00000000E+00  0.00000000E+00 -1.13786314E-02  0.00000000E+00  0.00000000E+00
 -1.13271735E-03 -2.94272605E-03 -2.92528870E-01 -2.97093392E-01 -8.23887440E-02
  5.38270829E-02  4.27048288E-01  3.93336429E-01  3.96470001E-02  4.87485483E-02
 -5.54304234E-02  8.98406666E-03  1.99289566E-03  8.25712519E-03 -6.05233403E-03
 -4.65975539E-02 -4.13645396E-02  1.68139330E-02  1.61390434E-02 -2.25764371E-05
  0.00000000E+00  0.00000000E+00  1.29323647E-01  0.00000000E+00  0.00000000E+00
  0.00000000E+00 -2.15016196E-01  0.00000000E+00  0.00000000E+00  0.00000000E+00
  0.00000000E+00  0.00000000E+00 -5.19351063E-03 -3.45443758E-02  0.00000000E+00
  0.00000000E+00  0.00000000E+00 -1.13786314E-02  0.00000000E+00  0.00000000E+00
  1.15642878E-02 -6.39675132E-02 -2.67951821E-01  5.26248688E-02 -1.43210343E-03
  2.02835434E-01  5.49906134E-01 -3.15544734E-01 -1.49695421E-02  2.42456737E-02
 -2.42903741E-02  2.20085076E-02 -4.68567771E-02  2.13603032E-04  6.69074791E-03
  2.77790212E-01  1.48126228E-01 -5.80436892E-03 -8.76785530E-03 -4.27675275E-04
  0.00000000E+00  0.00000000E+00 -3.46806653E-01  0.00000000E+00  0.00000000E+00
  0.00000000E+00  4.54137114E-01  0.00000000E+00  0.00000000E+00  0.00000000E+00
  0.00000000E+00  0.00000000E+00  6.17576268E-02  3.87371885E-02  0.00000000E+00
  0.00000000E+00  0.00000000E+00 -3.46806653E-01  0.00000000E+00  0.00000000E+00
  0.00000000E+00  4.54137114E-01  0.00000000E+00  0.00000000E+00  0.00000000E+00
  0.00000000E+00  0.00000000E+00 -6.17576268E-02  3.87371885E-02  0.00000000E+00
  1.15642878E-02 -6.39675132E-02 -2.67951821E-01 -5.26248688E-02 -1.43210343E-03
  2.02835434E-01  5.49906134E-01  3.15544734E-01 -1.49695421E-02  2.42456737E-02
 -2.42903741E-02  2.20085076E-02  4.68567771E-02  2.13603032E-04 -6.69074791E-03
  2.77790212E-01  1.48126228E-01 -5.80436892E-03  8.76785530E-03 -4.27675275E-04
 -1.15642878E-02  6.39675132E-02 -2.67951821E-01 -5.26248688E-02  1.43210343E-03
 -2.02835434E-01  5.49906134E-01  3.15544734E-01  1.49695421E-02 -2.42456737E-02
  2.42903741E-02 -2.20085076E-02 -4.68567771E-02  2.13603032E-04 -6.69074791E-03
 -2.77790212E-01 -1.48126228E-01 -5.80436892E-03  8.76785530E-03  4.27675275E-04
  0.00000000E+00  0.00000000E+00 -3.75941451E-01  0.00000000E+00  0.00000000E+00
  0.00000000E+00  4.22858780E-01  0.00000000E+00  0.00000000E+00  0.00000000E+00
  0.00000000E+00  0.00000000E+00  4.99949163E-02 -3.99277910E-02  0.00000000E+00
  0.00000000E+00  0.00000000E+00 -2.51483426E-03  0.00000000E+00  0.00000000E+00
 -1.15642878E-02  6.39675132E-02 -2.67951821E-01  5.26248688E-02  1.43210343E-03
 -2.02835434E-01  5.49906134E-01 -3.15544734E-01  1.49695421E-02 -2.42456737E-02
  2.42903741E-02 -2.20085076E-02  4.68567771E-02  2.13603032E-04  6.69074791E-03
 -2.77790212E-01 -1.48126228E-01 -5.80436892E-03 -8.76785530E-03  4.27675275E-04
  0.00000000E+00  0.00000000E+00 -3.75941451E-01  0.00000000E+00  0.00000000E+00
  0.00000000E+00  4.22858780E-01  0.00000000E+00  0.00000000E+00  0.00000000E+00
  0.00000000E+00  0.00000000E+00 -4.99949163E-02 -3.99277910E-02  0.00000000E+00
  0.00000000E+00  0.00000000E+00 -2.51483426E-03  0.00000000E+00  0.00000000E+00
  7.23215867E-03  8.09809359E-02 -3.83067904E-02 -6.70628420E-02  1.35259606E-01
 -2.30229691E-01 -2.61318421E-02  7.26855818E-02 -1.86923038E-01  5.91770403E-03
  2.11874728E-02  5.02007552E-04  3.25604541E-03  4.44049951E-02 -1.83156579E-02
  6.02779914E-02  1.11165963E-02 -3.91465273E-03  1.43156184E-03 -1.44855312E-02
 -2.05160469E-02  9.69798832E-02  0.00000000E+00 -1.46654238E-01 -4.39824970E-01
  2.54733679E-01  0.00000000E+00  3.37901327E-01  6.85476680E-01 -1.08621132E-02
  3.93996490E-02 -4.18480965E-03  0.00000000E+00  0.00000000E+00  2.72204292E-02
 -2.05160469E-02  9.69798832E-02  0.00000000E+00  1.46654238E-01 -4.39824970E-01
  2.54733679E-01  0.00000000E+00 -3.37901327E-01  6.85476680E-01 -1.08621132E-02
  3.93996490E-02 -4.18480965E-03  0.00000000E+00  0.00000000E+00 -2.72204292E-02
  7.23215867E-03  8.09809359E-02 -3.83067904E-02  6.70628420E-02  1.35259606E-01
 -2.30229691E-01 -2.61318421E-02 -7.26855818E-02 -1.86923038E-01  5.91770403E-03
  2.11874728E-02  5.02007552E-04 -3.25604541E-03  4.44049951E-02  1.83156579E-02
  6.02779914E-02  1.11165963E-02 -3.91465273E-03 -1.43156184E-03 -1.44855312E-02
  7.23215867E-03  8.09809359E-02  3.83067904E-02 -6.70628420E-02  1.35259606E-01
 -2.30229691E-01  2.61318421E-02  7.26855818E-02 -1.86923038E-01  5.91770403E-03
  2.11874728E-02  5.02007552E-04 -3.25604541E-03 -4.44049951E-02 -1.83156579E-02
  6.02779914E-02  1.11165963E-02  3.91465273E-03  1.43156184E-03 -1.44855312E-02
 -3.58042899E-04  1.12674368E-01  0.00000000E+00  2.92060219E-01 -2.56362142E-01
 -2.13169269E-01  0.00000000E+00 -4.41127435E-01  4.08681966E-01  2.30689037E-02
 -2.93662583E-02  3.67494448E-02  0.00000000E+00  0.00000000E+00  1.47965047E-02
  4.58701735E-02 -5.09304779E-02  0.00000000E+00 -1.44550213E-02  1.62451013E-02
  7.23215867E-03  8.09809359E-02  3.83067904E-02  6.70628420E-02  1.35259606E-01
 -2.30229691E-01  2.61318421E-02 -7.26855818E-02 -1.86923038E-01  5.91770403E-03
  2.11874728E-02  5.02007552E-04  3.25604541E-03 -4.44049951E-02  1.83156579E-02
  6.02779914E-02  1.11165963E-02  3.91465273E-03 -1.43156184E-03 -1.44855312E-02
 -3.58042899E-04  1.12674368E-01  0.00000000E+00 -2.92060219E-01 -2.56362142E-01
 -2.13169269E-01  0.00000000E+00  4.41127435E-01  4.08681966E-01  2.30689037E-02
 -2.93662583E-02  3.67494448E-02  0.00000000E+00  0.00000000E+00 -1.47965047E-02
  4.58701735E-02 -5.09304779E-02  0.00000000E+00  1.44550213E-02  1.62451013E-02
 -8.83334725E-03  3.09600618E-02  2.99192114E-02  3.77510905E-03 -4.03260343E-01
  2.23332594E-01  9.83783795E-02 -1.18220242E-01  2.78629689E-01  6.50101110E-03
  2.88156551E-03 -5.47355782E-03 -1.38734875E-03 -4.26302720E-02  4.77941901E-03
  1.41493763E-02  4.96332554E-02 -7.18782654E-04  3.37855711E-04  1.16571674E-02
  0.00000000E+00  0.00000000E+00 -2.02056136E-01  0.00000000E+00  0.00000000E+00
  0.00000000E+00  8.87464080E-01  0.00000000E+00  0.00000000E+00  0.00000000E+00
  0.00000000E+00  0.00000000E+00 -6.63521492E-03 -4.91579188E-02  0.00000000E+00
  0.00000000E+00  0.00000000E+00  2.02056136E-01  0.00000000E+00  0.00000000E+00
  0.00000000E+00 -8.87464080E-01  0.00000000E+00  0.00000000E+00  0.00000000E+00
  0.00000000E+00  0.00000000E+00 -6.63521492E-03  4.91579188E-02  0.00000000E+00
  8.83334725E-03 -3.09600618E-02 -2.99192114E-02  3.77510905E-03  4.03260343E-01
 -2.23332594E-01 -9.83783795E-02 -1.18220242E-01 -2.78629689E-01 -6.50101110E-03
 -2.88156551E-03  5.47355782E-03 -1.38734875E-03  4.26302720E-02  4.77941901E-03
 -1.41493763E-02 -4.96332554E-02  7.18782654E-04  3.37855711E-04 -1.16571674E-02
  8.83334725E-03 -3.09600618E-02  2.99192114E-02 -3.77510905E-03  4.03260343E-01
 -2.23332594E-01  9.83783795E-02  1.18220242E-01 -2.78629689E-01 -6.50101110E-03
 -2.88156551E-03  5.47355782E-03 -1.38734875E-03 -4.26302720E-02 -4.77941901E-03
 -1.41493763E-02 -4.96332554E-02 -7.18782654E-04 -3.37855711E-04 -1.16571674E-02
  0.00000000E+00  0.00000000E+00  2.61909188E-01  0.00000000E+00  0.00000000E+00
  0.00000000E+00 -5.54705708E-01  0.00000000E+00  0.00000000E+00  0.00000000E+00
  0.00000000E+00  0.00000000E+00 -6.48774939E-03 -4.72586347E-02  0.00000000E+00
  0.00000000E+00  0.00000000E+00 -2.61218349E-02  0.00000000E+00  0.00000000E+00
 -8.83334725E-03  3.09600618E-02 -2.99192114E-02 -3.77510905E-03 -4.03260343E-01
  2.23332594E-01 -9.83783795E-02  1.18220242E-01  2.78629689E-01  6.50101110E-03
  2.88156551E-03 -5.47355782E-03 -1.38734875E-03  4.26302720E-02 -4.77941901E-03
  1.41493763E-02  4.96332554E-02  7.18782654E-04 -3.37855711E-04  1.16571674E-02
  0.00000000E+00  0.00000000E+00 -2.61909188E-01  0.00000000E+00  0.00000000E+00
  0.00000000E+00  5.54705708E-01  0.00000000E+00  0.00000000E+00  0.00000000E+00
  0.00000000E+00  0.00000000E+00 -6.48774939E-03  4.72586347E-02  0.00000000E+00
  0.00000000E+00  0.00000000E+00  2.61218349E-02  0.00000000E+00  0.00000000E+00
  1.91494042E-02  8.10175907E-02 -4.07866402E-02 -2.97128919E-01 -1.33287300E-01
 -1.58842067E+00 -9.50220086E-01  1.21326282E+00  1.40821448E-01 -2.02527564E-02
 -4.02892771E-02  3.97957799E-02 -1.95807729E-03  3.39350125E-02 -1.34962732E-02
 -1.29497195E-01 -5.00863188E-01 -7.64736089E-03  5.46029167E-04 -8.26811220E-03
 -2.11276757E-02 -1.27918437E-01  0.00000000E+00 -3.19908397E-02 -2.23548663E-01
  2.47078475E+00  0.00000000E+00 -6.72324560E-01  1.18530584E+00  4.05627034E-02
 -4.28703742E-03 -1.34737054E-02  0.00000000E+00  0.00000000E+00 -2.32830843E-02
  2.11276757E-02  1.27918437E-01  0.00000000E+00 -3.19908397E-02  2.23548663E-01
 -2.47078475E+00  0.00000000E+00 -6.72324560E-01 -1.18530584E+00 -4.05627034E-02
  4.28703742E-03  1.34737054E-02  0.00000000E+00  0.00000000E+00 -2.32830843E-02
 -1.91494042E-02 -8.10175907E-02  4.07866402E-02 -2.97128919E-01  1.33287300E-01
  1.58842067E+00  9.50220086E-01  1.21326282E+00 -1.40821448E-01  2.02527564E-02
  4.02892771E-02 -3.97957799E-02 -1.95807729E-03 -3.39350125E-02 -1.34962732E-02
  1.29497195E-01  5.00863188E-01  7.64736089E-03  5.46029167E-04  8.26811220E-03
  1.91494042E-02  8.10175907E-02  4.07866402E-02 -2.97128919E-01 -1.33287300E-01
 -1.58842067E+00  9.50220086E-01  1.21326282E+00  1.40821448E-01 -2.02527564E-02
 -4.02892771E-02  3.97957799E-02  1.95807729E-03 -3.39350125E-02 -1.34962732E-02
 -1.29497195E-01 -5.00863188E-01  7.64736089E-03  5.46029167E-04 -8.26811220E-03
 -3.96658511E-02  2.71241497E-01  0.00000000E+00 -4.62223461E-01 -5.47921934E-02
  3.18925453E-01  0.00000000E+00  4.28931075E-01  4.07088947E-02  6.03481333E-02
 -4.75950625E-02 -1.45839093E-03  0.00000000E+00  0.00000000E+00 -3.94069541E-03
 -2.41723879E-01 -8.27820134E-02  0.00000000E+00 -9.64509090E-03  5.63306442E-03
 -1.91494042E-02 -8.10175907E-02 -4.07866402E-02 -2.97128919E-01  1.33287300E-01
  1.58842067E+00 -9.50220086E-01  1.21326282E+00 -1.40821448E-01  2.02527564E-02
  4.02892771E-02 -3.97957799E-02  1.95807729E-03  3.39350125E-02 -1.34962732E-02
  1.29497195E-01  5.00863188E-01 -7.64736089E-03  5.46029167E-04  8.26811220E-03
  3.96658511E-02 -2.71241497E-01  0.00000000E+00 -4.62223461E-01  5.47921934E-02
 -3.18925453E-01  0.00000000E+00  4.28931075E-01 -4.07088947E-02 -6.03481333E-02
  4.75950625E-02  1.45839093E-03  0.00000000E+00  0.00000000E+00 -3.94069541E-03
  2.41723879E-01  8.27820134E-02  0.00000000E+00 -9.64509090E-03 -5.63306442E-03
 -1.18925251E-02  2.00280814E-01  3.09496422E-01  4.03810818E-02  2.43846010E-01
 -7.11684612E-01 -8.24821536E-01  2.02704259E-01 -3.19367835E-01 -5.28606258E-02
  3.69290394E-02  1.42356173E-02  1.07625617E-02 -1.62285042E-02 -2.59482539E-02
 -1.42895622E-01 -2.03627095E-01  5.55341833E-03  7.55010647E-03  3.63863935E-03
  4.40014138E-03 -1.50580108E-04  0.00000000E+00 -2.25181531E-02 -2.22790160E-01
  4.41396281E-01  0.00000000E+00 -8.88535988E-02  4.87741516E-01  2.65688229E-02
  6.97339826E-03 -1.16103474E-03  0.00000000E+00  0.00000000E+00  4.51316869E-02
  4.40014138E-03 -1.50580108E-04  0.00000000E+00  2.25181531E-02 -2.22790160E-01
  4.41396281E-01  0.00000000E+00  8.88535988E-02  4.87741516E-01  2.65688229E-02
  6.97339826E-03 -1.16103474E-03  0.00000000E+00  0.00000000E+00 -4.51316869E-02
 -1.18925251E-02  2.00280814E-01  3.09496422E-01 -4.03810818E-02  2.43846010E-01
 -7.11684612E-01 -8.24821536E-01 -2.02704259E-01 -3.19367835E-01 -5.28606258E-02
  3.69290394E-02  1.42356173E-02 -1.07625617E-02 -1.62285042E-02  2.59482539E-02
 -1.42895622E-01 -2.03627095E-01  5.55341833E-03 -7.55010647E-03  3.63863935E-03
 -1.18925251E-02  2.00280814E-01 -3.09496422E-01  4.03810818E-02  2.43846010E-01
 -7.11684612E-01  8.24821536E-01  2.02704259E-01 -3.19367835E-01 -5.28606258E-02
  3.69290394E-02  1.42356173E-02 -1.07625617E-02  1.62285042E-02 -2.59482539E-02
 -1.42895622E-01 -2.03627095E-01 -5.55341833E-03  7.55010647E-03  3.63863935E-03
  2.09181531E-02 -2.79639796E-01  0.00000000E+00 -1.96178908E-01  3.94136063E-01
  1.09919412E+00  0.00000000E+00 -5.79594239E-02 -9.68738485E-01  3.98401439E-02
 -3.30434278E-02  3.28417907E-04  0.00000000E+00  0.00000000E+00 -1.78211886E-03
  1.58546577E-01  2.58515251E-01  0.00000000E+00 -6.30361339E-03  5.20768189E-03
 -1.18925251E-02  2.00280814E-01 -3.09496422E-01 -4.03810818E-02  2.43846010E-01
 -7.11684612E-01  8.24821536E-01 -2.02704259E-01 -3.19367835E-01 -5.28606258E-02
  3.69290394E-02  1.42356173E-02  1.07625617E-02  1.62285042E-02  2.59482539E-02
 -1.42895622E-01 -2.03627095E-01 -5.55341833E-03 -7.55010647E-03  3.63863935E-03
  2.09181531E-02 -2.79639796E-01  0.00000000E+00  1.96178908E-01  3.94136063E-01
  1.09919412E+00  0.00000000E+00  5.79594239E-02 -9.68738485E-01  3.98401439E-02
 -3.30434278E-02  3.28417907E-04  0.00000000E+00  0.00000000E+00  1.78211886E-03
  1.58546577E-01  2.58515251E-01  0.00000000E+00  6.30361339E-03  5.20768189E-03
  3.89157160E-02 -3.35590642E-01 -4.70507964E-02  3.38195308E-01 -4.14134941E-02
  1.13629616E+00  3.82013578E-01 -8.28290817E-01  2.62560298E-01 -4.89833732E-03
  3.60158150E-02 -1.27969454E-02 -2.40624341E-02  1.26653096E-03  7.94177903E-04
  2.36384712E-01  1.20928622E-01 -7.53764401E-03  9.54749777E-03  2.02003084E-03
  0.00000000E+00  0.00000000E+00 -3.59721005E-01  0.00000000E+00  0.00000000E+00
  0.00000000E+00  2.35775420E-01  0.00000000E+00  0.00000000E+00  0.00000000E+00
  0.00000000E+00  0.00000000E+00 -2.23510847E-02  3.66376631E-02  0.00000000E+00
  0.00000000E+00  0.00000000E+00  3.59721005E-01  0.00000000E+00  0.00000000E+00
  0.00000000E+00 -2.35775420E-01  0.00000000E+00  0.00000000E+00  0.00000000E+00
  0.00000000E+00  0.00000000E+00 -2.23510847E-02 -3.66376631E-02  0.00000000E+00
 -3.89157160E-02  3.35590642E-01  4.70507964E-02  3.38195308E-01  4.14134941E-02
 -1.13629616E+00 -3.82013578E-01 -8.28290817E-01 -2.62560298E-01  4.89833732E-03
 -3.60158150E-02  1.27969454E-02 -2.40624341E-02 -1.26653096E-03  7.94177903E-04
 -2.36384712E-01 -1.20928622E-01  7.53764401E-03  9.54749777E-03 -2.02003084E-03
 -3.89157160E-02  3.35590642E-01 -4.70507964E-02 -3.38195308E-01  4.14134941E-02
 -1.13629616E+00  3.82013578E-01  8.28290817E-01 -2.62560298E-01  4.89833732E-03
 -3.60158150E-02  1.27969454E-02 -2.40624341E-02  1.26653096E-03 -7.94177903E-04
 -2.36384712E-01 -1.20928622E-01 -7.53764401E-03 -9.54749777E-03 -2.02003084E-03
  0.00000000E+00  0.00000000E+00 -4.25496522E-01  0.00000000E+00  0.00000000E+00
  0.00000000E+00  7.63214871E-01  0.00000000E+00  0.00000000E+00  0.00000000E+00
  0.00000000E+00  0.00000000E+00 -2.07930330E-02 -4.94369604E-02  0.00000000E+00
  0.00000000E+00  0.00000000E+00 -1.21634014E-02  0.00000000E+00  0.00000000E+00
  3.89157160E-02 -3.35590642E-01  4.70507964E-02 -3.38195308E-01 -4.14134941E-02
  1.13629616E+00 -3.82013578E-01  8.28290817E-01  2.62560298E-01 -4.89833732E-03
  3.60158150E-02 -1.27969454E-02 -2.40624341E-02 -1.26653096E-03 -7.94177903E-04
  2.36384712E-01  1.20928622E-01  7.53764401E-03 -9.54749777E-03  2.02003084E-03
  0.00000000E+00  0.00000000E+00  4.25496522E-01  0.00000000E+00  0.00000000E+00
  0.00000000E+00 -7.63214871E-01  0.00000000E+00  0.00000000E+00  0.00000000E+00
  0.00000000E+00  0.00000000E+00 -2.07930330E-02  4.94369604E-02  0.00000000E+00
  0.00000000E+00  0.00000000E+00  1.21634014E-02  0.00000000E+00  0.00000000E+00
  6.91055632E-02 -9.22341117E-02  1.23284418E-02 -1.07806890E-01 -5.11174685E-02
 -1.95410928E+00 -1.43469306E+00  1.51352511E+00 -2.68436715E-03  4.88205652E-02
 -1.69685071E-02 -3.71430887E-02 -4.51318365E-02 -3.95809471E-02  9.48002292E-03
  1.83552424E-01 -1.07692288E+00 -2.85438662E-02  2.42227307E-02  7.59388022E-03
 -2.16079642E-02  1.99976525E-01  0.00000000E+00 -2.46482190E-01  5.33304650E-01
  1.49629600E+00  0.00000000E+00 -4.30356072E-01 -4.94447969E-01 -3.40970638E-03
 -4.72855354E-02  5.72203440E-02  0.00000000E+00  0.00000000E+00  7.94274252E-03
  2.16079642E-02 -1.99976525E-01  0.00000000E+00 -2.46482190E-01 -5.33304650E-01
 -1.49629600E+00  0.00000000E+00 -4.30356072E-01  4.94447969E-01  3.40970638E-03
  4.72855354E-02 -5.72203440E-02  0.00000000E+00  0.00000000E+00  7.94274252E-03
 -6.91055632E-02  9.22341117E-02 -1.23284418E-02 -1.07806890E-01  5.11174685E-02
  1.95410928E+00  1.43469306E+00  1.51352511E+00  2.68436715E-03 -4.88205652E-02
  1.69685071E-02  3.71430887E-02 -4.51318365E-02  3.95809471E-02  9.48002292E-03
 -1.83552424E-01  1.07692288E+00  2.85438662E-02  2.42227307E-02 -7.59388022E-03
  6.91055632E-02 -9.22341117E-02 -1.23284418E-02 -1.07806890E-01 -5.11174685E-02
 -1.95410928E+00  1.43469306E+00  1.51352511E+00 -2.68436715E-03  4.88205652E-02
 -1.69685071E-02 -3.71430887E-02  4.51318365E-02  3.95809471E-02  9.48002292E-03
  1.83552424E-01 -1.07692288E+00  2.85438662E-02  2.42227307E-02  7.59388022E-03
 -6.69320278E-02  3.21776693E-02  0.00000000E+00 -9.60195753E-02  2.01126524E-01
  2.51239194E+00  0.00000000E+00 -1.19871158E+00 -2.18401807E+00 -1.20438266E-02
  7.53947544E-04  3.80544865E-02  0.00000000E+00  0.00000000E+00  9.93935693E-03
 -8.89034184E-02  9.83741853E-01  0.00000000E+00 -1.39615765E-02 -2.29488718E-02
 -6.91055632E-02  9.22341117E-02  1.23284418E-02 -1.07806890E-01  5.11174685E-02
  1.95410928E+00 -1.43469306E+00  1.51352511E+00  2.68436715E-03 -4.88205652E-02
  1.69685071E-02  3.71430887E-02  4.51318365E-02 -3.95809471E-02  9.48002292E-03
 -1.83552424E-01  1.07692288E+00 -2.85438662E-02  2.42227307E-02 -7.59388022E-03
  6.69320278E-02 -3.21776693E-02  0.00000000E+00 -9.60195753E-02 -2.01126524E-01
 -2.51239194E+00  0.00000000E+00 -1.19871158E+00  2.18401807E+00  1.20438266E-02
 -7.53947544E-04 -3.80544865E-02  0.00000000E+00  0.00000000E+00  9.93935693E-03
  8.89034184E-02 -9.83741853E-01  0.00000000E+00 -1.39615765E-02  2.29488718E-02
 -1.84604807E-02  1.67811640E-01  1.26339004E-01  1.74217273E-01 -3.30946120E-01
 -3.82779553E-01 -3.07579058E-02 -3.82691021E-01  5.22778291E-01 -4.31274491E-03
  1.12561642E-02  9.56094335E-04 -2.10399386E-02  1.94281619E-02 -8.73057134E-03
 -2.73009477E-02  1.86680344E-01  1.12681130E-02 -5.57193013E-03 -8.38685660E-03
  3.03922597E-02 -3.85397951E-01  0.00000000E+00 -3.66195619E-01 -1.46984400E-01
  1.06985930E+00  0.00000000E+00  7.09098656E-01  1.56887633E-01  1.98211479E-03
 -2.69141534E-02 -1.13593182E-02  0.00000000E+00  0.00000000E+00  1.67750379E-03
  3.03922597E-02 -3.85397951E-01  0.00000000E+00  3.66195619E-01 -1.46984400E-01
  1.06985930E+00  0.00000000E+00 -7.09098656E-01  1.56887633E-01  1.98211479E-03
 -2.69141534E-02 -1.13593182E-02  0.00000000E+00  0.00000000E+00 -1.67750379E-03
 -1.84604807E-02  1.67811640E-01  1.26339004E-01 -1.74217273E-01 -3.30946120E-01
 -3.82779553E-01 -3.07579058E-02  3.82691021E-01  5.22778291E-01 -4.31274491E-03
  1.12561642E-02  9.56094335E-04  2.10399386E-02  1.94281619E-02  8.73057134E-03
 -2.73009477E-02  1.86680344E-01  1.12681130E-02  5.57193013E-03 -8.38685660E-03
 -1.84604807E-02  1.67811640E-01 -1.26339004E-01  1.74217273E-01 -3.30946120E-01
 -3.82779553E-01  3.07579058E-02 -3.82691021E-01  5.22778291E-01 -4.31274491E-03
  1.12561642E-02  9.56094335E-04  2.10399386E-02 -1.94281619E-02 -8.73057134E-03
 -2.73009477E-02  1.86680344E-01 -1.12681130E-02 -5.57193013E-03 -8.38685660E-03
  2.66475685E-02  1.94757651E-01  0.00000000E+00 -1.92109711E-02  6.02226180E-03
 -6.66503109E-01  0.00000000E+00  4.85040976E-02  6.22797770E-02 -1.47866073E-02
  3.00796005E-02  4.87797178E-02  0.00000000E+00  0.00000000E+00  7.52914433E-02
  2.91091177E-01 -1.56938147E-01  0.00000000E+00  1.69596891E-02  1.68659839E-02
 -1.84604807E-02  1.67811640E-01 -1.26339004E-01 -1.74217273E-01 -3.30946120E-01
 -3.82779553E-01  3.07579058E-02  3.82691021E-01  5.22778291E-01 -4.31274491E-03
  1.12561642E-02  9.56094335E-04 -2.10399386E-02 -1.94281619E-02  8.73057134E-03
 -2.73009477E-02  1.86680344E-01 -1.12681130E-02  5.57193013E-03 -8.38685660E-03
  2.66475685E-02  1.94757651E-01  0.00000000E+00  1.92109711E-02  6.02226180E-03
 -6.66503109E-01  0.00000000E+00 -4.85040976E-02  6.22797770E-02 -1.47866073E-02
  3.00796005E-02  4.87797178E-02  0.00000000E+00  0.00000000E+00 -7.52914433E-02
  2.91091177E-01 -1.56938147E-01  0.00000000E+00 -1.69596891E-02  1.68659839E-02
  3.32168801E-03  1.94288526E-01  2.10636583E-02 -1.93309273E-01  4.73728146E-01
 -1.28834280E+00 -5.08596663E-01  8.42449514E-01 -9.21609544E-01  1.17700944E-02
 -1.52028208E-02  9.23090118E-03 -8.03703200E-03 -2.78603634E-02  3.34855697E-03
 -5.88121316E-04 -2.85486718E-01 -5.90737847E-03  5.41124263E-03  4.21789761E-04
 -2.86565939E-02  2.46557406E-01  0.00000000E+00 -7.71077125E-03 -2.39578136E-02
  4.98497182E-01  0.00000000E+00 -8.26593119E-01  2.26869746E-01 -1.28957684E-02
  1.85535765E-02  3.38557305E-02  0.00000000E+00  0.00000000E+00 -8.53374731E-03
  2.86565939E-02 -2.46557406E-01  0.00000000E+00 -7.71077125E-03  2.39578136E-02
 -4.98497182E-01  0.00000000E+00 -8.26593119E-01 -2.26869746E-01  1.28957684E-02
 -1.85535765E-02 -3.38557305E-02  0.00000000E+00  0.00000000E+00 -8.53374731E-03
 -3.32168801E-03 -1.94288526E-01 -2.10636583E-02 -1.93309273E-01 -4.73728146E-01
  1.28834280E+00  5.08596663E-01  8.42449514E-01  9.21609544E-01 -1.17700944E-02
  1.52028208E-02 -9.23090118E-03 -8.03703200E-03  2.78603634E-02  3.34855697E-03
  5.88121316E-04  2.85486718E-01  5.90737847E-03  5.41124263E-03 -4.21789761E-04
  3.32168801E-03  1.94288526E-01 -2.10636583E-02 -1.93309273E-01  4.73728146E-01
 -1.28834280E+00  5.08596663E-01  8.42449514E-01 -9.21609544E-01  1.17700944E-02
 -1.52028208E-02  9.23090118E-03  8.03703200E-03  2.78603634E-02  3.34855697E-03
 -5.88121316E-04 -2.85486718E-01  5.90737847E-03  5.41124263E-03  4.21789761E-04
  3.38496055E-02 -2.48976691E-01  0.00000000E+00 -1.31213403E-01  1.93116839E-01
  1.35718722E+00  0.00000000E+00  1.61790253E-01 -7.96262487E-01  2.85542150E-02
 -1.84733666E-02  3.01634662E-02  0.00000000E+00  0.00000000E+00  4.34028174E-02
  2.01524988E-01 -6.34042020E-02  0.00000000E+00  1.45293620E-02  2.17766205E-02
 -3.32168801E-03 -1.94288526E-01  2.10636583E-02 -1.93309273E-01 -4.73728146E-01
  1.28834280E+00 -5.08596663E-01  8.42449514E-01  9.21609544E-01 -1.17700944E-02
  1.52028208E-02 -9.23090118E-03  8.03703200E-03 -2.78603634E-02  3.34855697E-03
  5.88121316E-04  2.85486718E-01 -5.90737847E-03  5.41124263E-03 -4.21789761E-04
 -3.38496055E-02  2.48976691E-01  0.00000000E+00 -1.31213403E-01 -1.93116839E-01
 -1.35718722E+00  0.00000000E+00  1.61790253E-01  7.96262487E-01 -2.85542150E-02
  1.84733666E-02 -3.01634662E-02  0.00000000E+00  0.00000000E+00  4.34028174E-02
 -2.01524988E-01  6.34042020E-02  0.00000000E+00  1.45293620E-02 -2.17766205E-02
 -9.80051393E-03 -1.09923253E-01 -7.11094016E-02 -3.89015876E-02 -3.62578855E-01
  3.53030500E-01  1.34834362E-01  9.79291684E-02  1.00042284E+00 -2.47630860E-02
 -1.89004334E-02  9.66274548E-03  5.47402240E-02  4.48071209E-02  1.37879970E-02
 -1.38154709E-01  1.08327908E-01  1.05566386E-02 -8.61494420E-03  1.33445248E-03
  0.00000000E+00  0.00000000E+00  2.86014537E-01  0.00000000E+00  0.00000000E+00
  0.00000000E+00 -8.54638834E-01  0.00000000E+00  0.00000000E+00  0.00000000E+00
  0.00000000E+00  0.00000000E+00 -5.40719700E-02 -1.00068548E-02  0.00000000E+00
  0.00000000E+00  0.00000000E+00  2.86014537E-01  0.00000000E+00  0.00000000E+00
  0.00000000E+00 -8.54638834E-01  0.00000000E+00  0.00000000E+00  0.00000000E+00
  0.00000000E+00  0.00000000E+00  5.40719700E-02 -1.00068548E-02  0.00000000E+00
 -9.80051393E-03 -1.09923253E-01 -7.11094016E-02  3.89015876E-02 -3.62578855E-01
  3.53030500E-01  1.34834362E-01 -9.79291684E-02  1.00042284E+00 -2.47630860E-02
 -1.89004334E-02  9.66274548E-03 -5.47402240E-02  4.48071209E-02 -1.37879970E-02
 -1.38154709E-01  1.08327908E-01  1.05566386E-02  8.61494420E-03  1.33445248E-03
  9.80051393E-03  1.09923253E-01 -7.11094016E-02  3.89015876E-02  3.62578855E-01
 -3.53030500E-01  1.34834362E-01 -9.79291684E-02 -1.00042284E+00  2.47630860E-02
  1.89004334E-02 -9.66274548E-03  5.47402240E-02  4.48071209E-02 -1.37879970E-02
  1.38154709E-01 -1.08327908E-01  1.05566386E-02  8.61494420E-03 -1.33445248E-03
  0.00000000E+00  0.00000000E+00 -5.02782160E-01  0.00000000E+00  0.00000000E+00
  0.00000000E+00  1.28900705E+00  0.00000000E+00  0.00000000E+00  0.00000000E+00
  0.00000000E+00  0.00000000E+00 -1.69737529E-03 -4.00852988E-02  0.00000000E+00
  0.00000000E+00  0.00000000E+00 -2.27836196E-03  0.00000000E+00  0.00000000E+00
  9.80051393E-03  1.09923253E-01 -7.11094016E-02 -3.89015876E-02  3.62578855E-01
 -3.53030500E-01  1.34834362E-01  9.79291684E-02 -1.00042284E+00  2.47630860E-02
  1.89004334E-02 -9.66274548E-03 -5.47402240E-02  4.48071209E-02  1.37879970E-02
  1.38154709E-01 -1.08327908E-01  1.05566386E-02 -8.61494420E-03 -1.33445248E-03
  0.00000000E+00  0.00000000E+00 -5.02782160E-01  0.00000000E+00  0.00000000E+00
  0.00000000E+00  1.28900705E+00  0.00000000E+00  0.00000000E+00  0.00000000E+00
  0.00000000E+00  0.00000000E+00  1.69737529E-03 -4.00852988E-02  0.00000000E+00
  0.00000000E+00  0.00000000E+00 -2.27836196E-03  0.00000000E+00  0.00000000E+00
  4.41842685E-04  1.83013426E-02 -3.22584356E-01 -3.88535964E-01 -7.16140383E-02
  2.46017470E-02  8.82353884E-01  9.87717749E-01  2.96782904E-01  1.31725523E-02
 -4.57771860E-02  4.13836614E-02 -1.72142034E-02  5.72652027E-03 -9.59091298E-05
  1.91092598E-02  3.16398916E-02  4.96908414E-04  2.22484339E-03  1.10983406E-03
  0.00000000E+00  0.00000000E+00 -2.34430857E-01  0.00000000E+00  0.00000000E+00
  0.00000000E+00  5.48142302E-01  0.00000000E+00  0.00000000E+00  0.00000000E+00
  0.00000000E+00  0.00000000E+00  1.30615455E-02  2.80275050E-02  0.00000000E+00
  0.00000000E+00  0.00000000E+00  2.34430857E-01  0.00000000E+00  0.00000000E+00
  0.00000000E+00 -5.48142302E-01  0.00000000E+00  0.00000000E+00  0.00000000E+00
  0.00000000E+00  0.00000000E+00  1.30615455E-02 -2.80275050E-02  0.00000000E+00
 -4.41842685E-04 -1.83013426E-02  3.22584356E-01 -3.88535964E-01  7.16140383E-02
 -2.46017470E-02 -8.82353884E-01  9.87717749E-01 -2.96782904E-01 -1.31725523E-02
  4.57771860E-02 -4.13836614E-02 -1.72142034E-02 -5.72652027E-03 -9.59091298E-05
 -1.91092598E-02 -3.16398916E-02 -4.96908414E-04  2.22484339E-03 -1.10983406E-03
 -4.41842685E-04 -1.83013426E-02 -3.22584356E-01  3.88535964E-01  7.16140383E-02
 -2.46017470E-02  8.82353884E-01 -9.87717749E-01 -2.96782904E-01 -1.31725523E-02
  4.57771860E-02 -4.13836614E-02 -1.72142034E-02  5.72652027E-03  9.59091298E-05
 -1.91092598E-02 -3.16398916E-02  4.96908414E-04 -2.22484339E-03 -1.10983406E-03
  0.00000000E+00  0.00000000E+00 -3.56903723E-01  0.00000000E+00  0.00000000E+00
  0.00000000E+00  1.10159847E+00  0.00000000E+00  0.00000000E+00  0.00000000E+00
  0.00000000E+00  0.00000000E+00  1.02871283E-02 -4.40632557E-02  0.00000000E+00
  0.00000000E+00  0.00000000E+00 -2.91359919E-03  0.00000000E+00  0.00000000E+00
  4.41842685E-04  1.83013426E-02  3.22584356E-01  3.88535964E-01 -7.16140383E-02
  2.46017470E-02 -8.82353884E-01 -9.87717749E-01  2.96782904E-01  1.31725523E-02
 -4.57771860E-02  4.13836614E-02 -1.72142034E-02 -5.72652027E-03  9.59091298E-05
  1.91092598E-02  3.16398916E-02 -4.96908414E-04 -2.22484339E-03  1.10983406E-03
  0.00000000E+00  0.00000000E+00  3.56903723E-01  0.00000000E+00  0.00000000E+00
  0.00000000E+00 -1.10159847E+00  0.00000000E+00  0.00000000E+00  0.00000000E+00
  0.00000000E+00  0.00000000E+00  1.02871283E-02  4.40632557E-02  0.00000000E+00
  0.00000000E+00  0.00000000E+00  2.91359919E-03  0.00000000E+00  0.00000000E+00
 -8.97676812E-03 -9.04738674E-02  6.96400542E-02  3.34115744E-01  4.81967977E-02
  1.10683439E+00  8.70007813E-02 -1.58246670E+00 -2.80513868E-01 -2.78666432E-02
  3.90213910E-02 -5.38290820E-03  1.29773059E-02 -2.33885314E-03 -1.55249590E-02
 -3.37172350E-02  4.38563542E-01  1.07621243E-02 -1.44199769E-02 -2.96515435E-03
  1.94180569E-02 -1.21552123E-01  0.00000000E+00  2.77935659E-01  1.01714419E-01
 -6.68708892E-01  0.00000000E+00  1.38618967E-01 -4.12377916E-01 -3.32608017E-02
  5.47362405E-02 -2.56718421E-02  0.00000000E+00  0.00000000E+00  2.52006214E-02
 -1.94180569E-02  1.21552123E-01  0.00000000E+00  2.77935659E-01 -1.01714419E-01
  6.68708892E-01  0.00000000E+00  1.38618967E-01  4.12377916E-01  3.32608017E-02
 -5.47362405E-02  2.56718421E-02  0.00000000E+00  0.00000000E+00  2.52006214E-02
  8.97676812E-03  9.04738674E-02 -6.96400542E-02  3.34115744E-01 -4.81967977E-02
 -1.10683439E+00 -8.70007813E-02 -1.58246670E+00  2.80513868E-01  2.78666432E-02
 -3.90213910E-02  5.38290820E-03  1.29773059E-02  2.33885314E-03 -1.55249590E-02
  3.37172350E-02 -4.38563542E-01 -1.07621243E-02 -1.44199769E-02  2.96515435E-03
 -8.97676812E-03 -9.04738674E-02 -6.96400542E-02  3.34115744E-01  4.81967977E-02
  1.10683439E+00 -8.70007813E-02 -1.58246670E+00 -2.80513868E-01 -2.78666432E-02
  3.90213910E-02 -5.38290820E-03 -1.29773059E-02  2.33885314E-03 -1.55249590E-02
 -3.37172350E-02  4.38563542E-01 -1.07621243E-02 -1.44199769E-02 -2.96515435E-03
 -1.53243770E-02  1.62724992E-01  0.00000000E+00 -5.19679477E-01  2.92999011E-01
 -1.29965840E+00  0.00000000E+00  2.00862355E+00 -5.53202169E-01  4.34577012E-02
 -7.23825350E-02 -5.50296140E-03  0.00000000E+00  0.00000000E+00 -2.01329234E-02
 -1.22480911E-01 -5.11963276E-02  0.00000000E+00 -9.58012338E-03 -1.17973324E-02
  8.97676812E-03  9.04738674E-02  6.96400542E-02  3.34115744E-01 -4.81967977E-02
 -1.10683439E+00  8.70007813E-02 -1.58246670E+00  2.80513868E-01  2.78666432E-02
 -3.90213910E-02  5.38290820E-03 -1.29773059E-02 -2.33885314E-03 -1.55249590E-02
  3.37172350E-02 -4.38563542E-01  1.07621243E-02 -1.44199769E-02  2.96515435E-03
  1.53243770E-02 -1.62724992E-01  0.00000000E+00 -5.19679477E-01 -2.92999011E-01
  1.29965840E+00  0.00000000E+00  2.00862355E+00  5.53202169E-01 -4.34577012E-02
  7.23825350E-02  5.50296140E-03  0.00000000E+00  0.00000000E+00 -2.01329234E-02
  1.22480911E-01  5.11963276E-02  0.00000000E+00 -9.58012338E-03  1.17973324E-02
 -2.75868034E-02 -2.42273218E-01 -1.92460316E-01 -2.24090840E-02  1.29174404E-01
  9.07243439E-01  4.42547047E-01  5.15513453E-02 -3.93193700E-01 -5.17564986E-02
 -4.89608124E-02  2.83772168E-02  1.35643136E-01 -2.76982009E-02  7.06205980E-03
 -3.71409232E-01  3.73704042E-01  3.27524721E-02 -2.70394052E-02  2.44205928E-04
  0.00000000E+00  0.00000000E+00 -4.23226252E-01  0.00000000E+00  0.00000000E+00
  0.00000000E+00  1.04807011E+00  0.00000000E+00  0.00000000E+00  0.00000000E+00
  0.00000000E+00  0.00000000E+00 -2.38532630E-02  4.78097787E-02  0.00000000E+00
  0.00000000E+00  0.00000000E+00 -4.23226252E-01  0.00000000E+00  0.00000000E+00
  0.00000000E+00  1.04807011E+00  0.00000000E+00  0.00000000E+00  0.00000000E+00
  0.00000000E+00  0.00000000E+00  2.38532630E-02  4.78097787E-02  0.00000000E+00
 -2.75868034E-02 -2.42273218E-01 -1.92460316E-01  2.24090840E-02  1.29174404E-01
  9.07243439E-01  4.42547047E-01 -5.15513453E-02 -3.93193700E-01 -5.17564986E-02
 -4.89608124E-02  2.83772168E-02 -1.35643136E-01 -2.76982009E-02 -7.06205980E-03
 -3.71409232E-01  3.73704042E-01  3.27524721E-02  2.70394052E-02  2.44205928E-04
  2.75868034E-02  2.42273218E-01 -1.92460316E-01  2.24090840E-02 -1.29174404E-01
 -9.07243439E-01  4.42547047E-01 -5.15513453E-02  3.93193700E-01  5.17564986E-02
  4.89608124E-02 -2.83772168E-02  1.35643136E-01 -2.76982009E-02 -7.06205980E-03
  3.71409232E-01 -3.73704042E-01  3.27524721E-02  2.70394052E-02 -2.44205928E-04
  0.00000000E+00  0.00000000E+00 -8.28622420E-02  0.00000000E+00  0.00000000E+00
  0.00000000E+00  1.50131592E-01  0.00000000E+00  0.00000000E+00  0.00000000E+00
  0.00000000E+00  0.00000000E+00 -8.06978344E-02 -2.84354998E-02  0.00000000E+00
  0.00000000E+00  0.00000000E+00 -7.11081804E-03  0.00000000E+00  0.00000000E+00
  2.75868034E-02  2.42273218E-01 -1.92460316E-01 -2.24090840E-02 -1.29174404E-01
 -9.07243439E-01  4.42547047E-01  5.15513453E-02  3.93193700E-01  5.17564986E-02
  4.89608124E-02 -2.83772168E-02 -1.35643136E-01 -2.76982009E-02  7.06205980E-03
  3.71409232E-01 -3.73704042E-01  3.27524721E-02 -2.70394052E-02 -2.44205928E-04
  0.00000000E+00  0.00000000E+00 -8.28622420E-02  0.00000000E+00  0.00000000E+00
  0.00000000E+00  1.50131592E-01  0.00000000E+00  0.00000000E+00  0.00000000E+00
  0.00000000E+00  0.00000000E+00  8.06978344E-02 -2.84354998E-02  0.00000000E+00
  0.00000000E+00  0.00000000E+00 -7.11081804E-03  0.00000000E+00  0.00000000E+00
  3.56179117E-03 -1.49652296E-02  3.52995302E-01 -2.90757789E-03  4.38151761E-02
 -2.15229338E+00 -2.47226024E+00  1.02811410E+00 -1.75498129E-01 -9.53452954E-02
 -1.14069575E-02  3.00557832E-02  3.59404409E-02 -1.88360676E-02  1.18887760E-02
 -1.97105170E-01 -9.19126265E-01 -1.14754077E-02  4.71913401E-03 -3.95472059E-03
 -2.48069418E-03 -1.30410495E-01  0.00000000E+00 -1.22812073E-01 -9.09743326E-02
  2.39781883E+00  0.00000000E+00 -5.39999273E-02  1.16346730E+00  6.02200563E-02
 -3.03951481E-02 -3.59594415E-02  0.00000000E+00  0.00000000E+00  7.42956709E-03
  2.48069418E-03  1.30410495E-01  0.00000000E+00 -1.22812073E-01  9.09743326E-02
 -2.39781883E+00  0.00000000E+00 -5.39999273E-02 -1.16346730E+00 -6.02200563E-02
  3.03951481E-02  3.59594415E-02  0.00000000E+00  0.00000000E+00  7.42956709E-03
 -3.56179117E-03  1.49652296E-02 -3.52995302E-01 -2.90757789E-03 -4.38151761E-02
  2.15229338E+00  2.47226024E+00  1.02811410E+00  1.75498129E-01  9.53452954E-02
  1.14069575E-02 -3.00557832E-02  3.59404409E-02  1.88360676E-02  1.18887760E-02
  1.97105170E-01  9.19126265E-01  1.14754077E-02  4.71913401E-03  3.95472059E-03
  3.56179117E-03 -1.49652296E-02 -3.52995302E-01 -2.90757789E-03  4.38151761E-02
 -2.15229338E+00  2.47226024E+00  1.02811410E+00 -1.75498129E-01 -9.53452954E-02
 -1.14069575E-02  3.00557832E-02 -3.59404409E-02  1.88360676E-02  1.18887760E-02
 -1.97105170E-01 -9.19126265E-01  1.14754077E-02  4.71913401E-03 -3.95472059E-03
 -3.08473306E-02 -3.65735812E-01  0.00000000E+00  3.30744046E-01  3.44757670E-01
  3.87035635E+00  0.00000000E+00 -1.88106111E+00 -2.41769174E+00  6.44766404E-02
  1.85549609E-02 -8.97595846E-02  0.00000000E+00  0.00000000E+00 -4.55966920E-02
 -2.68575566E-01  1.32193985E+00  0.00000000E+00 -3.48678249E-02 -4.97645908E-02
 -3.56179117E-03  1.49652296E-02  3.52995302E-01 -2.90757789E-03 -4.38151761E-02
  2.15229338E+00 -2.47226024E+00  1.02811410E+00  1.75498129E-01  9.53452954E-02
  1.14069575E-02 -3.00557832E-02 -3.59404409E-02 -1.88360676E-02  1.18887760E-02
  1.97105170E-01  9.19126265E-01 -1.14754077E-02  4.71913401E-03  3.95472059E-03
  3.08473306E-02  3.65735812E-01  0.00000000E+00  3.30744046E-01 -3.44757670E-01
 -3.87035635E+00  0.00000000E+00 -1.88106111E+00  2.41769174E+00 -6.44766404E-02
 -1.85549609E-02  8.97595846E-02  0.00000000E+00  0.00000000E+00 -4.55966920E-02
  2.68575566E-01 -1.32193985E+00  0.00000000E+00 -3.48678249E-02  4.97645908E-02
 -5.18782813E-02  1.48096370E-02 -4.24732240E-01  2.86290994E-01 -5.10513231E-02
  1.03433806E+00  1.88845640E+00 -1.68209354E+00  2.21019682E-01 -6.64177583E-02
  2.09614756E-02  2.54048976E-02  5.48638325E-02  2.62234182E-03 -5.90941115E-05
 -2.63330526E-01  1.56493567E+00  6.47617993E-02 -5.14773123E-02  1.62343831E-03
  0.00000000E+00  0.00000000E+00  1.51828999E-01  0.00000000E+00  0.00000000E+00
  0.00000000E+00 -1.48906823E-01  0.00000000E+00  0.00000000E+00  0.00000000E+00
  0.00000000E+00  0.00000000E+00 -1.02005927E-02  4.86242707E-02  0.00000000E+00
  0.00000000E+00  0.00000000E+00 -1.51828999E-01  0.00000000E+00  0.00000000E+00
  0.00000000E+00  1.48906823E-01  0.00000000E+00  0.00000000E+00  0.00000000E+00
  0.00000000E+00  0.00000000E+00 -1.02005927E-02 -4.86242707E-02  0.00000000E+00
  5.18782813E-02 -1.48096370E-02  4.24732240E-01  2.86290994E-01  5.10513231E-02
 -1.03433806E+00 -1.88845640E+00 -1.68209354E+00 -2.21019682E-01  6.64177583E-02
 -2.09614756E-02 -2.54048976E-02  5.48638325E-02 -2.62234182E-03 -5.90941115E-05
  2.63330526E-01 -1.56493567E+00 -6.47617993E-02 -5.14773123E-02 -1.62343831E-03
  5.18782813E-02 -1.48096370E-02 -4.24732240E-01 -2.86290994E-01  5.10513231E-02
 -1.03433806E+00  1.88845640E+00  1.68209354E+00 -2.21019682E-01  6.64177583E-02
 -2.09614756E-02 -2.54048976E-02  5.48638325E-02  2.62234182E-03  5.90941115E-05
  2.63330526E-01 -1.56493567E+00  6.47617993E-02  5.14773123E-02 -1.62343831E-03
  0.00000000E+00  0.00000000E+00  6.48017018E-02  0.00000000E+00  0.00000000E+00
  0.00000000E+00  2.93614298E-01  0.00000000E+00  0.00000000E+00  0.00000000E+00
  0.00000000E+00  0.00000000E+00 -2.25931671E-02 -5.80877192E-02  0.00000000E+00
  0.00000000E+00  0.00000000E+00  5.67085726E-04  0.00000000E+00  0.00000000E+00
 -5.18782813E-02  1.48096370E-02  4.24732240E-01 -2.86290994E-01 -5.10513231E-02
  1.03433806E+00 -1.88845640E+00  1.68209354E+00  2.21019682E-01 -6.64177583E-02
  2.09614756E-02  2.54048976E-02  5.48638325E-02 -2.62234182E-03  5.90941115E-05
 -2.63330526E-01  1.56493567E+00 -6.47617993E-02  5.14773123E-02  1.62343831E-03
  0.00000000E+00  0.00000000E+00 -6.48017018E-02  0.00000000E+00  0.00000000E+00
  0.00000000E+00 -2.93614298E-01  0.00000000E+00  0.00000000E+00  0.00000000E+00
  0.00000000E+00  0.00000000E+00 -2.25931671E-02  5.80877192E-02  0.00000000E+00
  0.00000000E+00  0.00000000E+00 -5.67085726E-04  0.00000000E+00  0.00000000E+00
  3.69744724E-02 -9.53570087E-02  2.46154647E-01 -3.04429551E-01 -1.10116182E-01
 -2.62479237E-01 -1.38334816E+00  1.00780852E+00  1.08220246E-01  9.66964705E-03
  5.37930031E-02 -5.92608085E-02 -7.48666920E-02 -1.33423393E-03  7.52161579E-03
  2.09281585E-01 -1.22446152E+00 -5.34500982E-02  4.17379348E-02 -7.68828097E-03
 -5.90202257E-03 -3.22142362E-01  0.00000000E+00 -5.88416758E-02  4.62599622E-03
  1.48431211E+00  0.00000000E+00 -1.99128266E-01  5.01963899E-01 -2.57129751E-02
 -2.06263558E-02  3.69231680E-02  0.00000000E+00  0.00000000E+00 -3.79661264E-02
 -5.90202257E-03 -3.22142362E-01  0.00000000E+00  5.88416758E-02  4.62599622E-03
  1.48431211E+00  0.00000000E+00  1.99128266E-01  5.01963899E-01 -2.57129751E-02
 -2.06263558E-02  3.69231680E-02  0.00000000E+00  0.00000000E+00  3.79661264E-02
  3.69744724E-02 -9.53570087E-02  2.46154647E-01  3.04429551E-01 -1.10116182E-01
 -2.62479237E-01 -1.38334816E+00 -1.00780852E+00  1.08220246E-01  9.66964705E-03
  5.37930031E-02 -5.92608085E-02  7.48666920E-02 -1.33423393E-03 -7.52161579E-03
  2.09281585E-01 -1.22446152E+00 -5.34500982E-02 -4.17379348E-02 -7.68828097E-03
  3.69744724E-02 -9.53570087E-02 -2.46154647E-01 -3.04429551E-01 -1.10116182E-01
 -2.62479237E-01  1.38334816E+00  1.00780852E+00  1.08220246E-01  9.66964705E-03
  5.37930031E-02 -5.92608085E-02  7.48666920E-02  1.33423393E-03  7.52161579E-03
  2.09281585E-01 -1.22446152E+00  5.34500982E-02  4.17379348E-02 -7.68828097E-03
 -4.24728621E-02  4.65262283E-03  0.00000000E+00  3.03645957E-01  2.78682997E-01
  4.70296613E-01  0.00000000E+00 -1.03761675E+00 -1.45489985E+00  3.94800491E-03
 -3.61192140E-02  8.93210714E-04  0.00000000E+00  0.00000000E+00 -5.17557484E-02
 -1.88633006E-01  1.13121377E+00  0.00000000E+00 -3.66607712E-02 -5.55132563E-02
  3.69744724E-02 -9.53570087E-02 -2.46154647E-01  3.04429551E-01 -1.10116182E-01
 -2.62479237E-01  1.38334816E+00 -1.00780852E+00  1.08220246E-01  9.66964705E-03
  5.37930031E-02 -5.92608085E-02 -7.48666920E-02  1.33423393E-03 -7.52161579E-03
  2.09281585E-01 -1.22446152E+00  5.34500982E-02 -4.17379348E-02 -7.68828097E-03
 -4.24728621E-02  4.65262283E-03  0.00000000E+00 -3.03645957E-01  2.78682997E-01
  4.70296613E-01  0.00000000E+00  1.03761675E+00 -1.45489985E+00  3.94800491E-03
 -3.61192140E-02  8.93210714E-04  0.00000000E+00  0.00000000E+00  5.17557484E-02
 -1.88633006E-01  1.13121377E+00  0.00000000E+00  3.66607712E-02 -5.55132563E-02
 -1.58159562E-04  5.44602136E-03 -1.14601300E-01  1.17822799E-02  3.70806447E-01
  2.73763034E-01  5.10505152E-01 -2.15334756E-01 -1.67020393E+00  2.19705396E-03
  2.61579315E-03  8.06763842E-03 -5.23763230E-03 -5.93681795E-02  1.38677194E-02
  2.88371738E-02  2.51746678E-01  7.17119005E-03 -2.93429632E-03 -4.89158146E-03
  0.00000000E+00  0.00000000E+00 -5.17366682E-01  0.00000000E+00  0.00000000E+00
  0.00000000E+00  2.23052390E+00  0.00000000E+00  0.00000000E+00  0.00000000E+00
  0.00000000E+00  0.00000000E+00 -1.62672411E-02  5.00817855E-02  0.00000000E+00
  0.00000000E+00  0.00000000E+00  5.17366682E-01  0.00000000E+00  0.00000000E+00
  0.00000000E+00 -2.23052390E+00  0.00000000E+00  0.00000000E+00  0.00000000E+00
  0.00000000E+00  0.00000000E+00 -1.62672411E-02 -5.00817855E-02  0.00000000E+00
  1.58159562E-04 -5.44602136E-03  1.14601300E-01  1.17822799E-02 -3.70806447E-01
 -2.73763034E-01 -5.10505152E-01 -2.15334756E-01  1.67020393E+00 -2.19705396E-03
 -2.61579315E-03 -8.06763842E-03 -5.23763230E-03  5.93681795E-02  1.38677194E-02
 -2.88371738E-02 -2.51746678E-01 -7.17119005E-03 -2.93429632E-03  4.89158146E-03
  1.58159562E-04 -5.44602136E-03 -1.14601300E-01 -1.17822799E-02 -3.70806447E-01
 -2.73763034E-01  5.10505152E-01  2.15334756E-01  1.67020393E+00 -2.19705396E-03
 -2.61579315E-03 -8.06763842E-03 -5.23763230E-03 -5.93681795E-02 -1.38677194E-02
 -2.88371738E-02 -2.51746678E-01  7.17119005E-03  2.93429632E-03  4.89158146E-03
  0.00000000E+00  0.00000000E+00  3.70498820E-01  0.00000000E+00  0.00000000E+00
  0.00000000E+00 -1.66281655E+00  0.00000000E+00  0.00000000E+00  0.00000000E+00
  0.00000000E+00  0.00000000E+00  5.32116583E-03  1.36050790E-02  0.00000000E+00
  0.00000000E+00  0.00000000E+00 -1.07751725E-02  0.00000000E+00  0.00000000E+00
 -1.58159562E-04  5.44602136E-03  1.14601300E-01 -1.17822799E-02  3.70806447E-01
  2.73763034E-01 -5.10505152E-01  2.15334756E-01 -1.67020393E+00  2.19705396E-03
  2.61579315E-03  8.06763842E-03 -5.23763230E-03  5.93681795E-02 -1.38677194E-02
  2.88371738E-02  2.51746678E-01 -7.17119005E-03  2.93429632E-03 -4.89158146E-03
  0.00000000E+00  0.00000000E+00 -3.70498820E-01  0.00000000E+00  0.00000000E+00
  0.00000000E+00  1.66281655E+00  0.00000000E+00  0.00000000E+00  0.00000000E+00
  0.00000000E+00  0.00000000E+00  5.32116583E-03 -1.36050790E-02  0.00000000E+00
  0.00000000E+00  0.00000000E+00  1.07751725E-02  0.00000000E+00  0.00000000E+00
 -2.29367632E-02  6.31378952E-02 -3.63215584E-01 -6.42887646E-02  1.55467026E-02
  2.61343193E-01  1.40097357E+00  1.13967267E-01 -1.86261549E-01 -2.74546155E-02
 -1.94753857E-02  3.97456777E-02  4.32696748E-02 -1.87505915E-02  4.02634680E-03
 -1.23580435E-01  7.20642683E-01  3.17937733E-02 -2.65439821E-02 -3.61763952E-03
  3.81785872E-03  1.59939981E-01  0.00000000E+00  2.76310432E-01  1.16536635E-01
 -1.18058695E+00  0.00000000E+00 -8.84262888E-01 -1.14902482E+00 -1.08051114E-03
  7.44608185E-02 -6.13828176E-02  0.00000000E+00  0.00000000E+00  1.81338581E-02
 -3.81785872E-03 -1.59939981E-01  0.00000000E+00  2.76310432E-01 -1.16536635E-01
  1.18058695E+00  0.00000000E+00 -8.84262888E-01  1.14902482E+00  1.08051114E-03
 -7.44608185E-02  6.13828176E-02  0.00000000E+00  0.00000000E+00  1.81338581E-02
  2.29367632E-02 -6.31378952E-02  3.63215584E-01 -6.42887646E-02 -1.55467026E-02
 -2.61343193E-01 -1.40097357E+00  1.13967267E-01  1.86261549E-01  2.74546155E-02
  1.94753857E-02 -3.97456777E-02  4.32696748E-02  1.87505915E-02  4.02634680E-03
  1.23580435E-01 -7.20642683E-01 -3.17937733E-02 -2.65439821E-02  3.61763952E-03
 -2.29367632E-02  6.31378952E-02  3.63215584E-01 -6.42887646E-02  1.55467026E-02
  2.61343193E-01 -1.40097357E+00  1.13967267E-01 -1.86261549E-01 -2.74546155E-02
 -1.94753857E-02  3.97456777E-02 -4.32696748E-02  1.87505915E-02  4.02634680E-03
 -1.23580435E-01  7.20642683E-01 -3.17937733E-02 -2.65439821E-02 -3.61763952E-03
 -4.11473654E-02  1.93217336E-01  0.00000000E+00  2.67157607E-01  3.29328246E-01
 -4.85822117E-01  0.00000000E+00 -1.29368540E+00 -7.32131116E-01  4.03352308E-02
  2.90326432E-02 -1.02898448E-01  0.00000000E+00  0.00000000E+00 -6.92905326E-02
 -3.08101423E-01  1.22884740E+00  0.00000000E+00 -5.71956238E-02 -6.49025320E-02
  2.29367632E-02 -6.31378952E-02 -3.63215584E-01 -6.42887646E-02 -1.55467026E-02
 -2.61343193E-01  1.40097357E+00  1.13967267E-01  1.86261549E-01  2.74546155E-02
  1.94753857E-02 -3.97456777E-02 -4.32696748E-02 -1.87505915E-02  4.02634680E-03
  1.23580435E-01 -7.20642683E-01  3.17937733E-02 -2.65439821E-02  3.61763952E-03
  4.11473654E-02 -1.93217336E-01  0.00000000E+00  2.67157607E-01 -3.29328246E-01
  4.85822117E-01  0.00000000E+00 -1.29368540E+00  7.32131116E-01 -4.03352308E-02
 -2.90326432E-02  1.02898448E-01  0.00000000E+00  0.00000000E+00 -6.92905326E-02
  3.08101423E-01 -1.22884740E+00  0.00000000E+00 -5.71956238E-02  6.49025320E-02
 -7.05578113E-03  3.46378252E-01 -7.13125092E-02  1.26326454E-01 -6.61207140E-02
 -6.50746561E-01  2.74800043E-01 -3.50059480E-01  6.37085708E-03 -1.66797923E-02
  4.24113945E-03  6.43895585E-02  6.84082496E-02 -8.77708163E-03  2.64778387E-02
 -9.30048217E-02  5.74814542E-01  2.51411845E-02 -2.93974564E-02 -6.69483932E-03
  2.21061898E-02  3.24090373E-01  0.00000000E+00 -5.05032918E-02  1.90180785E-03
 -5.21938460E-01  0.00000000E+00  2.76132112E-01 -2.85969798E-01  5.21600229E-02
  2.96833877E-02 -1.73888122E-02  0.00000000E+00  0.00000000E+00  1.16254030E-02
  2.21061898E-02  3.24090373E-01  0.00000000E+00  5.05032918E-02  1.90180785E-03
 -5.21938460E-01  0.00000000E+00 -2.76132112E-01 -2.85969798E-01  5.21600229E-02
  2.96833877E-02 -1.73888122E-02  0.00000000E+00  0.00000000E+00 -1.16254030E-02
 -7.05578113E-03  3.46378252E-01 -7.13125092E-02 -1.26326454E-01 -6.61207140E-02
 -6.50746561E-01  2.74800043E-01  3.50059480E-01  6.37085708E-03 -1.66797923E-02
  4.24113945E-03  6.43895585E-02 -6.84082496E-02 -8.77708163E-03 -2.64778387E-02
 -9.30048217E-02  5.74814542E-01  2.51411845E-02  2.93974564E-02 -6.69483932E-03
 -7.05578113E-03  3.46378252E-01  7.13125092E-02  1.26326454E-01 -6.61207140E-02
 -6.50746561E-01 -2.74800043E-01 -3.50059480E-01  6.37085708E-03 -1.66797923E-02
  4.24113945E-03  6.43895585E-02 -6.84082496E-02  8.77708163E-03  2.64778387E-02
 -9.30048217E-02  5.74814542E-01 -2.51411845E-02 -2.93974564E-02 -6.69483932E-03
 -2.75772787E-02  4.92240176E-01  0.00000000E+00  2.32888249E-01  3.40771591E-01
 -1.02910281E+00  0.00000000E+00 -4.44428337E-01 -8.12003692E-01  1.02463972E-01
  7.90341311E-03 -8.30050429E-02  0.00000000E+00  0.00000000E+00 -1.73548069E-01
 -3.97409612E-01  1.29848345E+00  0.00000000E+00 -4.88780113E-02 -8.87499303E-02
 -7.05578113E-03  3.46378252E-01  7.13125092E-02 -1.26326454E-01 -6.61207140E-02
 -6.50746561E-01 -2.74800043E-01  3.50059480E-01  6.37085708E-03 -1.66797923E-02
  4.24113945E-03  6.43895585E-02  6.84082496E-02  8.77708163E-03 -2.64778387E-02
 -9.30048217E-02  5.74814542E-01 -2.51411845E-02  2.93974564E-02 -6.69483932E-03
 -2.75772787E-02  4.92240176E-01  0.00000000E+00 -2.32888249E-01  3.40771591E-01
 -1.02910281E+00  0.00000000E+00  4.44428337E-01 -8.12003692E-01  1.02463972E-01
  7.90341311E-03 -8.30050429E-02  0.00000000E+00  0.00000000E+00  1.73548069E-01
 -3.97409612E-01  1.29848345E+00  0.00000000E+00  4.88780113E-02 -8.87499303E-02
  2.51913672E-02 -4.52706993E-01  2.57437352E-01 -3.66185193E-01  2.86142524E-02
  1.39692754E+00 -7.88793998E-01  8.88204432E-01 -4.61071578E-02  3.90714917E-02
  1.29475468E-02 -5.84678380E-02 -7.60069262E-02 -1.37127982E-03  2.39362004E-02
  1.43849014E-01 -1.23437576E+00 -6.76412804E-02  4.88988768E-02  2.11741454E-03
  0.00000000E+00  0.00000000E+00 -2.03809575E-01  0.00000000E+00  0.00000000E+00
  0.00000000E+00  2.92071566E-01  0.00000000E+00  0.00000000E+00  0.00000000E+00
  0.00000000E+00  0.00000000E+00  4.41389445E-02 -2.06495082E-02  0.00000000E+00
  0.00000000E+00  0.00000000E+00 -2.03809575E-01  0.00000000E+00  0.00000000E+00
  0.00000000E+00  2.92071566E-01  0.00000000E+00  0.00000000E+00  0.00000000E+00
  0.00000000E+00  0.00000000E+00 -4.41389445E-02 -2.06495082E-02  0.00000000E+00
  2.51913672E-02 -4.52706993E-01  2.57437352E-01  3.66185193E-01  2.86142524E-02
  1.39692754E+00 -7.88793998E-01 -8.88204432E-01 -4.61071578E-02  3.90714917E-02
  1.29475468E-02 -5.84678380E-02  7.60069262E-02 -1.37127982E-03 -2.39362004E-02
  1.43849014E-01 -1.23437576E+00 -6.76412804E-02 -4.88988768E-02  2.11741454E-03
 -2.51913672E-02  4.52706993E-01  2.57437352E-01  3.66185193E-01 -2.86142524E-02
 -1.39692754E+00 -7.88793998E-01 -8.88204432E-01  4.61071578E-02 -3.90714917E-02
 -1.29475468E-02  5.84678380E-02 -7.60069262E-02 -1.37127982E-03 -2.39362004E-02
 -1.43849014E-01  1.23437576E+00 -6.76412804E-02 -4.88988768E-02 -2.11741454E-03
  0.00000000E+00  0.00000000E+00 -1.99032589E-01  0.00000000E+00  0.00000000E+00
  0.00000000E+00  2.36360386E-01  0.00000000E+00  0.00000000E+00  0.00000000E+00
  0.00000000E+00  0.00000000E+00 -2.16766285E-02  1.11403798E-02  0.00000000E+00
  0.00000000E+00  0.00000000E+00 -2.19023340E-02  0.00000000E+00  0.00000000E+00
 -2.51913672E-02  4.52706993E-01  2.57437352E-01 -3.66185193E-01 -2.86142524E-02
 -1.39692754E+00 -7.88793998E-01  8.88204432E-01  4.61071578E-02 -3.90714917E-02
 -1.29475468E-02  5.84678380E-02  7.60069262E-02 -1.37127982E-03  2.39362004E-02
 -1.43849014E-01  1.23437576E+00 -6.76412804E-02  4.88988768E-02 -2.11741454E-03
  0.00000000E+00  0.00000000E+00 -1.99032589E-01  0.00000000E+00  0.00000000E+00
  0.00000000E+00  2.36360386E-01  0.00000000E+00  0.00000000E+00  0.00000000E+00
  0.00000000E+00  0.00000000E+00  2.16766285E-02  1.11403798E-02  0.00000000E+00
  0.00000000E+00  0.00000000E+00 -2.19023340E-02  0.00000000E+00  0.00000000E+00
 -4.11922077E-03  3.75656382E-01 -1.43980769E-02  5.07340150E-02 -1.14134707E-01
 -1.01805638E+00 -9.55881444E-02 -5.98952173E-01  3.42060162E-01  2.44131500E-02
  3.06910821E-02 -1.48790880E-02 -6.86796055E-03 -5.75029587E-03  6.50757751E-03
  1.14026658E-01  3.37044867E-01  2.22402805E-03 -1.52926245E-02  9.28417763E-03
  6.25153339E-03  2.10778462E-01  0.00000000E+00 -3.82170900E-01 -3.89575689E-01
 -1.46526660E+00  0.00000000E+00  1.70441294E+00  6.21339220E-01  3.66133966E-02
 -8.44147560E-02  6.11377615E-02  0.00000000E+00  0.00000000E+00 -1.23249764E-02
 -6.25153339E-03 -2.10778462E-01  0.00000000E+00 -3.82170900E-01  3.89575689E-01
  1.46526660E+00  0.00000000E+00  1.70441294E+00 -6.21339220E-01 -3.66133966E-02
  8.44147560E-02 -6.11377615E-02  0.00000000E+00  0.00000000E+00 -1.23249764E-02
  4.11922077E-03 -3.75656382E-01  1.43980769E-02  5.07340150E-02  1.14134707E-01
  1.01805638E+00  9.55881444E-02 -5.98952173E-01 -3.42060162E-01 -2.44131500E-02
 -3.06910821E-02  1.48790880E-02 -6.86796055E-03  5.75029587E-03  6.50757751E-03
 -1.14026658E-01 -3.37044867E-01 -2.22402805E-03 -1.52926245E-02 -9.28417763E-03
 -4.11922077E-03  3.75656382E-01  1.43980769E-02  5.07340150E-02 -1.14134707E-01
 -1.01805638E+00  9.55881444E-02 -5.98952173E-01  3.42060162E-01  2.44131500E-02
  3.06910821E-02 -1.48790880E-02  6.86796055E-03  5.75029587E-03  6.50757751E-03
  1.14026658E-01  3.37044867E-01 -2.22402805E-03 -1.52926245E-02  9.28417763E-03
  5.62314578E-03  3.22561120E-01  0.00000000E+00 -2.03881297E-02  4.38629439E-01
 -8.74483805E-01  0.00000000E+00 -3.17844917E-02 -1.62718822E+00 -8.04889630E-03
  7.52117938E-03  5.40522396E-02  0.00000000E+00  0.00000000E+00 -5.81892093E-03
  1.04300606E-01  9.37861929E-01  0.00000000E+00 -2.70389320E-02 -3.08799450E-02
  4.11922077E-03 -3.75656382E-01 -1.43980769E-02  5.07340150E-02  1.14134707E-01
  1.01805638E+00 -9.55881444E-02 -5.98952173E-01 -3.42060162E-01 -2.44131500E-02
 -3.06910821E-02  1.48790880E-02  6.86796055E-03 -5.75029587E-03  6.50757751E-03
 -1.14026658E-01 -3.37044867E-01  2.22402805E-03 -1.52926245E-02 -9.28417763E-03
 -5.62314578E-03 -3.22561120E-01  0.00000000E+00 -2.03881297E-02 -4.38629439E-01
  8.74483805E-01  0.00000000E+00 -3.17844917E-02  1.62718822E+00  8.04889630E-03
 -7.52117938E-03 -5.40522396E-02  0.00000000E+00  0.00000000E+00 -5.81892093E-03
 -1.04300606E-01 -9.37861929E-01  0.00000000E+00 -2.70389320E-02  3.08799450E-02
 -1.66493714E-02  2.69637772E-01  2.71954132E-01 -2.77478082E-01 -1.41970920E-01
 -7.15434739E-01 -3.52838603E-01  8.61687995E-01  2.48060946E-01  3.37709258E-02
 -1.15769626E-03 -1.08623434E-02 -2.49481505E-02  1.29333177E-02 -1.78358120E-02
  2.06885859E-01 -4.75168443E-01 -2.67952870E-02  3.54230809E-02  4.97157103E-03
  7.06884196E-02 -4.32556838E-01  0.00000000E+00  5.61567449E-01 -3.39601823E-02
  1.29203304E+00  0.00000000E+00 -9.21548173E-01 -4.02173727E-01 -3.27156348E-02
  9.89934062E-02 -1.40436202E-02  0.00000000E+00  0.00000000E+00 -1.13477009E-02
 -7.06884196E-02  4.32556838E-01  0.00000000E+00  5.61567449E-01  3.39601823E-02
 -1.29203304E+00  0.00000000E+00 -9.21548173E-01  4.02173727E-01  3.27156348E-02
 -9.89934062E-02  1.40436202E-02  0.00000000E+00  0.00000000E+00 -1.13477009E-02
  1.66493714E-02 -2.69637772E-01 -2.71954132E-01 -2.77478082E-01  1.41970920E-01
  7.15434739E-01  3.52838603E-01  8.61687995E-01 -2.48060946E-01 -3.37709258E-02
  1.15769626E-03  1.08623434E-02 -2.49481505E-02 -1.29333177E-02 -1.78358120E-02
 -2.06885859E-01  4.75168443E-01  2.67952870E-02  3.54230809E-02 -4.97157103E-03
 -1.66493714E-02  2.69637772E-01 -2.71954132E-01 -2.77478082E-01 -1.41970920E-01
 -7.15434739E-01  3.52838603E-01  8.61687995E-01  2.48060946E-01  3.37709258E-02
 -1.15769626E-03 -1.08623434E-02  2.49481505E-02 -1.29333177E-02 -1.78358120E-02
  2.06885859E-01 -4.75168443E-01  2.67952870E-02  3.54230809E-02  4.97157103E-03
  3.29316600E-02  1.14844632E-01  0.00000000E+00  8.70016904E-02  1.91605283E-01
 -2.50578470E-01  0.00000000E+00 -3.58988241E-01 -7.98866989E-01 -4.57430136E-04
  1.15253388E-02  3.93865880E-02  0.00000000E+00  0.00000000E+00  3.78182848E-02
  1.48327251E-01  4.03586947E-01  0.00000000E+00  5.40317505E-03 -1.74777298E-02
  1.66493714E-02 -2.69637772E-01  2.71954132E-01 -2.77478082E-01  1.41970920E-01
  7.15434739E-01 -3.52838603E-01  8.61687995E-01 -2.48060946E-01 -3.37709258E-02
  1.15769626E-03  1.08623434E-02  2.49481505E-02  1.29333177E-02 -1.78358120E-02
 -2.06885859E-01  4.75168443E-01 -2.67952870E-02  3.54230809E-02 -4.97157103E-03
 -3.29316600E-02 -1.14844632E-01  0.00000000E+00  8.70016904E-02 -1.91605283E-01
  2.50578470E-01  0.00000000E+00 -3.58988241E-01  7.98866989E-01  4.57430136E-04
 -1.15253388E-02 -3.93865880E-02  0.00000000E+00  0.00000000E+00  3.78182848E-02
 -1.48327251E-01 -4.03586947E-01  0.00000000E+00  5.40317505E-03  1.74777298E-02
 -1.01556676E-02 -2.63845677E-01  5.67581182E-02  4.72875371E-02  1.01722252E-02
  7.66154135E-01  2.65710138E-01 -6.99426946E-02 -1.58940665E-02 -1.67083391E-01
 -2.88004007E-02  1.78110670E-01 -1.43608172E-01 -5.17357505E-04 -1.06745531E-02
  4.58626410E-02 -6.91299300E-02  8.25338638E-03  3.12484837E-02 -4.80084373E-03
  1.05482691E-02  2.41821986E-01  0.00000000E+00  2.88090438E-02 -1.20423140E-02
 -7.41306322E-01  0.00000000E+00  6.43431466E-02 -2.24806470E-01  1.92268417E-01
  3.23943217E-02 -2.17562539E-01  0.00000000E+00  0.00000000E+00 -1.55642958E-01
  1.05482691E-02  2.41821986E-01  0.00000000E+00 -2.88090438E-02 -1.20423140E-02
 -7.41306322E-01  0.00000000E+00 -6.43431466E-02 -2.24806470E-01  1.92268417E-01
  3.23943217E-02 -2.17562539E-01  0.00000000E+00  0.00000000E+00  1.55642958E-01
 -1.01556676E-02 -2.63845677E-01  5.67581182E-02 -4.72875371E-02  1.01722252E-02
  7.66154135E-01  2.65710138E-01  6.99426946E-02 -1.58940665E-02 -1.67083391E-01
 -2.88004007E-02  1.78110670E-01  1.43608172E-01 -5.17357505E-04  1.06745531E-02
  4.58626410E-02 -6.91299300E-02  8.25338638E-03 -3.12484837E-02 -4.80084373E-03
 -1.01556676E-02 -2.63845677E-01 -5.67581182E-02  4.72875371E-02  1.01722252E-02
  7.66154135E-01 -2.65710138E-01 -6.99426946E-02 -1.58940665E-02 -1.67083391E-01
 -2.88004007E-02  1.78110670E-01  1.43608172E-01  5.17357505E-04 -1.06745531E-02
  4.58626410E-02 -6.91299300E-02 -8.25338638E-03  3.12484837E-02 -4.80084373E-03
  9.45106880E-03  2.16333293E-01  0.00000000E+00  4.72693375E-02 -2.44988500E-02
 -7.43437443E-01  0.00000000E+00 -1.54531008E-02  2.16502662E-01  1.93616313E-01
  5.00568490E-02 -2.38049831E-01  0.00000000E+00  0.00000000E+00  1.67441862E-01
  1.10146102E-02  6.78638000E-02  0.00000000E+00  4.02859917E-02 -3.76462209E-02
 -1.01556676E-02 -2.63845677E-01 -5.67581182E-02 -4.72875371E-02  1.01722252E-02
  7.66154135E-01 -2.65710138E-01  6.99426946E-02 -1.58940665E-02 -1.67083391E-01
 -2.88004007E-02  1.78110670E-01 -1.43608172E-01  5.17357505E-04  1.06745531E-02
  4.58626410E-02 -6.91299300E-02 -8.25338638E-03 -3.12484837E-02 -4.80084373E-03
  9.45106880E-03  2.16333293E-01  0.00000000E+00 -4.72693375E-02 -2.44988500E-02
 -7.43437443E-01  0.00000000E+00  1.54531008E-02  2.16502662E-01  1.93616313E-01
  5.00568490E-02 -2.38049831E-01  0.00000000E+00  0.00000000E+00 -1.67441862E-01
  1.10146102E-02  6.78638000E-02  0.00000000E+00 -4.02859917E-02 -3.76462209E-02
  1.82710099E-02  3.56205139E-01  9.15682777E-02  1.46146621E-01  3.90431204E-02
 -1.26454561E+00 -3.37114701E-02 -8.27592367E-01 -1.98414996E-01  3.59319812E-02
  3.30444376E-02 -1.32124735E-02 -1.08271107E-01  7.62453500E-03  8.11126136E-02
  3.08318689E-01  2.61215294E-01 -2.64738847E-02 -1.63469807E-02  5.73508042E-03
  1.23117739E-02 -2.51394412E-02  0.00000000E+00 -1.04414202E-01 -1.18011895E-01
  4.36163336E-01  0.00000000E+00  6.28259337E-01  1.38381012E-01 -5.92105506E-03
  8.08798033E-03  3.33294928E-02  0.00000000E+00  0.00000000E+00 -1.34136939E-01
  1.23117739E-02 -2.51394412E-02  0.00000000E+00  1.04414202E-01 -1.18011895E-01
  4.36163336E-01  0.00000000E+00 -6.28259337E-01  1.38381012E-01 -5.92105506E-03
  8.08798033E-03  3.33294928E-02  0.00000000E+00  0.00000000E+00  1.34136939E-01
  1.82710099E-02  3.56205139E-01  9.15682777E-02 -1.46146621E-01  3.90431204E-02
 -1.26454561E+00 -3.37114701E-02  8.27592367E-01 -1.98414996E-01  3.59319812E-02
  3.30444376E-02 -1.32124735E-02  1.08271107E-01  7.62453500E-03 -8.11126136E-02
  3.08318689E-01  2.61215294E-01 -2.64738847E-02  1.63469807E-02  5.73508042E-03
  1.82710099E-02  3.56205139E-01 -9.15682777E-02  1.46146621E-01  3.90431204E-02
 -1.26454561E+00  3.37114701E-02 -8.27592367E-01 -1.98414996E-01  3.59319812E-02
  3.30444376E-02 -1.32124735E-02  1.08271107E-01 -7.62453500E-03  8.11126136E-02
  3.08318689E-01  2.61215294E-01  2.64738847E-02 -1.63469807E-02  5.73508042E-03
 -2.23563667E-02 -6.21119382E-01  0.00000000E+00 -2.24773627E-01 -4.70147171E-02
  2.06710439E+00  0.00000000E+00  1.07963899E+00  2.86649504E-01 -1.07599254E-02
 -2.11314653E-02 -4.04278058E-02  0.00000000E+00  0.00000000E+00 -7.02421527E-02
 -3.27248546E-01 -6.87786212E-01  0.00000000E+00  3.22783836E-02 -2.46915627E-04
  1.82710099E-02  3.56205139E-01 -9.15682777E-02 -1.46146621E-01  3.90431204E-02
 -1.26454561E+00  3.37114701E-02  8.27592367E-01 -1.98414996E-01  3.59319812E-02
  3.30444376E-02 -1.32124735E-02 -1.08271107E-01 -7.62453500E-03 -8.11126136E-02
  3.08318689E-01  2.61215294E-01  2.64738847E-02  1.63469807E-02  5.73508042E-03
 -2.23563667E-02 -6.21119382E-01  0.00000000E+00  2.24773627E-01 -4.70147171E-02
  2.06710439E+00  0.00000000E+00 -1.07963899E+00  2.86649504E-01 -1.07599254E-02
 -2.11314653E-02 -4.04278058E-02  0.00000000E+00  0.00000000E+00  7.02421527E-02
 -3.27248546E-01 -6.87786212E-01  0.00000000E+00 -3.22783836E-02 -2.46915627E-04
 -1.01195754E-02 -2.19350299E-01 -7.15424949E-03 -1.17416424E-02 -4.35248911E-02
  4.98004824E-01  9.13804779E-02  4.80685073E-02  1.39976585E-02 -2.10830523E-02
 -2.81853010E-02  7.23356851E-03 -8.84571961E-03 -5.88445841E-03 -2.84785485E-01
  9.86713194E-03 -1.04031995E-01  7.36596038E-04  7.05577350E-03 -4.27873608E-02
  0.00000000E+00  0.00000000E+00 -9.26835729E-02  0.00000000E+00  0.00000000E+00
  0.00000000E+00  1.61661687E-01  0.00000000E+00  0.00000000E+00  0.00000000E+00
  0.00000000E+00  0.00000000E+00 -2.34892481E-01  3.71513660E-02  0.00000000E+00
  0.00000000E+00  0.00000000E+00 -9.26835729E-02  0.00000000E+00  0.00000000E+00
  0.00000000E+00  1.61661687E-01  0.00000000E+00  0.00000000E+00  0.00000000E+00
  0.00000000E+00  0.00000000E+00  2.34892481E-01  3.71513660E-02  0.00000000E+00
 -1.01195754E-02 -2.19350299E-01 -7.15424949E-03  1.17416424E-02 -4.35248911E-02
  4.98004824E-01  9.13804779E-02 -4.80685073E-02  1.39976585E-02 -2.10830523E-02
 -2.81853010E-02  7.23356851E-03  8.84571961E-03 -5.88445841E-03  2.84785485E-01
  9.86713194E-03 -1.04031995E-01  7.36596038E-04 -7.05577350E-03 -4.27873608E-02
  1.01195754E-02  2.19350299E-01 -7.15424949E-03  1.17416424E-02  4.35248911E-02
 -4.98004824E-01  9.13804779E-02 -4.80685073E-02 -1.39976585E-02  2.10830523E-02
  2.81853010E-02 -7.23356851E-03 -8.84571961E-03 -5.88445841E-03  2.84785485E-01
 -9.86713194E-03  1.04031995E-01  7.36596038E-04 -7.05577350E-03  4.27873608E-02
  0.00000000E+00  0.00000000E+00  7.13265810E-02  0.00000000E+00  0.00000000E+00
  0.00000000E+00  1.13339128E-01  0.00000000E+00  0.00000000E+00  0.00000000E+00
  0.00000000E+00  0.00000000E+00  3.02492040E-01 -8.01117004E-04  0.00000000E+00
  0.00000000E+00  0.00000000E+00  5.33464844E-02  0.00000000E+00  0.00000000E+00
  1.01195754E-02  2.19350299E-01 -7.15424949E-03 -1.17416424E-02  4.35248911E-02
 -4.98004824E-01  9.13804779E-02  4.80685073E-02 -1.39976585E-02  2.10830523E-02
  2.81853010E-02 -7.23356851E-03  8.84571961E-03 -5.88445841E-03 -2.84785485E-01
 -9.86713194E-03  1.04031995E-01  7.36596038E-04  7.05577350E-03  4.27873608E-02
  0.00000000E+00  0.00000000E+00  7.13265810E-02  0.00000000E+00  0.00000000E+00
  0.00000000E+00  1.13339128E-01  0.00000000E+00  0.00000000E+00  0.00000000E+00
  0.00000000E+00  0.00000000E+00 -3.02492040E-01 -8.01117004E-04  0.00000000E+00
  0.00000000E+00  0.00000000E+00  5.33464844E-02  0.00000000E+00  0.00000000E+00
 -3.08386231E-02 -6.57156385E-01  1.17463780E-01  1.27473617E-02  3.71806474E-03
  2.43933136E+00 -8.28870299E-01  3.20666130E-01 -1.69470733E-01 -6.03684258E-02
 -3.62132216E-02  2.86963643E-02  8.56467190E-02 -5.18762745E-03  5.86465148E-03
 -4.85797337E-01 -6.34145133E-01 -1.76331796E-02 -3.24132380E-02 -4.98408759E-03
  0.00000000E+00  0.00000000E+00 -2.50868390E-01  0.00000000E+00  0.00000000E+00
  0.00000000E+00  1.44606584E+00  0.00000000E+00  0.00000000E+00  0.00000000E+00
  0.00000000E+00  0.00000000E+00 -3.13819836E-02  6.74372843E-03  0.00000000E+00
  0.00000000E+00  0.00000000E+00  2.50868390E-01  0.00000000E+00  0.00000000E+00
  0.00000000E+00 -1.44606584E+00  0.00000000E+00  0.00000000E+00  0.00000000E+00
  0.00000000E+00  0.00000000E+00 -3.13819836E-02 -6.74372843E-03  0.00000000E+00
  3.08386231E-02  6.57156385E-01 -1.17463780E-01  1.27473617E-02 -3.71806474E-03
 -2.43933136E+00  8.28870299E-01  3.20666130E-01  1.69470733E-01  6.03684258E-02
  3.62132216E-02 -2.86963643E-02  8.56467190E-02  5.18762745E-03  5.86465148E-03
  4.85797337E-01  6.34145133E-01  1.76331796E-02 -3.24132380E-02  4.98408759E-03
  3.08386231E-02  6.57156385E-01  1.17463780E-01 -1.27473617E-02 -3.71806474E-03
 -2.43933136E+00 -8.28870299E-01 -3.20666130E-01  1.69470733E-01  6.03684258E-02
  3.62132216E-02 -2.86963643E-02  8.56467190E-02 -5.18762745E-03 -5.86465148E-03
  4.85797337E-01  6.34145133E-01 -1.76331796E-02  3.24132380E-02  4.98408759E-03
  0.00000000E+00  0.00000000E+00 -1.70492785E-01  0.00000000E+00  0.00000000E+00
  0.00000000E+00  8.53706686E-01  0.00000000E+00  0.00000000E+00  0.00000000E+00
  0.00000000E+00  0.00000000E+00 -3.34662932E-02  4.84261746E-03  0.00000000E+00
  0.00000000E+00  0.00000000E+00  5.56849185E-02  0.00000000E+00  0.00000000E+00
 -3.08386231E-02 -6.57156385E-01 -1.17463780E-01 -1.27473617E-02  3.71806474E-03
  2.43933136E+00  8.28870299E-01 -3.20666130E-01 -1.69470733E-01 -6.03684258E-02
 -3.62132216E-02  2.86963643E-02  8.56467190E-02  5.18762745E-03 -5.86465148E-03
 -4.85797337E-01 -6.34145133E-01  1.76331796E-02  3.24132380E-02 -4.98408759E-03
  0.00000000E+00  0.00000000E+00  1.70492785E-01  0.00000000E+00  0.00000000E+00
  0.00000000E+00 -8.53706686E-01  0.00000000E+00  0.00000000E+00  0.00000000E+00
  0.00000000E+00  0.00000000E+00 -3.34662932E-02 -4.84261746E-03  0.00000000E+00
  0.00000000E+00  0.00000000E+00 -5.56849185E-02  0.00000000E+00  0.00000000E+00
 -1.81224127E-03 -1.21173148E-01 -1.06025473E-01 -2.18718653E-02 -7.92037754E-02
 -2.23732879E+00 -1.66728619E+00  1.53195249E+00  3.67543722E-01  1.00095380E-02
 -2.92036334E-02 -7.66781754E-02  9.97311552E-02 -1.14694950E-02 -3.43556929E-03
 -4.05148371E-01 -6.03757424E-01  1.42658210E-02 -4.20847350E-02  3.78047561E-02
 -4.41438163E-02 -6.79460481E-01  0.00000000E+00 -1.95144014E-02  4.17404971E-02
  5.38443807E+00  0.00000000E+00 -1.92370650E+00  6.95896751E-01 -8.71607137E-02
  4.52592030E-03  4.52886585E-02  0.00000000E+00  0.00000000E+00  4.34955535E-02
  4.41438163E-02  6.79460481E-01  0.00000000E+00 -1.95144014E-02 -4.17404971E-02
 -5.38443807E+00  0.00000000E+00 -1.92370650E+00 -6.95896751E-01  8.71607137E-02
 -4.52592030E-03 -4.52886585E-02  0.00000000E+00  0.00000000E+00  4.34955535E-02
  1.81224127E-03  1.21173148E-01  1.06025473E-01 -2.18718653E-02  7.92037754E-02
  2.23732879E+00  1.66728619E+00  1.53195249E+00 -3.67543722E-01 -1.00095380E-02
  2.92036334E-02  7.66781754E-02  9.97311552E-02  1.14694950E-02 -3.43556929E-03
  4.05148371E-01  6.03757424E-01 -1.42658210E-02 -4.20847350E-02 -3.78047561E-02
 -1.81224127E-03 -1.21173148E-01  1.06025473E-01 -2.18718653E-02 -7.92037754E-02
 -2.23732879E+00  1.66728619E+00  1.53195249E+00  3.67543722E-01  1.00095380E-02
 -2.92036334E-02 -7.66781754E-02 -9.97311552E-02  1.14694950E-02 -3.43556929E-03
 -4.05148371E-01 -6.03757424E-01 -1.42658210E-02 -4.20847350E-02  3.78047561E-02
 -1.72553802E-02 -5.12779581E-04  0.00000000E+00 -3.92237516E-02  1.52508837E-01
  2.10355577E+00  0.00000000E+00 -1.74084623E+00 -2.36427562E+00 -1.45196536E-01
  1.11651131E-02  1.61776194E-01  0.00000000E+00  0.00000000E+00  2.25271783E-02
  5.27186680E-01  8.88139768E-01  0.00000000E+00 -2.22726085E-02  3.65538351E-02
  1.81224127E-03  1.21173148E-01 -1.06025473E-01 -2.18718653E-02  7.92037754E-02
  2.23732879E+00 -1.66728619E+00  1.53195249E+00 -3.67543722E-01 -1.00095380E-02
  2.92036334E-02  7.66781754E-02 -9.97311552E-02 -1.14694950E-02 -3.43556929E-03
  4.05148371E-01  6.03757424E-01  1.42658210E-02 -4.20847350E-02 -3.78047561E-02
  1.72553802E-02  5.12779581E-04  0.00000000E+00 -3.92237516E-02 -1.52508837E-01
 -2.10355577E+00  0.00000000E+00 -1.74084623E+00  2.36427562E+00  1.45196536E-01
 -1.11651131E-02 -1.61776194E-01  0.00000000E+00  0.00000000E+00  2.25271783E-02
 -5.27186680E-01 -8.88139768E-01  0.00000000E+00 -2.22726085E-02 -3.65538351E-02
 -5.41871939E-03 -2.79131422E-02 -5.46718696E-02  5.93509101E-02 -1.83483250E-01
 -9.29268906E-02  1.13707418E-01 -1.55561094E-01 -2.56257399E-01  4.79385848E-03
 -9.62461672E-03 -2.08033903E-02 -1.99648634E-02  9.71579030E-03 -2.55625631E-01
 -6.29794929E-03  1.23349102E-01  5.21258203E-03 -9.64328942E-03 -1.06922594E-01
  4.32803113E-02  5.85619691E-01  0.00000000E+00 -2.97759821E-02  9.16553668E-03
 -1.30754726E+00  0.00000000E+00  6.91838599E-02 -5.23843546E-01 -9.80827036E-02
  4.85067456E-02  1.12860208E-01  0.00000000E+00  0.00000000E+00  9.08774001E-02
  4.32803113E-02  5.85619691E-01  0.00000000E+00  2.97759821E-02  9.16553668E-03
 -1.30754726E+00  0.00000000E+00 -6.91838599E-02 -5.23843546E-01 -9.80827036E-02
  4.85067456E-02  1.12860208E-01  0.00000000E+00  0.00000000E+00 -9.08774001E-02
 -5.41871939E-03 -2.79131422E-02 -5.46718696E-02 -5.93509101E-02 -1.83483250E-01
 -9.29268906E-02  1.13707418E-01  1.55561094E-01 -2.56257399E-01  4.79385848E-03
 -9.62461672E-03 -2.08033903E-02  1.99648634E-02  9.71579030E-03  2.55625631E-01
 -6.29794929E-03  1.23349102E-01  5.21258203E-03  9.64328942E-03 -1.06922594E-01
 -5.41871939E-03 -2.79131422E-02  5.46718696E-02  5.93509101E-02 -1.83483250E-01
 -9.29268906E-02 -1.13707418E-01 -1.55561094E-01 -2.56257399E-01  4.79385848E-03
 -9.62461672E-03 -2.08033903E-02  1.99648634E-02 -9.71579030E-03 -2.55625631E-01
 -6.29794929E-03  1.23349102E-01 -5.21258203E-03 -9.64328942E-03 -1.06922594E-01
 -5.47713253E-02 -8.39779774E-01  0.00000000E+00  1.60565364E-01  1.46847463E-01
  1.50398937E+00  0.00000000E+00 -6.49075000E-02 -5.66788442E-01  2.80077641E-02
 -6.82201328E-02 -1.15031653E-01  0.00000000E+00  0.00000000E+00  9.96309668E-02
 -1.25611841E-01  5.28425426E-03  0.00000000E+00  3.70201294E-02 -5.54499510E-02
 -5.41871939E-03 -2.79131422E-02  5.46718696E-02 -5.93509101E-02 -1.83483250E-01
 -9.29268906E-02 -1.13707418E-01  1.55561094E-01 -2.56257399E-01  4.79385848E-03
 -9.62461672E-03 -2.08033903E-02 -1.99648634E-02 -9.71579030E-03  2.55625631E-01
 -6.29794929E-03  1.23349102E-01 -5.21258203E-03  9.64328942E-03 -1.06922594E-01
 -5.47713253E-02 -8.39779774E-01  0.00000000E+00 -1.60565364E-01  1.46847463E-01
  1.50398937E+00  0.00000000E+00  6.49075000E-02 -5.66788442E-01  2.80077641E-02
 -6.82201328E-02 -1.15031653E-01  0.00000000E+00  0.00000000E+00 -9.96309668E-02
 -1.25611841E-01  5.28425426E-03  0.00000000E+00 -3.70201294E-02 -5.54499510E-02
 -5.21840242E-02 -6.87990150E-01 -6.46008109E-02  1.78636450E-01 -2.64393880E-02
  1.45670891E+00  4.84044269E-01 -1.32359608E-01 -1.66815853E-02 -1.50277757E-01
 -2.62059104E-02  4.47646014E-02 -1.19388883E-01  2.19204474E-02  7.10363010E-02
 -1.39422875E-01  1.03206158E-04  6.16933556E-02  3.67462820E-02  4.53231535E-03
  0.00000000E+00  0.00000000E+00  1.60104513E-01  0.00000000E+00  0.00000000E+00
  0.00000000E+00  4.80679239E-01  0.00000000E+00  0.00000000E+00  0.00000000E+00
  0.00000000E+00  0.00000000E+00  2.87228472E-01  2.94126564E-02  0.00000000E+00
  0.00000000E+00  0.00000000E+00  1.60104513E-01  0.00000000E+00  0.00000000E+00
  0.00000000E+00  4.80679239E-01  0.00000000E+00  0.00000000E+00  0.00000000E+00
  0.00000000E+00  0.00000000E+00 -2.87228472E-01  2.94126564E-02  0.00000000E+00
 -5.21840242E-02 -6.87990150E-01 -6.46008109E-02 -1.78636450E-01 -2.64393880E-02
  1.45670891E+00  4.84044269E-01  1.32359608E-01 -1.66815853E-02 -1.50277757E-01
 -2.62059104E-02  4.47646014E-02  1.19388883E-01  2.19204474E-02 -7.10363010E-02
 -1.39422875E-01  1.03206158E-04  6.16933556E-02 -3.67462820E-02  4.53231535E-03
  5.21840242E-02  6.87990150E-01 -6.46008109E-02 -1.78636450E-01  2.64393880E-02
 -1.45670891E+00  4.84044269E-01  1.32359608E-01  1.66815853E-02  1.50277757E-01
  2.62059104E-02 -4.47646014E-02 -1.19388883E-01  2.19204474E-02 -7.10363010E-02
  1.39422875E-01 -1.03206158E-04  6.16933556E-02 -3.67462820E-02 -4.53231535E-03
  0.00000000E+00  0.00000000E+00  1.45454684E-01  0.00000000E+00  0.00000000E+00
  0.00000000E+00  3.80666122E-01  0.00000000E+00  0.00000000E+00  0.00000000E+00
  0.00000000E+00  0.00000000E+00  2.14991338E-01 -1.07327110E-02  0.00000000E+00
  0.00000000E+00  0.00000000E+00  1.02598154E-01  0.00000000E+00  0.00000000E+00
  5.21840242E-02  6.87990150E-01 -6.46008109E-02  1.78636450E-01  2.64393880E-02
 -1.45670891E+00  4.84044269E-01 -1.32359608E-01  1.66815853E-02  1.50277757E-01
  2.62059104E-02 -4.47646014E-02  1.19388883E-01  2.19204474E-02  7.10363010E-02
  1.39422875E-01 -1.03206158E-04  6.16933556E-02  3.67462820E-02 -4.53231535E-03
  0.00000000E+00  0.00000000E+00  1.45454684E-01  0.00000000E+00  0.00000000E+00
  0.00000000E+00  3.80666122E-01  0.00000000E+00  0.00000000E+00  0.00000000E+00
  0.00000000E+00  0.00000000E+00 -2.14991338E-01 -1.07327110E-02  0.00000000E+00
  0.00000000E+00  0.00000000E+00  1.02598154E-01  0.00000000E+00  0.00000000E+00
 -2.44417029E-02 -2.39351758E-01 -2.42595004E-01  1.45384383E-01  1.08974319E-02
 -3.75040108E-02 -4.46065102E-02  1.08368664E-01  1.99642786E-02 -2.52967239E-02
 -3.17038020E-04 -7.71368778E-02 -9.60211588E-02  2.00883736E-02  6.56586148E-02
 -2.97216009E-01  9.97711620E-02  5.30354748E-02 -1.26055272E-02  1.26934577E-02
 -3.27707160E-02 -4.84469214E-01  0.00000000E+00  1.56744708E-01 -3.16426530E-01
  5.22726559E-01  0.00000000E+00 -2.90230193E-01  4.03756246E-01 -1.06729795E-01
 -5.20015155E-02  1.18668692E-01  0.00000000E+00  0.00000000E+00 -2.49921479E-01
 -3.27707160E-02 -4.84469214E-01  0.00000000E+00 -1.56744708E-01 -3.16426530E-01
  5.22726559E-01  0.00000000E+00  2.90230193E-01  4.03756246E-01 -1.06729795E-01
 -5.20015155E-02  1.18668692E-01  0.00000000E+00  0.00000000E+00  2.49921479E-01
 -2.44417029E-02 -2.39351758E-01 -2.42595004E-01 -1.45384383E-01  1.08974319E-02
 -3.75040108E-02 -4.46065102E-02 -1.08368664E-01  1.99642786E-02 -2.52967239E-02
 -3.17038020E-04 -7.71368778E-02  9.60211588E-02  2.00883736E-02 -6.56586148E-02
 -2.97216009E-01  9.97711620E-02  5.30354748E-02  1.26055272E-02  1.26934577E-02
 -2.44417029E-02 -2.39351758E-01  2.42595004E-01  1.45384383E-01  1.08974319E-02
 -3.75040108E-02  4.46065102E-02  1.08368664E-01  1.99642786E-02 -2.52967239E-02
 -3.17038020E-04 -7.71368778E-02  9.60211588E-02 -2.00883736E-02  6.56586148E-02
 -2.97216009E-01  9.97711620E-02 -5.30354748E-02 -1.26055272E-02  1.26934577E-02
 -2.20664046E-02 -2.61917856E-01  0.00000000E+00  1.97396226E-01  2.89616401E-01
  2.82029079E-02  0.00000000E+00 -3.67528926E-01 -4.05387537E-01 -9.16203912E-02
 -5.80607739E-02  6.35922703E-02  0.00000000E+00  0.00000000E+00  1.03094484E-01
 -1.48120404E-01  3.44281348E-01  0.00000000E+00 -4.73705119E-02 -2.03124229E-02
 -2.44417029E-02 -2.39351758E-01  2.42595004E-01 -1.45384383E-01  1.08974319E-02
 -3.75040108E-02  4.46065102E-02 -1.08368664E-01  1.99642786E-02 -2.52967239E-02
 -3.17038020E-04 -7.71368778E-02 -9.60211588E-02 -2.00883736E-02 -6.56586148E-02
 -2.97216009E-01  9.97711620E-02 -5.30354748E-02  1.26055272E-02  1.26934577E-02
 -2.20664046E-02 -2.61917856E-01  0.00000000E+00 -1.97396226E-01  2.89616401E-01
  2.82029079E-02  0.00000000E+00  3.67528926E-01 -4.05387537E-01 -9.16203912E-02
 -5.80607739E-02  6.35922703E-02  0.00000000E+00  0.00000000E+00 -1.03094484E-01
 -1.48120404E-01  3.44281348E-01  0.00000000E+00  4.73705119E-02 -2.03124229E-02
 -3.22144541E-02 -1.70788637E-01 -7.52105640E-02 -6.54283259E-02 -3.06415865E-04
  8.60580027E-01  6.42644618E-01 -6.78538983E-01 -2.84200496E-01  1.23949981E-01
  4.26715677E-04 -1.79633164E-01  5.43517493E-02  1.42157045E-02  1.59755262E-02
  1.45519702E-01  2.51808762E-01 -4.06780258E-02 -4.15830085E-02 -3.27217024E-02
 -3.12123907E-03 -2.91540666E-01  0.00000000E+00  1.60345780E-03 -2.15943207E-01
 -2.65414570E-01  0.00000000E+00 -1.79421904E-01 -1.62780921E-01 -1.92741757E-01
 -1.53990457E-03  1.54646426E-01  0.00000000E+00  0.00000000E+00  4.57482977E-02
  3.12123907E-03  2.91540666E-01  0.00000000E+00  1.60345780E-03  2.15943207E-01
  2.65414570E-01  0.00000000E+00 -1.79421904E-01  1.62780921E-01  1.92741757E-01
  1.53990457E-03 -1.54646426E-01  0.00000000E+00  0.00000000E+00  4.57482977E-02
  3.22144541E-02  1.70788637E-01  7.52105640E-02 -6.54283259E-02  3.06415865E-04
 -8.60580027E-01 -6.42644618E-01 -6.78538983E-01  2.84200496E-01 -1.23949981E-01
 -4.26715677E-04  1.79633164E-01  5.43517493E-02 -1.42157045E-02  1.59755262E-02
 -1.45519702E-01 -2.51808762E-01  4.06780258E-02 -4.15830085E-02  3.27217024E-02
 -3.22144541E-02 -1.70788637E-01  7.52105640E-02 -6.54283259E-02 -3.06415865E-04
  8.60580027E-01 -6.42644618E-01 -6.78538983E-01 -2.84200496E-01  1.23949981E-01
  4.26715677E-04 -1.79633164E-01 -5.43517493E-02 -1.42157045E-02  1.59755262E-02
  1.45519702E-01  2.51808762E-01  4.06780258E-02 -4.15830085E-02 -3.27217024E-02
 -4.10137557E-02 -9.45823173E-01  0.00000000E+00 -1.52138364E-02  1.43632631E-01
  1.83908197E+00  0.00000000E+00 -5.96653300E-02  6.53021653E-01 -1.68141916E-01
 -4.70754273E-02  1.07777122E-01  0.00000000E+00  0.00000000E+00 -1.56782265E-01
 -3.74554197E-01 -4.62170225E-01  0.00000000E+00 -1.07462779E-01  4.82160303E-02
  3.22144541E-02  1.70788637E-01 -7.52105640E-02 -6.54283259E-02  3.06415865E-04
 -8.60580027E-01  6.42644618E-01 -6.78538983E-01  2.84200496E-01 -1.23949981E-01
 -4.26715677E-04  1.79633164E-01 -5.43517493E-02  1.42157045E-02  1.59755262E-02
 -1.45519702E-01 -2.51808762E-01 -4.06780258E-02 -4.15830085E-02  3.27217024E-02
  4.10137557E-02  9.45823173E-01  0.00000000E+00 -1.52138364E-02 -1.43632631E-01
 -1.83908197E+00  0.00000000E+00 -5.96653300E-02 -6.53021653E-01  1.68141916E-01
  4.70754273E-02 -1.07777122E-01  0.00000000E+00  0.00000000E+00 -1.56782265E-01
  3.74554197E-01  4.62170225E-01  0.00000000E+00 -1.07462779E-01 -4.82160303E-02
  5.07325079E-03  1.01666633E-01 -1.69798068E-01  2.88488663E-02  1.63939812E-01
 -9.70712003E-01 -6.85137712E-02 -2.25798712E-01  9.48044986E-02  5.28569825E-03
 -1.18958140E-01  6.60381770E-02 -6.76081004E-02 -7.04679034E-02 -1.08081647E-01
  6.08656759E-02  2.18873468E-01 -4.50515618E-02 -8.34332099E-02  4.84552227E-02
 -6.00586645E-02 -1.08175436E+00  0.00000000E+00 -6.59037176E-04 -1.33141190E-01
  1.93533426E+00  0.00000000E+00  7.80490960E-03  8.52519572E-01  1.99433420E-01
 -1.27647168E-01 -1.40179413E-01  0.00000000E+00  0.00000000E+00  3.00939885E-01
 -6.00586645E-02 -1.08175436E+00  0.00000000E+00  6.59037176E-04 -1.33141190E-01
  1.93533426E+00  0.00000000E+00 -7.80490960E-03  8.52519572E-01  1.99433420E-01
 -1.27647168E-01 -1.40179413E-01  0.00000000E+00  0.00000000E+00 -3.00939885E-01
  5.07325079E-03  1.01666633E-01 -1.69798068E-01 -2.88488663E-02  1.63939812E-01
 -9.70712003E-01 -6.85137712E-02  2.25798712E-01  9.48044986E-02  5.28569825E-03
 -1.18958140E-01  6.60381770E-02  6.76081004E-02 -7.04679034E-02  1.08081647E-01
  6.08656759E-02  2.18873468E-01 -4.50515618E-02  8.34332099E-02  4.84552227E-02
  5.07325079E-03  1.01666633E-01  1.69798068E-01  2.88488663E-02  1.63939812E-01
 -9.70712003E-01  6.85137712E-02 -2.25798712E-01  9.48044986E-02  5.28569825E-03
 -1.18958140E-01  6.60381770E-02  6.76081004E-02  7.04679034E-02 -1.08081647E-01
  6.08656759E-02  2.18873468E-01  4.50515618E-02 -8.34332099E-02  4.84552227E-02
 -6.84033388E-05 -8.12152274E-03  0.00000000E+00  4.19512212E-03  1.05920689E-01
  2.05805017E-01  0.00000000E+00  3.19891355E-01  2.46594532E-01 -6.26862866E-02
  3.60666776E-02  1.42104669E-02  0.00000000E+00  0.00000000E+00  1.12272183E-01
 -3.01685168E-01 -7.48889935E-02  0.00000000E+00  1.91515401E-04 -6.30708087E-02
  5.07325079E-03  1.01666633E-01  1.69798068E-01 -2.88488663E-02  1.63939812E-01
 -9.70712003E-01  6.85137712E-02  2.25798712E-01  9.48044986E-02  5.28569825E-03
 -1.18958140E-01  6.60381770E-02 -6.76081004E-02  7.04679034E-02  1.08081647E-01
  6.08656759E-02  2.18873468E-01  4.50515618E-02  8.34332099E-02  4.84552227E-02
 -6.84033388E-05 -8.12152274E-03  0.00000000E+00 -4.19512212E-03  1.05920689E-01
  2.05805017E-01  0.00000000E+00 -3.19891355E-01  2.46594532E-01 -6.26862866E-02
  3.60666776E-02  1.42104669E-02  0.00000000E+00  0.00000000E+00 -1.12272183E-01
 -3.01685168E-01 -7.48889935E-02  0.00000000E+00 -1.91515401E-04 -6.30708087E-02
  5.69878483E-03  1.87207480E-02 -2.14291414E-02 -4.34789634E-02 -1.84891066E-01
 -9.49446053E-02  1.14725478E-02  3.32244347E-02  1.77679352E-01  3.82026787E-02
 -4.86578887E-02  3.15802552E-02  2.65340589E-02  2.66812402E-01 -2.66062155E-02
  3.63515892E-02 -6.40104963E-03 -2.53606069E-02 -1.76636756E-02 -1.22279237E-01
  0.00000000E+00  0.00000000E+00 -1.74586633E-01  0.00000000E+00  0.00000000E+00
  0.00000000E+00  3.57816441E-02  0.00000000E+00  0.00000000E+00  0.00000000E+00
  0.00000000E+00  0.00000000E+00  7.99477932E-02  2.26074233E-01  0.00000000E+00
  0.00000000E+00  0.00000000E+00 -1.74586633E-01  0.00000000E+00  0.00000000E+00
  0.00000000E+00  3.57816441E-02  0.00000000E+00  0.00000000E+00  0.00000000E+00
  0.00000000E+00  0.00000000E+00 -7.99477932E-02  2.26074233E-01  0.00000000E+00
  5.69878483E-03  1.87207480E-02 -2.14291414E-02  4.34789634E-02 -1.84891066E-01
 -9.49446053E-02  1.14725478E-02 -3.32244347E-02  1.77679352E-01  3.82026787E-02
 -4.86578887E-02  3.15802552E-02 -2.65340589E-02  2.66812402E-01  2.66062155E-02
  3.63515892E-02 -6.40104963E-03 -2.53606069E-02  1.76636756E-02 -1.22279237E-01
 -5.69878483E-03 -1.87207480E-02 -2.14291414E-02  4.34789634E-02  1.84891066E-01
  9.49446053E-02  1.14725478E-02 -3.32244347E-02 -1.77679352E-01 -3.82026787E-02
  4.86578887E-02 -3.15802552E-02  2.65340589E-02  2.66812402E-01  2.66062155E-02
 -3.63515892E-02  6.40104963E-03 -2.53606069E-02  1.76636756E-02  1.22279237E-01
  0.00000000E+00  0.00000000E+00  2.14102554E-01  0.00000000E+00  0.00000000E+00
  0.00000000E+00 -1.71112158E-01  0.00000000E+00  0.00000000E+00  0.00000000E+00
  0.00000000E+00  0.00000000E+00 -1.34451176E-01  3.05357215E-01  0.00000000E+00
  0.00000000E+00  0.00000000E+00  7.14906740E-02  0.00000000E+00  0.00000000E+00
 -5.69878483E-03 -1.87207480E-02 -2.14291414E-02 -4.34789634E-02  1.84891066E-01
  9.49446053E-02  1.14725478E-02  3.32244347E-02 -1.77679352E-01 -3.82026787E-02
  4.86578887E-02 -3.15802552E-02 -2.65340589E-02  2.66812402E-01 -2.66062155E-02
 -3.63515892E-02  6.40104963E-03 -2.53606069E-02 -1.76636756E-02  1.22279237E-01
  0.00000000E+00  0.00000000E+00  2.14102554E-01  0.00000000E+00  0.00000000E+00
  0.00000000E+00 -1.71112158E-01  0.00000000E+00  0.00000000E+00  0.00000000E+00
  0.00000000E+00  0.00000000E+00  1.34451176E-01  3.05357215E-01  0.00000000E+00
  0.00000000E+00  0.00000000E+00  7.14906740E-02  0.00000000E+00  0.00000000E+00
  2.60925109E-03  3.42698546E-02  6.80214410E-02  1.32584701E-01  8.42965107E-02
 -1.91198679E-01 -1.21127916E-01 -1.08283094E-01 -6.42079454E-02 -8.32889995E-02
  2.18337211E-01 -1.42776589E-01  2.54283295E-02 -1.30666965E-01 -8.76555556E-02
 -1.58336765E-02  3.69966770E-02  5.80517250E-02  5.97406164E-02  2.74170393E-02
 -9.72574734E-03 -8.71718186E-02  0.00000000E+00  4.41126910E-02  1.59070322E-02
  2.39957042E-01  0.00000000E+00 -3.82685384E-02  9.49770028E-02  4.10338572E-02
  1.10303385E-02 -7.13979585E-02  0.00000000E+00  0.00000000E+00 -3.36892454E-02
 -9.72574734E-03 -8.71718186E-02  0.00000000E+00 -4.41126910E-02  1.59070322E-02
  2.39957042E-01  0.00000000E+00  3.82685384E-02  9.49770028E-02  4.10338572E-02
  1.10303385E-02 -7.13979585E-02  0.00000000E+00  0.00000000E+00  3.36892454E-02
  2.60925109E-03  3.42698546E-02  6.80214410E-02 -1.32584701E-01  8.42965107E-02
 -1.91198679E-01 -1.21127916E-01  1.08283094E-01 -6.42079454E-02 -8.32889995E-02
  2.18337211E-01 -1.42776589E-01 -2.54283295E-02 -1.30666965E-01  8.76555556E-02
 -1.58336765E-02  3.69966770E-02  5.80517250E-02 -5.97406164E-02  2.74170393E-02
  2.60925109E-03  3.42698546E-02 -6.80214410E-02  1.32584701E-01  8.42965107E-02
 -1.91198679E-01  1.21127916E-01 -1.08283094E-01 -6.42079454E-02 -8.32889995E-02
  2.18337211E-01 -1.42776589E-01 -2.54283295E-02  1.30666965E-01 -8.76555556E-02
 -1.58336765E-02  3.69966770E-02 -5.80517250E-02  5.97406164E-02  2.74170393E-02
 -9.13589806E-03 -7.58198561E-04  0.00000000E+00  2.23061990E-01 -1.62450162E-01
  1.60173144E-01  0.00000000E+00 -1.45555285E-01  1.23571021E-01 -3.21902341E-01
  3.81491933E-01 -9.38110980E-02  0.00000000E+00  0.00000000E+00 -5.84687411E-02
 -4.71177533E-02 -1.70267691E-02  0.00000000E+00  1.00580019E-01 -8.38364187E-02
  2.60925109E-03  3.42698546E-02 -6.80214410E-02 -1.32584701E-01  8.42965107E-02
 -1.91198679E-01  1.21127916E-01  1.08283094E-01 -6.42079454E-02 -8.32889995E-02
  2.18337211E-01 -1.42776589E-01  2.54283295E-02  1.30666965E-01  8.76555556E-02
 -1.58336765E-02  3.69966770E-02 -5.80517250E-02 -5.97406164E-02  2.74170393E-02
 -9.13589806E-03 -7.58198561E-04  0.00000000E+00 -2.23061990E-01 -1.62450162E-01
  1.60173144E-01  0.00000000E+00  1.45555285E-01  1.23571021E-01 -3.21902341E-01
  3.81491933E-01 -9.38110980E-02  0.00000000E+00  0.00000000E+00  5.84687411E-02
 -4.71177533E-02 -1.70267691E-02  0.00000000E+00 -1.00580019E-01 -8.38364187E-02
  4.31686493E-03  3.45319945E-02  1.39798227E-01  1.62351439E-01 -2.62907049E-02
 -1.37844631E-01 -9.63730665E-02 -2.20174892E-01  6.67920856E-02 -1.10259458E-01
  3.15190605E-01 -2.06178215E-01  1.48820878E-01  2.86116715E-02 -7.43689355E-02
  8.99846057E-02  2.63781656E-02  7.15315840E-02  1.06453915E-01 -4.83850064E-02
  0.00000000E+00  0.00000000E+00 -1.07410713E-01  0.00000000E+00  0.00000000E+00
  0.00000000E+00  1.99317815E-02  0.00000000E+00  0.00000000E+00  0.00000000E+00
  0.00000000E+00  0.00000000E+00  1.12051015E-01  1.87209945E-01  0.00000000E+00
  0.00000000E+00  0.00000000E+00 -1.07410713E-01  0.00000000E+00  0.00000000E+00
  0.00000000E+00  1.99317815E-02  0.00000000E+00  0.00000000E+00  0.00000000E+00
  0.00000000E+00  0.00000000E+00 -1.12051015E-01  1.87209945E-01  0.00000000E+00
  4.31686493E-03  3.45319945E-02  1.39798227E-01 -1.62351439E-01 -2.62907049E-02
 -1.37844631E-01 -9.63730665E-02  2.20174892E-01  6.67920856E-02 -1.10259458E-01
  3.15190605E-01 -2.06178215E-01 -1.48820878E-01  2.86116715E-02  7.43689355E-02
  8.99846057E-02  2.63781656E-02  7.15315840E-02 -1.06453915E-01 -4.83850064E-02
 -4.31686493E-03 -3.45319945E-02  1.39798227E-01 -1.62351439E-01  2.62907049E-02
  1.37844631E-01 -9.63730665E-02  2.20174892E-01 -6.67920856E-02  1.10259458E-01
 -3.15190605E-01  2.06178215E-01  1.48820878E-01  2.86116715E-02  7.43689355E-02
 -8.99846057E-02 -2.63781656E-02  7.15315840E-02 -1.06453915E-01  4.83850064E-02
  0.00000000E+00  0.00000000E+00 -9.49657859E-02  0.00000000E+00  0.00000000E+00
  0.00000000E+00  1.10802144E-01  0.00000000E+00  0.00000000E+00  0.00000000E+00
  0.00000000E+00  0.00000000E+00 -2.55115560E-02 -1.43311696E-01  0.00000000E+00
  0.00000000E+00  0.00000000E+00 -7.63152686E-02  0.00000000E+00  0.00000000E+00
 -4.31686493E-03 -3.45319945E-02  1.39798227E-01  1.62351439E-01  2.62907049E-02
  1.37844631E-01 -9.63730665E-02 -2.20174892E-01 -6.67920856E-02  1.10259458E-01
 -3.15190605E-01  2.06178215E-01 -1.48820878E-01  2.86116715E-02 -7.43689355E-02
 -8.99846057E-02 -2.63781656E-02  7.15315840E-02  1.06453915E-01  4.83850064E-02
  0.00000000E+00  0.00000000E+00 -9.49657859E-02  0.00000000E+00  0.00000000E+00
  0.00000000E+00  1.10802144E-01  0.00000000E+00  0.00000000E+00  0.00000000E+00
  0.00000000E+00  0.00000000E+00  2.55115560E-02 -1.43311696E-01  0.00000000E+00
  0.00000000E+00  0.00000000E+00 -7.63152686E-02  0.00000000E+00  0.00000000E+00
  4.93485455E-03 -2.92465975E-02 -2.76775705E-02  7.21053482E-03 -1.43342732E-01
 -5.05051921E-02  7.97588307E-02 -1.28309057E-01  1.72810186E-01 -5.54798004E-02
  2.79585582E-03  6.65942730E-02 -3.47229945E-02  2.74256758E-01  1.26042943E-01
  4.56511549E-02  5.70855287E-02  1.40822430E-02  2.62057240E-02 -7.62174560E-02
  0.00000000E+00  0.00000000E+00 -1.74463551E-01  0.00000000E+00  0.00000000E+00
  0.00000000E+00 -2.69392758E-02  0.00000000E+00  0.00000000E+00  0.00000000E+00
  0.00000000E+00  0.00000000E+00  1.46528517E-01  2.27201007E-01  0.00000000E+00
  0.00000000E+00  0.00000000E+00  1.74463551E-01  0.00000000E+00  0.00000000E+00
  0.00000000E+00  2.69392758E-02  0.00000000E+00  0.00000000E+00  0.00000000E+00
  0.00000000E+00  0.00000000E+00  1.46528517E-01 -2.27201007E-01  0.00000000E+00
 -4.93485455E-03  2.92465975E-02  2.76775705E-02  7.21053482E-03  1.43342732E-01
  5.05051921E-02 -7.97588307E-02 -1.28309057E-01 -1.72810186E-01  5.54798004E-02
 -2.79585582E-03 -6.65942730E-02 -3.47229945E-02 -2.74256758E-01  1.26042943E-01
 -4.56511549E-02 -5.70855287E-02 -1.40822430E-02  2.62057240E-02  7.62174560E-02
 -4.93485455E-03  2.92465975E-02 -2.76775705E-02 -7.21053482E-03  1.43342732E-01
  5.05051921E-02  7.97588307E-02  1.28309057E-01 -1.72810186E-01  5.54798004E-02
 -2.79585582E-03 -6.65942730E-02 -3.47229945E-02  2.74256758E-01 -1.26042943E-01
 -4.56511549E-02 -5.70855287E-02  1.40822430E-02 -2.62057240E-02  7.62174560E-02
  0.00000000E+00  0.00000000E+00  1.92501740E-01  0.00000000E+00  0.00000000E+00
  0.00000000E+00 -2.36429424E-01  0.00000000E+00  0.00000000E+00  0.00000000E+00
  0.00000000E+00  0.00000000E+00 -9.87404825E-02  3.02019447E-01  0.00000000E+00
  0.00000000E+00  0.00000000E+00  1.30324747E-01  0.00000000E+00  0.00000000E+00
  4.93485455E-03 -2.92465975E-02  2.76775705E-02 -7.21053482E-03 -1.43342732E-01
 -5.05051921E-02 -7.97588307E-02  1.28309057E-01  1.72810186E-01 -5.54798004E-02
  2.79585582E-03  6.65942730E-02 -3.47229945E-02 -2.74256758E-01 -1.26042943E-01
  4.56511549E-02  5.70855287E-02 -1.40822430E-02 -2.62057240E-02 -7.62174560E-02
  0.00000000E+00  0.00000000E+00 -1.92501740E-01  0.00000000E+00  0.00000000E+00
  0.00000000E+00  2.36429424E-01  0.00000000E+00  0.00000000E+00  0.00000000E+00
  0.00000000E+00  0.00000000E+00 -9.87404825E-02 -3.02019447E-01  0.00000000E+00
  0.00000000E+00  0.00000000E+00 -1.30324747E-01  0.00000000E+00  0.00000000E+00
 -2.04552398E-02 -3.24388478E-01 -1.51677037E-01 -3.30202906E-02  1.68577188E-01
  1.15379149E+00  1.04160636E+00 -9.84465824E-01  1.90611697E-01 -9.93246140E-02
  6.55451040E-03  1.05048017E-01  6.60341416E-02 -6.20595050E-02  3.12259286E-03
  3.10446448E-01  4.30810649E-01 -6.57678596E-02  9.76887676E-03  1.24007936E-01
 -7.88804374E-02 -1.20566690E+00  0.00000000E+00 -2.13828808E-01 -1.43799218E-01
  3.66258745E+00  0.00000000E+00 -1.31098290E+00  6.14334400E-01  2.32922101E-01
  3.60509492E-02 -3.37169926E-01  0.00000000E+00  0.00000000E+00  1.41135977E-01
  7.88804374E-02  1.20566690E+00  0.00000000E+00 -2.13828808E-01  1.43799218E-01
 -3.66258745E+00  0.00000000E+00 -1.31098290E+00 -6.14334400E-01 -2.32922101E-01
 -3.60509492E-02  3.37169926E-01  0.00000000E+00  0.00000000E+00  1.41135977E-01
  2.04552398E-02  3.24388478E-01  1.51677037E-01 -3.30202906E-02 -1.68577188E-01
 -1.15379149E+00 -1.04160636E+00 -9.84465824E-01 -1.90611697E-01  9.93246140E-02
 -6.55451040E-03 -1.05048017E-01  6.60341416E-02  6.20595050E-02  3.12259286E-03
 -3.10446448E-01 -4.30810649E-01  6.57678596E-02  9.76887676E-03 -1.24007936E-01
 -2.04552398E-02 -3.24388478E-01  1.51677037E-01 -3.30202906E-02  1.68577188E-01
  1.15379149E+00 -1.04160636E+00 -9.84465824E-01  1.90611697E-01 -9.93246140E-02
  6.55451040E-03  1.05048017E-01 -6.60341416E-02  6.20595050E-02  3.12259286E-03
  3.10446448E-01  4.30810649E-01  6.57678596E-02  9.76887676E-03  1.24007936E-01
  2.32288021E-02  3.06129529E-01  0.00000000E+00 -3.06371121E-02  4.94340817E-02
 -2.79298966E+00  0.00000000E+00  1.10374200E+00  1.17144228E+00 -3.88955739E-02
 -1.68615820E-03 -2.54254650E-02  0.00000000E+00  0.00000000E+00 -1.56330016E-01
  1.87431915E-02 -3.41193799E-01  0.00000000E+00 -4.94528395E-02  3.04436134E-02
  2.04552398E-02  3.24388478E-01 -1.51677037E-01 -3.30202906E-02 -1.68577188E-01
 -1.15379149E+00  1.04160636E+00 -9.84465824E-01 -1.90611697E-01  9.93246140E-02
 -6.55451040E-03 -1.05048017E-01 -6.60341416E-02 -6.20595050E-02  3.12259286E-03
 -3.10446448E-01 -4.30810649E-01 -6.57678596E-02  9.76887676E-03 -1.24007936E-01
 -2.32288021E-02 -3.06129529E-01  0.00000000E+00 -3.06371121E-02 -4.94340817E-02
  2.79298966E+00  0.00000000E+00  1.10374200E+00 -1.17144228E+00  3.88955739E-02
  1.68615820E-03  2.54254650E-02  0.00000000E+00  0.00000000E+00 -1.56330016E-01
 -1.87431915E-02  3.41193799E-01  0.00000000E+00 -4.94528395E-02 -3.04436134E-02
 -3.11539358E-02 -1.63295169E-01  6.44252651E-02 -2.03706684E-02  6.77355706E-03
  1.14888618E+00  1.54122517E-01 -5.39179043E-01 -6.47220311E-02 -3.35234620E-01
  6.22200329E-02  2.64706848E-01 -1.61514050E-01 -4.33435502E-02 -7.47951661E-02
  1.53327877E-02  4.75908727E-02  1.05307250E-01  1.51169282E-01 -1.19791030E-02
  0.00000000E+00  0.00000000E+00  4.19913649E-02  0.00000000E+00  0.00000000E+00
  0.00000000E+00  3.99230099E-01  0.00000000E+00  0.00000000E+00  0.00000000E+00
  0.00000000E+00  0.00000000E+00  5.93136163E-02  3.66994667E-02  0.00000000E+00
  0.00000000E+00  0.00000000E+00 -4.19913649E-02  0.00000000E+00  0.00000000E+00
  0.00000000E+00 -3.99230099E-01  0.00000000E+00  0.00000000E+00  0.00000000E+00
  0.00000000E+00  0.00000000E+00  5.93136163E-02 -3.66994667E-02  0.00000000E+00
  3.11539358E-02  1.63295169E-01 -6.44252651E-02 -2.03706684E-02 -6.77355706E-03
 -1.14888618E+00 -1.54122517E-01 -5.39179043E-01  6.47220311E-02  3.35234620E-01
 -6.22200329E-02 -2.64706848E-01 -1.61514050E-01  4.33435502E-02 -7.47951661E-02
 -1.53327877E-02 -4.75908727E-02 -1.05307250E-01  1.51169282E-01  1.19791030E-02
  3.11539358E-02  1.63295169E-01  6.44252651E-02  2.03706684E-02 -6.77355706E-03
 -1.14888618E+00  1.54122517E-01  5.39179043E-01  6.47220311E-02  3.35234620E-01
 -6.22200329E-02 -2.64706848E-01 -1.61514050E-01 -4.33435502E-02  7.47951661E-02
 -1.53327877E-02 -4.75908727E-02  1.05307250E-01 -1.51169282E-01  1.19791030E-02
  0.00000000E+00  0.00000000E+00  2.68700204E-02  0.00000000E+00  0.00000000E+00
  0.00000000E+00  8.41704187E-02  0.00000000E+00  0.00000000E+00  0.00000000E+00
  0.00000000E+00  0.00000000E+00  2.39978765E-01 -1.23329076E-01  0.00000000E+00
  0.00000000E+00  0.00000000E+00  9.35987078E-02  0.00000000E+00  0.00000000E+00
 -3.11539358E-02 -1.63295169E-01 -6.44252651E-02  2.03706684E-02  6.77355706E-03
  1.14888618E+00 -1.54122517E-01  5.39179043E-01 -6.47220311E-02 -3.35234620E-01
  6.22200329E-02  2.64706848E-01 -1.61514050E-01  4.33435502E-02  7.47951661E-02
  1.53327877E-02  4.75908727E-02 -1.05307250E-01 -1.51169282E-01 -1.19791030E-02
  0.00000000E+00  0.00000000E+00 -2.68700204E-02  0.00000000E+00  0.00000000E+00
  0.00000000E+00 -8.41704187E-02  0.00000000E+00  0.00000000E+00  0.00000000E+00
  0.00000000E+00  0.00000000E+00  2.39978765E-01  1.23329076E-01  0.00000000E+00
  0.00000000E+00  0.00000000E+00 -9.35987078E-02  0.00000000E+00  0.00000000E+00
 -6.70140984E-03 -2.43043316E-01  1.28839023E-02  8.78285031E-02 -4.77086101E-03
  2.01057415E-01  3.63513784E-01 -3.60331538E-01 -1.38326474E-01 -1.71661120E-01
  9.22157071E-03  1.80516496E-01  1.88309979E-01  1.82769455E-02  2.03790599E-01
  3.19984451E-01  9.61868988E-02 -1.93509525E-02  9.12192458E-02  1.10977495E-01
  0.00000000E+00  0.00000000E+00 -1.65942763E-02  0.00000000E+00  0.00000000E+00
  0.00000000E+00  2.98404158E-01  0.00000000E+00  0.00000000E+00  0.00000000E+00
  0.00000000E+00  0.00000000E+00 -3.00875133E-01  1.11949695E-01  0.00000000E+00
  0.00000000E+00  0.00000000E+00 -1.65942763E-02  0.00000000E+00  0.00000000E+00
  0.00000000E+00  2.98404158E-01  0.00000000E+00  0.00000000E+00  0.00000000E+00
  0.00000000E+00  0.00000000E+00  3.00875133E-01  1.11949695E-01  0.00000000E+00
 -6.70140984E-03 -2.43043316E-01  1.28839023E-02 -8.78285031E-02 -4.77086101E-03
  2.01057415E-01  3.63513784E-01  3.60331538E-01 -1.38326474E-01 -1.71661120E-01
  9.22157071E-03  1.80516496E-01 -1.88309979E-01  1.82769455E-02 -2.03790599E-01
  3.19984451E-01  9.61868988E-02 -1.93509525E-02 -9.12192458E-02  1.10977495E-01
  6.70140984E-03  2.43043316E-01  1.28839023E-02 -8.78285031E-02  4.77086101E-03
 -2.01057415E-01  3.63513784E-01  3.60331538E-01  1.38326474E-01  1.71661120E-01
 -9.22157071E-03 -1.80516496E-01  1.88309979E-01  1.82769455E-02 -2.03790599E-01
 -3.19984451E-01 -9.61868988E-02 -1.93509525E-02 -9.12192458E-02 -1.10977495E-01
  0.00000000E+00  0.00000000E+00  1.29653692E-01  0.00000000E+00  0.00000000E+00
  0.00000000E+00 -1.00200241E-01  0.00000000E+00  0.00000000E+00  0.00000000E+00
  0.00000000E+00  0.00000000E+00  5.81228477E-02  3.08118000E-02  0.00000000E+00
  0.00000000E+00  0.00000000E+00  1.55740215E-01  0.00000000E+00  0.00000000E+00
  6.70140984E-03  2.43043316E-01  1.28839023E-02  8.78285031E-02  4.77086101E-03
 -2.01057415E-01  3.63513784E-01 -3.60331538E-01  1.38326474E-01  1.71661120E-01
 -9.22157071E-03 -1.80516496E-01 -1.88309979E-01  1.82769455E-02  2.03790599E-01
 -3.19984451E-01 -9.61868988E-02 -1.93509525E-02  9.12192458E-02 -1.10977495E-01
  0.00000000E+00  0.00000000E+00  1.29653692E-01  0.00000000E+00  0.00000000E+00
  0.00000000E+00 -1.00200241E-01  0.00000000E+00  0.00000000E+00  0.00000000E+00
  0.00000000E+00  0.00000000E+00 -5.81228477E-02  3.08118000E-02  0.00000000E+00
  0.00000000E+00  0.00000000E+00  1.55740215E-01  0.00000000E+00  0.00000000E+00
 -6.11394165E-03 -1.82310990E-01 -1.17999991E-02  1.89394279E-01  3.24008204E-02
  9.16332502E-02  3.55068193E-01 -4.91167613E-01  7.77018337E-02 -6.24630199E-02
  1.57966823E-01 -1.11078985E-01  5.38476373E-02  1.28460420E-01  1.50419208E-01
  1.15332610E-01  2.46104850E-01  3.59829175E-02  5.86569653E-02  3.91847147E-02
 -3.60582458E-02 -2.81977721E-01  0.00000000E+00  1.37794551E-01  5.90264812E-02
  2.86098458E-01  0.00000000E+00  1.07660189E-01  1.02046709E-01 -2.46640056E-01
  2.13112307E-01 -6.50157332E-02  0.00000000E+00  0.00000000E+00  3.02696006E-01
 -3.60582458E-02 -2.81977721E-01  0.00000000E+00 -1.37794551E-01  5.90264812E-02
  2.86098458E-01  0.00000000E+00 -1.07660189E-01  1.02046709E-01 -2.46640056E-01
  2.13112307E-01 -6.50157332E-02  0.00000000E+00  0.00000000E+00 -3.02696006E-01
 -6.11394165E-03 -1.82310990E-01 -1.17999991E-02 -1.89394279E-01  3.24008204E-02
  9.16332502E-02  3.55068193E-01  4.91167613E-01  7.77018337E-02 -6.24630199E-02
  1.57966823E-01 -1.11078985E-01 -5.38476373E-02  1.28460420E-01 -1.50419208E-01
  1.15332610E-01  2.46104850E-01  3.59829175E-02 -5.86569653E-02  3.91847147E-02
 -6.11394165E-03 -1.82310990E-01  1.17999991E-02  1.89394279E-01  3.24008204E-02
  9.16332502E-02 -3.55068193E-01 -4.91167613E-01  7.77018337E-02 -6.24630199E-02
  1.57966823E-01 -1.11078985E-01 -5.38476373E-02 -1.28460420E-01  1.50419208E-01
  1.15332610E-01  2.46104850E-01 -3.59829175E-02  5.86569653E-02  3.91847147E-02
  1.35182302E-02  1.56952112E-01  0.00000000E+00 -4.69750549E-02  6.39156137E-02
 -5.50556638E-01  0.00000000E+00  3.25734790E-01  5.55708685E-01  1.44813018E-01
 -4.01875157E-02 -1.20033920E-01  0.00000000E+00  0.00000000E+00  2.63175598E-01
 -2.14533615E-01 -1.22168179E-01  0.00000000E+00 -5.51836276E-03 -5.86342521E-02
 -6.11394165E-03 -1.82310990E-01  1.17999991E-02 -1.89394279E-01  3.24008204E-02
  9.16332502E-02 -3.55068193E-01  4.91167613E-01  7.77018337E-02 -6.24630199E-02
  1.57966823E-01 -1.11078985E-01  5.38476373E-02 -1.28460420E-01 -1.50419208E-01
  1.15332610E-01  2.46104850E-01 -3.59829175E-02 -5.86569653E-02  3.91847147E-02
  1.35182302E-02  1.56952112E-01  0.00000000E+00  4.69750549E-02  6.39156137E-02
 -5.50556638E-01  0.00000000E+00 -3.25734790E-01  5.55708685E-01  1.44813018E-01
 -4.01875157E-02 -1.20033920E-01  0.00000000E+00  0.00000000E+00 -2.63175598E-01
 -2.14533615E-01 -1.22168179E-01  0.00000000E+00  5.51836276E-03 -5.86342521E-02
 -1.78644720E-02 -1.74928221E-01  3.05850721E-02  7.30707842E-02  1.01696099E-02
  3.62489265E-01  2.21693097E-01 -2.80534614E-01  6.84048622E-02 -2.70085153E-01
 -6.32984434E-02  3.20587918E-01 -8.62244524E-02 -4.01120308E-02 -1.52245156E-01
  1.26371465E-01  7.48058529E-02  1.26371898E-02  5.97003148E-02 -9.22238284E-02
  0.00000000E+00  0.00000000E+00  9.26632089E-02  0.00000000E+00  0.00000000E+00
  0.00000000E+00  1.38078355E-01  0.00000000E+00  0.00000000E+00  0.00000000E+00
  0.00000000E+00  0.00000000E+00 -3.09504035E-03 -1.40927117E-02  0.00000000E+00
  0.00000000E+00  0.00000000E+00  9.26632089E-02  0.00000000E+00  0.00000000E+00
  0.00000000E+00  1.38078355E-01  0.00000000E+00  0.00000000E+00  0.00000000E+00
  0.00000000E+00  0.00000000E+00  3.09504035E-03 -1.40927117E-02  0.00000000E+00
 -1.78644720E-02 -1.74928221E-01  3.05850721E-02 -7.30707842E-02  1.01696099E-02
  3.62489265E-01  2.21693097E-01  2.80534614E-01  6.84048622E-02 -2.70085153E-01
 -6.32984434E-02  3.20587918E-01  8.62244524E-02 -4.01120308E-02  1.52245156E-01
  1.26371465E-01  7.48058529E-02  1.26371898E-02 -5.97003148E-02 -9.22238284E-02
  1.78644720E-02  1.74928221E-01  3.05850721E-02 -7.30707842E-02 -1.01696099E-02
 -3.62489265E-01  2.21693097E-01  2.80534614E-01 -6.84048622E-02  2.70085153E-01
  6.32984434E-02 -3.20587918E-01 -8.62244524E-02 -4.01120308E-02  1.52245156E-01
 -1.26371465E-01 -7.48058529E-02  1.26371898E-02 -5.97003148E-02  9.22238284E-02
  0.00000000E+00  0.00000000E+00 -1.82626159E-02  0.00000000E+00  0.00000000E+00
  0.00000000E+00  3.53311287E-01  0.00000000E+00  0.00000000E+00  0.00000000E+00
  0.00000000E+00  0.00000000E+00 -3.60782441E-01 -1.02493581E-01  0.00000000E+00
  0.00000000E+00  0.00000000E+00 -1.19357486E-01  0.00000000E+00  0.00000000E+00
  1.78644720E-02  1.74928221E-01  3.05850721E-02  7.30707842E-02 -1.01696099E-02
 -3.62489265E-01  2.21693097E-01 -2.80534614E-01 -6.84048622E-02  2.70085153E-01
  6.32984434E-02 -3.20587918E-01  8.62244524E-02 -4.01120308E-02 -1.52245156E-01
 -1.26371465E-01 -7.48058529E-02  1.26371898E-02  5.97003148E-02  9.22238284E-02
  0.00000000E+00  0.00000000E+00 -1.82626159E-02  0.00000000E+00  0.00000000E+00
  0.00000000E+00  3.53311287E-01  0.00000000E+00  0.00000000E+00  0.00000000E+00
  0.00000000E+00  0.00000000E+00  3.60782441E-01 -1.02493581E-01  0.00000000E+00
  0.00000000E+00  0.00000000E+00 -1.19357486E-01  0.00000000E+00  0.00000000E+00
  6.77486597E-02  9.91865872E-01  5.72144054E-02 -3.36558561E-01  1.40028575E-02
 -2.39907782E+00 -2.01392765E+00  1.17128912E+00  3.26620803E-02 -7.84298634E-02
  8.60642245E-02 -2.75419388E-02 -2.33354117E-01  4.55531193E-02  3.70310070E-02
 -3.56372437E-01 -6.32820280E-01  3.87441683E-02 -9.72319415E-02 -2.49450384E-03
 -6.53177056E-02 -3.58261852E-01  0.00000000E+00  8.43821157E-02  3.38664003E-01
  3.09119047E+00  0.00000000E+00 -4.27838351E-01  1.14833352E+00 -1.11470587E-01
  2.98283901E-02  8.14562618E-02  0.00000000E+00  0.00000000E+00  4.64177608E-02
 -6.53177056E-02 -3.58261852E-01  0.00000000E+00 -8.43821157E-02  3.38664003E-01
  3.09119047E+00  0.00000000E+00  4.27838351E-01  1.14833352E+00 -1.11470587E-01
  2.98283901E-02  8.14562618E-02  0.00000000E+00  0.00000000E+00 -4.64177608E-02
  6.77486597E-02  9.91865872E-01  5.72144054E-02  3.36558561E-01  1.40028575E-02
 -2.39907782E+00 -2.01392765E+00 -1.17128912E+00  3.26620803E-02 -7.84298634E-02
  8.60642245E-02 -2.75419388E-02  2.33354117E-01  4.55531193E-02 -3.70310070E-02
 -3.56372437E-01 -6.32820280E-01  3.87441683E-02  9.72319415E-02 -2.49450384E-03
  6.77486597E-02  9.91865872E-01 -5.72144054E-02 -3.36558561E-01  1.40028575E-02
 -2.39907782E+00  2.01392765E+00  1.17128912E+00  3.26620803E-02 -7.84298634E-02
  8.60642245E-02 -2.75419388E-02  2.33354117E-01 -4.55531193E-02  3.70310070E-02
 -3.56372437E-01 -6.32820280E-01 -3.87441683E-02 -9.72319415E-02 -2.49450384E-03
 -4.21675740E-02 -1.96727018E-01  0.00000000E+00  8.99701763E-02 -2.91531392E-01
  2.44618028E+00  0.00000000E+00 -6.41523369E-01 -1.07642592E+00  7.79014136E-02
  1.11392427E-02 -7.23863088E-02  0.00000000E+00  0.00000000E+00  8.14066085E-02
  7.31182412E-02  1.33698452E-01  0.00000000E+00  5.92497752E-02 -1.88121959E-02
  6.77486597E-02  9.91865872E-01 -5.72144054E-02  3.36558561E-01  1.40028575E-02
 -2.39907782E+00  2.01392765E+00 -1.17128912E+00  3.26620803E-02 -7.84298634E-02
  8.60642245E-02 -2.75419388E-02 -2.33354117E-01 -4.55531193E-02 -3.70310070E-02
 -3.56372437E-01 -6.32820280E-01 -3.87441683E-02  9.72319415E-02 -2.49450384E-03
 -4.21675740E-02 -1.96727018E-01  0.00000000E+00 -8.99701763E-02 -2.91531392E-01
  2.44618028E+00  0.00000000E+00  6.41523369E-01 -1.07642592E+00  7.79014136E-02
  1.11392427E-02 -7.23863088E-02  0.00000000E+00  0.00000000E+00 -8.14066085E-02
  7.31182412E-02  1.33698452E-01  0.00000000E+00 -5.92497752E-02 -1.88121959E-02
 -1.03828491E-02 -1.56138822E-02 -5.44057207E-02  4.17908173E-03  1.97297725E-01
 -8.33271120E-03  2.41502598E-01 -1.06929945E-01  5.59034411E-01  2.94336494E-02
  1.12017428E-02 -7.20464529E-02 -3.89523668E-02  7.89608019E-02 -2.89908098E-01
 -5.49767831E-04  1.54267234E-01  2.52256039E-02  9.98419244E-03 -7.74047543E-02
 -1.07153380E-01 -1.18223107E+00  0.00000000E+00 -2.91875295E-01 -3.01124032E-02
  5.94036456E+00  0.00000000E+00 -1.79202179E+00  1.35050218E+00 -1.72573524E-01
  8.96323865E-02  1.10071821E-01  0.00000000E+00  0.00000000E+00  9.41885051E-02
  1.07153380E-01  1.18223107E+00  0.00000000E+00 -2.91875295E-01  3.01124032E-02
 -5.94036456E+00  0.00000000E+00 -1.79202179E+00 -1.35050218E+00  1.72573524E-01
 -8.96323865E-02 -1.10071821E-01  0.00000000E+00  0.00000000E+00  9.41885051E-02
  1.03828491E-02  1.56138822E-02  5.44057207E-02  4.17908173E-03 -1.97297725E-01
  8.33271120E-03 -2.41502598E-01 -1.06929945E-01 -5.59034411E-01 -2.94336494E-02
 -1.12017428E-02  7.20464529E-02 -3.89523668E-02 -7.89608019E-02 -2.89908098E-01
  5.49767831E-04 -1.54267234E-01 -2.52256039E-02  9.98419244E-03  7.74047543E-02
 -1.03828491E-02 -1.56138822E-02  5.44057207E-02  4.17908173E-03  1.97297725E-01
 -8.33271120E-03 -2.41502598E-01 -1.06929945E-01  5.59034411E-01  2.94336494E-02
  1.12017428E-02 -7.20464529E-02  3.89523668E-02 -7.89608019E-02 -2.89908098E-01
 -5.49767831E-04  1.54267234E-01 -2.52256039E-02  9.98419244E-03 -7.74047543E-02
  6.47030893E-02  5.83634193E-01  0.00000000E+00  1.04337185E-01 -4.89365408E-02
 -3.25353739E+00  0.00000000E+00  1.23160427E+00  1.92249003E+00  4.47342634E-02
 -7.38192923E-03 -7.23677507E-02  0.00000000E+00  0.00000000E+00  2.17397312E-01
 -2.77326984E-01 -5.07216244E-01  0.00000000E+00  1.23247007E-01 -1.95023729E-01
  1.03828491E-02  1.56138822E-02 -5.44057207E-02  4.17908173E-03 -1.97297725E-01
  8.33271120E-03  2.41502598E-01 -1.06929945E-01 -5.59034411E-01 -2.94336494E-02
 -1.12017428E-02  7.20464529E-02  3.89523668E-02  7.89608019E-02 -2.89908098E-01
  5.49767831E-04 -1.54267234E-01  2.52256039E-02  9.98419244E-03  7.74047543E-02
 -6.47030893E-02 -5.83634193E-01  0.00000000E+00  1.04337185E-01  4.89365408E-02
  3.25353739E+00  0.00000000E+00  1.23160427E+00 -1.92249003E+00 -4.47342634E-02
  7.38192923E-03  7.23677507E-02  0.00000000E+00  0.00000000E+00  2.17397312E-01
  2.77326984E-01  5.07216244E-01  0.00000000E+00  1.23247007E-01  1.95023729E-01
  1.87693215E-02  4.27389694E-01  1.56556137E-01  4.16981505E-02  1.87041590E-01
 -8.11344260E-01 -5.21276398E-01  3.94841152E-01 -1.08502979E-01  8.85849144E-02
 -8.80041441E-03 -1.19062411E-01 -1.12457975E-01 -7.81043847E-02  5.55965545E-02
 -1.62516536E-01 -1.26603482E-01  6.37543165E-02 -1.64641279E-02  1.29252170E-01
 -6.42939440E-03 -2.75375354E-01  0.00000000E+00  4.85225895E-02  8.41651087E-02
  2.01054573E+00  0.00000000E+00 -3.85932597E-01  7.98489099E-01  9.45455644E-02
 -1.54094883E-02 -2.65637521E-02  0.00000000E+00  0.00000000E+00 -1.98709104E-01
  6.42939440E-03  2.75375354E-01  0.00000000E+00  4.85225895E-02 -8.41651087E-02
 -2.01054573E+00  0.00000000E+00 -3.85932597E-01 -7.98489099E-01 -9.45455644E-02
  1.54094883E-02  2.65637521E-02  0.00000000E+00  0.00000000E+00 -1.98709104E-01
 -1.87693215E-02 -4.27389694E-01 -1.56556137E-01  4.16981505E-02 -1.87041590E-01
  8.11344260E-01  5.21276398E-01  3.94841152E-01  1.08502979E-01 -8.85849144E-02
  8.80041441E-03  1.19062411E-01 -1.12457975E-01  7.81043847E-02  5.55965545E-02
  1.62516536E-01  1.26603482E-01 -6.37543165E-02 -1.64641279E-02 -1.29252170E-01
  1.87693215E-02  4.27389694E-01 -1.56556137E-01  4.16981505E-02  1.87041590E-01
 -8.11344260E-01  5.21276398E-01  3.94841152E-01 -1.08502979E-01  8.85849144E-02
 -8.80041441E-03 -1.19062411E-01  1.12457975E-01  7.81043847E-02  5.55965545E-02
 -1.62516536E-01 -1.26603482E-01 -6.37543165E-02 -1.64641279E-02  1.29252170E-01
  3.91514297E-02  7.49268738E-01  0.00000000E+00  5.89502093E-02 -2.98264763E-01
 -1.81104446E+00  0.00000000E+00  1.53159215E+00  1.60761320E+00 -3.22367547E-01
 -2.02625005E-02  2.99573459E-01  0.00000000E+00  0.00000000E+00  8.61826235E-03
 -4.42990878E-01 -6.07588420E-01  0.00000000E+00 -1.20136887E-01 -5.22536093E-02
 -1.87693215E-02 -4.27389694E-01  1.56556137E-01  4.16981505E-02 -1.87041590E-01
  8.11344260E-01 -5.21276398E-01  3.94841152E-01  1.08502979E-01 -8.85849144E-02
  8.80041441E-03  1.19062411E-01  1.12457975E-01 -7.81043847E-02  5.55965545E-02
  1.62516536E-01  1.26603482E-01  6.37543165E-02 -1.64641279E-02 -1.29252170E-01
 -3.91514297E-02 -7.49268738E-01  0.00000000E+00  5.89502093E-02  2.98264763E-01
  1.81104446E+00  0.00000000E+00  1.53159215E+00 -1.60761320E+00  3.22367547E-01
  2.02625005E-02 -2.99573459E-01  0.00000000E+00  0.00000000E+00  8.61826235E-03
  4.42990878E-01  6.07588420E-01  0.00000000E+00 -1.20136887E-01  5.22536093E-02
 -7.02893801E-02 -5.81100338E-01 -4.75639184E-02 -9.70223168E-02  4.64168117E-02
  3.06090087E+00  1.34755591E+00 -1.40381631E+00 -2.60055913E-01 -1.58084883E-01
  6.73226267E-02  1.22468048E-01  6.71299517E-02 -6.68181616E-02  2.53350081E-01
  2.09031949E-01  3.94605895E-01 -6.21486221E-02  5.97935127E-02  1.08309431E-01
  0.00000000E+00  0.00000000E+00  2.66405364E-01  0.00000000E+00  0.00000000E+00
  0.00000000E+00  6.02395153E-01  0.00000000E+00  0.00000000E+00  0.00000000E+00
  0.00000000E+00  0.00000000E+00  4.98312032E-02  7.68227259E-02  0.00000000E+00
  0.00000000E+00  0.00000000E+00 -2.66405364E-01  0.00000000E+00  0.00000000E+00
  0.00000000E+00 -6.02395153E-01  0.00000000E+00  0.00000000E+00  0.00000000E+00
  0.00000000E+00  0.00000000E+00  4.98312032E-02 -7.68227259E-02  0.00000000E+00
  7.02893801E-02  5.81100338E-01  4.75639184E-02 -9.70223168E-02 -4.64168117E-02
 -3.06090087E+00 -1.34755591E+00 -1.40381631E+00  2.60055913E-01  1.58084883E-01
 -6.73226267E-02 -1.22468048E-01  6.71299517E-02  6.68181616E-02  2.53350081E-01
 -2.09031949E-01 -3.94605895E-01  6.21486221E-02  5.97935127E-02 -1.08309431E-01
  7.02893801E-02  5.81100338E-01 -4.75639184E-02  9.70223168E-02 -4.64168117E-02
 -3.06090087E+00  1.34755591E+00  1.40381631E+00  2.60055913E-01  1.58084883E-01
 -6.73226267E-02 -1.22468048E-01  6.71299517E-02 -6.68181616E-02 -2.53350081E-01
 -2.09031949E-01 -3.94605895E-01 -6.21486221E-02 -5.97935127E-02 -1.08309431E-01
  0.00000000E+00  0.00000000E+00  1.36050659E-01  0.00000000E+00  0.00000000E+00
  0.00000000E+00  6.27027670E-01  0.00000000E+00  0.00000000E+00  0.00000000E+00
  0.00000000E+00  0.00000000E+00 -3.95418225E-01 -1.76768503E-01  0.00000000E+00
  0.00000000E+00  0.00000000E+00 -1.01759563E-01  0.00000000E+00  0.00000000E+00
 -7.02893801E-02 -5.81100338E-01  4.75639184E-02  9.70223168E-02  4.64168117E-02
  3.06090087E+00 -1.34755591E+00  1.40381631E+00 -2.60055913E-01 -1.58084883E-01
  6.73226267E-02  1.22468048E-01  6.71299517E-02  6.68181616E-02 -2.53350081E-01
  2.09031949E-01  3.94605895E-01  6.21486221E-02 -5.97935127E-02  1.08309431E-01
  0.00000000E+00  0.00000000E+00 -1.36050659E-01  0.00000000E+00  0.00000000E+00
  0.00000000E+00 -6.27027670E-01  0.00000000E+00  0.00000000E+00  0.00000000E+00
  0.00000000E+00  0.00000000E+00 -3.95418225E-01  1.76768503E-01  0.00000000E+00
  0.00000000E+00  0.00000000E+00  1.01759563E-01  0.00000000E+00  0.00000000E+00
 -2.76631586E-02 -5.83188714E-01 -1.48677580E-01  1.29439464E-01  1.99499683E-02
  6.76272288E-01  8.64691275E-01 -3.56739581E-01  1.55354971E-02  1.75443112E-01
 -1.12077247E-01 -2.11457642E-02  3.12267449E-01 -7.73372889E-02 -9.56966153E-02
  2.55320198E-01  2.39293444E-01 -1.04038825E-01  3.80005269E-03 -6.49563025E-02
  0.00000000E+00  0.00000000E+00  3.32754015E-01  0.00000000E+00  0.00000000E+00
  0.00000000E+00  2.77230073E-02  0.00000000E+00  0.00000000E+00  0.00000000E+00
  0.00000000E+00  0.00000000E+00  2.10656804E-01 -1.29572788E-01  0.00000000E+00
  0.00000000E+00  0.00000000E+00  3.32754015E-01  0.00000000E+00  0.00000000E+00
  0.00000000E+00  2.77230073E-02  0.00000000E+00  0.00000000E+00  0.00000000E+00
  0.00000000E+00  0.00000000E+00 -2.10656804E-01 -1.29572788E-01  0.00000000E+00
 -2.76631586E-02 -5.83188714E-01 -1.48677580E-01 -1.29439464E-01  1.99499683E-02
  6.76272288E-01  8.64691275E-01  3.56739581E-01  1.55354971E-02  1.75443112E-01
 -1.12077247E-01 -2.11457642E-02 -3.12267449E-01 -7.73372889E-02  9.56966153E-02
  2.55320198E-01  2.39293444E-01 -1.04038825E-01 -3.80005269E-03 -6.49563025E-02
  2.76631586E-02  5.83188714E-01 -1.48677580E-01 -1.29439464E-01 -1.99499683E-02
 -6.76272288E-01  8.64691275E-01  3.56739581E-01 -1.55354971E-02 -1.75443112E-01
  1.12077247E-01  2.11457642E-02  3.12267449E-01 -7.73372889E-02  9.56966153E-02
 -2.55320198E-01 -2.39293444E-01 -1.04038825E-01 -3.80005269E-03  6.49563025E-02
  0.00000000E+00  0.00000000E+00  1.75615078E-01  0.00000000E+00  0.00000000E+00
  0.00000000E+00  1.59645236E-01  0.00000000E+00  0.00000000E+00  0.00000000E+00
  0.00000000E+00  0.00000000E+00 -7.24666402E-02 -3.65043513E-02  0.00000000E+00
  0.00000000E+00  0.00000000E+00  1.91942134E-02  0.00000000E+00  0.00000000E+00
  2.76631586E-02  5.83188714E-01 -1.48677580E-01  1.29439464E-01 -1.99499683E-02
 -6.76272288E-01  8.64691275E-01 -3.56739581E-01 -1.55354971E-02 -1.75443112E-01
  1.12077247E-01  2.11457642E-02 -3.12267449E-01 -7.73372889E-02 -9.56966153E-02
 -2.55320198E-01 -2.39293444E-01 -1.04038825E-01  3.80005269E-03  6.49563025E-02
  0.00000000E+00  0.00000000E+00  1.75615078E-01  0.00000000E+00  0.00000000E+00
  0.00000000E+00  1.59645236E-01  0.00000000E+00  0.00000000E+00  0.00000000E+00
  0.00000000E+00  0.00000000E+00  7.24666402E-02 -3.65043513E-02  0.00000000E+00
  0.00000000E+00  0.00000000E+00  1.91942134E-02  0.00000000E+00  0.00000000E+00
 -6.20774496E-02 -7.42545826E-01 -1.55714158E-01 -7.48988985E-02 -4.71658798E-02
  3.13957899E+00  1.79068427E+00 -1.55955807E+00  2.41080158E-01 -2.83931953E-02
  2.09787108E-02  7.88242486E-02  1.30777297E-01  3.06303411E-02 -2.46452916E-01
  2.89569220E-01  5.54896321E-01 -1.29063260E-01 -2.51764743E-03 -1.08633298E-01
  0.00000000E+00  0.00000000E+00  2.25498804E-01  0.00000000E+00  0.00000000E+00
  0.00000000E+00  5.18718984E-01  0.00000000E+00  0.00000000E+00  0.00000000E+00
  0.00000000E+00  0.00000000E+00 -3.49281085E-01  1.24608464E-01  0.00000000E+00
  0.00000000E+00  0.00000000E+00 -2.25498804E-01  0.00000000E+00  0.00000000E+00
  0.00000000E+00 -5.18718984E-01  0.00000000E+00  0.00000000E+00  0.00000000E+00
  0.00000000E+00  0.00000000E+00 -3.49281085E-01 -1.24608464E-01  0.00000000E+00
  6.20774496E-02  7.42545826E-01  1.55714158E-01 -7.48988985E-02  4.71658798E-02
 -3.13957899E+00 -1.79068427E+00 -1.55955807E+00 -2.41080158E-01  2.83931953E-02
 -2.09787108E-02 -7.88242486E-02  1.30777297E-01 -3.06303411E-02 -2.46452916E-01
 -2.89569220E-01 -5.54896321E-01  1.29063260E-01 -2.51764743E-03  1.08633298E-01
  6.20774496E-02  7.42545826E-01 -1.55714158E-01  7.48988985E-02  4.71658798E-02
 -3.13957899E+00  1.79068427E+00  1.55955807E+00 -2.41080158E-01  2.83931953E-02
 -2.09787108E-02 -7.88242486E-02  1.30777297E-01  3.06303411E-02  2.46452916E-01
 -2.89569220E-01 -5.54896321E-01 -1.29063260E-01  2.51764743E-03  1.08633298E-01
  0.00000000E+00  0.00000000E+00  3.11706996E-01  0.00000000E+00  0.00000000E+00
  0.00000000E+00  3.54325185E-01  0.00000000E+00  0.00000000E+00  0.00000000E+00
  0.00000000E+00  0.00000000E+00 -8.53862602E-03 -2.19636576E-02  0.00000000E+00
  0.00000000E+00  0.00000000E+00  6.40207634E-02  0.00000000E+00  0.00000000E+00
 -6.20774496E-02 -7.42545826E-01  1.55714158E-01  7.48988985E-02 -4.71658798E-02
  3.13957899E+00 -1.79068427E+00  1.55955807E+00  2.41080158E-01 -2.83931953E-02
  2.09787108E-02  7.88242486E-02  1.30777297E-01 -3.06303411E-02  2.46452916E-01
  2.89569220E-01  5.54896321E-01  1.29063260E-01  2.51764743E-03 -1.08633298E-01
  0.00000000E+00  0.00000000E+00 -3.11706996E-01  0.00000000E+00  0.00000000E+00
  0.00000000E+00 -3.54325185E-01  0.00000000E+00  0.00000000E+00  0.00000000E+00
  0.00000000E+00  0.00000000E+00 -8.53862602E-03  2.19636576E-02  0.00000000E+00
  0.00000000E+00  0.00000000E+00 -6.40207634E-02  0.00000000E+00  0.00000000E+00
  3.21621799E-02  2.12034021E-01 -1.63328877E-02  3.16703322E-02  3.65770032E-02
 -9.76330299E-01 -4.68334899E-01 -9.30407267E-02  2.61068686E-01 -1.05576174E-01
  1.77809006E-01 -6.80381071E-02 -4.39593954E-02  1.14309927E-01 -2.03903357E-01
  6.84336614E-03 -1.65566807E-03  4.55692314E-02  2.23890224E-02 -9.65075978E-02
 -6.75128421E-02 -5.01905731E-01  0.00000000E+00  1.67760180E-01  1.57334608E-01
  1.72152710E+00  0.00000000E+00 -2.45862582E-01  5.57672449E-01  1.35403621E-01
  1.19668514E-01 -3.00400586E-01  0.00000000E+00  0.00000000E+00 -9.60095829E-02
 -6.75128421E-02 -5.01905731E-01  0.00000000E+00 -1.67760180E-01  1.57334608E-01
  1.72152710E+00  0.00000000E+00  2.45862582E-01  5.57672449E-01  1.35403621E-01
  1.19668514E-01 -3.00400586E-01  0.00000000E+00  0.00000000E+00  9.60095829E-02
  3.21621799E-02  2.12034021E-01 -1.63328877E-02 -3.16703322E-02  3.65770032E-02
 -9.76330299E-01 -4.68334899E-01  9.30407267E-02  2.61068686E-01 -1.05576174E-01
  1.77809006E-01 -6.80381071E-02  4.39593954E-02  1.14309927E-01  2.03903357E-01
  6.84336614E-03 -1.65566807E-03  4.55692314E-02 -2.23890224E-02 -9.65075978E-02
  3.21621799E-02  2.12034021E-01  1.63328877E-02  3.16703322E-02  3.65770032E-02
 -9.76330299E-01  4.68334899E-01 -9.30407267E-02  2.61068686E-01 -1.05576174E-01
  1.77809006E-01 -6.80381071E-02  4.39593954E-02 -1.14309927E-01 -2.03903357E-01
  6.84336614E-03 -1.65566807E-03 -4.55692314E-02  2.23890224E-02 -9.65075978E-02
 -6.66723067E-03  3.49582020E-01  0.00000000E+00 -2.55450909E-01 -1.04371197E-01
  4.34923918E-01  0.00000000E+00  6.72638673E-01  1.10765737E-01 -8.28188569E-02
 -2.45209279E-01  2.91517680E-01  0.00000000E+00  0.00000000E+00 -5.58868866E-02
 -1.75109488E-01 -2.32473758E-01  0.00000000E+00 -2.03333997E-01  8.58264201E-02
  3.21621799E-02  2.12034021E-01  1.63328877E-02 -3.16703322E-02  3.65770032E-02
 -9.76330299E-01  4.68334899E-01  9.30407267E-02  2.61068686E-01 -1.05576174E-01
  1.77809006E-01 -6.80381071E-02 -4.39593954E-02 -1.14309927E-01  2.03903357E-01
  6.84336614E-03 -1.65566807E-03 -4.55692314E-02 -2.23890224E-02 -9.65075978E-02
 -6.66723067E-03  3.49582020E-01  0.00000000E+00  2.55450909E-01 -1.04371197E-01
  4.34923918E-01  0.00000000E+00 -6.72638673E-01  1.10765737E-01 -8.28188569E-02
 -2.45209279E-01  2.91517680E-01  0.00000000E+00  0.00000000E+00  5.58868866E-02
 -1.75109488E-01 -2.32473758E-01  0.00000000E+00  2.03333997E-01  8.58264201E-02
  2.03809945E-02 -9.61989474E-02 -2.28398612E-01  8.01332075E-02 -3.64326033E-02
 -1.19519272E+00 -4.51041931E-01  6.10308394E-03  1.57946225E-01 -1.87525836E-01
  7.60498479E-02  1.19921199E-01 -1.79526020E-02  9.83205834E-02  3.02991290E-02
  3.57556050E-02  4.89699176E-02 -5.14954757E-03  7.61001170E-04 -4.64264387E-02
 -5.88027060E-02 -8.01673466E-01  0.00000000E+00  1.72383668E-01 -5.66215074E-02
  1.69658956E+00  0.00000000E+00 -1.80565227E-01  6.74802935E-01  1.28386463E-02
  8.16874615E-02 -7.65100218E-02  0.00000000E+00  0.00000000E+00  1.48612995E-01
 -5.88027060E-02 -8.01673466E-01  0.00000000E+00 -1.72383668E-01 -5.66215074E-02
  1.69658956E+00  0.00000000E+00  1.80565227E-01  6.74802935E-01  1.28386463E-02
  8.16874615E-02 -7.65100218E-02  0.00000000E+00  0.00000000E+00 -1.48612995E-01
  2.03809945E-02 -9.61989474E-02 -2.28398612E-01 -8.01332075E-02 -3.64326033E-02
 -1.19519272E+00 -4.51041931E-01 -6.10308394E-03  1.57946225E-01 -1.87525836E-01
  7.60498479E-02  1.19921199E-01  1.79526020E-02  9.83205834E-02 -3.02991290E-02
  3.57556050E-02  4.89699176E-02 -5.14954757E-03 -7.61001170E-04 -4.64264387E-02
  2.03809945E-02 -9.61989474E-02  2.28398612E-01  8.01332075E-02 -3.64326033E-02
 -1.19519272E+00  4.51041931E-01  6.10308394E-03  1.57946225E-01 -1.87525836E-01
  7.60498479E-02  1.19921199E-01  1.79526020E-02 -9.83205834E-02  3.02991290E-02
  3.57556050E-02  4.89699176E-02  5.14954757E-03  7.61001170E-04 -4.64264387E-02
 -1.05392150E-02 -6.26211404E-01  0.00000000E+00  2.55378586E-01  2.08952741E-01
  7.36670019E-01  0.00000000E+00 -5.30851386E-01 -1.01573711E+00  1.56190592E-01
  5.98591918E-02 -7.51352619E-02  0.00000000E+00  0.00000000E+00 -4.37571773E-01
  3.93900544E-01  3.19488957E-01  0.00000000E+00  1.25455723E-01  1.33663205E-01
  2.03809945E-02 -9.61989474E-02  2.28398612E-01 -8.01332075E-02 -3.64326033E-02
 -1.19519272E+00  4.51041931E-01 -6.10308394E-03  1.57946225E-01 -1.87525836E-01
  7.60498479E-02  1.19921199E-01 -1.79526020E-02 -9.83205834E-02 -3.02991290E-02
  3.57556050E-02  4.89699176E-02  5.14954757E-03 -7.61001170E-04 -4.64264387E-02
 -1.05392150E-02 -6.26211404E-01  0.00000000E+00 -2.55378586E-01  2.08952741E-01
  7.36670019E-01  0.00000000E+00  5.30851386E-01 -1.01573711E+00  1.56190592E-01
  5.98591918E-02 -7.51352619E-02  0.00000000E+00  0.00000000E+00  4.37571773E-01
  3.93900544E-01  3.19488957E-01  0.00000000E+00 -1.25455723E-01  1.33663205E-01
  3.11272127E-02  2.19540038E-01 -3.99264497E-02  5.08945516E-02  1.25797520E-01
 -1.85863781E+00 -7.42420020E-01  4.45525936E-01  6.51330171E-01 -6.20913416E-02
 -3.83538507E-02  9.27901254E-02 -6.52874355E-02  4.08824825E-01  7.83189037E-02
 -1.80752334E-03 -1.17594443E-01 -2.42458499E-03 -8.23828242E-03 -7.47476874E-02
 -1.18843739E-01 -7.92877603E-01  0.00000000E+00 -2.79700441E-01  2.36441744E-01
  6.43406237E+00  0.00000000E+00 -1.54264005E+00  1.61318294E+00 -3.20214803E-03
  1.85808692E-01 -9.60640962E-02  0.00000000E+00  0.00000000E+00 -1.95103622E-01
  1.18843739E-01  7.92877603E-01  0.00000000E+00 -2.79700441E-01 -2.36441744E-01
 -6.43406237E+00  0.00000000E+00 -1.54264005E+00 -1.61318294E+00  3.20214803E-03
 -1.85808692E-01  9.60640962E-02  0.00000000E+00  0.00000000E+00 -1.95103622E-01
 -3.11272127E-02 -2.19540038E-01  3.99264497E-02  5.08945516E-02 -1.25797520E-01
  1.85863781E+00  7.42420020E-01  4.45525936E-01 -6.51330171E-01  6.20913416E-02
  3.83538507E-02 -9.27901254E-02 -6.52874355E-02 -4.08824825E-01  7.83189037E-02
  1.80752334E-03  1.17594443E-01  2.42458499E-03 -8.23828242E-03  7.47476874E-02
  3.11272127E-02  2.19540038E-01  3.99264497E-02  5.08945516E-02  1.25797520E-01
 -1.85863781E+00  7.42420020E-01  4.45525936E-01  6.51330171E-01 -6.20913416E-02
 -3.83538507E-02  9.27901254E-02  6.52874355E-02 -4.08824825E-01  7.83189037E-02
 -1.80752334E-03 -1.17594443E-01  2.42458499E-03 -8.23828242E-03 -7.47476874E-02
  1.04900610E-01  3.65775289E-01  0.00000000E+00  1.79229266E-01  7.54088385E-02
 -2.30007419E+00  0.00000000E+00  1.25423127E+00  4.29022956E-01  1.44672752E-01
 -2.69309896E-01  1.93730098E-01  0.00000000E+00  0.00000000E+00 -3.29830988E-02
  2.27214596E-02 -2.05872302E-01  0.00000000E+00 -1.78876103E-01  1.05534120E-01
 -3.11272127E-02 -2.19540038E-01 -3.99264497E-02  5.08945516E-02 -1.25797520E-01
  1.85863781E+00 -7.42420020E-01  4.45525936E-01 -6.51330171E-01  6.20913416E-02
  3.83538507E-02 -9.27901254E-02  6.52874355E-02  4.08824825E-01  7.83189037E-02
  1.80752334E-03  1.17594443E-01 -2.42458499E-03 -8.23828242E-03  7.47476874E-02
 -1.04900610E-01 -3.65775289E-01  0.00000000E+00  1.79229266E-01 -7.54088385E-02
  2.30007419E+00  0.00000000E+00  1.25423127E+00 -4.29022956E-01 -1.44672752E-01
  2.69309896E-01 -1.93730098E-01  0.00000000E+00  0.00000000E+00 -3.29830988E-02
 -2.27214596E-02  2.05872302E-01  0.00000000E+00 -1.78876103E-01 -1.05534120E-01
  2.40018551E-02 -2.01969834E-02 -6.94519039E-02  1.79716236E-02 -1.83319088E-01
 -5.34675125E-01 -2.51100186E-01 -2.19651319E-01 -4.79100334E-01 -1.19999259E-01
  1.10863902E-01  1.86050356E-02 -1.22468272E-01 -2.57830544E-01  4.06772505E-02
 -1.23673843E-03  4.50829098E-02  1.30739799E-01  9.09071098E-02  2.19417700E-01
  7.76809110E-02  8.61787933E-01  0.00000000E+00 -1.83888569E-01  3.57510537E-02
 -1.38668840E+00  0.00000000E+00  4.97614787E-01 -6.14009268E-01  8.23623512E-02
 -8.76286112E-02  3.51964152E-02  0.00000000E+00  0.00000000E+00  1.77518551E-01
  7.76809110E-02  8.61787933E-01  0.00000000E+00  1.83888569E-01  3.57510537E-02
 -1.38668840E+00  0.00000000E+00 -4.97614787E-01 -6.14009268E-01  8.23623512E-02
 -8.76286112E-02  3.51964152E-02  0.00000000E+00  0.00000000E+00 -1.77518551E-01
  2.40018551E-02 -2.01969834E-02 -6.94519039E-02 -1.79716236E-02 -1.83319088E-01
 -5.34675125E-01 -2.51100186E-01  2.19651319E-01 -4.79100334E-01 -1.19999259E-01
  1.10863902E-01  1.86050356E-02  1.22468272E-01 -2.57830544E-01 -4.06772505E-02
 -1.23673843E-03  4.50829098E-02  1.30739799E-01 -9.09071098E-02  2.19417700E-01
  2.40018551E-02 -2.01969834E-02  6.94519039E-02  1.79716236E-02 -1.83319088E-01
 -5.34675125E-01  2.51100186E-01 -2.19651319E-01 -4.79100334E-01 -1.19999259E-01
  1.10863902E-01  1.86050356E-02  1.22468272E-01  2.57830544E-01  4.06772505E-02
 -1.23673843E-03  4.50829098E-02 -1.30739799E-01  9.09071098E-02  2.19417700E-01
 -1.00336612E-01 -6.46476175E-01  0.00000000E+00  1.26552705E-01 -2.90769534E-02
  2.04934683E+00  0.00000000E+00 -1.73652327E-01 -1.25492429E+00  7.09507113E-02
 -2.85547946E-01  1.67462290E-01  0.00000000E+00  0.00000000E+00 -5.35697528E-02
 -5.26092313E-03  2.91889704E-01  0.00000000E+00 -1.56366674E-01  1.42468949E-01
  2.40018551E-02 -2.01969834E-02  6.94519039E-02 -1.79716236E-02 -1.83319088E-01
 -5.34675125E-01  2.51100186E-01  2.19651319E-01 -4.79100334E-01 -1.19999259E-01
  1.10863902E-01  1.86050356E-02 -1.22468272E-01  2.57830544E-01 -4.06772505E-02
 -1.23673843E-03  4.50829098E-02 -1.30739799E-01 -9.09071098E-02  2.19417700E-01
 -1.00336612E-01 -6.46476175E-01  0.00000000E+00 -1.26552705E-01 -2.90769534E-02
  2.04934683E+00  0.00000000E+00  1.73652327E-01 -1.25492429E+00  7.09507113E-02
 -2.85547946E-01  1.67462290E-01  0.00000000E+00  0.00000000E+00  5.35697528E-02
 -5.26092313E-03  2.91889704E-01  0.00000000E+00  1.56366674E-01  1.42468949E-01
 -4.68900458E-02  2.16626235E-01  2.08486474E-01 -1.25656529E-01 -1.58996967E-02
  6.23542489E-01 -3.96324793E-01 -1.92182637E-02  4.33915208E-01 -6.73366547E-02
  2.11757109E-01 -2.20235590E-01  8.97558707E-02  1.05399250E-01 -9.91968669E-02
 -9.84889602E-02 -1.81617231E-01  6.48173057E-02  6.71549091E-02 -6.66279295E-02
  0.00000000E+00  0.00000000E+00 -1.23859281E-01  0.00000000E+00  0.00000000E+00
  0.00000000E+00  3.78044037E-02  0.00000000E+00  0.00000000E+00  0.00000000E+00
  0.00000000E+00  0.00000000E+00  4.66626552E-03  3.84862244E-01  0.00000000E+00
  0.00000000E+00  0.00000000E+00  1.23859281E-01  0.00000000E+00  0.00000000E+00
  0.00000000E+00 -3.78044037E-02  0.00000000E+00  0.00000000E+00  0.00000000E+00
  0.00000000E+00  0.00000000E+00  4.66626552E-03 -3.84862244E-01  0.00000000E+00
  4.68900458E-02 -2.16626235E-01 -2.08486474E-01 -1.25656529E-01  1.58996967E-02
 -6.23542489E-01  3.96324793E-01 -1.92182637E-02 -4.33915208E-01  6.73366547E-02
 -2.11757109E-01  2.20235590E-01  8.97558707E-02 -1.05399250E-01 -9.91968669E-02
  9.84889602E-02  1.81617231E-01 -6.48173057E-02  6.71549091E-02  6.66279295E-02
  4.68900458E-02 -2.16626235E-01  2.08486474E-01  1.25656529E-01  1.58996967E-02
 -6.23542489E-01 -3.96324793E-01  1.92182637E-02 -4.33915208E-01  6.73366547E-02
 -2.11757109E-01  2.20235590E-01  8.97558707E-02  1.05399250E-01  9.91968669E-02
  9.84889602E-02  1.81617231E-01  6.48173057E-02 -6.71549091E-02  6.66279295E-02
  0.00000000E+00  0.00000000E+00 -3.62570983E-02  0.00000000E+00  0.00000000E+00
  0.00000000E+00  8.57039673E-01  0.00000000E+00  0.00000000E+00  0.00000000E+00
  0.00000000E+00  0.00000000E+00 -4.88610892E-02 -2.99667415E-01  0.00000000E+00
  0.00000000E+00  0.00000000E+00 -2.82365190E-01  0.00000000E+00  0.00000000E+00
 -4.68900458E-02  2.16626235E-01 -2.08486474E-01  1.25656529E-01 -1.58996967E-02
  6.23542489E-01  3.96324793E-01  1.92182637E-02  4.33915208E-01 -6.73366547E-02
  2.11757109E-01 -2.20235590E-01  8.97558707E-02 -1.05399250E-01  9.91968669E-02
 -9.84889602E-02 -1.81617231E-01 -6.48173057E-02 -6.71549091E-02 -6.66279295E-02
  0.00000000E+00  0.00000000E+00  3.62570983E-02  0.00000000E+00  0.00000000E+00
  0.00000000E+00 -8.57039673E-01  0.00000000E+00  0.00000000E+00  0.00000000E+00
  0.00000000E+00  0.00000000E+00 -4.88610892E-02  2.99667415E-01  0.00000000E+00
  0.00000000E+00  0.00000000E+00  2.82365190E-01  0.00000000E+00  0.00000000E+00
  5.30662209E-02  2.23783912E-01 -1.18040055E-01 -1.60860336E-02  1.44752876E-01
 -1.34695367E+00 -7.03075174E-01  4.71595510E-02  1.64985406E-01 -8.77691041E-02
  1.72792735E-01 -5.34959101E-02  7.91919864E-02  1.41750034E-03 -6.17676529E-02
  5.31895095E-02 -1.07814850E-01  8.40019479E-02  1.28900791E-01 -1.11608531E-01
 -7.13095419E-02 -7.82662336E-01  0.00000000E+00 -9.57151693E-02  4.10472753E-02
  2.51929368E+00  0.00000000E+00  3.84555344E-02  1.16466939E+00  1.61284843E-01
 -4.13537410E-01  4.34791469E-01  0.00000000E+00  0.00000000E+00 -2.67349024E-02
 -7.13095419E-02 -7.82662336E-01  0.00000000E+00  9.57151693E-02  4.10472753E-02
  2.51929368E+00  0.00000000E+00 -3.84555344E-02  1.16466939E+00  1.61284843E-01
 -4.13537410E-01  4.34791469E-01  0.00000000E+00  0.00000000E+00  2.67349024E-02
  5.30662209E-02  2.23783912E-01 -1.18040055E-01  1.60860336E-02  1.44752876E-01
 -1.34695367E+00 -7.03075174E-01 -4.71595510E-02  1.64985406E-01 -8.77691041E-02
  1.72792735E-01 -5.34959101E-02 -7.91919864E-02  1.41750034E-03  6.17676529E-02
  5.31895095E-02 -1.07814850E-01  8.40019479E-02 -1.28900791E-01 -1.11608531E-01
  5.30662209E-02  2.23783912E-01  1.18040055E-01 -1.60860336E-02  1.44752876E-01
 -1.34695367E+00  7.03075174E-01  4.71595510E-02  1.64985406E-01 -8.77691041E-02
  1.72792735E-01 -5.34959101E-02 -7.91919864E-02 -1.41750034E-03 -6.17676529E-02
  5.31895095E-02 -1.07814850E-01 -8.40019479E-02  1.28900791E-01 -1.11608531E-01
  1.73125513E-05  3.83643837E-01  0.00000000E+00 -1.81459850E-01 -1.75750837E-01
  4.76162179E-01  0.00000000E+00  3.30850057E-01  2.53832794E-01  3.37497427E-01
 -1.85167103E-01 -1.23052870E-01  0.00000000E+00  0.00000000E+00  3.50372220E-02
 -2.13614811E-02 -2.84809186E-01  0.00000000E+00  1.21543710E-01 -3.90347895E-02
  5.30662209E-02  2.23783912E-01  1.18040055E-01  1.60860336E-02  1.44752876E-01
 -1.34695367E+00  7.03075174E-01 -4.71595510E-02  1.64985406E-01 -8.77691041E-02
  1.72792735E-01 -5.34959101E-02  7.91919864E-02 -1.41750034E-03  6.17676529E-02
  5.31895095E-02 -1.07814850E-01 -8.40019479E-02 -1.28900791E-01 -1.11608531E-01
  1.73125513E-05  3.83643837E-01  0.00000000E+00  1.81459850E-01 -1.75750837E-01
  4.76162179E-01  0.00000000E+00 -3.30850057E-01  2.53832794E-01  3.37497427E-01
 -1.85167103E-01 -1.23052870E-01  0.00000000E+00  0.00000000E+00 -3.50372220E-02
 -2.13614811E-02 -2.84809186E-01  0.00000000E+00 -1.21543710E-01 -3.90347895E-02
 -3.19069599E-02 -2.01394848E-01 -1.42393953E-01 -6.08151082E-02  1.02212245E-02
 -7.07934197E-02 -1.62386651E-01 -5.91970558E-01 -2.35006203E-01 -1.51856831E-01
  1.70309195E-01 -6.22373894E-02 -7.95115243E-02  6.20509482E-02  2.65732895E-01
  1.87326158E-03  1.67769219E-01  1.32892600E-01  1.56832386E-01  1.76356008E-01
 -5.71857112E-02 -6.98044701E-01  0.00000000E+00 -1.44506416E-01 -1.13065506E-01
  2.40889196E+00  0.00000000E+00 -5.59915002E-01  9.61215328E-01 -2.35974213E-01
  1.55235254E-01  1.45717024E-01  0.00000000E+00  0.00000000E+00 -1.22742478E-01
  5.71857112E-02  6.98044701E-01  0.00000000E+00 -1.44506416E-01  1.13065506E-01
 -2.40889196E+00  0.00000000E+00 -5.59915002E-01 -9.61215328E-01  2.35974213E-01
 -1.55235254E-01 -1.45717024E-01  0.00000000E+00  0.00000000E+00 -1.22742478E-01
  3.19069599E-02  2.01394848E-01  1.42393953E-01 -6.08151082E-02 -1.02212245E-02
  7.07934197E-02  1.62386651E-01 -5.91970558E-01  2.35006203E-01  1.51856831E-01
 -1.70309195E-01  6.22373894E-02 -7.95115243E-02 -6.20509482E-02  2.65732895E-01
 -1.87326158E-03 -1.67769219E-01 -1.32892600E-01  1.56832386E-01 -1.76356008E-01
 -3.19069599E-02 -2.01394848E-01  1.42393953E-01 -6.08151082E-02  1.02212245E-02
 -7.07934197E-02  1.62386651E-01 -5.91970558E-01 -2.35006203E-01 -1.51856831E-01
  1.70309195E-01 -6.22373894E-02  7.95115243E-02 -6.20509482E-02  2.65732895E-01
  1.87326158E-03  1.67769219E-01 -1.32892600E-01  1.56832386E-01  1.76356008E-01
 -4.60380318E-02 -4.56667351E-01  0.00000000E+00 -9.01268445E-02  1.28134054E-01
  1.75856022E+00  0.00000000E+00 -6.50639838E-01 -2.36474583E-01  3.94760087E-02
  1.54028720E-01 -1.57579045E-01  0.00000000E+00  0.00000000E+00  5.05356538E-02
 -7.08870783E-02  7.36485484E-02  0.00000000E+00  2.26978557E-01 -1.14608185E-01
  3.19069599E-02  2.01394848E-01 -1.42393953E-01 -6.08151082E-02 -1.02212245E-02
  7.07934197E-02 -1.62386651E-01 -5.91970558E-01  2.35006203E-01  1.51856831E-01
 -1.70309195E-01  6.22373894E-02  7.95115243E-02  6.20509482E-02  2.65732895E-01
 -1.87326158E-03 -1.67769219E-01  1.32892600E-01  1.56832386E-01 -1.76356008E-01
  4.60380318E-02  4.56667351E-01  0.00000000E+00 -9.01268445E-02 -1.28134054E-01
 -1.75856022E+00  0.00000000E+00 -6.50639838E-01  2.36474583E-01 -3.94760087E-02
 -1.54028720E-01  1.57579045E-01  0.00000000E+00  0.00000000E+00  5.05356538E-02
  7.08870783E-02 -7.36485484E-02  0.00000000E+00  2.26978557E-01  1.14608185E-01
 -1.66644460E-02  5.26979569E-01  2.53072625E-01 -1.75637082E-01 -1.40219578E-02
  4.62441462E-02 -4.08649244E-01  5.08356717E-01 -1.71752549E-03 -1.01465186E-01
 -1.57441860E-01  1.88054474E-01  8.06287826E-02  4.26568378E-03 -5.22867617E-03
  1.33335781E-02 -3.70646817E-01 -1.70764401E-01 -1.31653354E-01  3.80546592E-02
  0.00000000E+00  0.00000000E+00 -1.48968447E-02  0.00000000E+00  0.00000000E+00
  0.00000000E+00  1.14786221E-01  0.00000000E+00  0.00000000E+00  0.00000000E+00
  0.00000000E+00  0.00000000E+00  2.60186505E-01  3.21022930E-01  0.00000000E+00
  0.00000000E+00  0.00000000E+00 -1.48968447E-02  0.00000000E+00  0.00000000E+00
  0.00000000E+00  1.14786221E-01  0.00000000E+00  0.00000000E+00  0.00000000E+00
  0.00000000E+00  0.00000000E+00 -2.60186505E-01  3.21022930E-01  0.00000000E+00
 -1.66644460E-02  5.26979569E-01  2.53072625E-01  1.75637082E-01 -1.40219578E-02
  4.62441462E-02 -4.08649244E-01 -5.08356717E-01 -1.71752549E-03 -1.01465186E-01
 -1.57441860E-01  1.88054474E-01 -8.06287826E-02  4.26568378E-03  5.22867617E-03
  1.33335781E-02 -3.70646817E-01 -1.70764401E-01  1.31653354E-01  3.80546592E-02
  1.66644460E-02 -5.26979569E-01  2.53072625E-01  1.75637082E-01  1.40219578E-02
 -4.62441462E-02 -4.08649244E-01 -5.08356717E-01  1.71752549E-03  1.01465186E-01
  1.57441860E-01 -1.88054474E-01  8.06287826E-02  4.26568378E-03  5.22867617E-03
 -1.33335781E-02  3.70646817E-01 -1.70764401E-01  1.31653354E-01 -3.80546592E-02
  0.00000000E+00  0.00000000E+00 -1.67328873E-02  0.00000000E+00  0.00000000E+00
  0.00000000E+00  1.22890165E-01  0.00000000E+00  0.00000000E+00  0.00000000E+00
  0.00000000E+00  0.00000000E+00  2.75998452E-01 -2.79046390E-01  0.00000000E+00
  0.00000000E+00  0.00000000E+00 -9.38758550E-02  0.00000000E+00  0.00000000E+00
  1.66644460E-02 -5.26979569E-01  2.53072625E-01 -1.75637082E-01  1.40219578E-02
 -4.62441462E-02 -4.08649244E-01  5.08356717E-01  1.71752549E-03  1.01465186E-01
  1.57441860E-01 -1.88054474E-01 -8.06287826E-02  4.26568378E-03 -5.22867617E-03
 -1.33335781E-02  3.70646817E-01 -1.70764401E-01 -1.31653354E-01 -3.80546592E-02
  0.00000000E+00  0.00000000E+00 -1.67328873E-02  0.00000000E+00  0.00000000E+00
  0.00000000E+00  1.22890165E-01  0.00000000E+00  0.00000000E+00  0.00000000E+00
  0.00000000E+00  0.00000000E+00 -2.75998452E-01 -2.79046390E-01  0.00000000E+00
  0.00000000E+00  0.00000000E+00 -9.38758550E-02  0.00000000E+00  0.00000000E+00
 -7.07874582E-02 -8.72229535E-01 -9.66289965E-02  2.50585127E-01 -4.09880606E-02
  1.53197836E+00  1.16957185E+00 -5.87966439E-01  7.49399160E-04  1.31047275E-01
 -5.37127196E-02 -6.28217109E-02 -6.38239801E-02  8.06482150E-02 -1.42860332E-03
 -7.91221015E-03  4.42964716E-01 -6.12639970E-02 -9.44258826E-02  1.86575372E-01
  0.00000000E+00  0.00000000E+00  1.76965156E-01  0.00000000E+00  0.00000000E+00
  0.00000000E+00  5.82014878E-01  0.00000000E+00  0.00000000E+00  0.00000000E+00
  0.00000000E+00  0.00000000E+00 -1.74847184E-01  2.97361781E-01  0.00000000E+00
  0.00000000E+00  0.00000000E+00  1.76965156E-01  0.00000000E+00  0.00000000E+00
  0.00000000E+00  5.82014878E-01  0.00000000E+00  0.00000000E+00  0.00000000E+00
  0.00000000E+00  0.00000000E+00  1.74847184E-01  2.97361781E-01  0.00000000E+00
 -7.07874582E-02 -8.72229535E-01 -9.66289965E-02 -2.50585127E-01 -4.09880606E-02
  1.53197836E+00  1.16957185E+00  5.87966439E-01  7.49399160E-04  1.31047275E-01
 -5.37127196E-02 -6.28217109E-02  6.38239801E-02  8.06482150E-02  1.42860332E-03
 -7.91221015E-03  4.42964716E-01 -6.12639970E-02  9.44258826E-02  1.86575372E-01
  7.07874582E-02  8.72229535E-01 -9.66289965E-02 -2.50585127E-01  4.09880606E-02
 -1.53197836E+00  1.16957185E+00  5.87966439E-01 -7.49399160E-04 -1.31047275E-01
  5.37127196E-02  6.28217109E-02 -6.38239801E-02  8.06482150E-02  1.42860332E-03
  7.91221015E-03 -4.42964716E-01 -6.12639970E-02  9.44258826E-02 -1.86575372E-01
  0.00000000E+00  0.00000000E+00  2.75985365E-01  0.00000000E+00  0.00000000E+00
  0.00000000E+00  6.06707137E-01  0.00000000E+00  0.00000000E+00  0.00000000E+00
  0.00000000E+00  0.00000000E+00 -7.50823185E-02 -1.07033214E-01  0.00000000E+00
  0.00000000E+00  0.00000000E+00 -4.46528611E-01  0.00000000E+00  0.00000000E+00
  7.07874582E-02  8.72229535E-01 -9.66289965E-02  2.50585127E-01  4.09880606E-02
 -1.53197836E+00  1.16957185E+00 -5.87966439E-01 -7.49399160E-04 -1.31047275E-01
  5.37127196E-02  6.28217109E-02  6.38239801E-02  8.06482150E-02 -1.42860332E-03
  7.91221015E-03 -4.42964716E-01 -6.12639970E-02 -9.44258826E-02 -1.86575372E-01
  0.00000000E+00  0.00000000E+00  2.75985365E-01  0.00000000E+00  0.00000000E+00
  0.00000000E+00  6.06707137E-01  0.00000000E+00  0.00000000E+00  0.00000000E+00
  0.00000000E+00  0.00000000E+00  7.50823185E-02 -1.07033214E-01  0.00000000E+00
  0.00000000E+00  0.00000000E+00 -4.46528611E-01  0.00000000E+00  0.00000000E+00
  3.74109445E-02  3.02746723E-01  6.08929966E-02  7.02527275E-02  4.03128805E-02
 -1.41410487E+00 -3.55767062E-02  1.24363404E+00 -1.82428853E-01  2.38130271E-01
 -2.02483152E-01 -6.23962261E-02  6.68736059E-02  5.53904312E-02  1.62147808E-01
 -2.41260506E-02 -1.69831288E-01 -1.62488937E-01 -2.27304807E-01  1.98811126E-01
 -5.70516348E-03 -2.23728839E-01  0.00000000E+00  2.71768366E-02  2.48905810E-02
  1.79847015E+00  0.00000000E+00 -9.38062299E-01  2.50943006E-01 -1.89113488E-02
 -2.59783513E-02  8.67793585E-02  0.00000000E+00  0.00000000E+00  8.73553139E-02
  5.70516348E-03  2.23728839E-01  0.00000000E+00  2.71768366E-02 -2.48905810E-02
 -1.79847015E+00  0.00000000E+00 -9.38062299E-01 -2.50943006E-01  1.89113488E-02
  2.59783513E-02 -8.67793585E-02  0.00000000E+00  0.00000000E+00  8.73553139E-02
 -3.74109445E-02 -3.02746723E-01 -6.08929966E-02  7.02527275E-02 -4.03128805E-02
  1.41410487E+00  3.55767062E-02  1.24363404E+00  1.82428853E-01 -2.38130271E-01
  2.02483152E-01  6.23962261E-02  6.68736059E-02 -5.53904312E-02  1.62147808E-01
  2.41260506E-02  1.69831288E-01  1.62488937E-01 -2.27304807E-01 -1.98811126E-01
  3.74109445E-02  3.02746723E-01 -6.08929966E-02  7.02527275E-02  4.03128805E-02
 -1.41410487E+00  3.55767062E-02  1.24363404E+00 -1.82428853E-01  2.38130271E-01
 -2.02483152E-01 -6.23962261E-02 -6.68736059E-02 -5.53904312E-02  1.62147808E-01
 -2.41260506E-02 -1.69831288E-01  1.62488937E-01 -2.27304807E-01  1.98811126E-01
  3.95031386E-02  3.02715311E-01  0.00000000E+00  7.69595941E-02 -1.27733483E-01
 -4.01758207E-01  0.00000000E+00  3.69796730E-02  9.52162874E-01  3.54788916E-01
 -1.42360481E-01 -1.95069582E-01  0.00000000E+00  0.00000000E+00  1.71866624E-01
 -7.86451510E-02 -3.07005970E-01  0.00000000E+00  8.26052963E-02 -4.65601290E-02
 -3.74109445E-02 -3.02746723E-01  6.08929966E-02  7.02527275E-02 -4.03128805E-02
  1.41410487E+00 -3.55767062E-02  1.24363404E+00  1.82428853E-01 -2.38130271E-01
  2.02483152E-01  6.23962261E-02 -6.68736059E-02  5.53904312E-02  1.62147808E-01
  2.41260506E-02  1.69831288E-01 -1.62488937E-01 -2.27304807E-01 -1.98811126E-01
 -3.95031386E-02 -3.02715311E-01  0.00000000E+00  7.69595941E-02  1.27733483E-01
  4.01758207E-01  0.00000000E+00  3.69796730E-02 -9.52162874E-01 -3.54788916E-01
  1.42360481E-01  1.95069582E-01  0.00000000E+00  0.00000000E+00  1.71866624E-01
  7.86451510E-02  3.07005970E-01  0.00000000E+00  8.26052963E-02  4.65601290E-02
  3.94846578E-02  2.38500532E-01 -6.92268267E-02 -3.30400099E-02 -8.28567622E-02
 -1.16150702E+00 -7.88600566E-01  5.95301978E-01 -1.73144956E-01 -2.61837868E-03
  2.07490187E-01 -1.77592918E-01  1.70715887E-01 -1.16833270E-01 -6.46548660E-02
 -4.78577591E-02 -2.83766350E-01 -2.06182134E-01 -2.00698256E-01  1.55107060E-01
 -2.07409990E-02 -3.28919260E-01  0.00000000E+00  7.98967929E-02 -1.15900844E-02
  1.00435877E+00  0.00000000E+00 -4.35418819E-01  3.84361784E-01  1.32273043E-01
  5.78405078E-02 -1.62061310E-01  0.00000000E+00  0.00000000E+00 -1.86805403E-01
 -2.07409990E-02 -3.28919260E-01  0.00000000E+00 -7.98967929E-02 -1.15900844E-02
  1.00435877E+00  0.00000000E+00  4.35418819E-01  3.84361784E-01  1.32273043E-01
  5.78405078E-02 -1.62061310E-01  0.00000000E+00  0.00000000E+00  1.86805403E-01
  3.94846578E-02  2.38500532E-01 -6.92268267E-02  3.30400099E-02 -8.28567622E-02
 -1.16150702E+00 -7.88600566E-01 -5.95301978E-01 -1.73144956E-01 -2.61837868E-03
  2.07490187E-01 -1.77592918E-01 -1.70715887E-01 -1.16833270E-01  6.46548660E-02
 -4.78577591E-02 -2.83766350E-01 -2.06182134E-01  2.00698256E-01  1.55107060E-01
  3.94846578E-02  2.38500532E-01  6.92268267E-02 -3.30400099E-02 -8.28567622E-02
 -1.16150702E+00  7.88600566E-01  5.95301978E-01 -1.73144956E-01 -2.61837868E-03
  2.07490187E-01 -1.77592918E-01 -1.70715887E-01  1.16833270E-01 -6.46548660E-02
 -4.78577591E-02 -2.83766350E-01  2.06182134E-01 -2.00698256E-01  1.55107060E-01
 -6.37470554E-02 -5.32196504E-01  0.00000000E+00  1.72518946E-01 -1.47904520E-02
  1.69722921E+00  0.00000000E+00 -6.41256976E-01 -1.05525736E+00  3.54081127E-01
 -1.35189417E-01 -1.94443565E-01  0.00000000E+00  0.00000000E+00  9.83528116E-02
  1.12865393E-01  2.80103583E-01  0.00000000E+00 -3.46715835E-02  1.03468926E-01
  3.94846578E-02  2.38500532E-01  6.92268267E-02  3.30400099E-02 -8.28567622E-02
 -1.16150702E+00  7.88600566E-01 -5.95301978E-01 -1.73144956E-01 -2.61837868E-03
  2.07490187E-01 -1.77592918E-01  1.70715887E-01  1.16833270E-01  6.46548660E-02
 -4.78577591E-02 -2.83766350E-01  2.06182134E-01  2.00698256E-01  1.55107060E-01
 -6.37470554E-02 -5.32196504E-01  0.00000000E+00 -1.72518946E-01 -1.47904520E-02
  1.69722921E+00  0.00000000E+00  6.41256976E-01 -1.05525736E+00  3.54081127E-01
 -1.35189417E-01 -1.94443565E-01  0.00000000E+00  0.00000000E+00 -9.83528116E-02
  1.12865393E-01  2.80103583E-01  0.00000000E+00  3.46715835E-02  1.03468926E-01
  3.18755746E-02  7.46044557E-01  1.42604173E-01 -5.27492020E-02  9.29465828E-02
 -2.61298288E+00 -1.42440269E+00  1.24407466E+00  2.62788278E-01  1.83979567E-02
  1.71224580E-01 -2.67714999E-01  3.07107387E-01  1.19329708E-01  1.19437997E-02
 -6.85462690E-03 -5.61051832E-01 -2.80045291E-02  6.18799290E-02 -4.16938597E-02
 -6.51181508E-02  2.70066071E-02  0.00000000E+00 -2.50425954E-01  2.84932930E-01
  4.25506615E+00  0.00000000E+00 -9.13161248E-01  9.73877422E-01 -6.19609615E-02
  1.97928215E-01 -1.46802873E-01  0.00000000E+00  0.00000000E+00  5.41556308E-02
  6.51181508E-02 -2.70066071E-02  0.00000000E+00 -2.50425954E-01 -2.84932930E-01
 -4.25506615E+00  0.00000000E+00 -9.13161248E-01 -9.73877422E-01  6.19609615E-02
 -1.97928215E-01  1.46802873E-01  0.00000000E+00  0.00000000E+00  5.41556308E-02
 -3.18755746E-02 -7.46044557E-01 -1.42604173E-01 -5.27492020E-02 -9.29465828E-02
  2.61298288E+00  1.42440269E+00  1.24407466E+00 -2.62788278E-01 -1.83979567E-02
 -1.71224580E-01  2.67714999E-01  3.07107387E-01 -1.19329708E-01  1.19437997E-02
  6.85462690E-03  5.61051832E-01  2.80045291E-02  6.18799290E-02  4.16938597E-02
  3.18755746E-02  7.46044557E-01 -1.42604173E-01 -5.27492020E-02  9.29465828E-02
 -2.61298288E+00  1.42440269E+00  1.24407466E+00  2.62788278E-01  1.83979567E-02
  1.71224580E-01 -2.67714999E-01 -3.07107387E-01 -1.19329708E-01  1.19437997E-02
 -6.85462690E-03 -5.61051832E-01  2.80045291E-02  6.18799290E-02 -4.16938597E-02
  1.66854292E-02  6.34159890E-01  0.00000000E+00 -6.27684362E-02 -2.31796823E-01
  2.55319289E-01  0.00000000E+00  3.10775986E-01  6.57078399E-01 -6.87871838E-02
  1.43605594E-01 -1.27251063E-01  0.00000000E+00  0.00000000E+00 -2.65563957E-01
  1.45404834E-02 -4.57856463E-01  0.00000000E+00  1.24731650E-01  7.10889113E-03
 -3.18755746E-02 -7.46044557E-01  1.42604173E-01 -5.27492020E-02 -9.29465828E-02
  2.61298288E+00 -1.42440269E+00  1.24407466E+00 -2.62788278E-01 -1.83979567E-02
 -1.71224580E-01  2.67714999E-01 -3.07107387E-01  1.19329708E-01  1.19437997E-02
  6.85462690E-03  5.61051832E-01 -2.80045291E-02  6.18799290E-02  4.16938597E-02
 -1.66854292E-02 -6.34159890E-01  0.00000000E+00 -6.27684362E-02  2.31796823E-01
 -2.55319289E-01  0.00000000E+00  3.10775986E-01 -6.57078399E-01  6.87871838E-02
 -1.43605594E-01  1.27251063E-01  0.00000000E+00  0.00000000E+00 -2.65563957E-01
 -1.45404834E-02  4.57856463E-01  0.00000000E+00  1.24731650E-01 -7.10889113E-03
 -3.74066851E-02 -2.33739310E-01 -3.43271318E-02 -4.08201989E-02 -3.66746859E-02
  1.19804910E+00  7.24188099E-01 -6.62603423E-01 -8.05369804E-01  4.72880645E-02
  1.34035480E-01 -1.45322099E-01  1.19019589E-01  9.27063013E-04  1.73009375E-01
  8.82147826E-02  2.40374785E-01 -7.22983784E-02 -1.53465366E-02  2.69819903E-01
  0.00000000E+00  0.00000000E+00  7.02173086E-02  0.00000000E+00  0.00000000E+00
  0.00000000E+00  9.83842545E-01  0.00000000E+00  0.00000000E+00  0.00000000E+00
  0.00000000E+00  0.00000000E+00 -7.76540420E-02  2.57154373E-01  0.00000000E+00
  0.00000000E+00  0.00000000E+00 -7.02173086E-02  0.00000000E+00  0.00000000E+00
  0.00000000E+00 -9.83842545E-01  0.00000000E+00  0.00000000E+00  0.00000000E+00
  0.00000000E+00  0.00000000E+00 -7.76540420E-02 -2.57154373E-01  0.00000000E+00
  3.74066851E-02  2.33739310E-01  3.43271318E-02 -4.08201989E-02  3.66746859E-02
 -1.19804910E+00 -7.24188099E-01 -6.62603423E-01  8.05369804E-01 -4.72880645E-02
 -1.34035480E-01  1.45322099E-01  1.19019589E-01 -9.27063013E-04  1.73009375E-01
 -8.82147826E-02 -2.40374785E-01  7.22983784E-02 -1.53465366E-02 -2.69819903E-01
  3.74066851E-02  2.33739310E-01 -3.43271318E-02  4.08201989E-02  3.66746859E-02
 -1.19804910E+00  7.24188099E-01  6.62603423E-01  8.05369804E-01 -4.72880645E-02
 -1.34035480E-01  1.45322099E-01  1.19019589E-01  9.27063013E-04 -1.73009375E-01
 -8.82147826E-02 -2.40374785E-01 -7.22983784E-02  1.53465366E-02 -2.69819903E-01
  0.00000000E+00  0.00000000E+00  9.58139734E-02  0.00000000E+00  0.00000000E+00
  0.00000000E+00 -8.94683396E-01  0.00000000E+00  0.00000000E+00  0.00000000E+00
  0.00000000E+00  0.00000000E+00  4.71775497E-01 -9.45316680E-02  0.00000000E+00
  0.00000000E+00  0.00000000E+00  2.58084899E-01  0.00000000E+00  0.00000000E+00
 -3.74066851E-02 -2.33739310E-01  3.43271318E-02  4.08201989E-02 -3.66746859E-02
  1.19804910E+00 -7.24188099E-01  6.62603423E-01 -8.05369804E-01  4.72880645E-02
  1.34035480E-01 -1.45322099E-01  1.19019589E-01 -9.27063013E-04 -1.73009375E-01
  8.82147826E-02  2.40374785E-01  7.22983784E-02  1.53465366E-02  2.69819903E-01
  0.00000000E+00  0.00000000E+00 -9.58139734E-02  0.00000000E+00  0.00000000E+00
  0.00000000E+00  8.94683396E-01  0.00000000E+00  0.00000000E+00  0.00000000E+00
  0.00000000E+00  0.00000000E+00  4.71775497E-01  9.45316680E-02  0.00000000E+00
  0.00000000E+00  0.00000000E+00 -2.58084899E-01  0.00000000E+00  0.00000000E+00
 -8.39164929E-03  9.84618617E-02  1.66258681E-02 -1.98797280E-02  8.21616563E-03
 -1.78871262E-03  5.49072146E-03 -8.36923582E-03 -3.13636755E-02 -6.25942483E-03
 -1.16122155E-01  1.16492475E-01  8.44521310E-03 -5.11175150E-02 -2.31440203E-01
  2.99463555E-02 -1.78221725E-02  2.68443576E-02  1.10196637E-01  2.65590504E-01
 -2.11447156E-02 -6.11665556E-01  0.00000000E+00  1.45363623E-01 -1.02784038E-01
  6.39026735E-01  0.00000000E+00 -3.20228379E-01  3.93832476E-01 -3.86068029E-01
  2.88557763E-01  1.18509746E-01  0.00000000E+00  0.00000000E+00 -1.35908350E-01
 -2.11447156E-02 -6.11665556E-01  0.00000000E+00 -1.45363623E-01 -1.02784038E-01
  6.39026735E-01  0.00000000E+00  3.20228379E-01  3.93832476E-01 -3.86068029E-01
  2.88557763E-01  1.18509746E-01  0.00000000E+00  0.00000000E+00  1.35908350E-01
 -8.39164929E-03  9.84618617E-02  1.66258681E-02  1.98797280E-02  8.21616563E-03
 -1.78871262E-03  5.49072146E-03  8.36923582E-03 -3.13636755E-02 -6.25942483E-03
 -1.16122155E-01  1.16492475E-01 -8.44521310E-03 -5.11175150E-02  2.31440203E-01
  2.99463555E-02 -1.78221725E-02  2.68443576E-02 -1.10196637E-01  2.65590504E-01
 -8.39164929E-03  9.84618617E-02 -1.66258681E-02 -1.98797280E-02  8.21616563E-03
 -1.78871262E-03 -5.49072146E-03 -8.36923582E-03 -3.13636755E-02 -6.25942483E-03
 -1.16122155E-01  1.16492475E-01 -8.44521310E-03  5.11175150E-02 -2.31440203E-01
  2.99463555E-02 -1.78221725E-02 -2.68443576E-02  1.10196637E-01  2.65590504E-01
  1.41636564E-02  4.76745532E-01  0.00000000E+00 -1.87681839E-01 -1.11476486E-01
 -3.32951429E-01  0.00000000E+00  4.08967815E-01  6.41218511E-01  7.06202249E-02
 -1.77554439E-01  5.18017667E-02  0.00000000E+00  0.00000000E+00 -9.85891966E-02
 -3.62604696E-02 -3.34990104E-01  0.00000000E+00  2.33960229E-01 -1.52564104E-01
 -8.39164929E-03  9.84618617E-02 -1.66258681E-02  1.98797280E-02  8.21616563E-03
 -1.78871262E-03 -5.49072146E-03  8.36923582E-03 -3.13636755E-02 -6.25942483E-03
 -1.16122155E-01  1.16492475E-01  8.44521310E-03  5.11175150E-02  2.31440203E-01
  2.99463555E-02 -1.78221725E-02 -2.68443576E-02 -1.10196637E-01  2.65590504E-01
  1.41636564E-02  4.76745532E-01  0.00000000E+00  1.87681839E-01 -1.11476486E-01
 -3.32951429E-01  0.00000000E+00 -4.08967815E-01  6.41218511E-01  7.06202249E-02
 -1.77554439E-01  5.18017667E-02  0.00000000E+00  0.00000000E+00  9.85891966E-02
 -3.62604696E-02 -3.34990104E-01  0.00000000E+00 -2.33960229E-01 -1.52564104E-01
 -3.04236155E-02 -4.23486282E-01 -2.17585360E-02  1.48172014E-01  5.49888249E-02
  6.41685641E-01  5.62201107E-01 -2.55953734E-01  1.58627670E-01 -5.57779650E-02
  1.31737673E-01 -6.96577668E-02 -7.24798090E-02 -5.71914039E-03  1.29053257E-01
 -1.08389602E-02  2.31747168E-01 -1.84186158E-01 -2.71902159E-01 -2.68147619E-01
  0.00000000E+00  0.00000000E+00  7.38897756E-02  0.00000000E+00  0.00000000E+00
  0.00000000E+00  7.51838957E-02  0.00000000E+00  0.00000000E+00  0.00000000E+00
  0.00000000E+00  0.00000000E+00 -1.82347018E-01  4.98717025E-02  0.00000000E+00
  0.00000000E+00  0.00000000E+00  7.38897756E-02  0.00000000E+00  0.00000000E+00
  0.00000000E+00  7.51838957E-02  0.00000000E+00  0.00000000E+00  0.00000000E+00
  0.00000000E+00  0.00000000E+00  1.82347018E-01  4.98717025E-02  0.00000000E+00
 -3.04236155E-02 -4.23486282E-01 -2.17585360E-02 -1.48172014E-01  5.49888249E-02
  6.41685641E-01  5.62201107E-01  2.55953734E-01  1.58627670E-01 -5.57779650E-02
  1.31737673E-01 -6.96577668E-02  7.24798090E-02 -5.71914039E-03 -1.29053257E-01
 -1.08389602E-02  2.31747168E-01 -1.84186158E-01  2.71902159E-01 -2.68147619E-01
  3.04236155E-02  4.23486282E-01 -2.17585360E-02 -1.48172014E-01 -5.49888249E-02
 -6.41685641E-01  5.62201107E-01  2.55953734E-01 -1.58627670E-01  5.57779650E-02
 -1.31737673E-01  6.96577668E-02 -7.24798090E-02 -5.71914039E-03 -1.29053257E-01
  1.08389602E-02 -2.31747168E-01 -1.84186158E-01  2.71902159E-01  2.68147619E-01
  0.00000000E+00  0.00000000E+00  6.11067300E-02  0.00000000E+00  0.00000000E+00
  0.00000000E+00  3.40742457E-01  0.00000000E+00  0.00000000E+00  0.00000000E+00
  0.00000000E+00  0.00000000E+00 -1.15692907E-01 -2.94244229E-01  0.00000000E+00
  0.00000000E+00  0.00000000E+00  2.46611956E-01  0.00000000E+00  0.00000000E+00
  3.04236155E-02  4.23486282E-01 -2.17585360E-02  1.48172014E-01 -5.49888249E-02
 -6.41685641E-01  5.62201107E-01 -2.55953734E-01 -1.58627670E-01  5.57779650E-02
 -1.31737673E-01  6.96577668E-02  7.24798090E-02 -5.71914039E-03  1.29053257E-01
  1.08389602E-02 -2.31747168E-01 -1.84186158E-01 -2.71902159E-01  2.68147619E-01
  0.00000000E+00  0.00000000E+00  6.11067300E-02  0.00000000E+00  0.00000000E+00
  0.00000000E+00  3.40742457E-01  0.00000000E+00  0.00000000E+00  0.00000000E+00
  0.00000000E+00  0.00000000E+00  1.15692907E-01 -2.94244229E-01  0.00000000E+00
  0.00000000E+00  0.00000000E+00  2.46611956E-01  0.00000000E+00  0.00000000E+00
  7.62834292E-03  1.37180776E-01 -3.01197484E-03  4.21354372E-02  5.71778291E-02
 -4.12180414E-01 -1.91374013E-01 -7.62314531E-02  2.12946059E-02 -2.08209934E-01
  3.29704214E-02  2.25700355E-01 -3.18236051E-03 -8.39632772E-02 -5.35715217E-02
  8.03296011E-02 -6.20377171E-02 -1.42036389E-01 -8.03832783E-03 -4.69549170E-02
 -2.19392215E-02 -4.16640825E-01  0.00000000E+00  3.66878161E-02 -1.07892868E-02
  8.70067536E-01  0.00000000E+00 -6.05211653E-02  4.55134246E-01 -3.40395717E-01
  4.24262594E-02  3.48056861E-01  0.00000000E+00  0.00000000E+00 -1.55506189E-02
 -2.19392215E-02 -4.16640825E-01  0.00000000E+00 -3.66878161E-02 -1.07892868E-02
  8.70067536E-01  0.00000000E+00  6.05211653E-02  4.55134246E-01 -3.40395717E-01
  4.24262594E-02  3.48056861E-01  0.00000000E+00  0.00000000E+00  1.55506189E-02
  7.62834292E-03  1.37180776E-01 -3.01197484E-03 -4.21354372E-02  5.71778291E-02
 -4.12180414E-01 -1.91374013E-01  7.62314531E-02  2.12946059E-02 -2.08209934E-01
  3.29704214E-02  2.25700355E-01  3.18236051E-03 -8.39632772E-02  5.35715217E-02
  8.03296011E-02 -6.20377171E-02 -1.42036389E-01  8.03832783E-03 -4.69549170E-02
  7.62834292E-03  1.37180776E-01  3.01197484E-03  4.21354372E-02  5.71778291E-02
 -4.12180414E-01  1.91374013E-01 -7.62314531E-02  2.12946059E-02 -2.08209934E-01
  3.29704214E-02  2.25700355E-01  3.18236051E-03  8.39632772E-02 -5.35715217E-02
  8.03296011E-02 -6.20377171E-02  1.42036389E-01 -8.03832783E-03 -4.69549170E-02
  7.33921261E-03  2.51963114E-01  0.00000000E+00 -5.46814488E-02 -1.43936101E-01
  1.16017225E-01  0.00000000E+00  4.02379316E-01  2.67992440E-01 -7.65202343E-02
  2.09176054E-01 -1.89132956E-01  0.00000000E+00  0.00000000E+00  7.20143556E-02
 -8.42845838E-02 -1.92928990E-01  0.00000000E+00 -4.21983878E-01  2.41818414E-01
  7.62834292E-03  1.37180776E-01  3.01197484E-03 -4.21354372E-02  5.71778291E-02
 -4.12180414E-01  1.91374013E-01  7.62314531E-02  2.12946059E-02 -2.08209934E-01
  3.29704214E-02  2.25700355E-01 -3.18236051E-03  8.39632772E-02  5.35715217E-02
  8.03296011E-02 -6.20377171E-02  1.42036389E-01  8.03832783E-03 -4.69549170E-02
  7.33921261E-03  2.51963114E-01  0.00000000E+00  5.46814488E-02 -1.43936101E-01
  1.16017225E-01  0.00000000E+00 -4.02379316E-01  2.67992440E-01 -7.65202343E-02
  2.09176054E-01 -1.89132956E-01  0.00000000E+00  0.00000000E+00 -7.20143556E-02
 -8.42845838E-02 -1.92928990E-01  0.00000000E+00  4.21983878E-01  2.41818414E-01
  2.70799214E-02  1.98490838E-01  8.12212523E-02  5.66994980E-02 -4.10713709E-02
 -7.88784704E-01 -4.06842121E-01  8.07632329E-01 -2.43601189E-01 -4.04788899E-02
 -2.01276026E-01  2.30278294E-01 -1.10392375E-01  9.00685282E-02 -9.32818915E-02
 -7.46356368E-02 -2.46058565E-01 -5.81054871E-02 -9.99356731E-02  3.03513610E-01
  0.00000000E+00  0.00000000E+00 -6.47928193E-02  0.00000000E+00  0.00000000E+00
  0.00000000E+00  5.65765582E-01  0.00000000E+00  0.00000000E+00  0.00000000E+00
  0.00000000E+00  0.00000000E+00 -2.33477013E-01  1.50204058E-01  0.00000000E+00
  0.00000000E+00  0.00000000E+00  6.47928193E-02  0.00000000E+00  0.00000000E+00
  0.00000000E+00 -5.65765582E-01  0.00000000E+00  0.00000000E+00  0.00000000E+00
  0.00000000E+00  0.00000000E+00 -2.33477013E-01 -1.50204058E-01  0.00000000E+00
 -2.70799214E-02 -1.98490838E-01 -8.12212523E-02  5.66994980E-02  4.10713709E-02
  7.88784704E-01  4.06842121E-01  8.07632329E-01  2.43601189E-01  4.04788899E-02
  2.01276026E-01 -2.30278294E-01 -1.10392375E-01 -9.00685282E-02 -9.32818915E-02
  7.46356368E-02  2.46058565E-01  5.81054871E-02 -9.99356731E-02 -3.03513610E-01
 -2.70799214E-02 -1.98490838E-01  8.12212523E-02 -5.66994980E-02  4.10713709E-02
  7.88784704E-01 -4.06842121E-01 -8.07632329E-01  2.43601189E-01  4.04788899E-02
  2.01276026E-01 -2.30278294E-01 -1.10392375E-01  9.00685282E-02  9.32818915E-02
  7.46356368E-02  2.46058565E-01 -5.81054871E-02  9.99356731E-02 -3.03513610E-01
  0.00000000E+00  0.00000000E+00 -8.12604292E-03  0.00000000E+00  0.00000000E+00
  0.00000000E+00  8.77141707E-02  0.00000000E+00  0.00000000E+00  0.00000000E+00
  0.00000000E+00  0.00000000E+00  7.73587360E-02  1.88356758E-01  0.00000000E+00
  0.00000000E+00  0.00000000E+00 -4.28710026E-01  0.00000000E+00  0.00000000E+00
  2.70799214E-02  1.98490838E-01 -8.12212523E-02 -5.66994980E-02 -4.10713709E-02
 -7.88784704E-01  4.06842121E-01 -8.07632329E-01 -2.43601189E-01 -4.04788899E-02
 -2.01276026E-01  2.30278294E-01 -1.10392375E-01 -9.00685282E-02  9.32818915E-02
 -7.46356368E-02 -2.46058565E-01  5.81054871E-02  9.99356731E-02  3.03513610E-01
  0.00000000E+00  0.00000000E+00  8.12604292E-03  0.00000000E+00  0.00000000E+00
  0.00000000E+00 -8.77141707E-02  0.00000000E+00  0.00000000E+00  0.00000000E+00
  0.00000000E+00  0.00000000E+00  7.73587360E-02 -1.88356758E-01  0.00000000E+00
  0.00000000E+00  0.00000000E+00  4.28710026E-01  0.00000000E+00  0.00000000E+00
 -1.70660199E-02  6.74667508E-03  1.00229563E-02 -2.44262055E-02  8.82619605E-02
  2.09648439E-01  6.38595524E-02 -4.85895674E-03  4.53659836E-01  1.16968674E-01
 -1.72975184E-01  2.62889973E-02  3.23703424E-02  1.53828125E-01  1.97030318E-01
  2.16415667E-04 -5.96274440E-03  1.22421835E-01  1.71868399E-01 -3.16791586E-01
  0.00000000E+00  0.00000000E+00 -6.87040625E-03  0.00000000E+00  0.00000000E+00
  0.00000000E+00 -3.54924578E-01  0.00000000E+00  0.00000000E+00  0.00000000E+00
  0.00000000E+00  0.00000000E+00 -1.17544080E-01 -1.16978419E-01  0.00000000E+00
  0.00000000E+00  0.00000000E+00 -6.87040625E-03  0.00000000E+00  0.00000000E+00
  0.00000000E+00 -3.54924578E-01  0.00000000E+00  0.00000000E+00  0.00000000E+00
  0.00000000E+00  0.00000000E+00  1.17544080E-01 -1.16978419E-01  0.00000000E+00
 -1.70660199E-02  6.74667508E-03  1.00229563E-02  2.44262055E-02  8.82619605E-02
  2.09648439E-01  6.38595524E-02  4.85895674E-03  4.53659836E-01  1.16968674E-01
 -1.72975184E-01  2.62889973E-02 -3.23703424E-02  1.53828125E-01 -1.97030318E-01
  2.16415667E-04 -5.96274440E-03  1.22421835E-01 -1.71868399E-01 -3.16791586E-01
  1.70660199E-02 -6.74667508E-03  1.00229563E-02  2.44262055E-02 -8.82619605E-02
 -2.09648439E-01  6.38595524E-02  4.85895674E-03 -4.53659836E-01 -1.16968674E-01
  1.72975184E-01 -2.62889973E-02  3.23703424E-02  1.53828125E-01 -1.97030318E-01
 -2.16415667E-04  5.96274440E-03  1.22421835E-01 -1.71868399E-01  3.16791586E-01
  0.00000000E+00  0.00000000E+00  1.01687309E-01  0.00000000E+00  0.00000000E+00
  0.00000000E+00  6.00552154E-01  0.00000000E+00  0.00000000E+00  0.00000000E+00
  0.00000000E+00  0.00000000E+00  2.23649017E-01 -2.46579120E-01  0.00000000E+00
  0.00000000E+00  0.00000000E+00 -3.10444978E-01  0.00000000E+00  0.00000000E+00
  1.70660199E-02 -6.74667508E-03  1.00229563E-02 -2.44262055E-02 -8.82619605E-02
 -2.09648439E-01  6.38595524E-02 -4.85895674E-03 -4.53659836E-01 -1.16968674E-01
  1.72975184E-01 -2.62889973E-02 -3.23703424E-02  1.53828125E-01  1.97030318E-01
 -2.16415667E-04  5.96274440E-03  1.22421835E-01  1.71868399E-01  3.16791586E-01
  0.00000000E+00  0.00000000E+00  1.01687309E-01  0.00000000E+00  0.00000000E+00
  0.00000000E+00  6.00552154E-01  0.00000000E+00  0.00000000E+00  0.00000000E+00
  0.00000000E+00  0.00000000E+00 -2.23649017E-01 -2.46579120E-01  0.00000000E+00
  0.00000000E+00  0.00000000E+00 -3.10444978E-01  0.00000000E+00  0.00000000E+00
  5.89509918E-02  6.79245623E-01 -2.34641557E-02  4.32699379E-02  2.96662340E-02
 -5.12480894E+00 -2.13391462E+00  1.80236303E+00  1.66006265E-02 -1.10442542E-01
 -6.32709786E-02  3.48338005E-02 -8.95364452E-02 -1.50031754E-01 -1.61213281E-01
 -7.12582429E-02 -5.26803171E-01 -3.27214660E-02 -8.18231021E-02  3.31808255E-02
 -5.85834906E-02 -9.95201724E-01  0.00000000E+00 -1.23012659E-01  1.19276962E-01
  7.47862729E+00  0.00000000E+00 -1.90193380E+00  2.01764139E+00 -1.36422254E-01
  8.02961050E-02  2.64301955E-01  0.00000000E+00  0.00000000E+00 -4.07698340E-01
  5.85834906E-02  9.95201724E-01  0.00000000E+00 -1.23012659E-01 -1.19276962E-01
 -7.47862729E+00  0.00000000E+00 -1.90193380E+00 -2.01764139E+00  1.36422254E-01
 -8.02961050E-02 -2.64301955E-01  0.00000000E+00  0.00000000E+00 -4.07698340E-01
 -5.89509918E-02 -6.79245623E-01  2.34641557E-02  4.32699379E-02 -2.96662340E-02
  5.12480894E+00  2.13391462E+00  1.80236303E+00 -1.66006265E-02  1.10442542E-01
  6.32709786E-02 -3.48338005E-02 -8.95364452E-02  1.50031754E-01 -1.61213281E-01
  7.12582429E-02  5.26803171E-01  3.27214660E-02 -8.18231021E-02 -3.31808255E-02
  5.89509918E-02  6.79245623E-01  2.34641557E-02  4.32699379E-02  2.96662340E-02
 -5.12480894E+00  2.13391462E+00  1.80236303E+00  1.66006265E-02 -1.10442542E-01
 -6.32709786E-02  3.48338005E-02  8.95364452E-02  1.50031754E-01 -1.61213281E-01
 -7.12582429E-02 -5.26803171E-01  3.27214660E-02 -8.18231021E-02  3.31808255E-02
 -3.26359355E-02 -1.33043517E-01  0.00000000E+00  5.01888191E-02 -1.37937565E-02
  3.62539243E+00  0.00000000E+00 -7.27720979E-01 -1.29254022E+00  2.38782824E-01
  1.19958299E-01 -1.74322618E-01  0.00000000E+00  0.00000000E+00 -2.40095241E-01
  1.10661239E-01  1.77206807E-02  0.00000000E+00  1.98195324E-02  3.14380505E-01
 -5.89509918E-02 -6.79245623E-01 -2.34641557E-02  4.32699379E-02 -2.96662340E-02
  5.12480894E+00 -2.13391462E+00  1.80236303E+00 -1.66006265E-02  1.10442542E-01
  6.32709786E-02 -3.48338005E-02  8.95364452E-02 -1.50031754E-01 -1.61213281E-01
  7.12582429E-02  5.26803171E-01 -3.27214660E-02 -8.18231021E-02 -3.31808255E-02
  3.26359355E-02  1.33043517E-01  0.00000000E+00  5.01888191E-02  1.37937565E-02
 -3.62539243E+00  0.00000000E+00 -7.27720979E-01  1.29254022E+00 -2.38782824E-01
 -1.19958299E-01  1.74322618E-01  0.00000000E+00  0.00000000E+00 -2.40095241E-01
 -1.10661239E-01 -1.77206807E-02  0.00000000E+00  1.98195324E-02 -3.14380505E-01
 -3.41067705E-02 -1.27613705E-01  6.79185868E-02  2.10180092E-02  2.03873668E-02
  7.93462542E-01  9.50854287E-01  3.14195673E-02  3.27719828E-01 -3.15233659E-02
 -1.39808590E-01  1.18400395E-01 -1.38134246E-01  2.46077332E-02  3.26980508E-02
  3.43461058E-02  2.37770928E-01 -2.24856198E-01 -3.32195904E-01 -1.45563306E-01
  0.00000000E+00  0.00000000E+00  8.68309364E-02  0.00000000E+00  0.00000000E+00
  0.00000000E+00 -1.62237563E-03  0.00000000E+00  0.00000000E+00  0.00000000E+00
  0.00000000E+00  0.00000000E+00  3.09368642E-01  1.80564754E-01  0.00000000E+00
  0.00000000E+00  0.00000000E+00 -8.68309364E-02  0.00000000E+00  0.00000000E+00
  0.00000000E+00  1.62237563E-03  0.00000000E+00  0.00000000E+00  0.00000000E+00
  0.00000000E+00  0.00000000E+00  3.09368642E-01 -1.80564754E-01  0.00000000E+00
  3.41067705E-02  1.27613705E-01 -6.79185868E-02  2.10180092E-02 -2.03873668E-02
 -7.93462542E-01 -9.50854287E-01  3.14195673E-02 -3.27719828E-01  3.15233659E-02
  1.39808590E-01 -1.18400395E-01 -1.38134246E-01 -2.46077332E-02  3.26980508E-02
 -3.43461058E-02 -2.37770928E-01  2.24856198E-01 -3.32195904E-01  1.45563306E-01
  3.41067705E-02  1.27613705E-01  6.79185868E-02 -2.10180092E-02 -2.03873668E-02
 -7.93462542E-01  9.50854287E-01 -3.14195673E-02 -3.27719828E-01  3.15233659E-02
  1.39808590E-01 -1.18400395E-01 -1.38134246E-01  2.46077332E-02 -3.26980508E-02
 -3.43461058E-02 -2.37770928E-01 -2.24856198E-01  3.32195904E-01  1.45563306E-01
  0.00000000E+00  0.00000000E+00  1.08250639E-01  0.00000000E+00  0.00000000E+00
  0.00000000E+00  6.99806158E-01  0.00000000E+00  0.00000000E+00  0.00000000E+00
  0.00000000E+00  0.00000000E+00  1.04328145E-01 -3.69507097E-01  0.00000000E+00
  0.00000000E+00  0.00000000E+00  6.39400793E-03  0.00000000E+00  0.00000000E+00
 -3.41067705E-02 -1.27613705E-01 -6.79185868E-02 -2.10180092E-02  2.03873668E-02
  7.93462542E-01 -9.50854287E-01 -3.14195673E-02  3.27719828E-01 -3.15233659E-02
 -1.39808590E-01  1.18400395E-01 -1.38134246E-01 -2.46077332E-02 -3.26980508E-02
  3.43461058E-02  2.37770928E-01  2.24856198E-01  3.32195904E-01 -1.45563306E-01
  0.00000000E+00  0.00000000E+00 -1.08250639E-01  0.00000000E+00  0.00000000E+00
  0.00000000E+00 -6.99806158E-01  0.00000000E+00  0.00000000E+00  0.00000000E+00
  0.00000000E+00  0.00000000E+00  1.04328145E-01  3.69507097E-01  0.00000000E+00
  0.00000000E+00  0.00000000E+00 -6.39400793E-03  0.00000000E+00  0.00000000E+00
  7.28369267E-02  7.00581755E-01 -1.43487633E-01 -1.34270032E-01 -6.36810068E-02
 -2.51724262E+00 -1.79262078E+00  8.46758973E-01 -7.30815322E-02 -2.67492006E-01
  1.01730154E-01  2.11379076E-01  1.47670770E-01  1.32216848E-01  7.75858599E-02
  1.39418042E-02 -6.60475083E-01 -1.31365013E-01  1.08878533E-01  7.61829930E-02
 -4.14171772E-02 -9.25641197E-02  0.00000000E+00 -4.45698946E-02  2.33581926E-01
  2.29146684E+00  0.00000000E+00 -1.56864593E-01  7.98128132E-01  1.67852492E-01
 -1.36152984E-01  1.67139341E-02  0.00000000E+00  0.00000000E+00 -6.90004642E-02
 -4.14171772E-02 -9.25641197E-02  0.00000000E+00  4.45698946E-02  2.33581926E-01
  2.29146684E+00  0.00000000E+00  1.56864593E-01  7.98128132E-01  1.67852492E-01
 -1.36152984E-01  1.67139341E-02  0.00000000E+00  0.00000000E+00  6.90004642E-02
  7.28369267E-02  7.00581755E-01 -1.43487633E-01  1.34270032E-01 -6.36810068E-02
 -2.51724262E+00 -1.79262078E+00 -8.46758973E-01 -7.30815322E-02 -2.67492006E-01
  1.01730154E-01  2.11379076E-01 -1.47670770E-01  1.32216848E-01 -7.75858599E-02
  1.39418042E-02 -6.60475083E-01 -1.31365013E-01 -1.08878533E-01  7.61829930E-02
  7.28369267E-02  7.00581755E-01  1.43487633E-01 -1.34270032E-01 -6.36810068E-02
 -2.51724262E+00  1.79262078E+00  8.46758973E-01 -7.30815322E-02 -2.67492006E-01
  1.01730154E-01  2.11379076E-01 -1.47670770E-01 -1.32216848E-01  7.75858599E-02
  1.39418042E-02 -6.60475083E-01  1.31365013E-01  1.08878533E-01  7.61829930E-02
 -7.06630110E-02 -1.14754022E+00  0.00000000E+00  2.13168498E-01  2.60380144E-03
  3.09050087E+00  0.00000000E+00 -1.04465160E+00 -2.09328078E+00 -1.67878340E-01
 -5.60095282E-02  3.42580556E-01  0.00000000E+00  0.00000000E+00  1.22447452E-01
 -2.26648446E-02  7.69978052E-01  0.00000000E+00  5.17252224E-02 -2.15875109E-01
  7.28369267E-02  7.00581755E-01  1.43487633E-01  1.34270032E-01 -6.36810068E-02
 -2.51724262E+00  1.79262078E+00 -8.46758973E-01 -7.30815322E-02 -2.67492006E-01
  1.01730154E-01  2.11379076E-01  1.47670770E-01 -1.32216848E-01 -7.75858599E-02
  1.39418042E-02 -6.60475083E-01  1.31365013E-01 -1.08878533E-01  7.61829930E-02
 -7.06630110E-02 -1.14754022E+00  0.00000000E+00 -2.13168498E-01  2.60380144E-03
  3.09050087E+00  0.00000000E+00  1.04465160E+00 -2.09328078E+00 -1.67878340E-01
 -5.60095282E-02  3.42580556E-01  0.00000000E+00  0.00000000E+00 -1.22447452E-01
 -2.26648446E-02  7.69978052E-01  0.00000000E+00 -5.17252224E-02 -2.15875109E-01
  1.41259308E-02  2.16440259E-01  1.12068761E-01 -9.28345094E-03 -9.18428935E-03
  4.10294373E-01 -3.62416451E-01 -5.11970740E-01 -2.59581460E-01 -8.76982783E-02
  3.88304369E-02  6.79601280E-02  1.90361235E-02 -2.09453486E-02 -8.84578880E-02
  2.16035081E-02 -8.27169759E-02  9.49766600E-02  1.45029806E-01  2.22358264E-01
  1.50407503E-02  4.67743055E-01  0.00000000E+00 -2.41539769E-02  3.50614470E-02
 -1.49654812E+00  0.00000000E+00  8.48463024E-01 -6.85633364E-02 -3.48269053E-01
  1.18324381E-02  2.50171849E-01  0.00000000E+00  0.00000000E+00  4.25527260E-01
 -1.50407503E-02 -4.67743055E-01  0.00000000E+00 -2.41539769E-02 -3.50614470E-02
  1.49654812E+00  0.00000000E+00  8.48463024E-01  6.85633364E-02  3.48269053E-01
 -1.18324381E-02 -2.50171849E-01  0.00000000E+00  0.00000000E+00  4.25527260E-01
 -1.41259308E-02 -2.16440259E-01 -1.12068761E-01 -9.28345094E-03  9.18428935E-03
 -4.10294373E-01  3.62416451E-01 -5.11970740E-01  2.59581460E-01  8.76982783E-02
 -3.88304369E-02 -6.79601280E-02  1.90361235E-02  2.09453486E-02 -8.84578880E-02
 -2.16035081E-02  8.27169759E-02 -9.49766600E-02  1.45029806E-01 -2.22358264E-01
  1.41259308E-02  2.16440259E-01 -1.12068761E-01 -9.28345094E-03 -9.18428935E-03
  4.10294373E-01  3.62416451E-01 -5.11970740E-01 -2.59581460E-01 -8.76982783E-02
  3.88304369E-02  6.79601280E-02 -1.90361235E-02  2.09453486E-02 -8.84578880E-02
  2.16035081E-02 -8.27169759E-02 -9.49766600E-02  1.45029806E-01  2.22358264E-01
  4.38501613E-02  5.21671075E-01  0.00000000E+00  1.11570630E-01 -2.02148484E-01
 -1.81211657E+00  0.00000000E+00  1.87842307E+00  4.43016866E-01  1.73913105E-01
 -3.15745557E-01  7.89271060E-02  0.00000000E+00  0.00000000E+00 -1.39765607E-02
 -6.15407679E-02 -4.16979970E-01  0.00000000E+00 -2.92341286E-01  1.88076642E-01
 -1.41259308E-02 -2.16440259E-01  1.12068761E-01 -9.28345094E-03  9.18428935E-03
 -4.10294373E-01 -3.62416451E-01 -5.11970740E-01  2.59581460E-01  8.76982783E-02
 -3.88304369E-02 -6.79601280E-02 -1.90361235E-02 -2.09453486E-02 -8.84578880E-02
 -2.16035081E-02  8.27169759E-02  9.49766600E-02  1.45029806E-01 -2.22358264E-01
 -4.38501613E-02 -5.21671075E-01  0.00000000E+00  1.11570630E-01  2.02148484E-01
  1.81211657E+00  0.00000000E+00  1.87842307E+00 -4.43016866E-01 -1.73913105E-01
  3.15745557E-01 -7.89271060E-02  0.00000000E+00  0.00000000E+00 -1.39765607E-02
  6.15407679E-02  4.16979970E-01  0.00000000E+00 -2.92341286E-01 -1.88076642E-01
  4.87370777E-02  5.27951056E-01 -1.55145456E-01  1.69086225E-01 -2.76062139E-02
 -3.57070392E+00 -1.57790862E+00  1.38598869E+00 -1.72233613E-01 -1.14868521E-01
 -3.52578675E-02  1.89060031E-01  1.71723573E-01 -8.74578704E-02  4.20170165E-02
  1.72862941E-02 -6.26450477E-01 -2.71548498E-01  1.53415675E-01 -1.74266602E-02
 -1.62216560E-03 -1.82312364E-01  0.00000000E+00 -3.55001839E-02  1.27265413E-01
  2.87642723E+00  0.00000000E+00 -5.48550703E-01  8.96423317E-01 -1.18204482E-01
  3.53423447E-03  2.34366472E-01  0.00000000E+00  0.00000000E+00 -2.69863681E-01
  1.62216560E-03  1.82312364E-01  0.00000000E+00 -3.55001839E-02 -1.27265413E-01
 -2.87642723E+00  0.00000000E+00 -5.48550703E-01 -8.96423317E-01  1.18204482E-01
 -3.53423447E-03 -2.34366472E-01  0.00000000E+00  0.00000000E+00 -2.69863681E-01
 -4.87370777E-02 -5.27951056E-01  1.55145456E-01  1.69086225E-01  2.76062139E-02
  3.57070392E+00  1.57790862E+00  1.38598869E+00  1.72233613E-01  1.14868521E-01
  3.52578675E-02 -1.89060031E-01  1.71723573E-01  8.74578704E-02  4.20170165E-02
 -1.72862941E-02  6.26450477E-01  2.71548498E-01  1.53415675E-01  1.74266602E-02
  4.87370777E-02  5.27951056E-01  1.55145456E-01  1.69086225E-01 -2.76062139E-02
 -3.57070392E+00  1.57790862E+00  1.38598869E+00 -1.72233613E-01 -1.14868521E-01
 -3.52578675E-02  1.89060031E-01 -1.71723573E-01  8.74578704E-02  4.20170165E-02
  1.72862941E-02 -6.26450477E-01  2.71548498E-01  1.53415675E-01 -1.74266602E-02
 -4.89465588E-02 -4.16647301E-01  0.00000000E+00 -1.46459125E-01 -2.15218194E-01
  3.86006516E+00  0.00000000E+00 -1.18766710E+00 -1.49078940E+00 -7.80778264E-02
  3.85905542E-02  3.26794920E-02  0.00000000E+00  0.00000000E+00  2.25537658E-01
 -7.18293949E-02  5.15847685E-01  0.00000000E+00 -1.89070930E-01 -1.82610477E-01
 -4.87370777E-02 -5.27951056E-01 -1.55145456E-01  1.69086225E-01  2.76062139E-02
  3.57070392E+00 -1.57790862E+00  1.38598869E+00  1.72233613E-01  1.14868521E-01
  3.52578675E-02 -1.89060031E-01 -1.71723573E-01 -8.74578704E-02  4.20170165E-02
 -1.72862941E-02  6.26450477E-01 -2.71548498E-01  1.53415675E-01  1.74266602E-02
  4.89465588E-02  4.16647301E-01  0.00000000E+00 -1.46459125E-01  2.15218194E-01
 -3.86006516E+00  0.00000000E+00 -1.18766710E+00  1.49078940E+00  7.80778264E-02
 -3.85905542E-02 -3.26794920E-02  0.00000000E+00  0.00000000E+00  2.25537658E-01
  7.18293949E-02 -5.15847685E-01  0.00000000E+00 -1.89070930E-01  1.82610477E-01
 -9.49871206E-02 -1.00389440E+00  1.14613790E-02 -2.20329907E-01 -1.73970264E-02
  4.24389613E+00  1.99804043E+00 -2.12178448E+00 -2.27085805E-01  1.64324931E-02
  1.48456100E-01 -1.61479868E-01 -2.90820383E-01 -2.81691490E-02  3.17827340E-03
  7.18994403E-03  9.38785860E-01  2.40681379E-01 -1.77550694E-01  5.65671273E-02
  0.00000000E+00  0.00000000E+00  2.60114524E-01  0.00000000E+00  0.00000000E+00
  0.00000000E+00  1.02371238E+00  0.00000000E+00  0.00000000E+00  0.00000000E+00
  0.00000000E+00  0.00000000E+00 -2.66202310E-01  1.70889289E-01  0.00000000E+00
  0.00000000E+00  0.00000000E+00 -2.60114524E-01  0.00000000E+00  0.00000000E+00
  0.00000000E+00 -1.02371238E+00  0.00000000E+00  0.00000000E+00  0.00000000E+00
  0.00000000E+00  0.00000000E+00 -2.66202310E-01 -1.70889289E-01  0.00000000E+00
  9.49871206E-02  1.00389440E+00 -1.14613790E-02 -2.20329907E-01  1.73970264E-02
 -4.24389613E+00 -1.99804043E+00 -2.12178448E+00  2.27085805E-01 -1.64324931E-02
 -1.48456100E-01  1.61479868E-01 -2.90820383E-01  2.81691490E-02  3.17827340E-03
 -7.18994403E-03 -9.38785860E-01 -2.40681379E-01 -1.77550694E-01 -5.65671273E-02
  9.49871206E-02  1.00389440E+00  1.14613790E-02  2.20329907E-01  1.73970264E-02
 -4.24389613E+00  1.99804043E+00  2.12178448E+00  2.27085805E-01 -1.64324931E-02
 -1.48456100E-01  1.61479868E-01 -2.90820383E-01 -2.81691490E-02 -3.17827340E-03
 -7.18994403E-03 -9.38785860E-01  2.40681379E-01  1.77550694E-01 -5.65671273E-02
  0.00000000E+00  0.00000000E+00  2.34652170E-01  0.00000000E+00  0.00000000E+00
  0.00000000E+00  3.46579765E-01  0.00000000E+00  0.00000000E+00  0.00000000E+00
  0.00000000E+00  0.00000000E+00 -1.98086802E-01 -9.18339762E-02  0.00000000E+00
  0.00000000E+00  0.00000000E+00  1.20022211E-01  0.00000000E+00  0.00000000E+00
 -9.49871206E-02 -1.00389440E+00 -1.14613790E-02  2.20329907E-01 -1.73970264E-02
  4.24389613E+00 -1.99804043E+00  2.12178448E+00 -2.27085805E-01  1.64324931E-02
  1.48456100E-01 -1.61479868E-01 -2.90820383E-01  2.81691490E-02 -3.17827340E-03
  7.18994403E-03  9.38785860E-01 -2.40681379E-01  1.77550694E-01  5.65671273E-02
  0.00000000E+00  0.00000000E+00 -2.34652170E-01  0.00000000E+00  0.00000000E+00
  0.00000000E+00 -3.46579765E-01  0.00000000E+00  0.00000000E+00  0.00000000E+00
  0.00000000E+00  0.00000000E+00 -1.98086802E-01  9.18339762E-02  0.00000000E+00
  0.00000000E+00  0.00000000E+00 -1.20022211E-01  0.00000000E+00  0.00000000E+00
  9.80635687E-03  9.51729741E-02 -3.94758232E-02 -2.09863857E-02 -7.95574413E-02
 -3.74884571E-01 -3.43481795E-01  2.53797285E-01 -1.57272805E-01 -6.43264838E-02
  2.67890017E-02  5.66798378E-02  1.46071582E-02 -4.44619606E-01  1.58933381E-01
 -2.42988103E-02 -1.69110054E-01 -6.66768584E-02 -2.82331142E-03 -3.15225374E-01
  4.48544454E-02 -1.28386072E-01  0.00000000E+00  7.64798174E-02 -9.97168420E-02
 -1.30945728E-01  0.00000000E+00 -1.51803328E-01 -1.07742430E-01 -1.26286224E-01
  3.05780399E-01 -8.43091534E-02  0.00000000E+00  0.00000000E+00 -1.45183126E-02
  4.48544454E-02 -1.28386072E-01  0.00000000E+00 -7.64798174E-02 -9.97168420E-02
 -1.30945728E-01  0.00000000E+00  1.51803328E-01 -1.07742430E-01 -1.26286224E-01
  3.05780399E-01 -8.43091534E-02  0.00000000E+00  0.00000000E+00  1.45183126E-02
  9.80635687E-03  9.51729741E-02 -3.94758232E-02  2.09863857E-02 -7.95574413E-02
 -3.74884571E-01 -3.43481795E-01 -2.53797285E-01 -1.57272805E-01 -6.43264838E-02
  2.67890017E-02  5.66798378E-02 -1.46071582E-02 -4.44619606E-01 -1.58933381E-01
 -2.42988103E-02 -1.69110054E-01 -6.66768584E-02  2.82331142E-03 -3.15225374E-01
  9.80635687E-03  9.51729741E-02  3.94758232E-02 -2.09863857E-02 -7.95574413E-02
 -3.74884571E-01  3.43481795E-01  2.53797285E-01 -1.57272805E-01 -6.43264838E-02
  2.67890017E-02  5.66798378E-02 -1.46071582E-02  4.44619606E-01  1.58933381E-01
 -2.42988103E-02 -1.69110054E-01  6.66768584E-02 -2.82331142E-03 -3.15225374E-01
 -7.47054256E-02 -1.63336755E-01  0.00000000E+00  3.72824672E-02 -8.21613738E-02
  9.58834094E-01  0.00000000E+00 -4.20356006E-01 -7.77011903E-01  1.64598483E-02
 -3.31074283E-01  1.71749248E-01  0.00000000E+00  0.00000000E+00  1.23913428E-02
  3.87828261E-02  3.08586938E-01  0.00000000E+00  1.58981312E-01 -1.38138667E-01
  9.80635687E-03  9.51729741E-02  3.94758232E-02  2.09863857E-02 -7.95574413E-02
 -3.74884571E-01  3.43481795E-01 -2.53797285E-01 -1.57272805E-01 -6.43264838E-02
  2.67890017E-02  5.66798378E-02  1.46071582E-02  4.44619606E-01 -1.58933381E-01
 -2.42988103E-02 -1.69110054E-01  6.66768584E-02  2.82331142E-03 -3.15225374E-01
 -7.47054256E-02 -1.63336755E-01  0.00000000E+00 -3.72824672E-02 -8.21613738E-02
  9.58834094E-01  0.00000000E+00  4.20356006E-01 -7.77011903E-01  1.64598483E-02
 -3.31074283E-01  1.71749248E-01  0.00000000E+00  0.00000000E+00 -1.23913428E-02
  3.87828261E-02  3.08586938E-01  0.00000000E+00 -1.58981312E-01 -1.38138667E-01
 -6.42210331E-02 -1.57514997E-01  8.64584854E-02  4.85996173E-03 -3.59899193E-02
  6.68912747E-01  5.58764635E-01 -2.96683799E-01 -2.04566131E-01  2.54040810E-01
 -3.19565007E-01 -6.20795653E-02 -2.79072527E-02 -1.32417521E-01 -1.62321253E-02
  1.57157501E-02  2.51256070E-01  1.93918811E-01  1.34276884E-01  1.43285627E-02
  0.00000000E+00  0.00000000E+00  1.88728289E-01  0.00000000E+00  0.00000000E+00
  0.00000000E+00  5.27188572E-01  0.00000000E+00  0.00000000E+00  0.00000000E+00
  0.00000000E+00  0.00000000E+00 -2.82591132E-02  4.99449802E-01  0.00000000E+00
  0.00000000E+00  0.00000000E+00  1.88728289E-01  0.00000000E+00  0.00000000E+00
  0.00000000E+00  5.27188572E-01  0.00000000E+00  0.00000000E+00  0.00000000E+00
  0.00000000E+00  0.00000000E+00  2.82591132E-02  4.99449802E-01  0.00000000E+00
 -6.42210331E-02 -1.57514997E-01  8.64584854E-02 -4.85996173E-03 -3.59899193E-02
  6.68912747E-01  5.58764635E-01  2.96683799E-01 -2.04566131E-01  2.54040810E-01
 -3.19565007E-01 -6.20795653E-02  2.79072527E-02 -1.32417521E-01  1.62321253E-02
  1.57157501E-02  2.51256070E-01  1.93918811E-01 -1.34276884E-01  1.43285627E-02
  6.42210331E-02  1.57514997E-01  8.64584854E-02 -4.85996173E-03  3.59899193E-02
 -6.68912747E-01  5.58764635E-01  2.96683799E-01  2.04566131E-01 -2.54040810E-01
  3.19565007E-01  6.20795653E-02 -2.79072527E-02 -1.32417521E-01  1.62321253E-02
 -1.57157501E-02 -2.51256070E-01  1.93918811E-01 -1.34276884E-01 -1.43285627E-02
  0.00000000E+00  0.00000000E+00  8.70831063E-02  0.00000000E+00  0.00000000E+00
  0.00000000E+00  2.66434538E-02  0.00000000E+00  0.00000000E+00  0.00000000E+00
  0.00000000E+00  0.00000000E+00 -2.23345812E-01 -3.51632658E-01  0.00000000E+00
  0.00000000E+00  0.00000000E+00  3.49034703E-01  0.00000000E+00  0.00000000E+00
  6.42210331E-02  1.57514997E-01  8.64584854E-02  4.85996173E-03  3.59899193E-02
 -6.68912747E-01  5.58764635E-01 -2.96683799E-01  2.04566131E-01 -2.54040810E-01
  3.19565007E-01  6.20795653E-02  2.79072527E-02 -1.32417521E-01 -1.62321253E-02
 -1.57157501E-02 -2.51256070E-01  1.93918811E-01  1.34276884E-01 -1.43285627E-02
  0.00000000E+00  0.00000000E+00  8.70831063E-02  0.00000000E+00  0.00000000E+00
  0.00000000E+00  2.66434538E-02  0.00000000E+00  0.00000000E+00  0.00000000E+00
  0.00000000E+00  0.00000000E+00  2.23345812E-01 -3.51632658E-01  0.00000000E+00
  0.00000000E+00  0.00000000E+00  3.49034703E-01  0.00000000E+00  0.00000000E+00
 -2.38637963E-02 -3.07463896E-02 -8.15781638E-02 -1.13814284E-01 -9.95584032E-02
 -9.03849568E-01 -4.33218814E-01 -1.14704575E-01 -2.22749977E-01 -1.62743015E-01
  3.65046827E-01 -2.98940576E-01 -3.62781311E-03 -1.02657993E-01 -2.12357083E-02
 -5.30186465E-03  6.35273151E-02 -5.28740682E-03 -1.11184513E-01  6.91158698E-03
 -2.53532617E-02 -2.01847314E-02  0.00000000E+00 -1.64926609E-01 -3.35803950E-02
  8.52219412E-01  0.00000000E+00 -4.36165273E-01 -8.51642180E-02  7.01330354E-02
  2.79079129E-01 -3.51389884E-01  0.00000000E+00  0.00000000E+00 -7.53589146E-02
  2.53532617E-02  2.01847314E-02  0.00000000E+00 -1.64926609E-01  3.35803950E-02
 -8.52219412E-01  0.00000000E+00 -4.36165273E-01  8.51642180E-02 -7.01330354E-02
 -2.79079129E-01  3.51389884E-01  0.00000000E+00  0.00000000E+00 -7.53589146E-02
  2.38637963E-02  3.07463896E-02  8.15781638E-02 -1.13814284E-01  9.95584032E-02
  9.03849568E-01  4.33218814E-01 -1.14704575E-01  2.22749977E-01  1.62743015E-01
 -3.65046827E-01  2.98940576E-01 -3.62781311E-03  1.02657993E-01 -2.12357083E-02
  5.30186465E-03 -6.35273151E-02  5.28740682E-03 -1.11184513E-01 -6.91158698E-03
 -2.38637963E-02 -3.07463896E-02  8.15781638E-02 -1.13814284E-01 -9.95584032E-02
 -9.03849568E-01  4.33218814E-01 -1.14704575E-01 -2.22749977E-01 -1.62743015E-01
  3.65046827E-01 -2.98940576E-01  3.62781311E-03  1.02657993E-01 -2.12357083E-02
 -5.30186465E-03  6.35273151E-02  5.28740682E-03 -1.11184513E-01  6.91158698E-03
 -9.14884446E-02 -7.36723097E-01  0.00000000E+00 -9.14036203E-02  2.98204691E-02
  3.39732030E+00  0.00000000E+00 -1.22865336E+00 -2.01405521E+00  1.88844531E-01
  7.63967448E-02 -3.00418422E-01  0.00000000E+00  0.00000000E+00  3.58152498E-01
  6.36835300E-02  6.98030077E-01  0.00000000E+00 -3.69382700E-01  1.14429996E-01
  2.38637963E-02  3.07463896E-02 -8.15781638E-02 -1.13814284E-01  9.95584032E-02
  9.03849568E-01 -4.33218814E-01 -1.14704575E-01  2.22749977E-01  1.62743015E-01
 -3.65046827E-01  2.98940576E-01  3.62781311E-03 -1.02657993E-01 -2.12357083E-02
  5.30186465E-03 -6.35273151E-02 -5.28740682E-03 -1.11184513E-01 -6.91158698E-03
  9.14884446E-02  7.36723097E-01  0.00000000E+00 -9.14036203E-02 -2.98204691E-02
 -3.39732030E+00  0.00000000E+00 -1.22865336E+00  2.01405521E+00 -1.88844531E-01
 -7.63967448E-02  3.00418422E-01  0.00000000E+00  0.00000000E+00  3.58152498E-01
 -6.36835300E-02 -6.98030077E-01  0.00000000E+00 -3.69382700E-01 -1.14429996E-01
  5.34947566E-03  4.14572444E-01  9.24918143E-02 -2.22957150E-02  1.33640528E-02
 -2.06665511E+00 -6.53728357E-01  1.06662500E+00  1.05414704E-01 -2.35384609E-01
 -8.99433889E-02  1.38528970E-01 -1.65811703E-01  6.80361175E-02  1.18821709E-01
 -1.94087466E-02 -2.17552155E-01 -9.39266245E-02 -2.22202723E-01 -7.04252740E-02
 -3.22472988E-02 -9.28977467E-02  0.00000000E+00 -1.39427473E-01  4.16310720E-02
  2.53628495E+00  0.00000000E+00 -8.05414771E-01  3.66917334E-01 -2.53298800E-01
  2.56366516E-01  2.44227823E-02  0.00000000E+00  0.00000000E+00  3.66029799E-01
  3.22472988E-02  9.28977467E-02  0.00000000E+00 -1.39427473E-01 -4.16310720E-02
 -2.53628495E+00  0.00000000E+00 -8.05414771E-01 -3.66917334E-01  2.53298800E-01
 -2.56366516E-01 -2.44227823E-02  0.00000000E+00  0.00000000E+00  3.66029799E-01
 -5.34947566E-03 -4.14572444E-01 -9.24918143E-02 -2.22957150E-02 -1.33640528E-02
  2.06665511E+00  6.53728357E-01  1.06662500E+00 -1.05414704E-01  2.35384609E-01
  8.99433889E-02 -1.38528970E-01 -1.65811703E-01 -6.80361175E-02  1.18821709E-01
  1.94087466E-02  2.17552155E-01  9.39266245E-02 -2.22202723E-01  7.04252740E-02
  5.34947566E-03  4.14572444E-01 -9.24918143E-02 -2.22957150E-02  1.33640528E-02
 -2.06665511E+00  6.53728357E-01  1.06662500E+00  1.05414704E-01 -2.35384609E-01
 -8.99433889E-02  1.38528970E-01  1.65811703E-01 -6.80361175E-02  1.18821709E-01
 -1.94087466E-02 -2.17552155E-01  9.39266245E-02 -2.22202723E-01 -7.04252740E-02
 -4.56741892E-02  3.07034922E-03  0.00000000E+00 -1.84791275E-01 -6.85109816E-02
  1.98459309E+00  0.00000000E+00 -1.11486291E+00 -4.99803680E-01 -4.23868547E-01
  5.34934436E-01 -2.29562279E-01  0.00000000E+00  0.00000000E+00 -4.93684305E-02
  3.67576821E-02  2.39154152E-01  0.00000000E+00 -1.07335402E-01 -1.27543412E-02
 -5.34947566E-03 -4.14572444E-01  9.24918143E-02 -2.22957150E-02 -1.33640528E-02
  2.06665511E+00 -6.53728357E-01  1.06662500E+00 -1.05414704E-01  2.35384609E-01
  8.99433889E-02 -1.38528970E-01  1.65811703E-01  6.80361175E-02  1.18821709E-01
  1.94087466E-02  2.17552155E-01 -9.39266245E-02 -2.22202723E-01  7.04252740E-02
  4.56741892E-02 -3.07034922E-03  0.00000000E+00 -1.84791275E-01  6.85109816E-02
 -1.98459309E+00  0.00000000E+00 -1.11486291E+00  4.99803680E-01  4.23868547E-01
 -5.34934436E-01  2.29562279E-01  0.00000000E+00  0.00000000E+00 -4.93684305E-02
 -3.67576821E-02 -2.39154152E-01  0.00000000E+00 -1.07335402E-01  1.27543412E-02
 -1.82307760E-02 -2.33489919E-01 -5.81272992E-02 -1.96427887E-02 -7.76540095E-02
  8.40792675E-01  5.06147129E-01 -5.20126768E-01 -5.04945977E-01 -7.49087461E-04
  1.27946079E-01 -6.53302004E-02  1.92251285E-02 -2.90606887E-01 -2.97539489E-01
  3.80882492E-02  2.02829707E-01 -4.27099419E-02 -2.27417531E-02  1.67641436E-01
  0.00000000E+00  0.00000000E+00  6.48255582E-02  0.00000000E+00  0.00000000E+00
  0.00000000E+00  5.37244220E-01  0.00000000E+00  0.00000000E+00  0.00000000E+00
  0.00000000E+00  0.00000000E+00  5.30528578E-01  2.94425888E-01  0.00000000E+00
  0.00000000E+00  0.00000000E+00 -6.48255582E-02  0.00000000E+00  0.00000000E+00
  0.00000000E+00 -5.37244220E-01  0.00000000E+00  0.00000000E+00  0.00000000E+00
  0.00000000E+00  0.00000000E+00  5.30528578E-01 -2.94425888E-01  0.00000000E+00
  1.82307760E-02  2.33489919E-01  5.81272992E-02 -1.96427887E-02  7.76540095E-02
 -8.40792675E-01 -5.06147129E-01 -5.20126768E-01  5.04945977E-01  7.49087461E-04
 -1.27946079E-01  6.53302004E-02  1.92251285E-02  2.90606887E-01 -2.97539489E-01
 -3.80882492E-02 -2.02829707E-01  4.27099419E-02 -2.27417531E-02 -1.67641436E-01
  1.82307760E-02  2.33489919E-01 -5.81272992E-02  1.96427887E-02  7.76540095E-02
 -8.40792675E-01  5.06147129E-01  5.20126768E-01  5.04945977E-01  7.49087461E-04
 -1.27946079E-01  6.53302004E-02  1.92251285E-02 -2.90606887E-01  2.97539489E-01
 -3.80882492E-02 -2.02829707E-01 -4.27099419E-02  2.27417531E-02 -1.67641436E-01
  0.00000000E+00  0.00000000E+00 -1.56856287E-02  0.00000000E+00  0.00000000E+00
  0.00000000E+00 -5.48548407E-01  0.00000000E+00  0.00000000E+00  0.00000000E+00
  0.00000000E+00  0.00000000E+00 -1.65927673E-01  3.17733858E-01  0.00000000E+00
  0.00000000E+00  0.00000000E+00  8.81571315E-02  0.00000000E+00  0.00000000E+00
 -1.82307760E-02 -2.33489919E-01  5.81272992E-02  1.96427887E-02 -7.76540095E-02
  8.40792675E-01 -5.06147129E-01  5.20126768E-01 -5.04945977E-01 -7.49087461E-04
  1.27946079E-01 -6.53302004E-02  1.92251285E-02  2.90606887E-01  2.97539489E-01
  3.80882492E-02  2.02829707E-01  4.27099419E-02  2.27417531E-02  1.67641436E-01
  0.00000000E+00  0.00000000E+00  1.56856287E-02  0.00000000E+00  0.00000000E+00
  0.00000000E+00  5.48548407E-01  0.00000000E+00  0.00000000E+00  0.00000000E+00
  0.00000000E+00  0.00000000E+00 -1.65927673E-01 -3.17733858E-01  0.00000000E+00
  0.00000000E+00  0.00000000E+00 -8.81571315E-02  0.00000000E+00  0.00000000E+00
  2.69001023E-02  8.50658454E-01 -6.46245767E-02 -1.74512120E-01 -2.92020049E-02
 -2.31298559E+00 -1.48569328E+00  5.94912090E-01 -3.58185281E-02  1.28285358E-01
 -2.44099523E-01 -1.35188063E-01  1.13154011E-01 -6.76642343E-02  1.92543065E-02
 -2.49564675E-02 -4.21640925E-01  1.66155167E-01  3.10583487E-01 -4.13870233E-02
 -2.91887890E-02 -8.52330460E-01  0.00000000E+00  1.04212085E-01 -7.25554337E-03
  2.54438297E+00  0.00000000E+00 -3.32179123E-01  9.42156457E-01  1.70530137E-01
  2.20823336E-01 -1.60267875E-01  0.00000000E+00  0.00000000E+00 -9.44550702E-02
 -2.91887890E-02 -8.52330460E-01  0.00000000E+00 -1.04212085E-01 -7.25554337E-03
  2.54438297E+00  0.00000000E+00  3.32179123E-01  9.42156457E-01  1.70530137E-01
  2.20823336E-01 -1.60267875E-01  0.00000000E+00  0.00000000E+00  9.44550702E-02
  2.69001023E-02  8.50658454E-01 -6.46245767E-02  1.74512120E-01 -2.92020049E-02
 -2.31298559E+00 -1.48569328E+00 -5.94912090E-01 -3.58185281E-02  1.28285358E-01
 -2.44099523E-01 -1.35188063E-01 -1.13154011E-01 -6.76642343E-02 -1.92543065E-02
 -2.49564675E-02 -4.21640925E-01  1.66155167E-01 -3.10583487E-01 -4.13870233E-02
  2.69001023E-02  8.50658454E-01  6.46245767E-02 -1.74512120E-01 -2.92020049E-02
 -2.31298559E+00  1.48569328E+00  5.94912090E-01 -3.58185281E-02  1.28285358E-01
 -2.44099523E-01 -1.35188063E-01 -1.13154011E-01  6.76642343E-02  1.92543065E-02
 -2.49564675E-02 -4.21640925E-01 -1.66155167E-01  3.10583487E-01 -4.13870233E-02
 -3.73890532E-02 -9.57840244E-01  0.00000000E+00  2.25916417E-01  7.81318175E-02
  2.63901434E+00  0.00000000E+00 -5.35826083E-01 -1.44271691E+00  2.26716306E-01
  1.95316958E-01 -1.04812732E-01  0.00000000E+00  0.00000000E+00  1.39082080E-01
 -2.43529222E-02  3.07081775E-01  0.00000000E+00 -1.56697222E-01  2.13178968E-01
  2.69001023E-02  8.50658454E-01  6.46245767E-02  1.74512120E-01 -2.92020049E-02
 -2.31298559E+00  1.48569328E+00 -5.94912090E-01 -3.58185281E-02  1.28285358E-01
 -2.44099523E-01 -1.35188063E-01  1.13154011E-01  6.76642343E-02 -1.92543065E-02
 -2.49564675E-02 -4.21640925E-01 -1.66155167E-01 -3.10583487E-01 -4.13870233E-02
 -3.73890532E-02 -9.57840244E-01  0.00000000E+00 -2.25916417E-01  7.81318175E-02
  2.63901434E+00  0.00000000E+00  5.35826083E-01 -1.44271691E+00  2.26716306E-01
  1.95316958E-01 -1.04812732E-01  0.00000000E+00  0.00000000E+00 -1.39082080E-01
 -2.43529222E-02  3.07081775E-01  0.00000000E+00  1.56697222E-01  2.13178968E-01
 -7.05394785E-02 -1.49216423E+00 -2.44073484E-01 -2.59618136E-02  4.61810505E-02
  4.83758712E+00  2.30638706E+00 -2.30146789E+00  4.60119936E-01  2.59456213E-01
  1.62646463E-01  1.65732379E-02  5.46781870E-03  1.99961936E-01 -3.25144945E-02
  5.66414376E-02  8.56909611E-01  7.02227196E-02  9.60778004E-02  9.50405246E-03
  0.00000000E+00  0.00000000E+00  1.76745359E-01  0.00000000E+00  0.00000000E+00
  0.00000000E+00  9.05779344E-02  0.00000000E+00  0.00000000E+00  0.00000000E+00
  0.00000000E+00  0.00000000E+00  3.93212640E-01 -2.14308204E-01  0.00000000E+00
  0.00000000E+00  0.00000000E+00 -1.76745359E-01  0.00000000E+00  0.00000000E+00
  0.00000000E+00 -9.05779344E-02  0.00000000E+00  0.00000000E+00  0.00000000E+00
  0.00000000E+00  0.00000000E+00  3.93212640E-01  2.14308204E-01  0.00000000E+00
  7.05394785E-02  1.49216423E+00  2.44073484E-01 -2.59618136E-02 -4.61810505E-02
 -4.83758712E+00 -2.30638706E+00 -2.30146789E+00 -4.60119936E-01 -2.59456213E-01
 -1.62646463E-01 -1.65732379E-02  5.46781870E-03 -1.99961936E-01 -3.25144945E-02
 -5.66414376E-02 -8.56909611E-01 -7.02227196E-02  9.60778004E-02 -9.50405246E-03
  7.05394785E-02  1.49216423E+00 -2.44073484E-01  2.59618136E-02 -4.61810505E-02
 -4.83758712E+00  2.30638706E+00  2.30146789E+00 -4.60119936E-01 -2.59456213E-01
 -1.62646463E-01 -1.65732379E-02  5.46781870E-03  1.99961936E-01  3.25144945E-02
 -5.66414376E-02 -8.56909611E-01  7.02227196E-02 -9.60778004E-02 -9.50405246E-03
  0.00000000E+00  0.00000000E+00  3.34631859E-01  0.00000000E+00  0.00000000E+00
  0.00000000E+00  1.20085244E+00  0.00000000E+00  0.00000000E+00  0.00000000E+00
  0.00000000E+00  0.00000000E+00  2.71867895E-01 -1.08035885E-01  0.00000000E+00
  0.00000000E+00  0.00000000E+00 -3.62712521E-01  0.00000000E+00  0.00000000E+00
 -7.05394785E-02 -1.49216423E+00  2.44073484E-01  2.59618136E-02  4.61810505E-02
  4.83758712E+00 -2.30638706E+00  2.30146789E+00  4.60119936E-01  2.59456213E-01
  1.62646463E-01  1.65732379E-02  5.46781870E-03 -1.99961936E-01  3.25144945E-02
  5.66414376E-02  8.56909611E-01 -7.02227196E-02 -9.60778004E-02  9.50405246E-03
  0.00000000E+00  0.00000000E+00 -3.34631859E-01  0.00000000E+00  0.00000000E+00
  0.00000000E+00 -1.20085244E+00  0.00000000E+00  0.00000000E+00  0.00000000E+00
  0.00000000E+00  0.00000000E+00  2.71867895E-01  1.08035885E-01  0.00000000E+00
  0.00000000E+00  0.00000000E+00  3.62712521E-01  0.00000000E+00  0.00000000E+00
  6.10640802E-02  6.50515276E-01 -8.46824294E-03  2.24515559E-02  6.76593333E-02
 -4.38406892E+00 -2.14593211E+00  1.27490047E+00  2.93342880E-01 -3.12945033E-02
 -6.49482876E-02 -7.62523383E-02  7.79567521E-03 -1.84738136E-01  2.98176059E-01
 -3.55459347E-02 -5.09030452E-01  1.19270778E-01  7.16595922E-02 -3.39068651E-01
 -2.44274598E-02 -1.28737621E+00  0.00000000E+00  5.68377799E-02  1.98682565E-02
  6.80124932E+00  0.00000000E+00 -1.10337378E+00  2.05653534E+00  2.62589540E-01
 -1.14783624E-01  3.16977542E-01  0.00000000E+00  0.00000000E+00  2.32272004E-01
  2.44274598E-02  1.28737621E+00  0.00000000E+00  5.68377799E-02 -1.98682565E-02
 -6.80124932E+00  0.00000000E+00 -1.10337378E+00 -2.05653534E+00 -2.62589540E-01
  1.14783624E-01 -3.16977542E-01  0.00000000E+00  0.00000000E+00  2.32272004E-01
 -6.10640802E-02 -6.50515276E-01  8.46824294E-03  2.24515559E-02 -6.76593333E-02
  4.38406892E+00  2.14593211E+00  1.27490047E+00 -2.93342880E-01  3.12945033E-02
  6.49482876E-02  7.62523383E-02  7.79567521E-03  1.84738136E-01  2.98176059E-01
  3.55459347E-02  5.09030452E-01 -1.19270778E-01  7.16595922E-02  3.39068651E-01
  6.10640802E-02  6.50515276E-01  8.46824294E-03  2.24515559E-02  6.76593333E-02
 -4.38406892E+00  2.14593211E+00  1.27490047E+00  2.93342880E-01 -3.12945033E-02
 -6.49482876E-02 -7.62523383E-02 -7.79567521E-03  1.84738136E-01  2.98176059E-01
 -3.55459347E-02 -5.09030452E-01 -1.19270778E-01  7.16595922E-02 -3.39068651E-01
 -1.58949291E-02  3.15243313E-01  0.00000000E+00  2.72421279E-02 -1.89077054E-01
  1.90375218E+00  0.00000000E+00  2.30093299E-02 -8.46527519E-01  1.96669788E-01
 -2.43647816E-01 -9.22320805E-02  0.00000000E+00  0.00000000E+00  6.16098134E-02
  1.67507567E-02  3.40496084E-02  0.00000000E+00 -8.70383118E-02  6.85117081E-02
 -6.10640802E-02 -6.50515276E-01 -8.46824294E-03  2.24515559E-02 -6.76593333E-02
  4.38406892E+00 -2.14593211E+00  1.27490047E+00 -2.93342880E-01  3.12945033E-02
  6.49482876E-02  7.62523383E-02 -7.79567521E-03 -1.84738136E-01  2.98176059E-01
  3.55459347E-02  5.09030452E-01  1.19270778E-01  7.16595922E-02  3.39068651E-01
  1.58949291E-02 -3.15243313E-01  0.00000000E+00  2.72421279E-02  1.89077054E-01
 -1.90375218E+00  0.00000000E+00  2.30093299E-02  8.46527519E-01 -1.96669788E-01
  2.43647816E-01  9.22320805E-02  0.00000000E+00  0.00000000E+00  6.16098134E-02
 -1.67507567E-02 -3.40496084E-02  0.00000000E+00 -8.70383118E-02 -6.85117081E-02
  4.45331374E-03 -3.37748453E-02  5.18019848E-03 -3.98219904E-03 -1.21690465E-01
  3.81594658E-02 -2.76028164E-05 -8.34555251E-03 -2.32670205E-01 -8.43181209E-03
  2.44701111E-02  1.30380821E-02 -6.97030064E-03 -5.14398848E-01  1.01502829E-01
  1.04597248E-03 -1.22229807E-03  4.95646471E-03 -1.53479026E-02 -2.13650217E-01
  0.00000000E+00  0.00000000E+00  1.58239090E-01  0.00000000E+00  0.00000000E+00
  0.00000000E+00  3.13038318E-01  0.00000000E+00  0.00000000E+00  0.00000000E+00
  0.00000000E+00  0.00000000E+00  7.24055520E-03  4.18533117E-01  0.00000000E+00
  0.00000000E+00  0.00000000E+00  1.58239090E-01  0.00000000E+00  0.00000000E+00
  0.00000000E+00  3.13038318E-01  0.00000000E+00  0.00000000E+00  0.00000000E+00
  0.00000000E+00  0.00000000E+00 -7.24055520E-03  4.18533117E-01  0.00000000E+00
  4.45331374E-03 -3.37748453E-02  5.18019848E-03  3.98219904E-03 -1.21690465E-01
  3.81594658E-02 -2.76028164E-05  8.34555251E-03 -2.32670205E-01 -8.43181209E-03
  2.44701111E-02  1.30380821E-02  6.97030064E-03 -5.14398848E-01 -1.01502829E-01
  1.04597248E-03 -1.22229807E-03  4.95646471E-03  1.53479026E-02 -2.13650217E-01
 -4.45331374E-03  3.37748453E-02  5.18019848E-03  3.98219904E-03  1.21690465E-01
 -3.81594658E-02 -2.76028164E-05  8.34555251E-03  2.32670205E-01  8.43181209E-03
 -2.44701111E-02 -1.30380821E-02 -6.97030064E-03 -5.14398848E-01 -1.01502829E-01
 -1.04597248E-03  1.22229807E-03  4.95646471E-03  1.53479026E-02  2.13650217E-01
  0.00000000E+00  0.00000000E+00 -1.34249260E-01  0.00000000E+00  0.00000000E+00
  0.00000000E+00 -2.44527341E-01  0.00000000E+00  0.00000000E+00  0.00000000E+00
  0.00000000E+00  0.00000000E+00  8.42578665E-02  5.28517954E-01  0.00000000E+00
  0.00000000E+00  0.00000000E+00 -2.09198089E-01  0.00000000E+00  0.00000000E+00
 -4.45331374E-03  3.37748453E-02  5.18019848E-03 -3.98219904E-03  1.21690465E-01
 -3.81594658E-02 -2.76028164E-05 -8.34555251E-03  2.32670205E-01  8.43181209E-03
 -2.44701111E-02 -1.30380821E-02  6.97030064E-03 -5.14398848E-01  1.01502829E-01
 -1.04597248E-03  1.22229807E-03  4.95646471E-03 -1.53479026E-02  2.13650217E-01
  0.00000000E+00  0.00000000E+00 -1.34249260E-01  0.00000000E+00  0.00000000E+00
  0.00000000E+00 -2.44527341E-01  0.00000000E+00  0.00000000E+00  0.00000000E+00
  0.00000000E+00  0.00000000E+00 -8.42578665E-02  5.28517954E-01  0.00000000E+00
  0.00000000E+00  0.00000000E+00 -2.09198089E-01  0.00000000E+00  0.00000000E+00
 -3.40055801E-03 -2.08780958E-01  9.68786626E-02  1.28009093E-01 -5.87432235E-02
  6.46864269E-01  3.48759478E-01 -5.94088107E-02 -1.57606594E-01  4.49053573E-01
 -5.45895275E-01  2.11552714E-01  7.54025249E-03 -1.77351370E-01  5.70191657E-02
 -1.22275036E-02  6.33578834E-02  1.67376933E-01  1.99133401E-01 -6.26748477E-02
  0.00000000E+00  0.00000000E+00  2.04297796E-01  0.00000000E+00  0.00000000E+00
  0.00000000E+00  5.57151829E-01  0.00000000E+00  0.00000000E+00  0.00000000E+00
  0.00000000E+00  0.00000000E+00  2.19295113E-02  5.02689526E-01  0.00000000E+00
  0.00000000E+00  0.00000000E+00 -2.04297796E-01  0.00000000E+00  0.00000000E+00
  0.00000000E+00 -5.57151829E-01  0.00000000E+00  0.00000000E+00  0.00000000E+00
  0.00000000E+00  0.00000000E+00  2.19295113E-02 -5.02689526E-01  0.00000000E+00
  3.40055801E-03  2.08780958E-01 -9.68786626E-02  1.28009093E-01  5.87432235E-02
 -6.46864269E-01 -3.48759478E-01 -5.94088107E-02  1.57606594E-01 -4.49053573E-01
  5.45895275E-01 -2.11552714E-01  7.54025249E-03  1.77351370E-01  5.70191657E-02
  1.22275036E-02 -6.33578834E-02 -1.67376933E-01  1.99133401E-01  6.26748477E-02
  3.40055801E-03  2.08780958E-01  9.68786626E-02 -1.28009093E-01  5.87432235E-02
 -6.46864269E-01  3.48759478E-01  5.94088107E-02  1.57606594E-01 -4.49053573E-01
  5.45895275E-01 -2.11552714E-01  7.54025249E-03 -1.77351370E-01 -5.70191657E-02
  1.22275036E-02 -6.33578834E-02  1.67376933E-01 -1.99133401E-01  6.26748477E-02
  0.00000000E+00  0.00000000E+00  7.07916592E-02  0.00000000E+00  0.00000000E+00
  0.00000000E+00  9.90353335E-02  0.00000000E+00  0.00000000E+00  0.00000000E+00
  0.00000000E+00  0.00000000E+00  1.99819073E-02 -1.80386824E-01  0.00000000E+00
  0.00000000E+00  0.00000000E+00  4.59994395E-02  0.00000000E+00  0.00000000E+00
 -3.40055801E-03 -2.08780958E-01 -9.68786626E-02 -1.28009093E-01 -5.87432235E-02
  6.46864269E-01 -3.48759478E-01  5.94088107E-02 -1.57606594E-01  4.49053573E-01
 -5.45895275E-01  2.11552714E-01  7.54025249E-03  1.77351370E-01 -5.70191657E-02
 -1.22275036E-02  6.33578834E-02 -1.67376933E-01 -1.99133401E-01 -6.26748477E-02
  0.00000000E+00  0.00000000E+00 -7.07916592E-02  0.00000000E+00  0.00000000E+00
  0.00000000E+00 -9.90353335E-02  0.00000000E+00  0.00000000E+00  0.00000000E+00
  0.00000000E+00  0.00000000E+00  1.99819073E-02  1.80386824E-01  0.00000000E+00
  0.00000000E+00  0.00000000E+00 -4.59994395E-02  0.00000000E+00  0.00000000E+00
 -2.37718263E-02 -2.40625461E-01  6.02048962E-02 -3.80539709E-03 -9.92802537E-02
  1.78212759E+00  9.74445072E-01 -3.33000397E-01 -1.91192703E-01  7.72787572E-02
 -1.02208116E-01  9.03127652E-02 -1.29082051E-02 -3.12534163E-01  6.92243813E-02
  1.86923872E-02  2.01829336E-01 -1.04593512E-02 -3.74769461E-02 -1.02208111E-01
  1.87140133E-02  4.26998041E-01  0.00000000E+00 -4.96836161E-01 -1.42750166E-01
 -1.72025798E+00  0.00000000E+00 -3.86710306E-01 -1.03320717E+00 -5.15958888E-01
  9.76959368E-01 -3.84909397E-01  0.00000000E+00  0.00000000E+00 -3.09326853E-02
 -1.87140133E-02 -4.26998041E-01  0.00000000E+00 -4.96836161E-01  1.42750166E-01
  1.72025798E+00  0.00000000E+00 -3.86710306E-01  1.03320717E+00  5.15958888E-01
 -9.76959368E-01  3.84909397E-01  0.00000000E+00  0.00000000E+00 -3.09326853E-02
  2.37718263E-02  2.40625461E-01 -6.02048962E-02 -3.80539709E-03  9.92802537E-02
 -1.78212759E+00 -9.74445072E-01 -3.33000397E-01  1.91192703E-01 -7.72787572E-02
  1.02208116E-01 -9.03127652E-02 -1.29082051E-02  3.12534163E-01  6.92243813E-02
 -1.86923872E-02 -2.01829336E-01  1.04593512E-02 -3.74769461E-02  1.02208111E-01
 -2.37718263E-02 -2.40625461E-01 -6.02048962E-02 -3.80539709E-03 -9.92802537E-02
  1.78212759E+00 -9.74445072E-01 -3.33000397E-01 -1.91192703E-01  7.72787572E-02
 -1.02208116E-01  9.03127652E-02  1.29082051E-02  3.12534163E-01  6.92243813E-02
  1.86923872E-02  2.01829336E-01  1.04593512E-02 -3.74769461E-02 -1.02208111E-01
  5.74958644E-03  1.89269451E-01  0.00000000E+00  1.17421616E-01 -2.59756044E-02
 -1.51284905E+00  0.00000000E+00  4.20544080E-01  5.23696904E-01  9.55389683E-02
 -4.54298560E-01  2.27402860E-01  0.00000000E+00  0.00000000E+00 -3.80339833E-02
  2.29310337E-03 -1.12477419E-01  0.00000000E+00  1.53224791E-01 -8.95911789E-02
  2.37718263E-02  2.40625461E-01  6.02048962E-02 -3.80539709E-03  9.92802537E-02
 -1.78212759E+00  9.74445072E-01 -3.33000397E-01  1.91192703E-01 -7.72787572E-02
  1.02208116E-01 -9.03127652E-02  1.29082051E-02 -3.12534163E-01  6.92243813E-02
 -1.86923872E-02 -2.01829336E-01 -1.04593512E-02 -3.74769461E-02  1.02208111E-01
 -5.74958644E-03 -1.89269451E-01  0.00000000E+00  1.17421616E-01  2.59756044E-02
  1.51284905E+00  0.00000000E+00  4.20544080E-01 -5.23696904E-01 -9.55389683E-02
  4.54298560E-01 -2.27402860E-01  0.00000000E+00  0.00000000E+00 -3.80339833E-02
 -2.29310337E-03  1.12477419E-01  0.00000000E+00  1.53224791E-01  8.95911789E-02
 -6.62102664E-03 -2.87167561E-01 -4.50886327E-02 -6.15947635E-02 -1.32339197E-01
  8.74792652E-01  3.33585172E-01 -3.79829374E-01  2.41505211E-02 -6.54240359E-02
  2.11921683E-01 -1.10624416E-02 -4.59125018E-03 -3.84637598E-01  2.48726312E-01
  3.63328084E-03  1.28490809E-01 -1.83131000E-02 -6.02378265E-02 -2.62338694E-01
  0.00000000E+00  0.00000000E+00  1.96384004E-01  0.00000000E+00  0.00000000E+00
  0.00000000E+00  2.21839040E-01  0.00000000E+00  0.00000000E+00  0.00000000E+00
  0.00000000E+00  0.00000000E+00 -1.38997528E-01  2.48737185E-01  0.00000000E+00
  0.00000000E+00  0.00000000E+00 -1.96384004E-01  0.00000000E+00  0.00000000E+00
  0.00000000E+00 -2.21839040E-01  0.00000000E+00  0.00000000E+00  0.00000000E+00
  0.00000000E+00  0.00000000E+00 -1.38997528E-01 -2.48737185E-01  0.00000000E+00
  6.62102664E-03  2.87167561E-01  4.50886327E-02 -6.15947635E-02  1.32339197E-01
 -8.74792652E-01 -3.33585172E-01 -3.79829374E-01 -2.41505211E-02  6.54240359E-02
 -2.11921683E-01  1.10624416E-02 -4.59125018E-03  3.84637598E-01  2.48726312E-01
 -3.63328084E-03 -1.28490809E-01  1.83131000E-02 -6.02378265E-02  2.62338694E-01
  6.62102664E-03  2.87167561E-01 -4.50886327E-02  6.15947635E-02  1.32339197E-01
 -8.74792652E-01  3.33585172E-01  3.79829374E-01 -2.41505211E-02  6.54240359E-02
 -2.11921683E-01  1.10624416E-02 -4.59125018E-03 -3.84637598E-01 -2.48726312E-01
 -3.63328084E-03 -1.28490809E-01 -1.83131000E-02  6.02378265E-02  2.62338694E-01
  0.00000000E+00  0.00000000E+00 -1.36998834E-01  0.00000000E+00  0.00000000E+00
  0.00000000E+00  1.76485973E-01  0.00000000E+00  0.00000000E+00  0.00000000E+00
  0.00000000E+00  0.00000000E+00  2.94710345E-01  4.81679999E-01  0.00000000E+00
  0.00000000E+00  0.00000000E+00 -3.38573959E-01  0.00000000E+00  0.00000000E+00
 -6.62102664E-03 -2.87167561E-01  4.50886327E-02  6.15947635E-02 -1.32339197E-01
  8.74792652E-01 -3.33585172E-01  3.79829374E-01  2.41505211E-02 -6.54240359E-02
  2.11921683E-01 -1.10624416E-02 -4.59125018E-03  3.84637598E-01 -2.48726312E-01
  3.63328084E-03  1.28490809E-01  1.83131000E-02  6.02378265E-02 -2.62338694E-01
  0.00000000E+00  0.00000000E+00  1.36998834E-01  0.00000000E+00  0.00000000E+00
  0.00000000E+00 -1.76485973E-01  0.00000000E+00  0.00000000E+00  0.00000000E+00
  0.00000000E+00  0.00000000E+00  2.94710345E-01 -4.81679999E-01  0.00000000E+00
  0.00000000E+00  0.00000000E+00  3.38573959E-01  0.00000000E+00  0.00000000E+00
  4.27382448E-02  4.19429459E-01  2.73389891E-02  1.68821813E-01 -5.11486948E-02
 -3.72025700E+00 -1.69263439E+00  1.34524107E+00 -1.09024522E-01  3.53308504E-01
 -5.23660356E-01  3.54466506E-02  3.60668521E-02  2.19407197E-02 -3.43822923E-02
 -6.38070771E-02 -4.73139221E-01  1.77553544E-01  2.27742869E-01  3.67140712E-02
 -2.48474036E-03 -2.16146677E-01  0.00000000E+00 -2.46386555E-01 -2.67873044E-02
  3.24590017E+00  0.00000000E+00 -7.41223061E-01  6.99622193E-01  6.10544476E-02
  4.00807251E-01 -2.44259142E-01  0.00000000E+00  0.00000000E+00 -1.29320576E-02
  2.48474036E-03  2.16146677E-01  0.00000000E+00 -2.46386555E-01  2.67873044E-02
 -3.24590017E+00  0.00000000E+00 -7.41223061E-01 -6.99622193E-01 -6.10544476E-02
 -4.00807251E-01  2.44259142E-01  0.00000000E+00  0.00000000E+00 -1.29320576E-02
 -4.27382448E-02 -4.19429459E-01 -2.73389891E-02  1.68821813E-01  5.11486948E-02
  3.72025700E+00  1.69263439E+00  1.34524107E+00  1.09024522E-01 -3.53308504E-01
  5.23660356E-01 -3.54466506E-02  3.60668521E-02 -2.19407197E-02 -3.43822923E-02
  6.38070771E-02  4.73139221E-01 -1.77553544E-01  2.27742869E-01 -3.67140712E-02
  4.27382448E-02  4.19429459E-01 -2.73389891E-02  1.68821813E-01 -5.11486948E-02
 -3.72025700E+00  1.69263439E+00  1.34524107E+00 -1.09024522E-01  3.53308504E-01
 -5.23660356E-01  3.54466506E-02 -3.60668521E-02 -2.19407197E-02 -3.43822923E-02
 -6.38070771E-02 -4.73139221E-01 -1.77553544E-01  2.27742869E-01  3.67140712E-02
 -4.64507615E-02 -8.57584949E-01  0.00000000E+00 -2.08989525E-01  9.15064439E-02
  4.87068417E+00  0.00000000E+00 -1.70052435E+00 -2.12136980E+00  2.25797827E-02
  5.63678135E-01 -2.71825133E-01  0.00000000E+00  0.00000000E+00  8.53304823E-02
  6.81224265E-02  6.13766590E-01  0.00000000E+00 -2.10679359E-01  7.11465914E-02
 -4.27382448E-02 -4.19429459E-01  2.73389891E-02  1.68821813E-01  5.11486948E-02
  3.72025700E+00 -1.69263439E+00  1.34524107E+00  1.09024522E-01 -3.53308504E-01
  5.23660356E-01 -3.54466506E-02 -3.60668521E-02  2.19407197E-02 -3.43822923E-02
  6.38070771E-02  4.73139221E-01  1.77553544E-01  2.27742869E-01 -3.67140712E-02
  4.64507615E-02  8.57584949E-01  0.00000000E+00 -2.08989525E-01 -9.15064439E-02
 -4.87068417E+00  0.00000000E+00 -1.70052435E+00  2.12136980E+00 -2.25797827E-02
 -5.63678135E-01  2.71825133E-01  0.00000000E+00  0.00000000E+00  8.53304823E-02
 -6.81224265E-02 -6.13766590E-01  0.00000000E+00 -2.10679359E-01 -7.11465914E-02
  1.27524170E-01  1.65792378E+00 -9.04511260E-02  3.16730974E-02 -1.76109932E-01
 -1.19275866E+01 -5.46579482E+00  4.33098480E+00 -3.44341978E-01 -3.12571872E-01
 -1.45655197E-01 -1.37691830E-01 -5.89622930E-02 -5.23721262E-02 -9.37469494E-02
 -1.48523251E-01 -1.53126501E+00  4.43177529E-02 -4.01990696E-02  8.02493183E-02
 -4.11548142E-02 -4.14936929E-01  0.00000000E+00 -2.63233340E-02  2.70766985E-01
  9.58656988E+00  0.00000000E+00 -1.74333655E+00  2.42116358E+00  2.99714085E-01
 -2.92074152E-03 -8.67439203E-02  0.00000000E+00  0.00000000E+00  2.07002469E-01
  4.11548142E-02  4.14936929E-01  0.00000000E+00 -2.63233340E-02 -2.70766985E-01
 -9.58656988E+00  0.00000000E+00 -1.74333655E+00 -2.42116358E+00 -2.99714085E-01
  2.92074152E-03  8.67439203E-02  0.00000000E+00  0.00000000E+00  2.07002469E-01
 -1.27524170E-01 -1.65792378E+00  9.04511260E-02  3.16730974E-02  1.76109932E-01
  1.19275866E+01  5.46579482E+00  4.33098480E+00  3.44341978E-01  3.12571872E-01
  1.45655197E-01  1.37691830E-01 -5.89622930E-02  5.23721262E-02 -9.37469494E-02
  1.48523251E-01  1.53126501E+00 -4.43177529E-02 -4.01990696E-02 -8.02493183E-02
  1.27524170E-01  1.65792378E+00  9.04511260E-02  3.16730974E-02 -1.76109932E-01
 -1.19275866E+01  5.46579482E+00  4.33098480E+00 -3.44341978E-01 -3.12571872E-01
 -1.45655197E-01 -1.37691830E-01  5.89622930E-02  5.23721262E-02 -9.37469494E-02
 -1.48523251E-01 -1.53126501E+00 -4.43177529E-02 -4.01990696E-02  8.02493183E-02
 -1.32113156E-01 -2.39954523E+00  0.00000000E+00 -1.38608342E-01 -1.79086578E-01
  1.46590472E+01  0.00000000E+00 -4.94443637E+00 -6.17423896E+00  4.43639013E-01
  1.34740816E-02  4.06652348E-01  0.00000000E+00  0.00000000E+00 -2.10753803E-01
  2.20045794E-01  1.73961585E+00  0.00000000E+00  6.26333072E-02 -3.58984462E-01
 -1.27524170E-01 -1.65792378E+00 -9.04511260E-02  3.16730974E-02  1.76109932E-01
  1.19275866E+01 -5.46579482E+00  4.33098480E+00  3.44341978E-01  3.12571872E-01
  1.45655197E-01  1.37691830E-01  5.89622930E-02 -5.23721262E-02 -9.37469494E-02
  1.48523251E-01  1.53126501E+00  4.43177529E-02 -4.01990696E-02 -8.02493183E-02
  1.32113156E-01  2.39954523E+00  0.00000000E+00 -1.38608342E-01  1.79086578E-01
 -1.46590472E+01  0.00000000E+00 -4.94443637E+00  6.17423896E+00 -4.43639013E-01
 -1.34740816E-02 -4.06652348E-01  0.00000000E+00  0.00000000E+00 -2.10753803E-01
 -2.20045794E-01 -1.73961585E+00  0.00000000E+00  6.26333072E-02  3.58984462E-01
  3.83103464E-02 -4.11368233E-01  3.13072026E-01 -2.29653952E-01  8.98367723E-03
 -2.52888879E-01  2.62976190E-01 -2.01045619E-01  2.62877315E-02 -1.02492896E-01
 -6.22078390E-03  2.61443637E-01  3.55053495E-01  1.76139263E-02  9.51832235E-04
  4.13126285E-01  3.83695513E-01  5.31118610E-01 -4.53590474E-01  6.74737179E-03
  0.00000000E+00  0.00000000E+00  4.93998159E-02  0.00000000E+00  0.00000000E+00
  0.00000000E+00 -2.07665174E-02  0.00000000E+00  0.00000000E+00  0.00000000E+00
  0.00000000E+00  0.00000000E+00  2.19099440E-02 -2.50247138E-02  0.00000000E+00
  0.00000000E+00  0.00000000E+00  4.93998159E-02  0.00000000E+00  0.00000000E+00
  0.00000000E+00 -2.07665174E-02  0.00000000E+00  0.00000000E+00  0.00000000E+00
  0.00000000E+00  0.00000000E+00 -2.19099440E-02 -2.50247138E-02  0.00000000E+00
  3.83103464E-02 -4.11368233E-01  3.13072026E-01  2.29653952E-01  8.98367723E-03
 -2.52888879E-01  2.62976190E-01  2.01045619E-01  2.62877315E-02 -1.02492896E-01
 -6.22078390E-03  2.61443637E-01 -3.55053495E-01  1.76139263E-02 -9.51832235E-04
  4.13126285E-01  3.83695513E-01  5.31118610E-01  4.53590474E-01  6.74737179E-03
 -3.83103464E-02  4.11368233E-01  3.13072026E-01  2.29653952E-01 -8.98367723E-03
  2.52888879E-01  2.62976190E-01  2.01045619E-01 -2.62877315E-02  1.02492896E-01
  6.22078390E-03 -2.61443637E-01  3.55053495E-01  1.76139263E-02 -9.51832235E-04
 -4.13126285E-01 -3.83695513E-01  5.31118610E-01  4.53590474E-01 -6.74737179E-03
  0.00000000E+00  0.00000000E+00  5.77439527E-02  0.00000000E+00  0.00000000E+00
  0.00000000E+00  4.41078278E-02  0.00000000E+00  0.00000000E+00  0.00000000E+00
  0.00000000E+00  0.00000000E+00  1.72368592E-02 -2.34130570E-02  0.00000000E+00
  0.00000000E+00  0.00000000E+00 -3.50537051E-02  0.00000000E+00  0.00000000E+00
 -3.83103464E-02  4.11368233E-01  3.13072026E-01 -2.29653952E-01 -8.98367723E-03
  2.52888879E-01  2.62976190E-01 -2.01045619E-01 -2.62877315E-02  1.02492896E-01
  6.22078390E-03 -2.61443637E-01 -3.55053495E-01  1.76139263E-02  9.51832235E-04
 -4.13126285E-01 -3.83695513E-01  5.31118610E-01 -4.53590474E-01 -6.74737179E-03
  0.00000000E+00  0.00000000E+00  5.77439527E-02  0.00000000E+00  0.00000000E+00
  0.00000000E+00  4.41078278E-02  0.00000000E+00  0.00000000E+00  0.00000000E+00
  0.00000000E+00  0.00000000E+00 -1.72368592E-02 -2.34130570E-02  0.00000000E+00
  0.00000000E+00  0.00000000E+00 -3.50537051E-02  0.00000000E+00  0.00000000E+00
 -4.25292807E-02  2.72807109E-01 -8.32879573E-02  1.17588222E-01  3.11386626E-02
  6.04228998E-01  1.47794725E-01 -1.69401048E-02  1.07799375E-02  1.37807591E-02
 -4.78150437E-02 -1.75375934E-01 -1.96481987E-01  4.66122445E-02 -6.13949376E-03
 -1.93534854E-01 -1.38350107E-01 -2.87257137E-01  2.07280472E-01 -3.42153246E-04
 -1.75032914E-02  4.86493340E-01  0.00000000E+00 -4.75085415E-02  6.94788681E-02
 -4.32401464E-01  0.00000000E+00  8.18783995E-02 -1.92746253E-01 -9.79536786E-02
 -1.52068652E-01 -9.92539344E-02  0.00000000E+00  0.00000000E+00  2.42270314E-02
 -1.75032914E-02  4.86493340E-01  0.00000000E+00  4.75085415E-02  6.94788681E-02
 -4.32401464E-01  0.00000000E+00 -8.18783995E-02 -1.92746253E-01 -9.79536786E-02
 -1.52068652E-01 -9.92539344E-02  0.00000000E+00  0.00000000E+00 -2.42270314E-02
 -4.25292807E-02  2.72807109E-01 -8.32879573E-02 -1.17588222E-01  3.11386626E-02
  6.04228998E-01  1.47794725E-01  1.69401048E-02  1.07799375E-02  1.37807591E-02
 -4.78150437E-02 -1.75375934E-01  1.96481987E-01  4.66122445E-02  6.13949376E-03
 -1.93534854E-01 -1.38350107E-01 -2.87257137E-01 -2.07280472E-01 -3.42153246E-04
 -4.25292807E-02  2.72807109E-01  8.32879573E-02  1.17588222E-01  3.11386626E-02
  6.04228998E-01 -1.47794725E-01 -1.69401048E-02  1.07799375E-02  1.37807591E-02
 -4.78150437E-02 -1.75375934E-01  1.96481987E-01 -4.66122445E-02 -6.13949376E-03
 -1.93534854E-01 -1.38350107E-01  2.87257137E-01  2.07280472E-01 -3.42153246E-04
 -5.68522556E-02  8.50500533E-01  0.00000000E+00  1.66902545E-01  3.27199819E-01
 -7.52622042E-02  0.00000000E+00  3.53243089E-01  6.07825815E-01 -4.33536040E-01
 -1.48901715E-01  1.17599375E-01  0.00000000E+00  0.00000000E+00  3.80907370E-01
 -4.81931178E-01 -5.61621310E-01  0.00000000E+00  4.78993535E-01  6.42794865E-01
 -4.25292807E-02  2.72807109E-01  8.32879573E-02 -1.17588222E-01  3.11386626E-02
  6.04228998E-01 -1.47794725E-01  1.69401048E-02  1.07799375E-02  1.37807591E-02
 -4.78150437E-02 -1.75375934E-01 -1.96481987E-01 -4.66122445E-02  6.13949376E-03
 -1.93534854E-01 -1.38350107E-01  2.87257137E-01 -2.07280472E-01 -3.42153246E-04
 -5.68522556E-02  8.50500533E-01  0.00000000E+00 -1.66902545E-01  3.27199819E-01
 -7.52622042E-02  0.00000000E+00 -3.53243089E-01  6.07825815E-01 -4.33536040E-01
 -1.48901715E-01  1.17599375E-01  0.00000000E+00  0.00000000E+00 -3.80907370E-01
 -4.81931178E-01 -5.61621310E-01  0.00000000E+00 -4.78993535E-01  6.42794865E-01
 -2.06163426E-02  5.61133775E-01 -1.95569780E-01  1.83092290E-01 -4.92215553E-02
 -1.71563026E+00 -1.06355392E+00  8.14311002E-01 -1.43724820E-01 -2.27590422E-03
 -6.93647019E-02 -2.62568805E-01 -3.09694267E-01  5.34477440E-03 -5.65055835E-04
 -3.22697029E-01 -4.91752897E-01 -3.44114126E-01  2.71779512E-01  9.61164702E-03
  3.65069528E-03  1.49150464E-01  0.00000000E+00  3.76043085E-02  1.69831334E-02
  7.78429543E-01  0.00000000E+00 -8.46903183E-02  1.25027621E-01  1.12511243E-01
  1.13691669E-02 -1.50539103E-01  0.00000000E+00  0.00000000E+00  1.96207006E-01
 -3.65069528E-03 -1.49150464E-01  0.00000000E+00  3.76043085E-02 -1.69831334E-02
 -7.78429543E-01  0.00000000E+00 -8.46903183E-02 -1.25027621E-01 -1.12511243E-01
 -1.13691669E-02  1.50539103E-01  0.00000000E+00  0.00000000E+00  1.96207006E-01
  2.06163426E-02 -5.61133775E-01  1.95569780E-01  1.83092290E-01  4.92215553E-02
  1.71563026E+00  1.06355392E+00  8.14311002E-01  1.43724820E-01  2.27590422E-03
  6.93647019E-02  2.62568805E-01 -3.09694267E-01 -5.34477440E-03 -5.65055835E-04
  3.22697029E-01  4.91752897E-01  3.44114126E-01  2.71779512E-01 -9.61164702E-03
 -2.06163426E-02  5.61133775E-01  1.95569780E-01  1.83092290E-01 -4.92215553E-02
 -1.71563026E+00  1.06355392E+00  8.14311002E-01 -1.43724820E-01 -2.27590422E-03
 -6.93647019E-02 -2.62568805E-01  3.09694267E-01 -5.34477440E-03 -5.65055835E-04
 -3.22697029E-01 -4.91752897E-01  3.44114126E-01  2.71779512E-01  9.61164702E-03
 -7.79032514E-02 -3.03081368E-01  0.00000000E+00  2.44665960E-01  3.31414176E-01
  3.54780443E+00  0.00000000E+00 -1.02368658E+00 -1.18033900E+00 -1.94190980E-01
 -2.16527423E-02  3.10713254E-01  0.00000000E+00  0.00000000E+00  4.20391156E-01
 -4.34427336E-01  7.21054884E-02  0.00000000E+00  4.03258391E-01  5.52047361E-01
  2.06163426E-02 -5.61133775E-01 -1.95569780E-01  1.83092290E-01  4.92215553E-02
  1.71563026E+00 -1.06355392E+00  8.14311002E-01  1.43724820E-01  2.27590422E-03
  6.93647019E-02  2.62568805E-01  3.09694267E-01  5.34477440E-03 -5.65055835E-04
  3.22697029E-01  4.91752897E-01 -3.44114126E-01  2.71779512E-01 -9.61164702E-03
  7.79032514E-02  3.03081368E-01  0.00000000E+00  2.44665960E-01 -3.31414176E-01
 -3.54780443E+00  0.00000000E+00 -1.02368658E+00  1.18033900E+00  1.94190980E-01
  2.16527423E-02 -3.10713254E-01  0.00000000E+00  0.00000000E+00  4.20391156E-01
  4.34427336E-01 -7.21054884E-02  0.00000000E+00  4.03258391E-01 -5.52047361E-01
 -5.88170951E-02  6.08290067E-02 -2.43575944E-01  2.41153966E-01 -1.77740586E-02
  1.11518802E+00  3.65632471E-01 -3.60837282E-02  6.95156677E-03  1.72669120E-01
 -7.88595271E-03 -3.03918578E-01 -3.62596195E-01 -8.50770915E-03 -3.29361835E-03
 -3.74382164E-01 -1.42425425E-01 -4.35215914E-01  3.46765184E-01  1.13214377E-03
  7.03422610E-03  3.88882920E-01  0.00000000E+00 -1.48849707E-02 -2.46425537E-02
 -9.45169719E-01  0.00000000E+00  6.76989958E-02 -3.76220758E-01 -2.21274725E-02
 -7.88092025E-02 -1.11885710E-01  0.00000000E+00  0.00000000E+00  6.71379260E-02
  7.03422610E-03  3.88882920E-01  0.00000000E+00  1.48849707E-02 -2.46425537E-02
 -9.45169719E-01  0.00000000E+00 -6.76989958E-02 -3.76220758E-01 -2.21274725E-02
 -7.88092025E-02 -1.11885710E-01  0.00000000E+00  0.00000000E+00 -6.71379260E-02
 -5.88170951E-02  6.08290067E-02 -2.43575944E-01 -2.41153966E-01 -1.77740586E-02
  1.11518802E+00  3.65632471E-01  3.60837282E-02  6.95156677E-03  1.72669120E-01
 -7.88595271E-03 -3.03918578E-01  3.62596195E-01 -8.50770915E-03  3.29361835E-03
 -3.74382164E-01 -1.42425425E-01 -4.35215914E-01 -3.46765184E-01  1.13214377E-03
 -5.88170951E-02  6.08290067E-02  2.43575944E-01  2.41153966E-01 -1.77740586E-02
  1.11518802E+00 -3.65632471E-01 -3.60837282E-02  6.95156677E-03  1.72669120E-01
 -7.88595271E-03 -3.03918578E-01  3.62596195E-01  8.50770915E-03 -3.29361835E-03
 -3.74382164E-01 -1.42425425E-01  4.35215914E-01  3.46765184E-01  1.13214377E-03
  3.67064479E-02  9.96743716E-02  0.00000000E+00 -2.07853855E-01 -2.78380065E-01
 -1.11233610E+00  0.00000000E+00 -6.64747591E-03  2.68009193E-01  2.04652503E-01
 -3.22819315E-02 -2.52383638E-01  0.00000000E+00  0.00000000E+00 -3.47669648E-01
  3.89266467E-01  1.68756957E-01  0.00000000E+00 -3.03610020E-01 -4.43361950E-01
 -5.88170951E-02  6.08290067E-02  2.43575944E-01 -2.41153966E-01 -1.77740586E-02
  1.11518802E+00 -3.65632471E-01  3.60837282E-02  6.95156677E-03  1.72669120E-01
 -7.88595271E-03 -3.03918578E-01 -3.62596195E-01  8.50770915E-03  3.29361835E-03
 -3.74382164E-01 -1.42425425E-01  4.35215914E-01 -3.46765184E-01  1.13214377E-03
  3.67064479E-02  9.96743716E-02  0.00000000E+00  2.07853855E-01 -2.78380065E-01
 -1.11233610E+00  0.00000000E+00  6.64747591E-03  2.68009193E-01  2.04652503E-01
 -3.22819315E-02 -2.52383638E-01  0.00000000E+00  0.00000000E+00  3.47669648E-01
  3.89266467E-01  1.68756957E-01  0.00000000E+00  3.03610020E-01 -4.43361950E-01
 -9.28591073E-02 -1.58020597E-01 -3.23603982E-01  2.03820460E-01 -1.39672929E-02
  2.45067463E+00  6.30064930E-01 -7.33162434E-01 -3.14976651E-02  1.61062087E-01
  5.60423625E-02 -3.43863137E-01 -5.66817682E-01 -1.48741776E-02  9.57998994E-03
 -4.86930883E-01 -1.94573618E-02 -5.00111832E-01  4.17099592E-01 -8.46152042E-03
  0.00000000E+00  0.00000000E+00  9.13867106E-02  0.00000000E+00  0.00000000E+00
  0.00000000E+00  5.19926704E-01  0.00000000E+00  0.00000000E+00  0.00000000E+00
  0.00000000E+00  0.00000000E+00 -1.05345016E-01  7.86900935E-02  0.00000000E+00
  0.00000000E+00  0.00000000E+00 -9.13867106E-02  0.00000000E+00  0.00000000E+00
  0.00000000E+00 -5.19926704E-01  0.00000000E+00  0.00000000E+00  0.00000000E+00
  0.00000000E+00  0.00000000E+00 -1.05345016E-01 -7.86900935E-02  0.00000000E+00
  9.28591073E-02  1.58020597E-01  3.23603982E-01  2.03820460E-01  1.39672929E-02
 -2.45067463E+00 -6.30064930E-01 -7.33162434E-01  3.14976651E-02 -1.61062087E-01
 -5.60423625E-02  3.43863137E-01 -5.66817682E-01  1.48741776E-02  9.57998994E-03
  4.86930883E-01  1.94573618E-02  5.00111832E-01  4.17099592E-01  8.46152042E-03
  9.28591073E-02  1.58020597E-01 -3.23603982E-01 -2.03820460E-01  1.39672929E-02
 -2.45067463E+00  6.30064930E-01  7.33162434E-01  3.14976651E-02 -1.61062087E-01
 -5.60423625E-02  3.43863137E-01 -5.66817682E-01 -1.48741776E-02 -9.57998994E-03
  4.86930883E-01  1.94573618E-02 -5.00111832E-01 -4.17099592E-01  8.46152042E-03
  0.00000000E+00  0.00000000E+00  6.87568382E-02  0.00000000E+00  0.00000000E+00
  0.00000000E+00  3.74401690E-01  0.00000000E+00  0.00000000E+00  0.00000000E+00
  0.00000000E+00  0.00000000E+00 -6.34344119E-02 -2.41254957E-02  0.00000000E+00
  0.00000000E+00  0.00000000E+00 -9.65028736E-03  0.00000000E+00  0.00000000E+00
 -9.28591073E-02 -1.58020597E-01  3.23603982E-01 -2.03820460E-01 -1.39672929E-02
  2.45067463E+00 -6.30064930E-01  7.33162434E-01 -3.14976651E-02  1.61062087E-01
  5.60423625E-02 -3.43863137E-01 -5.66817682E-01  1.48741776E-02 -9.57998994E-03
 -4.86930883E-01 -1.94573618E-02  5.00111832E-01 -4.17099592E-01 -8.46152042E-03
  0.00000000E+00  0.00000000E+00 -6.87568382E-02  0.00000000E+00  0.00000000E+00
  0.00000000E+00 -3.74401690E-01  0.00000000E+00  0.00000000E+00  0.00000000E+00
  0.00000000E+00  0.00000000E+00 -6.34344119E-02  2.41254957E-02  0.00000000E+00
  0.00000000E+00  0.00000000E+00  9.65028736E-03  0.00000000E+00  0.00000000E+00
  1.26713556E-01  7.14826124E-01  1.54043873E-01 -1.03568395E-01 -6.21877684E-02
 -7.25022337E+00 -2.98775123E+00  2.40206061E+00 -2.65028104E-01 -2.57529152E-01
 -1.06981181E-01  2.79767468E-01  4.63171149E-01 -6.61473795E-03 -6.78960074E-03
  3.25486236E-01 -6.74312728E-01  3.80770500E-01 -2.98263194E-01  3.40945964E-02
  6.92957118E-03 -3.45860879E-01  0.00000000E+00 -9.15290786E-02  2.02176290E-01
  5.20721941E+00  0.00000000E+00 -8.46278285E-01  1.44563645E+00  1.79205224E-01
  1.36650302E-01  1.47824721E-01  0.00000000E+00  0.00000000E+00 -3.38407758E-02
 -6.92957118E-03  3.45860879E-01  0.00000000E+00 -9.15290786E-02 -2.02176290E-01
 -5.20721941E+00  0.00000000E+00 -8.46278285E-01 -1.44563645E+00 -1.79205224E-01
 -1.36650302E-01 -1.47824721E-01  0.00000000E+00  0.00000000E+00 -3.38407758E-02
 -1.26713556E-01 -7.14826124E-01 -1.54043873E-01 -1.03568395E-01  6.21877684E-02
  7.25022337E+00  2.98775123E+00  2.40206061E+00  2.65028104E-01  2.57529152E-01
  1.06981181E-01 -2.79767468E-01  4.63171149E-01  6.61473795E-03 -6.78960074E-03
 -3.25486236E-01  6.74312728E-01 -3.80770500E-01 -2.98263194E-01 -3.40945964E-02
  1.26713556E-01  7.14826124E-01 -1.54043873E-01 -1.03568395E-01 -6.21877684E-02
 -7.25022337E+00  2.98775123E+00  2.40206061E+00 -2.65028104E-01 -2.57529152E-01
 -1.06981181E-01  2.79767468E-01 -4.63171149E-01  6.61473795E-03 -6.78960074E-03
  3.25486236E-01 -6.74312728E-01 -3.80770500E-01 -2.98263194E-01  3.40945964E-02
 -1.21390211E-01 -1.03555811E+00  0.00000000E+00  1.10283575E-01  2.20408653E-01
  8.79268557E+00  0.00000000E+00 -2.53334317E+00 -3.08244334E+00 -1.90892907E-01
  1.58411251E-01  4.76075398E-01  0.00000000E+00  0.00000000E+00  5.88884216E-01
 -5.33872686E-01  5.52850534E-01  0.00000000E+00  3.81442871E-01  4.97684872E-01
 -1.26713556E-01 -7.14826124E-01  1.54043873E-01 -1.03568395E-01  6.21877684E-02
  7.25022337E+00 -2.98775123E+00  2.40206061E+00  2.65028104E-01  2.57529152E-01
  1.06981181E-01 -2.79767468E-01 -4.63171149E-01 -6.61473795E-03 -6.78960074E-03
 -3.25486236E-01  6.74312728E-01  3.80770500E-01 -2.98263194E-01 -3.40945964E-02
  1.21390211E-01  1.03555811E+00  0.00000000E+00  1.10283575E-01 -2.20408653E-01
 -8.79268557E+00  0.00000000E+00 -2.53334317E+00  3.08244334E+00  1.90892907E-01
 -1.58411251E-01 -4.76075398E-01  0.00000000E+00  0.00000000E+00  5.88884216E-01
  5.33872686E-01 -5.52850534E-01  0.00000000E+00  3.81442871E-01 -4.97684872E-01
 -2.00232346E-01  9.68604429E-01  1.51919443E-02 -1.57571138E-02 -6.08338208E-03
  2.83281333E-01  2.85106038E-01 -2.28291407E-01  7.32272261E-02 -8.50882853E-01
 -7.35791324E-01 -6.42203226E-01  1.86760941E-01 -3.76629955E-02  3.04669117E-03
  2.93749530E-01  1.34340166E-01  1.91841586E-01 -1.73582531E-01 -1.34386997E-02
 -2.24944347E-01  9.16161527E-01  0.00000000E+00  4.23187595E-02 -1.46196426E-01
  5.01932630E-01  0.00000000E+00 -7.46730700E-02  2.16159909E-01 -7.18910481E-01
 -7.30349044E-01 -7.29022877E-01  0.00000000E+00  0.00000000E+00  2.36070534E-02
 -2.24944347E-01  9.16161527E-01  0.00000000E+00 -4.23187595E-02 -1.46196426E-01
  5.01932630E-01  0.00000000E+00  7.46730700E-02  2.16159909E-01 -7.18910481E-01
 -7.30349044E-01 -7.29022877E-01  0.00000000E+00  0.00000000E+00 -2.36070534E-02
 -2.00232346E-01  9.68604429E-01  1.51919443E-02  1.57571138E-02 -6.08338208E-03
  2.83281333E-01  2.85106038E-01  2.28291407E-01  7.32272261E-02 -8.50882853E-01
 -7.35791324E-01 -6.42203226E-01 -1.86760941E-01 -3.76629955E-02 -3.04669117E-03
  2.93749530E-01  1.34340166E-01  1.91841586E-01  1.73582531E-01 -1.34386997E-02
 -2.00232346E-01  9.68604429E-01 -1.51919443E-02 -1.57571138E-02 -6.08338208E-03
  2.83281333E-01 -2.85106038E-01 -2.28291407E-01  7.32272261E-02 -8.50882853E-01
 -7.35791324E-01 -6.42203226E-01 -1.86760941E-01  3.76629955E-02  3.04669117E-03
  2.93749530E-01  1.34340166E-01 -1.91841586E-01 -1.73582531E-01 -1.34386997E-02
 -8.57541810E-02  3.39795327E-01  0.00000000E+00 -3.00144107E-03  1.00742664E-02
 -3.24619410E-01  0.00000000E+00 -7.75022324E-02 -5.26309878E-02 -1.76483743E-01
 -3.37657352E-01 -3.95956437E-01  0.00000000E+00  0.00000000E+00 -1.62227258E-01
  2.05507850E-01  1.12874533E-01  0.00000000E+00 -1.01137628E-01 -1.57286311E-01
 -2.00232346E-01  9.68604429E-01 -1.51919443E-02  1.57571138E-02 -6.08338208E-03
  2.83281333E-01 -2.85106038E-01  2.28291407E-01  7.32272261E-02 -8.50882853E-01
 -7.35791324E-01 -6.42203226E-01  1.86760941E-01  3.76629955E-02 -3.04669117E-03
  2.93749530E-01  1.34340166E-01 -1.91841586E-01  1.73582531E-01 -1.34386997E-02
 -8.57541810E-02  3.39795327E-01  0.00000000E+00  3.00144107E-03  1.00742664E-02
 -3.24619410E-01  0.00000000E+00  7.75022324E-02 -5.26309878E-02 -1.76483743E-01
 -3.37657352E-01 -3.95956437E-01  0.00000000E+00  0.00000000E+00  1.62227258E-01
  2.05507850E-01  1.12874533E-01  0.00000000E+00  1.01137628E-01 -1.57286311E-01
  5.79313489E-02 -2.78993541E-01  1.26866650E-02  1.01026889E-02  3.92347681E-02
 -1.71272340E-01 -6.25342022E-02  4.53000245E-03  2.66388560E-01  2.47989215E-01
  2.12209103E-01  2.05705814E-01 -4.86268761E-02 -1.18098381E-01 -6.09024078E-02
 -5.93811274E-02  4.50507224E-03 -4.08822006E-02  4.41049439E-02 -4.48445161E-02
 -2.61535254E-01  1.02202662E+00  0.00000000E+00  1.75881261E-02 -5.82564511E-02
  1.65126307E+00  0.00000000E+00 -1.55693996E-01  6.21749083E-01 -1.00046430E+00
 -7.91274232E-01 -8.21840977E-01  0.00000000E+00  0.00000000E+00 -3.39332121E-02
 -2.61535254E-01  1.02202662E+00  0.00000000E+00 -1.75881261E-02 -5.82564511E-02
  1.65126307E+00  0.00000000E+00  1.55693996E-01  6.21749083E-01 -1.00046430E+00
 -7.91274232E-01 -8.21840977E-01  0.00000000E+00  0.00000000E+00  3.39332121E-02
  5.79313489E-02 -2.78993541E-01  1.26866650E-02 -1.01026889E-02  3.92347681E-02
 -1.71272340E-01 -6.25342022E-02 -4.53000245E-03  2.66388560E-01  2.47989215E-01
  2.12209103E-01  2.05705814E-01  4.86268761E-02 -1.18098381E-01  6.09024078E-02
 -5.93811274E-02  4.50507224E-03 -4.08822006E-02 -4.41049439E-02 -4.48445161E-02
  5.79313489E-02 -2.78993541E-01 -1.26866650E-02  1.01026889E-02  3.92347681E-02
 -1.71272340E-01  6.25342022E-02  4.53000245E-03  2.66388560E-01  2.47989215E-01
  2.12209103E-01  2.05705814E-01  4.86268761E-02  1.18098381E-01 -6.09024078E-02
 -5.93811274E-02  4.50507224E-03  4.08822006E-02  4.41049439E-02 -4.48445161E-02
  2.99376148E-01 -1.13039945E+00  0.00000000E+00 -5.27847437E-02 -3.13023054E-03
 -1.31742661E+00  0.00000000E+00  4.36434063E-01  8.61058122E-01  1.03483720E+00
  9.73262840E-01  1.10435419E+00  0.00000000E+00  0.00000000E+00  1.33748401E-01
 -2.99619655E-01 -2.49565616E-01  0.00000000E+00  1.56880661E-01  1.89110863E-01
  5.79313489E-02 -2.78993541E-01 -1.26866650E-02 -1.01026889E-02  3.92347681E-02
 -1.71272340E-01  6.25342022E-02 -4.53000245E-03  2.66388560E-01  2.47989215E-01
  2.12209103E-01  2.05705814E-01 -4.86268761E-02  1.18098381E-01  6.09024078E-02
 -5.93811274E-02  4.50507224E-03  4.08822006E-02 -4.41049439E-02 -4.48445161E-02
  2.99376148E-01 -1.13039945E+00  0.00000000E+00  5.27847437E-02 -3.13023054E-03
 -1.31742661E+00  0.00000000E+00 -4.36434063E-01  8.61058122E-01  1.03483720E+00
  9.73262840E-01  1.10435419E+00  0.00000000E+00  0.00000000E+00 -1.33748401E-01
 -2.99619655E-01 -2.49565616E-01  0.00000000E+00 -1.56880661E-01  1.89110863E-01
 -1.79997957E-01  7.81023120E-01 -1.58439149E-02 -1.69267213E-02 -9.73316135E-03
  4.85692612E-01  1.81723650E-01 -4.49730362E-01  4.66761678E-02 -6.63521856E-01
 -8.13398286E-01 -5.20404763E-01  8.69042952E-02 -1.38778970E-02  7.08725419E-03
  2.22471345E-01  1.29760110E-01  1.83868939E-01 -8.01585363E-02 -7.73392219E-03
 -2.41136263E-01  7.71668730E-01  0.00000000E+00  1.36981792E-01 -9.39285235E-02
  2.27255972E+00  0.00000000E+00 -7.57076800E-01  4.18305759E-01 -6.94391220E-01
 -9.96295955E-01 -7.50962818E-01  0.00000000E+00  0.00000000E+00 -1.47545067E-01
  2.41136263E-01 -7.71668730E-01  0.00000000E+00  1.36981792E-01  9.39285235E-02
 -2.27255972E+00  0.00000000E+00 -7.57076800E-01 -4.18305759E-01  6.94391220E-01
  9.96295955E-01  7.50962818E-01  0.00000000E+00  0.00000000E+00 -1.47545067E-01
  1.79997957E-01 -7.81023120E-01  1.58439149E-02 -1.69267213E-02  9.73316135E-03
 -4.85692612E-01 -1.81723650E-01 -4.49730362E-01 -4.66761678E-02  6.63521856E-01
  8.13398286E-01  5.20404763E-01  8.69042952E-02  1.38778970E-02  7.08725419E-03
 -2.22471345E-01 -1.29760110E-01 -1.83868939E-01 -8.01585363E-02  7.73392219E-03
 -1.79997957E-01  7.81023120E-01  1.58439149E-02 -1.69267213E-02 -9.73316135E-03
  4.85692612E-01 -1.81723650E-01 -4.49730362E-01  4.66761678E-02 -6.63521856E-01
 -8.13398286E-01 -5.20404763E-01 -8.69042952E-02  1.38778970E-02  7.08725419E-03
  2.22471345E-01  1.29760110E-01 -1.83868939E-01 -8.01585363E-02 -7.73392219E-03
 -1.94911438E-01  6.65841452E-01  0.00000000E+00 -1.26346380E-02  7.35316912E-02
  1.34204432E+00  0.00000000E+00 -6.23944377E-01 -4.68551374E-01 -5.36858262E-01
 -7.55842796E-01 -7.01291868E-01  0.00000000E+00  0.00000000E+00  2.33983804E-02
  1.44170791E-01  1.37526261E-01  0.00000000E+00 -4.07218010E-02 -1.11691630E-01
  1.79997957E-01 -7.81023120E-01 -1.58439149E-02 -1.69267213E-02  9.73316135E-03
 -4.85692612E-01  1.81723650E-01 -4.49730362E-01 -4.66761678E-02  6.63521856E-01
  8.13398286E-01  5.20404763E-01 -8.69042952E-02 -1.38778970E-02  7.08725419E-03
 -2.22471345E-01 -1.29760110E-01  1.83868939E-01 -8.01585363E-02  7.73392219E-03
  1.94911438E-01 -6.65841452E-01  0.00000000E+00 -1.26346380E-02 -7.35316912E-02
 -1.34204432E+00  0.00000000E+00 -6.23944377E-01  4.68551374E-01  5.36858262E-01
  7.55842796E-01  7.01291868E-01  0.00000000E+00  0.00000000E+00  2.33983804E-02
 -1.44170791E-01 -1.37526261E-01  0.00000000E+00 -4.07218010E-02  1.11691630E-01
 -2.84623370E-01  1.09925863E+00 -3.37639365E-02  3.43380317E-02  1.63853088E-03
  1.41015254E+00  7.79428129E-01 -3.73709719E-01  9.91388378E-03 -1.07550204E+00
 -9.45988318E-01 -1.00543718E+00  1.28450470E-01  3.43988092E-03  5.87425231E-03
  2.64533056E-01  1.76041097E-01  1.50445939E-01 -1.75773043E-01  1.67602165E-03
  0.00000000E+00  0.00000000E+00  4.30779345E-02  0.00000000E+00  0.00000000E+00
  0.00000000E+00  3.39555822E-01  0.00000000E+00  0.00000000E+00  0.00000000E+00
  0.00000000E+00  0.00000000E+00 -7.92154782E-02 -1.24352137E-01  0.00000000E+00
  0.00000000E+00  0.00000000E+00  4.30779345E-02  0.00000000E+00  0.00000000E+00
  0.00000000E+00  3.39555822E-01  0.00000000E+00  0.00000000E+00  0.00000000E+00
  0.00000000E+00  0.00000000E+00  7.92154782E-02 -1.24352137E-01  0.00000000E+00
 -2.84623370E-01  1.09925863E+00 -3.37639365E-02 -3.43380317E-02  1.63853088E-03
  1.41015254E+00  7.79428129E-01  3.73709719E-01  9.91388378E-03 -1.07550204E+00
 -9.45988318E-01 -1.00543718E+00 -1.28450470E-01  3.43988092E-03 -5.87425231E-03
  2.64533056E-01  1.76041097E-01  1.50445939E-01  1.75773043E-01  1.67602165E-03
  2.84623370E-01 -1.09925863E+00 -3.37639365E-02 -3.43380317E-02 -1.63853088E-03
 -1.41015254E+00  7.79428129E-01  3.73709719E-01 -9.91388378E-03  1.07550204E+00
  9.45988318E-01  1.00543718E+00  1.28450470E-01  3.43988092E-03 -5.87425231E-03
 -2.64533056E-01 -1.76041097E-01  1.50445939E-01  1.75773043E-01 -1.67602165E-03
  0.00000000E+00  0.00000000E+00  5.36964378E-02  0.00000000E+00  0.00000000E+00
  0.00000000E+00  3.65750402E-01  0.00000000E+00  0.00000000E+00  0.00000000E+00
  0.00000000E+00  0.00000000E+00 -7.67828495E-02  1.20371962E-01  0.00000000E+00
  0.00000000E+00  0.00000000E+00 -5.38821020E-02  0.00000000E+00  0.00000000E+00
  2.84623370E-01 -1.09925863E+00 -3.37639365E-02  3.43380317E-02 -1.63853088E-03
 -1.41015254E+00  7.79428129E-01 -3.73709719E-01 -9.91388378E-03  1.07550204E+00
  9.45988318E-01  1.00543718E+00 -1.28450470E-01  3.43988092E-03  5.87425231E-03
 -2.64533056E-01 -1.76041097E-01  1.50445939E-01 -1.75773043E-01 -1.67602165E-03
  0.00000000E+00  0.00000000E+00  5.36964378E-02  0.00000000E+00  0.00000000E+00
  0.00000000E+00  3.65750402E-01  0.00000000E+00  0.00000000E+00  0.00000000E+00
  0.00000000E+00  0.00000000E+00  7.67828495E-02  1.20371962E-01  0.00000000E+00
  0.00000000E+00  0.00000000E+00 -5.38821020E-02  0.00000000E+00  0.00000000E+00
  1.92081874E-01 -4.76746591E-01 -3.49446500E-02 -7.77513712E-02 -1.64177908E-02
[truncated: 880,688 more chars]
