# Supplementary material for: Hyperpyramidalized alkenes with bond orders near 1.5 as synthetic building blocks
Source: Nat Chem. 2026 Jan 21;18(5):913–22. doi: 10.1038/s41557-025-02055-9 (PMC12859755; doi:10.1038/s41557-025-02055-9)
Supplement: Supplementary file 2 — Output files for reported computations. [file 41557_2025_2055_MOESM2_ESM.zip › Computation data/n-Butane/butane-energy/butane-energy.out]

 Entering Gaussian System, Link 0=/u/local/apps/gaussian/16_sse4/g16
 Initial command:
 /u/local/apps/gaussian/16_sse4/l1.exe "/work/8378284.1.pod_smp.q/Gau-15675.inp" -scrdir="/work/8378284.1.pod_smp.q/"
 Entering Link 1 = /u/local/apps/gaussian/16_sse4/l1.exe PID=     15678.
  
 Copyright (c) 1988,1990,1992,1993,1995,1998,2003,2009,2016,
            Gaussian, Inc.  All Rights Reserved.
  
 This is part of the Gaussian(R) 16 program.  It is based on
 the Gaussian(R) 09 system (copyright 2009, Gaussian, Inc.),
 the Gaussian(R) 03 system (copyright 2003, Gaussian, Inc.),
 the Gaussian(R) 98 system (copyright 1998, Gaussian, Inc.),
 the Gaussian(R) 94 system (copyright 1995, Gaussian, Inc.),
 the Gaussian 92(TM) system (copyright 1992, Gaussian, Inc.),
 the Gaussian 90(TM) system (copyright 1990, Gaussian, Inc.),
 the Gaussian 88(TM) system (copyright 1988, Gaussian, Inc.),
 the Gaussian 86(TM) system (copyright 1986, Carnegie Mellon
 University), and the Gaussian 82(TM) system (copyright 1983,
 Carnegie Mellon University). Gaussian is a federally registered
 trademark of Gaussian, Inc.
  
 This software contains proprietary and confidential information,
 including trade secrets, belonging to Gaussian, Inc.
  
 This software is provided under written license and may be
 used, copied, transmitted, or stored only in accord with that
 written license.
  
 The following legend is applicable only to US Government
 contracts under FAR:
  
                    RESTRICTED RIGHTS LEGEND
  
 Use, reproduction and disclosure by the US Government is
 subject to restrictions as set forth in subparagraphs (a)
 and (c) of the Commercial Computer Software - Restricted
 Rights clause in FAR 52.227-19.
  
 Gaussian, Inc.
 340 Quinnipiac St., Bldg. 40, Wallingford CT 06492
  
  
 ---------------------------------------------------------------
 Warning -- This program may not be used in any manner that
 competes with the business of Gaussian, Inc. or will provide
 assistance to any competitor of Gaussian, Inc.  The licensee
 of this program is prohibited from giving any competitor of
 Gaussian, Inc. access to this program.  By using this program,
 the user acknowledges that Gaussian, Inc. is engaged in the
 business of creating and licensing software in the field of
 computational chemistry and represents and warrants to the
 licensee that it is not a competitor of Gaussian, Inc. and that
 it will not use this program in any manner prohibited above.
 ---------------------------------------------------------------
  

 Cite this work as:
 Gaussian 16, Revision A.03,
 M. J. Frisch, G. W. Trucks, H. B. Schlegel, G. E. Scuseria, 
 M. A. Robb, J. R. Cheeseman, G. Scalmani, V. Barone, 
 G. A. Petersson, H. Nakatsuji, X. Li, M. Caricato, A. V. Marenich, 
 J. Bloino, B. G. Janesko, R. Gomperts, B. Mennucci, H. P. Hratchian, 
 J. V. Ortiz, A. F. Izmaylov, J. L. Sonnenberg, D. Williams-Young, 
 F. Ding, F. Lipparini, F. Egidi, J. Goings, B. Peng, A. Petrone, 
 T. Henderson, D. Ranasinghe, V. G. Zakrzewski, J. Gao, N. Rega, 
 G. Zheng, W. Liang, M. Hada, M. Ehara, K. Toyota, R. Fukuda, 
 J. Hasegawa, M. Ishida, T. Nakajima, Y. Honda, O. Kitao, H. Nakai, 
 T. Vreven, K. Throssell, J. A. Montgomery, Jr., J. E. Peralta, 
 F. Ogliaro, M. J. Bearpark, J. J. Heyd, E. N. Brothers, K. N. Kudin, 
 V. N. Staroverov, T. A. Keith, R. Kobayashi, J. Normand, 
 K. Raghavachari, A. P. Rendell, J. C. Burant, S. S. Iyengar, 
 J. Tomasi, M. Cossi, J. M. Millam, M. Klene, C. Adamo, R. Cammi, 
 J. W. Ochterski, R. L. Martin, K. Morokuma, O. Farkas, 
 J. B. Foresman, and D. J. Fox, Gaussian, Inc., Wallingford CT, 2016.
 
 ******************************************
 Gaussian 16:  ES64L-G16RevA.03 25-Dec-2016
                23-Apr-2025 
 ******************************************
 %nproc=16
 Will use up to   16 processors via shared memory.
 %mem=32GB
 %chk=butane-energy.chk
 -----------------------------------
 # ccsd(t)/cc-pvtz geom=connectivity
 -----------------------------------
 1/38=1,57=2,172=1/1;
 2/12=2,17=6,18=5,40=1/2;
 3/5=16,6=1,11=9,25=1,30=1/1,2,3;
 4//1;
 5/5=2,38=5/2;
 8/6=4,9=120000,10=1/1,4;
 9/5=7,14=2/13;
 6/7=2,8=2,9=2,10=2/1;
 99/5=1,9=1/99;
 -------------------
 Title Card Required
 -------------------
 Symbolic Z-matrix:
 Charge =  0 Multiplicity = 1
 C                    -0.701     1.82191   0. 
 H                    -0.1875    2.21319   0.88163 
 H                    -1.71613   2.22263   0. 
 H                    -0.1875    2.21319  -0.88163 
 C                    -0.701     0.29902   0. 
 H                    -1.24719  -0.06817   0.87505 
 H                    -1.24719  -0.06817  -0.87505 
 C                     0.701    -0.29902   0. 
 H                     1.24719   0.06817   0.87505 
 H                     1.24719   0.06817  -0.87505 
 C                     0.701    -1.82191   0. 
 H                     0.1875   -2.21319  -0.88163 
 H                     1.71613  -2.22263   0. 
 H                     0.1875   -2.21319   0.88163 
 
                          Input orientation:                          
 ---------------------------------------------------------------------
 Center     Atomic      Atomic             Coordinates (Angstroms)
 Number     Number       Type             X           Y           Z
 ---------------------------------------------------------------------
      1          6           0       -0.701003    1.821905    0.000000
      2          1           0       -0.187504    2.213185    0.881631
      3          1           0       -1.716131    2.222633    0.000000
      4          1           0       -0.187504    2.213185   -0.881631
      5          6           0       -0.701003    0.299024    0.000000
      6          1           0       -1.247194   -0.068168    0.875052
      7          1           0       -1.247194   -0.068168   -0.875052
      8          6           0        0.701003   -0.299024    0.000000
      9          1           0        1.247194    0.068168    0.875052
     10          1           0        1.247194    0.068168   -0.875052
     11          6           0        0.701003   -1.821905    0.000000
     12          1           0        0.187504   -2.213185   -0.881631
     13          1           0        1.716131   -2.222633    0.000000
     14          1           0        0.187504   -2.213185    0.881631
 ---------------------------------------------------------------------
                    Distance matrix (angstroms):
                    1          2          3          4          5
     1  C    0.000000
     2  H    1.092728   0.000000
     3  H    1.091361   1.764671   0.000000
     4  H    1.092728   1.763262   1.764671   0.000000
     5  C    1.522881   2.169094   2.175030   2.169094   0.000000
     6  H    2.153234   2.515464   2.496675   3.068135   1.094929
     7  H    2.153234   3.068135   2.496675   2.515464   1.094929
     8  C    2.542432   2.806762   3.493035   2.806762   1.524232
     9  H    2.763473   2.580601   3.766793   3.121761   2.148135
    10  H    2.763473   3.121761   3.766793   2.580601   2.148135
    11  C    3.904225   4.224769   4.711775   4.224769   2.542432
    12  H    4.224769   4.779380   4.906891   4.442227   2.806762
    13  H    4.711775   4.906891   5.616121   4.906891   3.493035
    14  H    4.224769   4.442227   4.906891   4.779380   2.806762
                    6          7          8          9         10
     6  H    0.000000
     7  H    1.750104   0.000000
     8  C    2.148135   2.148135   0.000000
     9  H    2.498111   3.050151   1.094929   0.000000
    10  H    3.050151   2.498111   1.094929   1.750104   0.000000
    11  C    2.763473   2.763473   1.522881   2.153234   2.153234
    12  H    3.121761   2.580601   2.169094   3.068135   2.515464
    13  H    3.766793   3.766793   2.175030   2.496675   2.496675
    14  H    2.580601   3.121761   2.169094   2.515464   3.068135
                   11         12         13         14
    11  C    0.000000
    12  H    1.092728   0.000000
    13  H    1.091361   1.764671   0.000000
    14  H    1.092728   1.763262   1.764671   0.000000
 Stoichiometry    C4H10
 Framework group  C2H[SGH(C4H2),X(H8)]
 Deg. of freedom    11
 Full point group                 C2H     NOp   4
 Largest Abelian subgroup         C2H     NOp   4
 Largest concise Abelian subgroup C2H     NOp   4
                         Standard orientation:                         
 ---------------------------------------------------------------------
 Center     Atomic      Atomic             Coordinates (Angstroms)
 Number     Number       Type             X           Y           Z
 ---------------------------------------------------------------------
      1          6           0       -0.701003    1.821905    0.000000
      2          1           0       -0.187504    2.213185    0.881631
      3          1           0       -1.716131    2.222633    0.000000
      4          1           0       -0.187504    2.213185   -0.881631
      5          6           0       -0.701003    0.299024    0.000000
      6          1           0       -1.247194   -0.068168    0.875052
      7          1           0       -1.247194   -0.068168   -0.875052
      8          6           0        0.701003   -0.299024    0.000000
      9          1           0        1.247194    0.068168    0.875052
     10          1           0        1.247194    0.068168   -0.875052
     11          6           0        0.701003   -1.821905    0.000000
     12          1           0        0.187504   -2.213185   -0.881631
     13          1           0        1.716131   -2.222633    0.000000
     14          1           0        0.187504   -2.213185    0.881631
 ---------------------------------------------------------------------
 Rotational constants (GHZ):          23.5994852           3.6490988           3.4270297
 Standard basis: CC-pVTZ (5D, 7F)
 There are    89 symmetry adapted cartesian basis functions of AG  symmetry.
 There are    56 symmetry adapted cartesian basis functions of BG  symmetry.
 There are    56 symmetry adapted cartesian basis functions of AU  symmetry.
 There are    89 symmetry adapted cartesian basis functions of BU  symmetry.
 There are    78 symmetry adapted basis functions of AG  symmetry.
 There are    52 symmetry adapted basis functions of BG  symmetry.
 There are    52 symmetry adapted basis functions of AU  symmetry.
 There are    78 symmetry adapted basis functions of BU  symmetry.
   260 basis functions,   378 primitive gaussians,   290 cartesian basis functions
    17 alpha electrons       17 beta electrons
       nuclear repulsion energy       130.9001500808 Hartrees.
 NAtoms=   14 NActive=   14 NUniq=    5 SFac= 4.00D+00 NAtFMM=   60 NAOKFM=F Big=F
 Integral buffers will be    131072 words long.
 Raffenetti 1 integral format.
 Two-electron integral symmetry is turned on.
 One-electron integrals computed using PRISM.
 NBasis=   260 RedAO= T EigKep=  5.83D-04  NBF=    78    52    52    78
 NBsUse=   260 1.00D-06 EigRej= -1.00D+00 NBFU=    78    52    52    78
 ExpMin= 1.03D-01 ExpMax= 8.24D+03 ExpMxC= 2.81D+02 IAcc=3 IRadAn=         5 AccDes= 0.00D+00
 Harris functional with IExCor=  205 and IRadAn=       5 diagonalized for initial guess.
 HarFok:  IExCor=  205 AccDes= 0.00D+00 IRadAn=         5 IDoV= 1 UseB2=F ITyADJ=14
 ICtDFT=  3500011 ScaDFX=  1.000000  1.000000  1.000000  1.000000
 FoFCou: FMM=F IPFlag=           0 FMFlag=      100000 FMFlg1=           0
         NFxFlg=           0 DoJE=T BraDBF=F KetDBF=T FulRan=T
         wScrn=  0.000000 ICntrl=       500 IOpCl=  0 I1Cent=   200000004 NGrid=           0
         NMat0=    1 NMatS0=      1 NMatT0=    0 NMatD0=    1 NMtDS0=    0 NMtDT0=    0
 Petite list used in FoFCou.
 Initial guess orbital symmetries:
       Occupied  (AG) (BU) (AG) (BU) (AG) (BU) (AG) (BU) (AU) (AG)
                 (BU) (BG) (BU) (AG) (AU) (AG) (BG)
       Virtual   (AG) (BU) (AU) (BU) (AG) (BU) (AG) (BG) (BG) (AU)
                 (BU) (BU) (AG) (AG) (BG) (BU) (AG) (AU) (AU) (BU)
                 (AG) (BG) (BU) (AU) (BU) (AG) (AG) (BU) (BG) (AG)
                 (AU) (BG) (BU) (BU) (AG) (BU) (AU) (AG) (AG) (AU)
                 (BG) (BU) (BU) (AG) (BG) (BU) (AG) (AU) (BG) (BG)
                 (AG) (AU) (BU) (BG) (AG) (BU) (BG) (AU) (AG) (BU)
                 (BU) (AG) (BU) (BG) (AG) (AU) (AU) (AU) (AG) (AU)
                 (BU) (BG) (AG) (BU) (AG) (AU) (BU) (AG) (BG) (BU)
                 (BU) (BG) (AG) (AU) (AG) (BU) (BU) (AG) (BG) (AU)
                 (AG) (BU) (AG) (BG) (BU) (BG) (AG) (AG) (AU) (BU)
                 (BU) (BU) (AG) (BG) (AG) (AU) (BU) (AG) (AU) (BU)
                 (AG) (BG) (BU) (BG) (AU) (AG) (BG) (AU) (BU) (AG)
                 (AU) (AU) (AG) (BG) (BU) (AG) (AU) (BU) (BG) (BU)
                 (AU) (BG) (AG) (BU) (AU) (BG) (BG) (AU) (BU) (AG)
                 (BG) (AU) (BG) (AG) (AU) (AG) (BU) (BG) (BU) (AU)
                 (AG) (BG) (BU) (BU) (AG) (AU) (BG) (BU) (AG) (AG)
                 (AU) (BU) (BU) (AG) (BU) (AU) (BG) (BG) (AG) (BG)
                 (AG) (BU) (AU) (BU) (AG) (BG) (AG) (BU) (AU) (AG)
                 (BU) (AU) (BG) (AG) (BU) (AG) (AU) (BG) (BU) (BG)
                 (AG) (AU) (BU) (AU) (AG) (BU) (BU) (AG) (AG) (BG)
                 (BG) (AU) (AG) (BU) (AU) (AG) (BU) (BG) (AG) (BU)
                 (AU) (BG) (BG) (BU) (AU) (AG) (BU) (AG) (BG) (BU)
                 (AU) (AG) (BG) (BU) (AG) (BU) (BU) (AG) (AU) (BG)
                 (AU) (AG) (BU) (AU) (BU) (AG) (BG) (AU) (BG) (AG)
                 (BU) (BU) (AG)
 The electronic state of the initial guess is 1-AG.
 Keep R1 ints in memory in symmetry-blocked form, NReq=719916317.
 Requested convergence on RMS density matrix=1.00D-08 within 128 cycles.
 Requested convergence on MAX density matrix=1.00D-06.
 Requested convergence on             energy=1.00D-06.
 No special actions if energy rises.
 SCF Done:  E(RHF) =  -157.355508467     A.U. after   10 cycles
            NFock= 10  Conv=0.61D-08     -V/T= 2.0011
 ExpMin= 1.03D-01 ExpMax= 8.24D+03 ExpMxC= 2.81D+02 IAcc=3 IRadAn=         5 AccDes= 0.00D+00
 HarFok:  IExCor=  205 AccDes= 0.00D+00 IRadAn=         5 IDoV=-2 UseB2=F ITyADJ=14
 ICtDFT= 12500011 ScaDFX=  1.000000  1.000000  1.000000  1.000000
 Range of M.O.s used for correlation:     5   260
 NBasis=   260 NAE=    17 NBE=    17 NFC=     4 NFV=     0
 NROrb=    256 NOA=    13 NOB=    13 NVA=   243 NVB=   243

 **** Warning!!: The largest alpha MO coefficient is  0.11359123D+02

 Semi-Direct transformation.
 ModeAB=           4 MOrb=            13 LenV=    4293205269
 LASXX=     26408283 LTotXX=    26408283 LenRXX=    53138662
 LTotAB=    26730379 MaxLAS=    47024640 LenRXY=           0
 NonZer=    79546945 LenScr=   120089088 LnRSAI=    47024640
 LnScr1=    71285760 LExtra=           0 Total=    291538150
 MaxDsk=          -1 SrtSym=           T ITran=            4
 JobTyp=0 Pass  1:  I=   1 to  13.
 (rs|ai) integrals will be sorted in core.
 Spin components of T(2) and E(2):
     alpha-alpha T2 =       0.2573856592D-01 E2=     -0.7646686628D-01
     alpha-beta  T2 =       0.1710425797D+00 E2=     -0.5654063123D+00
     beta-beta   T2 =       0.2573856592D-01 E2=     -0.7646686628D-01
 ANorm=    0.1105676133D+01
 E2 =    -0.7183400449D+00 EUMP2 =    -0.15807384851177D+03
 Keep R2 and R3 ints in memory in symmetry-blocked form, NReq=719925885.
 CIDS: In Core Option IDoMem=           1.
 Iterations=  50 Convergence= 0.100D-06
 Produce multiple copies of IABC intergrals
 Iteration Nr.   1
 **********************
 DD1Dir will call FoFMem   1 times, MxPair=       182
 NAB=    91 NAA=     0 NBB=     0.
 MP4(R+Q)=  0.16568189D-01
 E3=       -0.48450912D-01        EUMP3=      -0.15812229942D+03
 E4(DQ)=    0.85590250D-03        UMP4(DQ)=   -0.15812144352D+03
 E4(SDQ)=  -0.32514024D-02        UMP4(SDQ)=  -0.15812555083D+03
 DE(Corr)= -0.75004541     E(Corr)=     -158.10555388    
 NORM(A)=   0.11183230D+01
 Iteration Nr.   2
 **********************
 DD1Dir will call FoFMem   1 times, MxPair=       182
 NAB=    91 NAA=     0 NBB=     0.
 DE(Corr)= -0.76602595     E(CORR)=     -158.12153442     Delta=-1.60D-02
 NORM(A)=   0.11256839D+01
 Iteration Nr.   3
 **********************
 DD1Dir will call FoFMem   1 times, MxPair=       182
 NAB=    91 NAA=     0 NBB=     0.
 DE(Corr)= -0.76861620     E(CORR)=     -158.12412467     Delta=-2.59D-03
 NORM(A)=   0.11267672D+01
 Iteration Nr.   4
 **********************
 DD1Dir will call FoFMem   1 times, MxPair=       182
 NAB=    91 NAA=     0 NBB=     0.
 DE(Corr)= -0.76960504     E(CORR)=     -158.12511351     Delta=-9.89D-04
 NORM(A)=   0.11269602D+01
 Iteration Nr.   5
 **********************
 DD1Dir will call FoFMem   1 times, MxPair=       182
 NAB=    91 NAA=     0 NBB=     0.
 DE(Corr)= -0.76967533     E(CORR)=     -158.12518380     Delta=-7.03D-05
 NORM(A)=   0.11269784D+01
 Iteration Nr.   6
 **********************
 DD1Dir will call FoFMem   1 times, MxPair=       182
 NAB=    91 NAA=     0 NBB=     0.
 DE(Corr)= -0.76968108     E(CORR)=     -158.12518955     Delta=-5.75D-06
 NORM(A)=   0.11269740D+01
 Iteration Nr.   7
 **********************
 DD1Dir will call FoFMem   1 times, MxPair=       182
 NAB=    91 NAA=     0 NBB=     0.
 DE(Corr)= -0.76968083     E(CORR)=     -158.12518929     Delta= 2.52D-07
 NORM(A)=   0.11269741D+01
 Iteration Nr.   8
 **********************
 DD1Dir will call FoFMem   1 times, MxPair=       182
 NAB=    91 NAA=     0 NBB=     0.
 DE(Corr)= -0.76968043     E(CORR)=     -158.12518889     Delta= 4.01D-07
 NORM(A)=   0.11269742D+01
 Iteration Nr.   9
 **********************
 DD1Dir will call FoFMem   1 times, MxPair=       182
 NAB=    91 NAA=     0 NBB=     0.
 DE(Corr)= -0.76968067     E(CORR)=     -158.12518914     Delta=-2.48D-07
 NORM(A)=   0.11269744D+01
 Iteration Nr.  10
 **********************
 DD1Dir will call FoFMem   1 times, MxPair=       182
 NAB=    91 NAA=     0 NBB=     0.
 DE(Corr)= -0.76968076     E(CORR)=     -158.12518923     Delta=-8.97D-08
 NORM(A)=   0.11269745D+01
 Wavefunction amplitudes converged. E(Corr)=     -158.12518923    
 Largest amplitude= 1.71D-02
 Time for triples=     4689.65 seconds.
 T4(CCSD)= -0.29186573D-01
 T5(CCSD)=  0.64407501D-03
 CCSD(T)= -0.15815373173D+03
 Discarding MO integrals.

 **********************************************************************

            Population analysis using the SCF density.

 **********************************************************************

 Orbital symmetries:
       Occupied  (AG) (BU) (AG) (BU) (AG) (BU) (AG) (BU) (AU) (AG)
                 (BU) (BG) (BU) (AU) (AG) (BG) (AG)
       Virtual   (AG) (BU) (BU) (AU) (AG) (AG) (BG) (BU) (BG) (AU)
                 (BU) (AG) (BU) (AG) (BG) (AU) (AG) (BU) (AU) (BU)
                 (AG) (BG) (BU) (AU) (AG) (BU) (BG) (BU) (AG) (AU)
                 (BG) (AG) (BU) (AG) (BU) (BU) (AU) (AG) (AG) (AU)
                 (BU) (BG) (BU) (AG) (BG) (BU) (AG) (AU) (BG) (BG)
                 (AG) (AU) (BU) (BG) (AG) (BG) (BU) (AU) (AG) (BU)
                 (BU) (AG) (AU) (BG) (AU) (AG) (BU) (AU) (AG) (AU)
                 (BU) (BG) (AG) (BU) (AG) (AU) (BG) (AG) (BU) (BU)
                 (BU) (BG) (AU) (AG) (AG) (BU) (BU) (BG) (AG) (AU)
                 (AG) (BU) (BG) (BG) (AG) (BU) (AG) (AG) (BU) (BU)
                 (AU) (BU) (AG) (AU) (AG) (BG) (BU) (AU) (AG) (BU)
                 (AG) (BG) (BU) (AU) (BG) (BG) (AG) (AU) (BU) (AU)
                 (AG) (AU) (AG) (BG) (BU) (AU) (AG) (BG) (BU) (BU)
                 (AU) (BG) (AG) (BU) (BG) (AU) (AU) (BG) (BU) (AG)
                 (AU) (BG) (BG) (AU) (AG) (AG) (BU) (BG) (BU) (AU)
                 (BG) (AG) (BU) (BU) (AG) (AU) (BG) (BU) (AU) (AG)
                 (AG) (BU) (AG) (BU) (AU) (BU) (BG) (BG) (AG) (BG)
                 (AG) (AU) (BU) (BU) (AG) (BG) (AG) (BU) (AU) (BG)
                 (AU) (BU) (AG) (AG) (BU) (AU) (AG) (BG) (BG) (BU)
                 (AU) (AG) (AU) (BU) (AG) (BU) (BU) (AG) (BG) (AG)
                 (BG) (AU) (AG) (AU) (BU) (BG) (AG) (BU) (AG) (BU)
                 (BG) (AU) (BG) (AU) (BU) (AG) (BU) (AG) (BG) (AU)
                 (BU) (AG) (BG) (BU) (AG) (BU) (AU) (AG) (BU) (BG)
                 (AU) (AG) (BU) (AU) (BU) (AG) (BG) (AU) (BG) (AG)
                 (BU) (BU) (AG)
 The electronic state is 1-AG.
 Alpha  occ. eigenvalues --  -11.21410 -11.21348 -11.20841 -11.20841  -1.07086
 Alpha  occ. eigenvalues --   -0.98056  -0.86029  -0.78690  -0.63804  -0.58435
 Alpha  occ. eigenvalues --   -0.57534  -0.56672  -0.51425  -0.49376  -0.46938
 Alpha  occ. eigenvalues --   -0.46040  -0.45669
 Alpha virt. eigenvalues --    0.14244   0.15962   0.17870   0.18054   0.21328
 Alpha virt. eigenvalues --    0.22458   0.23041   0.24626   0.25025   0.26394
 Alpha virt. eigenvalues --    0.31234   0.31852   0.36092   0.38138   0.40428
 Alpha virt. eigenvalues --    0.40996   0.43054   0.45296   0.46378   0.51616
 Alpha virt. eigenvalues --    0.55603   0.56060   0.57060   0.57477   0.62163
 Alpha virt. eigenvalues --    0.63918   0.64095   0.64655   0.64856   0.66188
 Alpha virt. eigenvalues --    0.67893   0.68254   0.68866   0.70899   0.71425
 Alpha virt. eigenvalues --    0.75554   0.81119   0.82196   0.88129   0.91334
 Alpha virt. eigenvalues --    0.92725   0.93812   0.95321   0.96901   1.01885
 Alpha virt. eigenvalues --    1.05434   1.07912   1.08602   1.11588   1.17671
 Alpha virt. eigenvalues --    1.18393   1.19281   1.23341   1.24597   1.27121
 Alpha virt. eigenvalues --    1.27440   1.30081   1.31077   1.31429   1.33046
 Alpha virt. eigenvalues --    1.37233   1.38319   1.38619   1.38732   1.40254
 Alpha virt. eigenvalues --    1.40784   1.41933   1.47454   1.48989   1.49769
 Alpha virt. eigenvalues --    1.51615   1.54941   1.55337   1.57144   1.59561
 Alpha virt. eigenvalues --    1.60305   1.62666   1.64037   1.65132   1.69448
 Alpha virt. eigenvalues --    1.74120   1.75305   1.78996   1.80264   1.82054
 Alpha virt. eigenvalues --    1.83269   1.89503   1.93083   1.94011   2.49332
 Alpha virt. eigenvalues --    2.57598   2.57807   2.59818   2.62352   2.64273
 Alpha virt. eigenvalues --    2.68656   2.70576   2.75928   2.76896   2.80723
 Alpha virt. eigenvalues --    2.81104   2.86007   2.87513   2.90130   2.90452
 Alpha virt. eigenvalues --    2.90485   2.97942   3.00221   3.01772   3.04487
 Alpha virt. eigenvalues --    3.08700   3.09750   3.13097   3.13512   3.14085
 Alpha virt. eigenvalues --    3.16280   3.18824   3.21854   3.23358   3.28152
 Alpha virt. eigenvalues --    3.28520   3.31922   3.33307   3.36316   3.36636
 Alpha virt. eigenvalues --    3.39701   3.40212   3.41323   3.41715   3.42777
 Alpha virt. eigenvalues --    3.44785   3.44992   3.49085   3.51715   3.52782
 Alpha virt. eigenvalues --    3.53898   3.57053   3.58712   3.59806   3.62637
 Alpha virt. eigenvalues --    3.65447   3.66241   3.70594   3.74922   3.75457
 Alpha virt. eigenvalues --    3.77523   3.77586   3.80155   3.85060   3.86076
 Alpha virt. eigenvalues --    3.88101   3.89530   3.91556   3.94735   3.97624
 Alpha virt. eigenvalues --    3.97865   4.00914   4.07208   4.07977   4.08000
 Alpha virt. eigenvalues --    4.11848   4.13621   4.15532   4.16109   4.17234
 Alpha virt. eigenvalues --    4.17545   4.20669   4.23352   4.24314   4.28061
 Alpha virt. eigenvalues --    4.29103   4.30419   4.30480   4.35248   4.36890
 Alpha virt. eigenvalues --    4.38505   4.42829   4.43090   4.44156   4.45655
 Alpha virt. eigenvalues --    4.45921   4.48318   4.48846   4.53850   4.56791
 Alpha virt. eigenvalues --    4.57180   4.60564   4.62351   4.63019   4.65189
 Alpha virt. eigenvalues --    4.66877   4.68068   4.73501   4.75787   4.76434
 Alpha virt. eigenvalues --    4.82791   4.90536   4.97571   5.00723   5.00788
 Alpha virt. eigenvalues --    5.04310   5.07406   5.18297   5.20159   5.20223
 Alpha virt. eigenvalues --    5.21179   5.23008   5.23507   5.29190   5.29210
 Alpha virt. eigenvalues --    5.33766   5.34193   5.35623   5.43050   5.46798
 Alpha virt. eigenvalues --    5.47349   5.57582   5.61382   5.63869   5.69505
 Alpha virt. eigenvalues --    5.70191   5.72412   5.74100   5.75250   5.77433
 Alpha virt. eigenvalues --    5.82470   5.86522   5.87318   5.88876   5.89273
 Alpha virt. eigenvalues --    5.92407   5.99177   6.04077   6.27408   6.30781
 Alpha virt. eigenvalues --    6.32369   6.32426   6.34625   6.42608  13.06473
 Alpha virt. eigenvalues --   13.50163  14.07208  14.19515
          Condensed to atoms (all electrons):
               1          2          3          4          5          6
     1  C    4.798611   0.417622   0.425228   0.417622   0.356718  -0.034989
     2  H    0.417622   0.599076  -0.030944  -0.034576  -0.038166  -0.004807
     3  H    0.425228  -0.030944   0.577252  -0.030944  -0.037653  -0.004962
     4  H    0.417622  -0.034576  -0.030944   0.599076  -0.038166   0.007100
     5  C    0.356718  -0.038166  -0.037653  -0.038166   4.843769   0.419848
     6  H   -0.034989  -0.004807  -0.004962   0.007100   0.419848   0.606525
     7  H   -0.034989   0.007100  -0.004962  -0.004807   0.419848  -0.037469
     8  C   -0.051318  -0.004134   0.007292  -0.004134   0.353113  -0.036937
     9  H   -0.003899   0.001898  -0.000099   0.000090  -0.036937  -0.005038
    10  H   -0.003899   0.000090  -0.000099   0.001898  -0.036937   0.007217
    11  C    0.005487  -0.000040  -0.000282  -0.000040  -0.051318  -0.003899
    12  H   -0.000040  -0.000035  -0.000002   0.000032  -0.004134   0.000090
    13  H   -0.000282  -0.000002   0.000017  -0.000002   0.007292  -0.000099
    14  H   -0.000040   0.000032  -0.000002  -0.000035  -0.004134   0.001898
               7          8          9         10         11         12
     1  C   -0.034989  -0.051318  -0.003899  -0.003899   0.005487  -0.000040
     2  H    0.007100  -0.004134   0.001898   0.000090  -0.000040  -0.000035
     3  H   -0.004962   0.007292  -0.000099  -0.000099  -0.000282  -0.000002
     4  H   -0.004807  -0.004134   0.000090   0.001898  -0.000040   0.000032
     5  C    0.419848   0.353113  -0.036937  -0.036937  -0.051318  -0.004134
     6  H   -0.037469  -0.036937  -0.005038   0.007217  -0.003899   0.000090
     7  H    0.606525  -0.036937   0.007217  -0.005038  -0.003899   0.001898
     8  C   -0.036937   4.843769   0.419848   0.419848   0.356718  -0.038166
     9  H    0.007217   0.419848   0.606525  -0.037469  -0.034989   0.007100
    10  H   -0.005038   0.419848  -0.037469   0.606525  -0.034989  -0.004807
    11  C   -0.003899   0.356718  -0.034989  -0.034989   4.798611   0.417622
    12  H    0.001898  -0.038166   0.007100  -0.004807   0.417622   0.599076
    13  H   -0.000099  -0.037653  -0.004962  -0.004962   0.425228  -0.030944
    14  H    0.000090  -0.038166  -0.004807   0.007100   0.417622  -0.034576
              13         14
     1  C   -0.000282  -0.000040
     2  H   -0.000002   0.000032
     3  H    0.000017  -0.000002
     4  H   -0.000002  -0.000035
     5  C    0.007292  -0.004134
     6  H   -0.000099   0.001898
     7  H   -0.000099   0.000090
     8  C   -0.037653  -0.038166
     9  H   -0.004962  -0.004807
    10  H   -0.004962   0.007100
    11  C    0.425228   0.417622
    12  H   -0.030944  -0.034576
    13  H    0.577252  -0.030944
    14  H   -0.030944   0.599076
 Mulliken charges:
               1
     1  C   -0.291834
     2  H    0.086886
     3  H    0.100161
     4  H    0.086886
     5  C   -0.153144
     6  H    0.085523
     7  H    0.085523
     8  C   -0.153144
     9  H    0.085523
    10  H    0.085523
    11  C   -0.291834
    12  H    0.086886
    13  H    0.100161
    14  H    0.086886
 Sum of Mulliken charges =  -0.00000
 Mulliken charges with hydrogens summed into heavy atoms:
               1
     1  C   -0.017902
     5  C    0.017902
     8  C    0.017902
    11  C   -0.017902
 Electronic spatial extent (au):  <R**2>=            423.6453
 Charge=             -0.0000 electrons
 Dipole moment (field-independent basis, Debye):
    X=             -0.0000    Y=              0.0000    Z=              0.0000  Tot=              0.0000
 Quadrupole moment (field-independent basis, Debye-Ang):
   XX=            -28.6885   YY=            -29.7427   ZZ=            -28.1115
   XY=              0.0596   XZ=             -0.0000   YZ=              0.0000
 Traceless Quadrupole moment (field-independent basis, Debye-Ang):
   XX=              0.1590   YY=             -0.8951   ZZ=              0.7361
   XY=              0.0596   XZ=             -0.0000   YZ=              0.0000
 Octapole moment (field-independent basis, Debye-Ang**2):
  XXX=             -0.0000  YYY=             -0.0000  ZZZ=              0.0000  XYY=             -0.0000
  XXY=              0.0000  XXZ=             -0.0000  XZZ=              0.0000  YZZ=              0.0000
  YYZ=             -0.0000  XYZ=              0.0000
 Hexadecapole moment (field-independent basis, Debye-Ang**3):
 XXXX=           -148.0103 YYYY=           -402.1342 ZZZZ=            -57.9747 XXXY=             63.5647
 XXXZ=              0.0000 YYYX=             69.8176 YYYZ=             -0.0000 ZZZX=             -0.0000
 ZZZY=             -0.0000 XXYY=            -88.2824 XXZZ=            -34.7289 YYZZ=            -73.0211
 XXYZ=             -0.0000 YYXZ=              0.0000 ZZXY=             24.9164
 N-N= 1.309001500808D+02 E-N=-6.270920926189D+02  KE= 1.571846840909D+02
 Symmetry AG   KE= 7.617617749517D+01
 Symmetry BG   KE= 3.957517464242D+00
 Symmetry AU   KE= 3.764827384373D+00
 Symmetry BU   KE= 7.328616174709D+01
 1\1\GINC-N6026\SP\RCCSD(T)-FC\CC-pVTZ\C4H10\JIAMINGD\23-Apr-2025\0\\# 
 ccsd(t)/cc-pvtz geom=connectivity\\Title Card Required\\0,1\C,0,-0.701
 003,1.821905,0.\H,0,-0.187504,2.213185,0.881631\H,0,-1.716131,2.222633
 ,0.\H,0,-0.187504,2.213185,-0.881631\C,0,-0.701003,0.299024,0.\H,0,-1.
 247194,-0.068168,0.875052\H,0,-1.247194,-0.068168,-0.875052\C,0,0.7010
 03,-0.299024,0.\H,0,1.247194,0.068168,0.875052\H,0,1.247194,0.068168,-
 0.875052\C,0,0.701003,-1.821905,0.\H,0,0.187504,-2.213185,-0.881631\H,
 0,1.716131,-2.222633,0.\H,0,0.187504,-2.213185,0.881631\\Version=ES64L
 -G16RevA.03\State=1-AG\HF=-157.3555085\MP2=-158.0738485\MP3=-158.12229
 94\MP4D=-158.1380117\MP4DQ=-158.1214435\MP4SDQ=-158.1255508\CCSD=-158.
 1251892\CCSD(T)=-158.1537317\RMSD=6.142e-09\PG=C02H [SGH(C4H2),X(H8)]\
 \@


 ... A MOLECULAR SYSTEM ... (PASSES) ... FROM ONE STATE OF EQUILIBRIUM 
 TO ANOTHER ... BY MEANS OF ALL POSSIBLE INTERMEDIATE PATHS, 
 BUT THE PATH MOST ECONOMICAL OF ENERGY WILL BE THE MORE OFTEN TRAVELED.

                      -- HENRY EYRING, 1945
 Job cpu time:       0 days  1 hours 44 minutes 14.2 seconds.
 Elapsed time:       0 days  0 hours  6 minutes 32.8 seconds.
 File lengths (MBytes):  RWF=   2347 Int=      0 D2E=      0 Chk=      6 Scr=      1
 Normal termination of Gaussian 16 at Wed Apr 23 09:47:12 2025.
