# Supplementary material for: Hyperpyramidalized alkenes with bond orders near 1.5 as synthetic building blocks
Source: Nat Chem. 2026 Jan 21;18(5):913–22. doi: 10.1038/s41557-025-02055-9 (PMC12859755; doi:10.1038/s41557-025-02055-9)
Supplement: Supplementary file 2 — Output files for reported computations. [file 41557_2025_2055_MOESM2_ESM.zip › Computation data/n-Butane/butane-opt/butane-opt.out]

 Entering Gaussian System, Link 0=/u/local/apps/gaussian/16_sse4/g16
 Initial command:
 /u/local/apps/gaussian/16_sse4/l1.exe "/work/8378246.1.pod_smp.q/Gau-3252.inp" -scrdir="/work/8378246.1.pod_smp.q/"
 Entering Link 1 = /u/local/apps/gaussian/16_sse4/l1.exe PID=      3253.
  
 Copyright (c) 1988,1990,1992,1993,1995,1998,2003,2009,2016,
            Gaussian, Inc.  All Rights Reserved.
  
 This is part of the Gaussian(R) 16 program.  It is based on
 the Gaussian(R) 09 system (copyright 2009, Gaussian, Inc.),
 the Gaussian(R) 03 system (copyright 2003, Gaussian, Inc.),
 the Gaussian(R) 98 system (copyright 1998, Gaussian, Inc.),
 the Gaussian(R) 94 system (copyright 1995, Gaussian, Inc.),
 the Gaussian 92(TM) system (copyright 1992, Gaussian, Inc.),
 the Gaussian 90(TM) system (copyright 1990, Gaussian, Inc.),
 the Gaussian 88(TM) system (copyright 1988, Gaussian, Inc.),
 the Gaussian 86(TM) system (copyright 1986, Carnegie Mellon
 University), and the Gaussian 82(TM) system (copyright 1983,
 Carnegie Mellon University). Gaussian is a federally registered
 trademark of Gaussian, Inc.
  
 This software contains proprietary and confidential information,
 including trade secrets, belonging to Gaussian, Inc.
  
 This software is provided under written license and may be
 used, copied, transmitted, or stored only in accord with that
 written license.
  
 The following legend is applicable only to US Government
 contracts under FAR:
  
                    RESTRICTED RIGHTS LEGEND
  
 Use, reproduction and disclosure by the US Government is
 subject to restrictions as set forth in subparagraphs (a)
 and (c) of the Commercial Computer Software - Restricted
 Rights clause in FAR 52.227-19.
  
 Gaussian, Inc.
 340 Quinnipiac St., Bldg. 40, Wallingford CT 06492
  
  
 ---------------------------------------------------------------
 Warning -- This program may not be used in any manner that
 competes with the business of Gaussian, Inc. or will provide
 assistance to any competitor of Gaussian, Inc.  The licensee
 of this program is prohibited from giving any competitor of
 Gaussian, Inc. access to this program.  By using this program,
 the user acknowledges that Gaussian, Inc. is engaged in the
 business of creating and licensing software in the field of
 computational chemistry and represents and warrants to the
 licensee that it is not a competitor of Gaussian, Inc. and that
 it will not use this program in any manner prohibited above.
 ---------------------------------------------------------------
  

 Cite this work as:
 Gaussian 16, Revision A.03,
 M. J. Frisch, G. W. Trucks, H. B. Schlegel, G. E. Scuseria, 
 M. A. Robb, J. R. Cheeseman, G. Scalmani, V. Barone, 
 G. A. Petersson, H. Nakatsuji, X. Li, M. Caricato, A. V. Marenich, 
 J. Bloino, B. G. Janesko, R. Gomperts, B. Mennucci, H. P. Hratchian, 
 J. V. Ortiz, A. F. Izmaylov, J. L. Sonnenberg, D. Williams-Young, 
 F. Ding, F. Lipparini, F. Egidi, J. Goings, B. Peng, A. Petrone, 
 T. Henderson, D. Ranasinghe, V. G. Zakrzewski, J. Gao, N. Rega, 
 G. Zheng, W. Liang, M. Hada, M. Ehara, K. Toyota, R. Fukuda, 
 J. Hasegawa, M. Ishida, T. Nakajima, Y. Honda, O. Kitao, H. Nakai, 
 T. Vreven, K. Throssell, J. A. Montgomery, Jr., J. E. Peralta, 
 F. Ogliaro, M. J. Bearpark, J. J. Heyd, E. N. Brothers, K. N. Kudin, 
 V. N. Staroverov, T. A. Keith, R. Kobayashi, J. Normand, 
 K. Raghavachari, A. P. Rendell, J. C. Burant, S. S. Iyengar, 
 J. Tomasi, M. Cossi, J. M. Millam, M. Klene, C. Adamo, R. Cammi, 
 J. W. Ochterski, R. L. Martin, K. Morokuma, O. Farkas, 
 J. B. Foresman, and D. J. Fox, Gaussian, Inc., Wallingford CT, 2016.
 
 ******************************************
 Gaussian 16:  ES64L-G16RevA.03 25-Dec-2016
                23-Apr-2025 
 ******************************************
 %nproc=8
 Will use up to    8 processors via shared memory.
 %mem=16GB
 %chk=butane-opt.chk
 --------------------------------------------
 # opt freq wb97xd geom=connectivity def2tzvp
 --------------------------------------------
 1/18=20,19=15,26=3,38=1,57=2/1,3;
 2/9=110,12=2,17=6,18=5,40=1/2;
 3/5=44,7=101,11=2,25=1,30=1,71=1,74=-58/1,2,3;
 4//1;
 5/5=2,38=5/2;
 6/7=2,8=2,9=2,10=2,28=1/1;
 7//1,2,3,16;
 1/18=20,19=15,26=3/3(2);
 2/9=110/2;
 99//99;
 2/9=110/2;
 3/5=44,7=101,11=2,25=1,30=1,71=1,74=-58/1,2,3;
 4/5=5,16=3,69=1/1;
 5/5=2,38=5/2;
 7//1,2,3,16;
 1/18=20,19=15,26=3/3(-5);
 2/9=110/2;
 6/7=2,8=2,9=2,10=2,19=2,28=1/1;
 99/9=1/99;
 -------------------
 Title Card Required
 -------------------
 Symbolic Z-matrix:
 Charge =  0 Multiplicity = 1
 C                    -2.71234  -0.89797  0. 
 H                    -2.35657  -1.90709  -0.00046 
 H                    -2.35561  -0.39361  -0.87365 
 H                    -3.78234  -0.89702   0.00046 
 C                    -2.19782  -0.17284   1.2574 
 H                    -1.12782  -0.17379   1.25694 
 H                    -2.5536    0.83628   1.25787 
 C                    -2.71125  -0.89874   2.51481 
 H                    -2.35548  -1.90786   2.51434 
 H                    -3.78125  -0.89779   2.51527 
 C                    -2.19673  -0.17362   3.77221 
 H                    -2.55251   0.8355    3.77268 
 H                    -2.55347  -0.67797   4.64586 
 H                    -1.12673  -0.17456   3.77175 
 

 GradGradGradGradGradGradGradGradGradGradGradGradGradGradGradGradGradGrad
 Berny optimization.
 Initialization pass.
                           ----------------------------
                           !    Initial Parameters    !
                           ! (Angstroms and Degrees)  !
 --------------------------                            --------------------------
 ! Name  Definition              Value          Derivative Info.                !
 --------------------------------------------------------------------------------
 ! R1    R(1,2)                  1.07           estimate D2E/DX2                !
 ! R2    R(1,3)                  1.07           estimate D2E/DX2                !
 ! R3    R(1,4)                  1.07           estimate D2E/DX2                !
 ! R4    R(1,5)                  1.54           estimate D2E/DX2                !
 ! R5    R(5,6)                  1.07           estimate D2E/DX2                !
 ! R6    R(5,7)                  1.07           estimate D2E/DX2                !
 ! R7    R(5,8)                  1.54           estimate D2E/DX2                !
 ! R8    R(8,9)                  1.07           estimate D2E/DX2                !
 ! R9    R(8,10)                 1.07           estimate D2E/DX2                !
 ! R10   R(8,11)                 1.54           estimate D2E/DX2                !
 ! R11   R(11,12)                1.07           estimate D2E/DX2                !
 ! R12   R(11,13)                1.07           estimate D2E/DX2                !
 ! R13   R(11,14)                1.07           estimate D2E/DX2                !
 ! A1    A(2,1,3)              109.4712         estimate D2E/DX2                !
 ! A2    A(2,1,4)              109.4712         estimate D2E/DX2                !
 ! A3    A(2,1,5)              109.4712         estimate D2E/DX2                !
 ! A4    A(3,1,4)              109.4712         estimate D2E/DX2                !
 ! A5    A(3,1,5)              109.4712         estimate D2E/DX2                !
 ! A6    A(4,1,5)              109.4712         estimate D2E/DX2                !
 ! A7    A(1,5,6)              109.4712         estimate D2E/DX2                !
 ! A8    A(1,5,7)              109.4712         estimate D2E/DX2                !
 ! A9    A(1,5,8)              109.4712         estimate D2E/DX2                !
 ! A10   A(6,5,7)              109.4712         estimate D2E/DX2                !
 ! A11   A(6,5,8)              109.4712         estimate D2E/DX2                !
 ! A12   A(7,5,8)              109.4712         estimate D2E/DX2                !
 ! A13   A(5,8,9)              109.4712         estimate D2E/DX2                !
 ! A14   A(5,8,10)             109.4712         estimate D2E/DX2                !
 ! A15   A(5,8,11)             109.4712         estimate D2E/DX2                !
 ! A16   A(9,8,10)             109.4712         estimate D2E/DX2                !
 ! A17   A(9,8,11)             109.4712         estimate D2E/DX2                !
 ! A18   A(10,8,11)            109.4712         estimate D2E/DX2                !
 ! A19   A(8,11,12)            109.4712         estimate D2E/DX2                !
 ! A20   A(8,11,13)            109.4712         estimate D2E/DX2                !
 ! A21   A(8,11,14)            109.4712         estimate D2E/DX2                !
 ! A22   A(12,11,13)           109.4712         estimate D2E/DX2                !
 ! A23   A(12,11,14)           109.4712         estimate D2E/DX2                !
 ! A24   A(13,11,14)           109.4712         estimate D2E/DX2                !
 ! D1    D(2,1,5,6)             60.0            estimate D2E/DX2                !
 ! D2    D(2,1,5,7)            180.0            estimate D2E/DX2                !
 ! D3    D(2,1,5,8)            -60.0            estimate D2E/DX2                !
 ! D4    D(3,1,5,6)            -60.0            estimate D2E/DX2                !
 ! D5    D(3,1,5,7)             60.0            estimate D2E/DX2                !
 ! D6    D(3,1,5,8)            180.0            estimate D2E/DX2                !
 ! D7    D(4,1,5,6)            180.0            estimate D2E/DX2                !
 ! D8    D(4,1,5,7)            -60.0            estimate D2E/DX2                !
 ! D9    D(4,1,5,8)             60.0            estimate D2E/DX2                !
 ! D10   D(1,5,8,9)             60.0            estimate D2E/DX2                !
 ! D11   D(1,5,8,10)           -60.0            estimate D2E/DX2                !
 ! D12   D(1,5,8,11)           180.0            estimate D2E/DX2                !
 ! D13   D(6,5,8,9)            -60.0            estimate D2E/DX2                !
 ! D14   D(6,5,8,10)           180.0            estimate D2E/DX2                !
 ! D15   D(6,5,8,11)            60.0            estimate D2E/DX2                !
 ! D16   D(7,5,8,9)            180.0            estimate D2E/DX2                !
 ! D17   D(7,5,8,10)            60.0            estimate D2E/DX2                !
 ! D18   D(7,5,8,11)           -60.0            estimate D2E/DX2                !
 ! D19   D(5,8,11,12)           60.0            estimate D2E/DX2                !
 ! D20   D(5,8,11,13)          180.0            estimate D2E/DX2                !
 ! D21   D(5,8,11,14)          -60.0            estimate D2E/DX2                !
 ! D22   D(9,8,11,12)          180.0            estimate D2E/DX2                !
 ! D23   D(9,8,11,13)          -60.0            estimate D2E/DX2                !
 ! D24   D(9,8,11,14)           60.0            estimate D2E/DX2                !
 ! D25   D(10,8,11,12)         -60.0            estimate D2E/DX2                !
 ! D26   D(10,8,11,13)          60.0            estimate D2E/DX2                !
 ! D27   D(10,8,11,14)         180.0            estimate D2E/DX2                !
 --------------------------------------------------------------------------------
 Trust Radius=3.00D-01 FncErr=1.00D-07 GrdErr=1.00D-06 EigMax=2.50D+02 EigMin=1.00D-04
 Number of steps in this run=     74 maximum allowed number of steps=    100.
 GradGradGradGradGradGradGradGradGradGradGradGradGradGradGradGradGradGrad

                          Input orientation:                          
 ---------------------------------------------------------------------
 Center     Atomic      Atomic             Coordinates (Angstroms)
 Number     Number       Type             X           Y           Z
 ---------------------------------------------------------------------
      1          6           0       -2.712344   -0.897966   -0.000000
      2          1           0       -2.356567   -1.907086   -0.000465
      3          1           0       -2.355611   -0.393610   -0.873651
      4          1           0       -3.782343   -0.897022    0.000464
      5          6           0       -2.197824   -0.172843    1.257404
      6          1           0       -1.127825   -0.173787    1.256940
      7          1           0       -2.553601    0.836277    1.257869
      8          6           0       -2.711252   -0.898739    2.514809
      9          1           0       -2.355476   -1.907859    2.514345
     10          1           0       -3.781252   -0.897795    2.515274
     11          6           0       -2.196733   -0.173615    3.772213
     12          1           0       -2.552510    0.835504    3.772678
     13          1           0       -2.553466   -0.677972    4.645865
     14          1           0       -1.126734   -0.174559    3.771749
 ---------------------------------------------------------------------
                    Distance matrix (angstroms):
                    1          2          3          4          5
     1  C    0.000000
     2  H    1.070000   0.000000
     3  H    1.070000   1.747303   0.000000
     4  H    1.070000   1.747303   1.747303   0.000000
     5  C    1.540000   2.148263   2.148263   2.148263   0.000000
     6  H    2.148263   2.468846   2.468846   3.024610   1.070000
     7  H    2.148263   3.024610   2.468846   2.468846   1.070000
     8  C    2.514809   2.732978   3.444314   2.732978   1.540000
     9  H    2.732978   2.514809   3.710993   3.062243   2.148263
    10  H    2.732978   3.062243   3.710993   2.514809   2.148263
    11  C    3.875582   4.154945   4.653783   4.154945   2.514809
    12  H    4.154945   4.668704   4.810184   4.329403   2.732978
    13  H    4.653783   4.810184   5.530377   4.810184   3.444314
    14  H    4.154945   4.329403   4.810184   4.668704   2.732978
                    6          7          8          9         10
     6  H    0.000000
     7  H    1.747303   0.000000
     8  C    2.148263   2.148263   0.000000
     9  H    2.468846   3.024610   1.070000   0.000000
    10  H    3.024610   2.468846   1.070000   1.747303   0.000000
    11  C    2.732978   2.732978   1.540000   2.148263   2.148263
    12  H    3.062243   2.514809   2.148263   3.024610   2.468846
    13  H    3.710993   3.710993   2.148263   2.468846   2.468846
    14  H    2.514809   3.062243   2.148263   2.468846   3.024610
                   11         12         13         14
    11  C    0.000000
    12  H    1.070000   0.000000
    13  H    1.070000   1.747303   0.000000
    14  H    1.070000   1.747303   1.747303   0.000000
 Stoichiometry    C4H10
 Framework group  C2H[SGH(C4H2),X(H8)]
 Deg. of freedom    11
 Full point group                 C2H     NOp   4
 Largest Abelian subgroup         C2H     NOp   4
 Largest concise Abelian subgroup C2H     NOp   4
                         Standard orientation:                         
 ---------------------------------------------------------------------
 Center     Atomic      Atomic             Coordinates (Angstroms)
 Number     Number       Type             X           Y           Z
 ---------------------------------------------------------------------
      1          6           0        0.444560    1.886107   -0.000000
      2          1           0        1.062324    1.886107    0.873651
      3          1           0       -0.173205    2.759758   -0.000000
      4          1           0        1.062324    1.886107   -0.873651
      5          6           0       -0.444560    0.628702    0.000000
      6          1           0       -1.062324    0.628702    0.873651
      7          1           0       -1.062324    0.628702   -0.873651
      8          6           0        0.444560   -0.628702   -0.000000
      9          1           0        1.062324   -0.628702    0.873651
     10          1           0        1.062324   -0.628702   -0.873651
     11          6           0       -0.444560   -1.886107   -0.000000
     12          1           0       -1.062324   -1.886107   -0.873651
     13          1           0        0.173205   -2.759758   -0.000000
     14          1           0       -1.062324   -1.886107    0.873651
 ---------------------------------------------------------------------
 Rotational constants (GHZ):          23.0583356           3.7383888           3.4902854
 Standard basis: def2TZVP (5D, 7F)
 There are    67 symmetry adapted cartesian basis functions of AG  symmetry.
 There are    35 symmetry adapted cartesian basis functions of BG  symmetry.
 There are    35 symmetry adapted cartesian basis functions of AU  symmetry.
 There are    67 symmetry adapted cartesian basis functions of BU  symmetry.
 There are    59 symmetry adapted basis functions of AG  symmetry.
 There are    33 symmetry adapted basis functions of BG  symmetry.
 There are    33 symmetry adapted basis functions of AU  symmetry.
 There are    59 symmetry adapted basis functions of BU  symmetry.
   184 basis functions,   284 primitive gaussians,   204 cartesian basis functions
    17 alpha electrons       17 beta electrons
       nuclear repulsion energy       131.8272996396 Hartrees.
 NAtoms=   14 NActive=   14 NUniq=    5 SFac= 4.00D+00 NAtFMM=   60 NAOKFM=F Big=F
 Integral buffers will be    131072 words long.
 Raffenetti 2 integral format.
 Two-electron integral symmetry is turned on.
 Nuclear repulsion after empirical dispersion term =      131.8208782404 Hartrees.
 One-electron integrals computed using PRISM.
   4 Symmetry operations used in ECPInt.
 ECPInt:  NShTT=    3570 NPrTT=    9988 LenC2=    3551 LenP2D=    8541.
 LDataN:  DoStor=T MaxTD1= 6 Len=  172
 NBasis=   184 RedAO= T EigKep=  2.33D-04  NBF=    59    33    33    59
 NBsUse=   184 1.00D-06 EigRej= -1.00D+00 NBFU=    59    33    33    59
 ExpMin= 9.52D-02 ExpMax= 1.36D+04 ExpMxC= 4.63D+02 IAcc=3 IRadAn=         5 AccDes= 0.00D+00
 Harris functional with IExCor= 4639 and IRadAn=       5 diagonalized for initial guess.
 HarFok:  IExCor= 4639 AccDes= 0.00D+00 IRadAn=         5 IDoV= 1 UseB2=F ITyADJ=14
 ICtDFT=  3500011 ScaDFX=  1.000000  1.000000  1.000000  1.000000
 FoFCou: FMM=F IPFlag=           0 FMFlag=      100000 FMFlg1=           0
         NFxFlg=           0 DoJE=T BraDBF=F KetDBF=T FulRan=T
         wScrn=  0.000000 ICntrl=       500 IOpCl=  0 I1Cent=   200000004 NGrid=           0
         NMat0=    1 NMatS0=      1 NMatT0=    0 NMatD0=    1 NMtDS0=    0 NMtDT0=    0
 Petite list used in FoFCou.
 Initial guess orbital symmetries:
       Occupied  (BU) (AG) (AG) (BU) (AG) (BU) (AG) (BU) (AU) (AG)
                 (BU) (BG) (BU) (AU) (AG) (BG) (AG)
       Virtual   (AG) (BU) (AU) (BU) (AG) (AG) (BG) (BU) (AU) (BG)
                 (BU) (AG) (BU) (AG) (BG) (AG) (AU) (BU) (AU) (BU)
                 (AG) (BU) (BG) (AG) (AU) (BU) (BU) (AG) (AG) (BU)
                 (AG) (BU) (BG) (AU) (BG) (BU) (AG) (AG) (AU) (BU)
                 (BU) (AG) (BG) (AG) (AU) (BU) (BG) (BU) (AG) (AG)
                 (BG) (AU) (BU) (BG) (AU) (AG) (BU) (BU) (AG) (AG)
                 (BU) (AU) (AU) (BG) (BU) (BG) (AG) (AU) (BU) (AG)
                 (BG) (BU) (AG) (AG) (AU) (BG) (AG) (AU) (BU) (AG)
                 (BG) (BU) (AU) (AG) (BU) (BU) (AG) (BU) (BU) (BG)
                 (AU) (AG) (BG) (AG) (BU) (BU) (AG) (AU) (BG) (AU)
                 (AG) (BU) (BG) (AU) (AG) (BU) (AG) (BG) (AU) (BG)
                 (BU) (AG) (BU) (AG) (BU) (AU) (BG) (AG) (BU) (BU)
                 (BG) (AG) (BU) (AU) (AG) (AG) (AG) (AU) (BU) (BG)
                 (AU) (BG) (BU) (AU) (AG) (BU) (BG) (AU) (BG) (BU)
                 (AG) (AU) (AG) (BG) (AU) (BU) (BG) (AG) (AG) (BU)
                 (AU) (BU) (AG) (BU) (BG) (AU) (BG) (BU) (AG) (BU)
                 (AG) (BU) (AG) (AG) (BU) (AG) (BU)
 The electronic state of the initial guess is 1-AG.
 Keep R1 ints in memory in symmetry-blocked form, NReq=362699989.
 Requested convergence on RMS density matrix=1.00D-08 within 128 cycles.
 Requested convergence on MAX density matrix=1.00D-06.
 Requested convergence on             energy=1.00D-06.
 No special actions if energy rises.
 Integral accuracy reduced to 1.0D-05 until final iterations.
 Initial convergence to 1.0D-05 achieved.  Increase integral accuracy.
 SCF Done:  E(RwB97XD) =  -158.460052683     A.U. after   11 cycles
            NFock= 11  Conv=0.50D-08     -V/T= 2.0042

 **********************************************************************

            Population analysis using the SCF density.

 **********************************************************************

 Orbital symmetries:
       Occupied  (AG) (BU) (BU) (AG) (AG) (BU) (AG) (BU) (AU) (AG)
                 (BG) (BU) (BU) (AU) (BG) (AG) (AG)
       Virtual   (AG) (BU) (BU) (AU) (AG) (AG) (BG) (BU) (AU) (BG)
                 (BU) (AG) (BU) (AG) (BG) (AU) (AG) (BU) (AU) (BU)
                 (AG) (BG) (BU) (AG) (AU) (BU) (BU) (AG) (BU) (AG)
                 (AG) (BG) (BU) (AU) (BG) (AG) (BU) (AG) (BU) (AU)
                 (BU) (AG) (BG) (AG) (AU) (BU) (BG) (BU) (AG) (AG)
                 (BG) (AU) (BU) (BG) (AU) (AG) (BU) (BU) (AG) (AG)
                 (BU) (AU) (AU) (BG) (BU) (BG) (AG) (AU) (AG) (BU)
                 (BG) (BU) (AU) (AG) (AG) (BG) (AG) (AU) (BU) (AG)
                 (BG) (BU) (AU) (AG) (BU) (BU) (AG) (BU) (BU) (BG)
                 (AU) (AG) (BG) (AG) (BU) (BU) (AG) (AU) (AU) (BG)
                 (AG) (BU) (BG) (AU) (AG) (BU) (BG) (AG) (BG) (AU)
                 (BU) (AG) (BU) (AG) (BU) (AU) (BG) (AG) (BU) (BU)
                 (BG) (AG) (BU) (AU) (AG) (AG) (AG) (BU) (AU) (BG)
                 (AU) (BG) (BU) (AU) (AG) (BU) (BG) (AU) (BG) (BU)
                 (AG) (AU) (AG) (BG) (AU) (BU) (BG) (AG) (BU) (AG)
                 (AU) (BU) (AG) (BU) (BG) (AU) (BG) (BU) (AG) (AG)
                 (BU) (BU) (AG) (AG) (BU) (AG) (BU)
 The electronic state is 1-AG.
 Alpha  occ. eigenvalues --  -10.26719 -10.26699 -10.25790 -10.25790  -0.89484
 Alpha  occ. eigenvalues --   -0.82212  -0.72478  -0.67430  -0.56499  -0.51482
 Alpha  occ. eigenvalues --   -0.50206  -0.50078  -0.45152  -0.43825  -0.41382
 Alpha  occ. eigenvalues --   -0.41295  -0.39134
 Alpha virt. eigenvalues --    0.11451   0.13701   0.16091   0.16168   0.18849
 Alpha virt. eigenvalues --    0.19462   0.20302   0.21457   0.22533   0.23092
 Alpha virt. eigenvalues --    0.24292   0.25012   0.27373   0.29736   0.31971
 Alpha virt. eigenvalues --    0.33043   0.33147   0.35087   0.38121   0.39935
 Alpha virt. eigenvalues --    0.42889   0.45853   0.46025   0.46625   0.50558
 Alpha virt. eigenvalues --    0.51833   0.52753   0.53221   0.54708   0.55253
 Alpha virt. eigenvalues --    0.56562   0.56573   0.57767   0.58377   0.60716
 Alpha virt. eigenvalues --    0.67929   0.67984   0.69316   0.74459   0.77412
 Alpha virt. eigenvalues --    0.78053   0.89829   0.90870   0.92786   0.93584
 Alpha virt. eigenvalues --    0.98183   1.03282   1.06633   1.07908   1.09355
 Alpha virt. eigenvalues --    1.11698   1.15728   1.17887   1.19424   1.20429
 Alpha virt. eigenvalues --    1.22576   1.27930   1.29591   1.34392   1.53783
 Alpha virt. eigenvalues --    1.57855   1.61137   1.61840   1.62179   1.63698
 Alpha virt. eigenvalues --    1.63725   1.65339   1.68485   1.69767   1.70528
 Alpha virt. eigenvalues --    1.71013   1.76210   1.85403   1.85724   1.87376
 Alpha virt. eigenvalues --    1.92918   1.93489   1.95470   1.98969   2.00698
 Alpha virt. eigenvalues --    2.00933   2.02136   2.12750   2.17119   2.19286
 Alpha virt. eigenvalues --    2.20564   2.35396   2.35519   2.36665   2.40208
 Alpha virt. eigenvalues --    2.43092   2.45110   2.45825   2.49649   2.49801
 Alpha virt. eigenvalues --    2.51552   2.54747   2.60438   2.65414   2.65774
 Alpha virt. eigenvalues --    2.66393   2.71799   2.72109   2.73464   2.74540
 Alpha virt. eigenvalues --    2.76553   2.78030   2.78927   2.79661   2.80043
 Alpha virt. eigenvalues --    2.85375   2.88377   2.91506   3.00824   3.06463
 Alpha virt. eigenvalues --    3.09829   3.13155   3.17205   3.18697   3.24188
 Alpha virt. eigenvalues --    3.25798   3.27058   3.30162   3.30599   3.31423
 Alpha virt. eigenvalues --    3.40604   3.41724   3.43526   3.43602   3.44545
 Alpha virt. eigenvalues --    3.50698   3.52383   3.56281   3.57067   3.59103
 Alpha virt. eigenvalues --    3.63673   3.66732   3.68335   3.77906   3.82848
 Alpha virt. eigenvalues --    3.87029   3.91449   3.96675   3.96865   3.97864
 Alpha virt. eigenvalues --    4.03172   4.05758   4.17024   4.24318   4.24469
 Alpha virt. eigenvalues --    4.41373   4.43873   4.50604   4.55879   4.58736
 Alpha virt. eigenvalues --    4.61716   4.68345   4.69071   4.70970   4.81342
 Alpha virt. eigenvalues --    4.81981   4.95568   5.11039  22.46010  22.53013
 Alpha virt. eigenvalues --   22.58942  22.61701
          Condensed to atoms (all electrons):
               1          2          3          4          5          6
     1  C    4.881179   0.417687   0.418181   0.417687   0.305521  -0.031174
     2  H    0.417687   0.570804  -0.023144  -0.029317  -0.038627  -0.005953
     3  H    0.418181  -0.023144   0.559274  -0.023144  -0.044972  -0.004173
     4  H    0.417687  -0.029317  -0.023144   0.570804  -0.038627   0.007458
     5  C    0.305521  -0.038627  -0.044972  -0.038627   4.969866   0.415080
     6  H   -0.031174  -0.005953  -0.004173   0.007458   0.415080   0.604351
     7  H   -0.031174   0.007458  -0.004173  -0.005953   0.415080  -0.034559
     8  C   -0.056489  -0.005924   0.011281  -0.005924   0.319732  -0.038112
     9  H   -0.004703   0.003512  -0.000122  -0.000105  -0.038112  -0.006919
    10  H   -0.004703  -0.000105  -0.000122   0.003512  -0.038112   0.008006
    11  C    0.013026  -0.000084  -0.000722  -0.000084  -0.056489  -0.004703
    12  H   -0.000084  -0.000042   0.000003   0.000095  -0.005924  -0.000105
    13  H   -0.000722   0.000003   0.000019   0.000003   0.011281  -0.000122
    14  H   -0.000084   0.000095   0.000003  -0.000042  -0.005924   0.003512
               7          8          9         10         11         12
     1  C   -0.031174  -0.056489  -0.004703  -0.004703   0.013026  -0.000084
     2  H    0.007458  -0.005924   0.003512  -0.000105  -0.000084  -0.000042
     3  H   -0.004173   0.011281  -0.000122  -0.000122  -0.000722   0.000003
     4  H   -0.005953  -0.005924  -0.000105   0.003512  -0.000084   0.000095
     5  C    0.415080   0.319732  -0.038112  -0.038112  -0.056489  -0.005924
     6  H   -0.034559  -0.038112  -0.006919   0.008006  -0.004703  -0.000105
     7  H    0.604351  -0.038112   0.008006  -0.006919  -0.004703   0.003512
     8  C   -0.038112   4.969866   0.415080   0.415080   0.305521  -0.038627
     9  H    0.008006   0.415080   0.604351  -0.034559  -0.031174   0.007458
    10  H   -0.006919   0.415080  -0.034559   0.604351  -0.031174  -0.005953
    11  C   -0.004703   0.305521  -0.031174  -0.031174   4.881179   0.417687
    12  H    0.003512  -0.038627   0.007458  -0.005953   0.417687   0.570804
    13  H   -0.000122  -0.044972  -0.004173  -0.004173   0.418181  -0.023144
    14  H   -0.000105  -0.038627  -0.005953   0.007458   0.417687  -0.029317
              13         14
     1  C   -0.000722  -0.000084
     2  H    0.000003   0.000095
     3  H    0.000019   0.000003
     4  H    0.000003  -0.000042
     5  C    0.011281  -0.005924
     6  H   -0.000122   0.003512
     7  H   -0.000122  -0.000105
     8  C   -0.044972  -0.038627
     9  H   -0.004173  -0.005953
    10  H   -0.004173   0.007458
    11  C    0.418181   0.417687
    12  H   -0.023144  -0.029317
    13  H    0.559274  -0.023144
    14  H   -0.023144   0.570804
 Mulliken charges:
               1
     1  C   -0.324145
     2  H    0.103639
     3  H    0.111809
     4  H    0.103639
     5  C   -0.169771
     6  H    0.087415
     7  H    0.087415
     8  C   -0.169771
     9  H    0.087415
    10  H    0.087415
    11  C   -0.324145
    12  H    0.103639
    13  H    0.111809
    14  H    0.103639
 Sum of Mulliken charges =  -0.00000
 Mulliken charges with hydrogens summed into heavy atoms:
               1
     1  C   -0.005059
     5  C    0.005059
     8  C    0.005059
    11  C   -0.005059
 Electronic spatial extent (au):  <R**2>=            414.9359
 Charge=             -0.0000 electrons
 Dipole moment (field-independent basis, Debye):
    X=             -0.0000    Y=              0.0000    Z=             -0.0000  Tot=              0.0000
 Quadrupole moment (field-independent basis, Debye-Ang):
   XX=            -28.5698   YY=            -29.4389   ZZ=            -27.3975
   XY=             -0.6649   XZ=             -0.0000   YZ=             -0.0000
 Traceless Quadrupole moment (field-independent basis, Debye-Ang):
   XX=             -0.1011   YY=             -0.9702   ZZ=              1.0713
   XY=             -0.6649   XZ=             -0.0000   YZ=             -0.0000
 Octapole moment (field-independent basis, Debye-Ang**2):
  XXX=              0.0000  YYY=              0.0000  ZZZ=              0.0000  XYY=              0.0000
  XXY=              0.0000  XXZ=             -0.0000  XZZ=              0.0000  YZZ=              0.0000
  YYZ=             -0.0000  XYZ=             -0.0000
 Hexadecapole moment (field-independent basis, Debye-Ang**3):
 XXXX=           -101.6182 YYYY=           -432.8954 ZZZZ=            -55.9603 XXXY=            -29.0974
 XXXZ=              0.0000 YYYX=            -38.6751 YYYZ=             -0.0000 ZZZX=             -0.0000
 ZZZY=             -0.0000 XXYY=            -88.2450 XXZZ=            -23.1050 YYZZ=            -80.9008
 XXYZ=             -0.0000 YYXZ=             -0.0000 ZZXY=             -8.1090
 N-N= 1.318208782404D+02 E-N=-6.300405179182D+02  KE= 1.577933910151D+02
 Symmetry AG   KE= 7.634864995957D+01
 Symmetry BG   KE= 4.118930219745D+00
 Symmetry AU   KE= 3.921723625207D+00
 Symmetry BU   KE= 7.340408721054D+01
   4 Symmetry operations used in ECPInt.
 ECPInt:  NShTT=    3570 NPrTT=    9988 LenC2=    3551 LenP2D=    8541.
 LDataN:  DoStor=T MaxTD1= 7 Len=  274
 Calling FoFJK, ICntrl=      2127 FMM=F ISym2X=1 I1Cent= 0 IOpClX= 0 NMat=1 NMatS=1 NMatT=0.
 ***** Axes restored to original set *****
 -------------------------------------------------------------------
 Center     Atomic                   Forces (Hartrees/Bohr)
 Number     Number              X              Y              Z
 -------------------------------------------------------------------
      1        6           0.012047556    0.016989888    0.017485649
      2        1           0.003417862   -0.014190506   -0.002452052
      3        1           0.002730161    0.003867303   -0.014666442
      4        1          -0.014522985   -0.001480653   -0.002440362
      5        6          -0.023131227   -0.032648499   -0.003097157
      6        1           0.015294772    0.002790473    0.000722624
      7        1          -0.002439652    0.015354090    0.000734179
      8        6           0.023131227    0.032648499    0.003097157
      9        1           0.002439652   -0.015354090   -0.000734179
     10        1          -0.015294772   -0.002790473   -0.000722624
     11        6          -0.012047556   -0.016989888   -0.017485649
     12        1          -0.003417862    0.014190506    0.002452052
     13        1          -0.002730161   -0.003867303    0.014666442
     14        1           0.014522985    0.001480653    0.002440362
 -------------------------------------------------------------------
 Cartesian Forces:  Max     0.032648499 RMS     0.012928817

 GradGradGradGradGradGradGradGradGradGradGradGradGradGradGradGradGradGrad
 Berny optimization.
 FormGI is forming the generalized inverse of G from B-inverse, IUseBI=4.
 Internal  Forces:  Max     0.015291983 RMS     0.006522238
 Search for a local minimum.
 Step number   1 out of a maximum of   74
 All quantities printed in internal units (Hartrees-Bohrs-Radians)
 Mixed Optimization -- RFO/linear search
 Second derivative matrix not updated -- first step.
 ITU=  0
     Eigenvalues ---    0.00237   0.00237   0.00237   0.03840   0.03840
     Eigenvalues ---    0.04896   0.04896   0.05720   0.05720   0.05720
     Eigenvalues ---    0.05720   0.07655   0.07655   0.11701   0.11701
     Eigenvalues ---    0.16000   0.16000   0.16000   0.16000   0.16000
     Eigenvalues ---    0.16000   0.21948   0.21948   0.28519   0.28519
     Eigenvalues ---    0.28519   0.37230   0.37230   0.37230   0.37230
     Eigenvalues ---    0.37230   0.37230   0.37230   0.37230   0.37230
     Eigenvalues ---    0.37230
 RFO step:  Lambda=-8.97011405D-03 EMin= 2.36824153D-03
 Linear search not attempted -- first point.
 Iteration  1 RMS(Cart)=  0.03476878 RMS(Int)=  0.00049800
 Iteration  2 RMS(Cart)=  0.00070803 RMS(Int)=  0.00020025
 Iteration  3 RMS(Cart)=  0.00000013 RMS(Int)=  0.00020025
 ClnCor:  largest displacement from symmetrization is 1.71D-08 for atom     4.
 Variable       Old X    -DE/DX   Delta X   Delta X   Delta X     New X
                                 (Linear)    (Quad)   (Total)
    R1        2.02201   0.01452   0.00000   0.03808   0.03808   2.06009
    R2        2.02201   0.01471   0.00000   0.03858   0.03858   2.06058
    R3        2.02201   0.01452   0.00000   0.03808   0.03808   2.06009
    R4        2.91018  -0.00198   0.00000  -0.00672  -0.00672   2.90346
    R5        2.02201   0.01529   0.00000   0.04011   0.04011   2.06211
    R6        2.02201   0.01529   0.00000   0.04011   0.04011   2.06211
    R7        2.91018  -0.00356   0.00000  -0.01211  -0.01211   2.89807
    R8        2.02201   0.01529   0.00000   0.04011   0.04011   2.06211
    R9        2.02201   0.01529   0.00000   0.04011   0.04011   2.06211
   R10        2.91018  -0.00198   0.00000  -0.00672  -0.00672   2.90346
   R11        2.02201   0.01452   0.00000   0.03808   0.03808   2.06009
   R12        2.02201   0.01471   0.00000   0.03858   0.03858   2.06058
   R13        2.02201   0.01452   0.00000   0.03808   0.03808   2.06009
    A1        1.91063  -0.00377   0.00000  -0.02063  -0.02094   1.88969
    A2        1.91063  -0.00291   0.00000  -0.02057  -0.02061   1.89003
    A3        1.91063   0.00245   0.00000   0.01369   0.01351   1.92414
    A4        1.91063  -0.00377   0.00000  -0.02063  -0.02094   1.88969
    A5        1.91063   0.00554   0.00000   0.03445   0.03412   1.94476
    A6        1.91063   0.00245   0.00000   0.01369   0.01351   1.92414
    A7        1.91063  -0.00223   0.00000  -0.00137  -0.00153   1.90910
    A8        1.91063  -0.00223   0.00000  -0.00137  -0.00153   1.90910
    A9        1.91063   0.01039   0.00000   0.05538   0.05501   1.96565
   A10        1.91063   0.00013   0.00000  -0.03118  -0.03144   1.87919
   A11        1.91063  -0.00303   0.00000  -0.01073  -0.01123   1.89940
   A12        1.91063  -0.00303   0.00000  -0.01073  -0.01123   1.89940
   A13        1.91063  -0.00303   0.00000  -0.01073  -0.01123   1.89940
   A14        1.91063  -0.00303   0.00000  -0.01073  -0.01123   1.89940
   A15        1.91063   0.01039   0.00000   0.05538   0.05501   1.96565
   A16        1.91063   0.00013   0.00000  -0.03118  -0.03144   1.87919
   A17        1.91063  -0.00223   0.00000  -0.00137  -0.00153   1.90910
   A18        1.91063  -0.00223   0.00000  -0.00137  -0.00153   1.90910
   A19        1.91063   0.00245   0.00000   0.01369   0.01351   1.92414
   A20        1.91063   0.00554   0.00000   0.03445   0.03412   1.94476
   A21        1.91063   0.00245   0.00000   0.01369   0.01351   1.92414
   A22        1.91063  -0.00377   0.00000  -0.02063  -0.02094   1.88969
   A23        1.91063  -0.00291   0.00000  -0.02057  -0.02061   1.89003
   A24        1.91063  -0.00377   0.00000  -0.02063  -0.02094   1.88969
    D1        1.04720   0.00156   0.00000   0.02414   0.02433   1.07153
    D2        3.14159  -0.00101   0.00000  -0.01572  -0.01576   3.12584
    D3       -1.04720   0.00028   0.00000   0.00421   0.00429  -1.04291
    D4       -1.04720   0.00129   0.00000   0.01993   0.02004  -1.02716
    D5        1.04720  -0.00129   0.00000  -0.01993  -0.02004   1.02716
    D6        3.14159  -0.00000   0.00000  -0.00000   0.00000   3.14159
    D7       -3.14159   0.00101   0.00000   0.01572   0.01576  -3.12584
    D8       -1.04720  -0.00156   0.00000  -0.02414  -0.02433  -1.07153
    D9        1.04720  -0.00028   0.00000  -0.00421  -0.00429   1.04291
   D10        1.04720  -0.00178   0.00000  -0.02566  -0.02557   1.02163
   D11       -1.04720   0.00178   0.00000   0.02566   0.02557  -1.02163
   D12        3.14159   0.00000   0.00000   0.00000   0.00000  -3.14159
   D13       -1.04720  -0.00355   0.00000  -0.05132  -0.05114  -1.09834
   D14        3.14159   0.00000   0.00000   0.00000   0.00000   3.14159
   D15        1.04720  -0.00178   0.00000  -0.02566  -0.02557   1.02163
   D16        3.14159  -0.00000   0.00000  -0.00000   0.00000   3.14159
   D17        1.04720   0.00355   0.00000   0.05132   0.05114   1.09834
   D18       -1.04720   0.00178   0.00000   0.02566   0.02557  -1.02163
   D19        1.04720  -0.00028   0.00000  -0.00421  -0.00429   1.04291
   D20        3.14159  -0.00000   0.00000  -0.00000   0.00000   3.14159
   D21       -1.04720   0.00028   0.00000   0.00421   0.00429  -1.04291
   D22        3.14159   0.00101   0.00000   0.01572   0.01576  -3.12584
   D23       -1.04720   0.00129   0.00000   0.01993   0.02004  -1.02716
   D24        1.04720   0.00156   0.00000   0.02414   0.02433   1.07153
   D25       -1.04720  -0.00156   0.00000  -0.02414  -0.02433  -1.07153
   D26        1.04720  -0.00129   0.00000  -0.01993  -0.02004   1.02716
   D27        3.14159  -0.00101   0.00000  -0.01572  -0.01576   3.12584
         Item               Value     Threshold  Converged?
 Maximum Force            0.015292     0.000450     NO 
 RMS     Force            0.006522     0.000300     NO 
 Maximum Displacement     0.099533     0.001800     NO 
 RMS     Displacement     0.034183     0.001200     NO 
 Predicted change in Energy=-4.679750D-03
 GradGradGradGradGradGradGradGradGradGradGradGradGradGradGradGradGradGrad

                          Input orientation:                          
 ---------------------------------------------------------------------
 Center     Atomic      Atomic             Coordinates (Angstroms)
 Number     Number       Type             X           Y           Z
 ---------------------------------------------------------------------
      1          6           0       -2.711194   -0.896319   -0.026792
      2          1           0       -2.359101   -1.927783   -0.050166
      3          1           0       -2.355309   -0.393136   -0.926322
      4          1           0       -3.801071   -0.906247   -0.049227
      5          6           0       -2.211972   -0.192801    1.244627
      6          1           0       -1.120868   -0.176612    1.244909
      7          1           0       -2.558584    0.841911    1.245846
      8          6           0       -2.697105   -0.878780    2.527587
      9          1           0       -2.350493   -1.913492    2.526367
     10          1           0       -3.788209   -0.894970    2.527304
     11          6           0       -2.197883   -0.175263    3.799005
     12          1           0       -2.549976    0.856201    3.822379
     13          1           0       -2.553767   -0.678446    4.698535
     14          1           0       -1.108005   -0.165335    3.821440
 ---------------------------------------------------------------------
                    Distance matrix (angstroms):
                    1          2          3          4          5
     1  C    0.000000
     2  H    1.090154   0.000000
     3  H    1.090414   1.767147   0.000000
     4  H    1.090154   1.767149   1.767147   0.000000
     5  C    1.536445   2.169861   2.184880   2.169861   0.000000
     6  H    2.159708   2.505402   2.506985   3.064416   1.091224
     7  H    2.159708   3.064416   2.506985   2.505402   1.091224
     8  C    2.554477   2.803473   3.504591   2.803473   1.533593
     9  H    2.771889   2.576588   3.772608   3.122884   2.150075
    10  H    2.771889   3.122884   3.772608   2.576588   2.150075
    11  C    3.926847   4.232427   4.732966   4.232427   2.554477
    12  H    4.232427   4.773218   4.914153   4.434050   2.803473
    13  H    4.732966   4.914153   5.635584   4.914153   3.504591
    14  H    4.232427   4.434050   4.914153   4.773218   2.803473
                    6          7          8          9         10
     6  H    0.000000
     7  H    1.761936   0.000000
     8  C    2.150075   2.150075   0.000000
     9  H    2.484123   3.045535   1.091224   0.000000
    10  H    3.045535   2.484123   1.091224   1.761936   0.000000
    11  C    2.771889   2.771889   1.536445   2.159708   2.159708
    12  H    3.122884   2.576588   2.169861   3.064416   2.505402
    13  H    3.772608   3.772608   2.184880   2.506985   2.506985
    14  H    2.576588   3.122884   2.169861   2.505402   3.064416
                   11         12         13         14
    11  C    0.000000
    12  H    1.090154   0.000000
    13  H    1.090414   1.767147   0.000000
    14  H    1.090154   1.767149   1.767147   0.000000
 Stoichiometry    C4H10
 Framework group  C2H[SGH(C4H2),X(H8)]
 Deg. of freedom    11
 Full point group                 C2H     NOp   4
 Largest Abelian subgroup         C2H     NOp   4
 Largest concise Abelian subgroup C2H     NOp   4
                         Standard orientation:                         
 ---------------------------------------------------------------------
 Center     Atomic      Atomic             Coordinates (Angstroms)
 Number     Number       Type             X           Y           Z
 ---------------------------------------------------------------------
      1          6           0       -0.707794    1.831409   -0.000000
      2          1           0       -0.192600    2.208643    0.883575
      3          1           0       -1.722848    2.229742   -0.000000
      4          1           0       -0.192600    2.208643   -0.883575
      5          6           0       -0.707794    0.294964   -0.000000
      6          1           0       -1.240242   -0.067204    0.880968
      7          1           0       -1.240242   -0.067204   -0.880968
      8          6           0        0.707794   -0.294964   -0.000000
      9          1           0        1.240242    0.067204    0.880968
     10          1           0        1.240242    0.067204   -0.880968
     11          6           0        0.707794   -1.831409   -0.000000
     12          1           0        0.192600   -2.208643   -0.883575
     13          1           0        1.722848   -2.229742   -0.000000
     14          1           0        0.192600   -2.208643    0.883575
 ---------------------------------------------------------------------
 Rotational constants (GHZ):          23.4449215           3.6184807           3.3993304
 Standard basis: def2TZVP (5D, 7F)
 There are    67 symmetry adapted cartesian basis functions of AG  symmetry.
 There are    35 symmetry adapted cartesian basis functions of BG  symmetry.
 There are    35 symmetry adapted cartesian basis functions of AU  symmetry.
 There are    67 symmetry adapted cartesian basis functions of BU  symmetry.
 There are    59 symmetry adapted basis functions of AG  symmetry.
 There are    33 symmetry adapted basis functions of BG  symmetry.
 There are    33 symmetry adapted basis functions of AU  symmetry.
 There are    59 symmetry adapted basis functions of BU  symmetry.
   184 basis functions,   284 primitive gaussians,   204 cartesian basis functions
    17 alpha electrons       17 beta electrons
       nuclear repulsion energy       130.5082438317 Hartrees.
 NAtoms=   14 NActive=   14 NUniq=    5 SFac= 4.00D+00 NAtFMM=   60 NAOKFM=F Big=F
 Integral buffers will be    131072 words long.
 Raffenetti 2 integral format.
 Two-electron integral symmetry is turned on.
 Nuclear repulsion after empirical dispersion term =      130.5019105925 Hartrees.
 One-electron integrals computed using PRISM.
   4 Symmetry operations used in ECPInt.
 ECPInt:  NShTT=    3570 NPrTT=    9988 LenC2=    3551 LenP2D=    8511.
 LDataN:  DoStor=T MaxTD1= 6 Len=  172
 NBasis=   184 RedAO= T EigKep=  2.55D-04  NBF=    59    33    33    59
 NBsUse=   184 1.00D-06 EigRej= -1.00D+00 NBFU=    59    33    33    59
 Initial guess from the checkpoint file:  "butane-opt.chk"
 B after Tr=    -0.000000    0.000000   -0.000000
         Rot=    0.955988   -0.000000    0.000000   -0.293404 Ang= -34.12 deg.
 Initial guess orbital symmetries:
       Occupied  (AG) (BU) (BU) (AG) (AG) (BU) (AG) (BU) (AU) (AG)
                 (BG) (BU) (BU) (AU) (BG) (AG) (AG)
       Virtual   (AG) (BU) (BU) (AU) (AG) (AG) (BG) (BU) (AU) (BG)
                 (BU) (AG) (BU) (AG) (BG) (AU) (AG) (BU) (AU) (BU)
                 (AG) (BG) (BU) (AG) (AU) (BU) (BU) (AG) (BU) (AG)
                 (AG) (BG) (BU) (AU) (BG) (AG) (BU) (AG) (BU) (AU)
                 (BU) (AG) (BG) (AG) (AU) (BU) (BG) (BU) (AG) (AG)
                 (BG) (AU) (BU) (BG) (AU) (AG) (BU) (BU) (AG) (AG)
                 (BU) (AU) (AU) (BG) (BU) (BG) (AG) (AU) (AG) (BU)
                 (BG) (BU) (AU) (AG) (AG) (BG) (AG) (AU) (BU) (AG)
                 (BG) (BU) (AU) (AG) (BU) (BU) (AG) (BU) (BU) (BG)
                 (AU) (AG) (BG) (AG) (BU) (BU) (AG) (AU) (AU) (BG)
                 (AG) (BU) (BG) (AU) (AG) (BU) (BG) (AG) (BG) (AU)
                 (BU) (AG) (BU) (AG) (BU) (AU) (BG) (AG) (BU) (BU)
                 (BG) (AG) (BU) (AU) (AG) (AG) (AG) (BU) (AU) (BG)
                 (AU) (BG) (BU) (AU) (AG) (BU) (BG) (AU) (BG) (BU)
                 (AG) (AU) (AG) (BG) (AU) (BU) (BG) (AG) (BU) (AG)
                 (AU) (BU) (AG) (BU) (BG) (AU) (BG) (BU) (AG) (AG)
                 (BU) (BU) (AG) (AG) (BU) (AG) (BU)
 ExpMin= 9.52D-02 ExpMax= 1.36D+04 ExpMxC= 4.63D+02 IAcc=2 IRadAn=         4 AccDes= 0.00D+00
 Harris functional with IExCor= 4639 and IRadAn=       4 diagonalized for initial guess.
 HarFok:  IExCor= 4639 AccDes= 0.00D+00 IRadAn=         4 IDoV= 1 UseB2=F ITyADJ=14
 ICtDFT=  3500011 ScaDFX=  1.000000  1.000000  1.000000  1.000000
 FoFCou: FMM=F IPFlag=           0 FMFlag=      100000 FMFlg1=           0
         NFxFlg=           0 DoJE=T BraDBF=F KetDBF=T FulRan=T
         wScrn=  0.000000 ICntrl=       500 IOpCl=  0 I1Cent=   200000004 NGrid=           0
         NMat0=    1 NMatS0=      1 NMatT0=    0 NMatD0=    1 NMtDS0=    0 NMtDT0=    0
 Petite list used in FoFCou.
 Keep R1 ints in memory in symmetry-blocked form, NReq=362699989.
 Requested convergence on RMS density matrix=1.00D-08 within 128 cycles.
 Requested convergence on MAX density matrix=1.00D-06.
 Requested convergence on             energy=1.00D-06.
 No special actions if energy rises.
 Integral accuracy reduced to 1.0D-05 until final iterations.
 Initial convergence to 1.0D-05 achieved.  Increase integral accuracy.
 SCF Done:  E(RwB97XD) =  -158.464941793     A.U. after   10 cycles
            NFock= 10  Conv=0.42D-08     -V/T= 2.0061
   4 Symmetry operations used in ECPInt.
 ECPInt:  NShTT=    3570 NPrTT=    9988 LenC2=    3551 LenP2D=    8511.
 LDataN:  DoStor=T MaxTD1= 7 Len=  274
 Calling FoFJK, ICntrl=      2127 FMM=F ISym2X=1 I1Cent= 0 IOpClX= 0 NMat=1 NMatS=1 NMatT=0.
 ***** Axes restored to original set *****
 -------------------------------------------------------------------
 Center     Atomic                   Forces (Hartrees/Bohr)
 Number     Number              X              Y              Z
 -------------------------------------------------------------------
      1        6           0.003158970    0.004452203    0.007508014
      2        1          -0.000307256   -0.001427397   -0.000975930
      3        1          -0.000012916   -0.000017944   -0.000313466
      4        1          -0.001245539   -0.000762688   -0.000975318
      5        6          -0.005564079   -0.007852904   -0.001286477
      6        1           0.001702078    0.001817780   -0.000170525
      7        1           0.001150212    0.002208740   -0.000170165
      8        6           0.005564079    0.007852904    0.001286477
      9        1          -0.001150212   -0.002208740    0.000170165
     10        1          -0.001702078   -0.001817780    0.000170525
     11        6          -0.003158970   -0.004452203   -0.007508014
     12        1           0.000307256    0.001427397    0.000975930
     13        1           0.000012916    0.000017944    0.000313466
     14        1           0.001245539    0.000762688    0.000975318
 -------------------------------------------------------------------
 Cartesian Forces:  Max     0.007852904 RMS     0.003079749

 GradGradGradGradGradGradGradGradGradGradGradGradGradGradGradGradGradGrad
 Berny optimization.
 Using GEDIIS/GDIIS optimizer.
 FormGI is forming the generalized inverse of G from B-inverse, IUseBI=4.
 Internal  Forces:  Max     0.005884150 RMS     0.001405969
 Search for a local minimum.
 Step number   2 out of a maximum of   74
 All quantities printed in internal units (Hartrees-Bohrs-Radians)
 Mixed Optimization -- RFO/linear search
 Update second derivatives using D2CorX and points    1    2
 DE= -4.89D-03 DEPred=-4.68D-03 R= 1.04D+00
 TightC=F SS=  1.41D+00  RLast= 2.06D-01 DXNew= 5.0454D-01 6.1876D-01
 Trust test= 1.04D+00 RLast= 2.06D-01 DXMaxT set to 5.05D-01
 ITU=  1  0
 Use linear search instead of GDIIS.
     Eigenvalues ---    0.00237   0.00237   0.00237   0.03476   0.03476
     Eigenvalues ---    0.04597   0.04773   0.05436   0.05436   0.05570
     Eigenvalues ---    0.05582   0.08226   0.08241   0.12139   0.12139
     Eigenvalues ---    0.15208   0.16000   0.16000   0.16000   0.16000
     Eigenvalues ---    0.16215   0.21951   0.22518   0.26739   0.28519
     Eigenvalues ---    0.28542   0.36854   0.37230   0.37230   0.37230
     Eigenvalues ---    0.37230   0.37230   0.37230   0.37230   0.37230
     Eigenvalues ---    0.39118
 RFO step:  Lambda=-5.94711392D-04 EMin= 2.36824153D-03
 Quartic linear search produced a step of  0.13135.
 Iteration  1 RMS(Cart)=  0.00730855 RMS(Int)=  0.00007153
 Iteration  2 RMS(Cart)=  0.00006451 RMS(Int)=  0.00004177
 Iteration  3 RMS(Cart)=  0.00000000 RMS(Int)=  0.00004177
 ClnCor:  largest displacement from symmetrization is 2.01D-08 for atom    10.
 Variable       Old X    -DE/DX   Delta X   Delta X   Delta X     New X
                                 (Linear)    (Quad)   (Total)
    R1        2.06009   0.00127   0.00500   0.00120   0.00620   2.06629
    R2        2.06058   0.00025   0.00507  -0.00195   0.00312   2.06370
    R3        2.06009   0.00127   0.00500   0.00120   0.00620   2.06629
    R4        2.90346  -0.00588  -0.00088  -0.02282  -0.02370   2.87976
    R5        2.06211   0.00173   0.00527   0.00244   0.00771   2.06982
    R6        2.06211   0.00173   0.00527   0.00244   0.00771   2.06982
    R7        2.89807  -0.00409  -0.00159  -0.01533  -0.01692   2.88115
    R8        2.06211   0.00173   0.00527   0.00244   0.00771   2.06982
    R9        2.06211   0.00173   0.00527   0.00244   0.00771   2.06982
   R10        2.90346  -0.00588  -0.00088  -0.02282  -0.02370   2.87976
   R11        2.06009   0.00127   0.00500   0.00120   0.00620   2.06629
   R12        2.06058   0.00025   0.00507  -0.00195   0.00312   2.06370
   R13        2.06009   0.00127   0.00500   0.00120   0.00620   2.06629
    A1        1.88969  -0.00066  -0.00275  -0.00370  -0.00649   1.88320
    A2        1.89003  -0.00135  -0.00271  -0.00706  -0.00985   1.88018
    A3        1.92414   0.00142   0.00177   0.00937   0.01108   1.93522
    A4        1.88969  -0.00066  -0.00275  -0.00370  -0.00649   1.88320
    A5        1.94476  -0.00028   0.00448  -0.00482  -0.00038   1.94437
    A6        1.92414   0.00142   0.00177   0.00937   0.01108   1.93522
    A7        1.90910   0.00031  -0.00020   0.00343   0.00317   1.91227
    A8        1.90910   0.00031  -0.00020   0.00343   0.00317   1.91227
    A9        1.96565  -0.00060   0.00723  -0.00225   0.00488   1.97053
   A10        1.87919  -0.00106  -0.00413  -0.01882  -0.02296   1.85623
   A11        1.89940   0.00050  -0.00148   0.00667   0.00510   1.90451
   A12        1.89940   0.00050  -0.00148   0.00667   0.00510   1.90451
   A13        1.89940   0.00050  -0.00148   0.00667   0.00510   1.90451
   A14        1.89940   0.00050  -0.00148   0.00667   0.00510   1.90451
   A15        1.96565  -0.00060   0.00723  -0.00225   0.00488   1.97053
   A16        1.87919  -0.00106  -0.00413  -0.01882  -0.02296   1.85623
   A17        1.90910   0.00031  -0.00020   0.00343   0.00317   1.91227
   A18        1.90910   0.00031  -0.00020   0.00343   0.00317   1.91227
   A19        1.92414   0.00142   0.00177   0.00937   0.01108   1.93522
   A20        1.94476  -0.00028   0.00448  -0.00482  -0.00038   1.94437
   A21        1.92414   0.00142   0.00177   0.00937   0.01108   1.93522
   A22        1.88969  -0.00066  -0.00275  -0.00370  -0.00649   1.88320
   A23        1.89003  -0.00135  -0.00271  -0.00706  -0.00985   1.88018
   A24        1.88969  -0.00066  -0.00275  -0.00370  -0.00649   1.88320
    D1        1.07153   0.00040   0.00320   0.00783   0.01104   1.08257
    D2        3.12584  -0.00052  -0.00207  -0.01093  -0.01303   3.11280
    D3       -1.04291  -0.00006   0.00056  -0.00155  -0.00100  -1.04391
    D4       -1.02716   0.00046   0.00263   0.00938   0.01204  -1.01512
    D5        1.02716  -0.00046  -0.00263  -0.00938  -0.01204   1.01512
    D6        3.14159  -0.00000   0.00000  -0.00000   0.00000   3.14159
    D7       -3.12584   0.00052   0.00207   0.01093   0.01303  -3.11280
    D8       -1.07153  -0.00040  -0.00320  -0.00783  -0.01104  -1.08257
    D9        1.04291   0.00006  -0.00056   0.00155   0.00100   1.04391
   D10        1.02163  -0.00035  -0.00336  -0.00752  -0.01088   1.01075
   D11       -1.02163   0.00035   0.00336   0.00752   0.01088  -1.01075
   D12        3.14159  -0.00000   0.00000  -0.00000   0.00000   3.14159
   D13       -1.09834  -0.00070  -0.00672  -0.01504  -0.02176  -1.12009
   D14        3.14159  -0.00000   0.00000   0.00000   0.00000   3.14159
   D15        1.02163  -0.00035  -0.00336  -0.00752  -0.01088   1.01075
   D16        3.14159   0.00000   0.00000  -0.00000   0.00000   3.14159
   D17        1.09834   0.00070   0.00672   0.01504   0.02176   1.12009
   D18       -1.02163   0.00035   0.00336   0.00752   0.01088  -1.01075
   D19        1.04291   0.00006  -0.00056   0.00155   0.00100   1.04391
   D20        3.14159   0.00000   0.00000   0.00000   0.00000   3.14159
   D21       -1.04291  -0.00006   0.00056  -0.00155  -0.00100  -1.04391
   D22       -3.12584   0.00052   0.00207   0.01093   0.01303  -3.11280
   D23       -1.02716   0.00046   0.00263   0.00938   0.01204  -1.01512
   D24        1.07153   0.00040   0.00320   0.00783   0.01104   1.08257
   D25       -1.07153  -0.00040  -0.00320  -0.00783  -0.01104  -1.08257
   D26        1.02716  -0.00046  -0.00263  -0.00938  -0.01204   1.01512
   D27        3.12584  -0.00052  -0.00207  -0.01093  -0.01303   3.11280
         Item               Value     Threshold  Converged?
 Maximum Force            0.005884     0.000450     NO 
 RMS     Force            0.001406     0.000300     NO 
 Maximum Displacement     0.022584     0.001800     NO 
 RMS     Displacement     0.007330     0.001200     NO 
 Predicted change in Energy=-3.464719D-04
 GradGradGradGradGradGradGradGradGradGradGradGradGradGradGradGradGradGrad

                          Input orientation:                          
 ---------------------------------------------------------------------
 Center     Atomic      Atomic             Coordinates (Angstroms)
 Number     Number       Type             X           Y           Z
 ---------------------------------------------------------------------
      1          6           0       -2.709985   -0.894623   -0.014841
      2          1           0       -2.361649   -1.930507   -0.049578
      3          1           0       -2.353195   -0.390161   -0.915298
      4          1           0       -3.802795   -0.909554   -0.048639
      5          6           0       -2.215073   -0.197180    1.246475
      6          1           0       -1.120151   -0.168358    1.244069
      7          1           0       -2.551036    0.845325    1.245001
      8          6           0       -2.694004   -0.874402    2.525739
      9          1           0       -2.358041   -1.916907    2.527212
     10          1           0       -3.788926   -0.903224    2.528144
     11          6           0       -2.199092   -0.176959    3.787054
     12          1           0       -2.547428    0.858925    3.821791
     13          1           0       -2.555882   -0.681421    4.687511
     14          1           0       -1.106282   -0.162027    3.820852
 ---------------------------------------------------------------------
                    Distance matrix (angstroms):
                    1          2          3          4          5
     1  C    0.000000
     2  H    1.093435   0.000000
     3  H    1.092064   1.766977   0.000000
     4  H    1.093435   1.766139   1.766977   0.000000
     5  C    1.523904   2.169253   2.174760   2.169253   0.000000
     6  H    2.154040   2.513963   2.496490   3.068721   1.095304
     7  H    2.154040   3.068721   2.496490   2.513963   1.095304
     8  C    2.540710   2.803226   3.491615   2.803226   1.524638
     9  H    2.762419   2.576829   3.765880   3.120430   2.148997
    10  H    2.762419   3.120430   3.765880   2.576829   2.148997
    11  C    3.902622   4.221505   4.709705   4.221505   2.540710
    12  H    4.221505   4.775243   4.902852   4.436632   2.803226
    13  H    4.709705   4.902852   5.614035   4.902852   3.491615
    14  H    4.221505   4.436632   4.902852   4.775243   2.803226
                    6          7          8          9         10
     6  H    0.000000
     7  H    1.753564   0.000000
     8  C    2.148997   2.148997   0.000000
     9  H    2.497249   3.051432   1.095304   0.000000
    10  H    3.051432   2.497249   1.095304   1.753564   0.000000
    11  C    2.762419   2.762419   1.523904   2.154040   2.154040
    12  H    3.120430   2.576829   2.169253   3.068721   2.513963
    13  H    3.765880   3.765880   2.174760   2.496490   2.496490
    14  H    2.576829   3.120430   2.169253   2.513963   3.068721
                   11         12         13         14
    11  C    0.000000
    12  H    1.093435   0.000000
    13  H    1.092064   1.766977   0.000000
    14  H    1.093435   1.766139   1.766977   0.000000
 Stoichiometry    C4H10
 Framework group  C2H[SGH(C4H2),X(H8)]
 Deg. of freedom    11
 Full point group                 C2H     NOp   4
 Largest Abelian subgroup         C2H     NOp   4
 Largest concise Abelian subgroup C2H     NOp   4
                         Standard orientation:                         
 ---------------------------------------------------------------------
 Center     Atomic      Atomic             Coordinates (Angstroms)
 Number     Number       Type             X           Y           Z
 ---------------------------------------------------------------------
      1          6           0       -0.702222    1.820577   -0.000000
      2          1           0       -0.188501    2.210292    0.883069
      3          1           0       -1.718964    2.219124   -0.000000
      4          1           0       -0.188501    2.210292   -0.883069
      5          6           0       -0.702222    0.296673   -0.000000
      6          1           0       -1.246654   -0.070120    0.876782
      7          1           0       -1.246654   -0.070120   -0.876782
      8          6           0        0.702222   -0.296673   -0.000000
      9          1           0        1.246654    0.070120    0.876782
     10          1           0        1.246654    0.070120   -0.876782
     11          6           0        0.702222   -1.820577   -0.000000
     12          1           0        0.188501   -2.210292   -0.883069
     13          1           0        1.718964   -2.219124   -0.000000
     14          1           0        0.188501   -2.210292    0.883069
 ---------------------------------------------------------------------
 Rotational constants (GHZ):          23.5296270           3.6531222           3.4301432
 Standard basis: def2TZVP (5D, 7F)
 There are    67 symmetry adapted cartesian basis functions of AG  symmetry.
 There are    35 symmetry adapted cartesian basis functions of BG  symmetry.
 There are    35 symmetry adapted cartesian basis functions of AU  symmetry.
 There are    67 symmetry adapted cartesian basis functions of BU  symmetry.
 There are    59 symmetry adapted basis functions of AG  symmetry.
 There are    33 symmetry adapted basis functions of BG  symmetry.
 There are    33 symmetry adapted basis functions of AU  symmetry.
 There are    59 symmetry adapted basis functions of BU  symmetry.
   184 basis functions,   284 primitive gaussians,   204 cartesian basis functions
    17 alpha electrons       17 beta electrons
       nuclear repulsion energy       130.8826396845 Hartrees.
 NAtoms=   14 NActive=   14 NUniq=    5 SFac= 4.00D+00 NAtFMM=   60 NAOKFM=F Big=F
 Integral buffers will be    131072 words long.
 Raffenetti 2 integral format.
 Two-electron integral symmetry is turned on.
 Nuclear repulsion after empirical dispersion term =      130.8763199609 Hartrees.
 One-electron integrals computed using PRISM.
   4 Symmetry operations used in ECPInt.
 ECPInt:  NShTT=    3570 NPrTT=    9988 LenC2=    3551 LenP2D=    8517.
 LDataN:  DoStor=T MaxTD1= 6 Len=  172
 NBasis=   184 RedAO= T EigKep=  2.44D-04  NBF=    59    33    33    59
 NBsUse=   184 1.00D-06 EigRej= -1.00D+00 NBFU=    59    33    33    59
 Initial guess from the checkpoint file:  "butane-opt.chk"
 B after Tr=    -0.000000    0.000000   -0.000000
         Rot=    1.000000    0.000000   -0.000000    0.000371 Ang=   0.04 deg.
 Initial guess orbital symmetries:
       Occupied  (AG) (BU) (BU) (AG) (AG) (BU) (AG) (BU) (AU) (AG)
                 (BU) (BG) (BU) (AU) (AG) (BG) (AG)
       Virtual   (AG) (BU) (AU) (BU) (AG) (AG) (BG) (BU) (AU) (BG)
                 (BU) (AG) (BU) (AG) (BG) (AG) (AU) (BU) (AU) (BU)
                 (AG) (BG) (BU) (AG) (AU) (BU) (BU) (AG) (BU) (AG)
                 (BG) (AG) (AU) (BU) (BG) (BU) (AG) (AG) (BU) (AU)
                 (BU) (AG) (BG) (AG) (AU) (BU) (BG) (BU) (AG) (AG)
                 (BG) (AU) (BU) (BG) (AG) (AU) (BU) (BU) (AG) (AG)
                 (BU) (AU) (BG) (AU) (BG) (BU) (AG) (AU) (BU) (BG)
                 (AG) (BU) (AU) (AG) (AG) (BG) (AG) (AU) (BU) (AG)
                 (BG) (BU) (AU) (BU) (AG) (BU) (AG) (BU) (BU) (BG)
                 (AU) (BG) (AG) (BU) (AG) (BU) (AG) (AU) (BG) (AU)
                 (AG) (BG) (BU) (AG) (AU) (BG) (BU) (AG) (BG) (AU)
                 (BU) (AG) (BU) (AG) (BU) (AU) (BG) (AG) (BU) (BU)
                 (AG) (BG) (AG) (AU) (BU) (AG) (AU) (BU) (AG) (BG)
                 (BG) (AU) (BU) (AU) (AG) (BU) (BG) (AU) (BG) (BU)
                 (AG) (AU) (AG) (BG) (AU) (BU) (BG) (AG) (BU) (AG)
                 (AU) (BU) (AG) (BU) (BG) (AU) (BU) (BG) (AG) (AG)
                 (BU) (BU) (AG) (AG) (BU) (AG) (BU)
 ExpMin= 9.52D-02 ExpMax= 1.36D+04 ExpMxC= 4.63D+02 IAcc=2 IRadAn=         4 AccDes= 0.00D+00
 Harris functional with IExCor= 4639 and IRadAn=       4 diagonalized for initial guess.
 HarFok:  IExCor= 4639 AccDes= 0.00D+00 IRadAn=         4 IDoV= 1 UseB2=F ITyADJ=14
 ICtDFT=  3500011 ScaDFX=  1.000000  1.000000  1.000000  1.000000
 FoFCou: FMM=F IPFlag=           0 FMFlag=      100000 FMFlg1=           0
         NFxFlg=           0 DoJE=T BraDBF=F KetDBF=T FulRan=T
         wScrn=  0.000000 ICntrl=       500 IOpCl=  0 I1Cent=   200000004 NGrid=           0
         NMat0=    1 NMatS0=      1 NMatT0=    0 NMatD0=    1 NMtDS0=    0 NMtDT0=    0
 Petite list used in FoFCou.
 Keep R1 ints in memory in symmetry-blocked form, NReq=362699989.
 Requested convergence on RMS density matrix=1.00D-08 within 128 cycles.
 Requested convergence on MAX density matrix=1.00D-06.
 Requested convergence on             energy=1.00D-06.
 No special actions if energy rises.
 Integral accuracy reduced to 1.0D-05 until final iterations.
 Initial convergence to 1.0D-05 achieved.  Increase integral accuracy.
 SCF Done:  E(RwB97XD) =  -158.465318845     A.U. after    9 cycles
            NFock=  9  Conv=0.80D-08     -V/T= 2.0060
   4 Symmetry operations used in ECPInt.
 ECPInt:  NShTT=    3570 NPrTT=    9988 LenC2=    3551 LenP2D=    8517.
 LDataN:  DoStor=T MaxTD1= 7 Len=  274
 Calling FoFJK, ICntrl=      2127 FMM=F ISym2X=1 I1Cent= 0 IOpClX= 0 NMat=1 NMatS=1 NMatT=0.
 ***** Axes restored to original set *****
 -------------------------------------------------------------------
 Center     Atomic                   Forces (Hartrees/Bohr)
 Number     Number              X              Y              Z
 -------------------------------------------------------------------
      1        6           0.000298270    0.000420885    0.000156927
      2        1          -0.000351520    0.000525397   -0.000174786
      3        1          -0.000321275   -0.000453789    0.000311920
      4        1           0.000612094   -0.000157257   -0.000175414
      5        6          -0.000497266   -0.000701488   -0.000476257
      6        1          -0.000408134    0.000261194    0.000053800
      7        1           0.000381822   -0.000298435    0.000053285
      8        6           0.000497266    0.000701488    0.000476257
      9        1          -0.000381822    0.000298435   -0.000053285
     10        1           0.000408134   -0.000261194   -0.000053800
     11        6          -0.000298270   -0.000420885   -0.000156927
     12        1           0.000351520   -0.000525397    0.000174786
     13        1           0.000321275    0.000453789   -0.000311920
     14        1          -0.000612094    0.000157257    0.000175414
 -------------------------------------------------------------------
 Cartesian Forces:  Max     0.000701488 RMS     0.000377905

 GradGradGradGradGradGradGradGradGradGradGradGradGradGradGradGradGradGrad
 Berny optimization.
 Using GEDIIS/GDIIS optimizer.
 FormGI is forming the generalized inverse of G from B-inverse, IUseBI=4.
 Internal  Forces:  Max     0.000604185 RMS     0.000267046
 Search for a local minimum.
 Step number   3 out of a maximum of   74
 All quantities printed in internal units (Hartrees-Bohrs-Radians)
 Mixed Optimization -- En-DIIS/RFO-DIIS
 Update second derivatives using D2CorX and points    1    2    3
 DE= -3.77D-04 DEPred=-3.46D-04 R= 1.09D+00
 TightC=F SS=  1.41D+00  RLast= 8.42D-02 DXNew= 8.4853D-01 2.5264D-01
 Trust test= 1.09D+00 RLast= 8.42D-02 DXMaxT set to 5.05D-01
 ITU=  1  1  0
 Use linear search instead of GDIIS.
     Eigenvalues ---    0.00237   0.00237   0.00237   0.03398   0.03398
     Eigenvalues ---    0.04004   0.04730   0.05392   0.05392   0.05461
     Eigenvalues ---    0.05482   0.08323   0.08344   0.12210   0.12210
     Eigenvalues ---    0.14256   0.16000   0.16000   0.16000   0.16000
     Eigenvalues ---    0.16280   0.21904   0.22126   0.28519   0.28529
     Eigenvalues ---    0.29252   0.37051   0.37230   0.37230   0.37230
     Eigenvalues ---    0.37230   0.37230   0.37230   0.37230   0.37287
     Eigenvalues ---    0.40595
 RFO step:  Lambda=-2.16109350D-05 EMin= 2.36824153D-03
 Quartic linear search produced a step of  0.05862.
 Iteration  1 RMS(Cart)=  0.00202848 RMS(Int)=  0.00000395
 Iteration  2 RMS(Cart)=  0.00000504 RMS(Int)=  0.00000271
 Iteration  3 RMS(Cart)=  0.00000000 RMS(Int)=  0.00000271
 ClnCor:  largest displacement from symmetrization is 1.87D-08 for atom    12.
 Variable       Old X    -DE/DX   Delta X   Delta X   Delta X     New X
                                 (Linear)    (Quad)   (Total)
    R1        2.06629  -0.00060   0.00036  -0.00170  -0.00133   2.06496
    R2        2.06370  -0.00057   0.00018  -0.00151  -0.00133   2.06237
    R3        2.06629  -0.00060   0.00036  -0.00170  -0.00133   2.06496
    R4        2.87976  -0.00033  -0.00139  -0.00054  -0.00193   2.87783
    R5        2.06982  -0.00040   0.00045  -0.00116  -0.00071   2.06912
    R6        2.06982  -0.00040   0.00045  -0.00116  -0.00071   2.06912
    R7        2.88115  -0.00006  -0.00099   0.00022  -0.00077   2.88038
    R8        2.06982  -0.00040   0.00045  -0.00116  -0.00071   2.06912
    R9        2.06982  -0.00040   0.00045  -0.00116  -0.00071   2.06912
   R10        2.87976  -0.00033  -0.00139  -0.00054  -0.00193   2.87783
   R11        2.06629  -0.00060   0.00036  -0.00170  -0.00133   2.06496
   R12        2.06370  -0.00057   0.00018  -0.00151  -0.00133   2.06237
   R13        2.06629  -0.00060   0.00036  -0.00170  -0.00133   2.06496
    A1        1.88320  -0.00026  -0.00038  -0.00143  -0.00181   1.88139
    A2        1.88018  -0.00028  -0.00058  -0.00211  -0.00269   1.87749
    A3        1.93522   0.00023   0.00065   0.00113   0.00178   1.93700
    A4        1.88320  -0.00026  -0.00038  -0.00143  -0.00181   1.88139
    A5        1.94437   0.00030  -0.00002   0.00243   0.00240   1.94677
    A6        1.93522   0.00023   0.00065   0.00113   0.00178   1.93700
    A7        1.91227  -0.00006   0.00019   0.00033   0.00051   1.91278
    A8        1.91227  -0.00006   0.00019   0.00033   0.00051   1.91278
    A9        1.97053   0.00044   0.00029   0.00318   0.00346   1.97399
   A10        1.85623  -0.00008  -0.00135  -0.00301  -0.00435   1.85188
   A11        1.90451  -0.00013   0.00030  -0.00061  -0.00031   1.90419
   A12        1.90451  -0.00013   0.00030  -0.00061  -0.00031   1.90419
   A13        1.90451  -0.00013   0.00030  -0.00061  -0.00031   1.90419
   A14        1.90451  -0.00013   0.00030  -0.00061  -0.00031   1.90419
   A15        1.97053   0.00044   0.00029   0.00318   0.00346   1.97399
   A16        1.85623  -0.00008  -0.00135  -0.00301  -0.00435   1.85188
   A17        1.91227  -0.00006   0.00019   0.00033   0.00051   1.91278
   A18        1.91227  -0.00006   0.00019   0.00033   0.00051   1.91278
   A19        1.93522   0.00023   0.00065   0.00113   0.00178   1.93700
   A20        1.94437   0.00030  -0.00002   0.00243   0.00240   1.94677
   A21        1.93522   0.00023   0.00065   0.00113   0.00178   1.93700
   A22        1.88320  -0.00026  -0.00038  -0.00143  -0.00181   1.88139
   A23        1.88018  -0.00028  -0.00058  -0.00211  -0.00269   1.87749
   A24        1.88320  -0.00026  -0.00038  -0.00143  -0.00181   1.88139
    D1        1.08257   0.00011   0.00065   0.00221   0.00285   1.08542
    D2        3.11280  -0.00006  -0.00076  -0.00105  -0.00181   3.11099
    D3       -1.04391   0.00003  -0.00006   0.00058   0.00052  -1.04339
    D4       -1.01512   0.00008   0.00071   0.00163   0.00233  -1.01279
    D5        1.01512  -0.00008  -0.00071  -0.00163  -0.00233   1.01279
    D6        3.14159   0.00000   0.00000   0.00000   0.00000   3.14159
    D7       -3.11280   0.00006   0.00076   0.00105   0.00181  -3.11099
    D8       -1.08257  -0.00011  -0.00065  -0.00221  -0.00285  -1.08542
    D9        1.04391  -0.00003   0.00006  -0.00058  -0.00052   1.04339
   D10        1.01075  -0.00012  -0.00064  -0.00213  -0.00277   1.00798
   D11       -1.01075   0.00012   0.00064   0.00213   0.00277  -1.00798
   D12        3.14159   0.00000   0.00000  -0.00000   0.00000   3.14159
   D13       -1.12009  -0.00024  -0.00128  -0.00426  -0.00554  -1.12563
   D14        3.14159   0.00000   0.00000  -0.00000   0.00000   3.14159
   D15        1.01075  -0.00012  -0.00064  -0.00213  -0.00277   1.00798
   D16       -3.14159  -0.00000   0.00000  -0.00000   0.00000  -3.14159
   D17        1.12009   0.00024   0.00128   0.00426   0.00554   1.12563
   D18       -1.01075   0.00012   0.00064   0.00213   0.00277  -1.00798
   D19        1.04391  -0.00003   0.00006  -0.00058  -0.00052   1.04339
   D20        3.14159   0.00000   0.00000  -0.00000  -0.00000   3.14159
   D21       -1.04391   0.00003  -0.00006   0.00058   0.00052  -1.04339
   D22       -3.11280   0.00006   0.00076   0.00105   0.00181  -3.11099
   D23       -1.01512   0.00008   0.00071   0.00163   0.00233  -1.01279
   D24        1.08257   0.00011   0.00065   0.00221   0.00285   1.08542
   D25       -1.08257  -0.00011  -0.00065  -0.00221  -0.00285  -1.08542
   D26        1.01512  -0.00008  -0.00071  -0.00163  -0.00233   1.01279
   D27        3.11280  -0.00006  -0.00076  -0.00105  -0.00181   3.11099
         Item               Value     Threshold  Converged?
 Maximum Force            0.000604     0.000450     NO 
 RMS     Force            0.000267     0.000300     YES
 Maximum Displacement     0.005739     0.001800     NO 
 RMS     Displacement     0.002026     0.001200     NO 
 Predicted change in Energy=-1.207197D-05
 GradGradGradGradGradGradGradGradGradGradGradGradGradGradGradGradGradGrad

                          Input orientation:                          
 ---------------------------------------------------------------------
 Center     Atomic      Atomic             Coordinates (Angstroms)
 Number     Number       Type             X           Y           Z
 ---------------------------------------------------------------------
      1          6           0       -2.709783   -0.894338   -0.015744
      2          1           0       -2.363000   -1.929924   -0.052613
      3          1           0       -2.353897   -0.391152   -0.916420
      4          1           0       -3.801799   -0.910634   -0.051676
      5          6           0       -2.216009   -0.198501    1.245669
      6          1           0       -1.121526   -0.167306    1.243336
      7          1           0       -2.549588    0.844377    1.244266
      8          6           0       -2.693068   -0.873081    2.526544
      9          1           0       -2.359489   -1.915959    2.527947
     10          1           0       -3.787550   -0.904275    2.528878
     11          6           0       -2.199293   -0.177244    3.787958
     12          1           0       -2.546076    0.858342    3.824827
     13          1           0       -2.555179   -0.680430    4.688633
     14          1           0       -1.107277   -0.160948    3.823889
 ---------------------------------------------------------------------
                    Distance matrix (angstroms):
                    1          2          3          4          5
     1  C    0.000000
     2  H    1.092728   0.000000
     3  H    1.091361   1.764671   0.000000
     4  H    1.092728   1.763263   1.764671   0.000000
     5  C    1.522881   2.169094   2.175030   2.169094   0.000000
     6  H    2.153234   2.515465   2.496676   3.068135   1.094930
     7  H    2.153234   3.068135   2.496676   2.515465   1.094930
     8  C    2.542432   2.806762   3.493035   2.806762   1.524232
     9  H    2.763473   2.580601   3.766793   3.121761   2.148135
    10  H    2.763473   3.121761   3.766793   2.580601   2.148135
    11  C    3.904225   4.224769   4.711775   4.224769   2.542432
    12  H    4.224769   4.779381   4.906892   4.442228   2.806762
    13  H    4.711775   4.906892   5.616121   4.906892   3.493035
    14  H    4.224769   4.442228   4.906892   4.779381   2.806762
                    6          7          8          9         10
     6  H    0.000000
     7  H    1.750104   0.000000
     8  C    2.148135   2.148135   0.000000
     9  H    2.498112   3.050152   1.094930   0.000000
    10  H    3.050152   2.498112   1.094930   1.750104   0.000000
    11  C    2.763473   2.763473   1.522881   2.153234   2.153234
    12  H    3.121761   2.580601   2.169094   3.068135   2.515465
    13  H    3.766793   3.766793   2.175030   2.496676   2.496676
    14  H    2.580601   3.121761   2.169094   2.515465   3.068135
                   11         12         13         14
    11  C    0.000000
    12  H    1.092728   0.000000
    13  H    1.091361   1.764671   0.000000
    14  H    1.092728   1.763263   1.764671   0.000000
 Stoichiometry    C4H10
 Framework group  C2H[SGH(C4H2),X(H8)]
 Deg. of freedom    11
 Full point group                 C2H     NOp   4
 Largest Abelian subgroup         C2H     NOp   4
 Largest concise Abelian subgroup C2H     NOp   4
                         Standard orientation:                         
 ---------------------------------------------------------------------
 Center     Atomic      Atomic             Coordinates (Angstroms)
 Number     Number       Type             X           Y           Z
 ---------------------------------------------------------------------
      1          6           0       -0.701003    1.821905    0.000000
      2          1           0       -0.187504    2.213185    0.881631
      3          1           0       -1.716131    2.222633    0.000000
      4          1           0       -0.187504    2.213185   -0.881631
      5          6           0       -0.701003    0.299024    0.000000
      6          1           0       -1.247194   -0.068168    0.875052
      7          1           0       -1.247194   -0.068168   -0.875052
      8          6           0        0.701003   -0.299024    0.000000
      9          1           0        1.247194    0.068168    0.875052
     10          1           0        1.247194    0.068168   -0.875052
     11          6           0        0.701003   -1.821905    0.000000
     12          1           0        0.187504   -2.213185   -0.881631
     13          1           0        1.716131   -2.222633    0.000000
     14          1           0        0.187504   -2.213185    0.881631
 ---------------------------------------------------------------------
 Rotational constants (GHZ):          23.5994764           3.6490985           3.4270294
 Standard basis: def2TZVP (5D, 7F)
 There are    67 symmetry adapted cartesian basis functions of AG  symmetry.
 There are    35 symmetry adapted cartesian basis functions of BG  symmetry.
 There are    35 symmetry adapted cartesian basis functions of AU  symmetry.
 There are    67 symmetry adapted cartesian basis functions of BU  symmetry.
 There are    59 symmetry adapted basis functions of AG  symmetry.
 There are    33 symmetry adapted basis functions of BG  symmetry.
 There are    33 symmetry adapted basis functions of AU  symmetry.
 There are    59 symmetry adapted basis functions of BU  symmetry.
   184 basis functions,   284 primitive gaussians,   204 cartesian basis functions
    17 alpha electrons       17 beta electrons
       nuclear repulsion energy       130.9001351100 Hartrees.
 NAtoms=   14 NActive=   14 NUniq=    5 SFac= 4.00D+00 NAtFMM=   60 NAOKFM=F Big=F
 Integral buffers will be    131072 words long.
 Raffenetti 2 integral format.
 Two-electron integral symmetry is turned on.
 Nuclear repulsion after empirical dispersion term =      130.8938252284 Hartrees.
 One-electron integrals computed using PRISM.
   4 Symmetry operations used in ECPInt.
 ECPInt:  NShTT=    3570 NPrTT=    9988 LenC2=    3551 LenP2D=    8521.
 LDataN:  DoStor=T MaxTD1= 6 Len=  172
 NBasis=   184 RedAO= T EigKep=  2.44D-04  NBF=    59    33    33    59
 NBsUse=   184 1.00D-06 EigRej= -1.00D+00 NBFU=    59    33    33    59
 Initial guess from the checkpoint file:  "butane-opt.chk"
 B after Tr=     0.000000    0.000000    0.000000
         Rot=    1.000000    0.000000   -0.000000    0.000569 Ang=   0.07 deg.
 Initial guess orbital symmetries:
       Occupied  (AG) (BU) (BU) (AG) (AG) (BU) (AG) (BU) (AU) (AG)
                 (BU) (BG) (BU) (AU) (AG) (BG) (AG)
       Virtual   (AG) (BU) (BU) (AU) (AG) (AG) (BG) (BU) (AU) (BG)
                 (BU) (AG) (BU) (AG) (BG) (AG) (AU) (BU) (AU) (BU)
                 (AG) (BG) (BU) (AG) (AU) (BU) (BU) (AG) (BU) (AG)
                 (BG) (AG) (AU) (BU) (BG) (AG) (BU) (AG) (BU) (AU)
                 (BU) (AG) (BG) (AG) (AU) (BU) (BG) (BU) (AG) (AG)
                 (BG) (AU) (BU) (BG) (AG) (AU) (BU) (BU) (AG) (AG)
                 (BU) (AU) (BG) (AU) (BG) (BU) (AG) (AU) (BU) (BG)
                 (AG) (BU) (AU) (AG) (AG) (BG) (AU) (AG) (BU) (AG)
                 (BG) (BU) (AU) (BU) (AG) (BU) (AG) (BU) (BU) (BG)
                 (AU) (BG) (AG) (BU) (AG) (BU) (AG) (AU) (BG) (AU)
                 (AG) (BG) (BU) (AU) (AG) (BG) (BU) (AG) (BG) (AU)
                 (BU) (AG) (BU) (AG) (BU) (AU) (BG) (AG) (BU) (BU)
                 (AG) (BG) (AG) (AU) (BU) (AG) (AU) (BU) (AG) (BG)
                 (BG) (AU) (BU) (AU) (AG) (BU) (BG) (AU) (BG) (BU)
                 (AG) (AU) (AG) (AU) (BG) (BU) (BG) (AG) (BU) (AG)
                 (AU) (BU) (AG) (BU) (BG) (BU) (AU) (BG) (AG) (AG)
                 (BU) (BU) (AG) (AG) (BU) (AG) (BU)
 Keep R1 ints in memory in symmetry-blocked form, NReq=362699989.
 Requested convergence on RMS density matrix=1.00D-08 within 128 cycles.
 Requested convergence on MAX density matrix=1.00D-06.
 Requested convergence on             energy=1.00D-06.
 No special actions if energy rises.
 SCF Done:  E(RwB97XD) =  -158.465330799     A.U. after    8 cycles
            NFock=  8  Conv=0.17D-08     -V/T= 2.0059
   4 Symmetry operations used in ECPInt.
 ECPInt:  NShTT=    3570 NPrTT=    9988 LenC2=    3551 LenP2D=    8521.
 LDataN:  DoStor=T MaxTD1= 7 Len=  274
 Calling FoFJK, ICntrl=      2127 FMM=F ISym2X=1 I1Cent= 0 IOpClX= 0 NMat=1 NMatS=1 NMatT=0.
 ***** Axes restored to original set *****
 -------------------------------------------------------------------
 Center     Atomic                   Forces (Hartrees/Bohr)
 Number     Number              X              Y              Z
 -------------------------------------------------------------------
      1        6          -0.000031889   -0.000045057    0.000047025
      2        1          -0.000032123    0.000071957   -0.000003534
      3        1          -0.000018132   -0.000025698    0.000111801
      4        1           0.000078535   -0.000006437   -0.000003606
      5        6           0.000110069    0.000155453   -0.000089058
      6        1          -0.000070424   -0.000011629    0.000004347
      7        1           0.000012391   -0.000070298    0.000004293
      8        6          -0.000110069   -0.000155453    0.000089058
      9        1          -0.000012391    0.000070298   -0.000004293
     10        1           0.000070424    0.000011629   -0.000004347
     11        6           0.000031889    0.000045057   -0.000047025
     12        1           0.000032123   -0.000071957    0.000003534
     13        1           0.000018132    0.000025698   -0.000111801
     14        1          -0.000078535    0.000006437    0.000003606
 -------------------------------------------------------------------
 Cartesian Forces:  Max     0.000155453 RMS     0.000063857

 GradGradGradGradGradGradGradGradGradGradGradGradGradGradGradGradGradGrad
 Berny optimization.
 Using GEDIIS/GDIIS optimizer.
 FormGI is forming the generalized inverse of G from B-inverse, IUseBI=4.
 Internal  Forces:  Max     0.000122167 RMS     0.000047523
 Search for a local minimum.
 Step number   4 out of a maximum of   74
 All quantities printed in internal units (Hartrees-Bohrs-Radians)
 Mixed Optimization -- En-DIIS/RFO-DIIS
 Swapping is turned off.
 Update second derivatives using D2CorX and points    1    2    3    4
 DE= -1.20D-05 DEPred=-1.21D-05 R= 9.90D-01
 TightC=F SS=  1.41D+00  RLast= 1.72D-02 DXNew= 8.4853D-01 5.1657D-02
 Trust test= 9.90D-01 RLast= 1.72D-02 DXMaxT set to 5.05D-01
 ITU=  1  1  1  0
     Eigenvalues ---    0.00237   0.00237   0.00237   0.03371   0.03371
     Eigenvalues ---    0.04241   0.04719   0.05367   0.05367   0.05443
     Eigenvalues ---    0.05482   0.08365   0.08369   0.12241   0.12241
     Eigenvalues ---    0.14145   0.16000   0.16000   0.16000   0.16000
     Eigenvalues ---    0.16423   0.21899   0.22625   0.28477   0.28519
     Eigenvalues ---    0.30195   0.36285   0.37139   0.37230   0.37230
     Eigenvalues ---    0.37230   0.37230   0.37230   0.37230   0.37230
     Eigenvalues ---    0.37428
 En-DIIS/RFO-DIIS/Sim-DIIS IScMMF=       -3 using points:     4    3
 RFO step:  Lambda=-4.77356496D-07.
 DidBck=F Rises=F RFO-DIIS coefs:    0.96008    0.03992
 Iteration  1 RMS(Cart)=  0.00032914 RMS(Int)=  0.00000007
 Iteration  2 RMS(Cart)=  0.00000005 RMS(Int)=  0.00000007
 ClnCor:  largest displacement from symmetrization is 1.80D-08 for atom    10.
 Variable       Old X    -DE/DX   Delta X   Delta X   Delta X     New X
                                 (Linear)    (Quad)   (Total)
    R1        2.06496  -0.00008   0.00005  -0.00027  -0.00022   2.06474
    R2        2.06237  -0.00011   0.00005  -0.00034  -0.00028   2.06209
    R3        2.06496  -0.00008   0.00005  -0.00027  -0.00022   2.06474
    R4        2.87783  -0.00012   0.00008  -0.00039  -0.00031   2.87752
    R5        2.06912  -0.00007   0.00003  -0.00023  -0.00020   2.06892
    R6        2.06912  -0.00007   0.00003  -0.00023  -0.00020   2.06892
    R7        2.88038  -0.00001   0.00003   0.00000   0.00003   2.88041
    R8        2.06912  -0.00007   0.00003  -0.00023  -0.00020   2.06892
    R9        2.06912  -0.00007   0.00003  -0.00023  -0.00020   2.06892
   R10        2.87783  -0.00012   0.00008  -0.00039  -0.00031   2.87752
   R11        2.06496  -0.00008   0.00005  -0.00027  -0.00022   2.06474
   R12        2.06237  -0.00011   0.00005  -0.00034  -0.00028   2.06209
   R13        2.06496  -0.00008   0.00005  -0.00027  -0.00022   2.06474
    A1        1.88139   0.00002   0.00007  -0.00003   0.00005   1.88143
    A2        1.87749  -0.00001   0.00011  -0.00012  -0.00001   1.87747
    A3        1.93700   0.00002  -0.00007   0.00019   0.00012   1.93713
    A4        1.88139   0.00002   0.00007  -0.00003   0.00005   1.88143
    A5        1.94677  -0.00006  -0.00010  -0.00022  -0.00032   1.94646
    A6        1.93700   0.00002  -0.00007   0.00019   0.00012   1.93713
    A7        1.91278   0.00003  -0.00002   0.00015   0.00013   1.91291
    A8        1.91278   0.00003  -0.00002   0.00015   0.00013   1.91291
    A9        1.97399  -0.00011  -0.00014  -0.00032  -0.00046   1.97353
   A10        1.85188  -0.00001   0.00017   0.00002   0.00019   1.85207
   A11        1.90419   0.00003   0.00001   0.00002   0.00003   1.90422
   A12        1.90419   0.00003   0.00001   0.00002   0.00003   1.90422
   A13        1.90419   0.00003   0.00001   0.00002   0.00003   1.90422
   A14        1.90419   0.00003   0.00001   0.00002   0.00003   1.90422
   A15        1.97399  -0.00011  -0.00014  -0.00032  -0.00046   1.97353
   A16        1.85188  -0.00001   0.00017   0.00002   0.00019   1.85207
   A17        1.91278   0.00003  -0.00002   0.00015   0.00013   1.91291
   A18        1.91278   0.00003  -0.00002   0.00015   0.00013   1.91291
   A19        1.93700   0.00002  -0.00007   0.00019   0.00012   1.93713
   A20        1.94677  -0.00006  -0.00010  -0.00022  -0.00032   1.94646
   A21        1.93700   0.00002  -0.00007   0.00019   0.00012   1.93713
   A22        1.88139   0.00002   0.00007  -0.00003   0.00005   1.88143
   A23        1.87749  -0.00001   0.00011  -0.00012  -0.00001   1.87747
   A24        1.88139   0.00002   0.00007  -0.00003   0.00005   1.88143
    D1        1.08542  -0.00002  -0.00011  -0.00014  -0.00026   1.08516
    D2        3.11099   0.00001   0.00007   0.00004   0.00011   3.11111
    D3       -1.04339  -0.00001  -0.00002  -0.00005  -0.00007  -1.04346
    D4       -1.01279  -0.00001  -0.00009  -0.00009  -0.00019  -1.01297
    D5        1.01279   0.00001   0.00009   0.00009   0.00019   1.01297
    D6       -3.14159  -0.00000  -0.00000   0.00000  -0.00000   3.14159
    D7       -3.11099  -0.00001  -0.00007  -0.00004  -0.00011  -3.11111
    D8       -1.08542   0.00002   0.00011   0.00014   0.00026  -1.08516
    D9        1.04339   0.00001   0.00002   0.00005   0.00007   1.04346
   D10        1.00798   0.00001   0.00011   0.00002   0.00013   1.00811
   D11       -1.00798  -0.00001  -0.00011  -0.00002  -0.00013  -1.00811
   D12        3.14159  -0.00000   0.00000  -0.00000   0.00000   3.14159
   D13       -1.12563   0.00002   0.00022   0.00004   0.00026  -1.12537
   D14        3.14159   0.00000   0.00000  -0.00000   0.00000   3.14159
   D15        1.00798   0.00001   0.00011   0.00002   0.00013   1.00811
   D16        3.14159  -0.00000   0.00000  -0.00000   0.00000   3.14159
   D17        1.12563  -0.00002  -0.00022  -0.00004  -0.00026   1.12537
   D18       -1.00798  -0.00001  -0.00011  -0.00002  -0.00013  -1.00811
   D19        1.04339   0.00001   0.00002   0.00005   0.00007   1.04346
   D20        3.14159  -0.00000   0.00000  -0.00000   0.00000   3.14159
   D21       -1.04339  -0.00001  -0.00002  -0.00005  -0.00007  -1.04346
   D22       -3.11099  -0.00001  -0.00007  -0.00004  -0.00011  -3.11111
   D23       -1.01279  -0.00001  -0.00009  -0.00009  -0.00019  -1.01297
   D24        1.08542  -0.00002  -0.00011  -0.00014  -0.00026   1.08516
   D25       -1.08542   0.00002   0.00011   0.00014   0.00026  -1.08516
   D26        1.01279   0.00001   0.00009   0.00009   0.00019   1.01297
   D27        3.11099   0.00001   0.00007   0.00004   0.00011   3.11111
         Item               Value     Threshold  Converged?
 Maximum Force            0.000122     0.000450     YES
 RMS     Force            0.000048     0.000300     YES
 Maximum Displacement     0.001141     0.001800     YES
 RMS     Displacement     0.000329     0.001200     YES
 Predicted change in Energy=-2.386807D-07
 Optimization completed.
    -- Stationary point found.
                           ----------------------------
                           !   Optimized Parameters   !
                           ! (Angstroms and Degrees)  !
 --------------------------                            --------------------------
 ! Name  Definition              Value          Derivative Info.                !
 --------------------------------------------------------------------------------
 ! R1    R(1,2)                  1.0927         -DE/DX =   -0.0001              !
 ! R2    R(1,3)                  1.0914         -DE/DX =   -0.0001              !
 ! R3    R(1,4)                  1.0927         -DE/DX =   -0.0001              !
 ! R4    R(1,5)                  1.5229         -DE/DX =   -0.0001              !
 ! R5    R(5,6)                  1.0949         -DE/DX =   -0.0001              !
 ! R6    R(5,7)                  1.0949         -DE/DX =   -0.0001              !
 ! R7    R(5,8)                  1.5242         -DE/DX =    0.0                 !
 ! R8    R(8,9)                  1.0949         -DE/DX =   -0.0001              !
 ! R9    R(8,10)                 1.0949         -DE/DX =   -0.0001              !
 ! R10   R(8,11)                 1.5229         -DE/DX =   -0.0001              !
 ! R11   R(11,12)                1.0927         -DE/DX =   -0.0001              !
 ! R12   R(11,13)                1.0914         -DE/DX =   -0.0001              !
 ! R13   R(11,14)                1.0927         -DE/DX =   -0.0001              !
 ! A1    A(2,1,3)              107.7955         -DE/DX =    0.0                 !
 ! A2    A(2,1,4)              107.5721         -DE/DX =    0.0                 !
 ! A3    A(2,1,5)              110.9821         -DE/DX =    0.0                 !
 ! A4    A(3,1,4)              107.7955         -DE/DX =    0.0                 !
 ! A5    A(3,1,5)              111.5419         -DE/DX =   -0.0001              !
 ! A6    A(4,1,5)              110.9821         -DE/DX =    0.0                 !
 ! A7    A(1,5,6)              109.5942         -DE/DX =    0.0                 !
 ! A8    A(1,5,7)              109.5942         -DE/DX =    0.0                 !
 ! A9    A(1,5,8)              113.1014         -DE/DX =   -0.0001              !
 ! A10   A(6,5,7)              106.1048         -DE/DX =    0.0                 !
 ! A11   A(6,5,8)              109.1023         -DE/DX =    0.0                 !
 ! A12   A(7,5,8)              109.1023         -DE/DX =    0.0                 !
 ! A13   A(5,8,9)              109.1023         -DE/DX =    0.0                 !
 ! A14   A(5,8,10)             109.1023         -DE/DX =    0.0                 !
 ! A15   A(5,8,11)             113.1014         -DE/DX =   -0.0001              !
 ! A16   A(9,8,10)             106.1048         -DE/DX =    0.0                 !
 ! A17   A(9,8,11)             109.5942         -DE/DX =    0.0                 !
 ! A18   A(10,8,11)            109.5942         -DE/DX =    0.0                 !
 ! A19   A(8,11,12)            110.9821         -DE/DX =    0.0                 !
 ! A20   A(8,11,13)            111.5419         -DE/DX =   -0.0001              !
 ! A21   A(8,11,14)            110.9821         -DE/DX =    0.0                 !
 ! A22   A(12,11,13)           107.7955         -DE/DX =    0.0                 !
 ! A23   A(12,11,14)           107.5721         -DE/DX =    0.0                 !
 ! A24   A(13,11,14)           107.7955         -DE/DX =    0.0                 !
 ! D1    D(2,1,5,6)             62.19           -DE/DX =    0.0                 !
 ! D2    D(2,1,5,7)            178.2467         -DE/DX =    0.0                 !
 ! D3    D(2,1,5,8)            -59.7817         -DE/DX =    0.0                 !
 ! D4    D(3,1,5,6)            -58.0283         -DE/DX =    0.0                 !
 ! D5    D(3,1,5,7)             58.0283         -DE/DX =    0.0                 !
 ! D6    D(3,1,5,8)            180.0            -DE/DX =    0.0                 !
 ! D7    D(4,1,5,6)           -178.2467         -DE/DX =    0.0                 !
 ! D8    D(4,1,5,7)            -62.19           -DE/DX =    0.0                 !
 ! D9    D(4,1,5,8)             59.7817         -DE/DX =    0.0                 !
 ! D10   D(1,5,8,9)             57.7531         -DE/DX =    0.0                 !
 ! D11   D(1,5,8,10)           -57.7531         -DE/DX =    0.0                 !
 ! D12   D(1,5,8,11)           180.0            -DE/DX =    0.0                 !
 ! D13   D(6,5,8,9)            -64.4939         -DE/DX =    0.0                 !
 ! D14   D(6,5,8,10)           180.0            -DE/DX =    0.0                 !
 ! D15   D(6,5,8,11)            57.7531         -DE/DX =    0.0                 !
 ! D16   D(7,5,8,9)            180.0            -DE/DX =    0.0                 !
 ! D17   D(7,5,8,10)            64.4939         -DE/DX =    0.0                 !
 ! D18   D(7,5,8,11)           -57.7531         -DE/DX =    0.0                 !
 ! D19   D(5,8,11,12)           59.7817         -DE/DX =    0.0                 !
 ! D20   D(5,8,11,13)          180.0            -DE/DX =    0.0                 !
 ! D21   D(5,8,11,14)          -59.7817         -DE/DX =    0.0                 !
 ! D22   D(9,8,11,12)         -178.2467         -DE/DX =    0.0                 !
 ! D23   D(9,8,11,13)          -58.0283         -DE/DX =    0.0                 !
 ! D24   D(9,8,11,14)           62.19           -DE/DX =    0.0                 !
 ! D25   D(10,8,11,12)         -62.19           -DE/DX =    0.0                 !
 ! D26   D(10,8,11,13)          58.0283         -DE/DX =    0.0                 !
 ! D27   D(10,8,11,14)         178.2467         -DE/DX =    0.0                 !
 --------------------------------------------------------------------------------
 GradGradGradGradGradGradGradGradGradGradGradGradGradGradGradGradGradGrad

                          Input orientation:                          
 ---------------------------------------------------------------------
 Center     Atomic      Atomic             Coordinates (Angstroms)
 Number     Number       Type             X           Y           Z
 ---------------------------------------------------------------------
      1          6           0       -2.709783   -0.894338   -0.015744
      2          1           0       -2.363000   -1.929924   -0.052613
      3          1           0       -2.353897   -0.391152   -0.916420
      4          1           0       -3.801799   -0.910634   -0.051676
      5          6           0       -2.216009   -0.198501    1.245669
      6          1           0       -1.121526   -0.167306    1.243336
      7          1           0       -2.549588    0.844377    1.244266
      8          6           0       -2.693068   -0.873081    2.526544
      9          1           0       -2.359489   -1.915959    2.527947
     10          1           0       -3.787550   -0.904275    2.528878
     11          6           0       -2.199293   -0.177244    3.787958
     12          1           0       -2.546076    0.858342    3.824827
     13          1           0       -2.555179   -0.680430    4.688633
     14          1           0       -1.107277   -0.160948    3.823889
 ---------------------------------------------------------------------
                    Distance matrix (angstroms):
                    1          2          3          4          5
     1  C    0.000000
     2  H    1.092728   0.000000
     3  H    1.091361   1.764671   0.000000
     4  H    1.092728   1.763263   1.764671   0.000000
     5  C    1.522881   2.169094   2.175030   2.169094   0.000000
     6  H    2.153234   2.515465   2.496676   3.068135   1.094930
     7  H    2.153234   3.068135   2.496676   2.515465   1.094930
     8  C    2.542432   2.806762   3.493035   2.806762   1.524232
     9  H    2.763473   2.580601   3.766793   3.121761   2.148135
    10  H    2.763473   3.121761   3.766793   2.580601   2.148135
    11  C    3.904225   4.224769   4.711775   4.224769   2.542432
    12  H    4.224769   4.779381   4.906892   4.442228   2.806762
    13  H    4.711775   4.906892   5.616121   4.906892   3.493035
    14  H    4.224769   4.442228   4.906892   4.779381   2.806762
                    6          7          8          9         10
     6  H    0.000000
     7  H    1.750104   0.000000
     8  C    2.148135   2.148135   0.000000
     9  H    2.498112   3.050152   1.094930   0.000000
    10  H    3.050152   2.498112   1.094930   1.750104   0.000000
    11  C    2.763473   2.763473   1.522881   2.153234   2.153234
    12  H    3.121761   2.580601   2.169094   3.068135   2.515465
    13  H    3.766793   3.766793   2.175030   2.496676   2.496676
    14  H    2.580601   3.121761   2.169094   2.515465   3.068135
                   11         12         13         14
    11  C    0.000000
    12  H    1.092728   0.000000
    13  H    1.091361   1.764671   0.000000
    14  H    1.092728   1.763263   1.764671   0.000000
 Stoichiometry    C4H10
 Framework group  C2H[SGH(C4H2),X(H8)]
 Deg. of freedom    11
 Full point group                 C2H     NOp   4
 Largest Abelian subgroup         C2H     NOp   4
 Largest concise Abelian subgroup C2H     NOp   4
                         Standard orientation:                         
 ---------------------------------------------------------------------
 Center     Atomic      Atomic             Coordinates (Angstroms)
 Number     Number       Type             X           Y           Z
 ---------------------------------------------------------------------
      1          6           0       -0.701003    1.821905   -0.000000
      2          1           0       -0.187504    2.213185    0.881631
      3          1           0       -1.716131    2.222633   -0.000000
      4          1           0       -0.187504    2.213185   -0.881631
      5          6           0       -0.701003    0.299024   -0.000000
      6          1           0       -1.247194   -0.068168    0.875052
      7          1           0       -1.247194   -0.068168   -0.875052
      8          6           0        0.701003   -0.299024   -0.000000
      9          1           0        1.247194    0.068168    0.875052
     10          1           0        1.247194    0.068168   -0.875052
     11          6           0        0.701003   -1.821905   -0.000000
     12          1           0        0.187504   -2.213185   -0.881631
     13          1           0        1.716131   -2.222633   -0.000000
     14          1           0        0.187504   -2.213185    0.881631
 ---------------------------------------------------------------------
 Rotational constants (GHZ):          23.5994764           3.6490985           3.4270294

 **********************************************************************

            Population analysis using the SCF density.

 **********************************************************************

 Orbital symmetries:
       Occupied  (AG) (BU) (BU) (AG) (AG) (BU) (AG) (BU) (AU) (AG)
                 (BU) (BG) (BU) (AU) (AG) (AG) (BG)
       Virtual   (AG) (BU) (BU) (AU) (AG) (AG) (BG) (BU) (AU) (BG)
                 (BU) (AG) (BU) (AG) (BG) (AG) (AU) (BU) (AU) (BU)
                 (AG) (BG) (BU) (AG) (AU) (BU) (AG) (BU) (BU) (AG)
                 (BG) (AG) (AU) (BU) (BG) (AG) (BU) (AG) (BU) (AU)
                 (BU) (AG) (BG) (AG) (AU) (BU) (BG) (BU) (AG) (AG)
                 (BG) (AU) (BU) (BG) (AG) (AU) (BU) (BU) (AG) (AG)
                 (BU) (AU) (BG) (AU) (BG) (BU) (AG) (AU) (BU) (BG)
                 (AG) (BU) (AU) (AG) (AG) (BG) (AU) (AG) (BU) (AG)
                 (BG) (BU) (AU) (BU) (AG) (BU) (AG) (BU) (BU) (BG)
                 (AU) (BG) (AG) (BU) (BU) (AG) (AG) (AU) (BG) (AU)
                 (AG) (BG) (BU) (AU) (AG) (BG) (BU) (AG) (BG) (AU)
                 (BU) (AG) (BU) (AG) (BU) (AU) (BG) (AG) (BU) (BU)
                 (AG) (BG) (AG) (AU) (BU) (AG) (AU) (BU) (AG) (BG)
                 (BG) (AU) (BU) (AU) (AG) (BU) (BG) (AU) (BG) (BU)
                 (AG) (AU) (AG) (AU) (BG) (BU) (BG) (AG) (BU) (AG)
                 (AU) (BU) (AG) (BU) (BG) (BU) (AU) (BG) (AG) (AG)
                 (BU) (BU) (AG) (AG) (BU) (AG) (BU)
 The electronic state is 1-AG.
 Alpha  occ. eigenvalues --  -10.27301 -10.27280 -10.26637 -10.26637  -0.89481
 Alpha  occ. eigenvalues --   -0.82184  -0.72448  -0.66859  -0.55787  -0.51276
 Alpha  occ. eigenvalues --   -0.50573  -0.49608  -0.45073  -0.43123  -0.41436
 Alpha  occ. eigenvalues --   -0.40218  -0.40150
 Alpha virt. eigenvalues --    0.11305   0.13423   0.15722   0.15772   0.18598
 Alpha virt. eigenvalues --    0.18995   0.20208   0.20916   0.22024   0.22271
 Alpha virt. eigenvalues --    0.24171   0.25028   0.27836   0.29972   0.31539
 Alpha virt. eigenvalues --    0.32557   0.33348   0.34612   0.37535   0.39836
 Alpha virt. eigenvalues --    0.43518   0.45812   0.45847   0.46457   0.49410
 Alpha virt. eigenvalues --    0.51559   0.52738   0.52751   0.54180   0.55127
 Alpha virt. eigenvalues --    0.55215   0.56362   0.57118   0.57941   0.59795
 Alpha virt. eigenvalues --    0.66817   0.66864   0.69110   0.73970   0.77155
 Alpha virt. eigenvalues --    0.78988   0.89010   0.90245   0.91803   0.92821
 Alpha virt. eigenvalues --    0.96605   1.03187   1.06133   1.07783   1.09458
 Alpha virt. eigenvalues --    1.11025   1.15988   1.19360   1.21154   1.21943
 Alpha virt. eigenvalues --    1.23214   1.28371   1.29706   1.35924   1.54257
 Alpha virt. eigenvalues --    1.59206   1.59900   1.61624   1.61784   1.63066
 Alpha virt. eigenvalues --    1.64362   1.64737   1.67408   1.69816   1.70011
 Alpha virt. eigenvalues --    1.71405   1.75117   1.84513   1.84923   1.88469
 Alpha virt. eigenvalues --    1.91265   1.93959   1.94689   1.99655   1.99740
 Alpha virt. eigenvalues --    2.00736   2.03099   2.09874   2.15478   2.17168
 Alpha virt. eigenvalues --    2.20756   2.34873   2.36541   2.37616   2.41018
 Alpha virt. eigenvalues --    2.41716   2.43359   2.45263   2.48668   2.51112
 Alpha virt. eigenvalues --    2.51239   2.51890   2.56188   2.61611   2.62329
 Alpha virt. eigenvalues --    2.64648   2.67448   2.69006   2.72060   2.73517
 Alpha virt. eigenvalues --    2.74310   2.75661   2.77047   2.77805   2.81264
 Alpha virt. eigenvalues --    2.83753   2.87693   2.89405   3.01022   3.03367
 Alpha virt. eigenvalues --    3.11199   3.14679   3.16292   3.18962   3.22108
 Alpha virt. eigenvalues --    3.23302   3.26917   3.29135   3.29330   3.31466
 Alpha virt. eigenvalues --    3.36889   3.39625   3.42200   3.42750   3.43818
 Alpha virt. eigenvalues --    3.48286   3.49187   3.52961   3.55584   3.59779
 Alpha virt. eigenvalues --    3.61718   3.65155   3.68502   3.75780   3.80895
 Alpha virt. eigenvalues --    3.83157   3.89896   3.95532   3.97681   3.97855
 Alpha virt. eigenvalues --    4.04597   4.05845   4.13369   4.19141   4.25826
 Alpha virt. eigenvalues --    4.39085   4.41068   4.41420   4.50445   4.56251
 Alpha virt. eigenvalues --    4.61779   4.62763   4.68719   4.73052   4.79180
 Alpha virt. eigenvalues --    4.82501   4.95610   5.11333  22.39150  22.46303
 Alpha virt. eigenvalues --   22.51817  22.58885
          Condensed to atoms (all electrons):
               1          2          3          4          5          6
     1  C    4.886309   0.412822   0.416800   0.412822   0.312915  -0.032224
     2  H    0.412822   0.573866  -0.023836  -0.030102  -0.037539  -0.006308
     3  H    0.416800  -0.023836   0.556322  -0.023836  -0.041600  -0.004540
     4  H    0.412822  -0.030102  -0.023836   0.573866  -0.037539   0.007615
     5  C    0.312915  -0.037539  -0.041600  -0.037539   4.952307   0.411326
     6  H   -0.032224  -0.006308  -0.004540   0.007615   0.411326   0.614852
     7  H   -0.032224   0.007615  -0.004540  -0.006308   0.411326  -0.037285
     8  C   -0.047228  -0.005515   0.010100  -0.005515   0.324207  -0.040465
     9  H   -0.003711   0.003912  -0.000163  -0.000171  -0.040465  -0.007667
    10  H   -0.003711  -0.000171  -0.000163   0.003912  -0.040465   0.008755
    11  C    0.010495  -0.000079  -0.000536  -0.000079  -0.047228  -0.003711
    12  H   -0.000079  -0.000026   0.000001   0.000079  -0.005515  -0.000171
    13  H   -0.000536   0.000001   0.000013   0.000001   0.010100  -0.000163
    14  H   -0.000079   0.000079   0.000001  -0.000026  -0.005515   0.003912
               7          8          9         10         11         12
     1  C   -0.032224  -0.047228  -0.003711  -0.003711   0.010495  -0.000079
     2  H    0.007615  -0.005515   0.003912  -0.000171  -0.000079  -0.000026
     3  H   -0.004540   0.010100  -0.000163  -0.000163  -0.000536   0.000001
     4  H   -0.006308  -0.005515  -0.000171   0.003912  -0.000079   0.000079
     5  C    0.411326   0.324207  -0.040465  -0.040465  -0.047228  -0.005515
     6  H   -0.037285  -0.040465  -0.007667   0.008755  -0.003711  -0.000171
     7  H    0.614852  -0.040465   0.008755  -0.007667  -0.003711   0.003912
     8  C   -0.040465   4.952307   0.411326   0.411326   0.312915  -0.037539
     9  H    0.008755   0.411326   0.614852  -0.037285  -0.032224   0.007615
    10  H   -0.007667   0.411326  -0.037285   0.614852  -0.032224  -0.006308
    11  C   -0.003711   0.312915  -0.032224  -0.032224   4.886309   0.412822
    12  H    0.003912  -0.037539   0.007615  -0.006308   0.412822   0.573866
    13  H   -0.000163  -0.041600  -0.004540  -0.004540   0.416800  -0.023836
    14  H   -0.000171  -0.037539  -0.006308   0.007615   0.412822  -0.030102
              13         14
     1  C   -0.000536  -0.000079
     2  H    0.000001   0.000079
     3  H    0.000013   0.000001
     4  H    0.000001  -0.000026
     5  C    0.010100  -0.005515
     6  H   -0.000163   0.003912
     7  H   -0.000163  -0.000171
     8  C   -0.041600  -0.037539
     9  H   -0.004540  -0.006308
    10  H   -0.004540   0.007615
    11  C    0.416800   0.412822
    12  H   -0.023836  -0.030102
    13  H    0.556322  -0.023836
    14  H   -0.023836   0.573866
 Mulliken charges:
               1
     1  C   -0.332372
     2  H    0.105280
     3  H    0.115976
     4  H    0.105280
     5  C   -0.166313
     6  H    0.086075
     7  H    0.086075
     8  C   -0.166313
     9  H    0.086075
    10  H    0.086075
    11  C   -0.332372
    12  H    0.105280
    13  H    0.115976
    14  H    0.105280
 Sum of Mulliken charges =  -0.00000
 Mulliken charges with hydrogens summed into heavy atoms:
               1
     1  C   -0.005836
     5  C    0.005836
     8  C    0.005836
    11  C   -0.005836
 Electronic spatial extent (au):  <R**2>=            422.9451
 Charge=              0.0000 electrons
 Dipole moment (field-independent basis, Debye):
    X=              0.0000    Y=             -0.0000    Z=             -0.0000  Tot=              0.0000
 Quadrupole moment (field-independent basis, Debye-Ang):
   XX=            -28.3759   YY=            -29.4028   ZZ=            -27.8221
   XY=             -0.0110   XZ=              0.0000   YZ=             -0.0000
 Traceless Quadrupole moment (field-independent basis, Debye-Ang):
   XX=              0.1577   YY=             -0.8692   ZZ=              0.7115
   XY=             -0.0110   XZ=              0.0000   YZ=             -0.0000
 Octapole moment (field-independent basis, Debye-Ang**2):
  XXX=              0.0000  YYY=             -0.0000  ZZZ=             -0.0000  XYY=              0.0000
  XXY=             -0.0000  XXZ=             -0.0000  XZZ=             -0.0000  YZZ=              0.0000
  YYZ=             -0.0000  XYZ=              0.0000
 Hexadecapole moment (field-independent basis, Debye-Ang**3):
 XXXX=           -147.1336 YYYY=           -400.5495 ZZZZ=            -57.9573 XXXY=             62.5214
 XXXZ=              0.0000 YYYX=             68.9187 YYYZ=             -0.0000 ZZZX=              0.0000
 ZZZY=             -0.0000 XXYY=            -87.4764 XXZZ=            -34.6141 YYZZ=            -72.4067
 XXYZ=             -0.0000 YYXZ=              0.0000 ZZXY=             24.8353
 N-N= 1.308938252284D+02 E-N=-6.279603793116D+02  KE= 1.575286000960D+02
 Symmetry AG   KE= 7.630398099511D+01
 Symmetry BG   KE= 4.045103845320D+00
 Symmetry AU   KE= 3.856796156377D+00
 Symmetry BU   KE= 7.332271909920D+01
 1\1\GINC-N1038\FOpt\RwB97XD\def2TZVP\C4H10\JIAMINGD\23-Apr-2025\0\\# o
 pt freq wb97xd geom=connectivity def2tzvp\\Title Card Required\\0,1\C,
 -2.709783449,-0.8943381121,-0.0157442359\H,-2.3630004222,-1.9299238067
 ,-0.0526134636\H,-2.3538974607,-0.3911517446,-0.9164199237\H,-3.801799
 4249,-0.9106339671,-0.0516760043\C,-2.2160090587,-0.1985011197,1.24566
 93224\H,-1.1215262426,-0.1673063856,1.2433355095\H,-2.5495879256,0.844
 3768038,1.2442659727\C,-2.6930675795,-0.8730806798,2.5265439723\H,-2.3
 594887126,-1.9159586032,2.527947322\H,-3.7875503957,-0.9042754138,2.52
 88777852\C,-2.1992931893,-0.1772436874,3.7879575307\H,-2.546076216,0.8
 583420073,3.8248267583\H,-2.5551791776,-0.6804300548,4.6886332184\H,-1
 .1072772134,-0.1609478323,3.823889299\\Version=ES64L-G16RevA.03\State=
 1-AG\HF=-158.4653308\RMSD=1.720e-09\RMSF=6.386e-05\Dipole=0.,0.,0.\Qua
 drupole=0.3085943,0.090401,-0.3989954,-0.310886,-0.2069874,-0.2913238\
 PG=C02H [SGH(C4H2),X(H8)]\\@


 YOU CAN WIPE THE SLATE CLEAN, BUT YOU'LL STILL
 HAVE TO EAT A LITTLE CHALK DUST.
 Job cpu time:       0 days  0 hours  3 minutes 25.9 seconds.
 Elapsed time:       0 days  0 hours  0 minutes 26.1 seconds.
 File lengths (MBytes):  RWF=     20 Int=      0 D2E=      0 Chk=      4 Scr=      1
 Normal termination of Gaussian 16 at Wed Apr 23 09:26:29 2025.
 Link1:  Proceeding to internal job step number  2.
 ---------------------------------------------------------------------
 #N Geom=AllCheck Guess=TCheck SCRF=Check GenChk RwB97XD/def2TZVP Freq
 ---------------------------------------------------------------------
 1/10=4,29=7,30=1,38=1,40=1/1,3;
 2/12=2,40=1/2;
 3/5=44,7=101,11=2,14=-4,25=1,30=1,70=2,71=2,74=-58,116=1,140=1/1,2,3;
 4/5=101/1;
 5/5=2,38=6,98=1/2;
 8/6=4,10=90,11=11/1;
 11/6=1,8=1,9=11,15=111,16=1/1,2,10;
 10/6=1/2;
 6/7=2,8=2,9=2,10=2,28=1/1;
 7/8=1,10=1,25=1/1,2,3,16;
 1/10=4,30=1/3;
 99//99;
 Structure from the checkpoint file:  "butane-opt.chk"
 -------------------
 Title Card Required
 -------------------
 Charge =  0 Multiplicity = 1
 Redundant internal coordinates found in file.  (old form).
 C,0,-2.709783449,-0.8943381121,-0.0157442359
 H,0,-2.3630004222,-1.9299238067,-0.0526134636
 H,0,-2.3538974607,-0.3911517446,-0.9164199237
 H,0,-3.8017994249,-0.9106339671,-0.0516760043
 C,0,-2.2160090587,-0.1985011197,1.2456693224
 H,0,-1.1215262426,-0.1673063856,1.2433355095
 H,0,-2.5495879256,0.8443768038,1.2442659727
 C,0,-2.6930675795,-0.8730806798,2.5265439723
 H,0,-2.3594887126,-1.9159586032,2.527947322
 H,0,-3.7875503957,-0.9042754138,2.5288777852
 C,0,-2.1992931893,-0.1772436874,3.7879575307
 H,0,-2.546076216,0.8583420073,3.8248267583
 H,0,-2.5551791776,-0.6804300548,4.6886332184
 H,0,-1.1072772134,-0.1609478323,3.823889299
 Recover connectivity data from disk.

 GradGradGradGradGradGradGradGradGradGradGradGradGradGradGradGradGradGrad
 Berny optimization.
 Initialization pass.
                           ----------------------------
                           !    Initial Parameters    !
                           ! (Angstroms and Degrees)  !
 --------------------------                            --------------------------
 ! Name  Definition              Value          Derivative Info.                !
 --------------------------------------------------------------------------------
 ! R1    R(1,2)                  1.0927         calculate D2E/DX2 analytically  !
 ! R2    R(1,3)                  1.0914         calculate D2E/DX2 analytically  !
 ! R3    R(1,4)                  1.0927         calculate D2E/DX2 analytically  !
 ! R4    R(1,5)                  1.5229         calculate D2E/DX2 analytically  !
 ! R5    R(5,6)                  1.0949         calculate D2E/DX2 analytically  !
 ! R6    R(5,7)                  1.0949         calculate D2E/DX2 analytically  !
 ! R7    R(5,8)                  1.5242         calculate D2E/DX2 analytically  !
 ! R8    R(8,9)                  1.0949         calculate D2E/DX2 analytically  !
 ! R9    R(8,10)                 1.0949         calculate D2E/DX2 analytically  !
 ! R10   R(8,11)                 1.5229         calculate D2E/DX2 analytically  !
 ! R11   R(11,12)                1.0927         calculate D2E/DX2 analytically  !
 ! R12   R(11,13)                1.0914         calculate D2E/DX2 analytically  !
 ! R13   R(11,14)                1.0927         calculate D2E/DX2 analytically  !
 ! A1    A(2,1,3)              107.7955         calculate D2E/DX2 analytically  !
 ! A2    A(2,1,4)              107.5721         calculate D2E/DX2 analytically  !
 ! A3    A(2,1,5)              110.9821         calculate D2E/DX2 analytically  !
 ! A4    A(3,1,4)              107.7955         calculate D2E/DX2 analytically  !
 ! A5    A(3,1,5)              111.5419         calculate D2E/DX2 analytically  !
 ! A6    A(4,1,5)              110.9821         calculate D2E/DX2 analytically  !
 ! A7    A(1,5,6)              109.5942         calculate D2E/DX2 analytically  !
 ! A8    A(1,5,7)              109.5942         calculate D2E/DX2 analytically  !
 ! A9    A(1,5,8)              113.1014         calculate D2E/DX2 analytically  !
 ! A10   A(6,5,7)              106.1048         calculate D2E/DX2 analytically  !
 ! A11   A(6,5,8)              109.1023         calculate D2E/DX2 analytically  !
 ! A12   A(7,5,8)              109.1023         calculate D2E/DX2 analytically  !
 ! A13   A(5,8,9)              109.1023         calculate D2E/DX2 analytically  !
 ! A14   A(5,8,10)             109.1023         calculate D2E/DX2 analytically  !
 ! A15   A(5,8,11)             113.1014         calculate D2E/DX2 analytically  !
 ! A16   A(9,8,10)             106.1048         calculate D2E/DX2 analytically  !
 ! A17   A(9,8,11)             109.5942         calculate D2E/DX2 analytically  !
 ! A18   A(10,8,11)            109.5942         calculate D2E/DX2 analytically  !
 ! A19   A(8,11,12)            110.9821         calculate D2E/DX2 analytically  !
 ! A20   A(8,11,13)            111.5419         calculate D2E/DX2 analytically  !
 ! A21   A(8,11,14)            110.9821         calculate D2E/DX2 analytically  !
 ! A22   A(12,11,13)           107.7955         calculate D2E/DX2 analytically  !
 ! A23   A(12,11,14)           107.5721         calculate D2E/DX2 analytically  !
 ! A24   A(13,11,14)           107.7955         calculate D2E/DX2 analytically  !
 ! D1    D(2,1,5,6)             62.19           calculate D2E/DX2 analytically  !
 ! D2    D(2,1,5,7)            178.2467         calculate D2E/DX2 analytically  !
 ! D3    D(2,1,5,8)            -59.7817         calculate D2E/DX2 analytically  !
 ! D4    D(3,1,5,6)            -58.0283         calculate D2E/DX2 analytically  !
 ! D5    D(3,1,5,7)             58.0283         calculate D2E/DX2 analytically  !
 ! D6    D(3,1,5,8)            180.0            calculate D2E/DX2 analytically  !
 ! D7    D(4,1,5,6)           -178.2467         calculate D2E/DX2 analytically  !
 ! D8    D(4,1,5,7)            -62.19           calculate D2E/DX2 analytically  !
 ! D9    D(4,1,5,8)             59.7817         calculate D2E/DX2 analytically  !
 ! D10   D(1,5,8,9)             57.7531         calculate D2E/DX2 analytically  !
 ! D11   D(1,5,8,10)           -57.7531         calculate D2E/DX2 analytically  !
 ! D12   D(1,5,8,11)           180.0            calculate D2E/DX2 analytically  !
 ! D13   D(6,5,8,9)            -64.4939         calculate D2E/DX2 analytically  !
 ! D14   D(6,5,8,10)           180.0            calculate D2E/DX2 analytically  !
 ! D15   D(6,5,8,11)            57.7531         calculate D2E/DX2 analytically  !
 ! D16   D(7,5,8,9)            180.0            calculate D2E/DX2 analytically  !
 ! D17   D(7,5,8,10)            64.4939         calculate D2E/DX2 analytically  !
 ! D18   D(7,5,8,11)           -57.7531         calculate D2E/DX2 analytically  !
 ! D19   D(5,8,11,12)           59.7817         calculate D2E/DX2 analytically  !
 ! D20   D(5,8,11,13)          180.0            calculate D2E/DX2 analytically  !
 ! D21   D(5,8,11,14)          -59.7817         calculate D2E/DX2 analytically  !
 ! D22   D(9,8,11,12)         -178.2467         calculate D2E/DX2 analytically  !
 ! D23   D(9,8,11,13)          -58.0283         calculate D2E/DX2 analytically  !
 ! D24   D(9,8,11,14)           62.19           calculate D2E/DX2 analytically  !
 ! D25   D(10,8,11,12)         -62.19           calculate D2E/DX2 analytically  !
 ! D26   D(10,8,11,13)          58.0283         calculate D2E/DX2 analytically  !
 ! D27   D(10,8,11,14)         178.2467         calculate D2E/DX2 analytically  !
 --------------------------------------------------------------------------------
 Trust Radius=3.00D-01 FncErr=1.00D-07 GrdErr=1.00D-07 EigMax=2.50D+02 EigMin=1.00D-04
 Number of steps in this run=      2 maximum allowed number of steps=      2.
 GradGradGradGradGradGradGradGradGradGradGradGradGradGradGradGradGradGrad

                          Input orientation:                          
 ---------------------------------------------------------------------
 Center     Atomic      Atomic             Coordinates (Angstroms)
 Number     Number       Type             X           Y           Z
 ---------------------------------------------------------------------
      1          6           0       -2.709783   -0.894338   -0.015744
      2          1           0       -2.363000   -1.929924   -0.052613
      3          1           0       -2.353897   -0.391152   -0.916420
      4          1           0       -3.801799   -0.910634   -0.051676
      5          6           0       -2.216009   -0.198501    1.245669
      6          1           0       -1.121526   -0.167306    1.243336
      7          1           0       -2.549588    0.844377    1.244266
      8          6           0       -2.693068   -0.873081    2.526544
      9          1           0       -2.359489   -1.915959    2.527947
     10          1           0       -3.787550   -0.904275    2.528878
     11          6           0       -2.199293   -0.177244    3.787958
     12          1           0       -2.546076    0.858342    3.824827
     13          1           0       -2.555179   -0.680430    4.688633
     14          1           0       -1.107277   -0.160948    3.823889
 ---------------------------------------------------------------------
                    Distance matrix (angstroms):
                    1          2          3          4          5
     1  C    0.000000
     2  H    1.092728   0.000000
     3  H    1.091361   1.764671   0.000000
     4  H    1.092728   1.763263   1.764671   0.000000
     5  C    1.522881   2.169094   2.175030   2.169094   0.000000
     6  H    2.153234   2.515465   2.496676   3.068135   1.094930
     7  H    2.153234   3.068135   2.496676   2.515465   1.094930
     8  C    2.542432   2.806762   3.493035   2.806762   1.524232
     9  H    2.763473   2.580601   3.766793   3.121761   2.148135
    10  H    2.763473   3.121761   3.766793   2.580601   2.148135
    11  C    3.904225   4.224769   4.711775   4.224769   2.542432
    12  H    4.224769   4.779381   4.906892   4.442228   2.806762
    13  H    4.711775   4.906892   5.616121   4.906892   3.493035
    14  H    4.224769   4.442228   4.906892   4.779381   2.806762
                    6          7          8          9         10
     6  H    0.000000
     7  H    1.750104   0.000000
     8  C    2.148135   2.148135   0.000000
     9  H    2.498112   3.050152   1.094930   0.000000
    10  H    3.050152   2.498112   1.094930   1.750104   0.000000
    11  C    2.763473   2.763473   1.522881   2.153234   2.153234
    12  H    3.121761   2.580601   2.169094   3.068135   2.515465
    13  H    3.766793   3.766793   2.175030   2.496676   2.496676
    14  H    2.580601   3.121761   2.169094   2.515465   3.068135
                   11         12         13         14
    11  C    0.000000
    12  H    1.092728   0.000000
    13  H    1.091361   1.764671   0.000000
    14  H    1.092728   1.763263   1.764671   0.000000
 Stoichiometry    C4H10
 Framework group  C2H[SGH(C4H2),X(H8)]
 Deg. of freedom    11
 Full point group                 C2H     NOp   4
 Largest Abelian subgroup         C2H     NOp   4
 Largest concise Abelian subgroup C2H     NOp   4
                         Standard orientation:                         
 ---------------------------------------------------------------------
 Center     Atomic      Atomic             Coordinates (Angstroms)
 Number     Number       Type             X           Y           Z
 ---------------------------------------------------------------------
      1          6           0       -0.701003    1.821905    0.000000
      2          1           0       -0.187504    2.213185    0.881631
      3          1           0       -1.716131    2.222633    0.000000
      4          1           0       -0.187504    2.213185   -0.881631
      5          6           0       -0.701003    0.299024   -0.000000
      6          1           0       -1.247194   -0.068168    0.875052
      7          1           0       -1.247194   -0.068168   -0.875052
      8          6           0        0.701003   -0.299024   -0.000000
      9          1           0        1.247194    0.068168    0.875052
     10          1           0        1.247194    0.068168   -0.875052
     11          6           0        0.701003   -1.821905   -0.000000
     12          1           0        0.187504   -2.213185   -0.881631
     13          1           0        1.716131   -2.222633   -0.000000
     14          1           0        0.187504   -2.213185    0.881631
 ---------------------------------------------------------------------
 Rotational constants (GHZ):          23.5994764           3.6490985           3.4270294
 Standard basis: def2TZVP (5D, 7F)
 There are    67 symmetry adapted cartesian basis functions of AG  symmetry.
 There are    35 symmetry adapted cartesian basis functions of BG  symmetry.
 There are    35 symmetry adapted cartesian basis functions of AU  symmetry.
 There are    67 symmetry adapted cartesian basis functions of BU  symmetry.
 There are    59 symmetry adapted basis functions of AG  symmetry.
 There are    33 symmetry adapted basis functions of BG  symmetry.
 There are    33 symmetry adapted basis functions of AU  symmetry.
 There are    59 symmetry adapted basis functions of BU  symmetry.
   184 basis functions,   284 primitive gaussians,   204 cartesian basis functions
    17 alpha electrons       17 beta electrons
       nuclear repulsion energy       130.9001351100 Hartrees.
 NAtoms=   14 NActive=   14 NUniq=    5 SFac= 4.00D+00 NAtFMM=   60 NAOKFM=F Big=F
 Integral buffers will be    131072 words long.
 Raffenetti 2 integral format.
 Two-electron integral symmetry is turned on.
 Nuclear repulsion after empirical dispersion term =      130.8938252284 Hartrees.
 One-electron integrals computed using PRISM.
   4 Symmetry operations used in ECPInt.
 ECPInt:  NShTT=    3570 NPrTT=    9988 LenC2=    3551 LenP2D=    8521.
 LDataN:  DoStor=T MaxTD1= 6 Len=  172
 NBasis=   184 RedAO= T EigKep=  2.44D-04  NBF=    59    33    33    59
 NBsUse=   184 1.00D-06 EigRej= -1.00D+00 NBFU=    59    33    33    59
 Initial guess from the checkpoint file:  "butane-opt.chk"
 B after Tr=     0.000000   -0.000000   -0.000000
         Rot=    1.000000   -0.000000    0.000000    0.000000 Ang=   0.00 deg.
 Initial guess orbital symmetries:
       Occupied  (AG) (BU) (BU) (AG) (AG) (BU) (AG) (BU) (AU) (AG)
                 (BU) (BG) (BU) (AU) (AG) (AG) (BG)
       Virtual   (AG) (BU) (BU) (AU) (AG) (AG) (BG) (BU) (AU) (BG)
                 (BU) (AG) (BU) (AG) (BG) (AG) (AU) (BU) (AU) (BU)
                 (AG) (BG) (BU) (AG) (AU) (BU) (AG) (BU) (BU) (AG)
                 (BG) (AG) (AU) (BU) (BG) (AG) (BU) (AG) (BU) (AU)
                 (BU) (AG) (BG) (AG) (AU) (BU) (BG) (BU) (AG) (AG)
                 (BG) (AU) (BU) (BG) (AG) (AU) (BU) (BU) (AG) (AG)
                 (BU) (AU) (BG) (AU) (BG) (BU) (AG) (AU) (BU) (BG)
                 (AG) (BU) (AU) (AG) (AG) (BG) (AU) (AG) (BU) (AG)
                 (BG) (BU) (AU) (BU) (AG) (BU) (AG) (BU) (BU) (BG)
                 (AU) (BG) (AG) (BU) (BU) (AG) (AG) (AU) (BG) (AU)
                 (AG) (BG) (BU) (AU) (AG) (BG) (BU) (AG) (BG) (AU)
                 (BU) (AG) (BU) (AG) (BU) (AU) (BG) (AG) (BU) (BU)
                 (AG) (BG) (AG) (AU) (BU) (AG) (AU) (BU) (AG) (BG)
                 (BG) (AU) (BU) (AU) (AG) (BU) (BG) (AU) (BG) (BU)
                 (AG) (AU) (AG) (AU) (BG) (BU) (BG) (AG) (BU) (AG)
                 (AU) (BU) (AG) (BU) (BG) (BU) (AU) (BG) (AG) (AG)
                 (BU) (BU) (AG) (AG) (BU) (AG) (BU)
 Keep R1 ints in memory in symmetry-blocked form, NReq=362699989.
 Requested convergence on RMS density matrix=1.00D-08 within 128 cycles.
 Requested convergence on MAX density matrix=1.00D-06.
 Requested convergence on             energy=1.00D-06.
 No special actions if energy rises.
 SCF Done:  E(RwB97XD) =  -158.465330799     A.U. after    1 cycles
            NFock=  1  Conv=0.37D-09     -V/T= 2.0059
 DoSCS=F DFT=T ScalE2(SS,OS)=  1.000000  1.000000
 Range of M.O.s used for correlation:     1   184
 NBasis=   184 NAE=    17 NBE=    17 NFC=     0 NFV=     0
 NROrb=    184 NOA=    17 NOB=    17 NVA=   167 NVB=   167

 **** Warning!!: The largest alpha MO coefficient is  0.15177409D+02

   4 Symmetry operations used in ECPInt.
 ECPInt:  NShTT=    3570 NPrTT=    9988 LenC2=    3551 LenP2D=    8521.
 LDataN:  DoStor=T MaxTD1= 7 Len=  274
 Symmetrizing basis deriv contribution to polar:
 IMax=3 JMax=2 DiffMx= 0.00D+00
 G2DrvN: will do    15 centers at a time, making    1 passes.
 Calling FoFCou, ICntrl=  3107 FMM=F I1Cent=   0 AccDes= 0.00D+00.
 End of G2Drv F.D. properties file   721 does not exist.
 End of G2Drv F.D. properties file   722 does not exist.
 End of G2Drv F.D. properties file   788 does not exist.
          IDoAtm=11111111111111
          Differentiating once with respect to electric field.
                with respect to dipole field.
          Differentiating once with respect to nuclear coordinates.
 Keep R1 ints in memory in symmetry-blocked form, NReq=362706024.
          There are    18 degrees of freedom in the 1st order CPHF.  IDoFFX=4 NUNeed=    18.
     18 vectors produced by pass  0 Test12= 1.58D-14 5.56D-09 XBig12= 1.77D+01 1.32D+00.
 AX will form    18 AO Fock derivatives at one time.
     18 vectors produced by pass  1 Test12= 1.58D-14 5.56D-09 XBig12= 1.24D+00 2.71D-01.
     18 vectors produced by pass  2 Test12= 1.58D-14 5.56D-09 XBig12= 5.24D-02 4.40D-02.
     18 vectors produced by pass  3 Test12= 1.58D-14 5.56D-09 XBig12= 1.15D-03 5.43D-03.
     18 vectors produced by pass  4 Test12= 1.58D-14 5.56D-09 XBig12= 1.44D-05 1.02D-03.
     18 vectors produced by pass  5 Test12= 1.58D-14 5.56D-09 XBig12= 1.36D-07 5.84D-05.
     17 vectors produced by pass  6 Test12= 1.58D-14 5.56D-09 XBig12= 9.28D-10 3.72D-06.
      5 vectors produced by pass  7 Test12= 1.58D-14 5.56D-09 XBig12= 6.69D-12 4.05D-07.
      3 vectors produced by pass  8 Test12= 1.58D-14 5.56D-09 XBig12= 4.52D-14 3.22D-08.
 InvSVY:  IOpt=1 It=  1 EMax= 3.55D-15
 Solved reduced A of dimension   133 with    18 vectors.
 Isotropic polarizability for W=    0.000000       50.61 Bohr**3.
 End of Minotr F.D. properties file   721 does not exist.
 End of Minotr F.D. properties file   722 does not exist.
 End of Minotr F.D. properties file   788 does not exist.

 **********************************************************************

            Population analysis using the SCF density.

 **********************************************************************

 Orbital symmetries:
       Occupied  (AG) (BU) (BU) (AG) (AG) (BU) (AG) (BU) (AU) (AG)
                 (BU) (BG) (BU) (AU) (AG) (AG) (BG)
       Virtual   (AG) (BU) (BU) (AU) (AG) (AG) (BG) (BU) (AU) (BG)
                 (BU) (AG) (BU) (AG) (BG) (AG) (AU) (BU) (AU) (BU)
                 (AG) (BG) (BU) (AG) (AU) (BU) (AG) (BU) (BU) (AG)
                 (BG) (AG) (AU) (BU) (BG) (AG) (BU) (AG) (BU) (AU)
                 (BU) (AG) (BG) (AG) (AU) (BU) (BG) (BU) (AG) (AG)
                 (BG) (AU) (BU) (BG) (AG) (AU) (BU) (BU) (AG) (AG)
                 (BU) (AU) (BG) (AU) (BG) (BU) (AG) (AU) (BU) (BG)
                 (AG) (BU) (AU) (AG) (AG) (BG) (AU) (AG) (BU) (AG)
                 (BG) (BU) (AU) (BU) (AG) (BU) (AG) (BU) (BU) (BG)
                 (AU) (BG) (AG) (BU) (BU) (AG) (AG) (AU) (BG) (AU)
                 (AG) (BG) (BU) (AU) (AG) (BG) (BU) (AG) (BG) (AU)
                 (BU) (AG) (BU) (AG) (BU) (AU) (BG) (AG) (BU) (BU)
                 (AG) (BG) (AG) (AU) (BU) (AG) (AU) (BU) (AG) (BG)
                 (BG) (AU) (BU) (AU) (AG) (BU) (BG) (AU) (BG) (BU)
                 (AG) (AU) (AG) (AU) (BG) (BU) (BG) (AG) (BU) (AG)
                 (AU) (BU) (AG) (BU) (BG) (BU) (AU) (BG) (AG) (AG)
                 (BU) (BU) (AG) (AG) (BU) (AG) (BU)
 The electronic state is 1-AG.
 Alpha  occ. eigenvalues --  -10.27301 -10.27280 -10.26637 -10.26637  -0.89481
 Alpha  occ. eigenvalues --   -0.82184  -0.72448  -0.66859  -0.55787  -0.51276
 Alpha  occ. eigenvalues --   -0.50573  -0.49608  -0.45073  -0.43123  -0.41436
 Alpha  occ. eigenvalues --   -0.40218  -0.40150
 Alpha virt. eigenvalues --    0.11305   0.13423   0.15722   0.15772   0.18598
 Alpha virt. eigenvalues --    0.18995   0.20208   0.20916   0.22024   0.22271
 Alpha virt. eigenvalues --    0.24171   0.25028   0.27836   0.29972   0.31539
 Alpha virt. eigenvalues --    0.32557   0.33348   0.34612   0.37535   0.39836
 Alpha virt. eigenvalues --    0.43518   0.45812   0.45847   0.46457   0.49410
 Alpha virt. eigenvalues --    0.51559   0.52738   0.52751   0.54180   0.55127
 Alpha virt. eigenvalues --    0.55215   0.56362   0.57118   0.57941   0.59795
 Alpha virt. eigenvalues --    0.66817   0.66864   0.69110   0.73970   0.77155
 Alpha virt. eigenvalues --    0.78988   0.89010   0.90245   0.91803   0.92821
 Alpha virt. eigenvalues --    0.96605   1.03187   1.06133   1.07783   1.09458
 Alpha virt. eigenvalues --    1.11025   1.15988   1.19360   1.21154   1.21943
 Alpha virt. eigenvalues --    1.23214   1.28371   1.29706   1.35924   1.54257
 Alpha virt. eigenvalues --    1.59206   1.59900   1.61624   1.61784   1.63066
 Alpha virt. eigenvalues --    1.64362   1.64737   1.67408   1.69816   1.70011
 Alpha virt. eigenvalues --    1.71405   1.75117   1.84513   1.84923   1.88469
 Alpha virt. eigenvalues --    1.91265   1.93959   1.94689   1.99655   1.99740
 Alpha virt. eigenvalues --    2.00736   2.03099   2.09874   2.15478   2.17168
 Alpha virt. eigenvalues --    2.20756   2.34873   2.36541   2.37616   2.41018
 Alpha virt. eigenvalues --    2.41716   2.43359   2.45263   2.48668   2.51112
 Alpha virt. eigenvalues --    2.51239   2.51890   2.56188   2.61611   2.62329
 Alpha virt. eigenvalues --    2.64648   2.67448   2.69006   2.72060   2.73517
 Alpha virt. eigenvalues --    2.74310   2.75661   2.77047   2.77805   2.81264
 Alpha virt. eigenvalues --    2.83753   2.87693   2.89405   3.01022   3.03367
 Alpha virt. eigenvalues --    3.11199   3.14679   3.16292   3.18962   3.22108
 Alpha virt. eigenvalues --    3.23302   3.26917   3.29135   3.29330   3.31466
 Alpha virt. eigenvalues --    3.36889   3.39625   3.42200   3.42750   3.43818
 Alpha virt. eigenvalues --    3.48286   3.49187   3.52961   3.55584   3.59779
 Alpha virt. eigenvalues --    3.61718   3.65155   3.68502   3.75780   3.80895
 Alpha virt. eigenvalues --    3.83157   3.89896   3.95532   3.97681   3.97855
 Alpha virt. eigenvalues --    4.04597   4.05845   4.13369   4.19141   4.25826
 Alpha virt. eigenvalues --    4.39085   4.41068   4.41420   4.50445   4.56251
 Alpha virt. eigenvalues --    4.61779   4.62763   4.68719   4.73052   4.79180
 Alpha virt. eigenvalues --    4.82501   4.95610   5.11333  22.39150  22.46303
 Alpha virt. eigenvalues --   22.51817  22.58885
          Condensed to atoms (all electrons):
               1          2          3          4          5          6
     1  C    4.886309   0.412822   0.416800   0.412822   0.312915  -0.032224
     2  H    0.412822   0.573866  -0.023836  -0.030102  -0.037539  -0.006308
     3  H    0.416800  -0.023836   0.556322  -0.023836  -0.041600  -0.004540
     4  H    0.412822  -0.030102  -0.023836   0.573866  -0.037539   0.007615
     5  C    0.312915  -0.037539  -0.041600  -0.037539   4.952307   0.411326
     6  H   -0.032224  -0.006308  -0.004540   0.007615   0.411326   0.614852
     7  H   -0.032224   0.007615  -0.004540  -0.006308   0.411326  -0.037285
     8  C   -0.047228  -0.005515   0.010100  -0.005515   0.324207  -0.040465
     9  H   -0.003711   0.003912  -0.000163  -0.000171  -0.040465  -0.007667
    10  H   -0.003711  -0.000171  -0.000163   0.003912  -0.040465   0.008755
    11  C    0.010495  -0.000079  -0.000536  -0.000079  -0.047228  -0.003711
    12  H   -0.000079  -0.000026   0.000001   0.000079  -0.005515  -0.000171
    13  H   -0.000536   0.000001   0.000013   0.000001   0.010100  -0.000163
    14  H   -0.000079   0.000079   0.000001  -0.000026  -0.005515   0.003912
               7          8          9         10         11         12
     1  C   -0.032224  -0.047228  -0.003711  -0.003711   0.010495  -0.000079
     2  H    0.007615  -0.005515   0.003912  -0.000171  -0.000079  -0.000026
     3  H   -0.004540   0.010100  -0.000163  -0.000163  -0.000536   0.000001
     4  H   -0.006308  -0.005515  -0.000171   0.003912  -0.000079   0.000079
     5  C    0.411326   0.324207  -0.040465  -0.040465  -0.047228  -0.005515
     6  H   -0.037285  -0.040465  -0.007667   0.008755  -0.003711  -0.000171
     7  H    0.614852  -0.040465   0.008755  -0.007667  -0.003711   0.003912
     8  C   -0.040465   4.952307   0.411326   0.411326   0.312915  -0.037539
     9  H    0.008755   0.411326   0.614852  -0.037285  -0.032224   0.007615
    10  H   -0.007667   0.411326  -0.037285   0.614852  -0.032224  -0.006308
    11  C   -0.003711   0.312915  -0.032224  -0.032224   4.886309   0.412822
    12  H    0.003912  -0.037539   0.007615  -0.006308   0.412822   0.573866
    13  H   -0.000163  -0.041600  -0.004540  -0.004540   0.416800  -0.023836
    14  H   -0.000171  -0.037539  -0.006308   0.007615   0.412822  -0.030102
              13         14
     1  C   -0.000536  -0.000079
     2  H    0.000001   0.000079
     3  H    0.000013   0.000001
     4  H    0.000001  -0.000026
     5  C    0.010100  -0.005515
     6  H   -0.000163   0.003912
     7  H   -0.000163  -0.000171
     8  C   -0.041600  -0.037539
     9  H   -0.004540  -0.006308
    10  H   -0.004540   0.007615
    11  C    0.416800   0.412822
    12  H   -0.023836  -0.030102
    13  H    0.556322  -0.023836
    14  H   -0.023836   0.573866
 Mulliken charges:
               1
     1  C   -0.332372
     2  H    0.105280
     3  H    0.115976
     4  H    0.105280
     5  C   -0.166313
     6  H    0.086075
     7  H    0.086075
     8  C   -0.166313
     9  H    0.086075
    10  H    0.086075
    11  C   -0.332372
    12  H    0.105280
    13  H    0.115976
    14  H    0.105280
 Sum of Mulliken charges =   0.00000
 Mulliken charges with hydrogens summed into heavy atoms:
               1
     1  C   -0.005836
     5  C    0.005836
     8  C    0.005836
    11  C   -0.005836
 APT charges:
               1
     1  C    0.065990
     2  H   -0.023932
     3  H   -0.028944
     4  H   -0.023932
     5  C    0.104001
     6  H   -0.046591
     7  H   -0.046591
     8  C    0.104001
     9  H   -0.046591
    10  H   -0.046591
    11  C    0.065990
    12  H   -0.023932
    13  H   -0.028944
    14  H   -0.023932
 Sum of APT charges =  -0.00000
 APT charges with hydrogens summed into heavy atoms:
               1
     1  C   -0.010819
     5  C    0.010819
     8  C    0.010819
    11  C   -0.010819
 Electronic spatial extent (au):  <R**2>=            422.9451
 Charge=              0.0000 electrons
 Dipole moment (field-independent basis, Debye):
    X=              0.0000    Y=             -0.0000    Z=             -0.0000  Tot=              0.0000
 Quadrupole moment (field-independent basis, Debye-Ang):
   XX=            -28.3759   YY=            -29.4028   ZZ=            -27.8221
   XY=             -0.0110   XZ=              0.0000   YZ=             -0.0000
 Traceless Quadrupole moment (field-independent basis, Debye-Ang):
   XX=              0.1577   YY=             -0.8692   ZZ=              0.7115
   XY=             -0.0110   XZ=              0.0000   YZ=             -0.0000
 Octapole moment (field-independent basis, Debye-Ang**2):
  XXX=              0.0000  YYY=              0.0000  ZZZ=             -0.0000  XYY=             -0.0000
  XXY=             -0.0000  XXZ=             -0.0000  XZZ=              0.0000  YZZ=              0.0000
  YYZ=             -0.0000  XYZ=              0.0000
 Hexadecapole moment (field-independent basis, Debye-Ang**3):
 XXXX=           -147.1336 YYYY=           -400.5495 ZZZZ=            -57.9573 XXXY=             62.5214
 XXXZ=              0.0000 YYYX=             68.9187 YYYZ=             -0.0000 ZZZX=             -0.0000
 ZZZY=             -0.0000 XXYY=            -87.4764 XXZZ=            -34.6141 YYZZ=            -72.4067
 XXYZ=             -0.0000 YYXZ=             -0.0000 ZZXY=             24.8353
 N-N= 1.308938252284D+02 E-N=-6.279603793942D+02  KE= 1.575286001236D+02
 Symmetry AG   KE= 7.630398101423D+01
 Symmetry BG   KE= 4.045103843603D+00
 Symmetry AU   KE= 3.856796153608D+00
 Symmetry BU   KE= 7.332271911220D+01
  Exact polarizability:  49.433  -3.335  56.144   0.000  -0.000  46.252
 Approx polarizability:  51.582   0.106  51.549   0.000  -0.000  51.613
   4 Symmetry operations used in ECPInt.
 ECPInt:  NShTT=    3570 NPrTT=    9988 LenC2=    3551 LenP2D=    8521.
 LDataN:  DoStor=T MaxTD1= 8 Len=  415
 Calling FoFJK, ICntrl=    100127 FMM=F ISym2X=1 I1Cent= 0 IOpClX= 0 NMat=1 NMatS=1 NMatT=0.
 Full mass-weighted force constant matrix:
 Low frequencies ---   -0.0009   -0.0008   -0.0005    4.3670    8.4329   23.0166
 Low frequencies ---  121.4345  228.0809  263.3099
 Diagonal vibrational polarizability:
        0.6111481       0.4011070       0.7796804
 Harmonic frequencies (cm**-1), IR intensities (KM/Mole), Raman scattering
 activities (A**4/AMU), depolarization ratios for plane and unpolarized
 incident light, reduced masses (AMU), force constants (mDyne/A),
 and normal coordinates:
                      1                      2                      3
                     AU                     AU                     BG
 Frequencies --    121.4345               228.0809               263.3062
 Red. masses --      1.8956                 1.0670                 1.1215
 Frc consts  --      0.0165                 0.0327                 0.0458
 IR Inten    --      0.0159                 0.0002                 0.0000
  Atom  AN      X      Y      Z        X      Y      Z        X      Y      Z
     1   6    -0.00   0.00  -0.14     0.00  -0.00   0.03    -0.00   0.00  -0.00
     2   1     0.15   0.17  -0.30     0.34  -0.05  -0.14     0.32  -0.05  -0.17
     3   1    -0.00   0.00  -0.04     0.00   0.00   0.46    -0.00  -0.00   0.39
     4   1    -0.15  -0.17  -0.30    -0.34   0.05  -0.14    -0.32   0.05  -0.17
     5   6    -0.00   0.00   0.15     0.00  -0.00  -0.04     0.00   0.00  -0.07
     6   1     0.06   0.15   0.25     0.02  -0.03  -0.04    -0.10  -0.04  -0.15
     7   1    -0.06  -0.15   0.25    -0.02   0.03  -0.04     0.10   0.04  -0.15
     8   6     0.00  -0.00   0.15    -0.00   0.00  -0.04     0.00   0.00   0.07
     9   1    -0.06  -0.15   0.25    -0.02   0.03  -0.04    -0.10  -0.04   0.15
    10   1     0.06   0.15   0.25     0.02  -0.03  -0.04     0.10   0.04   0.15
    11   6     0.00  -0.00  -0.14    -0.00   0.00   0.03    -0.00   0.00   0.00
    12   1     0.15   0.17  -0.30     0.34  -0.05  -0.14    -0.32   0.05   0.17
    13   1     0.00  -0.00  -0.04    -0.00  -0.00   0.46    -0.00  -0.00  -0.39
    14   1    -0.15  -0.17  -0.30    -0.34   0.05  -0.14     0.32  -0.05   0.17
                      4                      5                      6
                     BU                     AG                     AU
 Frequencies --    265.1519               433.2777               744.1167
 Red. masses --      2.2472                 2.7306                 1.0711
 Frc consts  --      0.0931                 0.3020                 0.3494
 IR Inten    --      0.0080                 0.0000                 3.3466
  Atom  AN      X      Y      Z        X      Y      Z        X      Y      Z
     1   6    -0.15   0.00   0.00    -0.11   0.21   0.00     0.00  -0.00  -0.01
     2   1    -0.27   0.15   0.00    -0.21   0.33   0.01    -0.04  -0.18   0.09
     3   1    -0.27  -0.28  -0.00    -0.20  -0.02   0.00    -0.00  -0.00   0.06
     4   1    -0.27   0.15  -0.00    -0.21   0.33  -0.01     0.04   0.18   0.09
     5   6     0.18   0.01   0.00     0.03   0.15  -0.00     0.00   0.00  -0.05
     6   1     0.22  -0.07  -0.01    -0.02   0.20  -0.01     0.34   0.17   0.24
     7   1     0.22  -0.07   0.01    -0.02   0.20   0.01    -0.34  -0.17   0.24
     8   6     0.18   0.01  -0.00    -0.03  -0.15  -0.00    -0.00  -0.00  -0.05
     9   1     0.22  -0.07   0.01     0.02  -0.20  -0.01    -0.34  -0.17   0.24
    10   1     0.22  -0.07  -0.01     0.02  -0.20   0.01     0.34   0.17   0.24
    11   6    -0.15   0.00  -0.00     0.11  -0.21   0.00    -0.00   0.00  -0.01
    12   1    -0.27   0.15   0.00     0.21  -0.33  -0.01    -0.04  -0.18   0.09
    13   1    -0.27  -0.28   0.00     0.20   0.02   0.00     0.00   0.00   0.06
    14   1    -0.27   0.15  -0.00     0.21  -0.33   0.01     0.04   0.18   0.09
                      7                      8                      9
                     BG                     AG                     AU
 Frequencies --    821.4690               855.2094               972.5023
 Red. masses --      1.1270                 1.9346                 1.1230
 Frc consts  --      0.4481                 0.8337                 0.6258
 IR Inten    --      0.0000                 0.0000                 0.9601
  Atom  AN      X      Y      Z        X      Y      Z        X      Y      Z
     1   6     0.00  -0.00   0.04    -0.07   0.10   0.00     0.00  -0.00   0.06
     2   1     0.03   0.33  -0.13     0.15  -0.12  -0.03     0.03   0.31  -0.10
     3   1    -0.00  -0.00  -0.16     0.12   0.57   0.00    -0.00  -0.00  -0.16
     4   1    -0.03  -0.33  -0.13     0.15  -0.12   0.03    -0.03  -0.31  -0.10
     5   6    -0.00   0.00   0.06    -0.16  -0.04  -0.00    -0.00   0.00  -0.04
     6   1    -0.13  -0.28  -0.13    -0.10  -0.11   0.01     0.27  -0.22   0.04
     7   1     0.13   0.28  -0.13    -0.10  -0.11  -0.01    -0.27   0.22   0.04
     8   6    -0.00   0.00  -0.06     0.16   0.04  -0.00     0.00  -0.00  -0.04
     9   1    -0.13  -0.28   0.13     0.10   0.11   0.01    -0.27   0.22   0.04
    10   1     0.13   0.28   0.13     0.10   0.11  -0.01     0.27  -0.22   0.04
    11   6     0.00  -0.00  -0.04     0.07  -0.10   0.00    -0.00   0.00   0.06
    12   1    -0.03  -0.33   0.13    -0.15   0.12   0.03     0.03   0.31  -0.10
    13   1    -0.00  -0.00   0.16    -0.12  -0.57   0.00     0.00   0.00  -0.16
    14   1     0.03   0.33   0.13    -0.15   0.12  -0.03    -0.03  -0.31  -0.10
                     10                     11                     12
                     BU                     BU                     AG
 Frequencies --    990.7298              1036.6788              1085.5876
 Red. masses --      1.2703                 3.0220                 2.2627
 Frc consts  --      0.7347                 1.9135                 1.5711
 IR Inten    --      5.8706                 0.0152                 0.0000
  Atom  AN      X      Y      Z        X      Y      Z        X      Y      Z
     1   6    -0.08   0.06   0.00    -0.07  -0.19  -0.00    -0.04  -0.13  -0.00
     2   1     0.15  -0.14  -0.04     0.12  -0.39  -0.02     0.02  -0.21   0.00
     3   1     0.10   0.50  -0.00     0.05   0.10   0.00    -0.00  -0.04   0.00
     4   1     0.15  -0.14   0.04     0.12  -0.39   0.02     0.02  -0.21  -0.00
     5   6     0.02  -0.04   0.00     0.03   0.22   0.00    -0.10   0.17   0.00
     6   1     0.14  -0.23  -0.00     0.10   0.14   0.00    -0.23   0.35  -0.01
     7   1     0.14  -0.23   0.00     0.10   0.14  -0.00    -0.23   0.35   0.01
     8   6     0.02  -0.04  -0.00     0.03   0.22  -0.00     0.10  -0.17   0.00
     9   1     0.14  -0.23   0.00     0.10   0.14  -0.00     0.23  -0.35  -0.01
    10   1     0.14  -0.23  -0.00     0.10   0.14   0.00     0.23  -0.35   0.01
    11   6    -0.08   0.06  -0.00    -0.07  -0.19   0.00     0.04   0.13  -0.00
    12   1     0.15  -0.14  -0.04     0.12  -0.39  -0.02    -0.02   0.21  -0.00
    13   1     0.10   0.50   0.00     0.05   0.10  -0.00     0.00   0.04   0.00
    14   1     0.15  -0.14   0.04     0.12  -0.39   0.02    -0.02   0.21   0.00
                     13                     14                     15
                     AG                     BG                     AU
 Frequencies --   1180.6457              1216.0748              1297.6737
 Red. masses --      2.0727                 1.7527                 1.2440
 Frc consts  --      1.7022                 1.5271                 1.2343
 IR Inten    --      0.0000                 0.0000                 0.1706
  Atom  AN      X      Y      Z        X      Y      Z        X      Y      Z
     1   6    -0.11  -0.02  -0.00     0.00   0.00  -0.10    -0.00  -0.00   0.08
     2   1     0.19  -0.26  -0.06    -0.07  -0.31   0.08     0.07   0.20  -0.05
     3   1     0.05   0.36  -0.00     0.00   0.00   0.20    -0.00   0.00  -0.16
     4   1     0.19  -0.26   0.06     0.07   0.31   0.08    -0.07  -0.20  -0.05
     5   6     0.17   0.07   0.00    -0.00  -0.00   0.15     0.00   0.00  -0.06
     6   1     0.23  -0.04  -0.01    -0.25  -0.19  -0.09    -0.13   0.41   0.02
     7   1     0.23  -0.04   0.01     0.25   0.19  -0.09     0.13  -0.41   0.02
     8   6    -0.17  -0.07   0.00    -0.00  -0.00  -0.15    -0.00  -0.00  -0.06
     9   1    -0.23   0.04  -0.01    -0.25  -0.19   0.09     0.13  -0.41   0.02
    10   1    -0.23   0.04   0.01     0.25   0.19   0.09    -0.13   0.41   0.02
    11   6     0.11   0.02  -0.00     0.00   0.00   0.10     0.00   0.00   0.08
    12   1    -0.19   0.26   0.06     0.07   0.31  -0.08     0.07   0.20  -0.05
    13   1    -0.05  -0.36  -0.00     0.00   0.00  -0.20     0.00  -0.00  -0.16
    14   1    -0.19   0.26  -0.06    -0.07  -0.31  -0.08    -0.07  -0.20  -0.05
                     16                     17                     18
                     BU                     BG                     AG
 Frequencies --   1330.5518              1340.3792              1408.2870
 Red. masses --      1.3473                 1.0697                 1.4616
 Frc consts  --      1.4054                 1.1323                 1.7079
 IR Inten    --      1.3604                 0.0000                 0.0000
  Atom  AN      X      Y      Z        X      Y      Z        X      Y      Z
     1   6    -0.06  -0.01   0.00     0.00  -0.00   0.03     0.03   0.03   0.00
     2   1     0.08   0.00  -0.07     0.01   0.09  -0.01    -0.05  -0.17   0.12
     3   1     0.04   0.23  -0.00    -0.00  -0.00  -0.02    -0.07  -0.23  -0.00
     4   1     0.08   0.00   0.07    -0.01  -0.09  -0.01    -0.05  -0.17  -0.12
     5   6     0.08  -0.07   0.00    -0.00   0.00   0.04    -0.07   0.12   0.00
     6   1    -0.24   0.38  -0.01    -0.33   0.36  -0.01     0.21  -0.35  -0.01
     7   1    -0.24   0.38   0.01     0.33  -0.36  -0.01     0.21  -0.35   0.01
     8   6     0.08  -0.07  -0.00    -0.00   0.00  -0.04     0.07  -0.12   0.00
     9   1    -0.24   0.38   0.01    -0.33   0.36   0.01    -0.21   0.35  -0.01
    10   1    -0.24   0.38  -0.01     0.33  -0.36   0.01    -0.21   0.35   0.01
    11   6    -0.06  -0.01  -0.00     0.00  -0.00  -0.03    -0.03  -0.03   0.00
    12   1     0.08   0.00  -0.07    -0.01  -0.09   0.01     0.05   0.17  -0.12
    13   1     0.04   0.23   0.00    -0.00  -0.00   0.02     0.07   0.23  -0.00
    14   1     0.08   0.00   0.07     0.01   0.09   0.01     0.05   0.17   0.12
                     19                     20                     21
                     AG                     BU                     AG
 Frequencies --   1419.8586              1420.8956              1495.0227
 Red. masses --      1.3472                 1.2575                 1.0601
 Frc consts  --      1.6002                 1.4958                 1.3961
 IR Inten    --      0.0000                 7.2185                 0.0000
  Atom  AN      X      Y      Z        X      Y      Z        X      Y      Z
     1   6    -0.01   0.10  -0.00     0.01  -0.10   0.00     0.01   0.00  -0.00
     2   1     0.12  -0.34   0.11    -0.11   0.37  -0.13    -0.11  -0.06   0.09
     3   1    -0.17  -0.33   0.00     0.18   0.35  -0.00     0.03   0.07   0.00
     4   1     0.12  -0.34  -0.11    -0.11   0.37   0.13    -0.11  -0.06  -0.09
     5   6     0.03  -0.06  -0.00    -0.01   0.02  -0.00    -0.04  -0.03  -0.00
     6   1    -0.12   0.13  -0.01     0.04  -0.06   0.00     0.30   0.21   0.29
     7   1    -0.12   0.13   0.01     0.04  -0.06  -0.00     0.30   0.21  -0.29
     8   6    -0.03   0.06  -0.00    -0.01   0.02   0.00     0.04   0.03  -0.00
     9   1     0.12  -0.13  -0.01     0.04  -0.06  -0.00    -0.30  -0.21   0.29
    10   1     0.12  -0.13   0.01     0.04  -0.06   0.00    -0.30  -0.21  -0.29
    11   6     0.01  -0.10  -0.00     0.01  -0.10  -0.00    -0.01  -0.00  -0.00
    12   1    -0.12   0.34  -0.11    -0.11   0.37  -0.13     0.11   0.06  -0.09
    13   1     0.17   0.33   0.00     0.18   0.35   0.00    -0.03  -0.07   0.00
    14   1    -0.12   0.34   0.11    -0.11   0.37   0.13     0.11   0.06   0.09
                     22                     23                     24
                     BU                     BG                     AU
 Frequencies --   1496.6095              1502.5420              1504.3527
 Red. masses --      1.0471                 1.0430                 1.0349
 Frc consts  --      1.3818                 1.3873                 1.3800
 IR Inten    --      2.7502                 0.0000                17.2078
  Atom  AN      X      Y      Z        X      Y      Z        X      Y      Z
     1   6    -0.03  -0.00  -0.00     0.00  -0.00  -0.04     0.00   0.00  -0.03
     2   1     0.28   0.11  -0.22    -0.27   0.22   0.03    -0.26   0.23   0.03
     3   1    -0.09  -0.20   0.00     0.00   0.00   0.50     0.00   0.00   0.49
     4   1     0.28   0.11   0.22     0.27  -0.22   0.03     0.26  -0.23   0.03
     5   6     0.02   0.03  -0.00    -0.00  -0.00  -0.02     0.00   0.00  -0.01
     6   1    -0.17  -0.16  -0.18     0.02   0.01   0.00    -0.01   0.05  -0.00
     7   1    -0.17  -0.16   0.18    -0.02  -0.01   0.00     0.01  -0.05  -0.00
     8   6     0.02   0.03   0.00    -0.00  -0.00   0.02    -0.00  -0.00  -0.01
     9   1    -0.17  -0.16   0.18     0.02   0.01  -0.00     0.01  -0.05  -0.00
    10   1    -0.17  -0.16  -0.18    -0.02  -0.01  -0.00    -0.01   0.05  -0.00
    11   6    -0.03  -0.00   0.00     0.00  -0.00   0.04    -0.00  -0.00  -0.03
    12   1     0.28   0.11  -0.22     0.27  -0.22  -0.03    -0.26   0.23   0.03
    13   1    -0.09  -0.20  -0.00     0.00   0.00  -0.50    -0.00  -0.00   0.49
    14   1     0.28   0.11   0.22    -0.27   0.22  -0.03     0.26  -0.23   0.03
                     25                     26                     27
                     AG                     BU                     AG
 Frequencies --   1508.8689              1515.3595              3032.0831
 Red. masses --      1.0701                 1.0901                 1.0587
 Frc consts  --      1.4354                 1.4749                 5.7349
 IR Inten    --      0.0000                11.3082                 0.0000
  Atom  AN      X      Y      Z        X      Y      Z        X      Y      Z
     1   6    -0.03  -0.00  -0.00    -0.02   0.00  -0.00    -0.00   0.00  -0.00
     2   1     0.33   0.12  -0.25     0.20   0.08  -0.16    -0.02  -0.01  -0.03
     3   1    -0.12  -0.25   0.00    -0.07  -0.14   0.00     0.08  -0.03   0.00
     4   1     0.33   0.12   0.25     0.20   0.08   0.16    -0.02  -0.01   0.03
     5   6    -0.04   0.01  -0.00    -0.05  -0.03  -0.00     0.04   0.03   0.00
     6   1     0.12   0.01   0.10     0.27   0.15   0.26    -0.24  -0.16   0.40
     7   1     0.12   0.01  -0.10     0.27   0.15  -0.26    -0.24  -0.16  -0.40
     8   6     0.04  -0.01  -0.00    -0.05  -0.03   0.00    -0.04  -0.03   0.00
     9   1    -0.12  -0.01   0.10     0.27   0.15  -0.26     0.24   0.16   0.40
    10   1    -0.12  -0.01  -0.10     0.27   0.15   0.26     0.24   0.16  -0.40
    11   6     0.03   0.00  -0.00    -0.02   0.00   0.00     0.00  -0.00  -0.00
    12   1    -0.33  -0.12   0.25     0.20   0.08  -0.16     0.02   0.01   0.03
    13   1     0.12   0.25   0.00    -0.07  -0.14  -0.00    -0.08   0.03   0.00
    14   1    -0.33  -0.12  -0.25     0.20   0.08   0.16     0.02   0.01  -0.03
                     28                     29                     30
                     BU                     BU                     AG
 Frequencies --   3039.6577              3043.8920              3044.7673
 Red. masses --      1.0591                 1.0372                 1.0366
 Frc consts  --      5.7655                 5.6619                 5.6622
 IR Inten    --     41.4565                84.3016                 0.0000
  Atom  AN      X      Y      Z        X      Y      Z        X      Y      Z
     1   6    -0.01  -0.01   0.00     0.00   0.03  -0.00    -0.01  -0.04  -0.00
     2   1     0.07   0.05   0.12    -0.19  -0.14  -0.33     0.20   0.14   0.35
     3   1    -0.05   0.02   0.00     0.34  -0.13  -0.00    -0.33   0.12   0.00
     4   1     0.07   0.05  -0.12    -0.19  -0.14   0.33     0.20   0.14  -0.35
     5   6     0.04   0.03  -0.00     0.01   0.01  -0.00     0.00   0.00  -0.00
     6   1    -0.23  -0.15   0.39    -0.07  -0.04   0.12    -0.03  -0.02   0.05
     7   1    -0.23  -0.15  -0.39    -0.07  -0.04  -0.12    -0.03  -0.02  -0.05
     8   6     0.04   0.03   0.00     0.01   0.01   0.00    -0.00  -0.00  -0.00
     9   1    -0.23  -0.15  -0.39    -0.07  -0.04  -0.12     0.03   0.02   0.05
    10   1    -0.23  -0.15   0.39    -0.07  -0.04   0.12     0.03   0.02  -0.05
    11   6    -0.01  -0.01  -0.00     0.00   0.03   0.00     0.01   0.04  -0.00
    12   1     0.07   0.05   0.12    -0.19  -0.14  -0.33    -0.20  -0.14  -0.35
    13   1    -0.05   0.02  -0.00     0.34  -0.13   0.00     0.33  -0.12   0.00
    14   1     0.07   0.05  -0.12    -0.19  -0.14   0.33    -0.20  -0.14   0.35
                     31                     32                     33
                     BG                     AU                     BG
 Frequencies --   3057.6446              3079.9815              3113.4826
 Red. masses --      1.1007                 1.1044                 1.1029
 Frc consts  --      6.0633                 6.1725                 6.2993
 IR Inten    --      0.0000                18.7026                 0.0000
  Atom  AN      X      Y      Z        X      Y      Z        X      Y      Z
     1   6     0.00  -0.00   0.01     0.00   0.00   0.03    -0.00  -0.00  -0.06
     2   1    -0.05  -0.04  -0.08    -0.10  -0.07  -0.16     0.24   0.17   0.39
     3   1    -0.00   0.00   0.00    -0.00   0.00   0.01     0.00  -0.00  -0.01
     4   1     0.05   0.04  -0.08     0.10   0.07  -0.16    -0.24  -0.17   0.39
     5   6    -0.00  -0.00  -0.06     0.00   0.00  -0.06    -0.00  -0.00  -0.01
     6   1    -0.25  -0.17   0.39    -0.23  -0.15   0.36    -0.05  -0.04   0.08
     7   1     0.25   0.17   0.39     0.23   0.15   0.36     0.05   0.04   0.08
     8   6    -0.00  -0.00   0.06    -0.00  -0.00  -0.06    -0.00  -0.00   0.01
     9   1    -0.25  -0.17  -0.39     0.23   0.15   0.36    -0.05  -0.04  -0.08
    10   1     0.25   0.17  -0.39    -0.23  -0.15   0.36     0.05   0.04  -0.08
    11   6     0.00  -0.00  -0.01    -0.00  -0.00   0.03    -0.00  -0.00   0.06
    12   1     0.05   0.04   0.08    -0.10  -0.07  -0.16    -0.24  -0.17  -0.39
    13   1    -0.00   0.00  -0.00     0.00  -0.00   0.01     0.00  -0.00   0.01
    14   1    -0.05  -0.04   0.08     0.10   0.07  -0.16     0.24   0.17  -0.39
                     34                     35                     36
                     AU                     AG                     BU
 Frequencies --   3116.9882              3121.5192              3122.2570
 Red. masses --      1.1027                 1.1018                 1.1014
 Frc consts  --      6.3120                 6.3252                 6.3263
 IR Inten    --    108.3798                 0.0000                72.3706
  Atom  AN      X      Y      Z        X      Y      Z        X      Y      Z
     1   6     0.00  -0.00  -0.06    -0.07   0.00  -0.00    -0.06   0.00   0.00
     2   1     0.22   0.16   0.37     0.11   0.09   0.21     0.11   0.09   0.21
     3   1    -0.00   0.00  -0.01     0.57  -0.22  -0.00     0.56  -0.22   0.00
     4   1    -0.22  -0.16   0.37     0.11   0.09  -0.21     0.11   0.09  -0.21
     5   6     0.00   0.00  -0.03    -0.00  -0.00  -0.00    -0.00  -0.00   0.00
     6   1    -0.10  -0.07   0.16     0.02   0.01  -0.03     0.03   0.02  -0.04
     7   1     0.10   0.07   0.16     0.02   0.01   0.03     0.03   0.02   0.04
     8   6    -0.00  -0.00  -0.03     0.00   0.00  -0.00    -0.00  -0.00  -0.00
     9   1     0.10   0.07   0.16    -0.02  -0.01  -0.03     0.03   0.02   0.04
    10   1    -0.10  -0.07   0.16    -0.02  -0.01   0.03     0.03   0.02  -0.04
    11   6    -0.00   0.00  -0.06     0.07  -0.00  -0.00    -0.06   0.00  -0.00
    12   1     0.22   0.16   0.37    -0.11  -0.09  -0.21     0.11   0.09   0.21
    13   1     0.00  -0.00  -0.01    -0.57   0.22  -0.00     0.56  -0.22  -0.00
    14   1    -0.22  -0.16   0.37    -0.11  -0.09   0.21     0.11   0.09  -0.21

 -------------------
 - Thermochemistry -
 -------------------
 Temperature   298.150 Kelvin.  Pressure   1.00000 Atm.
 Atom     1 has atomic number  6 and mass  12.00000
 Atom     2 has atomic number  1 and mass   1.00783
 Atom     3 has atomic number  1 and mass   1.00783
 Atom     4 has atomic number  1 and mass   1.00783
 Atom     5 has atomic number  6 and mass  12.00000
 Atom     6 has atomic number  1 and mass   1.00783
 Atom     7 has atomic number  1 and mass   1.00783
 Atom     8 has atomic number  6 and mass  12.00000
 Atom     9 has atomic number  1 and mass   1.00783
 Atom    10 has atomic number  1 and mass   1.00783
 Atom    11 has atomic number  6 and mass  12.00000
 Atom    12 has atomic number  1 and mass   1.00783
 Atom    13 has atomic number  1 and mass   1.00783
 Atom    14 has atomic number  1 and mass   1.00783
 Molecular mass:    58.07825 amu.
 Principal axes and moments of inertia in atomic units:
                           1         2         3
     Eigenvalues --    76.47378 494.57179 526.61971
           X           -0.42090   0.90711   0.00000
           Y            0.90711   0.42090   0.00000
           Z           -0.00000  -0.00000   1.00000
 This molecule is an asymmetric top.
 Rotational symmetry number  2.
 Rotational temperatures (Kelvin)      1.13260     0.17513     0.16447
 Rotational constants (GHZ):          23.59948     3.64910     3.42703
 Zero-point vibrational energy     348274.4 (Joules/Mol)
                                   83.23959 (Kcal/Mol)
 Warning -- explicit consideration of   5 degrees of freedom as
           vibrations may cause significant error
 Vibrational temperatures:    174.72   328.16   378.84   381.49   623.39
          (Kelvin)           1070.62  1181.91  1230.46  1399.21  1425.44
                             1491.55  1561.92  1698.69  1749.66  1867.06
                             1914.37  1928.51  2026.21  2042.86  2044.35
                             2151.00  2153.29  2161.82  2164.43  2170.93
                             2180.26  4362.49  4373.39  4379.48  4380.74
                             4399.27  4431.41  4479.61  4484.65  4491.17
                             4492.23
 
 Zero-point correction=                           0.132651 (Hartree/Particle)
 Thermal correction to Energy=                    0.138392
 Thermal correction to Enthalpy=                  0.139336
 Thermal correction to Gibbs Free Energy=         0.105340
 Sum of electronic and zero-point Energies=           -158.332680
 Sum of electronic and thermal Energies=              -158.326939
 Sum of electronic and thermal Enthalpies=            -158.325995
 Sum of electronic and thermal Free Energies=         -158.359991
 
                     E (Thermal)             CV                S
                      KCal/Mol        Cal/Mol-Kelvin    Cal/Mol-Kelvin
 Total                   86.842             19.490             71.552
 Electronic               0.000              0.000              0.000
 Translational            0.889              2.981             38.098
 Rotational               0.889              2.981             23.125
 Vibrational             85.065             13.529             10.328
 Vibration     1          0.609              1.931              3.077
 Vibration     2          0.651              1.798              1.894
 Vibration     3          0.670              1.740              1.640
 Vibration     4          0.671              1.737              1.628
 Vibration     5          0.794              1.398              0.848
                       Q            Log10(Q)             Ln(Q)
 Total Bot       0.352490D-48        -48.452853       -111.566816
 Total V=0       0.364916D+13         12.562193         28.925518
 Vib (Bot)       0.802118D-60        -60.095762       -138.375606
 Vib (Bot)    1  0.168230D+01          0.225903          0.520161
 Vib (Bot)    2  0.864268D+00         -0.063352         -0.145873
 Vib (Bot)    3  0.736458D+00         -0.132852         -0.305903
 Vib (Bot)    4  0.730658D+00         -0.136286         -0.313810
 Vib (Bot)    5  0.401110D+00         -0.396736         -0.913519
 Vib (V=0)       0.830393D+01          0.919284          2.116729
 Vib (V=0)    1  0.225503D+01          0.353152          0.813163
 Vib (V=0)    2  0.149848D+01          0.175650          0.404450
 Vib (V=0)    3  0.139015D+01          0.143062          0.329413
 Vib (V=0)    4  0.138536D+01          0.141562          0.325960
 Vib (V=0)    5  0.114101D+01          0.057288          0.131911
 Electronic      0.100000D+01          0.000000          0.000000
 Translational   0.173970D+08          7.240474         16.671808
 Rotational      0.252601D+05          4.402435         10.136981
 ***** Axes restored to original set *****
 -------------------------------------------------------------------
 Center     Atomic                   Forces (Hartrees/Bohr)
 Number     Number              X              Y              Z
 -------------------------------------------------------------------
      1        6          -0.000031892   -0.000045061    0.000047024
      2        1          -0.000032124    0.000071958   -0.000003534
      3        1          -0.000018132   -0.000025697    0.000111799
      4        1           0.000078537   -0.000006437   -0.000003606
      5        6           0.000110070    0.000155453   -0.000089054
      6        1          -0.000070424   -0.000011629    0.000004348
      7        1           0.000012391   -0.000070297    0.000004294
      8        6          -0.000110070   -0.000155453    0.000089054
      9        1          -0.000012391    0.000070297   -0.000004294
     10        1           0.000070424    0.000011629   -0.000004348
     11        6           0.000031892    0.000045061   -0.000047024
     12        1           0.000032124   -0.000071958    0.000003534
     13        1           0.000018132    0.000025697   -0.000111799
     14        1          -0.000078537    0.000006437    0.000003606
 -------------------------------------------------------------------
 Cartesian Forces:  Max     0.000155453 RMS     0.000063857
 FormGI is forming the generalized inverse of G from B-inverse, IUseBI=4.

 GradGradGradGradGradGradGradGradGradGradGradGradGradGradGradGradGradGrad
 Berny optimization.
 Internal  Forces:  Max     0.000122164 RMS     0.000047523
 Search for a local minimum.
 Step number   1 out of a maximum of    2
 All quantities printed in internal units (Hartrees-Bohrs-Radians)
 Second derivative matrix not updated -- analytic derivatives used.
 ITU=  0
     Eigenvalues ---    0.00206   0.00241   0.00299   0.03311   0.03804
     Eigenvalues ---    0.03889   0.03947   0.04535   0.04560   0.04583
     Eigenvalues ---    0.04586   0.07016   0.07334   0.09858   0.12118
     Eigenvalues ---    0.12191   0.12193   0.13281   0.13840   0.15831
     Eigenvalues ---    0.16003   0.18225   0.22913   0.29121   0.30063
     Eigenvalues ---    0.31559   0.32707   0.32899   0.33544   0.33636
     Eigenvalues ---    0.33699   0.33880   0.33887   0.34020   0.34604
     Eigenvalues ---    0.34739
 Angle between quadratic step and forces=  37.01 degrees.
 Linear search not attempted -- first point.
 Iteration  1 RMS(Cart)=  0.00034467 RMS(Int)=  0.00000004
 Iteration  2 RMS(Cart)=  0.00000006 RMS(Int)=  0.00000002
 ClnCor:  largest displacement from symmetrization is 1.63D-08 for atom    12.
 Variable       Old X    -DE/DX   Delta X   Delta X   Delta X     New X
                                 (Linear)    (Quad)   (Total)
    R1        2.06496  -0.00008   0.00000  -0.00023  -0.00023   2.06472
    R2        2.06237  -0.00011   0.00000  -0.00029  -0.00029   2.06208
    R3        2.06496  -0.00008   0.00000  -0.00023  -0.00023   2.06472
    R4        2.87783  -0.00012   0.00000  -0.00035  -0.00035   2.87748
    R5        2.06912  -0.00007   0.00000  -0.00023  -0.00023   2.06888
    R6        2.06912  -0.00007   0.00000  -0.00023  -0.00023   2.06888
    R7        2.88038  -0.00001   0.00000   0.00015   0.00015   2.88053
    R8        2.06912  -0.00007   0.00000  -0.00023  -0.00023   2.06888
    R9        2.06912  -0.00007   0.00000  -0.00023  -0.00023   2.06888
   R10        2.87783  -0.00012   0.00000  -0.00035  -0.00035   2.87748
   R11        2.06496  -0.00008   0.00000  -0.00023  -0.00023   2.06472
   R12        2.06237  -0.00011   0.00000  -0.00029  -0.00029   2.06208
   R13        2.06496  -0.00008   0.00000  -0.00023  -0.00023   2.06472
    A1        1.88139   0.00002   0.00000   0.00003   0.00003   1.88142
    A2        1.87749  -0.00001   0.00000  -0.00002  -0.00002   1.87746
    A3        1.93700   0.00002   0.00000   0.00013   0.00013   1.93713
    A4        1.88139   0.00002   0.00000   0.00003   0.00003   1.88142
    A5        1.94677  -0.00006   0.00000  -0.00030  -0.00030   1.94648
    A6        1.93700   0.00002   0.00000   0.00013   0.00013   1.93713
    A7        1.91278   0.00003   0.00000   0.00016   0.00016   1.91294
    A8        1.91278   0.00003   0.00000   0.00016   0.00016   1.91294
    A9        1.97399  -0.00011   0.00000  -0.00051  -0.00051   1.97349
   A10        1.85188  -0.00001   0.00000   0.00026   0.00026   1.85214
   A11        1.90419   0.00003   0.00000  -0.00001  -0.00001   1.90418
   A12        1.90419   0.00003   0.00000  -0.00001  -0.00001   1.90418
   A13        1.90419   0.00003   0.00000  -0.00001  -0.00001   1.90418
   A14        1.90419   0.00003   0.00000  -0.00001  -0.00001   1.90418
   A15        1.97399  -0.00011   0.00000  -0.00051  -0.00051   1.97349
   A16        1.85188  -0.00001   0.00000   0.00026   0.00026   1.85214
   A17        1.91278   0.00003   0.00000   0.00016   0.00016   1.91294
   A18        1.91278   0.00003   0.00000   0.00016   0.00016   1.91294
   A19        1.93700   0.00002   0.00000   0.00013   0.00013   1.93713
   A20        1.94677  -0.00006   0.00000  -0.00030  -0.00030   1.94648
   A21        1.93700   0.00002   0.00000   0.00013   0.00013   1.93713
   A22        1.88139   0.00002   0.00000   0.00003   0.00003   1.88142
   A23        1.87749  -0.00001   0.00000  -0.00002  -0.00002   1.87746
   A24        1.88139   0.00002   0.00000   0.00003   0.00003   1.88142
    D1        1.08542  -0.00002   0.00000  -0.00031  -0.00031   1.08510
    D2        3.11099   0.00001   0.00000   0.00018   0.00018   3.11117
    D3       -1.04339  -0.00001   0.00000  -0.00007  -0.00007  -1.04346
    D4       -1.01279  -0.00001   0.00000  -0.00025  -0.00025  -1.01303
    D5        1.01279   0.00001   0.00000   0.00025   0.00025   1.01303
    D6        3.14159  -0.00000   0.00000   0.00000   0.00000   3.14159
    D7       -3.11099  -0.00001   0.00000  -0.00018  -0.00018  -3.11117
    D8       -1.08542   0.00002   0.00000   0.00031   0.00031  -1.08510
    D9        1.04339   0.00001   0.00000   0.00007   0.00007   1.04346
   D10        1.00798   0.00001   0.00000   0.00015   0.00015   1.00813
   D11       -1.00798  -0.00001   0.00000  -0.00015  -0.00015  -1.00813
   D12        3.14159  -0.00000   0.00000  -0.00000   0.00000   3.14159
   D13       -1.12563   0.00002   0.00000   0.00030   0.00030  -1.12533
   D14        3.14159  -0.00000   0.00000  -0.00000   0.00000   3.14159
   D15        1.00798   0.00001   0.00000   0.00015   0.00015   1.00813
   D16        3.14159   0.00000   0.00000  -0.00000   0.00000   3.14159
   D17        1.12563  -0.00002   0.00000  -0.00030  -0.00030   1.12533
   D18       -1.00798  -0.00001   0.00000  -0.00015  -0.00015  -1.00813
   D19        1.04339   0.00001   0.00000   0.00007   0.00007   1.04346
   D20        3.14159  -0.00000   0.00000   0.00000   0.00000   3.14159
   D21       -1.04339  -0.00001   0.00000  -0.00007  -0.00007  -1.04346
   D22       -3.11099  -0.00001   0.00000  -0.00018  -0.00018  -3.11117
   D23       -1.01279  -0.00001   0.00000  -0.00025  -0.00025  -1.01303
   D24        1.08542  -0.00002   0.00000  -0.00031  -0.00031   1.08510
   D25       -1.08542   0.00002   0.00000   0.00031   0.00031  -1.08510
   D26        1.01279   0.00001   0.00000   0.00025   0.00025   1.01303
   D27        3.11099   0.00001   0.00000   0.00018   0.00018   3.11117
         Item               Value     Threshold  Converged?
 Maximum Force            0.000122     0.000450     YES
 RMS     Force            0.000048     0.000300     YES
 Maximum Displacement     0.001133     0.001800     YES
 RMS     Displacement     0.000345     0.001200     YES
 Predicted change in Energy=-2.587584D-07
 Optimization completed.
    -- Stationary point found.
                           ----------------------------
                           !   Optimized Parameters   !
                           ! (Angstroms and Degrees)  !
 --------------------------                            --------------------------
 ! Name  Definition              Value          Derivative Info.                !
 --------------------------------------------------------------------------------
 ! R1    R(1,2)                  1.0927         -DE/DX =   -0.0001              !
 ! R2    R(1,3)                  1.0914         -DE/DX =   -0.0001              !
 ! R3    R(1,4)                  1.0927         -DE/DX =   -0.0001              !
 ! R4    R(1,5)                  1.5229         -DE/DX =   -0.0001              !
 ! R5    R(5,6)                  1.0949         -DE/DX =   -0.0001              !
 ! R6    R(5,7)                  1.0949         -DE/DX =   -0.0001              !
 ! R7    R(5,8)                  1.5242         -DE/DX =    0.0                 !
 ! R8    R(8,9)                  1.0949         -DE/DX =   -0.0001              !
 ! R9    R(8,10)                 1.0949         -DE/DX =   -0.0001              !
 ! R10   R(8,11)                 1.5229         -DE/DX =   -0.0001              !
 ! R11   R(11,12)                1.0927         -DE/DX =   -0.0001              !
 ! R12   R(11,13)                1.0914         -DE/DX =   -0.0001              !
 ! R13   R(11,14)                1.0927         -DE/DX =   -0.0001              !
 ! A1    A(2,1,3)              107.7955         -DE/DX =    0.0                 !
 ! A2    A(2,1,4)              107.5721         -DE/DX =    0.0                 !
 ! A3    A(2,1,5)              110.9821         -DE/DX =    0.0                 !
 ! A4    A(3,1,4)              107.7955         -DE/DX =    0.0                 !
 ! A5    A(3,1,5)              111.5419         -DE/DX =   -0.0001              !
 ! A6    A(4,1,5)              110.9821         -DE/DX =    0.0                 !
 ! A7    A(1,5,6)              109.5942         -DE/DX =    0.0                 !
 ! A8    A(1,5,7)              109.5942         -DE/DX =    0.0                 !
 ! A9    A(1,5,8)              113.1014         -DE/DX =   -0.0001              !
 ! A10   A(6,5,7)              106.1048         -DE/DX =    0.0                 !
 ! A11   A(6,5,8)              109.1023         -DE/DX =    0.0                 !
 ! A12   A(7,5,8)              109.1023         -DE/DX =    0.0                 !
 ! A13   A(5,8,9)              109.1023         -DE/DX =    0.0                 !
 ! A14   A(5,8,10)             109.1023         -DE/DX =    0.0                 !
 ! A15   A(5,8,11)             113.1014         -DE/DX =   -0.0001              !
 ! A16   A(9,8,10)             106.1048         -DE/DX =    0.0                 !
 ! A17   A(9,8,11)             109.5942         -DE/DX =    0.0                 !
 ! A18   A(10,8,11)            109.5942         -DE/DX =    0.0                 !
 ! A19   A(8,11,12)            110.9821         -DE/DX =    0.0                 !
 ! A20   A(8,11,13)            111.5419         -DE/DX =   -0.0001              !
 ! A21   A(8,11,14)            110.9821         -DE/DX =    0.0                 !
 ! A22   A(12,11,13)           107.7955         -DE/DX =    0.0                 !
 ! A23   A(12,11,14)           107.5721         -DE/DX =    0.0                 !
 ! A24   A(13,11,14)           107.7955         -DE/DX =    0.0                 !
 ! D1    D(2,1,5,6)             62.19           -DE/DX =    0.0                 !
 ! D2    D(2,1,5,7)            178.2467         -DE/DX =    0.0                 !
 ! D3    D(2,1,5,8)            -59.7817         -DE/DX =    0.0                 !
 ! D4    D(3,1,5,6)            -58.0283         -DE/DX =    0.0                 !
 ! D5    D(3,1,5,7)             58.0283         -DE/DX =    0.0                 !
 ! D6    D(3,1,5,8)            180.0            -DE/DX =    0.0                 !
 ! D7    D(4,1,5,6)           -178.2467         -DE/DX =    0.0                 !
 ! D8    D(4,1,5,7)            -62.19           -DE/DX =    0.0                 !
 ! D9    D(4,1,5,8)             59.7817         -DE/DX =    0.0                 !
 ! D10   D(1,5,8,9)             57.7531         -DE/DX =    0.0                 !
 ! D11   D(1,5,8,10)           -57.7531         -DE/DX =    0.0                 !
 ! D12   D(1,5,8,11)           180.0            -DE/DX =    0.0                 !
 ! D13   D(6,5,8,9)            -64.4939         -DE/DX =    0.0                 !
 ! D14   D(6,5,8,10)           180.0            -DE/DX =    0.0                 !
 ! D15   D(6,5,8,11)            57.7531         -DE/DX =    0.0                 !
 ! D16   D(7,5,8,9)            180.0            -DE/DX =    0.0                 !
 ! D17   D(7,5,8,10)            64.4939         -DE/DX =    0.0                 !
 ! D18   D(7,5,8,11)           -57.7531         -DE/DX =    0.0                 !
 ! D19   D(5,8,11,12)           59.7817         -DE/DX =    0.0                 !
 ! D20   D(5,8,11,13)          180.0            -DE/DX =    0.0                 !
 ! D21   D(5,8,11,14)          -59.7817         -DE/DX =    0.0                 !
 ! D22   D(9,8,11,12)         -178.2467         -DE/DX =    0.0                 !
 ! D23   D(9,8,11,13)          -58.0283         -DE/DX =    0.0                 !
 ! D24   D(9,8,11,14)           62.19           -DE/DX =    0.0                 !
 ! D25   D(10,8,11,12)         -62.19           -DE/DX =    0.0                 !
 ! D26   D(10,8,11,13)          58.0283         -DE/DX =    0.0                 !
 ! D27   D(10,8,11,14)         178.2467         -DE/DX =    0.0                 !
 --------------------------------------------------------------------------------
 GradGradGradGradGradGradGradGradGradGradGradGradGradGradGradGradGradGrad

 Dipole is zero, so no output in dipole orientation.

 ----------------------------------------------------------------------

 Electric dipole moment (input orientation):
 (Debye = 10**-18 statcoulomb cm , SI units = C m)
                  (au)            (Debye)         (10**-30 SI)
   Tot        0.000000D+00      0.000000D+00      0.000000D+00
   x          0.000000D+00      0.000000D+00      0.000000D+00
   y          0.000000D+00      0.000000D+00      0.000000D+00
   z          0.000000D+00      0.000000D+00      0.000000D+00

 Dipole polarizability, Alpha (input orientation).
 (esu units = cm**3 , SI units = C**2 m**2 J**-1)
 Alpha(0;0):
               (au)            (10**-24 esu)      (10**-40 SI)
   iso        0.506097D+02      0.749958D+01      0.834441D+01
   aniso      0.104817D+02      0.155322D+01      0.172819D+01
   xx         0.469856D+02      0.696255D+01      0.774688D+01
   yx         0.103433D+01      0.153272D+00      0.170538D+00
   yy         0.477108D+02      0.707001D+01      0.786644D+01
   zx         0.108749D+01      0.161150D+00      0.179304D+00
   zy         0.152507D+01      0.225992D+00      0.251450D+00
   zz         0.571326D+02      0.846618D+01      0.941990D+01

 ----------------------------------------------------------------------
 1\1\GINC-N1038\Freq\RwB97XD\def2TZVP\C4H10\JIAMINGD\23-Apr-2025\0\\#N 
 Geom=AllCheck Guess=TCheck SCRF=Check GenChk RwB97XD/def2TZVP Freq\\Ti
 tle Card Required\\0,1\C,-2.709783449,-0.8943381121,-0.0157442359\H,-2
 .3630004222,-1.9299238067,-0.0526134636\H,-2.3538974607,-0.3911517446,
 -0.9164199237\H,-3.8017994249,-0.9106339671,-0.0516760043\C,-2.2160090
 587,-0.1985011197,1.2456693224\H,-1.1215262426,-0.1673063856,1.2433355
 095\H,-2.5495879256,0.8443768038,1.2442659727\C,-2.6930675795,-0.87308
 06798,2.5265439723\H,-2.3594887126,-1.9159586032,2.527947322\H,-3.7875
 503957,-0.9042754138,2.5288777852\C,-2.1992931893,-0.1772436874,3.7879
 575307\H,-2.546076216,0.8583420073,3.8248267583\H,-2.5551791776,-0.680
 4300548,4.6886332184\H,-1.1072772134,-0.1609478323,3.823889299\\Versio
 n=ES64L-G16RevA.03\State=1-AG\HF=-158.4653308\RMSD=3.713e-10\RMSF=6.38
 6e-05\ZeroPoint=0.1326507\Thermal=0.1383921\Dipole=0.,0.,0.\DipoleDeri
 v=0.1052985,-0.0154174,-0.0060875,-0.0154061,0.0944857,-0.0084844,-0.0
 184431,-0.0259252,-0.0018155,0.0344058,0.0737438,-0.0092302,0.050902,-
 0.1455664,-0.0496794,-0.0220525,0.017599,0.0393645,0.0447526,-0.041710
 4,0.0618635,-0.0416858,0.0153384,0.0875281,0.0351202,0.049778,-0.14692
 34,-0.1647868,-0.0191082,-0.0436406,0.0036832,0.0536339,-0.0251793,0.0
 240964,-0.0149418,0.0393569,0.1299639,-0.0275251,-0.0011109,-0.0275293
 ,0.110606,-0.0014964,0.003476,0.0049784,0.0714324,-0.1837002,-0.039872
 3,-0.003679,-0.0066451,0.0446231,0.0006909,-0.0256133,-0.0053754,-0.00
 06962,0.0340662,0.0698896,0.0018848,0.0366811,-0.1731206,-0.0033794,0.
 0034164,-0.0261129,-0.0007188,0.1299639,-0.0275252,-0.0011109,-0.02752
 93,0.110606,-0.0014964,0.003476,0.0049783,0.0714325,0.0340662,0.069889
 6,0.0018847,0.0366811,-0.1731206,-0.0033794,0.0034164,-0.0261129,-0.00
 07188,-0.1837002,-0.0398723,-0.003679,-0.006645,0.0446231,0.0006908,-0
 .0256133,-0.0053754,-0.0006962,0.1052985,-0.0154174,-0.0060876,-0.0154
 061,0.0944857,-0.0084844,-0.0184431,-0.0259252,-0.0018155,0.0344058,0.
 0737438,-0.0092302,0.050902,-0.1455664,-0.0496794,-0.0220525,0.017599,
 0.0393645,0.0447526,-0.0417103,0.0618635,-0.0416858,0.0153384,0.087528
 1,0.0351202,0.049778,-0.1469234,-0.1647868,-0.0191082,-0.0436406,0.003
 6832,0.0536339,-0.0251793,0.0240964,-0.0149418,0.0393569\Polar=46.9855
 951,1.0343316,47.7107628,1.0874938,1.5250666,57.1326396\Quadrupole=0.3
 085943,0.0904011,-0.3989954,-0.310886,-0.2069874,-0.2913237\PG=C02H [S
 GH(C4H2),X(H8)]\NImag=0\\0.56052334,-0.01259525,0.55172084,-0.02757777
 ,-0.03887798,0.51513028,-0.07623681,0.08173757,0.00237025,0.07799314,0
 .08121929,-0.28249704,-0.00516476,-0.08840800,0.30781083,0.00200991,-0
 .00421972,-0.04742653,-0.00038461,0.00855761,0.05079372,-0.07728308,-0
 .04184907,0.07335198,0.00330296,0.00502310,-0.01009046,0.07943874,-0.0
 4184819,-0.10685072,0.10370498,-0.01140391,-0.01341861,0.02493872,0.04
 673551,0.11245332,0.07239012,0.10234724,-0.22547241,-0.00096213,-0.000
 81688,0.00121250,-0.07838766,-0.11083380,0.24658317,-0.31080468,-0.001
 24070,-0.00543079,-0.00953703,-0.00049405,0.00012944,-0.00955971,0.000
 49211,-0.00044188,0.33786878,-0.00072302,-0.04793854,0.00052341,0.0314
 5730,0.00134836,0.00027194,-0.01595163,-0.00053153,-0.00116584,0.00294
 860,0.04794618,-0.00441941,0.00049735,-0.04741716,0.00024026,0.0002142
 5,-0.00111903,0.02687332,-0.00124938,0.00118808,0.00795351,0.00247116,
 0.05078275,-0.09426034,-0.01974463,-0.03246659,0.00373804,0.00490388,0
 .01003660,0.00328488,0.00669540,0.01012489,-0.01097727,-0.01723661,-0.
 02929640,0.57686039,-0.01974325,-0.10807838,-0.04575522,-0.01208972,-0
 .01529367,-0.02752322,0.00671429,0.00799958,0.01430977,-0.00026016,-0.
 00060384,0.00034058,-0.02475650,0.55944740,-0.03396702,-0.04787319,-0.
 16032342,-0.00042033,-0.00036825,-0.00138934,-0.01041535,-0.01468422,-
 0.02080339,-0.00019984,-0.00050323,-0.00136385,0.00288272,0.00418680,0
 .46647962,-0.00997937,0.00001676,-0.00029650,0.00051829,-0.00051206,0.
 00011043,0.00038879,0.00023017,-0.00053511,0.00096893,-0.00113513,-0.0
 0185562,-0.30315382,-0.00286807,0.00078837,0.33071944,-0.01651559,-0.0
 0068182,-0.00069257,-0.00024953,0.00032816,0.00077479,0.00060617,0.000
 44301,0.00042529,-0.00146843,-0.00081338,-0.00277090,-0.00160965,-0.05
 008101,0.00004821,0.00578659,0.05091708,-0.02985710,-0.00063292,-0.001
 52783,0.00074716,0.00019489,0.00113017,0.00024374,0.00080129,0.0007918
 4,-0.00192093,-0.00317155,-0.00463573,0.00103730,0.00002068,-0.0469621
 2,-0.00091489,-0.00002246,0.05642966,0.00346540,-0.01181576,-0.0005666
 2,0.00019354,-0.00174096,-0.00200386,0.00017645,0.00053121,0.00057956,
 0.00058792,-0.00022500,0.00069464,-0.07651949,0.07806909,-0.00014237,-
 0.01040450,0.03134499,-0.00015654,0.07807582,0.00473470,-0.01410124,-0
 .00052126,-0.00140727,-0.00003837,-0.00266556,0.00015440,0.00065636,-0
 .00036399,-0.00048742,0.00025838,0.00036104,0.07681054,-0.27671669,0.0
 0055186,0.00026382,0.00070823,0.00008764,-0.08303617,0.30356206,0.0093
 0416,-0.02837447,-0.00155318,-0.00235997,-0.00285977,-0.00463535,0.000
 67573,0.00049516,0.00079084,-0.00006378,0.00076917,0.00113031,-0.00025
 167,0.00077648,-0.04696077,0.00014328,-0.00014501,-0.00059205,0.000212
 44,-0.00064660,0.05642830,0.00397868,0.00647184,-0.00975803,0.00004662
 ,0.00000028,0.00060818,-0.00066370,-0.00131050,-0.00325148,0.00057428,
 0.00033725,-0.00152561,-0.09427827,-0.01874305,0.03178980,-0.01202888,
 -0.01696018,0.02964526,0.00339889,0.00514194,-0.00957496,0.57686039,0.
 00645516,0.00852473,-0.01374713,0.00014989,0.00069305,-0.00140463,-0.0
 0131218,-0.00158119,-0.00458643,0.00018566,0.00016417,0.00010675,-0.01
 874305,-0.10751928,0.04494065,-0.00029127,-0.00075092,0.00027495,-0.01
 150987,-0.01620395,0.02805995,-0.02475650,0.55944739,0.00838241,0.0118
 5939,-0.02998473,0.00048501,0.00096448,0.00174430,-0.00142395,-0.00200
 675,-0.00327095,0.00075016,0.00077618,0.00174551,0.03178980,0.04494065
 ,-0.15399505,0.00052449,0.00122114,-0.00247053,0.00096589,0.00088692,-
 0.00244527,0.00288271,0.00418681,0.46647962,0.00007197,0.00014572,-0.0
 0054590,0.00013908,0.00018006,-0.00022739,-0.00010948,-0.00016665,-0.0
 0013589,-0.00006318,0.00014013,0.00008080,0.00339889,-0.01150987,0.000
 96590,0.00061605,-0.00026832,-0.00072863,0.00037154,-0.00164846,0.0019
 7387,-0.07651949,0.07806909,-0.00014237,0.07807582,0.00000978,0.000810
 13,-0.00083776,0.00019483,0.00059560,0.00075502,-0.00021390,0.00038343
 ,-0.00004175,-0.00001953,-0.00000316,0.00004195,0.00514194,-0.01620395
 ,0.00088691,-0.00049725,0.00034763,-0.00027332,-0.00164846,-0.00025840
 ,0.00266582,0.07681054,-0.27671669,0.00055186,-0.08303617,0.30356206,-
 0.00041409,0.00119768,0.00161635,0.00021278,-0.00080346,-0.00035240,0.
 00018222,-0.00029231,0.00031337,-0.00002390,-0.00006440,-0.00003647,-0
 .00957496,0.02805995,-0.00244527,-0.00001611,-0.00077824,0.00106300,0.
 00197387,0.00266582,-0.00476669,-0.00025167,0.00077648,-0.04696077,0.0
 0021244,-0.00064660,0.05642830,0.00068084,0.00022403,-0.00060833,-0.00
 004753,-0.00001406,0.00001277,0.00044799,-0.00001775,0.00000556,0.0004
 2804,0.00029589,0.00078721,-0.01202889,-0.00029128,0.00052449,0.000845
 71,-0.00148165,0.00185447,0.00061605,-0.00049725,-0.00001611,-0.303153
 82,-0.00286807,0.00078837,-0.01040450,0.00026382,0.00014328,0.33071944
 ,0.00035811,0.00020231,-0.00079404,0.00014575,-0.00001888,0.00009002,0
 .00002953,-0.00017429,-0.00014237,0.00028220,0.00030661,0.00003606,-0.
 01696018,-0.00075092,0.00122114,-0.00148165,-0.00073273,0.00275008,-0.
 00026832,0.00034763,-0.00077824,-0.00160965,-0.05008101,0.00004821,0.0
 3134499,0.00070823,-0.00014501,0.00578659,0.05091708,0.00126826,0.0000
 0552,0.00161530,-0.00005273,-0.00004388,-0.00003640,-0.00033630,0.0000
 7468,0.00031361,-0.00082906,-0.00006560,-0.00035238,0.02964526,0.00027
 495,-0.00247053,0.00185447,0.00275008,-0.00476653,-0.00072863,-0.00027
 332,0.00106300,0.00103730,0.00002068,-0.04696212,-0.00015654,0.0000876
 4,-0.00059205,-0.00091489,-0.00002246,0.05642966,-0.00125060,-0.001321
 40,0.00205300,-0.00001981,-0.00014112,-0.00017085,0.00064297,0.0001167
 0,0.00087062,0.00047149,-0.00000591,0.00012777,0.00397867,0.00645515,0
 .00838241,0.00068085,0.00035811,0.00126826,0.00007197,0.00000978,-0.00
 041409,-0.09426034,-0.01974325,-0.03396702,0.00346540,0.00473470,0.009
 30416,-0.00997937,-0.01651559,-0.02985710,0.56052333,-0.00132140,-0.00
 218373,0.00290084,-0.00017863,0.00041975,0.00007586,0.00011802,0.00072
 519,0.00123044,0.00003152,-0.00007148,-0.00013605,0.00647184,0.0085247
 3,0.01185939,0.00022403,0.00020231,0.00000552,0.00014572,0.00081013,0.
 00119768,-0.01974463,-0.10807838,-0.04787318,-0.01181576,-0.01410124,-
 0.02837447,0.00001676,-0.00068182,-0.00063292,-0.01259525,0.55172085,0
 .00205299,0.00290085,-0.00346458,0.00011926,-0.00004442,-0.00006440,-0
 .00056204,-0.00079187,-0.00106321,-0.00008191,0.00009778,-0.00006447,-
 0.00975804,-0.01374713,-0.02998473,-0.00060833,-0.00079404,0.00161530,
 -0.00054590,-0.00083776,0.00161635,-0.03246659,-0.04575522,-0.16032342
 ,-0.00056662,-0.00052126,-0.00155318,-0.00029650,-0.00069257,-0.001527
 83,-0.02757777,-0.03887798,0.51513028,-0.00001981,-0.00017863,0.000119
 26,-0.00004855,0.00001502,-0.00001985,-0.00000882,0.00005932,0.0000494
 6,-0.00003310,-0.00002262,-0.00002458,0.00004662,0.00014989,0.00048500
 ,-0.00004753,0.00014575,-0.00005273,0.00013908,0.00019483,0.00021278,0
 .00373804,-0.01208972,-0.00042032,0.00019354,-0.00140727,-0.00235997,0
 .00051829,-0.00024953,0.00074716,-0.07623681,0.08173757,0.00237025,0.0
 7799314,-0.00014112,0.00041975,-0.00004442,0.00001502,0.00008931,0.000
 26219,-0.00001428,0.00002856,-0.00009854,-0.00001710,-0.00004705,0.000
 00653,0.00000028,0.00069305,0.00096449,-0.00001406,-0.00001888,-0.0000
 4388,0.00018006,0.00059560,-0.00080346,0.00490388,-0.01529367,-0.00036
 825,-0.00174096,-0.00003837,-0.00285977,-0.00051206,0.00032816,0.00019
 489,0.08121929,-0.28249704,-0.00516476,-0.08840800,0.30781083,-0.00017
 085,0.00007586,-0.00006440,-0.00001985,0.00026219,0.00011769,-0.000024
 67,0.00010801,0.00000496,0.00001435,-0.00002104,0.00002013,0.00060818,
 -0.00140463,0.00174430,0.00001277,0.00009002,-0.00003640,-0.00022739,0
 .00075502,-0.00035240,0.01003660,-0.02752322,-0.00138934,-0.00200386,-
 0.00266556,-0.00463535,0.00011043,0.00077479,0.00113017,0.00200991,-0.
 00421972,-0.04742653,-0.00038461,0.00855761,0.05079372,0.00064297,0.00
 011802,-0.00056204,-0.00000882,-0.00001428,-0.00002467,-0.00006834,-0.
 00010597,-0.00019668,0.00001035,0.00006600,0.00011012,-0.00066370,-0.0
 0131218,-0.00142395,0.00044799,0.00002953,-0.00033630,-0.00010948,-0.0
 0021390,0.00018223,0.00328488,0.00671429,-0.01041536,0.00017645,0.0001
 5440,0.00067573,0.00038879,0.00060617,0.00024374,-0.07728308,-0.041849
 07,0.07335198,0.00330296,0.00502310,-0.01009046,0.07943874,0.00011670,
 0.00072519,-0.00079187,0.00005932,0.00002856,0.00010801,-0.00010597,-0
 .00014247,-0.00027707,-0.00000746,0.00000937,0.00001256,-0.00131050,-0
 .00158119,-0.00200675,-0.00001775,-0.00017429,0.00007468,-0.00016665,0
 .00038343,-0.00029231,0.00669540,0.00799958,-0.01468422,0.00053121,0.0
 0065636,0.00049516,0.00023017,0.00044301,0.00080129,-0.04184819,-0.106
 85072,0.10370498,-0.01140391,-0.01341862,0.02493872,0.04673551,0.11245
 332,0.00087062,0.00123044,-0.00106321,0.00004947,-0.00009854,0.0000049
 6,-0.00019668,-0.00027707,-0.00059338,-0.00010938,0.00001393,0.0000049
 7,-0.00325147,-0.00458643,-0.00327095,0.00000556,-0.00014237,0.0003136
 1,-0.00013589,-0.00004175,0.00031337,0.01012488,0.01430977,-0.02080339
 ,0.00057956,-0.00036399,0.00079084,-0.00053511,0.00042529,0.00079185,0
 .07239012,0.10234724,-0.22547241,-0.00096213,-0.00081688,0.00121250,-0
 .07838766,-0.11083380,0.24658317,0.00047149,0.00003152,-0.00008191,-0.
 00003310,-0.00001710,0.00001435,0.00001035,-0.00000746,-0.00010938,0.0
 0006519,0.00005475,0.00025401,0.00057428,0.00018566,0.00075016,0.00042
 804,0.00028220,-0.00082906,-0.00006318,-0.00001953,-0.00002390,-0.0109
 7728,-0.00026016,-0.00019983,0.00058792,-0.00048742,-0.00006378,0.0009
 6893,-0.00146843,-0.00192093,-0.31080468,-0.00124070,-0.00543079,-0.00
 953703,-0.00049405,0.00012944,-0.00955971,0.00049211,-0.00044188,0.337
 86878,-0.00000591,-0.00007148,0.00009778,-0.00002262,-0.00004705,-0.00
 002104,0.00006600,0.00000937,0.00001393,0.00005475,-0.00002408,0.00006
 810,0.00033725,0.00016417,0.00077618,0.00029589,0.00030661,-0.00006560
 ,0.00014013,-0.00000316,-0.00006440,-0.01723661,-0.00060384,-0.0005032
 3,-0.00022500,0.00025838,0.00076917,-0.00113513,-0.00081338,-0.0031715
 5,-0.00072302,-0.04793854,0.00052341,0.03145730,0.00134836,0.00027194,
 -0.01595163,-0.00053153,-0.00116584,0.00294860,0.04794618,0.00012777,-
 0.00013605,-0.00006447,-0.00002458,0.00000653,0.00002013,0.00011012,0.
 00001256,0.00000497,0.00025401,0.00006810,0.00011734,-0.00152561,0.000
 10675,0.00174551,0.00078721,0.00003606,-0.00035238,0.00008080,0.000041
 95,-0.00003647,-0.02929640,0.00034059,-0.00136385,0.00069464,0.0003610
 4,0.00113031,-0.00185562,-0.00277090,-0.00463573,-0.00441941,0.0004973
 5,-0.04741716,0.00024026,0.00021425,-0.00111903,0.02687332,-0.00124938
 ,0.00118808,0.00795351,0.00247116,0.05078275\\0.00003189,0.00004506,-0
 .00004702,0.00003212,-0.00007196,0.00000353,0.00001813,0.00002570,-0.0
 0011180,-0.00007854,0.00000644,0.00000361,-0.00011007,-0.00015545,0.00
 008905,0.00007042,0.00001163,-0.00000435,-0.00001239,0.00007030,-0.000
 00429,0.00011007,0.00015545,-0.00008905,0.00001239,-0.00007030,0.00000
 429,-0.00007042,-0.00001163,0.00000435,-0.00003189,-0.00004506,0.00004
 702,-0.00003212,0.00007196,-0.00000353,-0.00001813,-0.00002570,0.00011
 180,0.00007854,-0.00000644,-0.00000361\\\@


 ERWIN WITH HIS PSI CAN DO
 CALCULATIONS QUITE A FEW.
 BUT ONE THING HAS NOT BEEN SEEN
 JUST WHAT DOES PSI REALLY MEAN.
 -- WALTER HUCKEL, TRANS. BY FELIX BLOCH
 Job cpu time:       0 days  0 hours  6 minutes  7.5 seconds.
 Elapsed time:       0 days  0 hours  0 minutes 45.9 seconds.
 File lengths (MBytes):  RWF=     27 Int=      0 D2E=      0 Chk=      4 Scr=      1
 Normal termination of Gaussian 16 at Wed Apr 23 09:27:16 2025.
