# Supplementary material for: Hyperpyramidalized alkenes with bond orders near 1.5 as synthetic building blocks
Source: Nat Chem. 2026 Jan 21;18(5):913–22. doi: 10.1038/s41557-025-02055-9 (PMC12859755; doi:10.1038/s41557-025-02055-9)
Supplement: Supplementary file 2 — Output files for reported computations. [file 41557_2025_2055_MOESM2_ESM.zip › Computation data/2-methylpropene 78/energy/methylpropene-energy.out]

 Entering Gaussian System, Link 0=/u/local/apps/gaussian/16_sse4/g16
 Initial command:
 /u/local/apps/gaussian/16_sse4/l1.exe "/work/8371940.1.pod_smp.q/Gau-33179.inp" -scrdir="/work/8371940.1.pod_smp.q/"
 Entering Link 1 = /u/local/apps/gaussian/16_sse4/l1.exe PID=     33180.
  
 Copyright (c) 1988,1990,1992,1993,1995,1998,2003,2009,2016,
            Gaussian, Inc.  All Rights Reserved.
  
 This is part of the Gaussian(R) 16 program.  It is based on
 the Gaussian(R) 09 system (copyright 2009, Gaussian, Inc.),
 the Gaussian(R) 03 system (copyright 2003, Gaussian, Inc.),
 the Gaussian(R) 98 system (copyright 1998, Gaussian, Inc.),
 the Gaussian(R) 94 system (copyright 1995, Gaussian, Inc.),
 the Gaussian 92(TM) system (copyright 1992, Gaussian, Inc.),
 the Gaussian 90(TM) system (copyright 1990, Gaussian, Inc.),
 the Gaussian 88(TM) system (copyright 1988, Gaussian, Inc.),
 the Gaussian 86(TM) system (copyright 1986, Carnegie Mellon
 University), and the Gaussian 82(TM) system (copyright 1983,
 Carnegie Mellon University). Gaussian is a federally registered
 trademark of Gaussian, Inc.
  
 This software contains proprietary and confidential information,
 including trade secrets, belonging to Gaussian, Inc.
  
 This software is provided under written license and may be
 used, copied, transmitted, or stored only in accord with that
 written license.
  
 The following legend is applicable only to US Government
 contracts under FAR:
  
                    RESTRICTED RIGHTS LEGEND
  
 Use, reproduction and disclosure by the US Government is
 subject to restrictions as set forth in subparagraphs (a)
 and (c) of the Commercial Computer Software - Restricted
 Rights clause in FAR 52.227-19.
  
 Gaussian, Inc.
 340 Quinnipiac St., Bldg. 40, Wallingford CT 06492
  
  
 ---------------------------------------------------------------
 Warning -- This program may not be used in any manner that
 competes with the business of Gaussian, Inc. or will provide
 assistance to any competitor of Gaussian, Inc.  The licensee
 of this program is prohibited from giving any competitor of
 Gaussian, Inc. access to this program.  By using this program,
 the user acknowledges that Gaussian, Inc. is engaged in the
 business of creating and licensing software in the field of
 computational chemistry and represents and warrants to the
 licensee that it is not a competitor of Gaussian, Inc. and that
 it will not use this program in any manner prohibited above.
 ---------------------------------------------------------------
  

 Cite this work as:
 Gaussian 16, Revision A.03,
 M. J. Frisch, G. W. Trucks, H. B. Schlegel, G. E. Scuseria, 
 M. A. Robb, J. R. Cheeseman, G. Scalmani, V. Barone, 
 G. A. Petersson, H. Nakatsuji, X. Li, M. Caricato, A. V. Marenich, 
 J. Bloino, B. G. Janesko, R. Gomperts, B. Mennucci, H. P. Hratchian, 
 J. V. Ortiz, A. F. Izmaylov, J. L. Sonnenberg, D. Williams-Young, 
 F. Ding, F. Lipparini, F. Egidi, J. Goings, B. Peng, A. Petrone, 
 T. Henderson, D. Ranasinghe, V. G. Zakrzewski, J. Gao, N. Rega, 
 G. Zheng, W. Liang, M. Hada, M. Ehara, K. Toyota, R. Fukuda, 
 J. Hasegawa, M. Ishida, T. Nakajima, Y. Honda, O. Kitao, H. Nakai, 
 T. Vreven, K. Throssell, J. A. Montgomery, Jr., J. E. Peralta, 
 F. Ogliaro, M. J. Bearpark, J. J. Heyd, E. N. Brothers, K. N. Kudin, 
 V. N. Staroverov, T. A. Keith, R. Kobayashi, J. Normand, 
 K. Raghavachari, A. P. Rendell, J. C. Burant, S. S. Iyengar, 
 J. Tomasi, M. Cossi, J. M. Millam, M. Klene, C. Adamo, R. Cammi, 
 J. W. Ochterski, R. L. Martin, K. Morokuma, O. Farkas, 
 J. B. Foresman, and D. J. Fox, Gaussian, Inc., Wallingford CT, 2016.
 
 ******************************************
 Gaussian 16:  ES64L-G16RevA.03 25-Dec-2016
                22-Apr-2025 
 ******************************************
 %nproc=16
 Will use up to   16 processors via shared memory.
 %mem=32GB
 %chk=methylpropene-energy.chk
 -----------------------------------
 # ccsd(t)/cc-pvtz geom=connectivity
 -----------------------------------
 1/38=1,57=2,172=1/1;
 2/12=2,17=6,18=5,40=1/2;
 3/5=16,6=1,11=9,25=1,30=1/1,2,3;
 4//1;
 5/5=2,38=5/2;
 8/6=4,9=120000,10=1/1,4;
 9/5=7,14=2/13;
 6/7=2,8=2,9=2,10=2/1;
 99/5=1,9=1/99;
 -------------------
 Title Card Required
 -------------------
 Symbolic Z-matrix:
 Charge =  0 Multiplicity = 1
 C                     0.       -1.2689   -0.67619 
 H                     0.87778  -1.31301  -1.32726 
 H                    -0.87768  -1.31294  -1.32743 
 H                    -0.00012  -2.15181  -0.03768 
 C                     0.        0.        0.12508 
 C                     0.        0.        1.45209 
 H                    -0.00001  -0.92412   2.01797 
 H                     0.00001   0.92412   2.01797 
 C                     0.        1.2689   -0.67619 
 H                     0.87768   1.31294  -1.32743 
 H                    -0.87778   1.31301  -1.32726 
 H                     0.00012   2.15181  -0.03768 
 
                          Input orientation:                          
 ---------------------------------------------------------------------
 Center     Atomic      Atomic             Coordinates (Angstroms)
 Number     Number       Type             X           Y           Z
 ---------------------------------------------------------------------
      1          6           0        0.000000   -1.268902   -0.676185
      2          1           0        0.877781   -1.313009   -1.327258
      3          1           0       -0.877682   -1.312941   -1.327430
      4          1           0       -0.000119   -2.151812   -0.037681
      5          6           0        0.000000    0.000000    0.125082
      6          6           0        0.000000    0.000000    1.452086
      7          1           0       -0.000013   -0.924121    2.017975
      8          1           0        0.000013    0.924121    2.017975
      9          6           0        0.000000    1.268902   -0.676185
     10          1           0        0.877682    1.312941   -1.327430
     11          1           0       -0.877781    1.313009   -1.327258
     12          1           0        0.000119    2.151812   -0.037681
 ---------------------------------------------------------------------
                    Distance matrix (angstroms):
                    1          2          3          4          5
     1  C    0.000000
     2  H    1.093774   0.000000
     3  H    1.093794   1.755463   0.000000
     4  H    1.089595   1.771245   1.771235   0.000000
     5  C    1.500714   2.145643   2.145677   2.157959   0.000000
     6  C    2.477832   3.196755   3.196850   2.617193   1.327004
     7  H    2.716132   3.480279   3.480405   2.394357   2.106429
     8  H    3.473881   4.118958   4.119045   3.699606   2.106429
     9  C    2.537804   2.803687   2.803633   3.479795   1.500714
    10  H    2.803633   2.625950   3.158569   3.799803   2.145677
    11  H    2.803687   3.158792   2.625950   3.799774   2.145643
    12  H    3.479795   3.799774   3.799803   4.303624   2.157959
                    6          7          8          9         10
     6  C    0.000000
     7  H    1.083619   0.000000
     8  H    1.083619   1.848242   0.000000
     9  C    2.477832   3.473881   2.716132   0.000000
    10  H    3.196850   4.119045   3.480405   1.093794   0.000000
    11  H    3.196755   4.118958   3.480279   1.093774   1.755463
    12  H    2.617193   3.699606   2.394357   1.089595   1.771235
                   11         12
    11  H    0.000000
    12  H    1.771245   0.000000
 Stoichiometry    C4H8
 Framework group  C2[C2(CC),X(C2H8)]
 Deg. of freedom    15
 Full point group                 C2      NOp   2
 Largest Abelian subgroup         C2      NOp   2
 Largest concise Abelian subgroup C2      NOp   2
                         Standard orientation:                         
 ---------------------------------------------------------------------
 Center     Atomic      Atomic             Coordinates (Angstroms)
 Number     Number       Type             X           Y           Z
 ---------------------------------------------------------------------
      1          6           0       -0.000000    1.268902   -0.676185
      2          1           0       -0.877781    1.313009   -1.327258
      3          1           0        0.877682    1.312941   -1.327430
      4          1           0        0.000119    2.151812   -0.037681
      5          6           0        0.000000    0.000000    0.125082
      6          6           0        0.000000    0.000000    1.452086
      7          1           0        0.000013    0.924121    2.017975
      8          1           0       -0.000013   -0.924121    2.017975
      9          6           0       -0.000000   -1.268902   -0.676185
     10          1           0       -0.877682   -1.312941   -1.327430
     11          1           0        0.877781   -1.313009   -1.327258
     12          1           0       -0.000119   -2.151812   -0.037681
 ---------------------------------------------------------------------
 Rotational constants (GHZ):           9.2136376           8.4578793           4.6625072
 Standard basis: CC-pVTZ (5D, 7F)
 There are   133 symmetry adapted cartesian basis functions of A   symmetry.
 There are   127 symmetry adapted cartesian basis functions of B   symmetry.
 There are   118 symmetry adapted basis functions of A   symmetry.
 There are   114 symmetry adapted basis functions of B   symmetry.
   232 basis functions,   344 primitive gaussians,   260 cartesian basis functions
    16 alpha electrons       16 beta electrons
       nuclear repulsion energy       120.0756556325 Hartrees.
 NAtoms=   12 NActive=   12 NUniq=    7 SFac= 2.94D+00 NAtFMM=   60 NAOKFM=F Big=F
 Integral buffers will be    131072 words long.
 Raffenetti 1 integral format.
 Two-electron integral symmetry is turned on.
 One-electron integrals computed using PRISM.
 NBasis=   232 RedAO= T EigKep=  3.68D-04  NBF=   118   114
 NBsUse=   232 1.00D-06 EigRej= -1.00D+00 NBFU=   118   114
 ExpMin= 1.03D-01 ExpMax= 8.24D+03 ExpMxC= 2.81D+02 IAcc=3 IRadAn=         5 AccDes= 0.00D+00
 Harris functional with IExCor=  205 and IRadAn=       5 diagonalized for initial guess.
 HarFok:  IExCor=  205 AccDes= 0.00D+00 IRadAn=         5 IDoV= 1 UseB2=F ITyADJ=14
 ICtDFT=  3500011 ScaDFX=  1.000000  1.000000  1.000000  1.000000
 FoFCou: FMM=F IPFlag=           0 FMFlag=      100000 FMFlg1=           0
         NFxFlg=           0 DoJE=T BraDBF=F KetDBF=T FulRan=T
         wScrn=  0.000000 ICntrl=       500 IOpCl=  0 I1Cent=   200000004 NGrid=           0
         NMat0=    1 NMatS0=      1 NMatT0=    0 NMatD0=    1 NMtDS0=    0 NMtDT0=    0
 Petite list used in FoFCou.
 Initial guess orbital symmetries:
       Occupied  (A) (B) (A) (A) (A) (B) (A) (A) (B) (A) (B) (A)
                 (A) (B) (B) (B)
       Virtual   (B) (A) (B) (A) (B) (B) (A) (A) (A) (B) (B) (A)
                 (B) (A) (A) (B) (A) (A) (B) (B) (A) (B) (B) (B)
                 (A) (A) (A) (B) (B) (B) (A) (A) (A) (B) (A) (A)
                 (A) (B) (A) (B) (B) (B) (A) (A) (B) (B) (A) (B)
                 (B) (A) (A) (A) (B) (B) (B) (A) (B) (A) (B) (B)
                 (A) (A) (B) (A) (A) (B) (B) (A) (A) (A) (B) (B)
                 (A) (B) (B) (A) (A) (A) (A) (B) (B) (A) (A) (B)
                 (A) (B) (B) (A) (B) (A) (B) (A) (A) (B) (B) (B)
                 (B) (B) (A) (A) (B) (B) (B) (A) (A) (A) (B) (B)
                 (A) (B) (A) (B) (A) (A) (A) (B) (A) (B) (A) (A)
                 (B) (B) (A) (B) (A) (B) (B) (A) (A) (A) (B) (B)
                 (A) (A) (B) (B) (A) (A) (B) (B) (A) (A) (A) (B)
                 (A) (B) (B) (A) (B) (A) (B) (B) (A) (B) (A) (B)
                 (A) (B) (A) (B) (A) (A) (B) (B) (B) (A) (A) (B)
                 (A) (B) (A) (B) (A) (A) (B) (B) (B) (A) (A) (A)
                 (B) (B) (A) (A) (B) (B) (B) (A) (A) (B) (B) (A)
                 (A) (B) (A) (A) (B) (B) (A) (B) (A) (A) (A) (B)
                 (B) (A) (B) (B) (A) (A) (B) (B) (A) (A) (B) (A)
 The electronic state of the initial guess is 1-A.
 Keep R1 ints in memory in symmetry-blocked form, NReq=547973599.
 Requested convergence on RMS density matrix=1.00D-08 within 128 cycles.
 Requested convergence on MAX density matrix=1.00D-06.
 Requested convergence on             energy=1.00D-06.
 No special actions if energy rises.
 SCF Done:  E(RHF) =  -156.168640075     A.U. after   11 cycles
            NFock= 11  Conv=0.30D-08     -V/T= 2.0011
 ExpMin= 1.03D-01 ExpMax= 8.24D+03 ExpMxC= 2.81D+02 IAcc=3 IRadAn=         5 AccDes= 0.00D+00
 HarFok:  IExCor=  205 AccDes= 0.00D+00 IRadAn=         5 IDoV=-2 UseB2=F ITyADJ=14
 ICtDFT= 12500011 ScaDFX=  1.000000  1.000000  1.000000  1.000000
 Range of M.O.s used for correlation:     5   232
 NBasis=   232 NAE=    16 NBE=    16 NFC=     4 NFV=     0
 NROrb=    228 NOA=    12 NOB=    12 NVA=   216 NVB=   216

 **** Warning!!: The largest alpha MO coefficient is  0.15044495D+02

 Semi-Direct transformation.
 ModeAB=           4 MOrb=            12 LenV=    4293519463
 LASXX=     34305597 LTotXX=    34305597 LenRXX=    69056367
 LTotAB=    34750770 MaxLAS=    50585904 LenRXY=           0
 NonZer=   103361964 LenScr=   155808768 LnRSAI=    50585904
 LnScr1=    76640256 LExtra=           0 Total=    352091295
 MaxDsk=          -1 SrtSym=           T ITran=            4
 JobTyp=0 Pass  1:  I=   1 to  12.
 (rs|ai) integrals will be sorted in core.
 Spin components of T(2) and E(2):
     alpha-alpha T2 =       0.2611137110D-01 E2=     -0.7549389385D-01
     alpha-beta  T2 =       0.1688438340D+00 E2=     -0.5341895195D+00
     beta-beta   T2 =       0.2611137110D-01 E2=     -0.7549389385D-01
 ANorm=    0.1105018813D+01
 E2 =    -0.6851773072D+00 EUMP2 =    -0.15685381738224D+03
 Keep R2 and R3 ints in memory in symmetry-blocked form, NReq=548002955.
 CIDS: In Core Option IDoMem=           1.
 Iterations=  50 Convergence= 0.100D-06
 Produce multiple copies of IABC intergrals
 Iteration Nr.   1
 **********************
 DD1Dir will call FoFMem   1 times, MxPair=       156
 NAB=    78 NAA=     0 NBB=     0.
 MP4(R+Q)=  0.17494659D-01
 E3=       -0.40446774D-01        EUMP3=      -0.15689426416D+03
 E4(DQ)=    0.18380382D-02        UMP4(DQ)=   -0.15689242612D+03
 E4(SDQ)=  -0.29161479D-02        UMP4(SDQ)=  -0.15689718030D+03
 DE(Corr)= -0.70792154     E(Corr)=     -156.87656161    
 NORM(A)=   0.11150720D+01
 Iteration Nr.   2
 **********************
 DD1Dir will call FoFMem   1 times, MxPair=       156
 NAB=    78 NAA=     0 NBB=     0.
 DE(Corr)= -0.72459064     E(CORR)=     -156.89323072     Delta=-1.67D-02
 NORM(A)=   0.11234625D+01
 Iteration Nr.   3
 **********************
 DD1Dir will call FoFMem   1 times, MxPair=       156
 NAB=    78 NAA=     0 NBB=     0.
 DE(Corr)= -0.72679193     E(CORR)=     -156.89543200     Delta=-2.20D-03
 NORM(A)=   0.11251268D+01
 Iteration Nr.   4
 **********************
 DD1Dir will call FoFMem   1 times, MxPair=       156
 NAB=    78 NAA=     0 NBB=     0.
 DE(Corr)= -0.72808685     E(CORR)=     -156.89672692     Delta=-1.29D-03
 NORM(A)=   0.11255756D+01
 Iteration Nr.   5
 **********************
 DD1Dir will call FoFMem   1 times, MxPair=       156
 NAB=    78 NAA=     0 NBB=     0.
 DE(Corr)= -0.72820521     E(CORR)=     -156.89684529     Delta=-1.18D-04
 NORM(A)=   0.11256680D+01
 Iteration Nr.   6
 **********************
 DD1Dir will call FoFMem   1 times, MxPair=       156
 NAB=    78 NAA=     0 NBB=     0.
 DE(Corr)= -0.72821923     E(CORR)=     -156.89685931     Delta=-1.40D-05
 NORM(A)=   0.11256681D+01
 Iteration Nr.   7
 **********************
 DD1Dir will call FoFMem   1 times, MxPair=       156
 NAB=    78 NAA=     0 NBB=     0.
 DE(Corr)= -0.72821888     E(CORR)=     -156.89685896     Delta= 3.50D-07
 NORM(A)=   0.11256727D+01
 Iteration Nr.   8
 **********************
 DD1Dir will call FoFMem   1 times, MxPair=       156
 NAB=    78 NAA=     0 NBB=     0.
 DE(Corr)= -0.72821773     E(CORR)=     -156.89685780     Delta= 1.16D-06
 NORM(A)=   0.11256730D+01
 Iteration Nr.   9
 **********************
 DD1Dir will call FoFMem   1 times, MxPair=       156
 NAB=    78 NAA=     0 NBB=     0.
 DE(Corr)= -0.72821848     E(CORR)=     -156.89685855     Delta=-7.51D-07
 NORM(A)=   0.11256737D+01
 Iteration Nr.  10
 **********************
 DD1Dir will call FoFMem   1 times, MxPair=       156
 NAB=    78 NAA=     0 NBB=     0.
 DE(Corr)= -0.72821855     E(CORR)=     -156.89685863     Delta=-7.46D-08
 NORM(A)=   0.11256740D+01
 Wavefunction amplitudes converged. E(Corr)=     -156.89685863    
 Largest amplitude= 8.20D-02
 Time for triples=     3691.76 seconds.
 T4(CCSD)= -0.30957000D-01
 T5(CCSD)=  0.72099239D-03
 CCSD(T)= -0.15692709463D+03
 Discarding MO integrals.

 **********************************************************************

            Population analysis using the SCF density.

 **********************************************************************

 Orbital symmetries:
       Occupied  (A) (B) (A) (A) (A) (B) (A) (A) (B) (A) (B) (A)
                 (B) (A) (B) (B)
       Virtual   (A) (B) (B) (A) (B) (B) (A) (A) (B) (A) (A) (B)
                 (A) (B) (A) (B) (A) (B) (B) (A) (B) (B) (A) (A)
                 (A) (A) (B) (B) (B) (A) (B) (A) (A) (B) (A) (A)
                 (A) (B) (B) (A) (B) (B) (A) (B) (A) (B) (A) (B)
                 (B) (A) (A) (A) (B) (B) (B) (A) (B) (A) (A) (B)
                 (B) (A) (B) (A) (B) (A) (B) (A) (A) (B) (A) (B)
                 (A) (B) (A) (B) (A) (A) (A) (B) (B) (A) (A) (A)
                 (B) (B) (B) (B) (A) (A) (B) (A) (A) (B) (B) (B)
                 (B) (B) (A) (A) (B) (B) (A) (B) (A) (B) (B) (A)
                 (B) (A) (A) (B) (A) (A) (A) (B) (A) (B) (A) (A)
                 (B) (B) (A) (B) (A) (B) (A) (B) (A) (B) (A) (B)
                 (A) (B) (A) (B) (A) (A) (B) (B) (A) (A) (A) (B)
                 (B) (B) (A) (B) (A) (A) (B) (B) (A) (B) (A) (B)
                 (A) (B) (B) (A) (A) (A) (B) (A) (B) (B) (B) (A)
                 (A) (B) (A) (B) (A) (B) (B) (A) (A) (B) (A) (B)
                 (B) (A) (A) (A) (B) (B) (B) (A) (A) (B) (A) (B)
                 (A) (B) (A) (A) (B) (B) (B) (A) (A) (A) (A) (B)
                 (B) (B) (A) (B) (A) (A) (B) (B) (A) (A) (B) (A)
 The electronic state is 1-A.
 Alpha  occ. eigenvalues --  -11.23537 -11.21818 -11.21816 -11.20535  -1.09040
 Alpha  occ. eigenvalues --   -0.94128  -0.92677  -0.71734  -0.61910  -0.61026
 Alpha  occ. eigenvalues --   -0.59075  -0.53663  -0.52052  -0.51528  -0.47802
 Alpha  occ. eigenvalues --   -0.34747
 Alpha virt. eigenvalues --    0.13842   0.16442   0.17864   0.18598   0.20684
 Alpha virt. eigenvalues --    0.22060   0.22671   0.25855   0.27456   0.28239
 Alpha virt. eigenvalues --    0.35059   0.35061   0.37713   0.40088   0.41144
 Alpha virt. eigenvalues --    0.48707   0.49776   0.51466   0.51827   0.52762
 Alpha virt. eigenvalues --    0.59662   0.60300   0.62091   0.62461   0.63537
 Alpha virt. eigenvalues --    0.63809   0.65374   0.65655   0.66920   0.70184
 Alpha virt. eigenvalues --    0.74745   0.75103   0.75421   0.76101   0.83438
 Alpha virt. eigenvalues --    0.85741   0.86090   0.92520   0.95593   0.98214
 Alpha virt. eigenvalues --    1.01869   1.02657   1.07501   1.12214   1.13367
 Alpha virt. eigenvalues --    1.13375   1.14062   1.17333   1.18173   1.21022
 Alpha virt. eigenvalues --    1.21023   1.25742   1.26883   1.28426   1.31835
 Alpha virt. eigenvalues --    1.38385   1.38754   1.42838   1.43124   1.43344
 Alpha virt. eigenvalues --    1.44248   1.47317   1.48487   1.51413   1.53259
 Alpha virt. eigenvalues --    1.54221   1.56032   1.57167   1.58520   1.63846
 Alpha virt. eigenvalues --    1.66217   1.71061   1.73156   1.74828   1.76787
 Alpha virt. eigenvalues --    1.77523   1.85157   1.96883   1.97888   2.11122
 Alpha virt. eigenvalues --    2.36662   2.45154   2.45484   2.51850   2.56169
 Alpha virt. eigenvalues --    2.61119   2.63139   2.66199   2.67729   2.72360
 Alpha virt. eigenvalues --    2.81513   2.86050   2.89002   2.90023   2.91175
 Alpha virt. eigenvalues --    2.93874   2.96126   2.98744   3.05296   3.08198
 Alpha virt. eigenvalues --    3.11389   3.11719   3.12361   3.12875   3.16321
 Alpha virt. eigenvalues --    3.19757   3.20234   3.20599   3.23343   3.23681
 Alpha virt. eigenvalues --    3.26901   3.27386   3.30306   3.31430   3.33800
 Alpha virt. eigenvalues --    3.36259   3.40606   3.40630   3.41103   3.41158
 Alpha virt. eigenvalues --    3.43549   3.45305   3.52519   3.55093   3.58606
 Alpha virt. eigenvalues --    3.59613   3.63006   3.63074   3.64323   3.66632
 Alpha virt. eigenvalues --    3.67805   3.72906   3.73290   3.74168   3.74353
 Alpha virt. eigenvalues --    3.79335   3.80629   3.85377   3.85392   3.87029
 Alpha virt. eigenvalues --    3.91179   3.91685   3.99045   4.01615   4.04729
 Alpha virt. eigenvalues --    4.06085   4.07320   4.13099   4.14563   4.15774
 Alpha virt. eigenvalues --    4.16192   4.20433   4.20782   4.23146   4.23602
 Alpha virt. eigenvalues --    4.27517   4.31458   4.33188   4.33298   4.33646
 Alpha virt. eigenvalues --    4.34345   4.40032   4.40650   4.45153   4.45792
 Alpha virt. eigenvalues --    4.47931   4.52564   4.53130   4.56999   4.62453
 Alpha virt. eigenvalues --    4.63161   4.65719   4.72740   4.80144   4.81632
 Alpha virt. eigenvalues --    4.83360   4.86821   4.87677   4.91012   5.08959
 Alpha virt. eigenvalues --    5.09458   5.13343   5.13360   5.20480   5.24256
 Alpha virt. eigenvalues --    5.26641   5.27422   5.33933   5.34938   5.46657
 Alpha virt. eigenvalues --    5.48068   5.49407   5.50061   5.52711   5.55868
 Alpha virt. eigenvalues --    5.57581   5.63179   5.65853   5.65962   5.68056
 Alpha virt. eigenvalues --    5.68470   5.70076   5.75804   5.82247   5.97293
 Alpha virt. eigenvalues --    6.21115   6.23848   6.24629   6.26317   6.28981
 Alpha virt. eigenvalues --    6.36848   6.58767  10.20558  14.33091  14.61067
 Alpha virt. eigenvalues --   14.99383
          Condensed to atoms (all electrons):
               1          2          3          4          5          6
     1  C    4.746733   0.417403   0.417399   0.426435   0.357167  -0.052078
     2  H    0.417403   0.608795  -0.042982  -0.027655  -0.044618   0.000646
     3  H    0.417399  -0.042982   0.608814  -0.027659  -0.044618   0.000648
     4  H    0.426435  -0.027655  -0.027659   0.570940  -0.040848  -0.006887
     5  C    0.357167  -0.044618  -0.044618  -0.040848   4.932979   0.640743
     6  C   -0.052078   0.000646   0.000648  -0.006887   0.640743   5.020104
     7  H   -0.006824   0.000210   0.000210   0.001319  -0.053911   0.421237
     8  H    0.005819  -0.000285  -0.000285   0.000094  -0.053911   0.421237
     9  C   -0.053409  -0.003587  -0.003586   0.005447   0.357167  -0.052078
    10  H   -0.003586   0.002953  -0.001180  -0.000099  -0.044618   0.000648
    11  H   -0.003587  -0.001179   0.002953  -0.000099  -0.044618   0.000646
    12  H    0.005447  -0.000099  -0.000099  -0.000266  -0.040848  -0.006887
               7          8          9         10         11         12
     1  C   -0.006824   0.005819  -0.053409  -0.003586  -0.003587   0.005447
     2  H    0.000210  -0.000285  -0.003587   0.002953  -0.001179  -0.000099
     3  H    0.000210  -0.000285  -0.003586  -0.001180   0.002953  -0.000099
     4  H    0.001319   0.000094   0.005447  -0.000099  -0.000099  -0.000266
     5  C   -0.053911  -0.053911   0.357167  -0.044618  -0.044618  -0.040848
     6  C    0.421237   0.421237  -0.052078   0.000648   0.000646  -0.006887
     7  H    0.534648  -0.033112   0.005819  -0.000285  -0.000285   0.000094
     8  H   -0.033112   0.534648  -0.006824   0.000210   0.000210   0.001319
     9  C    0.005819  -0.006824   4.746733   0.417399   0.417403   0.426435
    10  H   -0.000285   0.000210   0.417399   0.608814  -0.042982  -0.027659
    11  H   -0.000285   0.000210   0.417403  -0.042982   0.608795  -0.027655
    12  H    0.000094   0.001319   0.426435  -0.027659  -0.027655   0.570940
 Mulliken charges:
               1
     1  C   -0.256920
     2  H    0.090399
     3  H    0.090385
     4  H    0.099279
     5  C    0.079931
     6  C   -0.387978
     7  H    0.130880
     8  H    0.130880
     9  C   -0.256920
    10  H    0.090385
    11  H    0.090399
    12  H    0.099279
 Sum of Mulliken charges =  -0.00000
 Mulliken charges with hydrogens summed into heavy atoms:
               1
     1  C    0.023143
     5  C    0.079931
     6  C   -0.126218
     9  C    0.023143
 Electronic spatial extent (au):  <R**2>=            323.2712
 Charge=             -0.0000 electrons
 Dipole moment (field-independent basis, Debye):
    X=              0.0000    Y=              0.0000    Z=             -0.5627  Tot=              0.5627
 Quadrupole moment (field-independent basis, Debye-Ang):
   XX=            -28.4838   YY=            -25.9376   ZZ=            -26.4232
   XY=              0.0001   XZ=             -0.0000   YZ=             -0.0000
 Traceless Quadrupole moment (field-independent basis, Debye-Ang):
   XX=             -1.5357   YY=              1.0106   ZZ=              0.5250
   XY=              0.0001   XZ=             -0.0000   YZ=             -0.0000
 Octapole moment (field-independent basis, Debye-Ang**2):
  XXX=              0.0000  YYY=              0.0000  ZZZ=              0.8647  XYY=              0.0000
  XXY=             -0.0000  XXZ=             -3.8364  XZZ=              0.0000  YZZ=              0.0000
  YYZ=              2.3061  XYZ=              0.0002
 Hexadecapole moment (field-independent basis, Debye-Ang**3):
 XXXX=            -45.8022 YYYY=           -209.6992 ZZZZ=           -193.6652 XXXY=             -0.0011
 XXXZ=             -0.0000 YYYX=              0.0007 YYYZ=              0.0000 ZZZX=             -0.0000
 ZZZY=              0.0000 XXYY=            -44.0594 XXZZ=            -40.9179 YYZZ=            -65.3957
 XXYZ=             -0.0000 YYXZ=              0.0000 ZZXY=              0.0001
 N-N= 1.200756556325D+02 E-N=-6.029476516423D+02  KE= 1.560008296218D+02
 Symmetry A    KE= 1.109136852532D+02
 Symmetry B    KE= 4.508714436852D+01
 1\1\GINC-N1945\SP\RCCSD(T)-FC\CC-pVTZ\C4H8\JIAMINGD\22-Apr-2025\0\\# c
 csd(t)/cc-pvtz geom=connectivity\\Title Card Required\\0,1\C,0,0.,-1.2
 68902,-0.676185\H,0,0.877781,-1.313009,-1.327258\H,0,-0.877682,-1.3129
 41,-1.32743\H,0,-0.000119,-2.151812,-0.037681\C,0,0.,0.,0.125082\C,0,0
 .,0.,1.452086\H,0,-0.000013,-0.924121,2.017975\H,0,0.000013,0.924121,2
 .017975\C,0,0.,1.268902,-0.676185\H,0,0.877682,1.312941,-1.32743\H,0,-
 0.877781,1.313009,-1.327258\H,0,0.000119,2.151812,-0.037681\\Version=E
 S64L-G16RevA.03\State=1-A\HF=-156.1686401\MP2=-156.8538174\MP3=-156.89
 42642\MP4D=-156.9099208\MP4DQ=-156.8924261\MP4SDQ=-156.8971803\CCSD=-1
 56.8968586\CCSD(T)=-156.9270946\RMSD=3.027e-09\PG=C02 [C2(C1C1),X(C2H8
 )]\\@


 HOW IS IT THAT THE SKY FEEDS THE STARS?

                           -- LUCRETIUS
 Job cpu time:       0 days  1 hours 20 minutes 55.9 seconds.
 Elapsed time:       0 days  0 hours  5 minutes  5.4 seconds.
 File lengths (MBytes):  RWF=   2919 Int=      0 D2E=      0 Chk=      5 Scr=      1
 Normal termination of Gaussian 16 at Tue Apr 22 19:00:02 2025.
