# Supplementary material for: Hyperpyramidalized alkenes with bond orders near 1.5 as synthetic building blocks
Source: Nat Chem. 2026 Jan 21;18(5):913–22. doi: 10.1038/s41557-025-02055-9 (PMC12859755; doi:10.1038/s41557-025-02055-9)
Supplement: Supplementary file 2 — Output files for reported computations. [file 41557_2025_2055_MOESM2_ESM.zip › Computation data/2-methylpropene 78/OPT/methylpropene-opt-3.out]

 Entering Gaussian System, Link 0=/u/local/apps/gaussian/16_sse4/g16
 Initial command:
 /u/local/apps/gaussian/16_sse4/l1.exe "/work/8371854.1.pod_smp.q/Gau-1892.inp" -scrdir="/work/8371854.1.pod_smp.q/"
 Entering Link 1 = /u/local/apps/gaussian/16_sse4/l1.exe PID=      1893.
  
 Copyright (c) 1988,1990,1992,1993,1995,1998,2003,2009,2016,
            Gaussian, Inc.  All Rights Reserved.
  
 This is part of the Gaussian(R) 16 program.  It is based on
 the Gaussian(R) 09 system (copyright 2009, Gaussian, Inc.),
 the Gaussian(R) 03 system (copyright 2003, Gaussian, Inc.),
 the Gaussian(R) 98 system (copyright 1998, Gaussian, Inc.),
 the Gaussian(R) 94 system (copyright 1995, Gaussian, Inc.),
 the Gaussian 92(TM) system (copyright 1992, Gaussian, Inc.),
 the Gaussian 90(TM) system (copyright 1990, Gaussian, Inc.),
 the Gaussian 88(TM) system (copyright 1988, Gaussian, Inc.),
 the Gaussian 86(TM) system (copyright 1986, Carnegie Mellon
 University), and the Gaussian 82(TM) system (copyright 1983,
 Carnegie Mellon University). Gaussian is a federally registered
 trademark of Gaussian, Inc.
  
 This software contains proprietary and confidential information,
 including trade secrets, belonging to Gaussian, Inc.
  
 This software is provided under written license and may be
 used, copied, transmitted, or stored only in accord with that
 written license.
  
 The following legend is applicable only to US Government
 contracts under FAR:
  
                    RESTRICTED RIGHTS LEGEND
  
 Use, reproduction and disclosure by the US Government is
 subject to restrictions as set forth in subparagraphs (a)
 and (c) of the Commercial Computer Software - Restricted
 Rights clause in FAR 52.227-19.
  
 Gaussian, Inc.
 340 Quinnipiac St., Bldg. 40, Wallingford CT 06492
  
  
 ---------------------------------------------------------------
 Warning -- This program may not be used in any manner that
 competes with the business of Gaussian, Inc. or will provide
 assistance to any competitor of Gaussian, Inc.  The licensee
 of this program is prohibited from giving any competitor of
 Gaussian, Inc. access to this program.  By using this program,
 the user acknowledges that Gaussian, Inc. is engaged in the
 business of creating and licensing software in the field of
 computational chemistry and represents and warrants to the
 licensee that it is not a competitor of Gaussian, Inc. and that
 it will not use this program in any manner prohibited above.
 ---------------------------------------------------------------
  

 Cite this work as:
 Gaussian 16, Revision A.03,
 M. J. Frisch, G. W. Trucks, H. B. Schlegel, G. E. Scuseria, 
 M. A. Robb, J. R. Cheeseman, G. Scalmani, V. Barone, 
 G. A. Petersson, H. Nakatsuji, X. Li, M. Caricato, A. V. Marenich, 
 J. Bloino, B. G. Janesko, R. Gomperts, B. Mennucci, H. P. Hratchian, 
 J. V. Ortiz, A. F. Izmaylov, J. L. Sonnenberg, D. Williams-Young, 
 F. Ding, F. Lipparini, F. Egidi, J. Goings, B. Peng, A. Petrone, 
 T. Henderson, D. Ranasinghe, V. G. Zakrzewski, J. Gao, N. Rega, 
 G. Zheng, W. Liang, M. Hada, M. Ehara, K. Toyota, R. Fukuda, 
 J. Hasegawa, M. Ishida, T. Nakajima, Y. Honda, O. Kitao, H. Nakai, 
 T. Vreven, K. Throssell, J. A. Montgomery, Jr., J. E. Peralta, 
 F. Ogliaro, M. J. Bearpark, J. J. Heyd, E. N. Brothers, K. N. Kudin, 
 V. N. Staroverov, T. A. Keith, R. Kobayashi, J. Normand, 
 K. Raghavachari, A. P. Rendell, J. C. Burant, S. S. Iyengar, 
 J. Tomasi, M. Cossi, J. M. Millam, M. Klene, C. Adamo, R. Cammi, 
 J. W. Ochterski, R. L. Martin, K. Morokuma, O. Farkas, 
 J. B. Foresman, and D. J. Fox, Gaussian, Inc., Wallingford CT, 2016.
 
 ******************************************
 Gaussian 16:  ES64L-G16RevA.03 25-Dec-2016
                22-Apr-2025 
 ******************************************
 %nproc=16
 Will use up to   16 processors via shared memory.
 %mem=32GB
 %chk=methylpropene-opt-3.chk
 --------------------------------------------
 # opt freq wb97xd geom=connectivity def2tzvp
 --------------------------------------------
 1/18=20,19=15,26=3,38=1,57=2/1,3;
 2/9=110,12=2,17=6,18=5,40=1/2;
 3/5=44,7=101,11=2,25=1,30=1,71=1,74=-58/1,2,3;
 4//1;
 5/5=2,38=5/2;
 6/7=2,8=2,9=2,10=2,28=1/1;
 7//1,2,3,16;
 1/18=20,19=15,26=3/3(2);
 2/9=110/2;
 99//99;
 2/9=110/2;
 3/5=44,7=101,11=2,25=1,30=1,71=1,74=-58/1,2,3;
 4/5=5,16=3,69=1/1;
 5/5=2,38=5/2;
 7//1,2,3,16;
 1/18=20,19=15,26=3/3(-5);
 2/9=110/2;
 6/7=2,8=2,9=2,10=2,19=2,28=1/1;
 99/9=1/99;
 -------------------
 Title Card Required
 -------------------
 Symbolic Z-matrix:
 Charge =  0 Multiplicity = 1
 C                     1.38571  -0.17319  -0.33814 
 H                     1.51673  -1.20978  -0.56881 
 H                     2.02464   0.09425   0.47742 
 H                     1.63505   0.41716  -1.19501 
 C                    -0.08132   0.08416   0.05329 
 C                    -0.64733   1.29018  -0.19509 
 H                    -0.07494   2.06359  -0.66317 
 H                    -1.66663   1.46899   0.07687 
 C                    -0.90514  -1.02898   0.72697 
 H                    -1.3951   -1.61383  -0.02323 
 H                    -0.25518  -1.65643   1.30034 
 H                    -1.63752  -0.59009   1.37186 
 

 GradGradGradGradGradGradGradGradGradGradGradGradGradGradGradGradGradGrad
 Berny optimization.
 Initialization pass.
                           ----------------------------
                           !    Initial Parameters    !
                           ! (Angstroms and Degrees)  !
 --------------------------                            --------------------------
 ! Name  Definition              Value          Derivative Info.                !
 --------------------------------------------------------------------------------
 ! R1    R(1,2)                  1.07           estimate D2E/DX2                !
 ! R2    R(1,3)                  1.07           estimate D2E/DX2                !
 ! R3    R(1,4)                  1.07           estimate D2E/DX2                !
 ! R4    R(1,5)                  1.54           estimate D2E/DX2                !
 ! R5    R(5,6)                  1.3552         estimate D2E/DX2                !
 ! R6    R(5,9)                  1.54           estimate D2E/DX2                !
 ! R7    R(6,7)                  1.07           estimate D2E/DX2                !
 ! R8    R(6,8)                  1.07           estimate D2E/DX2                !
 ! R9    R(9,10)                 1.07           estimate D2E/DX2                !
 ! R10   R(9,11)                 1.07           estimate D2E/DX2                !
 ! R11   R(9,12)                 1.07           estimate D2E/DX2                !
 ! A1    A(2,1,3)              109.4712         estimate D2E/DX2                !
 ! A2    A(2,1,4)              109.4712         estimate D2E/DX2                !
 ! A3    A(2,1,5)              109.4712         estimate D2E/DX2                !
 ! A4    A(3,1,4)              109.4712         estimate D2E/DX2                !
 ! A5    A(3,1,5)              109.4712         estimate D2E/DX2                !
 ! A6    A(4,1,5)              109.4712         estimate D2E/DX2                !
 ! A7    A(1,5,6)              120.0            estimate D2E/DX2                !
 ! A8    A(1,5,9)              120.0            estimate D2E/DX2                !
 ! A9    A(6,5,9)              120.0            estimate D2E/DX2                !
 ! A10   A(5,6,7)              120.0            estimate D2E/DX2                !
 ! A11   A(5,6,8)              120.0            estimate D2E/DX2                !
 ! A12   A(7,6,8)              120.0            estimate D2E/DX2                !
 ! A13   A(5,9,10)             109.4712         estimate D2E/DX2                !
 ! A14   A(5,9,11)             109.4712         estimate D2E/DX2                !
 ! A15   A(5,9,12)             109.4712         estimate D2E/DX2                !
 ! A16   A(10,9,11)            109.4712         estimate D2E/DX2                !
 ! A17   A(10,9,12)            109.4712         estimate D2E/DX2                !
 ! A18   A(11,9,12)            109.4712         estimate D2E/DX2                !
 ! D1    D(2,1,5,6)           -150.0            estimate D2E/DX2                !
 ! D2    D(2,1,5,9)             30.0            estimate D2E/DX2                !
 ! D3    D(3,1,5,6)             90.0            estimate D2E/DX2                !
 ! D4    D(3,1,5,9)            -90.0            estimate D2E/DX2                !
 ! D5    D(4,1,5,6)            -30.0            estimate D2E/DX2                !
 ! D6    D(4,1,5,9)            150.0            estimate D2E/DX2                !
 ! D7    D(1,5,6,7)              0.0001         estimate D2E/DX2                !
 ! D8    D(1,5,6,8)           -180.0            estimate D2E/DX2                !
 ! D9    D(9,5,6,7)           -179.9999         estimate D2E/DX2                !
 ! D10   D(9,5,6,8)              0.0            estimate D2E/DX2                !
 ! D11   D(1,5,9,10)           -90.0            estimate D2E/DX2                !
 ! D12   D(1,5,9,11)            30.0            estimate D2E/DX2                !
 ! D13   D(1,5,9,12)           150.0            estimate D2E/DX2                !
 ! D14   D(6,5,9,10)            90.0            estimate D2E/DX2                !
 ! D15   D(6,5,9,11)          -150.0            estimate D2E/DX2                !
 ! D16   D(6,5,9,12)           -30.0            estimate D2E/DX2                !
 --------------------------------------------------------------------------------
 Trust Radius=3.00D-01 FncErr=1.00D-07 GrdErr=1.00D-06 EigMax=2.50D+02 EigMin=1.00D-04
 Number of steps in this run=     55 maximum allowed number of steps=    100.
 GradGradGradGradGradGradGradGradGradGradGradGradGradGradGradGradGradGrad

                          Input orientation:                          
 ---------------------------------------------------------------------
 Center     Atomic      Atomic             Coordinates (Angstroms)
 Number     Number       Type             X           Y           Z
 ---------------------------------------------------------------------
      1          6           0        1.385707   -0.173189   -0.338141
      2          1           0        1.516731   -1.209783   -0.568805
      3          1           0        2.024638    0.094251    0.477422
      4          1           0        1.635048    0.417159   -1.195006
      5          6           0       -0.081316    0.084156    0.053288
      6          6           0       -0.647335    1.290181   -0.195094
      7          1           0       -0.074940    2.063595   -0.663171
      8          1           0       -1.666630    1.468987    0.076873
      9          6           0       -0.905137   -1.028981    0.726968
     10          1           0       -1.395100   -1.613828   -0.023226
     11          1           0       -0.255181   -1.656434    1.300343
     12          1           0       -1.637524   -0.590095    1.371861
 ---------------------------------------------------------------------
                    Distance matrix (angstroms):
                    1          2          3          4          5
     1  C    0.000000
     2  H    1.070000   0.000000
     3  H    1.070000   1.747303   0.000000
     4  H    1.070000   1.747303   1.747303   0.000000
     5  C    1.540000   2.148263   2.148263   2.148263   0.000000
     6  C    2.509019   3.327561   3.003658   2.640315   1.355200
     7  H    2.691159   3.641061   3.096368   2.432624   2.105120
     8  H    3.490808   4.210284   3.959267   3.691219   2.105120
     9  C    2.667358   2.752664   3.147618   3.498263   1.540000
    10  H    3.147618   2.989928   3.855229   3.831419   2.148263
    11  H    2.752664   2.613979   2.989928   3.754933   2.148263
    12  H    3.498263   3.754933   3.831419   4.279380   2.148263
                    6          7          8          9         10
     6  C    0.000000
     7  H    1.070000   0.000000
     8  H    1.070000   1.853294   0.000000
     9  C    2.509019   3.490808   2.691159   0.000000
    10  H    3.003658   3.959267   3.096368   1.070000   0.000000
    11  H    3.327561   4.210284   3.641061   1.070000   1.747303
    12  H    2.640315   3.691219   2.432624   1.070000   1.747303
                   11         12
    11  H    0.000000
    12  H    1.747303   0.000000
 Stoichiometry    C4H8
 Framework group  C2[C2(CC),X(C2H8)]
 Deg. of freedom    15
 Full point group                 C2      NOp   2
 Largest Abelian subgroup         C2      NOp   2
 Largest concise Abelian subgroup C2      NOp   2
                         Standard orientation:                         
 ---------------------------------------------------------------------
 Center     Atomic      Atomic             Coordinates (Angstroms)
 Number     Number       Type             X           Y           Z
 ---------------------------------------------------------------------
      1          6           0       -0.000000   -1.333679   -0.675675
      2          1           0        0.504403   -1.205736   -1.610613
      3          1           0       -1.008806   -1.642561   -0.854008
      4          1           0        0.504403   -2.079387   -0.097404
      5          6           0        0.000000   -0.000000    0.094325
      6          6           0        0.000000   -0.000000    1.449525
      7          1           0        0.000001   -0.926647    1.984525
      8          1           0       -0.000001    0.926647    1.984525
      9          6           0        0.000000    1.333679   -0.675675
     10          1           0        1.008806    1.642561   -0.854008
     11          1           0       -0.504403    1.205736   -1.610613
     12          1           0       -0.504403    2.079387   -0.097404
 ---------------------------------------------------------------------
 Rotational constants (GHZ):           9.3611399           7.8255659           4.4957145
 Standard basis: def2TZVP (5D, 7F)
 There are   100 symmetry adapted cartesian basis functions of A   symmetry.
 There are    92 symmetry adapted cartesian basis functions of B   symmetry.
 There are    89 symmetry adapted basis functions of A   symmetry.
 There are    83 symmetry adapted basis functions of B   symmetry.
   172 basis functions,   268 primitive gaussians,   192 cartesian basis functions
    16 alpha electrons       16 beta electrons
       nuclear repulsion energy       118.8455265551 Hartrees.
 NAtoms=   12 NActive=   12 NUniq=    7 SFac= 2.94D+00 NAtFMM=   60 NAOKFM=F Big=F
 Integral buffers will be    131072 words long.
 Raffenetti 2 integral format.
 Two-electron integral symmetry is turned on.
 Nuclear repulsion after empirical dispersion term =      118.8411219175 Hartrees.
 One-electron integrals computed using PRISM.
   2 Symmetry operations used in ECPInt.
 ECPInt:  NShTT=    2926 NPrTT=    8368 LenC2=    2920 LenP2D=    7246.
 LDataN:  DoStor=T MaxTD1= 6 Len=  172
 NBasis=   172 RedAO= T EigKep=  1.67D-04  NBF=    89    83
 NBsUse=   172 1.00D-06 EigRej= -1.00D+00 NBFU=    89    83
 ExpMin= 9.52D-02 ExpMax= 1.36D+04 ExpMxC= 4.63D+02 IAcc=3 IRadAn=         5 AccDes= 0.00D+00
 Harris functional with IExCor= 4639 and IRadAn=       5 diagonalized for initial guess.
 HarFok:  IExCor= 4639 AccDes= 0.00D+00 IRadAn=         5 IDoV= 1 UseB2=F ITyADJ=14
 ICtDFT=  3500011 ScaDFX=  1.000000  1.000000  1.000000  1.000000
 FoFCou: FMM=F IPFlag=           0 FMFlag=      100000 FMFlg1=           0
         NFxFlg=           0 DoJE=T BraDBF=F KetDBF=T FulRan=T
         wScrn=  0.000000 ICntrl=       500 IOpCl=  0 I1Cent=   200000004 NGrid=           0
         NMat0=    1 NMatS0=      1 NMatT0=    0 NMatD0=    1 NMtDS0=    0 NMtDT0=    0
 Petite list used in FoFCou.
 Initial guess orbital symmetries:
       Occupied  (A) (B) (A) (A) (A) (B) (A) (A) (B) (A) (B) (A)
                 (B) (A) (B) (B)
       Virtual   (B) (A) (B) (A) (B) (A) (B) (A) (A) (B) (A) (B)
                 (B) (A) (A) (B) (B) (A) (A) (B) (B) (A) (A) (B)
                 (A) (B) (A) (A) (B) (B) (A) (B) (A) (A) (B) (A)
                 (B) (B) (A) (A) (B) (A) (B) (B) (A) (A) (B) (A)
                 (B) (B) (A) (A) (B) (A) (A) (B) (A) (B) (A) (B)
                 (B) (A) (B) (A) (B) (A) (B) (B) (A) (B) (A) (B)
                 (A) (B) (A) (A) (B) (B) (A) (B) (A) (B) (A) (B)
                 (B) (A) (A) (B) (B) (A) (A) (A) (B) (B) (A) (B)
                 (A) (A) (B) (B) (A) (A) (B) (A) (B) (A) (A) (B)
                 (A) (B) (A) (B) (B) (A) (A) (B) (B) (A) (B) (A)
                 (B) (A) (B) (B) (A) (A) (B) (A) (A) (B) (A) (B)
                 (A) (B) (A) (B) (B) (A) (B) (A) (B) (A) (B) (B)
                 (A) (A) (B) (A) (B) (A) (B) (A) (A) (B) (A) (A)
 The electronic state of the initial guess is 1-A.
 Keep R1 ints in memory in symmetry-blocked form, NReq=332100513.
 Requested convergence on RMS density matrix=1.00D-08 within 128 cycles.
 Requested convergence on MAX density matrix=1.00D-06.
 Requested convergence on             energy=1.00D-06.
 No special actions if energy rises.
 Integral accuracy reduced to 1.0D-05 until final iterations.
 Initial convergence to 1.0D-05 achieved.  Increase integral accuracy.
 SCF Done:  E(RwB97XD) =  -157.223103871     A.U. after   13 cycles
            NFock= 13  Conv=0.35D-08     -V/T= 2.0054

 **********************************************************************

            Population analysis using the SCF density.

 **********************************************************************

 Orbital symmetries:
       Occupied  (A) (B) (A) (A) (A) (B) (A) (A) (B) (A) (B) (A)
                 (B) (A) (B) (B)
       Virtual   (B) (A) (B) (A) (B) (A) (B) (A) (A) (B) (A) (B)
                 (B) (A) (A) (B) (B) (A) (A) (B) (B) (A) (A) (B)
                 (A) (B) (A) (A) (B) (A) (B) (B) (A) (A) (B) (A)
                 (B) (B) (A) (B) (A) (A) (B) (B) (A) (A) (B) (A)
                 (B) (B) (A) (A) (B) (A) (A) (B) (A) (B) (A) (B)
                 (B) (A) (B) (A) (B) (A) (B) (B) (A) (B) (B) (A)
                 (A) (B) (A) (A) (B) (B) (A) (B) (A) (B) (A) (B)
                 (B) (A) (A) (B) (B) (A) (A) (A) (B) (B) (A) (B)
                 (A) (A) (B) (B) (A) (A) (B) (A) (B) (A) (A) (B)
                 (A) (B) (A) (B) (B) (A) (A) (B) (B) (A) (B) (A)
                 (B) (A) (B) (A) (B) (A) (B) (A) (A) (A) (B) (B)
                 (A) (B) (A) (B) (B) (A) (B) (A) (B) (A) (B) (B)
                 (A) (A) (B) (A) (B) (A) (B) (A) (A) (B) (A) (A)
 The electronic state is 1-A.
 Alpha  occ. eigenvalues --  -10.29865 -10.27146 -10.27146 -10.26027  -0.89874
 Alpha  occ. eigenvalues --   -0.79674  -0.77358  -0.61162  -0.54029  -0.52939
 Alpha  occ. eigenvalues --   -0.52022  -0.48533  -0.46188  -0.44199  -0.41710
 Alpha  occ. eigenvalues --   -0.32069
 Alpha virt. eigenvalues --    0.08225   0.11520   0.16054   0.17242   0.18120
 Alpha virt. eigenvalues --    0.18879   0.20323   0.20514   0.21807   0.22918
 Alpha virt. eigenvalues --    0.26455   0.26848   0.30143   0.30227   0.33840
 Alpha virt. eigenvalues --    0.34087   0.36901   0.36901   0.39967   0.40722
 Alpha virt. eigenvalues --    0.43683   0.46748   0.47356   0.48538   0.51581
 Alpha virt. eigenvalues --    0.52870   0.54401   0.55726   0.57078   0.57825
 Alpha virt. eigenvalues --    0.58033   0.60052   0.66504   0.66903   0.67586
 Alpha virt. eigenvalues --    0.68871   0.74808   0.79580   0.84385   0.90658
 Alpha virt. eigenvalues --    0.90805   0.97150   1.01044   1.03306   1.05116
 Alpha virt. eigenvalues --    1.06274   1.08770   1.10837   1.13312   1.15592
 Alpha virt. eigenvalues --    1.17687   1.28623   1.34382   1.35326   1.38485
 Alpha virt. eigenvalues --    1.44391   1.48113   1.55699   1.58286   1.59457
 Alpha virt. eigenvalues --    1.61055   1.62502   1.63429   1.65752   1.68575
 Alpha virt. eigenvalues --    1.69667   1.71278   1.74772   1.77849   1.90099
 Alpha virt. eigenvalues --    1.91745   1.91802   1.96180   2.00798   2.01581
 Alpha virt. eigenvalues --    2.04107   2.05088   2.09626   2.12503   2.19084
 Alpha virt. eigenvalues --    2.23929   2.27924   2.30719   2.32664   2.39395
 Alpha virt. eigenvalues --    2.40881   2.42066   2.47963   2.50517   2.51566
 Alpha virt. eigenvalues --    2.54242   2.57287   2.63716   2.67620   2.68381
 Alpha virt. eigenvalues --    2.70513   2.70890   2.75602   2.76988   2.83230
 Alpha virt. eigenvalues --    2.87659   2.89323   2.90402   2.93113   3.00954
 Alpha virt. eigenvalues --    3.06439   3.08030   3.09623   3.12663   3.19963
 Alpha virt. eigenvalues --    3.21000   3.22737   3.24245   3.26164   3.28886
 Alpha virt. eigenvalues --    3.31991   3.34956   3.35483   3.40043   3.40305
 Alpha virt. eigenvalues --    3.42144   3.46220   3.50190   3.51947   3.52193
 Alpha virt. eigenvalues --    3.54619   3.55247   3.64455   3.76271   3.78345
 Alpha virt. eigenvalues --    3.78915   3.81557   3.89179   3.89325   4.02990
 Alpha virt. eigenvalues --    4.07717   4.12268   4.14925   4.23479   4.31316
 Alpha virt. eigenvalues --    4.41749   4.42971   4.45045   4.56165   4.58106
 Alpha virt. eigenvalues --    4.60787   4.64721   4.78816   4.85195   4.87257
 Alpha virt. eigenvalues --    5.14765   5.26329  22.26470  22.47342  22.55337
 Alpha virt. eigenvalues --   22.91792
          Condensed to atoms (all electrons):
               1          2          3          4          5          6
     1  C    4.886217   0.428046   0.401476   0.422589   0.283848  -0.046970
     2  H    0.428046   0.556241  -0.028634  -0.023683  -0.051835   0.004765
     3  H    0.401476  -0.028634   0.555384  -0.022470  -0.028146  -0.006776
     4  H    0.422589  -0.023683  -0.022470   0.542582  -0.044025  -0.001469
     5  C    0.283848  -0.051835  -0.028146  -0.044025   5.116129   0.617613
     6  C   -0.046970   0.004765  -0.006776  -0.001469   0.617613   4.969973
     7  H   -0.006794   0.000018   0.000469   0.000977  -0.046542   0.421857
     8  H    0.006450  -0.000279  -0.000268   0.000263  -0.046542   0.421857
     9  C   -0.036282  -0.002304  -0.000149   0.004067   0.283848  -0.046970
    10  H   -0.000149   0.001179  -0.000208  -0.000157  -0.028146  -0.006776
    11  H   -0.002304  -0.002050   0.001179   0.000310  -0.051835   0.004765
    12  H    0.004067   0.000310  -0.000157  -0.000286  -0.044025  -0.001469
               7          8          9         10         11         12
     1  C   -0.006794   0.006450  -0.036282  -0.000149  -0.002304   0.004067
     2  H    0.000018  -0.000279  -0.002304   0.001179  -0.002050   0.000310
     3  H    0.000469  -0.000268  -0.000149  -0.000208   0.001179  -0.000157
     4  H    0.000977   0.000263   0.004067  -0.000157   0.000310  -0.000286
     5  C   -0.046542  -0.046542   0.283848  -0.028146  -0.051835  -0.044025
     6  C    0.421857   0.421857  -0.046970  -0.006776   0.004765  -0.001469
     7  H    0.529876  -0.023759   0.006450  -0.000268  -0.000279   0.000263
     8  H   -0.023759   0.529876  -0.006794   0.000469   0.000018   0.000977
     9  C    0.006450  -0.006794   4.886217   0.401476   0.428046   0.422589
    10  H   -0.000268   0.000469   0.401476   0.555384  -0.028634  -0.022470
    11  H   -0.000279   0.000018   0.428046  -0.028634   0.556241  -0.023683
    12  H    0.000263   0.000977   0.422589  -0.022470  -0.023683   0.542582
 Mulliken charges:
               1
     1  C   -0.340191
     2  H    0.118225
     3  H    0.128302
     4  H    0.121303
     5  C    0.039659
     6  C   -0.330402
     7  H    0.117733
     8  H    0.117733
     9  C   -0.340191
    10  H    0.128302
    11  H    0.118225
    12  H    0.121303
 Sum of Mulliken charges =   0.00000
 Mulliken charges with hydrogens summed into heavy atoms:
               1
     1  C    0.027639
     5  C    0.039659
     6  C   -0.094936
     9  C    0.027639
 Electronic spatial extent (au):  <R**2>=            329.7367
 Charge=              0.0000 electrons
 Dipole moment (field-independent basis, Debye):
    X=              0.0000    Y=             -0.0000    Z=             -0.5962  Tot=              0.5962
 Quadrupole moment (field-independent basis, Debye-Ang):
   XX=            -27.9618   YY=            -25.3593   ZZ=            -26.3569
   XY=              0.0430   XZ=              0.0000   YZ=             -0.0000
 Traceless Quadrupole moment (field-independent basis, Debye-Ang):
   XX=             -1.4025   YY=              1.2001   ZZ=              0.2024
   XY=              0.0430   XZ=              0.0000   YZ=             -0.0000
 Octapole moment (field-independent basis, Debye-Ang**2):
  XXX=             -0.0000  YYY=             -0.0000  ZZZ=             -0.8656  XYY=              0.0000
  XXY=             -0.0000  XXZ=             -3.1296  XZZ=              0.0000  YZZ=              0.0000
  YYZ=              2.2717  XYZ=             -0.5294
 Hexadecapole moment (field-independent basis, Debye-Ang**3):
 XXXX=            -44.6986 YYYY=           -223.9689 ZZZZ=           -188.3480 XXXY=              2.2774
 XXXZ=              0.0000 YYYX=             -1.6128 YYYZ=              0.0000 ZZZX=             -0.0000
 ZZZY=             -0.0000 XXYY=            -42.8384 XXZZ=            -41.6544 YYZZ=            -67.5956
 XXYZ=              0.0000 YYXZ=             -0.0000 ZZXY=             -0.6131
 N-N= 1.188411219175D+02 E-N=-6.014219596755D+02  KE= 1.563826037391D+02
 Symmetry A    KE= 1.109197065891D+02
 Symmetry B    KE= 4.546289714994D+01
   2 Symmetry operations used in ECPInt.
 ECPInt:  NShTT=    2926 NPrTT=    8368 LenC2=    2920 LenP2D=    7246.
 LDataN:  DoStor=T MaxTD1= 7 Len=  274
 Calling FoFJK, ICntrl=      2127 FMM=F ISym2X=1 I1Cent= 0 IOpClX= 0 NMat=1 NMatS=1 NMatT=0.
 ***** Axes restored to original set *****
 -------------------------------------------------------------------
 Center     Atomic                   Forces (Hartrees/Bohr)
 Number     Number              X              Y              Z
 -------------------------------------------------------------------
      1        6          -0.036900765    0.001519478    0.007885934
      2        1           0.004996400   -0.013663234   -0.003357714
      3        1           0.010342951    0.001532064    0.010986379
      4        1           0.005204620    0.007108483   -0.009804843
      5        6          -0.009761956    0.020799963   -0.004283764
      6        6           0.018304913   -0.039002585    0.008032604
      7        1           0.001869115    0.008364260   -0.004891952
      8        1          -0.008183774    0.005090490    0.002120939
      9        6           0.024104359    0.025746038   -0.013501282
     10        1          -0.006191329   -0.010377994   -0.009164555
     11        1           0.006389674   -0.010597264    0.008354177
     12        1          -0.010174207    0.003480301    0.007624077
 -------------------------------------------------------------------
 Cartesian Forces:  Max     0.039002585 RMS     0.013710881

 GradGradGradGradGradGradGradGradGradGradGradGradGradGradGradGradGradGrad
 Berny optimization.
 FormGI is forming the generalized inverse of G from B-inverse, IUseBI=4.
 Internal  Forces:  Max     0.028707880 RMS     0.008265787
 Search for a local minimum.
 Step number   1 out of a maximum of   55
 All quantities printed in internal units (Hartrees-Bohrs-Radians)
 Mixed Optimization -- RFO/linear search
 Second derivative matrix not updated -- first step.
 ITU=  0
     Eigenvalues ---    0.00237   0.00237   0.00848   0.02681   0.02681
     Eigenvalues ---    0.07243   0.07243   0.07243   0.07243   0.16000
     Eigenvalues ---    0.16000   0.16000   0.16000   0.16000   0.16000
     Eigenvalues ---    0.16000   0.16000   0.25000   0.25000   0.28519
     Eigenvalues ---    0.28519   0.37230   0.37230   0.37230   0.37230
     Eigenvalues ---    0.37230   0.37230   0.37230   0.37230   0.53930
 RFO step:  Lambda=-9.13859522D-03 EMin= 2.36824200D-03
 Linear search not attempted -- first point.
 Iteration  1 RMS(Cart)=  0.05480639 RMS(Int)=  0.00160438
 Iteration  2 RMS(Cart)=  0.00174496 RMS(Int)=  0.00008301
 Iteration  3 RMS(Cart)=  0.00000231 RMS(Int)=  0.00008299
 Iteration  4 RMS(Cart)=  0.00000000 RMS(Int)=  0.00008299
 ClnCor:  largest displacement from symmetrization is 1.04D-10 for atom     8.
 Variable       Old X    -DE/DX   Delta X   Delta X   Delta X     New X
                                 (Linear)    (Quad)   (Total)
    R1        2.02201   0.01457   0.00000   0.03820   0.03820   2.06021
    R2        2.02201   0.01493   0.00000   0.03915   0.03915   2.06116
    R3        2.02201   0.01299   0.00000   0.03405   0.03405   2.05605
    R4        2.91018  -0.01645   0.00000  -0.05588  -0.05588   2.85430
    R5        2.56096  -0.02871   0.00000  -0.05235  -0.05235   2.50861
    R6        2.91018  -0.01645   0.00000  -0.05588  -0.05588   2.85430
    R7        2.02201   0.00919   0.00000   0.02408   0.02408   2.04609
    R8        2.02201   0.00919   0.00000   0.02408   0.02408   2.04609
    R9        2.02201   0.01493   0.00000   0.03915   0.03915   2.06116
   R10        2.02201   0.01457   0.00000   0.03820   0.03820   2.06021
   R11        2.02201   0.01299   0.00000   0.03405   0.03405   2.05605
    A1        1.91063  -0.00336   0.00000  -0.02398  -0.02401   1.88663
    A2        1.91063  -0.00217   0.00000  -0.00873  -0.00899   1.90165
    A3        1.91063   0.00375   0.00000   0.02218   0.02203   1.93266
    A4        1.91063  -0.00176   0.00000  -0.01040  -0.01046   1.90018
    A5        1.91063   0.00136   0.00000   0.00598   0.00593   1.91657
    A6        1.91063   0.00218   0.00000   0.01495   0.01479   1.92542
    A7        2.09440   0.00589   0.00000   0.02272   0.02272   2.11711
    A8        2.09440  -0.01177   0.00000  -0.04544  -0.04544   2.04896
    A9        2.09440   0.00589   0.00000   0.02272   0.02272   2.11711
   A10        2.09440   0.00231   0.00000   0.01365   0.01365   2.10805
   A11        2.09440   0.00231   0.00000   0.01365   0.01365   2.10805
   A12        2.09440  -0.00462   0.00000  -0.02730  -0.02730   2.06709
   A13        1.91063   0.00136   0.00000   0.00598   0.00593   1.91657
   A14        1.91063   0.00375   0.00000   0.02218   0.02203   1.93266
   A15        1.91063   0.00218   0.00000   0.01495   0.01479   1.92542
   A16        1.91063  -0.00336   0.00000  -0.02398  -0.02401   1.88663
   A17        1.91063  -0.00176   0.00000  -0.01040  -0.01046   1.90018
   A18        1.91063  -0.00217   0.00000  -0.00873  -0.00899   1.90165
    D1       -2.61799   0.00008   0.00000   0.05633   0.05624  -2.56175
    D2        0.52360   0.00008   0.00000   0.05633   0.05624   0.57984
    D3        1.57080   0.00107   0.00000   0.06846   0.06847   1.63927
    D4       -1.57080   0.00107   0.00000   0.06846   0.06847  -1.50232
    D5       -0.52360   0.00107   0.00000   0.06839   0.06847  -0.45513
    D6        2.61799   0.00107   0.00000   0.06839   0.06847   2.68646
    D7        0.00000   0.00099   0.00000   0.02749   0.02749   0.02749
    D8       -3.14159   0.00099   0.00000   0.02749   0.02749  -3.11410
    D9       -3.14159   0.00099   0.00000   0.02749   0.02749  -3.11410
   D10        0.00000   0.00099   0.00000   0.02749   0.02749   0.02749
   D11       -1.57080   0.00107   0.00000   0.06846   0.06847  -1.50232
   D12        0.52360   0.00008   0.00000   0.05633   0.05624   0.57984
   D13        2.61799   0.00107   0.00000   0.06839   0.06847   2.68646
   D14        1.57080   0.00107   0.00000   0.06846   0.06847   1.63927
   D15       -2.61799   0.00008   0.00000   0.05633   0.05624  -2.56175
   D16       -0.52360   0.00107   0.00000   0.06839   0.06847  -0.45513
         Item               Value     Threshold  Converged?
 Maximum Force            0.028708     0.000450     NO 
 RMS     Force            0.008266     0.000300     NO 
 Maximum Displacement     0.153597     0.001800     NO 
 RMS     Displacement     0.055251     0.001200     NO 
 Predicted change in Energy=-4.930313D-03
 GradGradGradGradGradGradGradGradGradGradGradGradGradGradGradGradGradGrad

                          Input orientation:                          
 ---------------------------------------------------------------------
 Center     Atomic      Atomic             Coordinates (Angstroms)
 Number     Number       Type             X           Y           Z
 ---------------------------------------------------------------------
      1          6           0        1.341426   -0.183127   -0.333283
      2          1           0        1.462405   -1.228947   -0.616475
      3          1           0        1.997618    0.016285    0.514838
      4          1           0        1.643709    0.446239   -1.167730
      5          6           0       -0.091129    0.105065    0.048981
      6          6           0       -0.645578    1.286439   -0.194323
      7          1           0       -0.088798    2.066720   -0.697802
      8          1           0       -1.665232    1.492410    0.106036
      9          6           0       -0.868173   -1.003451    0.718898
     10          1           0       -1.313820   -1.651474   -0.036831
     11          1           0       -0.212860   -1.611689    1.342745
     12          1           0       -1.660605   -0.588450    1.338258
 ---------------------------------------------------------------------
                    Distance matrix (angstroms):
                    1          2          3          4          5
     1  C    0.000000
     2  H    1.090217   0.000000
     3  H    1.090716   1.765481   0.000000
     4  H    1.088017   1.772852   1.772329   0.000000
     5  C    1.510429   2.153111   2.141908   2.146264   0.000000
     6  C    2.475303   3.308923   3.017066   2.625699   1.327500
     7  H    2.690767   3.643386   3.166687   2.418340   2.098995
     8  H    3.469931   4.208315   3.970206   3.696762   2.098995
     9  C    2.581152   2.695489   3.048649   3.459844   1.510429
    10  H    3.048649   2.867393   3.748517   3.798199   2.141908
    11  H    2.695489   2.606059   2.867393   3.739573   2.153111
    12  H    3.459844   3.739573   3.798199   4.274231   2.146264
                    6          7          8          9         10
     6  C    0.000000
     7  H    1.082743   0.000000
     8  H    1.082743   1.860412   0.000000
     9  C    2.475303   3.469931   2.690767   0.000000
    10  H    3.017066   3.970206   3.166687   1.090716   0.000000
    11  H    3.308923   4.208315   3.643386   1.090217   1.765481
    12  H    2.625699   3.696762   2.418340   1.088017   1.772329
                   11         12
    11  H    0.000000
    12  H    1.772852   0.000000
 Stoichiometry    C4H8
 Framework group  C2[C2(CC),X(C2H8)]
 Deg. of freedom    15
 Full point group                 C2      NOp   2
 Largest Abelian subgroup         C2      NOp   2
 Largest concise Abelian subgroup C2      NOp   2
                         Standard orientation:                         
 ---------------------------------------------------------------------
 Center     Atomic      Atomic             Coordinates (Angstroms)
 Number     Number       Type             X           Y           Z
 ---------------------------------------------------------------------
      1          6           0        0.000000   -1.290576   -0.672666
      2          1           0        0.558636   -1.177205   -1.601992
      3          1           0       -1.023757   -1.569957   -0.924717
      4          1           0        0.448512   -2.089521   -0.085893
      5          6           0        0.000000   -0.000000    0.112068
      6          6           0        0.000000   -0.000000    1.439569
      7          1           0        0.025569   -0.929855    1.993689
      8          1           0       -0.025569    0.929855    1.993689
      9          6           0       -0.000000    1.290576   -0.672666
     10          1           0        1.023757    1.569957   -0.924717
     11          1           0       -0.558636    1.177205   -1.601992
     12          1           0       -0.448512    2.089521   -0.085893
 ---------------------------------------------------------------------
 Rotational constants (GHZ):           9.3722048           8.2272856           4.6342255
 Standard basis: def2TZVP (5D, 7F)
 There are   100 symmetry adapted cartesian basis functions of A   symmetry.
 There are    92 symmetry adapted cartesian basis functions of B   symmetry.
 There are    89 symmetry adapted basis functions of A   symmetry.
 There are    83 symmetry adapted basis functions of B   symmetry.
   172 basis functions,   268 primitive gaussians,   192 cartesian basis functions
    16 alpha electrons       16 beta electrons
       nuclear repulsion energy       119.8444934294 Hartrees.
 NAtoms=   12 NActive=   12 NUniq=    7 SFac= 2.94D+00 NAtFMM=   60 NAOKFM=F Big=F
 Integral buffers will be    131072 words long.
 Raffenetti 2 integral format.
 Two-electron integral symmetry is turned on.
 Nuclear repulsion after empirical dispersion term =      119.8400299347 Hartrees.
 One-electron integrals computed using PRISM.
   2 Symmetry operations used in ECPInt.
 ECPInt:  NShTT=    2926 NPrTT=    8368 LenC2=    2922 LenP2D=    7272.
 LDataN:  DoStor=T MaxTD1= 6 Len=  172
 NBasis=   172 RedAO= T EigKep=  1.31D-04  NBF=    89    83
 NBsUse=   172 1.00D-06 EigRej= -1.00D+00 NBFU=    89    83
 Initial guess from the checkpoint file:  "methylpropene-opt-3.chk"
 B after Tr=    -0.000000    0.000000    0.000000
         Rot=    0.999996    0.000000   -0.000000    0.002744 Ang=   0.31 deg.
 Initial guess orbital symmetries:
       Occupied  (A) (B) (A) (A) (A) (B) (A) (A) (B) (A) (B) (A)
                 (B) (A) (B) (B)
       Virtual   (B) (A) (B) (A) (B) (A) (B) (A) (A) (B) (A) (B)
                 (B) (A) (A) (B) (B) (A) (A) (B) (B) (A) (A) (B)
                 (A) (B) (A) (A) (B) (A) (B) (B) (A) (A) (B) (A)
                 (B) (B) (A) (B) (A) (A) (B) (B) (A) (A) (B) (A)
                 (B) (B) (A) (A) (B) (A) (A) (B) (A) (B) (A) (B)
                 (B) (A) (B) (A) (B) (A) (B) (B) (A) (B) (B) (A)
                 (A) (B) (A) (A) (B) (B) (A) (B) (A) (B) (A) (B)
                 (B) (A) (A) (B) (B) (A) (A) (A) (B) (B) (A) (B)
                 (A) (A) (B) (B) (A) (A) (B) (A) (B) (A) (A) (B)
                 (A) (B) (A) (B) (B) (A) (A) (B) (B) (A) (B) (A)
                 (B) (A) (B) (A) (B) (A) (B) (A) (A) (A) (B) (B)
                 (A) (B) (A) (B) (B) (A) (B) (A) (B) (A) (B) (B)
                 (A) (A) (B) (A) (B) (A) (B) (A) (A) (B) (A) (A)
 ExpMin= 9.52D-02 ExpMax= 1.36D+04 ExpMxC= 4.63D+02 IAcc=2 IRadAn=         4 AccDes= 0.00D+00
 Harris functional with IExCor= 4639 and IRadAn=       4 diagonalized for initial guess.
 HarFok:  IExCor= 4639 AccDes= 0.00D+00 IRadAn=         4 IDoV= 1 UseB2=F ITyADJ=14
 ICtDFT=  3500011 ScaDFX=  1.000000  1.000000  1.000000  1.000000
 FoFCou: FMM=F IPFlag=           0 FMFlag=      100000 FMFlg1=           0
         NFxFlg=           0 DoJE=T BraDBF=F KetDBF=T FulRan=T
         wScrn=  0.000000 ICntrl=       500 IOpCl=  0 I1Cent=   200000004 NGrid=           0
         NMat0=    1 NMatS0=      1 NMatT0=    0 NMatD0=    1 NMtDS0=    0 NMtDT0=    0
 Petite list used in FoFCou.
 Keep R1 ints in memory in symmetry-blocked form, NReq=332100513.
 Requested convergence on RMS density matrix=1.00D-08 within 128 cycles.
 Requested convergence on MAX density matrix=1.00D-06.
 Requested convergence on             energy=1.00D-06.
 No special actions if energy rises.
 Integral accuracy reduced to 1.0D-05 until final iterations.
 Initial convergence to 1.0D-05 achieved.  Increase integral accuracy.
 SCF Done:  E(RwB97XD) =  -157.228675931     A.U. after   11 cycles
            NFock= 11  Conv=0.77D-08     -V/T= 2.0056
   2 Symmetry operations used in ECPInt.
 ECPInt:  NShTT=    2926 NPrTT=    8368 LenC2=    2922 LenP2D=    7272.
 LDataN:  DoStor=T MaxTD1= 7 Len=  274
 Calling FoFJK, ICntrl=      2127 FMM=F ISym2X=1 I1Cent= 0 IOpClX= 0 NMat=1 NMatS=1 NMatT=0.
 ***** Axes restored to original set *****
 -------------------------------------------------------------------
 Center     Atomic                   Forces (Hartrees/Bohr)
 Number     Number              X              Y              Z
 -------------------------------------------------------------------
      1        6          -0.008659625   -0.000214437    0.000029978
      2        1           0.001449455   -0.000726506   -0.000721551
      3        1           0.001792857   -0.001283885    0.000769360
      4        1           0.002646310    0.000461623   -0.000023800
      5        6          -0.000025831    0.000055038   -0.000011335
      6        6           0.001391483   -0.002964857    0.000610614
      7        1          -0.001480317    0.001549552   -0.000323406
      8        1          -0.000237564    0.002110764   -0.000430438
      9        6           0.005802394    0.006302387   -0.001283795
     10        1          -0.000095152   -0.002333444   -0.000024369
     11        1          -0.000514159   -0.001266345    0.001131979
     12        1          -0.002069852   -0.001689892    0.000276763
 -------------------------------------------------------------------
 Cartesian Forces:  Max     0.008659625 RMS     0.002370012

 GradGradGradGradGradGradGradGradGradGradGradGradGradGradGradGradGradGrad
 Berny optimization.
 Using GEDIIS/GDIIS optimizer.
 FormGI is forming the generalized inverse of G from B-inverse, IUseBI=4.
 Internal  Forces:  Max     0.004861781 RMS     0.001608478
 Search for a local minimum.
 Step number   2 out of a maximum of   55
 All quantities printed in internal units (Hartrees-Bohrs-Radians)
 Mixed Optimization -- RFO/linear search
 Update second derivatives using D2CorX and points    1    2
 DE= -5.57D-03 DEPred=-4.93D-03 R= 1.13D+00
 TightC=F SS=  1.41D+00  RLast= 2.81D-01 DXNew= 5.0454D-01 8.4243D-01
 Trust test= 1.13D+00 RLast= 2.81D-01 DXMaxT set to 5.05D-01
 ITU=  1  0
 Use linear search instead of GDIIS.
     Eigenvalues ---    0.00225   0.00237   0.00884   0.02681   0.02687
     Eigenvalues ---    0.06956   0.07019   0.07116   0.07134   0.14238
     Eigenvalues ---    0.16000   0.16000   0.16000   0.16000   0.16000
     Eigenvalues ---    0.16000   0.16077   0.23466   0.25000   0.28515
     Eigenvalues ---    0.28519   0.37191   0.37230   0.37230   0.37230
     Eigenvalues ---    0.37230   0.37230   0.37230   0.38208   0.56951
 RFO step:  Lambda=-2.25848071D-03 EMin= 2.24813934D-03
 Quartic linear search produced a step of  0.26325.
 Iteration  1 RMS(Cart)=  0.13303176 RMS(Int)=  0.01140608
 Iteration  2 RMS(Cart)=  0.01218684 RMS(Int)=  0.00012179
 Iteration  3 RMS(Cart)=  0.00008556 RMS(Int)=  0.00010311
 Iteration  4 RMS(Cart)=  0.00000001 RMS(Int)=  0.00010311
 ClnCor:  largest displacement from symmetrization is 1.21D-12 for atom    12.
 Variable       Old X    -DE/DX   Delta X   Delta X   Delta X     New X
                                 (Linear)    (Quad)   (Total)
    R1        2.06021   0.00105   0.01006  -0.00221   0.00784   2.06806
    R2        2.06116   0.00144   0.01031  -0.00106   0.00924   2.07040
    R3        2.05605   0.00102   0.00896  -0.00168   0.00728   2.06333
    R4        2.85430  -0.00231  -0.01471  -0.00145  -0.01617   2.83813
    R5        2.50861   0.00078  -0.01378   0.00935  -0.00443   2.50418
    R6        2.85430  -0.00231  -0.01471  -0.00145  -0.01617   2.83813
    R7        2.04609   0.00051   0.00634  -0.00189   0.00445   2.05054
    R8        2.04609   0.00051   0.00634  -0.00189   0.00445   2.05054
    R9        2.06116   0.00144   0.01031  -0.00106   0.00924   2.07040
   R10        2.06021   0.00105   0.01006  -0.00221   0.00784   2.06806
   R11        2.05605   0.00102   0.00896  -0.00168   0.00728   2.06333
    A1        1.88663  -0.00180  -0.00632  -0.01481  -0.02114   1.86549
    A2        1.90165  -0.00156  -0.00237  -0.00648  -0.00915   1.89249
    A3        1.93266   0.00119   0.00580   0.00502   0.01065   1.94331
    A4        1.90018  -0.00176  -0.00275  -0.01047  -0.01335   1.88683
    A5        1.91657   0.00094   0.00156   0.00413   0.00562   1.92219
    A6        1.92542   0.00283   0.00389   0.02153   0.02519   1.95060
    A7        2.11711   0.00243   0.00598   0.00834   0.01432   2.13143
    A8        2.04896  -0.00486  -0.01196  -0.01667  -0.02863   2.02032
    A9        2.11711   0.00243   0.00598   0.00834   0.01432   2.13143
   A10        2.10805   0.00143   0.00359   0.00860   0.01219   2.12024
   A11        2.10805   0.00143   0.00359   0.00860   0.01219   2.12024
   A12        2.06709  -0.00285  -0.00719  -0.01720  -0.02439   2.04271
   A13        1.91657   0.00094   0.00156   0.00413   0.00562   1.92219
   A14        1.93266   0.00119   0.00580   0.00502   0.01065   1.94331
   A15        1.92542   0.00283   0.00389   0.02153   0.02519   1.95060
   A16        1.88663  -0.00180  -0.00632  -0.01481  -0.02114   1.86549
   A17        1.90018  -0.00176  -0.00275  -0.01047  -0.01335   1.88683
   A18        1.90165  -0.00156  -0.00237  -0.00648  -0.00915   1.89249
    D1       -2.56175   0.00031   0.01481   0.17141   0.18610  -2.37565
    D2        0.57984   0.00031   0.01481   0.17141   0.18610   0.76594
    D3        1.63927   0.00120   0.01803   0.18399   0.20207   1.84134
    D4       -1.50232   0.00120   0.01803   0.18399   0.20207  -1.30025
    D5       -0.45513   0.00100   0.01802   0.18078   0.19887  -0.25626
    D6        2.68646   0.00100   0.01802   0.18078   0.19887   2.88533
    D7        0.02749   0.00022   0.00724   0.00311   0.01035   0.03784
    D8       -3.11410   0.00022   0.00724   0.00311   0.01035  -3.10375
    D9       -3.11410   0.00022   0.00724   0.00311   0.01035  -3.10375
   D10        0.02749   0.00022   0.00724   0.00311   0.01035   0.03784
   D11       -1.50232   0.00120   0.01803   0.18399   0.20207  -1.30025
   D12        0.57984   0.00031   0.01481   0.17141   0.18610   0.76594
   D13        2.68646   0.00100   0.01802   0.18078   0.19887   2.88533
   D14        1.63927   0.00120   0.01803   0.18399   0.20207   1.84134
   D15       -2.56175   0.00031   0.01481   0.17141   0.18610  -2.37565
   D16       -0.45513   0.00100   0.01802   0.18078   0.19887  -0.25626
         Item               Value     Threshold  Converged?
 Maximum Force            0.004862     0.000450     NO 
 RMS     Force            0.001608     0.000300     NO 
 Maximum Displacement     0.403116     0.001800     NO 
 RMS     Displacement     0.134314     0.001200     NO 
 Predicted change in Energy=-1.932167D-03
 GradGradGradGradGradGradGradGradGradGradGradGradGradGradGradGradGradGrad

                          Input orientation:                          
 ---------------------------------------------------------------------
 Center     Atomic      Atomic             Coordinates (Angstroms)
 Number     Number       Type             X           Y           Z
 ---------------------------------------------------------------------
      1          6           0        1.312813   -0.197795   -0.357929
      2          1           0        1.383977   -1.193770   -0.805825
      3          1           0        1.966009   -0.197035    0.521670
      4          1           0        1.703680    0.530360   -1.071506
      5          6           0       -0.098338    0.120426    0.045818
      6          6           0       -0.651808    1.299713   -0.197057
      7          1           0       -0.116541    2.077546   -0.731754
      8          1           0       -1.660413    1.530431    0.129928
      9          6           0       -0.842412   -0.982707    0.742293
     10          1           0       -1.133616   -1.754769    0.021544
     11          1           0       -0.216934   -1.471079    1.495891
     12          1           0       -1.747454   -0.615300    1.230238
 ---------------------------------------------------------------------
                    Distance matrix (angstroms):
                    1          2          3          4          5
     1  C    0.000000
     2  H    1.094368   0.000000
     3  H    1.095609   1.759115   0.000000
     4  H    1.091870   1.773534   1.770912   0.000000
     5  C    1.501874   2.156308   2.142136   2.159566   0.000000
     6  C    2.475510   3.276046   3.099966   2.627715   1.325154
     7  H    2.712928   3.599799   3.328934   2.412969   2.106007
     8  H    3.473449   4.191088   4.035906   3.709543   2.106007
     9  C    2.543928   2.719931   2.924583   3.473013   1.501874
    10  H    2.924583   2.708788   3.504902   3.803528   2.142136
    11  H    2.719931   2.817394   2.708788   3.779688   2.156308
    12  H    3.473013   3.779688   3.803528   4.303590   2.159566
                    6          7          8          9         10
     6  C    0.000000
     7  H    1.085097   0.000000
     8  H    1.085097   1.850776   0.000000
     9  C    2.475510   3.473449   2.712928   0.000000
    10  H    3.099966   4.035906   3.328934   1.095609   0.000000
    11  H    3.276046   4.191088   3.599799   1.094368   1.759115
    12  H    2.627715   3.709543   2.412969   1.091870   1.770912
                   11         12
    11  H    0.000000
    12  H    1.773534   0.000000
 Stoichiometry    C4H8
 Framework group  C2[C2(CC),X(C2H8)]
 Deg. of freedom    15
 Full point group                 C2      NOp   2
 Largest Abelian subgroup         C2      NOp   2
 Largest concise Abelian subgroup C2      NOp   2
                         Standard orientation:                         
 ---------------------------------------------------------------------
 Center     Atomic      Atomic             Coordinates (Angstroms)
 Number     Number       Type             X           Y           Z
 ---------------------------------------------------------------------
      1          6           0       -0.000000   -1.271964   -0.675347
      2          1           0        0.706603   -1.218663   -1.509321
      3          1           0       -0.991243   -1.445172   -1.108700
      4          1           0        0.257027   -2.136389   -0.059810
      5          6           0       -0.000000   -0.000000    0.123235
      6          6           0       -0.000000   -0.000000    1.448389
      7          1           0        0.035010   -0.924725    2.015039
      8          1           0       -0.035010    0.924725    2.015039
      9          6           0        0.000000    1.271964   -0.675347
     10          1           0        0.991243    1.445172   -1.108700
     11          1           0       -0.706603    1.218663   -1.509321
     12          1           0       -0.257027    2.136389   -0.059810
 ---------------------------------------------------------------------
 Rotational constants (GHZ):           9.2467013           8.4119691           4.6583608
 Standard basis: def2TZVP (5D, 7F)
 There are   100 symmetry adapted cartesian basis functions of A   symmetry.
 There are    92 symmetry adapted cartesian basis functions of B   symmetry.
 There are    89 symmetry adapted basis functions of A   symmetry.
 There are    83 symmetry adapted basis functions of B   symmetry.
   172 basis functions,   268 primitive gaussians,   192 cartesian basis functions
    16 alpha electrons       16 beta electrons
       nuclear repulsion energy       120.0058766762 Hartrees.
 NAtoms=   12 NActive=   12 NUniq=    7 SFac= 2.94D+00 NAtFMM=   60 NAOKFM=F Big=F
 Integral buffers will be    131072 words long.
 Raffenetti 2 integral format.
 Two-electron integral symmetry is turned on.
 Nuclear repulsion after empirical dispersion term =      120.0014000830 Hartrees.
 One-electron integrals computed using PRISM.
   2 Symmetry operations used in ECPInt.
 ECPInt:  NShTT=    2926 NPrTT=    8368 LenC2=    2922 LenP2D=    7280.
 LDataN:  DoStor=T MaxTD1= 6 Len=  172
 NBasis=   172 RedAO= T EigKep=  1.26D-04  NBF=    89    83
 NBsUse=   172 1.00D-06 EigRej= -1.00D+00 NBFU=    89    83
 Initial guess from the checkpoint file:  "methylpropene-opt-3.chk"
 B after Tr=     0.000000   -0.000000   -0.000000
         Rot=    0.999966    0.000000   -0.000000    0.008280 Ang=   0.95 deg.
 Initial guess orbital symmetries:
       Occupied  (A) (B) (A) (A) (A) (B) (A) (A) (B) (A) (B) (A)
                 (B) (A) (B) (B)
       Virtual   (B) (A) (B) (A) (B) (A) (B) (A) (A) (B) (B) (A)
                 (A) (B) (A) (B) (A) (B) (B) (A) (B) (A) (A) (B)
                 (A) (B) (A) (A) (B) (A) (B) (B) (A) (B) (A) (A)
                 (B) (B) (A) (A) (B) (A) (B) (B) (A) (A) (B) (A)
                 (B) (B) (A) (A) (A) (B) (A) (B) (A) (B) (A) (B)
                 (B) (A) (B) (A) (B) (A) (B) (B) (A) (B) (B) (A)
                 (A) (A) (B) (A) (B) (B) (A) (B) (A) (B) (A) (B)
                 (A) (B) (A) (B) (A) (B) (A) (A) (B) (A) (B) (A)
                 (B) (A) (B) (B) (A) (B) (A) (A) (B) (A) (B) (A)
                 (A) (A) (B) (B) (B) (A) (A) (B) (B) (A) (A) (B)
                 (B) (A) (B) (B) (A) (A) (B) (A) (A) (A) (B) (B)
                 (A) (B) (A) (B) (B) (A) (B) (A) (A) (B) (B) (B)
                 (A) (A) (B) (A) (B) (A) (B) (A) (A) (B) (A) (A)
 ExpMin= 9.52D-02 ExpMax= 1.36D+04 ExpMxC= 4.63D+02 IAcc=2 IRadAn=         4 AccDes= 0.00D+00
 Harris functional with IExCor= 4639 and IRadAn=       4 diagonalized for initial guess.
 HarFok:  IExCor= 4639 AccDes= 0.00D+00 IRadAn=         4 IDoV= 1 UseB2=F ITyADJ=14
 ICtDFT=  3500011 ScaDFX=  1.000000  1.000000  1.000000  1.000000
 FoFCou: FMM=F IPFlag=           0 FMFlag=      100000 FMFlg1=           0
         NFxFlg=           0 DoJE=T BraDBF=F KetDBF=T FulRan=T
         wScrn=  0.000000 ICntrl=       500 IOpCl=  0 I1Cent=   200000004 NGrid=           0
         NMat0=    1 NMatS0=      1 NMatT0=    0 NMatD0=    1 NMtDS0=    0 NMtDT0=    0
 Petite list used in FoFCou.
 Keep R1 ints in memory in symmetry-blocked form, NReq=332100513.
 Requested convergence on RMS density matrix=1.00D-08 within 128 cycles.
 Requested convergence on MAX density matrix=1.00D-06.
 Requested convergence on             energy=1.00D-06.
 No special actions if energy rises.
 Integral accuracy reduced to 1.0D-05 until final iterations.
 Initial convergence to 1.0D-05 achieved.  Increase integral accuracy.
 SCF Done:  E(RwB97XD) =  -157.230704561     A.U. after   13 cycles
            NFock= 13  Conv=0.34D-08     -V/T= 2.0057
   2 Symmetry operations used in ECPInt.
 ECPInt:  NShTT=    2926 NPrTT=    8368 LenC2=    2922 LenP2D=    7280.
 LDataN:  DoStor=T MaxTD1= 7 Len=  274
 Calling FoFJK, ICntrl=      2127 FMM=F ISym2X=1 I1Cent= 0 IOpClX= 0 NMat=1 NMatS=1 NMatT=0.
 ***** Axes restored to original set *****
 -------------------------------------------------------------------
 Center     Atomic                   Forces (Hartrees/Bohr)
 Number     Number              X              Y              Z
 -------------------------------------------------------------------
      1        6           0.000975379    0.000091639   -0.001235850
      2        1          -0.000475133    0.000856407    0.000109548
      3        1          -0.000732907   -0.000718511   -0.000734333
      4        1          -0.000254701   -0.000603606    0.001259430
      5        6           0.000915559   -0.001950796    0.000401767
      6        6          -0.001289962    0.002748543   -0.000566064
      7        1          -0.000403617   -0.000495951    0.000852663
      8        1           0.000762022   -0.000267708   -0.000695386
      9        6          -0.000892412   -0.000268417    0.001272258
     10        1           0.000898905    0.000364815    0.000807176
     11        1          -0.000310498    0.000817550   -0.000454300
     12        1           0.000807364   -0.000573964   -0.001016908
 -------------------------------------------------------------------
 Cartesian Forces:  Max     0.002748543 RMS     0.000924190

 GradGradGradGradGradGradGradGradGradGradGradGradGradGradGradGradGradGrad
 Berny optimization.
 Using GEDIIS/GDIIS optimizer.
 FormGI is forming the generalized inverse of G from B-inverse, IUseBI=4.
 Internal  Forces:  Max     0.002230396 RMS     0.000668135
 Search for a local minimum.
 Step number   3 out of a maximum of   55
 All quantities printed in internal units (Hartrees-Bohrs-Radians)
 Mixed Optimization -- En-DIIS/RFO-DIIS
 Update second derivatives using D2CorX and points    2    3
 DE= -2.03D-03 DEPred=-1.93D-03 R= 1.05D+00
 TightC=F SS=  1.41D+00  RLast= 6.83D-01 DXNew= 8.4853D-01 2.0492D+00
 Trust test= 1.05D+00 RLast= 6.83D-01 DXMaxT set to 8.49D-01
 ITU=  1  1  0
 Use linear search instead of GDIIS.
     Eigenvalues ---    0.00199   0.00237   0.00906   0.02681   0.02748
     Eigenvalues ---    0.06759   0.06784   0.06923   0.07042   0.14815
     Eigenvalues ---    0.16000   0.16000   0.16000   0.16000   0.16000
     Eigenvalues ---    0.16034   0.16141   0.23084   0.25000   0.28491
     Eigenvalues ---    0.28519   0.37194   0.37230   0.37230   0.37230
     Eigenvalues ---    0.37230   0.37230   0.37257   0.39318   0.57118
 RFO step:  Lambda=-4.85469657D-04 EMin= 1.98530508D-03
 Quartic linear search produced a step of  0.53695.
 Iteration  1 RMS(Cart)=  0.12195784 RMS(Int)=  0.00957660
 Iteration  2 RMS(Cart)=  0.01004441 RMS(Int)=  0.00005908
 Iteration  3 RMS(Cart)=  0.00005132 RMS(Int)=  0.00004428
 Iteration  4 RMS(Cart)=  0.00000000 RMS(Int)=  0.00004428
 ClnCor:  largest displacement from symmetrization is 9.43D-13 for atom    12.
 Variable       Old X    -DE/DX   Delta X   Delta X   Delta X     New X
                                 (Linear)    (Quad)   (Total)
    R1        2.06806  -0.00085   0.00421  -0.00419   0.00002   2.06808
    R2        2.07040  -0.00103   0.00496  -0.00547  -0.00051   2.06989
    R3        2.06333  -0.00132   0.00391  -0.00608  -0.00217   2.06116
    R4        2.83813  -0.00022  -0.00868   0.00228  -0.00640   2.83173
    R5        2.50418   0.00223  -0.00238   0.00417   0.00179   2.50597
    R6        2.83813  -0.00022  -0.00868   0.00228  -0.00640   2.83173
    R7        2.05054  -0.00097   0.00239  -0.00414  -0.00175   2.04879
    R8        2.05054  -0.00097   0.00239  -0.00414  -0.00175   2.04879
    R9        2.07040  -0.00103   0.00496  -0.00547  -0.00051   2.06989
   R10        2.06806  -0.00085   0.00421  -0.00419   0.00002   2.06808
   R11        2.06333  -0.00132   0.00391  -0.00608  -0.00217   2.06116
    A1        1.86549   0.00003  -0.01135   0.00654  -0.00482   1.86067
    A2        1.89249   0.00024  -0.00492   0.00613   0.00109   1.89358
    A3        1.94331  -0.00062   0.00572  -0.01022  -0.00458   1.93873
    A4        1.88683   0.00005  -0.00717   0.00815   0.00091   1.88774
    A5        1.92219   0.00007   0.00302  -0.00161   0.00137   1.92356
    A6        1.95060   0.00024   0.01352  -0.00775   0.00567   1.95628
    A7        2.13143   0.00044   0.00769  -0.00254   0.00515   2.13658
    A8        2.02032  -0.00088  -0.01537   0.00507  -0.01030   2.01002
    A9        2.13143   0.00044   0.00769  -0.00254   0.00515   2.13658
   A10        2.12024   0.00006   0.00655  -0.00426   0.00228   2.12252
   A11        2.12024   0.00006   0.00655  -0.00426   0.00228   2.12252
   A12        2.04271  -0.00013  -0.01309   0.00852  -0.00457   2.03814
   A13        1.92219   0.00007   0.00302  -0.00161   0.00137   1.92356
   A14        1.94331  -0.00062   0.00572  -0.01022  -0.00458   1.93873
   A15        1.95060   0.00024   0.01352  -0.00775   0.00567   1.95628
   A16        1.86549   0.00003  -0.01135   0.00654  -0.00482   1.86067
   A17        1.88683   0.00005  -0.00717   0.00815   0.00091   1.88774
   A18        1.89249   0.00024  -0.00492   0.00613   0.00109   1.89358
    D1       -2.37565   0.00039   0.09993   0.07640   0.17629  -2.19937
    D2        0.76594   0.00039   0.09993   0.07640   0.17629   0.94223
    D3        1.84134   0.00070   0.10850   0.07573   0.18425   2.02560
    D4       -1.30025   0.00070   0.10850   0.07573   0.18425  -1.11600
    D5       -0.25626   0.00043   0.10678   0.07161   0.17842  -0.07784
    D6        2.88533   0.00043   0.10678   0.07161   0.17842   3.06375
    D7        0.03784  -0.00037   0.00556  -0.02321  -0.01765   0.02019
    D8       -3.10375  -0.00037   0.00556  -0.02321  -0.01765  -3.12140
    D9       -3.10375  -0.00037   0.00556  -0.02321  -0.01765  -3.12140
   D10        0.03784  -0.00037   0.00556  -0.02321  -0.01765   0.02019
   D11       -1.30025   0.00070   0.10850   0.07573   0.18425  -1.11600
   D12        0.76594   0.00039   0.09993   0.07640   0.17629   0.94223
   D13        2.88533   0.00043   0.10678   0.07161   0.17842   3.06375
   D14        1.84134   0.00070   0.10850   0.07573   0.18425   2.02560
   D15       -2.37565   0.00039   0.09993   0.07640   0.17629  -2.19937
   D16       -0.25626   0.00043   0.10678   0.07161   0.17842  -0.07784
         Item               Value     Threshold  Converged?
 Maximum Force            0.002230     0.000450     NO 
 RMS     Force            0.000668     0.000300     NO 
 Maximum Displacement     0.362731     0.001800     NO 
 RMS     Displacement     0.122224     0.001200     NO 
 Predicted change in Energy=-7.530548D-04
 GradGradGradGradGradGradGradGradGradGradGradGradGradGradGradGradGradGrad

                          Input orientation:                          
 ---------------------------------------------------------------------
 Center     Atomic      Atomic             Coordinates (Angstroms)
 Number     Number       Type             X           Y           Z
 ---------------------------------------------------------------------
      1          6           0        1.295724   -0.209650   -0.382796
      2          1           0        1.315740   -1.129094   -0.976001
      3          1           0        1.927177   -0.388984    0.494057
      4          1           0        1.748270    0.590643   -0.969654
      5          6           0       -0.100791    0.125651    0.044742
      6          6           0       -0.654656    1.305781   -0.198307
      7          1           0       -0.124254    2.082099   -0.738150
      8          1           0       -1.659756    1.540910    0.133228
      9          6           0       -0.826280   -0.968813    0.766741
     10          1           0       -0.969869   -1.828980    0.103973
     11          1           0       -0.246637   -1.327073    1.623089
     12          1           0       -1.805707   -0.646471    1.122391
 ---------------------------------------------------------------------
                    Distance matrix (angstroms):
                    1          2          3          4          5
     1  C    0.000000
     2  H    1.094381   0.000000
     3  H    1.095338   1.755759   0.000000
     4  H    1.090719   1.773307   1.770347   0.000000
     5  C    1.498489   2.150083   2.139950   2.159685   0.000000
     6  C    2.476803   3.227365   3.165037   2.623061   1.326102
     7  H    2.719326   3.527310   3.439907   2.405074   2.107406
     8  H    3.473558   4.148841   4.089105   3.705940   2.107406
     9  C    2.529954   2.766060   2.827028   3.474950   1.498489
    10  H    2.827028   2.623012   3.258624   3.794144   2.139950
    11  H    2.766060   3.038995   2.623012   3.792045   2.150083
    12  H    3.474950   3.792045   3.794144   4.305561   2.159685
                    6          7          8          9         10
     6  C    0.000000
     7  H    1.084171   0.000000
     8  H    1.084171   1.846605   0.000000
     9  C    2.476803   3.473558   2.719326   0.000000
    10  H    3.165037   4.089105   3.439907   1.095338   0.000000
    11  H    3.227365   4.148841   3.527310   1.094381   1.755759
    12  H    2.623061   3.705940   2.405074   1.090719   1.770347
                   11         12
    11  H    0.000000
    12  H    1.773307   0.000000
 Stoichiometry    C4H8
 Framework group  C2[C2(CC),X(C2H8)]
 Deg. of freedom    15
 Full point group                 C2      NOp   2
 Largest Abelian subgroup         C2      NOp   2
 Largest concise Abelian subgroup C2      NOp   2
                         Standard orientation:                         
 ---------------------------------------------------------------------
 Center     Atomic      Atomic             Coordinates (Angstroms)
 Number     Number       Type             X           Y           Z
 ---------------------------------------------------------------------
      1          6           0        0.000000   -1.264977   -0.676542
      2          1           0        0.825966   -1.275403   -1.394414
      3          1           0       -0.923403   -1.342380   -1.260581
      4          1           0        0.078593   -2.151345   -0.045794
      5          6           0        0.000000   -0.000000    0.126765
      6          6           0        0.000000   -0.000000    1.452867
      7          1           0        0.018644   -0.923114    2.021145
      8          1           0       -0.018644    0.923114    2.021145
      9          6           0       -0.000000    1.264977   -0.676542
     10          1           0        0.923403    1.342380   -1.260581
     11          1           0       -0.825966    1.275403   -1.394414
     12          1           0       -0.078593    2.151345   -0.045794
 ---------------------------------------------------------------------
 Rotational constants (GHZ):           9.1982966           8.4982626           4.6709038
 Standard basis: def2TZVP (5D, 7F)
 There are   100 symmetry adapted cartesian basis functions of A   symmetry.
 There are    92 symmetry adapted cartesian basis functions of B   symmetry.
 There are    89 symmetry adapted basis functions of A   symmetry.
 There are    83 symmetry adapted basis functions of B   symmetry.
   172 basis functions,   268 primitive gaussians,   192 cartesian basis functions
    16 alpha electrons       16 beta electrons
       nuclear repulsion energy       120.1378754699 Hartrees.
 NAtoms=   12 NActive=   12 NUniq=    7 SFac= 2.94D+00 NAtFMM=   60 NAOKFM=F Big=F
 Integral buffers will be    131072 words long.
 Raffenetti 2 integral format.
 Two-electron integral symmetry is turned on.
 Nuclear repulsion after empirical dispersion term =      120.1333893870 Hartrees.
 One-electron integrals computed using PRISM.
   2 Symmetry operations used in ECPInt.
 ECPInt:  NShTT=    2926 NPrTT=    8368 LenC2=    2922 LenP2D=    7276.
 LDataN:  DoStor=T MaxTD1= 6 Len=  172
 NBasis=   172 RedAO= T EigKep=  1.25D-04  NBF=    89    83
 NBsUse=   172 1.00D-06 EigRej= -1.00D+00 NBFU=    89    83
 Initial guess from the checkpoint file:  "methylpropene-opt-3.chk"
 B after Tr=    -0.000000    0.000000    0.000000
         Rot=    0.999972   -0.000000   -0.000000    0.007421 Ang=   0.85 deg.
 Initial guess orbital symmetries:
       Occupied  (A) (B) (A) (A) (A) (B) (A) (A) (B) (A) (B) (A)
                 (B) (A) (B) (B)
       Virtual   (B) (A) (B) (A) (B) (B) (A) (A) (A) (B) (A) (B)
                 (A) (B) (A) (A) (B) (B) (B) (A) (B) (A) (B) (A)
                 (A) (B) (A) (B) (A) (B) (A) (B) (A) (B) (A) (A)
                 (B) (B) (A) (A) (B) (A) (B) (A) (A) (B) (A) (B)
                 (B) (A) (B) (A) (A) (B) (A) (B) (A) (B) (A) (B)
                 (B) (A) (B) (A) (B) (A) (B) (B) (A) (B) (B) (A)
                 (A) (A) (B) (A) (B) (B) (A) (B) (A) (A) (B) (A)
                 (B) (A) (B) (A) (B) (A) (B) (A) (B) (A) (B) (A)
                 (B) (B) (A) (B) (A) (B) (A) (A) (B) (B) (A) (A)
                 (A) (B) (A) (B) (A) (B) (B) (A) (A) (B) (A) (B)
                 (B) (A) (B) (B) (A) (B) (A) (A) (A) (A) (B) (B)
                 (A) (B) (A) (B) (B) (A) (B) (A) (B) (A) (B) (A)
                 (B) (B) (A) (A) (A) (B) (B) (A) (A) (B) (A) (A)
 ExpMin= 9.52D-02 ExpMax= 1.36D+04 ExpMxC= 4.63D+02 IAcc=2 IRadAn=         4 AccDes= 0.00D+00
 Harris functional with IExCor= 4639 and IRadAn=       4 diagonalized for initial guess.
 HarFok:  IExCor= 4639 AccDes= 0.00D+00 IRadAn=         4 IDoV= 1 UseB2=F ITyADJ=14
 ICtDFT=  3500011 ScaDFX=  1.000000  1.000000  1.000000  1.000000
 FoFCou: FMM=F IPFlag=           0 FMFlag=      100000 FMFlg1=           0
         NFxFlg=           0 DoJE=T BraDBF=F KetDBF=T FulRan=T
         wScrn=  0.000000 ICntrl=       500 IOpCl=  0 I1Cent=   200000004 NGrid=           0
         NMat0=    1 NMatS0=      1 NMatT0=    0 NMatD0=    1 NMtDS0=    0 NMtDT0=    0
 Petite list used in FoFCou.
 Keep R1 ints in memory in symmetry-blocked form, NReq=332100513.
 Requested convergence on RMS density matrix=1.00D-08 within 128 cycles.
 Requested convergence on MAX density matrix=1.00D-06.
 Requested convergence on             energy=1.00D-06.
 No special actions if energy rises.
 Integral accuracy reduced to 1.0D-05 until final iterations.
 Initial convergence to 1.0D-05 achieved.  Increase integral accuracy.
 SCF Done:  E(RwB97XD) =  -157.231435404     A.U. after   11 cycles
            NFock= 11  Conv=0.30D-08     -V/T= 2.0056
   2 Symmetry operations used in ECPInt.
 ECPInt:  NShTT=    2926 NPrTT=    8368 LenC2=    2922 LenP2D=    7276.
 LDataN:  DoStor=T MaxTD1= 7 Len=  274
 Calling FoFJK, ICntrl=      2127 FMM=F ISym2X=1 I1Cent= 0 IOpClX= 0 NMat=1 NMatS=1 NMatT=0.
 ***** Axes restored to original set *****
 -------------------------------------------------------------------
 Center     Atomic                   Forces (Hartrees/Bohr)
 Number     Number              X              Y              Z
 -------------------------------------------------------------------
      1        6           0.002478966    0.000042478   -0.000349645
      2        1          -0.000405831    0.000545783    0.000079312
      3        1          -0.000397916   -0.000099013   -0.000674757
      4        1          -0.000496217   -0.000366519    0.000349996
      5        6           0.000123932   -0.000264063    0.000054384
      6        6          -0.000753112    0.001604668   -0.000330482
      7        1           0.000243799   -0.000334436    0.000434444
      8        1           0.000156385   -0.000518243   -0.000258834
      9        6          -0.001699195   -0.001703949    0.000691826
     10        1           0.000229387    0.000458099    0.000600803
     11        1          -0.000129339    0.000594512   -0.000314157
     12        1           0.000649140    0.000040683   -0.000282890
 -------------------------------------------------------------------
 Cartesian Forces:  Max     0.002478966 RMS     0.000741411

 GradGradGradGradGradGradGradGradGradGradGradGradGradGradGradGradGradGrad
 Berny optimization.
 Using GEDIIS/GDIIS optimizer.
 FormGI is forming the generalized inverse of G from B-inverse, IUseBI=4.
 Internal  Forces:  Max     0.001241108 RMS     0.000486179
 Search for a local minimum.
 Step number   4 out of a maximum of   55
 All quantities printed in internal units (Hartrees-Bohrs-Radians)
 Mixed Optimization -- En-DIIS/RFO-DIIS
 Swapping is turned off.
 Update second derivatives using D2CorX and points    3    4
 DE= -7.31D-04 DEPred=-7.53D-04 R= 9.71D-01
 TightC=F SS=  1.41D+00  RLast= 6.24D-01 DXNew= 1.4270D+00 1.8714D+00
 Trust test= 9.71D-01 RLast= 6.24D-01 DXMaxT set to 1.43D+00
 ITU=  1  1  1  0
     Eigenvalues ---    0.00204   0.00237   0.00914   0.02681   0.02697
     Eigenvalues ---    0.06752   0.06790   0.06931   0.07053   0.15005
     Eigenvalues ---    0.16000   0.16000   0.16000   0.16000   0.16022
     Eigenvalues ---    0.16053   0.16071   0.23635   0.25000   0.28519
     Eigenvalues ---    0.28765   0.37210   0.37230   0.37230   0.37230
     Eigenvalues ---    0.37230   0.37230   0.37238   0.38630   0.56578
 En-DIIS/RFO-DIIS/Sim-DIIS IScMMF=       -3 using points:     4    3
 RFO step:  Lambda=-1.88329139D-04.
 DidBck=F Rises=F RFO-DIIS coefs:    1.42727   -0.42727
 Iteration  1 RMS(Cart)=  0.05295833 RMS(Int)=  0.00181675
 Iteration  2 RMS(Cart)=  0.00187314 RMS(Int)=  0.00000696
 Iteration  3 RMS(Cart)=  0.00000160 RMS(Int)=  0.00000685
 Iteration  4 RMS(Cart)=  0.00000000 RMS(Int)=  0.00000685
 ClnCor:  largest displacement from symmetrization is 2.50D-12 for atom    12.
 Variable       Old X    -DE/DX   Delta X   Delta X   Delta X     New X
                                 (Linear)    (Quad)   (Total)
    R1        2.06808  -0.00051   0.00001  -0.00121  -0.00120   2.06688
    R2        2.06989  -0.00075  -0.00022  -0.00195  -0.00217   2.06772
    R3        2.06116  -0.00066  -0.00093  -0.00115  -0.00208   2.05908
    R4        2.83173   0.00124  -0.00273   0.00709   0.00436   2.83609
    R5        2.50597   0.00085   0.00077   0.00053   0.00130   2.50727
    R6        2.83173   0.00124  -0.00273   0.00709   0.00436   2.83609
    R7        2.04879  -0.00034  -0.00075  -0.00025  -0.00099   2.04779
    R8        2.04879  -0.00034  -0.00075  -0.00025  -0.00099   2.04779
    R9        2.06989  -0.00075  -0.00022  -0.00195  -0.00217   2.06772
   R10        2.06808  -0.00051   0.00001  -0.00121  -0.00120   2.06688
   R11        2.06116  -0.00066  -0.00093  -0.00115  -0.00208   2.05908
    A1        1.86067   0.00015  -0.00206   0.00343   0.00138   1.86205
    A2        1.89358   0.00021   0.00047  -0.00090  -0.00045   1.89313
    A3        1.93873  -0.00056  -0.00196  -0.00402  -0.00598   1.93275
    A4        1.88774   0.00016   0.00039   0.00293   0.00331   1.89105
    A5        1.92356   0.00039   0.00059   0.00420   0.00478   1.92834
    A6        1.95628  -0.00032   0.00242  -0.00512  -0.00271   1.95357
    A7        2.13658  -0.00050   0.00220  -0.00422  -0.00202   2.13456
    A8        2.01002   0.00101  -0.00440   0.00844   0.00404   2.01406
    A9        2.13658  -0.00050   0.00220  -0.00422  -0.00202   2.13456
   A10        2.12252  -0.00024   0.00098  -0.00277  -0.00179   2.12073
   A11        2.12252  -0.00024   0.00098  -0.00277  -0.00179   2.12073
   A12        2.03814   0.00049  -0.00195   0.00554   0.00359   2.04173
   A13        1.92356   0.00039   0.00059   0.00420   0.00478   1.92834
   A14        1.93873  -0.00056  -0.00196  -0.00402  -0.00598   1.93275
   A15        1.95628  -0.00032   0.00242  -0.00512  -0.00271   1.95357
   A16        1.86067   0.00015  -0.00206   0.00343   0.00138   1.86205
   A17        1.88774   0.00016   0.00039   0.00293   0.00331   1.89105
   A18        1.89358   0.00021   0.00047  -0.00090  -0.00045   1.89313
    D1       -2.19937   0.00029   0.07532   0.00389   0.07921  -2.12016
    D2        0.94223   0.00029   0.07532   0.00389   0.07921   1.02143
    D3        2.02560   0.00020   0.07873  -0.00052   0.07821   2.10381
    D4       -1.11600   0.00020   0.07873  -0.00052   0.07821  -1.03779
    D5       -0.07784  -0.00006   0.07623  -0.00372   0.07252  -0.00532
    D6        3.06375  -0.00006   0.07623  -0.00372   0.07252   3.13627
    D7        0.02019  -0.00030  -0.00754  -0.00869  -0.01623   0.00396
    D8       -3.12140  -0.00030  -0.00754  -0.00869  -0.01623  -3.13763
    D9       -3.12140  -0.00030  -0.00754  -0.00869  -0.01623  -3.13763
   D10        0.02019  -0.00030  -0.00754  -0.00869  -0.01623   0.00396
   D11       -1.11600   0.00020   0.07873  -0.00052   0.07821  -1.03779
   D12        0.94223   0.00029   0.07532   0.00389   0.07921   1.02143
   D13        3.06375  -0.00006   0.07623  -0.00372   0.07252   3.13627
   D14        2.02560   0.00020   0.07873  -0.00052   0.07821   2.10381
   D15       -2.19937   0.00029   0.07532   0.00389   0.07921  -2.12016
   D16       -0.07784  -0.00006   0.07623  -0.00372   0.07252  -0.00532
         Item               Value     Threshold  Converged?
 Maximum Force            0.001241     0.000450     NO 
 RMS     Force            0.000486     0.000300     NO 
 Maximum Displacement     0.148493     0.001800     NO 
 RMS     Displacement     0.052950     0.001200     NO 
 Predicted change in Energy=-1.003393D-04
 GradGradGradGradGradGradGradGradGradGradGradGradGradGradGradGradGradGrad

                          Input orientation:                          
 ---------------------------------------------------------------------
 Center     Atomic      Atomic             Coordinates (Angstroms)
 Number     Number       Type             X           Y           Z
 ---------------------------------------------------------------------
      1          6           0        1.294593   -0.212869   -0.394741
      2          1           0        1.293009   -1.088446   -1.050213
      3          1           0        1.917188   -0.467563    0.468255
      4          1           0        1.765284    0.614463   -0.925065
      5          6           0       -0.100152    0.124291    0.045022
      6          6           0       -0.654305    1.305032   -0.198153
      7          1           0       -0.120325    2.082001   -0.732449
      8          1           0       -1.661369    1.536072    0.128544
      9          6           0       -0.824980   -0.965955    0.778760
     10          1           0       -0.908901   -1.859022    0.152145
     11          1           0       -0.273415   -1.262231    1.675575
     12          1           0       -1.827666   -0.659756    1.075632
 ---------------------------------------------------------------------
                    Distance matrix (angstroms):
                    1          2          3          4          5
     1  C    0.000000
     2  H    1.093746   0.000000
     3  H    1.094192   1.755232   0.000000
     4  H    1.089620   1.771610   1.770648   0.000000
     5  C    1.500794   2.147363   2.144546   2.158979   0.000000
     6  C    2.478078   3.201058   3.193551   2.619102   1.326789
     7  H    2.717070   3.485716   3.477560   2.397142   2.106537
     8  H    3.474238   4.123822   4.115340   3.701541   2.106537
     9  C    2.537091   2.801075   2.804334   3.479972   1.500794
    10  H    2.804334   2.624473   3.165890   3.798654   2.144546
    11  H    2.801075   3.148620   2.624473   3.800211   2.147363
    12  H    3.479972   3.800211   3.798654   4.305312   2.158979
                    6          7          8          9         10
     6  C    0.000000
     7  H    1.083646   0.000000
     8  H    1.083646   1.847746   0.000000
     9  C    2.478078   3.474238   2.717070   0.000000
    10  H    3.193551   4.115340   3.477560   1.094192   0.000000
    11  H    3.201058   4.123822   3.485716   1.093746   1.755232
    12  H    2.619102   3.701541   2.397142   1.089620   1.770648
                   11         12
    11  H    0.000000
    12  H    1.771610   0.000000
 Stoichiometry    C4H8
 Framework group  C2[C2(CC),X(C2H8)]
 Deg. of freedom    15
 Full point group                 C2      NOp   2
 Largest Abelian subgroup         C2      NOp   2
 Largest concise Abelian subgroup C2      NOp   2
                         Standard orientation:                         
 ---------------------------------------------------------------------
 Center     Atomic      Atomic             Coordinates (Angstroms)
 Number     Number       Type             X           Y           Z
 ---------------------------------------------------------------------
      1          6           0        0.000000   -1.268545   -0.676311
      2          1           0        0.872370   -1.310505   -1.334711
      3          1           0       -0.882807   -1.313913   -1.321176
      4          1           0        0.005380   -2.152649   -0.039442
      5          6           0        0.000000   -0.000000    0.125670
      6          6           0        0.000000   -0.000000    1.452460
      7          1           0        0.003659   -0.923866    2.018805
      8          1           0       -0.003659    0.923866    2.018805
      9          6           0       -0.000000    1.268545   -0.676311
     10          1           0        0.882807    1.313913   -1.321176
     11          1           0       -0.872370    1.310505   -1.334711
     12          1           0       -0.005380    2.152649   -0.039442
 ---------------------------------------------------------------------
 Rotational constants (GHZ):           9.2083509           8.4613226           4.6621283
 Standard basis: def2TZVP (5D, 7F)
 There are   100 symmetry adapted cartesian basis functions of A   symmetry.
 There are    92 symmetry adapted cartesian basis functions of B   symmetry.
 There are    89 symmetry adapted basis functions of A   symmetry.
 There are    83 symmetry adapted basis functions of B   symmetry.
   172 basis functions,   268 primitive gaussians,   192 cartesian basis functions
    16 alpha electrons       16 beta electrons
       nuclear repulsion energy       120.0703322646 Hartrees.
 NAtoms=   12 NActive=   12 NUniq=    7 SFac= 2.94D+00 NAtFMM=   60 NAOKFM=F Big=F
 Integral buffers will be    131072 words long.
 Raffenetti 2 integral format.
 Two-electron integral symmetry is turned on.
 Nuclear repulsion after empirical dispersion term =      120.0658499526 Hartrees.
 One-electron integrals computed using PRISM.
   2 Symmetry operations used in ECPInt.
 ECPInt:  NShTT=    2926 NPrTT=    8368 LenC2=    2922 LenP2D=    7274.
 LDataN:  DoStor=T MaxTD1= 6 Len=  172
 NBasis=   172 RedAO= T EigKep=  1.26D-04  NBF=    89    83
 NBsUse=   172 1.00D-06 EigRej= -1.00D+00 NBFU=    89    83
 Initial guess from the checkpoint file:  "methylpropene-opt-3.chk"
 B after Tr=    -0.000000   -0.000000    0.000000
         Rot=    0.999996    0.000000    0.000000    0.002815 Ang=   0.32 deg.
 Initial guess orbital symmetries:
       Occupied  (A) (B) (A) (A) (A) (B) (A) (A) (B) (A) (B) (A)
                 (B) (A) (B) (B)
       Virtual   (B) (A) (B) (A) (B) (B) (A) (A) (A) (B) (A) (B)
                 (B) (A) (A) (A) (B) (B) (B) (A) (B) (A) (B) (A)
                 (A) (B) (A) (B) (A) (B) (A) (B) (A) (A) (A) (B)
                 (B) (B) (A) (A) (B) (A) (A) (B) (A) (B) (A) (B)
                 (B) (A) (B) (A) (A) (B) (A) (B) (A) (B) (A) (A)
                 (B) (B) (B) (A) (B) (A) (B) (B) (A) (B) (B) (A)
                 (A) (A) (A) (B) (B) (B) (A) (B) (A) (A) (A) (B)
                 (B) (A) (B) (A) (A) (B) (B) (A) (B) (A) (B) (A)
                 (B) (B) (A) (B) (A) (B) (A) (A) (B) (A) (B) (A)
                 (A) (B) (A) (B) (A) (B) (B) (A) (A) (A) (B) (B)
                 (B) (A) (B) (B) (A) (B) (A) (A) (A) (A) (B) (B)
                 (A) (B) (A) (B) (A) (B) (B) (A) (B) (B) (A) (A)
                 (B) (B) (A) (A) (A) (B) (B) (A) (A) (B) (A) (A)
 ExpMin= 9.52D-02 ExpMax= 1.36D+04 ExpMxC= 4.63D+02 IAcc=2 IRadAn=         4 AccDes= 0.00D+00
 Harris functional with IExCor= 4639 and IRadAn=       4 diagonalized for initial guess.
 HarFok:  IExCor= 4639 AccDes= 0.00D+00 IRadAn=         4 IDoV= 1 UseB2=F ITyADJ=14
 ICtDFT=  3500011 ScaDFX=  1.000000  1.000000  1.000000  1.000000
 FoFCou: FMM=F IPFlag=           0 FMFlag=      100000 FMFlg1=           0
         NFxFlg=           0 DoJE=T BraDBF=F KetDBF=T FulRan=T
         wScrn=  0.000000 ICntrl=       500 IOpCl=  0 I1Cent=   200000004 NGrid=           0
         NMat0=    1 NMatS0=      1 NMatT0=    0 NMatD0=    1 NMtDS0=    0 NMtDT0=    0
 Petite list used in FoFCou.
 Keep R1 ints in memory in symmetry-blocked form, NReq=332100513.
 Requested convergence on RMS density matrix=1.00D-08 within 128 cycles.
 Requested convergence on MAX density matrix=1.00D-06.
 Requested convergence on             energy=1.00D-06.
 No special actions if energy rises.
 Integral accuracy reduced to 1.0D-05 until final iterations.
 Initial convergence to 1.0D-05 achieved.  Increase integral accuracy.
 SCF Done:  E(RwB97XD) =  -157.231547874     A.U. after   11 cycles
            NFock= 11  Conv=0.25D-08     -V/T= 2.0056
   2 Symmetry operations used in ECPInt.
 ECPInt:  NShTT=    2926 NPrTT=    8368 LenC2=    2922 LenP2D=    7274.
 LDataN:  DoStor=T MaxTD1= 7 Len=  274
 Calling FoFJK, ICntrl=      2127 FMM=F ISym2X=1 I1Cent= 0 IOpClX= 0 NMat=1 NMatS=1 NMatT=0.
 ***** Axes restored to original set *****
 -------------------------------------------------------------------
 Center     Atomic                   Forces (Hartrees/Bohr)
 Number     Number              X              Y              Z
 -------------------------------------------------------------------
      1        6           0.000296852    0.000000002    0.000362498
      2        1          -0.000146585    0.000045492   -0.000044820
      3        1          -0.000085229    0.000006893   -0.000179756
      4        1          -0.000133664    0.000024313   -0.000052957
      5        6           0.000142148   -0.000302878    0.000062378
      6        6          -0.000132953    0.000283285   -0.000058343
      7        1           0.000087967   -0.000022277    0.000075149
      8        1          -0.000029211   -0.000102916   -0.000049366
      9        6          -0.000137788   -0.000338923   -0.000292697
     10        1           0.000022849    0.000126021    0.000152382
     11        1           0.000054764    0.000150153    0.000004526
     12        1           0.000060849    0.000130835    0.000021005
 -------------------------------------------------------------------
 Cartesian Forces:  Max     0.000362498 RMS     0.000154280

 GradGradGradGradGradGradGradGradGradGradGradGradGradGradGradGradGradGrad
 Berny optimization.
 Using GEDIIS/GDIIS optimizer.
 FormGI is forming the generalized inverse of G from B-inverse, IUseBI=4.
 Internal  Forces:  Max     0.000212278 RMS     0.000104419
 Search for a local minimum.
 Step number   5 out of a maximum of   55
 All quantities printed in internal units (Hartrees-Bohrs-Radians)
 Mixed Optimization -- En-DIIS/RFO-DIIS
 Swapping is turned off.
 Update second derivatives using D2CorX and points    4    5
 DE= -1.12D-04 DEPred=-1.00D-04 R= 1.12D+00
 TightC=F SS=  1.41D+00  RLast= 2.68D-01 DXNew= 2.4000D+00 8.0452D-01
 Trust test= 1.12D+00 RLast= 2.68D-01 DXMaxT set to 1.43D+00
 ITU=  1  1  1  1  0
     Eigenvalues ---    0.00194   0.00237   0.00911   0.02641   0.02681
     Eigenvalues ---    0.06674   0.06786   0.06913   0.07051   0.14733
     Eigenvalues ---    0.15789   0.16000   0.16000   0.16000   0.16000
     Eigenvalues ---    0.16037   0.16065   0.23561   0.25000   0.28519
     Eigenvalues ---    0.29242   0.37150   0.37230   0.37230   0.37230
     Eigenvalues ---    0.37230   0.37230   0.37245   0.38636   0.56466
 En-DIIS/RFO-DIIS/Sim-DIIS IScMMF=       -3 using points:     5    4    3
 RFO step:  Lambda=-5.85499532D-06.
 DidBck=F Rises=F RFO-DIIS coefs:    1.29322   -0.36990    0.07668
 Iteration  1 RMS(Cart)=  0.00649938 RMS(Int)=  0.00002839
 Iteration  2 RMS(Cart)=  0.00002784 RMS(Int)=  0.00000410
 Iteration  3 RMS(Cart)=  0.00000000 RMS(Int)=  0.00000410
 ClnCor:  largest displacement from symmetrization is 2.54D-12 for atom    12.
 Variable       Old X    -DE/DX   Delta X   Delta X   Delta X     New X
                                 (Linear)    (Quad)   (Total)
    R1        2.06688  -0.00001  -0.00035   0.00029  -0.00006   2.06682
    R2        2.06772  -0.00019  -0.00060  -0.00012  -0.00071   2.06701
    R3        2.05908  -0.00001  -0.00044   0.00033  -0.00012   2.05897
    R4        2.83609  -0.00011   0.00177  -0.00214  -0.00037   2.83572
    R5        2.50727   0.00018   0.00024   0.00021   0.00046   2.50772
    R6        2.83609  -0.00011   0.00177  -0.00214  -0.00037   2.83572
    R7        2.04779  -0.00001  -0.00016   0.00009  -0.00007   2.04773
    R8        2.04779  -0.00001  -0.00016   0.00009  -0.00007   2.04773
    R9        2.06772  -0.00019  -0.00060  -0.00012  -0.00071   2.06701
   R10        2.06688  -0.00001  -0.00035   0.00029  -0.00006   2.06682
   R11        2.05908  -0.00001  -0.00044   0.00033  -0.00012   2.05897
    A1        1.86205   0.00007   0.00077   0.00009   0.00087   1.86291
    A2        1.89313   0.00008  -0.00022  -0.00022  -0.00045   1.89268
    A3        1.93275  -0.00021  -0.00140  -0.00087  -0.00228   1.93047
    A4        1.89105   0.00008   0.00090   0.00054   0.00144   1.89250
    A5        1.92834   0.00016   0.00130   0.00073   0.00203   1.93038
    A6        1.95357  -0.00016  -0.00123  -0.00024  -0.00148   1.95209
    A7        2.13456  -0.00008  -0.00099   0.00054  -0.00045   2.13411
    A8        2.01406   0.00016   0.00197  -0.00108   0.00089   2.01496
    A9        2.13456  -0.00008  -0.00099   0.00054  -0.00045   2.13411
   A10        2.12073  -0.00005  -0.00070   0.00025  -0.00045   2.12028
   A11        2.12073  -0.00005  -0.00070   0.00025  -0.00045   2.12028
   A12        2.04173   0.00010   0.00140  -0.00050   0.00090   2.04263
   A13        1.92834   0.00016   0.00130   0.00073   0.00203   1.93038
   A14        1.93275  -0.00021  -0.00140  -0.00087  -0.00228   1.93047
   A15        1.95357  -0.00016  -0.00123  -0.00024  -0.00148   1.95209
   A16        1.86205   0.00007   0.00077   0.00009   0.00087   1.86291
   A17        1.89105   0.00008   0.00090   0.00054   0.00144   1.89250
   A18        1.89313   0.00008  -0.00022  -0.00022  -0.00045   1.89268
    D1       -2.12016   0.00008   0.00971   0.00029   0.00999  -2.11017
    D2        1.02143   0.00008   0.00971   0.00029   0.00999   1.03143
    D3        2.10381   0.00003   0.00880   0.00027   0.00907   2.11288
    D4       -1.03779   0.00003   0.00880   0.00027   0.00907  -1.02871
    D5       -0.00532  -0.00008   0.00758  -0.00076   0.00683   0.00151
    D6        3.13627  -0.00008   0.00758  -0.00076   0.00683  -3.14009
    D7        0.00396  -0.00008  -0.00341  -0.00080  -0.00420  -0.00024
    D8       -3.13763  -0.00008  -0.00341  -0.00080  -0.00420   3.14135
    D9       -3.13763  -0.00008  -0.00341  -0.00080  -0.00420   3.14135
   D10        0.00396  -0.00008  -0.00341  -0.00080  -0.00420  -0.00024
   D11       -1.03779   0.00003   0.00880   0.00027   0.00907  -1.02871
   D12        1.02143   0.00008   0.00971   0.00029   0.00999   1.03143
   D13        3.13627  -0.00008   0.00758  -0.00076   0.00683  -3.14009
   D14        2.10381   0.00003   0.00880   0.00027   0.00907   2.11288
   D15       -2.12016   0.00008   0.00971   0.00029   0.00999  -2.11017
   D16       -0.00532  -0.00008   0.00758  -0.00076   0.00683   0.00151
         Item               Value     Threshold  Converged?
 Maximum Force            0.000212     0.000450     YES
 RMS     Force            0.000104     0.000300     YES
 Maximum Displacement     0.017592     0.001800     NO 
 RMS     Displacement     0.006499     0.001200     NO 
 Predicted change in Energy=-2.896317D-06
 GradGradGradGradGradGradGradGradGradGradGradGradGradGradGradGradGradGrad

                          Input orientation:                          
 ---------------------------------------------------------------------
 Center     Atomic      Atomic             Coordinates (Angstroms)
 Number     Number       Type             X           Y           Z
 ---------------------------------------------------------------------
      1          6           0        1.294572   -0.213262   -0.395446
      2          1           0        1.289223   -1.082894   -1.058716
      3          1           0        1.916902   -0.476872    0.464580
      4          1           0        1.765783    0.617390   -0.919959
      5          6           0       -0.099784    0.123505    0.045184
      6          6           0       -0.654037    1.304462   -0.198035
      7          1           0       -0.118492    2.082268   -0.729467
      8          1           0       -1.662304    1.533892    0.125956
      9          6           0       -0.824781   -0.965940    0.779543
     10          1           0       -0.902357   -1.863046    0.158566
     11          1           0       -0.276379   -1.253401    1.681116
     12          1           0       -1.829385   -0.660083    1.069991
 ---------------------------------------------------------------------
                    Distance matrix (angstroms):
                    1          2          3          4          5
     1  C    0.000000
     2  H    1.093715   0.000000
     3  H    1.093815   1.755470   0.000000
     4  H    1.089558   1.771250   1.771213   0.000000
     5  C    1.500598   2.145537   2.145546   2.157722   0.000000
     6  C    2.477808   3.196325   3.197176   2.617016   1.327031
     7  H    2.716207   3.479700   3.481059   2.394295   2.106463
     8  H    3.473834   4.118559   4.119290   3.699419   2.106463
     9  C    2.537476   2.803906   2.802716   3.479406   1.500598
    10  H    2.802716   2.625536   3.156476   3.799310   2.145546
    11  H    2.803906   3.160200   2.625536   3.799458   2.145537
    12  H    3.479406   3.799458   3.799310   4.303148   2.157722
                    6          7          8          9         10
     6  C    0.000000
     7  H    1.083610   0.000000
     8  H    1.083610   1.848194   0.000000
     9  C    2.477808   3.473834   2.716207   0.000000
    10  H    3.197176   4.119290   3.481059   1.093815   0.000000
    11  H    3.196325   4.118559   3.479700   1.093715   1.755470
    12  H    2.617016   3.699419   2.394295   1.089558   1.771213
                   11         12
    11  H    0.000000
    12  H    1.771250   0.000000
 Stoichiometry    C4H8
 Framework group  C2[C2(CC),X(C2H8)]
 Deg. of freedom    15
 Full point group                 C2      NOp   2
 Largest Abelian subgroup         C2      NOp   2
 Largest concise Abelian subgroup C2      NOp   2
                         Standard orientation:                         
 ---------------------------------------------------------------------
 Center     Atomic      Atomic             Coordinates (Angstroms)
 Number     Number       Type             X           Y           Z
 ---------------------------------------------------------------------
      1          6           0        0.000000   -1.268738   -0.676219
      2          1           0        0.878393   -1.313446   -1.326326
      3          1           0       -0.877074   -1.312088   -1.328363
      4          1           0       -0.001522   -2.151573   -0.037676
      5          6           0       -0.000000   -0.000000    0.125092
      6          6           0       -0.000000   -0.000000    1.452123
      7          1           0       -0.000225   -0.924097    2.018034
      8          1           0        0.000225    0.924097    2.018034
      9          6           0       -0.000000    1.268738   -0.676219
     10          1           0        0.877074    1.312088   -1.328363
     11          1           0       -0.878393    1.313446   -1.326326
     12          1           0        0.001522    2.151573   -0.037676
 ---------------------------------------------------------------------
 Rotational constants (GHZ):           9.2131445           8.4599086           4.6629995
 Standard basis: def2TZVP (5D, 7F)
 There are   100 symmetry adapted cartesian basis functions of A   symmetry.
 There are    92 symmetry adapted cartesian basis functions of B   symmetry.
 There are    89 symmetry adapted basis functions of A   symmetry.
 There are    83 symmetry adapted basis functions of B   symmetry.
   172 basis functions,   268 primitive gaussians,   192 cartesian basis functions
    16 alpha electrons       16 beta electrons
       nuclear repulsion energy       120.0806485576 Hartrees.
 NAtoms=   12 NActive=   12 NUniq=    7 SFac= 2.94D+00 NAtFMM=   60 NAOKFM=F Big=F
 Integral buffers will be    131072 words long.
 Raffenetti 2 integral format.
 Two-electron integral symmetry is turned on.
 Nuclear repulsion after empirical dispersion term =      120.0761665986 Hartrees.
 One-electron integrals computed using PRISM.
   2 Symmetry operations used in ECPInt.
 ECPInt:  NShTT=    2926 NPrTT=    8368 LenC2=    2922 LenP2D=    7274.
 LDataN:  DoStor=T MaxTD1= 6 Len=  172
 NBasis=   172 RedAO= T EigKep=  1.27D-04  NBF=    89    83
 NBsUse=   172 1.00D-06 EigRej= -1.00D+00 NBFU=    89    83
 Initial guess from the checkpoint file:  "methylpropene-opt-3.chk"
 B after Tr=     0.000000    0.000000   -0.000000
         Rot=    1.000000   -0.000000   -0.000000    0.000179 Ang=   0.02 deg.
 Initial guess orbital symmetries:
       Occupied  (A) (B) (A) (A) (A) (B) (A) (A) (B) (A) (B) (A)
                 (B) (A) (B) (B)
       Virtual   (B) (A) (B) (A) (B) (B) (A) (A) (A) (A) (B) (B)
                 (B) (A) (A) (A) (B) (B) (B) (A) (B) (A) (B) (A)
                 (A) (B) (A) (B) (A) (B) (A) (B) (A) (A) (A) (B)
                 (B) (B) (A) (A) (B) (A) (A) (B) (A) (B) (A) (B)
                 (B) (A) (B) (A) (A) (B) (A) (B) (A) (B) (A) (A)
                 (B) (B) (B) (A) (B) (A) (B) (B) (A) (B) (B) (A)
                 (A) (A) (A) (B) (B) (B) (A) (B) (A) (A) (A) (B)
                 (A) (B) (B) (A) (A) (B) (B) (A) (B) (A) (B) (A)
                 (B) (B) (A) (B) (A) (B) (A) (A) (B) (A) (B) (A)
                 (A) (B) (A) (B) (A) (B) (B) (A) (A) (A) (B) (B)
                 (B) (A) (B) (B) (A) (B) (A) (A) (A) (A) (B) (B)
                 (A) (B) (A) (B) (A) (B) (B) (A) (B) (B) (A) (A)
                 (B) (B) (A) (A) (A) (B) (B) (A) (A) (B) (A) (A)
 Keep R1 ints in memory in symmetry-blocked form, NReq=332100513.
 Requested convergence on RMS density matrix=1.00D-08 within 128 cycles.
 Requested convergence on MAX density matrix=1.00D-06.
 Requested convergence on             energy=1.00D-06.
 No special actions if energy rises.
 SCF Done:  E(RwB97XD) =  -157.231550926     A.U. after    8 cycles
            NFock=  8  Conv=0.66D-08     -V/T= 2.0056
   2 Symmetry operations used in ECPInt.
 ECPInt:  NShTT=    2926 NPrTT=    8368 LenC2=    2922 LenP2D=    7274.
 LDataN:  DoStor=T MaxTD1= 7 Len=  274
 Calling FoFJK, ICntrl=      2127 FMM=F ISym2X=1 I1Cent= 0 IOpClX= 0 NMat=1 NMatS=1 NMatT=0.
 ***** Axes restored to original set *****
 -------------------------------------------------------------------
 Center     Atomic                   Forces (Hartrees/Bohr)
 Number     Number              X              Y              Z
 -------------------------------------------------------------------
      1        6           0.000043449    0.000049559    0.000053669
      2        1           0.000003558   -0.000035180   -0.000028366
      3        1          -0.000000776   -0.000001780   -0.000016547
      4        1           0.000023010    0.000004599   -0.000026876
      5        6          -0.000022253    0.000047415   -0.000009765
      6        6           0.000012565   -0.000026772    0.000005514
      7        1           0.000005506   -0.000000481   -0.000007763
      8        1          -0.000004416   -0.000001842    0.000008241
      9        6          -0.000056915   -0.000020868   -0.000059578
     10        1          -0.000000705    0.000004935    0.000015897
     11        1           0.000019492   -0.000013934    0.000038481
     12        1          -0.000022515   -0.000005652    0.000027093
 -------------------------------------------------------------------
 Cartesian Forces:  Max     0.000059578 RMS     0.000026659

 GradGradGradGradGradGradGradGradGradGradGradGradGradGradGradGradGradGrad
 Berny optimization.
 Using GEDIIS/GDIIS optimizer.
 FormGI is forming the generalized inverse of G from B-inverse, IUseBI=4.
 Internal  Forces:  Max     0.000065799 RMS     0.000021541
 Search for a local minimum.
 Step number   6 out of a maximum of   55
 All quantities printed in internal units (Hartrees-Bohrs-Radians)
 Mixed Optimization -- En-DIIS/RFO-DIIS
 Swapping is turned off.
 Update second derivatives using D2CorX and points    4    5    6
 DE= -3.05D-06 DEPred=-2.90D-06 R= 1.05D+00
 TightC=F SS=  1.41D+00  RLast= 3.19D-02 DXNew= 2.4000D+00 9.5755D-02
 Trust test= 1.05D+00 RLast= 3.19D-02 DXMaxT set to 1.43D+00
 ITU=  1  1  1  1  1  0
     Eigenvalues ---    0.00209   0.00237   0.00910   0.02607   0.02681
     Eigenvalues ---    0.06222   0.06800   0.06926   0.07051   0.14511
     Eigenvalues ---    0.15521   0.16000   0.16000   0.16000   0.16000
     Eigenvalues ---    0.16065   0.16107   0.23359   0.25000   0.28519
     Eigenvalues ---    0.29630   0.36815   0.37230   0.37230   0.37230
     Eigenvalues ---    0.37230   0.37239   0.37249   0.38821   0.56611
 En-DIIS/RFO-DIIS/Sim-DIIS IScMMF=       -3 using points:     6    5    4    3
 RFO step:  Lambda=-1.22732736D-07.
 DidBck=F Rises=F RFO-DIIS coefs:    0.96056    0.05245   -0.02389    0.01088
 Iteration  1 RMS(Cart)=  0.00087976 RMS(Int)=  0.00000054
 Iteration  2 RMS(Cart)=  0.00000051 RMS(Int)=  0.00000024
 ClnCor:  largest displacement from symmetrization is 2.48D-12 for atom     8.
 Variable       Old X    -DE/DX   Delta X   Delta X   Delta X     New X
                                 (Linear)    (Quad)   (Total)
    R1        2.06682   0.00005  -0.00001   0.00012   0.00011   2.06693
    R2        2.06701  -0.00001   0.00001  -0.00004  -0.00004   2.06697
    R3        2.05897   0.00003   0.00000   0.00007   0.00007   2.05904
    R4        2.83572   0.00007   0.00014   0.00008   0.00022   2.83594
    R5        2.50772  -0.00003  -0.00002  -0.00003  -0.00005   2.50767
    R6        2.83572   0.00007   0.00014   0.00008   0.00022   2.83594
    R7        2.04773   0.00001   0.00001   0.00001   0.00002   2.04774
    R8        2.04773   0.00001   0.00001   0.00001   0.00002   2.04774
    R9        2.06701  -0.00001   0.00001  -0.00004  -0.00004   2.06697
   R10        2.06682   0.00005  -0.00001   0.00012   0.00011   2.06693
   R11        2.05897   0.00003   0.00000   0.00007   0.00007   2.05904
    A1        1.86291  -0.00001   0.00004  -0.00009  -0.00006   1.86286
    A2        1.89268  -0.00002  -0.00000  -0.00013  -0.00013   1.89255
    A3        1.93047  -0.00001   0.00006  -0.00012  -0.00006   1.93041
    A4        1.89250  -0.00001  -0.00002   0.00004   0.00001   1.89251
    A5        1.93038   0.00001  -0.00003   0.00010   0.00006   1.93044
    A6        1.95209   0.00003  -0.00004   0.00019   0.00015   1.95224
    A7        2.13411  -0.00002  -0.00006  -0.00002  -0.00008   2.13403
    A8        2.01496   0.00004   0.00013   0.00004   0.00017   2.01512
    A9        2.13411  -0.00002  -0.00006  -0.00002  -0.00008   2.13403
   A10        2.12028  -0.00000  -0.00003   0.00000  -0.00003   2.12025
   A11        2.12028  -0.00000  -0.00003   0.00000  -0.00003   2.12025
   A12        2.04263   0.00001   0.00006  -0.00000   0.00006   2.04268
   A13        1.93038   0.00001  -0.00003   0.00010   0.00006   1.93044
   A14        1.93047  -0.00001   0.00006  -0.00012  -0.00006   1.93041
   A15        1.95209   0.00003  -0.00004   0.00019   0.00015   1.95224
   A16        1.86291  -0.00001   0.00004  -0.00009  -0.00006   1.86286
   A17        1.89250  -0.00001  -0.00002   0.00004   0.00001   1.89251
   A18        1.89268  -0.00002  -0.00000  -0.00013  -0.00013   1.89255
    D1       -2.11017  -0.00000  -0.00128  -0.00000  -0.00129  -2.11145
    D2        1.03143  -0.00000  -0.00128  -0.00000  -0.00129   1.03014
    D3        2.11288   0.00000  -0.00135   0.00012  -0.00122   2.11166
    D4       -1.02871   0.00000  -0.00135   0.00012  -0.00122  -1.02994
    D5        0.00151  -0.00001  -0.00127  -0.00012  -0.00139   0.00012
    D6       -3.14009  -0.00001  -0.00127  -0.00012  -0.00139  -3.14147
    D7       -0.00024   0.00000   0.00015   0.00008   0.00023  -0.00001
    D8        3.14135   0.00000   0.00015   0.00008   0.00023   3.14158
    D9        3.14135   0.00000   0.00015   0.00008   0.00023   3.14158
   D10       -0.00024   0.00000   0.00015   0.00008   0.00023  -0.00001
   D11       -1.02871   0.00000  -0.00135   0.00012  -0.00122  -1.02994
   D12        1.03143  -0.00000  -0.00128  -0.00000  -0.00129   1.03014
   D13       -3.14009  -0.00001  -0.00127  -0.00012  -0.00139  -3.14147
   D14        2.11288   0.00000  -0.00135   0.00012  -0.00122   2.11166
   D15       -2.11017  -0.00000  -0.00128  -0.00000  -0.00129  -2.11145
   D16        0.00151  -0.00001  -0.00127  -0.00012  -0.00139   0.00012
         Item               Value     Threshold  Converged?
 Maximum Force            0.000066     0.000450     YES
 RMS     Force            0.000022     0.000300     YES
 Maximum Displacement     0.002541     0.001800     NO 
 RMS     Displacement     0.000880     0.001200     YES
 Predicted change in Energy=-6.125555D-08
 GradGradGradGradGradGradGradGradGradGradGradGradGradGradGradGradGradGrad

                          Input orientation:                          
 ---------------------------------------------------------------------
 Center     Atomic      Atomic             Coordinates (Angstroms)
 Number     Number       Type             X           Y           Z
 ---------------------------------------------------------------------
      1          6           0        1.294795   -0.213076   -0.395280
      2          1           0        1.289736   -1.083469   -1.057647
      3          1           0        1.917378   -0.475527    0.464891
      4          1           0        1.765654    0.617149   -0.920863
      5          6           0       -0.099783    0.123504    0.045184
      6          6           0       -0.654025    1.304437   -0.198030
      7          1           0       -0.118452    2.082229   -0.729471
      8          1           0       -1.662302    1.533841    0.125979
      9          6           0       -0.825040   -0.966051    0.779361
     10          1           0       -0.903619   -1.862716    0.157911
     11          1           0       -0.276122   -1.254467    1.680386
     12          1           0       -1.829260   -0.659834    1.070893
 ---------------------------------------------------------------------
                    Distance matrix (angstroms):
                    1          2          3          4          5
     1  C    0.000000
     2  H    1.093774   0.000000
     3  H    1.093794   1.755463   0.000000
     4  H    1.089596   1.771245   1.771236   0.000000
     5  C    1.500714   2.145643   2.145678   2.157959   0.000000
     6  C    2.477832   3.196755   3.196850   2.617193   1.327003
     7  H    2.716132   3.480278   3.480405   2.394357   2.106429
     8  H    3.473881   4.118957   4.119045   3.699606   2.106429
     9  C    2.537805   2.803688   2.803633   3.479796   1.500714
    10  H    2.803633   2.625950   3.158569   3.799803   2.145678
    11  H    2.803688   3.158793   2.625950   3.799775   2.145643
    12  H    3.479796   3.799775   3.799803   4.303625   2.157959
                    6          7          8          9         10
     6  C    0.000000
     7  H    1.083619   0.000000
     8  H    1.083619   1.848241   0.000000
     9  C    2.477832   3.473881   2.716132   0.000000
    10  H    3.196850   4.119045   3.480405   1.093794   0.000000
    11  H    3.196755   4.118957   3.480278   1.093774   1.755463
    12  H    2.617193   3.699606   2.394357   1.089596   1.771236
                   11         12
    11  H    0.000000
    12  H    1.771245   0.000000
 Stoichiometry    C4H8
 Framework group  C2[C2(CC),X(C2H8)]
 Deg. of freedom    15
 Full point group                 C2      NOp   2
 Largest Abelian subgroup         C2      NOp   2
 Largest concise Abelian subgroup C2      NOp   2
                         Standard orientation:                         
 ---------------------------------------------------------------------
 Center     Atomic      Atomic             Coordinates (Angstroms)
 Number     Number       Type             X           Y           Z
 ---------------------------------------------------------------------
      1          6           0       -0.000000   -1.268902   -0.676185
      2          1           0        0.877781   -1.313009   -1.327258
      3          1           0       -0.877682   -1.312941   -1.327430
      4          1           0       -0.000119   -2.151812   -0.037681
      5          6           0        0.000000   -0.000000    0.125082
      6          6           0        0.000000   -0.000000    1.452086
      7          1           0       -0.000013   -0.924121    2.017975
      8          1           0        0.000013    0.924121    2.017975
      9          6           0        0.000000    1.268902   -0.676185
     10          1           0        0.877682    1.312941   -1.327430
     11          1           0       -0.877781    1.313009   -1.327258
     12          1           0        0.000119    2.151812   -0.037681
 ---------------------------------------------------------------------
 Rotational constants (GHZ):           9.2136369           8.4578760           4.6625060
 Standard basis: def2TZVP (5D, 7F)
 There are   100 symmetry adapted cartesian basis functions of A   symmetry.
 There are    92 symmetry adapted cartesian basis functions of B   symmetry.
 There are    89 symmetry adapted basis functions of A   symmetry.
 There are    83 symmetry adapted basis functions of B   symmetry.
   172 basis functions,   268 primitive gaussians,   192 cartesian basis functions
    16 alpha electrons       16 beta electrons
       nuclear repulsion energy       120.0756456259 Hartrees.
 NAtoms=   12 NActive=   12 NUniq=    7 SFac= 2.94D+00 NAtFMM=   60 NAOKFM=F Big=F
 Integral buffers will be    131072 words long.
 Raffenetti 2 integral format.
 Two-electron integral symmetry is turned on.
 Nuclear repulsion after empirical dispersion term =      120.0711637879 Hartrees.
 One-electron integrals computed using PRISM.
   2 Symmetry operations used in ECPInt.
 ECPInt:  NShTT=    2926 NPrTT=    8368 LenC2=    2922 LenP2D=    7274.
 LDataN:  DoStor=T MaxTD1= 6 Len=  172
 NBasis=   172 RedAO= T EigKep=  1.27D-04  NBF=    89    83
 NBsUse=   172 1.00D-06 EigRej= -1.00D+00 NBFU=    89    83
 Initial guess from the checkpoint file:  "methylpropene-opt-3.chk"
 B after Tr=     0.000000   -0.000000   -0.000000
         Rot=    1.000000    0.000000   -0.000000   -0.000068 Ang=  -0.01 deg.
 Initial guess orbital symmetries:
       Occupied  (A) (B) (A) (A) (A) (B) (A) (A) (B) (A) (B) (A)
                 (B) (A) (B) (B)
       Virtual   (B) (A) (B) (A) (B) (B) (A) (A) (A) (A) (B) (B)
                 (B) (A) (A) (A) (B) (B) (B) (A) (B) (A) (B) (A)
                 (A) (B) (A) (B) (A) (B) (A) (B) (A) (A) (A) (B)
                 (B) (B) (A) (A) (B) (A) (A) (B) (A) (B) (A) (B)
                 (B) (A) (B) (A) (A) (B) (A) (B) (A) (B) (A) (A)
                 (B) (B) (B) (A) (B) (A) (B) (B) (A) (B) (B) (A)
                 (A) (A) (A) (B) (B) (B) (A) (B) (A) (A) (A) (B)
                 (A) (B) (B) (A) (A) (B) (B) (A) (B) (A) (B) (A)
                 (B) (B) (A) (B) (A) (B) (A) (A) (B) (A) (B) (A)
                 (A) (B) (A) (B) (A) (B) (B) (A) (A) (A) (B) (B)
                 (B) (A) (B) (B) (A) (B) (A) (A) (A) (A) (B) (B)
                 (A) (B) (A) (B) (A) (B) (B) (A) (B) (B) (A) (A)
                 (B) (B) (A) (A) (A) (B) (B) (A) (A) (B) (A) (A)
 Keep R1 ints in memory in symmetry-blocked form, NReq=332100513.
 Requested convergence on RMS density matrix=1.00D-08 within 128 cycles.
 Requested convergence on MAX density matrix=1.00D-06.
 Requested convergence on             energy=1.00D-06.
 No special actions if energy rises.
 SCF Done:  E(RwB97XD) =  -157.231550987     A.U. after    7 cycles
            NFock=  7  Conv=0.33D-08     -V/T= 2.0056
   2 Symmetry operations used in ECPInt.
 ECPInt:  NShTT=    2926 NPrTT=    8368 LenC2=    2922 LenP2D=    7274.
 LDataN:  DoStor=T MaxTD1= 7 Len=  274
 Calling FoFJK, ICntrl=      2127 FMM=F ISym2X=1 I1Cent= 0 IOpClX= 0 NMat=1 NMatS=1 NMatT=0.
 ***** Axes restored to original set *****
 -------------------------------------------------------------------
 Center     Atomic                   Forces (Hartrees/Bohr)
 Number     Number              X              Y              Z
 -------------------------------------------------------------------
      1        6          -0.000012998    0.000007026    0.000015475
      2        1           0.000003204   -0.000008626   -0.000006875
      3        1          -0.000000915   -0.000001279   -0.000001409
      4        1          -0.000002125   -0.000000443   -0.000001500
      5        6           0.000002095   -0.000004464    0.000000919
      6        6          -0.000000477    0.000001016   -0.000000209
      7        1          -0.000000327    0.000000493   -0.000000003
      8        1          -0.000000154    0.000000533   -0.000000208
      9        6           0.000005609    0.000008717   -0.000018718
     10        1           0.000001331    0.000000393    0.000001592
     11        1           0.000003274   -0.000005176    0.000009717
     12        1           0.000001484    0.000001811    0.000001219
 -------------------------------------------------------------------
 Cartesian Forces:  Max     0.000018718 RMS     0.000005844

 GradGradGradGradGradGradGradGradGradGradGradGradGradGradGradGradGradGrad
 Berny optimization.
 Using GEDIIS/GDIIS optimizer.
 FormGI is forming the generalized inverse of G from B-inverse, IUseBI=4.
 Internal  Forces:  Max     0.000012852 RMS     0.000004159
 Search for a local minimum.
 Step number   7 out of a maximum of   55
 All quantities printed in internal units (Hartrees-Bohrs-Radians)
 Mixed Optimization -- En-DIIS/RFO-DIIS
 Swapping is turned off.
 Update second derivatives using D2CorX and points    4    5    6    7
 DE= -6.06D-08 DEPred=-6.13D-08 R= 9.89D-01
 Trust test= 9.89D-01 RLast= 4.56D-03 DXMaxT set to 1.43D+00
 ITU=  0  1  1  1  1  1  0
     Eigenvalues ---    0.00197   0.00237   0.00910   0.02604   0.02681
     Eigenvalues ---    0.06002   0.06798   0.06912   0.07051   0.14528
     Eigenvalues ---    0.15521   0.15974   0.16000   0.16000   0.16000
     Eigenvalues ---    0.16000   0.16312   0.24197   0.25000   0.28519
     Eigenvalues ---    0.32861   0.35578   0.37174   0.37230   0.37230
     Eigenvalues ---    0.37230   0.37230   0.37428   0.38431   0.56707
 En-DIIS/RFO-DIIS/Sim-DIIS IScMMF=       -3 using points:     7    6    5    4    3
 RFO step:  Lambda=-2.26334480D-09.
 DIIS inversion failure, remove point   5.
 DIIS inversion failure, remove point   4.
 RFO-DIIS uses    3 points instead of    5
 DidBck=F Rises=F RFO-DIIS coefs:    1.07086   -0.07426    0.00340    0.00000    0.00000
 Iteration  1 RMS(Cart)=  0.00008878 RMS(Int)=  0.00000001
 Iteration  2 RMS(Cart)=  0.00000001 RMS(Int)=  0.00000001
 ClnCor:  largest displacement from symmetrization is 1.08D-11 for atom     8.
 Variable       Old X    -DE/DX   Delta X   Delta X   Delta X     New X
                                 (Linear)    (Quad)   (Total)
    R1        2.06693   0.00001   0.00001   0.00002   0.00003   2.06696
    R2        2.06697  -0.00000  -0.00000  -0.00000  -0.00000   2.06697
    R3        2.05904  -0.00000   0.00001  -0.00000   0.00000   2.05904
    R4        2.83594  -0.00001   0.00002  -0.00006  -0.00004   2.83590
    R5        2.50767   0.00000  -0.00001   0.00001   0.00000   2.50768
    R6        2.83594  -0.00001   0.00002  -0.00006  -0.00004   2.83590
    R7        2.04774   0.00000   0.00000  -0.00000   0.00000   2.04774
    R8        2.04774   0.00000   0.00000  -0.00000   0.00000   2.04774
    R9        2.06697  -0.00000  -0.00000  -0.00000  -0.00000   2.06697
   R10        2.06693   0.00001   0.00001   0.00002   0.00003   2.06696
   R11        2.05904  -0.00000   0.00001  -0.00000   0.00000   2.05904
    A1        1.86286  -0.00000  -0.00001  -0.00001  -0.00002   1.86284
    A2        1.89255  -0.00000  -0.00001  -0.00001  -0.00002   1.89253
    A3        1.93041   0.00000   0.00000   0.00003   0.00003   1.93045
    A4        1.89251   0.00000  -0.00000   0.00001   0.00001   1.89252
    A5        1.93044   0.00000  -0.00000   0.00001   0.00000   1.93044
    A6        1.95224  -0.00000   0.00002  -0.00002  -0.00001   1.95224
    A7        2.13403   0.00000  -0.00000   0.00002   0.00002   2.13405
    A8        2.01512  -0.00001   0.00001  -0.00004  -0.00004   2.01509
    A9        2.13403   0.00000  -0.00000   0.00002   0.00002   2.13405
   A10        2.12025   0.00000  -0.00000   0.00001   0.00000   2.12025
   A11        2.12025   0.00000  -0.00000   0.00001   0.00000   2.12025
   A12        2.04268  -0.00000   0.00000  -0.00001  -0.00001   2.04268
   A13        1.93044   0.00000  -0.00000   0.00001   0.00000   1.93044
   A14        1.93041   0.00000   0.00000   0.00003   0.00003   1.93045
   A15        1.95224  -0.00000   0.00002  -0.00002  -0.00001   1.95224
   A16        1.86286  -0.00000  -0.00001  -0.00001  -0.00002   1.86284
   A17        1.89251   0.00000  -0.00000   0.00001   0.00001   1.89252
   A18        1.89255  -0.00000  -0.00001  -0.00001  -0.00002   1.89253
    D1       -2.11145   0.00000  -0.00013   0.00000  -0.00012  -2.11158
    D2        1.03014   0.00000  -0.00013   0.00000  -0.00012   1.03002
    D3        2.11166  -0.00000  -0.00012  -0.00000  -0.00012   2.11154
    D4       -1.02994  -0.00000  -0.00012  -0.00000  -0.00012  -1.03006
    D5        0.00012  -0.00000  -0.00012  -0.00001  -0.00013  -0.00001
    D6       -3.14147  -0.00000  -0.00012  -0.00001  -0.00013   3.14158
    D7       -0.00001  -0.00000   0.00003  -0.00002   0.00001  -0.00000
    D8        3.14158  -0.00000   0.00003  -0.00002   0.00001   3.14159
    D9        3.14158  -0.00000   0.00003  -0.00002   0.00001   3.14159
   D10       -0.00001  -0.00000   0.00003  -0.00002   0.00001  -0.00000
   D11       -1.02994  -0.00000  -0.00012  -0.00000  -0.00012  -1.03006
   D12        1.03014   0.00000  -0.00013   0.00000  -0.00012   1.03002
   D13       -3.14147  -0.00000  -0.00012  -0.00001  -0.00013   3.14158
   D14        2.11166  -0.00000  -0.00012  -0.00000  -0.00012   2.11154
   D15       -2.11145   0.00000  -0.00013   0.00000  -0.00012  -2.11158
   D16        0.00012  -0.00000  -0.00012  -0.00001  -0.00013  -0.00001
         Item               Value     Threshold  Converged?
 Maximum Force            0.000013     0.000450     YES
 RMS     Force            0.000004     0.000300     YES
 Maximum Displacement     0.000226     0.001800     YES
 RMS     Displacement     0.000089     0.001200     YES
 Predicted change in Energy=-1.518182D-09
 Optimization completed.
    -- Stationary point found.
                           ----------------------------
                           !   Optimized Parameters   !
                           ! (Angstroms and Degrees)  !
 --------------------------                            --------------------------
 ! Name  Definition              Value          Derivative Info.                !
 --------------------------------------------------------------------------------
 ! R1    R(1,2)                  1.0938         -DE/DX =    0.0                 !
 ! R2    R(1,3)                  1.0938         -DE/DX =    0.0                 !
 ! R3    R(1,4)                  1.0896         -DE/DX =    0.0                 !
 ! R4    R(1,5)                  1.5007         -DE/DX =    0.0                 !
 ! R5    R(5,6)                  1.327          -DE/DX =    0.0                 !
 ! R6    R(5,9)                  1.5007         -DE/DX =    0.0                 !
 ! R7    R(6,7)                  1.0836         -DE/DX =    0.0                 !
 ! R8    R(6,8)                  1.0836         -DE/DX =    0.0                 !
 ! R9    R(9,10)                 1.0938         -DE/DX =    0.0                 !
 ! R10   R(9,11)                 1.0938         -DE/DX =    0.0                 !
 ! R11   R(9,12)                 1.0896         -DE/DX =    0.0                 !
 ! A1    A(2,1,3)              106.7338         -DE/DX =    0.0                 !
 ! A2    A(2,1,4)              108.4351         -DE/DX =    0.0                 !
 ! A3    A(2,1,5)              110.6046         -DE/DX =    0.0                 !
 ! A4    A(3,1,4)              108.4328         -DE/DX =    0.0                 !
 ! A5    A(3,1,5)              110.6061         -DE/DX =    0.0                 !
 ! A6    A(4,1,5)              111.8552         -DE/DX =    0.0                 !
 ! A7    A(1,5,6)              122.271          -DE/DX =    0.0                 !
 ! A8    A(1,5,9)              115.458          -DE/DX =    0.0                 !
 ! A9    A(6,5,9)              122.271          -DE/DX =    0.0                 !
 ! A10   A(5,6,7)              121.4814         -DE/DX =    0.0                 !
 ! A11   A(5,6,8)              121.4814         -DE/DX =    0.0                 !
 ! A12   A(7,6,8)              117.0372         -DE/DX =    0.0                 !
 ! A13   A(5,9,10)             110.6061         -DE/DX =    0.0                 !
 ! A14   A(5,9,11)             110.6046         -DE/DX =    0.0                 !
 ! A15   A(5,9,12)             111.8552         -DE/DX =    0.0                 !
 ! A16   A(10,9,11)            106.7338         -DE/DX =    0.0                 !
 ! A17   A(10,9,12)            108.4328         -DE/DX =    0.0                 !
 ! A18   A(11,9,12)            108.4351         -DE/DX =    0.0                 !
 ! D1    D(2,1,5,6)           -120.9774         -DE/DX =    0.0                 !
 ! D2    D(2,1,5,9)             59.0226         -DE/DX =    0.0                 !
 ! D3    D(3,1,5,6)            120.989          -DE/DX =    0.0                 !
 ! D4    D(3,1,5,9)            -59.011          -DE/DX =    0.0                 !
 ! D5    D(4,1,5,6)              0.0068         -DE/DX =    0.0                 !
 ! D6    D(4,1,5,9)            180.0068         -DE/DX =    0.0                 !
 ! D7    D(1,5,6,7)             -0.0008         -DE/DX =    0.0                 !
 ! D8    D(1,5,6,8)            179.9992         -DE/DX =    0.0                 !
 ! D9    D(9,5,6,7)            179.9992         -DE/DX =    0.0                 !
 ! D10   D(9,5,6,8)             -0.0008         -DE/DX =    0.0                 !
 ! D11   D(1,5,9,10)           -59.011          -DE/DX =    0.0                 !
 ! D12   D(1,5,9,11)            59.0226         -DE/DX =    0.0                 !
 ! D13   D(1,5,9,12)           180.0068         -DE/DX =    0.0                 !
 ! D14   D(6,5,9,10)           120.989          -DE/DX =    0.0                 !
 ! D15   D(6,5,9,11)          -120.9774         -DE/DX =    0.0                 !
 ! D16   D(6,5,9,12)             0.0068         -DE/DX =    0.0                 !
 --------------------------------------------------------------------------------
 GradGradGradGradGradGradGradGradGradGradGradGradGradGradGradGradGradGrad

                          Input orientation:                          
 ---------------------------------------------------------------------
 Center     Atomic      Atomic             Coordinates (Angstroms)
 Number     Number       Type             X           Y           Z
 ---------------------------------------------------------------------
      1          6           0        1.294795   -0.213076   -0.395280
      2          1           0        1.289736   -1.083469   -1.057647
      3          1           0        1.917378   -0.475527    0.464891
      4          1           0        1.765654    0.617149   -0.920863
      5          6           0       -0.099783    0.123504    0.045184
      6          6           0       -0.654025    1.304437   -0.198030
      7          1           0       -0.118452    2.082229   -0.729471
      8          1           0       -1.662302    1.533841    0.125979
      9          6           0       -0.825040   -0.966051    0.779361
     10          1           0       -0.903619   -1.862716    0.157911
     11          1           0       -0.276122   -1.254467    1.680386
     12          1           0       -1.829260   -0.659834    1.070893
 ---------------------------------------------------------------------
                    Distance matrix (angstroms):
                    1          2          3          4          5
     1  C    0.000000
     2  H    1.093774   0.000000
     3  H    1.093794   1.755463   0.000000
     4  H    1.089596   1.771245   1.771236   0.000000
     5  C    1.500714   2.145643   2.145678   2.157959   0.000000
     6  C    2.477832   3.196755   3.196850   2.617193   1.327003
     7  H    2.716132   3.480278   3.480405   2.394357   2.106429
     8  H    3.473881   4.118957   4.119045   3.699606   2.106429
     9  C    2.537805   2.803688   2.803633   3.479796   1.500714
    10  H    2.803633   2.625950   3.158569   3.799803   2.145678
    11  H    2.803688   3.158793   2.625950   3.799775   2.145643
    12  H    3.479796   3.799775   3.799803   4.303625   2.157959
                    6          7          8          9         10
     6  C    0.000000
     7  H    1.083619   0.000000
     8  H    1.083619   1.848241   0.000000
     9  C    2.477832   3.473881   2.716132   0.000000
    10  H    3.196850   4.119045   3.480405   1.093794   0.000000
    11  H    3.196755   4.118957   3.480278   1.093774   1.755463
    12  H    2.617193   3.699606   2.394357   1.089596   1.771236
                   11         12
    11  H    0.000000
    12  H    1.771245   0.000000
 Stoichiometry    C4H8
 Framework group  C2[C2(CC),X(C2H8)]
 Deg. of freedom    15
 Full point group                 C2      NOp   2
 Largest Abelian subgroup         C2      NOp   2
 Largest concise Abelian subgroup C2      NOp   2
                         Standard orientation:                         
 ---------------------------------------------------------------------
 Center     Atomic      Atomic             Coordinates (Angstroms)
 Number     Number       Type             X           Y           Z
 ---------------------------------------------------------------------
      1          6           0       -0.000000   -1.268902   -0.676185
      2          1           0        0.877781   -1.313009   -1.327258
      3          1           0       -0.877682   -1.312941   -1.327430
      4          1           0       -0.000119   -2.151812   -0.037681
      5          6           0        0.000000   -0.000000    0.125082
      6          6           0        0.000000   -0.000000    1.452086
      7          1           0       -0.000013   -0.924121    2.017975
      8          1           0        0.000013    0.924121    2.017975
      9          6           0        0.000000    1.268902   -0.676185
     10          1           0        0.877682    1.312941   -1.327430
     11          1           0       -0.877781    1.313009   -1.327258
     12          1           0        0.000119    2.151812   -0.037681
 ---------------------------------------------------------------------
 Rotational constants (GHZ):           9.2136369           8.4578760           4.6625060

 **********************************************************************

            Population analysis using the SCF density.

 **********************************************************************

 Orbital symmetries:
       Occupied  (A) (B) (A) (A) (A) (B) (A) (A) (B) (A) (B) (A)
                 (B) (A) (B) (B)
       Virtual   (B) (A) (B) (A) (B) (B) (A) (A) (A) (A) (B) (B)
                 (B) (A) (A) (A) (B) (B) (B) (A) (B) (A) (B) (A)
                 (A) (B) (A) (B) (A) (B) (A) (B) (A) (A) (A) (B)
                 (B) (B) (A) (A) (B) (A) (A) (B) (A) (B) (A) (B)
                 (B) (A) (B) (A) (A) (B) (A) (B) (A) (B) (A) (A)
                 (B) (B) (B) (A) (B) (A) (B) (B) (A) (B) (B) (A)
                 (A) (A) (A) (B) (B) (B) (A) (B) (A) (A) (A) (B)
                 (A) (B) (B) (A) (A) (B) (B) (A) (B) (A) (B) (A)
                 (B) (B) (A) (B) (A) (B) (A) (A) (B) (A) (B) (A)
                 (A) (B) (A) (B) (A) (B) (B) (A) (A) (A) (B) (B)
                 (B) (A) (B) (B) (A) (B) (A) (A) (A) (A) (B) (B)
                 (A) (B) (A) (B) (A) (B) (B) (A) (B) (B) (A) (A)
                 (B) (B) (A) (A) (A) (B) (B) (A) (A) (B) (A) (A)
 The electronic state is 1-A.
 Alpha  occ. eigenvalues --  -10.29254 -10.27541 -10.27540 -10.26272  -0.90936
 Alpha  occ. eigenvalues --   -0.79138  -0.77771  -0.61453  -0.54198  -0.53266
 Alpha  occ. eigenvalues --   -0.52160  -0.47090  -0.45389  -0.44857  -0.41990
 Alpha  occ. eigenvalues --   -0.32723
 Alpha virt. eigenvalues --    0.08809   0.11339   0.16049   0.16295   0.17523
 Alpha virt. eigenvalues --    0.18872   0.19844   0.21783   0.22361   0.24425
 Alpha virt. eigenvalues --    0.24587   0.27451   0.28448   0.29828   0.30826
 Alpha virt. eigenvalues --    0.33938   0.39302   0.39643   0.39659   0.42536
 Alpha virt. eigenvalues --    0.44027   0.45205   0.47504   0.48226   0.52307
 Alpha virt. eigenvalues --    0.53845   0.54775   0.55172   0.56811   0.57321
 Alpha virt. eigenvalues --    0.57336   0.60431   0.67472   0.69398   0.70186
 Alpha virt. eigenvalues --    0.71176   0.73420   0.77121   0.84678   0.85744
 Alpha virt. eigenvalues --    0.91734   1.01602   1.02742   1.03018   1.05281
 Alpha virt. eigenvalues --    1.08126   1.10239   1.11021   1.14067   1.17055
 Alpha virt. eigenvalues --    1.21300   1.30150   1.33250   1.34498   1.36452
 Alpha virt. eigenvalues --    1.46161   1.51353   1.55767   1.57989   1.60627
 Alpha virt. eigenvalues --    1.62480   1.62539   1.65589   1.66363   1.67280
 Alpha virt. eigenvalues --    1.69968   1.70355   1.70888   1.79134   1.84248
 Alpha virt. eigenvalues --    1.91725   1.94955   1.97767   2.00370   2.03104
 Alpha virt. eigenvalues --    2.05065   2.05308   2.10808   2.16796   2.19883
 Alpha virt. eigenvalues --    2.25187   2.30023   2.35753   2.37979   2.41130
 Alpha virt. eigenvalues --    2.41800   2.44534   2.46645   2.50476   2.51071
 Alpha virt. eigenvalues --    2.52249   2.58311   2.59937   2.63153   2.63826
 Alpha virt. eigenvalues --    2.69234   2.70109   2.72764   2.73477   2.84516
 Alpha virt. eigenvalues --    2.87328   2.91275   2.91692   2.98911   3.02256
 Alpha virt. eigenvalues --    3.02277   3.03313   3.10743   3.12544   3.15721
 Alpha virt. eigenvalues --    3.19399   3.21669   3.22371   3.28642   3.29258
 Alpha virt. eigenvalues --    3.30142   3.35311   3.35494   3.36320   3.39737
 Alpha virt. eigenvalues --    3.40977   3.42927   3.45716   3.50933   3.55594
 Alpha virt. eigenvalues --    3.56611   3.63088   3.63462   3.78318   3.82011
 Alpha virt. eigenvalues --    3.83054   3.85573   3.92346   4.05023   4.05353
 Alpha virt. eigenvalues --    4.09373   4.11812   4.15366   4.22723   4.34280
 Alpha virt. eigenvalues --    4.42448   4.48020   4.51666   4.53746   4.59072
 Alpha virt. eigenvalues --    4.59978   4.63540   4.79151   4.90497   4.91196
 Alpha virt. eigenvalues --    5.23640   5.24730  22.24462  22.49295  22.52612
 Alpha virt. eigenvalues --   23.00729
          Condensed to atoms (all electrons):
               1          2          3          4          5          6
     1  C    4.893492   0.409350   0.409351   0.411826   0.309476  -0.049776
     2  H    0.409350   0.572367  -0.037542  -0.020808  -0.038737  -0.001641
     3  H    0.409351  -0.037542   0.572379  -0.020813  -0.038742  -0.001638
     4  H    0.411826  -0.020808  -0.020813   0.551471  -0.042094  -0.003041
     5  C    0.309476  -0.038737  -0.038742  -0.042094   5.023780   0.664422
     6  C   -0.049776  -0.001641  -0.001638  -0.003041   0.664422   4.916341
     7  H   -0.012746   0.000229   0.000229   0.002488  -0.041559   0.417125
     8  H    0.008933  -0.000349  -0.000349   0.000206  -0.041559   0.417125
     9  C   -0.066516  -0.002997  -0.002995   0.008292   0.309476  -0.049776
    10  H   -0.002995   0.004365  -0.001135  -0.000092  -0.038742  -0.001638
    11  H   -0.002997  -0.001134   0.004365  -0.000093  -0.038737  -0.001641
    12  H    0.008292  -0.000093  -0.000092  -0.000326  -0.042094  -0.003041
               7          8          9         10         11         12
     1  C   -0.012746   0.008933  -0.066516  -0.002995  -0.002997   0.008292
     2  H    0.000229  -0.000349  -0.002997   0.004365  -0.001134  -0.000093
     3  H    0.000229  -0.000349  -0.002995  -0.001135   0.004365  -0.000092
     4  H    0.002488   0.000206   0.008292  -0.000092  -0.000093  -0.000326
     5  C   -0.041559  -0.041559   0.309476  -0.038742  -0.038737  -0.042094
     6  C    0.417125   0.417125  -0.049776  -0.001638  -0.001641  -0.003041
     7  H    0.541518  -0.028321   0.008933  -0.000349  -0.000349   0.000206
     8  H   -0.028321   0.541518  -0.012746   0.000229   0.000229   0.002488
     9  C    0.008933  -0.012746   4.893492   0.409351   0.409350   0.411826
    10  H   -0.000349   0.000229   0.409351   0.572379  -0.037542  -0.020813
    11  H   -0.000349   0.000229   0.409350  -0.037542   0.572367  -0.020808
    12  H    0.000206   0.002488   0.411826  -0.020813  -0.020808   0.551471
 Mulliken charges:
               1
     1  C   -0.315690
     2  H    0.116988
     3  H    0.116980
     4  H    0.112984
     5  C    0.015110
     6  C   -0.302822
     7  H    0.112595
     8  H    0.112595
     9  C   -0.315690
    10  H    0.116980
    11  H    0.116988
    12  H    0.112984
 Sum of Mulliken charges =  -0.00000
 Mulliken charges with hydrogens summed into heavy atoms:
               1
     1  C    0.031262
     5  C    0.015110
     6  C   -0.077633
     9  C    0.031262
 Electronic spatial extent (au):  <R**2>=            322.6181
 Charge=             -0.0000 electrons
 Dipole moment (field-independent basis, Debye):
    X=             -0.0000    Y=              0.0000    Z=             -0.5740  Tot=              0.5740
 Quadrupole moment (field-independent basis, Debye-Ang):
   XX=            -28.1232   YY=            -25.6357   ZZ=            -26.2072
   XY=              0.0001   XZ=              0.0000   YZ=             -0.0000
 Traceless Quadrupole moment (field-independent basis, Debye-Ang):
   XX=             -1.4679   YY=              1.0197   ZZ=              0.4482
   XY=              0.0001   XZ=              0.0000   YZ=             -0.0000
 Octapole moment (field-independent basis, Debye-Ang**2):
  XXX=             -0.0000  YYY=              0.0000  ZZZ=              0.5821  XYY=             -0.0000
  XXY=              0.0000  XXZ=             -3.9296  XZZ=             -0.0000  YZZ=              0.0000
  YYZ=              2.3499  XYZ=              0.0002
 Hexadecapole moment (field-independent basis, Debye-Ang**3):
 XXXX=            -45.6053 YYYY=           -209.2557 ZZZZ=           -194.0537 XXXY=             -0.0011
 XXXZ=              0.0000 YYYX=              0.0008 YYYZ=             -0.0000 ZZZX=              0.0000
 ZZZY=             -0.0000 XXYY=            -43.7807 XXZZ=            -40.5636 YYZZ=            -65.3267
 XXYZ=             -0.0000 YYXZ=              0.0000 ZZXY=              0.0001
 N-N= 1.200711637879D+02 E-N=-6.038433234305D+02  KE= 1.563530946303D+02
 Symmetry A    KE= 1.109565550078D+02
 Symmetry B    KE= 4.539653962248D+01
 1\1\GINC-N6674\FOpt\RwB97XD\def2TZVP\C4H8\JIAMINGD\22-Apr-2025\0\\# op
 t freq wb97xd geom=connectivity def2tzvp\\Title Card Required\\0,1\C,1
 .2947950561,-0.2130758617,-0.3952801852\H,1.2897361891,-1.0834693671,-
 1.0576473353\H,1.9173780306,-0.475527377,0.4648908438\H,1.7656542749,0
 .6171485417,-0.9208633548\C,-0.0997831347,0.1235041485,0.0451837808\C,
 -0.6540249855,1.3044365335,-0.1980298886\H,-0.1184516346,2.0822288854,
 -0.7294710138\H,-1.662301552,1.5338408324,0.1259785364\C,-0.8250396803
 ,-0.9660506701,0.7793609934\H,-0.9036191978,-1.8627164227,0.1579107986
 \H,-0.2761215643,-1.2544671662,1.680385696\H,-1.8292600512,-0.65983354
 25,1.0708934092\\Version=ES64L-G16RevA.03\State=1-A\HF=-157.231551\RMS
 D=3.339e-09\RMSF=5.844e-06\Dipole=0.0943125,-0.2009532,0.0413864\Quadr
 upole=0.4476225,0.1996812,-0.6473037,-0.0711001,-0.6059557,-0.4863278\
 PG=C02 [C2(C1C1),X(C2H8)]\\@


 Experience is what you get when you don't get what you want.
 -- Dan Stanford
 Job cpu time:       0 days  0 hours 11 minutes 33.7 seconds.
 Elapsed time:       0 days  0 hours  0 minutes 45.8 seconds.
 File lengths (MBytes):  RWF=     21 Int=      0 D2E=      0 Chk=      3 Scr=      1
 Normal termination of Gaussian 16 at Tue Apr 22 18:46:17 2025.
 Link1:  Proceeding to internal job step number  2.
 ---------------------------------------------------------------------
 #N Geom=AllCheck Guess=TCheck SCRF=Check GenChk RwB97XD/def2TZVP Freq
 ---------------------------------------------------------------------
 1/10=4,29=7,30=1,38=1,40=1/1,3;
 2/12=2,40=1/2;
 3/5=44,7=101,11=2,14=-4,25=1,30=1,70=2,71=2,74=-58,116=1,140=1/1,2,3;
 4/5=101/1;
 5/5=2,38=6,98=1/2;
 8/6=4,10=90,11=11/1;
 11/6=1,8=1,9=11,15=111,16=1/1,2,10;
 10/6=1/2;
 6/7=2,8=2,9=2,10=2,28=1/1;
 7/8=1,10=1,25=1/1,2,3,16;
 1/10=4,30=1/3;
 99//99;
 Structure from the checkpoint file:  "methylpropene-opt-3.chk"
 -------------------
 Title Card Required
 -------------------
 Charge =  0 Multiplicity = 1
 Redundant internal coordinates found in file.  (old form).
 C,0,1.2947950561,-0.2130758617,-0.3952801852
 H,0,1.2897361891,-1.0834693671,-1.0576473353
 H,0,1.9173780306,-0.475527377,0.4648908438
 H,0,1.7656542749,0.6171485417,-0.9208633548
 C,0,-0.0997831347,0.1235041485,0.0451837808
 C,0,-0.6540249855,1.3044365335,-0.1980298886
 H,0,-0.1184516346,2.0822288854,-0.7294710138
 H,0,-1.662301552,1.5338408324,0.1259785364
 C,0,-0.8250396803,-0.9660506701,0.7793609934
 H,0,-0.9036191978,-1.8627164227,0.1579107986
 H,0,-0.2761215643,-1.2544671662,1.680385696
 H,0,-1.8292600512,-0.6598335425,1.0708934092
 Recover connectivity data from disk.

 GradGradGradGradGradGradGradGradGradGradGradGradGradGradGradGradGradGrad
 Berny optimization.
 Initialization pass.
                           ----------------------------
                           !    Initial Parameters    !
                           ! (Angstroms and Degrees)  !
 --------------------------                            --------------------------
 ! Name  Definition              Value          Derivative Info.                !
 --------------------------------------------------------------------------------
 ! R1    R(1,2)                  1.0938         calculate D2E/DX2 analytically  !
 ! R2    R(1,3)                  1.0938         calculate D2E/DX2 analytically  !
 ! R3    R(1,4)                  1.0896         calculate D2E/DX2 analytically  !
 ! R4    R(1,5)                  1.5007         calculate D2E/DX2 analytically  !
 ! R5    R(5,6)                  1.327          calculate D2E/DX2 analytically  !
 ! R6    R(5,9)                  1.5007         calculate D2E/DX2 analytically  !
 ! R7    R(6,7)                  1.0836         calculate D2E/DX2 analytically  !
 ! R8    R(6,8)                  1.0836         calculate D2E/DX2 analytically  !
 ! R9    R(9,10)                 1.0938         calculate D2E/DX2 analytically  !
 ! R10   R(9,11)                 1.0938         calculate D2E/DX2 analytically  !
 ! R11   R(9,12)                 1.0896         calculate D2E/DX2 analytically  !
 ! A1    A(2,1,3)              106.7338         calculate D2E/DX2 analytically  !
 ! A2    A(2,1,4)              108.4351         calculate D2E/DX2 analytically  !
 ! A3    A(2,1,5)              110.6046         calculate D2E/DX2 analytically  !
 ! A4    A(3,1,4)              108.4328         calculate D2E/DX2 analytically  !
 ! A5    A(3,1,5)              110.6061         calculate D2E/DX2 analytically  !
 ! A6    A(4,1,5)              111.8552         calculate D2E/DX2 analytically  !
 ! A7    A(1,5,6)              122.271          calculate D2E/DX2 analytically  !
 ! A8    A(1,5,9)              115.458          calculate D2E/DX2 analytically  !
 ! A9    A(6,5,9)              122.271          calculate D2E/DX2 analytically  !
 ! A10   A(5,6,7)              121.4814         calculate D2E/DX2 analytically  !
 ! A11   A(5,6,8)              121.4814         calculate D2E/DX2 analytically  !
 ! A12   A(7,6,8)              117.0372         calculate D2E/DX2 analytically  !
 ! A13   A(5,9,10)             110.6061         calculate D2E/DX2 analytically  !
 ! A14   A(5,9,11)             110.6046         calculate D2E/DX2 analytically  !
 ! A15   A(5,9,12)             111.8552         calculate D2E/DX2 analytically  !
 ! A16   A(10,9,11)            106.7338         calculate D2E/DX2 analytically  !
 ! A17   A(10,9,12)            108.4328         calculate D2E/DX2 analytically  !
 ! A18   A(11,9,12)            108.4351         calculate D2E/DX2 analytically  !
 ! D1    D(2,1,5,6)           -120.9774         calculate D2E/DX2 analytically  !
 ! D2    D(2,1,5,9)             59.0226         calculate D2E/DX2 analytically  !
 ! D3    D(3,1,5,6)            120.989          calculate D2E/DX2 analytically  !
 ! D4    D(3,1,5,9)            -59.011          calculate D2E/DX2 analytically  !
 ! D5    D(4,1,5,6)              0.0068         calculate D2E/DX2 analytically  !
 ! D6    D(4,1,5,9)           -179.9932         calculate D2E/DX2 analytically  !
 ! D7    D(1,5,6,7)             -0.0008         calculate D2E/DX2 analytically  !
 ! D8    D(1,5,6,8)            179.9992         calculate D2E/DX2 analytically  !
 ! D9    D(9,5,6,7)            179.9992         calculate D2E/DX2 analytically  !
 ! D10   D(9,5,6,8)             -0.0008         calculate D2E/DX2 analytically  !
 ! D11   D(1,5,9,10)           -59.011          calculate D2E/DX2 analytically  !
 ! D12   D(1,5,9,11)            59.0226         calculate D2E/DX2 analytically  !
 ! D13   D(1,5,9,12)          -179.9932         calculate D2E/DX2 analytically  !
 ! D14   D(6,5,9,10)           120.989          calculate D2E/DX2 analytically  !
 ! D15   D(6,5,9,11)          -120.9774         calculate D2E/DX2 analytically  !
 ! D16   D(6,5,9,12)             0.0068         calculate D2E/DX2 analytically  !
 --------------------------------------------------------------------------------
 Trust Radius=3.00D-01 FncErr=1.00D-07 GrdErr=1.00D-07 EigMax=2.50D+02 EigMin=1.00D-04
 Number of steps in this run=      2 maximum allowed number of steps=      2.
 GradGradGradGradGradGradGradGradGradGradGradGradGradGradGradGradGradGrad

                          Input orientation:                          
 ---------------------------------------------------------------------
 Center     Atomic      Atomic             Coordinates (Angstroms)
 Number     Number       Type             X           Y           Z
 ---------------------------------------------------------------------
      1          6           0        1.294795   -0.213076   -0.395280
      2          1           0        1.289736   -1.083469   -1.057647
      3          1           0        1.917378   -0.475527    0.464891
      4          1           0        1.765654    0.617149   -0.920863
      5          6           0       -0.099783    0.123504    0.045184
      6          6           0       -0.654025    1.304437   -0.198030
      7          1           0       -0.118452    2.082229   -0.729471
      8          1           0       -1.662302    1.533841    0.125979
      9          6           0       -0.825040   -0.966051    0.779361
     10          1           0       -0.903619   -1.862716    0.157911
     11          1           0       -0.276122   -1.254467    1.680386
     12          1           0       -1.829260   -0.659834    1.070893
 ---------------------------------------------------------------------
                    Distance matrix (angstroms):
                    1          2          3          4          5
     1  C    0.000000
     2  H    1.093774   0.000000
     3  H    1.093794   1.755463   0.000000
     4  H    1.089596   1.771245   1.771236   0.000000
     5  C    1.500714   2.145643   2.145678   2.157959   0.000000
     6  C    2.477832   3.196755   3.196850   2.617193   1.327003
     7  H    2.716132   3.480278   3.480405   2.394357   2.106429
     8  H    3.473881   4.118957   4.119045   3.699606   2.106429
     9  C    2.537805   2.803688   2.803633   3.479796   1.500714
    10  H    2.803633   2.625950   3.158569   3.799803   2.145678
    11  H    2.803688   3.158793   2.625950   3.799775   2.145643
    12  H    3.479796   3.799775   3.799803   4.303625   2.157959
                    6          7          8          9         10
     6  C    0.000000
     7  H    1.083619   0.000000
     8  H    1.083619   1.848241   0.000000
     9  C    2.477832   3.473881   2.716132   0.000000
    10  H    3.196850   4.119045   3.480405   1.093794   0.000000
    11  H    3.196755   4.118957   3.480278   1.093774   1.755463
    12  H    2.617193   3.699606   2.394357   1.089596   1.771236
                   11         12
    11  H    0.000000
    12  H    1.771245   0.000000
 Stoichiometry    C4H8
 Framework group  C2[C2(CC),X(C2H8)]
 Deg. of freedom    15
 Full point group                 C2      NOp   2
 Largest Abelian subgroup         C2      NOp   2
 Largest concise Abelian subgroup C2      NOp   2
                         Standard orientation:                         
 ---------------------------------------------------------------------
 Center     Atomic      Atomic             Coordinates (Angstroms)
 Number     Number       Type             X           Y           Z
 ---------------------------------------------------------------------
      1          6           0        0.000000   -1.268902   -0.676185
      2          1           0        0.877781   -1.313009   -1.327258
      3          1           0       -0.877682   -1.312941   -1.327430
      4          1           0       -0.000119   -2.151812   -0.037681
      5          6           0        0.000000   -0.000000    0.125082
      6          6           0        0.000000   -0.000000    1.452086
      7          1           0       -0.000013   -0.924121    2.017975
      8          1           0        0.000013    0.924121    2.017975
      9          6           0        0.000000    1.268902   -0.676185
     10          1           0        0.877682    1.312941   -1.327430
     11          1           0       -0.877781    1.313009   -1.327258
     12          1           0        0.000119    2.151812   -0.037681
 ---------------------------------------------------------------------
 Rotational constants (GHZ):           9.2136369           8.4578760           4.6625060
 Standard basis: def2TZVP (5D, 7F)
 There are   100 symmetry adapted cartesian basis functions of A   symmetry.
 There are    92 symmetry adapted cartesian basis functions of B   symmetry.
 There are    89 symmetry adapted basis functions of A   symmetry.
 There are    83 symmetry adapted basis functions of B   symmetry.
   172 basis functions,   268 primitive gaussians,   192 cartesian basis functions
    16 alpha electrons       16 beta electrons
       nuclear repulsion energy       120.0756456259 Hartrees.
 NAtoms=   12 NActive=   12 NUniq=    7 SFac= 2.94D+00 NAtFMM=   60 NAOKFM=F Big=F
 Integral buffers will be    131072 words long.
 Raffenetti 2 integral format.
 Two-electron integral symmetry is turned on.
 Nuclear repulsion after empirical dispersion term =      120.0711637879 Hartrees.
 One-electron integrals computed using PRISM.
   2 Symmetry operations used in ECPInt.
 ECPInt:  NShTT=    2926 NPrTT=    8368 LenC2=    2922 LenP2D=    7274.
 LDataN:  DoStor=T MaxTD1= 6 Len=  172
 NBasis=   172 RedAO= T EigKep=  1.27D-04  NBF=    89    83
 NBsUse=   172 1.00D-06 EigRej= -1.00D+00 NBFU=    89    83
 Initial guess from the checkpoint file:  "methylpropene-opt-3.chk"
 B after Tr=    -0.000000    0.000000    0.000000
         Rot=    1.000000   -0.000000    0.000000   -0.000000 Ang=   0.00 deg.
 Initial guess orbital symmetries:
       Occupied  (A) (B) (A) (A) (A) (B) (A) (A) (B) (A) (B) (A)
                 (B) (A) (B) (B)
       Virtual   (B) (A) (B) (A) (B) (B) (A) (A) (A) (A) (B) (B)
                 (B) (A) (A) (A) (B) (B) (B) (A) (B) (A) (B) (A)
                 (A) (B) (A) (B) (A) (B) (A) (B) (A) (A) (A) (B)
                 (B) (B) (A) (A) (B) (A) (A) (B) (A) (B) (A) (B)
                 (B) (A) (B) (A) (A) (B) (A) (B) (A) (B) (A) (A)
                 (B) (B) (B) (A) (B) (A) (B) (B) (A) (B) (B) (A)
                 (A) (A) (A) (B) (B) (B) (A) (B) (A) (A) (A) (B)
                 (A) (B) (B) (A) (A) (B) (B) (A) (B) (A) (B) (A)
                 (B) (B) (A) (B) (A) (B) (A) (A) (B) (A) (B) (A)
                 (A) (B) (A) (B) (A) (B) (B) (A) (A) (A) (B) (B)
                 (B) (A) (B) (B) (A) (B) (A) (A) (A) (A) (B) (B)
                 (A) (B) (A) (B) (A) (B) (B) (A) (B) (B) (A) (A)
                 (B) (B) (A) (A) (A) (B) (B) (A) (A) (B) (A) (A)
 Keep R1 ints in memory in symmetry-blocked form, NReq=332100513.
 Requested convergence on RMS density matrix=1.00D-08 within 128 cycles.
 Requested convergence on MAX density matrix=1.00D-06.
 Requested convergence on             energy=1.00D-06.
 No special actions if energy rises.
 SCF Done:  E(RwB97XD) =  -157.231550987     A.U. after    1 cycles
            NFock=  1  Conv=0.54D-09     -V/T= 2.0056
 DoSCS=F DFT=T ScalE2(SS,OS)=  1.000000  1.000000
 Range of M.O.s used for correlation:     1   172
 NBasis=   172 NAE=    16 NBE=    16 NFC=     0 NFV=     0
 NROrb=    172 NOA=    16 NOB=    16 NVA=   156 NVB=   156

 **** Warning!!: The largest alpha MO coefficient is  0.28309650D+02

   2 Symmetry operations used in ECPInt.
 ECPInt:  NShTT=    2926 NPrTT=    8368 LenC2=    2922 LenP2D=    7274.
 LDataN:  DoStor=T MaxTD1= 7 Len=  274
 Symmetrizing basis deriv contribution to polar:
 IMax=3 JMax=2 DiffMx= 0.00D+00
 G2DrvN: will do    13 centers at a time, making    1 passes.
 Calling FoFCou, ICntrl=  3107 FMM=F I1Cent=   0 AccDes= 0.00D+00.
 End of G2Drv F.D. properties file   721 does not exist.
 End of G2Drv F.D. properties file   722 does not exist.
 End of G2Drv F.D. properties file   788 does not exist.
          IDoAtm=111111111111
          Differentiating once with respect to electric field.
                with respect to dipole field.
          Differentiating once with respect to nuclear coordinates.
 Keep R1 ints in memory in symmetry-blocked form, NReq=332105706.
          There are    24 degrees of freedom in the 1st order CPHF.  IDoFFX=4 NUNeed=    24.
     24 vectors produced by pass  0 Test12= 1.04D-14 4.17D-09 XBig12= 2.79D+01 3.84D+00.
 AX will form    24 AO Fock derivatives at one time.
     24 vectors produced by pass  1 Test12= 1.04D-14 4.17D-09 XBig12= 2.36D+00 3.74D-01.
     24 vectors produced by pass  2 Test12= 1.04D-14 4.17D-09 XBig12= 6.41D-02 5.46D-02.
     24 vectors produced by pass  3 Test12= 1.04D-14 4.17D-09 XBig12= 6.46D-04 5.65D-03.
     24 vectors produced by pass  4 Test12= 1.04D-14 4.17D-09 XBig12= 5.03D-06 3.47D-04.
     24 vectors produced by pass  5 Test12= 1.04D-14 4.17D-09 XBig12= 3.03D-08 2.82D-05.
     22 vectors produced by pass  6 Test12= 1.04D-14 4.17D-09 XBig12= 2.37D-10 3.16D-06.
      5 vectors produced by pass  7 Test12= 1.04D-14 4.17D-09 XBig12= 2.09D-12 2.50D-07.
      3 vectors produced by pass  8 Test12= 1.04D-14 4.17D-09 XBig12= 1.44D-14 2.62D-08.
 InvSVY:  IOpt=1 It=  1 EMax= 4.44D-15
 Solved reduced A of dimension   174 with    24 vectors.
 Isotropic polarizability for W=    0.000000       49.78 Bohr**3.
 End of Minotr F.D. properties file   721 does not exist.
 End of Minotr F.D. properties file   722 does not exist.
 End of Minotr F.D. properties file   788 does not exist.

 **********************************************************************

            Population analysis using the SCF density.

 **********************************************************************

 Orbital symmetries:
       Occupied  (A) (B) (A) (A) (A) (B) (A) (A) (B) (A) (B) (A)
                 (B) (A) (B) (B)
       Virtual   (B) (A) (B) (A) (B) (B) (A) (A) (A) (A) (B) (B)
                 (B) (A) (A) (A) (B) (B) (B) (A) (B) (A) (B) (A)
                 (A) (B) (A) (B) (A) (B) (A) (B) (A) (A) (A) (B)
                 (B) (B) (A) (A) (B) (A) (A) (B) (A) (B) (A) (B)
                 (B) (A) (B) (A) (A) (B) (A) (B) (A) (B) (A) (A)
                 (B) (B) (B) (A) (B) (A) (B) (B) (A) (B) (B) (A)
                 (A) (A) (A) (B) (B) (B) (A) (B) (A) (A) (A) (B)
                 (A) (B) (B) (A) (A) (B) (B) (A) (B) (A) (B) (A)
                 (B) (B) (A) (B) (A) (B) (A) (A) (B) (A) (B) (A)
                 (A) (B) (A) (B) (A) (B) (B) (A) (A) (A) (B) (B)
                 (B) (A) (B) (B) (A) (B) (A) (A) (A) (A) (B) (B)
                 (A) (B) (A) (B) (A) (B) (B) (A) (B) (B) (A) (A)
                 (B) (B) (A) (A) (A) (B) (B) (A) (A) (B) (A) (A)
 The electronic state is 1-A.
 Alpha  occ. eigenvalues --  -10.29254 -10.27541 -10.27540 -10.26272  -0.90936
 Alpha  occ. eigenvalues --   -0.79138  -0.77771  -0.61453  -0.54198  -0.53266
 Alpha  occ. eigenvalues --   -0.52160  -0.47090  -0.45389  -0.44857  -0.41990
 Alpha  occ. eigenvalues --   -0.32723
 Alpha virt. eigenvalues --    0.08809   0.11339   0.16049   0.16295   0.17523
 Alpha virt. eigenvalues --    0.18872   0.19844   0.21783   0.22361   0.24425
 Alpha virt. eigenvalues --    0.24587   0.27451   0.28448   0.29828   0.30826
 Alpha virt. eigenvalues --    0.33938   0.39302   0.39643   0.39659   0.42536
 Alpha virt. eigenvalues --    0.44027   0.45205   0.47504   0.48226   0.52307
 Alpha virt. eigenvalues --    0.53845   0.54775   0.55172   0.56811   0.57321
 Alpha virt. eigenvalues --    0.57336   0.60431   0.67472   0.69398   0.70186
 Alpha virt. eigenvalues --    0.71176   0.73420   0.77121   0.84678   0.85744
 Alpha virt. eigenvalues --    0.91734   1.01602   1.02742   1.03018   1.05281
 Alpha virt. eigenvalues --    1.08126   1.10239   1.11021   1.14067   1.17055
 Alpha virt. eigenvalues --    1.21300   1.30150   1.33250   1.34498   1.36452
 Alpha virt. eigenvalues --    1.46161   1.51353   1.55767   1.57989   1.60627
 Alpha virt. eigenvalues --    1.62480   1.62539   1.65589   1.66363   1.67280
 Alpha virt. eigenvalues --    1.69968   1.70355   1.70888   1.79134   1.84248
 Alpha virt. eigenvalues --    1.91725   1.94955   1.97767   2.00370   2.03104
 Alpha virt. eigenvalues --    2.05065   2.05308   2.10808   2.16796   2.19883
 Alpha virt. eigenvalues --    2.25187   2.30023   2.35753   2.37979   2.41130
 Alpha virt. eigenvalues --    2.41800   2.44534   2.46645   2.50476   2.51071
 Alpha virt. eigenvalues --    2.52249   2.58311   2.59937   2.63153   2.63826
 Alpha virt. eigenvalues --    2.69234   2.70109   2.72764   2.73477   2.84516
 Alpha virt. eigenvalues --    2.87328   2.91275   2.91692   2.98911   3.02256
 Alpha virt. eigenvalues --    3.02277   3.03313   3.10743   3.12544   3.15721
 Alpha virt. eigenvalues --    3.19399   3.21669   3.22371   3.28642   3.29258
 Alpha virt. eigenvalues --    3.30142   3.35311   3.35494   3.36320   3.39737
 Alpha virt. eigenvalues --    3.40977   3.42927   3.45716   3.50933   3.55594
 Alpha virt. eigenvalues --    3.56611   3.63088   3.63462   3.78318   3.82011
 Alpha virt. eigenvalues --    3.83054   3.85573   3.92346   4.05023   4.05353
 Alpha virt. eigenvalues --    4.09373   4.11812   4.15366   4.22723   4.34280
 Alpha virt. eigenvalues --    4.42448   4.48020   4.51666   4.53746   4.59072
 Alpha virt. eigenvalues --    4.59978   4.63540   4.79151   4.90497   4.91196
 Alpha virt. eigenvalues --    5.23640   5.24730  22.24462  22.49295  22.52612
 Alpha virt. eigenvalues --   23.00729
          Condensed to atoms (all electrons):
               1          2          3          4          5          6
     1  C    4.893492   0.409350   0.409351   0.411826   0.309476  -0.049776
     2  H    0.409350   0.572367  -0.037542  -0.020808  -0.038737  -0.001641
     3  H    0.409351  -0.037542   0.572379  -0.020813  -0.038742  -0.001638
     4  H    0.411826  -0.020808  -0.020813   0.551471  -0.042094  -0.003041
     5  C    0.309476  -0.038737  -0.038742  -0.042094   5.023780   0.664422
     6  C   -0.049776  -0.001641  -0.001638  -0.003041   0.664422   4.916341
     7  H   -0.012746   0.000229   0.000229   0.002488  -0.041559   0.417125
     8  H    0.008933  -0.000349  -0.000349   0.000206  -0.041559   0.417125
     9  C   -0.066516  -0.002997  -0.002995   0.008292   0.309476  -0.049776
    10  H   -0.002995   0.004365  -0.001135  -0.000092  -0.038742  -0.001638
    11  H   -0.002997  -0.001134   0.004365  -0.000093  -0.038737  -0.001641
    12  H    0.008292  -0.000093  -0.000092  -0.000326  -0.042094  -0.003041
               7          8          9         10         11         12
     1  C   -0.012746   0.008933  -0.066516  -0.002995  -0.002997   0.008292
     2  H    0.000229  -0.000349  -0.002997   0.004365  -0.001134  -0.000093
     3  H    0.000229  -0.000349  -0.002995  -0.001135   0.004365  -0.000092
     4  H    0.002488   0.000206   0.008292  -0.000092  -0.000093  -0.000326
     5  C   -0.041559  -0.041559   0.309476  -0.038742  -0.038737  -0.042094
     6  C    0.417125   0.417125  -0.049776  -0.001638  -0.001641  -0.003041
     7  H    0.541518  -0.028321   0.008933  -0.000349  -0.000349   0.000206
     8  H   -0.028321   0.541518  -0.012746   0.000229   0.000229   0.002488
     9  C    0.008933  -0.012746   4.893492   0.409351   0.409350   0.411826
    10  H   -0.000349   0.000229   0.409351   0.572379  -0.037542  -0.020813
    11  H   -0.000349   0.000229   0.409350  -0.037542   0.572367  -0.020808
    12  H    0.000206   0.002488   0.411826  -0.020813  -0.020808   0.551471
 Mulliken charges:
               1
     1  C   -0.315690
     2  H    0.116988
     3  H    0.116980
     4  H    0.112984
     5  C    0.015110
     6  C   -0.302822
     7  H    0.112595
     8  H    0.112595
     9  C   -0.315690
    10  H    0.116980
    11  H    0.116988
    12  H    0.112984
 Sum of Mulliken charges =  -0.00000
 Mulliken charges with hydrogens summed into heavy atoms:
               1
     1  C    0.031262
     5  C    0.015110
     6  C   -0.077633
     9  C    0.031262
 APT charges:
               1
     1  C    0.037152
     2  H   -0.014003
     3  H   -0.014007
     4  H   -0.011572
     5  C    0.149591
     6  C   -0.201945
     7  H    0.028608
     8  H    0.028608
     9  C    0.037152
    10  H   -0.014007
    11  H   -0.014003
    12  H   -0.011572
 Sum of APT charges =   0.00000
 APT charges with hydrogens summed into heavy atoms:
               1
     1  C   -0.002431
     5  C    0.149591
     6  C   -0.144730
     9  C   -0.002431
 Electronic spatial extent (au):  <R**2>=            322.6181
 Charge=             -0.0000 electrons
 Dipole moment (field-independent basis, Debye):
    X=              0.0000    Y=             -0.0000    Z=             -0.5740  Tot=              0.5740
 Quadrupole moment (field-independent basis, Debye-Ang):
   XX=            -28.1232   YY=            -25.6357   ZZ=            -26.2072
   XY=              0.0001   XZ=             -0.0000   YZ=              0.0000
 Traceless Quadrupole moment (field-independent basis, Debye-Ang):
   XX=             -1.4679   YY=              1.0197   ZZ=              0.4482
   XY=              0.0001   XZ=             -0.0000   YZ=              0.0000
 Octapole moment (field-independent basis, Debye-Ang**2):
  XXX=              0.0000  YYY=              0.0000  ZZZ=              0.5821  XYY=              0.0000
  XXY=             -0.0000  XXZ=             -3.9296  XZZ=              0.0000  YZZ=              0.0000
  YYZ=              2.3499  XYZ=              0.0002
 Hexadecapole moment (field-independent basis, Debye-Ang**3):
 XXXX=            -45.6053 YYYY=           -209.2557 ZZZZ=           -194.0537 XXXY=             -0.0011
 XXXZ=             -0.0000 YYYX=              0.0008 YYYZ=              0.0000 ZZZX=             -0.0000
 ZZZY=              0.0000 XXYY=            -43.7807 XXZZ=            -40.5636 YYZZ=            -65.3267
 XXYZ=             -0.0000 YYXZ=             -0.0000 ZZXY=              0.0001
 N-N= 1.200711637879D+02 E-N=-6.038433234932D+02  KE= 1.563530946416D+02
 Symmetry A    KE= 1.109565550158D+02
 Symmetry B    KE= 4.539653962580D+01
  Exact polarizability:  38.019   0.000  49.372   0.000  -0.000  61.944
 Approx polarizability:  42.968   0.000  48.164   0.000   0.000  64.283
   2 Symmetry operations used in ECPInt.
 ECPInt:  NShTT=    2926 NPrTT=    8368 LenC2=    2922 LenP2D=    7274.
 LDataN:  DoStor=T MaxTD1= 8 Len=  415
 Calling FoFJK, ICntrl=    100127 FMM=F ISym2X=1 I1Cent= 0 IOpClX= 0 NMat=1 NMatS=1 NMatT=0.
 Full mass-weighted force constant matrix:
 Low frequencies ---   -7.2318   -6.0188   -5.6658   -0.0008   -0.0004    0.0013
 Low frequencies ---  166.1625  211.0547  388.2639
 Diagonal vibrational polarizability:
        3.3992418       0.6451483       0.7363457
 Harmonic frequencies (cm**-1), IR intensities (KM/Mole), Raman scattering
 activities (A**4/AMU), depolarization ratios for plane and unpolarized
 incident light, reduced masses (AMU), force constants (mDyne/A),
 and normal coordinates:
                      1                      2                      3
                      A                      B                      A
 Frequencies --    166.1556               211.0543               388.2639
 Red. masses --      1.0239                 1.0809                 2.1614
 Frc consts  --      0.0167                 0.0284                 0.1920
 IR Inten    --      0.0000                 0.6086                 0.2813
  Atom  AN      X      Y      Z        X      Y      Z        X      Y      Z
     1   6    -0.03   0.00  -0.00     0.03  -0.00  -0.00     0.00   0.16  -0.09
     2   1    -0.25   0.16  -0.31    -0.19   0.18  -0.30    -0.01   0.37  -0.12
     3   1    -0.25  -0.16   0.31    -0.19  -0.18   0.30     0.01   0.37  -0.12
     4   1     0.36  -0.00   0.00     0.42  -0.00   0.00    -0.00  -0.03  -0.36
     5   6    -0.00  -0.00   0.00     0.02  -0.00  -0.00     0.00   0.00   0.13
     6   6     0.00   0.00   0.00    -0.07   0.00  -0.00    -0.00  -0.00   0.14
     7   1     0.02  -0.00   0.00    -0.11   0.00   0.00    -0.00  -0.00   0.13
     8   1    -0.02   0.00   0.00    -0.11   0.00  -0.00     0.00   0.00   0.13
     9   6     0.03  -0.00  -0.00     0.03  -0.00   0.00    -0.00  -0.16  -0.09
    10   1     0.25   0.16   0.31    -0.19  -0.18  -0.30    -0.01  -0.37  -0.12
    11   1     0.25  -0.16  -0.31    -0.19   0.18   0.30     0.01  -0.37  -0.12
    12   1    -0.36   0.00   0.00     0.42  -0.00  -0.00     0.00   0.03  -0.36
                      4                      5                      6
                      B                      B                      A
 Frequencies --    446.8574               448.9013               711.6874
 Red. masses --      2.1093                 2.0848                 1.0094
 Frc consts  --      0.2482                 0.2475                 0.3012
 IR Inten    --      8.5640                 1.6146                 0.0000
  Atom  AN      X      Y      Z        X      Y      Z        X      Y      Z
     1   6    -0.04   0.00   0.00    -0.00  -0.06  -0.14     0.01  -0.00  -0.00
     2   1    -0.16  -0.32  -0.14    -0.00   0.06  -0.15    -0.06  -0.15  -0.08
     3   1    -0.16   0.32   0.14     0.00   0.06  -0.15    -0.06   0.15   0.08
     4   1    -0.29   0.00   0.00    -0.00  -0.17  -0.29    -0.14   0.00  -0.00
     5   6     0.30   0.00  -0.00     0.00  -0.13   0.00     0.00   0.00   0.00
     6   6    -0.08  -0.00  -0.00    -0.00   0.19   0.00     0.00  -0.00   0.00
     7   1    -0.27  -0.00  -0.00    -0.00   0.41   0.35     0.64  -0.00   0.00
     8   1    -0.27  -0.00   0.00    -0.00   0.41  -0.35    -0.64   0.00   0.00
     9   6    -0.04   0.00  -0.00    -0.00  -0.06   0.14    -0.01   0.00  -0.00
    10   1    -0.16   0.32  -0.14     0.00   0.06   0.15     0.06  -0.15   0.08
    11   1    -0.16  -0.32   0.14    -0.00   0.06   0.15     0.06   0.15  -0.08
    12   1    -0.29   0.00  -0.00    -0.00  -0.17   0.29     0.14  -0.00  -0.00
                      7                      8                      9
                      A                      B                      B
 Frequencies --    829.3877               938.2271               970.2123
 Red. masses --      3.3922                 1.3242                 1.4114
 Frc consts  --      1.3748                 0.6868                 0.7827
 IR Inten    --      0.2298                50.2756                 0.0000
  Atom  AN      X      Y      Z        X      Y      Z        X      Y      Z
     1   6     0.00   0.24   0.14     0.01  -0.00  -0.00    -0.00   0.01   0.12
     2   1     0.01   0.19   0.15    -0.02  -0.04  -0.04    -0.04   0.39   0.03
     3   1    -0.01   0.19   0.15    -0.02   0.04   0.04     0.04   0.39   0.03
     4   1    -0.00   0.36   0.28    -0.03   0.00   0.00    -0.00  -0.29  -0.30
     5   6    -0.00   0.00  -0.12     0.03   0.00  -0.00     0.00  -0.08  -0.00
     6   6     0.00   0.00  -0.22    -0.17   0.00   0.00    -0.00  -0.02  -0.00
     7   1     0.00  -0.02  -0.26     0.69  -0.00   0.00     0.00  -0.01   0.01
     8   1    -0.00   0.02  -0.26     0.69  -0.00  -0.00     0.00  -0.01  -0.01
     9   6    -0.00  -0.24   0.14     0.01  -0.00   0.00    -0.00   0.01  -0.12
    10   1     0.01  -0.19   0.15    -0.02   0.04  -0.04     0.04   0.39  -0.03
    11   1    -0.01  -0.19   0.15    -0.02  -0.04   0.04    -0.04   0.39  -0.03
    12   1     0.00  -0.36   0.28    -0.03   0.00  -0.00    -0.00  -0.29   0.30
                     10                     11                     12
                      B                      A                      A
 Frequencies --    995.7423              1025.3617              1091.2545
 Red. masses --      1.4638                 1.2385                 1.4558
 Frc consts  --      0.8551                 0.7672                 1.0214
 IR Inten    --      0.3853                 0.0000                 2.8748
  Atom  AN      X      Y      Z        X      Y      Z        X      Y      Z
     1   6     0.00   0.08   0.03     0.10   0.00   0.00    -0.00   0.07  -0.10
     2   1     0.01  -0.00   0.06    -0.11  -0.33  -0.25     0.06  -0.30   0.01
     3   1    -0.01  -0.00   0.06    -0.11   0.33   0.25    -0.06  -0.30   0.01
     4   1     0.00   0.18   0.16    -0.19   0.00   0.00     0.00   0.39   0.34
     5   6    -0.00  -0.08   0.00    -0.00  -0.00   0.00     0.00   0.00   0.01
     6   6    -0.00  -0.14  -0.00    -0.00  -0.00   0.00     0.00  -0.00   0.10
     7   1    -0.00   0.23   0.60    -0.29   0.00   0.00     0.00   0.02   0.15
     8   1    -0.00   0.23  -0.60     0.29  -0.00   0.00    -0.00  -0.02   0.15
     9   6     0.00   0.08  -0.03    -0.10  -0.00   0.00     0.00  -0.07  -0.10
    10   1    -0.01  -0.00  -0.06     0.11  -0.33   0.25     0.06   0.30   0.01
    11   1     0.01  -0.00  -0.06     0.11   0.33  -0.25    -0.06   0.30   0.01
    12   1     0.00   0.18  -0.16     0.19  -0.00   0.00    -0.00  -0.39   0.34
                     13                     14                     15
                      B                      B                      A
 Frequencies --   1113.9274              1312.2732              1417.5863
 Red. masses --      1.7133                 2.3697                 1.1934
 Frc consts  --      1.2526                 2.4043                 1.4130
 IR Inten    --      0.0048                 2.1325                 0.6879
  Atom  AN      X      Y      Z        X      Y      Z        X      Y      Z
     1   6    -0.12  -0.00  -0.00    -0.00  -0.07   0.02     0.00  -0.08  -0.04
     2   1     0.13   0.31   0.29    -0.12  -0.11  -0.15     0.13   0.34   0.12
     3   1     0.13  -0.31  -0.29     0.12  -0.11  -0.15    -0.13   0.34   0.12
     4   1     0.27  -0.00   0.00    -0.00  -0.32  -0.31    -0.00   0.18   0.30
     5   6     0.18   0.00  -0.00     0.00   0.32   0.00     0.00   0.00  -0.04
     6   6    -0.03  -0.00  -0.00    -0.00  -0.11  -0.00    -0.00  -0.00  -0.01
     7   1     0.01   0.00   0.00     0.00   0.12   0.36    -0.00   0.13   0.23
     8   1     0.01   0.00  -0.00     0.00   0.12  -0.36     0.00  -0.13   0.23
     9   6    -0.12  -0.00   0.00    -0.00  -0.07  -0.02    -0.00   0.08  -0.04
    10   1     0.13  -0.31   0.29     0.12  -0.11   0.15     0.13  -0.34   0.12
    11   1     0.13   0.31  -0.29    -0.12  -0.11   0.15    -0.13  -0.34   0.12
    12   1     0.27  -0.00  -0.00    -0.00  -0.32   0.31     0.00  -0.18   0.30
                     16                     17                     18
                      B                      A                      A
 Frequencies --   1420.5441              1452.2320              1474.9461
 Red. masses --      1.4667                 1.1785                 1.0458
 Frc consts  --      1.7438                 1.4644                 1.3405
 IR Inten    --     12.5504                 1.5919                 0.0000
  Atom  AN      X      Y      Z        X      Y      Z        X      Y      Z
     1   6    -0.00   0.11   0.06     0.00   0.02   0.05    -0.04   0.00  -0.00
     2   1    -0.16  -0.36  -0.15    -0.20  -0.02  -0.23     0.04  -0.33   0.11
     3   1     0.16  -0.36  -0.15     0.20  -0.02  -0.23     0.04   0.33  -0.11
     4   1     0.00  -0.16  -0.30    -0.00  -0.01  -0.01     0.51  -0.00  -0.00
     5   6    -0.00  -0.10  -0.00     0.00   0.00  -0.10    -0.00   0.00  -0.00
     6   6     0.00   0.03   0.00     0.00  -0.00  -0.01     0.00  -0.00  -0.00
     7   1     0.00  -0.02  -0.08     0.00   0.28   0.47     0.00   0.00   0.00
     8   1     0.00  -0.02   0.08    -0.00  -0.28   0.47    -0.00  -0.00   0.00
     9   6    -0.00   0.11  -0.06    -0.00  -0.02   0.05     0.04  -0.00  -0.00
    10   1     0.16  -0.36   0.15    -0.20   0.02  -0.23    -0.04  -0.33  -0.11
    11   1    -0.16  -0.36   0.15     0.20   0.02  -0.23    -0.04   0.33   0.11
    12   1     0.00  -0.16   0.30     0.00   0.01  -0.01    -0.51   0.00  -0.00
                     19                     20                     21
                      B                      B                      A
 Frequencies --   1487.4717              1494.3016              1507.8638
 Red. masses --      1.0432                 1.0419                 1.0729
 Frc consts  --      1.3600                 1.3708                 1.4372
 IR Inten    --      5.0070                19.5603                15.9900
  Atom  AN      X      Y      Z        X      Y      Z        X      Y      Z
     1   6    -0.00   0.03  -0.03    -0.03  -0.00   0.00     0.00   0.04  -0.01
     2   1     0.26  -0.11   0.35     0.03  -0.34   0.10     0.20  -0.12   0.29
     3   1    -0.26  -0.11   0.35     0.03   0.34  -0.10    -0.20  -0.12   0.29
     4   1     0.00  -0.16  -0.26     0.50   0.00   0.00    -0.00  -0.17  -0.27
     5   6    -0.00   0.01  -0.00    -0.03  -0.00   0.00     0.00  -0.00  -0.03
     6   6    -0.00  -0.01   0.00     0.00   0.00  -0.00    -0.00   0.00  -0.05
     7   1     0.00   0.01   0.02     0.01  -0.00  -0.00     0.00   0.20   0.28
     8   1     0.00   0.01  -0.02     0.01  -0.00   0.00    -0.00  -0.20   0.28
     9   6    -0.00   0.03   0.03    -0.03  -0.00  -0.00    -0.00  -0.04  -0.01
    10   1    -0.26  -0.11  -0.35     0.03   0.34   0.10     0.20   0.12   0.29
    11   1     0.26  -0.11  -0.35     0.03  -0.34  -0.10    -0.20   0.12   0.29
    12   1     0.00  -0.16   0.26     0.50   0.00  -0.00     0.00   0.17  -0.27
                     22                     23                     24
                      A                      B                      A
 Frequencies --   1749.2829              3036.9762              3040.9552
 Red. masses --      5.3300                 1.0374                 1.0377
 Frc consts  --      9.6094                 5.6373                 5.6540
 IR Inten    --     24.7751                19.1693                34.7035
  Atom  AN      X      Y      Z        X      Y      Z        X      Y      Z
     1   6    -0.00  -0.02  -0.05    -0.00  -0.02  -0.03    -0.00  -0.02  -0.03
     2   1    -0.07  -0.08  -0.14    -0.37   0.01   0.26    -0.37   0.01   0.26
     3   1     0.07  -0.08  -0.14     0.37   0.01   0.26     0.37   0.01   0.26
     4   1    -0.00   0.12   0.16     0.00   0.23  -0.18     0.00   0.24  -0.18
     5   6     0.00  -0.00   0.48    -0.00   0.00  -0.00     0.00  -0.00  -0.00
     6   6    -0.00   0.00  -0.40    -0.00  -0.00   0.00    -0.00  -0.00  -0.00
     7   1     0.00   0.41   0.18    -0.00   0.00  -0.00    -0.00  -0.02   0.01
     8   1    -0.00  -0.41   0.18    -0.00   0.00   0.00     0.00   0.02   0.01
     9   6     0.00   0.02  -0.05    -0.00  -0.02   0.03     0.00   0.02  -0.03
    10   1    -0.07   0.08  -0.14     0.37   0.01  -0.26    -0.37  -0.01   0.26
    11   1     0.07   0.08  -0.14    -0.37   0.01  -0.26     0.37  -0.01   0.26
    12   1     0.00  -0.12   0.16     0.00   0.23   0.18    -0.00  -0.24  -0.18
                     25                     26                     27
                      A                      B                      B
 Frequencies --   3093.7828              3095.9643              3137.3594
 Red. masses --      1.0999                 1.0994                 1.1012
 Frc consts  --      6.2026                 6.2088                 6.3865
 IR Inten    --      0.0000                37.2211                22.7599
  Atom  AN      X      Y      Z        X      Y      Z        X      Y      Z
     1   6    -0.06   0.00  -0.00    -0.06   0.00  -0.00    -0.00  -0.04   0.05
     2   1     0.40  -0.02  -0.30     0.40  -0.02  -0.30     0.17  -0.01  -0.11
     3   1     0.39   0.02   0.30     0.39   0.02   0.30    -0.17  -0.01  -0.11
     4   1    -0.01  -0.00   0.00    -0.01  -0.00   0.00     0.00   0.52  -0.38
     5   6     0.00   0.00  -0.00    -0.00  -0.00  -0.00    -0.00  -0.00   0.00
     6   6    -0.00   0.00   0.00    -0.00  -0.00  -0.00    -0.00   0.00   0.00
     7   1    -0.00   0.00  -0.00    -0.00   0.00  -0.00    -0.00  -0.01   0.01
     8   1     0.00  -0.00  -0.00    -0.00   0.00   0.00    -0.00  -0.01  -0.01
     9   6     0.06  -0.00  -0.00    -0.06   0.00   0.00    -0.00  -0.04  -0.05
    10   1    -0.39  -0.02   0.30     0.39   0.02  -0.30    -0.17  -0.01   0.11
    11   1    -0.40   0.02  -0.30     0.40  -0.02   0.30     0.17  -0.01   0.11
    12   1     0.01   0.00   0.00    -0.01  -0.00  -0.00     0.00   0.52   0.38
                     28                     29                     30
                      A                      A                      B
 Frequencies --   3139.4896              3154.4075              3238.2703
 Red. masses --      1.1010                 1.0609                 1.1162
 Frc consts  --      6.3940                 6.2198                 6.8965
 IR Inten    --     19.8887                 7.4694                15.3176
  Atom  AN      X      Y      Z        X      Y      Z        X      Y      Z
     1   6    -0.00  -0.04   0.05    -0.00  -0.00   0.00    -0.00  -0.00   0.00
     2   1     0.17  -0.02  -0.11     0.00   0.00   0.00     0.00   0.00  -0.00
     3   1    -0.17  -0.02  -0.11    -0.00   0.00   0.00    -0.00   0.00  -0.00
     4   1     0.00   0.52  -0.38     0.00   0.04  -0.03     0.00   0.01  -0.01
     5   6    -0.00  -0.00   0.00    -0.00  -0.00  -0.01    -0.00  -0.00  -0.00
     6   6    -0.00  -0.00  -0.01     0.00  -0.00   0.07    -0.00  -0.10   0.00
     7   1    -0.00  -0.04   0.02     0.00   0.61  -0.36     0.00   0.60  -0.37
     8   1     0.00   0.04   0.02    -0.00  -0.61  -0.36     0.00   0.60   0.37
     9   6     0.00   0.04   0.05     0.00   0.00   0.00    -0.00  -0.00  -0.00
    10   1     0.17   0.02  -0.11     0.00  -0.00   0.00    -0.00   0.00   0.00
    11   1    -0.17   0.02  -0.11    -0.00  -0.00   0.00     0.00   0.00   0.00
    12   1    -0.00  -0.52  -0.38    -0.00  -0.04  -0.03     0.00   0.01   0.01

 -------------------
 - Thermochemistry -
 -------------------
 Temperature   298.150 Kelvin.  Pressure   1.00000 Atm.
 Atom     1 has atomic number  6 and mass  12.00000
 Atom     2 has atomic number  1 and mass   1.00783
 Atom     3 has atomic number  1 and mass   1.00783
 Atom     4 has atomic number  1 and mass   1.00783
 Atom     5 has atomic number  6 and mass  12.00000
 Atom     6 has atomic number  6 and mass  12.00000
 Atom     7 has atomic number  1 and mass   1.00783
 Atom     8 has atomic number  1 and mass   1.00783
 Atom     9 has atomic number  6 and mass  12.00000
 Atom    10 has atomic number  1 and mass   1.00783
 Atom    11 has atomic number  1 and mass   1.00783
 Atom    12 has atomic number  1 and mass   1.00783
 Molecular mass:    56.06260 amu.
 Principal axes and moments of inertia in atomic units:
                           1         2         3
     Eigenvalues --   195.87718 213.37995 387.07536
           X            0.00000   0.00000   1.00000
           Y            1.00000   0.00000  -0.00000
           Z           -0.00000   1.00000  -0.00000
 This molecule is an asymmetric top.
 Rotational symmetry number  2.
 Rotational temperatures (Kelvin)      0.44218     0.40591     0.22377
 Rotational constants (GHZ):           9.21364     8.45788     4.66251
 Zero-point vibrational energy     284655.8 (Joules/Mol)
                                   68.03438 (Kcal/Mol)
 Warning -- explicit consideration of   5 degrees of freedom as
           vibrations may cause significant error
 Vibrational temperatures:    239.06   303.66   558.63   642.93   645.87
          (Kelvin)           1023.96  1193.30  1349.90  1395.92  1432.65
                             1475.27  1570.07  1602.69  1888.07  2039.59
                             2043.85  2089.44  2122.12  2140.14  2149.97
                             2169.48  2516.83  4369.53  4375.26  4451.26
                             4454.40  4513.96  4517.03  4538.49  4659.15
 
 Zero-point correction=                           0.108420 (Hartree/Particle)
 Thermal correction to Energy=                    0.113703
 Thermal correction to Enthalpy=                  0.114647
 Thermal correction to Gibbs Free Energy=         0.081783
 Sum of electronic and zero-point Energies=           -157.123131
 Sum of electronic and thermal Energies=              -157.117848
 Sum of electronic and thermal Enthalpies=            -157.116904
 Sum of electronic and thermal Free Energies=         -157.149768
 
                     E (Thermal)             CV                S
                      KCal/Mol        Cal/Mol-Kelvin    Cal/Mol-Kelvin
 Total                   71.350             18.225             69.168
 Electronic               0.000              0.000              0.000
 Translational            0.889              2.981             37.993
 Rotational               0.889              2.981             22.918
 Vibrational             69.572             12.264              8.257
 Vibration     1          0.624              1.884              2.479
 Vibration     2          0.643              1.824              2.035
 Vibration     3          0.756              1.495              1.007
 Vibration     4          0.806              1.368              0.805
 Vibration     5          0.808              1.363              0.799
                       Q            Log10(Q)             Ln(Q)
 Total Bot       0.241195D-37        -37.617631        -86.617796
 Total V=0       0.178615D+13         12.251917         28.211082
 Vib (Bot)       0.642130D-49        -49.192377       -113.269634
 Vib (Bot)    1  0.121438D+01          0.084354          0.194233
 Vib (Bot)    2  0.940667D+00         -0.026564         -0.061166
 Vib (Bot)    3  0.462968D+00         -0.334449         -0.770098
 Vib (Bot)    4  0.384739D+00         -0.414833         -0.955189
 Vib (Bot)    5  0.382355D+00         -0.417533         -0.961405
 Vib (V=0)       0.475523D+01          0.677171          1.559245
 Vib (V=0)    1  0.181328D+01          0.258466          0.595140
 Vib (V=0)    2  0.156530D+01          0.194596          0.448075
 Vib (V=0)    3  0.118142D+01          0.072406          0.166721
 Vib (V=0)    4  0.113089D+01          0.053421          0.123006
 Vib (V=0)    5  0.112944D+01          0.052863          0.121723
 Electronic      0.100000D+01          0.000000          0.000000
 Translational   0.164992D+08          7.217464         16.618824
 Rotational      0.227658D+05          4.357282         10.033013
 ***** Axes restored to original set *****
 -------------------------------------------------------------------
 Center     Atomic                   Forces (Hartrees/Bohr)
 Number     Number              X              Y              Z
 -------------------------------------------------------------------
      1        6          -0.000012992    0.000007030    0.000015476
      2        1           0.000003202   -0.000008626   -0.000006875
      3        1          -0.000000916   -0.000001279   -0.000001411
      4        1          -0.000002127   -0.000000446   -0.000001498
      5        6           0.000002097   -0.000004468    0.000000920
      6        6          -0.000000477    0.000001016   -0.000000209
      7        1          -0.000000325    0.000000496   -0.000000005
      8        1          -0.000000158    0.000000533   -0.000000207
      9        6           0.000005602    0.000008715   -0.000018719
     10        1           0.000001331    0.000000394    0.000001593
     11        1           0.000003275   -0.000005175    0.000009718
     12        1           0.000001486    0.000001809    0.000001217
 -------------------------------------------------------------------
 Cartesian Forces:  Max     0.000018719 RMS     0.000005844
 FormGI is forming the generalized inverse of G from B-inverse, IUseBI=4.

 GradGradGradGradGradGradGradGradGradGradGradGradGradGradGradGradGradGrad
 Berny optimization.
 Internal  Forces:  Max     0.000012850 RMS     0.000004158
 Search for a local minimum.
 Step number   1 out of a maximum of    2
 All quantities printed in internal units (Hartrees-Bohrs-Radians)
 Second derivative matrix not updated -- analytic derivatives used.
 ITU=  0
     Eigenvalues ---    0.00190   0.00281   0.01699   0.03120   0.03833
     Eigenvalues ---    0.05610   0.05664   0.05798   0.05939   0.10594
     Eigenvalues ---    0.12131   0.12431   0.12774   0.14037   0.14278
     Eigenvalues ---    0.14340   0.14534   0.18837   0.21058   0.32336
     Eigenvalues ---    0.32570   0.33335   0.33419   0.34164   0.34240
     Eigenvalues ---    0.34746   0.34949   0.36232   0.36251   0.64458
 Angle between quadratic step and forces=  73.63 degrees.
 Linear search not attempted -- first point.
 Iteration  1 RMS(Cart)=  0.00007999 RMS(Int)=  0.00000000
 Iteration  2 RMS(Cart)=  0.00000000 RMS(Int)=  0.00000000
 ClnCor:  largest displacement from symmetrization is 1.16D-10 for atom     8.
 Variable       Old X    -DE/DX   Delta X   Delta X   Delta X     New X
                                 (Linear)    (Quad)   (Total)
    R1        2.06693   0.00001   0.00000   0.00003   0.00003   2.06697
    R2        2.06697  -0.00000   0.00000  -0.00000  -0.00000   2.06697
    R3        2.05904  -0.00000   0.00000   0.00000   0.00000   2.05904
    R4        2.83594  -0.00001   0.00000  -0.00004  -0.00004   2.83590
    R5        2.50767   0.00000   0.00000   0.00000   0.00000   2.50768
    R6        2.83594  -0.00001   0.00000  -0.00004  -0.00004   2.83590
    R7        2.04774   0.00000   0.00000   0.00000   0.00000   2.04774
    R8        2.04774   0.00000   0.00000   0.00000   0.00000   2.04774
    R9        2.06697  -0.00000   0.00000  -0.00000  -0.00000   2.06697
   R10        2.06693   0.00001   0.00000   0.00003   0.00003   2.06697
   R11        2.05904  -0.00000   0.00000   0.00000   0.00000   2.05904
    A1        1.86286  -0.00000   0.00000  -0.00002  -0.00002   1.86283
    A2        1.89255  -0.00000   0.00000  -0.00003  -0.00003   1.89252
    A3        1.93041   0.00000   0.00000   0.00003   0.00003   1.93045
    A4        1.89251   0.00000   0.00000   0.00001   0.00001   1.89252
    A5        1.93044   0.00000   0.00000   0.00001   0.00001   1.93045
    A6        1.95224  -0.00000   0.00000  -0.00000  -0.00000   1.95224
    A7        2.13403   0.00000   0.00000   0.00002   0.00002   2.13405
    A8        2.01512  -0.00001   0.00000  -0.00003  -0.00003   2.01509
    A9        2.13403   0.00000   0.00000   0.00002   0.00002   2.13405
   A10        2.12025   0.00000   0.00000   0.00000   0.00000   2.12025
   A11        2.12025   0.00000   0.00000   0.00000   0.00000   2.12025
   A12        2.04268  -0.00000   0.00000  -0.00000  -0.00000   2.04268
   A13        1.93044   0.00000   0.00000   0.00001   0.00001   1.93045
   A14        1.93041   0.00000   0.00000   0.00003   0.00003   1.93045
   A15        1.95224  -0.00000   0.00000  -0.00000  -0.00000   1.95224
   A16        1.86286  -0.00000   0.00000  -0.00002  -0.00002   1.86283
   A17        1.89251   0.00000   0.00000   0.00001   0.00001   1.89252
   A18        1.89255  -0.00000   0.00000  -0.00003  -0.00003   1.89252
    D1       -2.11145   0.00000   0.00000  -0.00011  -0.00011  -2.11156
    D2        1.03014   0.00000   0.00000  -0.00011  -0.00011   1.03003
    D3        2.11166  -0.00000   0.00000  -0.00010  -0.00010   2.11155
    D4       -1.02994  -0.00000   0.00000  -0.00010  -0.00010  -1.03004
    D5        0.00012  -0.00000   0.00000  -0.00012  -0.00012  -0.00000
    D6       -3.14147  -0.00000   0.00000  -0.00012  -0.00012   3.14159
    D7       -0.00001  -0.00000   0.00000   0.00001   0.00001   0.00000
    D8        3.14158  -0.00000   0.00000   0.00001   0.00001  -3.14159
    D9        3.14158  -0.00000   0.00000   0.00001   0.00001  -3.14159
   D10       -0.00001  -0.00000   0.00000   0.00001   0.00001   0.00000
   D11       -1.02994  -0.00000   0.00000  -0.00010  -0.00010  -1.03004
   D12        1.03014   0.00000   0.00000  -0.00011  -0.00011   1.03003
   D13       -3.14147  -0.00000   0.00000  -0.00012  -0.00012   3.14159
   D14        2.11166  -0.00000   0.00000  -0.00010  -0.00010   2.11155
   D15       -2.11145   0.00000   0.00000  -0.00011  -0.00011  -2.11156
   D16        0.00012  -0.00000   0.00000  -0.00012  -0.00012  -0.00000
         Item               Value     Threshold  Converged?
 Maximum Force            0.000013     0.000450     YES
 RMS     Force            0.000004     0.000300     YES
 Maximum Displacement     0.000202     0.001800     YES
 RMS     Displacement     0.000080     0.001200     YES
 Predicted change in Energy=-1.596771D-09
 Optimization completed.
    -- Stationary point found.
                           ----------------------------
                           !   Optimized Parameters   !
                           ! (Angstroms and Degrees)  !
 --------------------------                            --------------------------
 ! Name  Definition              Value          Derivative Info.                !
 --------------------------------------------------------------------------------
 ! R1    R(1,2)                  1.0938         -DE/DX =    0.0                 !
 ! R2    R(1,3)                  1.0938         -DE/DX =    0.0                 !
 ! R3    R(1,4)                  1.0896         -DE/DX =    0.0                 !
 ! R4    R(1,5)                  1.5007         -DE/DX =    0.0                 !
 ! R5    R(5,6)                  1.327          -DE/DX =    0.0                 !
 ! R6    R(5,9)                  1.5007         -DE/DX =    0.0                 !
 ! R7    R(6,7)                  1.0836         -DE/DX =    0.0                 !
 ! R8    R(6,8)                  1.0836         -DE/DX =    0.0                 !
 ! R9    R(9,10)                 1.0938         -DE/DX =    0.0                 !
 ! R10   R(9,11)                 1.0938         -DE/DX =    0.0                 !
 ! R11   R(9,12)                 1.0896         -DE/DX =    0.0                 !
 ! A1    A(2,1,3)              106.7338         -DE/DX =    0.0                 !
 ! A2    A(2,1,4)              108.4351         -DE/DX =    0.0                 !
 ! A3    A(2,1,5)              110.6046         -DE/DX =    0.0                 !
 ! A4    A(3,1,4)              108.4328         -DE/DX =    0.0                 !
 ! A5    A(3,1,5)              110.6061         -DE/DX =    0.0                 !
 ! A6    A(4,1,5)              111.8552         -DE/DX =    0.0                 !
 ! A7    A(1,5,6)              122.271          -DE/DX =    0.0                 !
 ! A8    A(1,5,9)              115.458          -DE/DX =    0.0                 !
 ! A9    A(6,5,9)              122.271          -DE/DX =    0.0                 !
 ! A10   A(5,6,7)              121.4814         -DE/DX =    0.0                 !
 ! A11   A(5,6,8)              121.4814         -DE/DX =    0.0                 !
 ! A12   A(7,6,8)              117.0372         -DE/DX =    0.0                 !
 ! A13   A(5,9,10)             110.6061         -DE/DX =    0.0                 !
 ! A14   A(5,9,11)             110.6046         -DE/DX =    0.0                 !
 ! A15   A(5,9,12)             111.8552         -DE/DX =    0.0                 !
 ! A16   A(10,9,11)            106.7338         -DE/DX =    0.0                 !
 ! A17   A(10,9,12)            108.4328         -DE/DX =    0.0                 !
 ! A18   A(11,9,12)            108.4351         -DE/DX =    0.0                 !
 ! D1    D(2,1,5,6)           -120.9774         -DE/DX =    0.0                 !
 ! D2    D(2,1,5,9)             59.0226         -DE/DX =    0.0                 !
 ! D3    D(3,1,5,6)            120.989          -DE/DX =    0.0                 !
 ! D4    D(3,1,5,9)            -59.011          -DE/DX =    0.0                 !
 ! D5    D(4,1,5,6)              0.0068         -DE/DX =    0.0                 !
 ! D6    D(4,1,5,9)            180.0068         -DE/DX =    0.0                 !
 ! D7    D(1,5,6,7)             -0.0008         -DE/DX =    0.0                 !
 ! D8    D(1,5,6,8)           -180.0008         -DE/DX =    0.0                 !
 ! D9    D(9,5,6,7)           -180.0008         -DE/DX =    0.0                 !
 ! D10   D(9,5,6,8)             -0.0008         -DE/DX =    0.0                 !
 ! D11   D(1,5,9,10)           -59.011          -DE/DX =    0.0                 !
 ! D12   D(1,5,9,11)            59.0226         -DE/DX =    0.0                 !
 ! D13   D(1,5,9,12)           180.0068         -DE/DX =    0.0                 !
 ! D14   D(6,5,9,10)           120.989          -DE/DX =    0.0                 !
 ! D15   D(6,5,9,11)          -120.9774         -DE/DX =    0.0                 !
 ! D16   D(6,5,9,12)             0.0068         -DE/DX =    0.0                 !
 --------------------------------------------------------------------------------
 GradGradGradGradGradGradGradGradGradGradGradGradGradGradGradGradGradGrad


 ----------------------------------------------------------------------

 Electric dipole moment (input orientation):
 (Debye = 10**-18 statcoulomb cm , SI units = C m)
                  (au)            (Debye)         (10**-30 SI)
   Tot        0.225809D+00      0.573950D+00      0.191449D+01
   x          0.943125D-01      0.239718D+00      0.799615D+00
   y         -0.200953D+00     -0.510772D+00     -0.170375D+01
   z          0.413864D-01      0.105194D+00      0.350889D+00

 Dipole polarizability, Alpha (input orientation).
 (esu units = cm**3 , SI units = C**2 m**2 J**-1)
 Alpha(0;0):
               (au)            (10**-24 esu)      (10**-40 SI)
   iso        0.497785D+02      0.737642D+01      0.820737D+01
   aniso      0.207286D+02      0.307166D+01      0.341768D+01
   xx         0.501143D+02      0.742618D+01      0.826274D+01
   yx        -0.607881D+01     -0.900786D+00     -0.100226D+01
   yy         0.579664D+02      0.858973D+01      0.955736D+01
   zx        -0.255789D+01     -0.379040D+00     -0.421739D+00
   zy        -0.546143D+01     -0.809301D+00     -0.900469D+00
   zz         0.412549D+02      0.611335D+01      0.680201D+01

 ----------------------------------------------------------------------

 Dipole orientation:
     6          2.27159297         -0.02932134          1.24337138
     1          2.26956694         -1.69017916          2.47371985
     1          2.43996046          1.62278609          2.47404609
     1          3.93785717         -0.11486057          0.03677229
     6         -0.12311480          0.09393787         -0.27080505
     6         -0.12311480          0.09393787         -2.77847818
     1          1.62091269          0.00419445         -3.84785354
     1         -1.86714228          0.18368128         -3.84785354
     6         -2.51782257          0.21719708          1.24337138
     1         -2.68619005         -1.43491036          2.47404609
     1         -2.51579653          1.87805490          2.47371985
     1         -4.18408676          0.30273631          0.03677229

 Electric dipole moment (dipole orientation):
 (Debye = 10**-18 statcoulomb cm , SI units = C m)
                  (au)            (Debye)         (10**-30 SI)
   Tot        0.225809D+00      0.573950D+00      0.191449D+01
   x          0.000000D+00      0.000000D+00      0.000000D+00
   y          0.000000D+00      0.000000D+00      0.000000D+00
   z          0.225809D+00      0.573950D+00      0.191449D+01

 Dipole polarizability, Alpha (dipole orientation).
 (esu units = cm**3 , SI units = C**2 m**2 J**-1)
 Alpha(0;0):
               (au)            (10**-24 esu)      (10**-40 SI)
   iso        0.497785D+02      0.737642D+01      0.820737D+01
   aniso      0.207286D+02      0.307166D+01      0.341768D+01
   xx         0.493424D+02      0.731179D+01      0.813547D+01
   yx        -0.582591D+00     -0.863310D-01     -0.960562D-01
   yy         0.380491D+02      0.563829D+01      0.627345D+01
   zx         0.000000D+00      0.000000D+00      0.000000D+00
   zy         0.000000D+00      0.000000D+00      0.000000D+00
   zz         0.619441D+02      0.917917D+01      0.102132D+02

 ----------------------------------------------------------------------
 1\1\GINC-N6674\Freq\RwB97XD\def2TZVP\C4H8\JIAMINGD\22-Apr-2025\0\\#N G
 eom=AllCheck Guess=TCheck SCRF=Check GenChk RwB97XD/def2TZVP Freq\\Tit
 le Card Required\\0,1\C,1.2947950561,-0.2130758617,-0.3952801852\H,1.2
 897361891,-1.0834693671,-1.0576473353\H,1.9173780306,-0.475527377,0.46
 48908438\H,1.7656542749,0.6171485417,-0.9208633548\C,-0.0997831347,0.1
 235041485,0.0451837808\C,-0.6540249855,1.3044365335,-0.1980298886\H,-0
 .1184516346,2.0822288854,-0.7294710138\H,-1.662301552,1.5338408324,0.1
 259785364\C,-0.8250396803,-0.9660506701,0.7793609934\H,-0.9036191978,-
 1.8627164227,0.1579107986\H,-0.2761215643,-1.2544671662,1.680385696\H,
 -1.8292600512,-0.6598335425,1.0708934092\\Version=ES64L-G16RevA.03\Sta
 te=1-A\HF=-157.231551\RMSD=5.375e-10\RMSF=5.844e-06\ZeroPoint=0.108419
 7\Thermal=0.113703\Dipole=0.0943125,-0.2009532,0.0413864\DipoleDeriv=-
 0.0400995,0.017301,0.0737686,0.0429438,0.0380605,0.0292237,0.0635464,0
 .0397763,0.1134943,0.0180514,-0.0018516,-0.0239262,0.0266,-0.0713885,-
 0.1004774,0.0384148,-0.1151618,0.0113284,-0.0343944,0.0708542,-0.04221
 06,0.038646,0.0599193,0.0342853,-0.1030533,0.0474289,-0.0675464,-0.002
 3742,-0.0189486,0.0395427,-0.092456,-0.0552229,0.0901896,0.0688907,0.0
 598916,0.0228805,0.2292931,-0.0998845,-0.1383664,-0.0998853,0.3014917,
 -0.1603791,-0.1383697,-0.1603806,-0.0820126,-0.0808039,0.0634692,-0.13
 51305,0.0634692,-0.258248,-0.0616585,-0.1351306,-0.0616585,-0.2667829,
 0.0127332,-0.0732462,0.0875936,-0.0234255,-0.014307,0.0769824,0.067692
 7,0.0975222,0.0873968,-0.0825911,0.0611993,0.0731886,0.0113785,0.05783
 81,0.0338194,0.0930888,0.0132794,0.110576,0.0143116,-0.0053665,0.06037
 82,-0.0310054,-0.0031004,0.0761789,0.0706186,0.065635,0.1002441,0.0751
 288,-0.0295496,0.0316096,-0.0173406,-0.1040873,-0.045168,-0.0046542,-0
 .1038862,-0.0130631,0.0035448,0.0104485,-0.1017043,0.0019965,0.0206859
 ,0.0408855,-0.0669364,0.1011456,-0.0662394,-0.1127997,0.0055748,0.0752
 567,0.0790788,0.0283587,-0.013882,0.0458921,0.0164082,0.0497243\Polar=
 50.1143376,-6.0788074,57.9663717,-2.5578865,-5.461433,41.2549011\Quadr
 upole=0.4476226,0.1996812,-0.6473037,-0.0711001,-0.6059558,-0.4863279\
 PG=C02 [C2(C1C1),X(C2H8)]\NImag=0\\0.50193591,0.02579568,0.57626094,0.
 00422669,-0.02620942,0.54590974,-0.04530439,-0.00488870,0.00011511,0.0
 5043489,-0.00661709,-0.21162094,-0.12594001,0.00251184,0.22891385,-0.0
 0064080,-0.12610635,-0.14245190,0.00084026,0.13997894,0.15208041,-0.12
 920577,0.03249823,-0.11695085,-0.00053636,-0.00031938,-0.00031267,0.14
 175987,0.03197806,-0.05928167,0.05144663,-0.01541011,0.00648053,-0.021
 20837,-0.03955590,0.06170915,-0.11529754,0.05068564,-0.21085883,-0.010
 90300,0.00514193,-0.01623892,0.12724150,-0.05424039,0.22792937,-0.0957
 2208,-0.08597986,0.05413273,-0.00091104,0.00021167,-0.00045009,0.00835
 278,0.01503661,-0.00777355,0.10460597,-0.08921653,-0.20891637,0.101153
 56,-0.00963769,-0.01765178,0.01316505,-0.00243879,-0.00501091,0.001766
 74,0.09461319,0.22347711,0.05542517,0.09981965,-0.11038434,-0.00904003
 ,-0.01532230,0.01079858,0.01172660,0.01898982,-0.01110774,-0.06219341,
 -0.11011452,0.11497771,-0.19988273,0.02307522,0.04151848,0.00001484,0.
 00286563,-0.00061074,-0.01847469,0.00711246,0.00624418,-0.01236558,0.0
 0366735,0.00295039,0.54306952,0.02736984,-0.09167247,-0.00534624,0.027
 83626,-0.00815030,-0.00671115,0.00931200,-0.00462784,-0.00155438,-0.02
 603574,0.00580736,0.00775145,-0.16763193,0.75618912,0.03980321,-0.0035
 7595,-0.09179015,0.02016431,-0.00335389,-0.00455953,-0.02537945,0.0062
 8823,0.01040926,0.01481032,-0.00449247,-0.00596966,-0.07632265,-0.1548
 4551,0.28882201,-0.01733902,0.03298399,-0.00224977,-0.00372096,0.00120
 987,0.00089795,-0.00325761,0.00131652,0.00097546,0.00129555,0.00112511
 ,-0.00119588,-0.18307793,0.17363517,-0.01725845,0.62245649,0.01011401,
 -0.00662643,0.00213646,-0.00049327,0.00100424,0.00068830,-0.00068475,0
 .00048624,-0.00079237,-0.00136435,0.00090945,-0.00000639,0.17363512,-0
 .46064052,0.08976322,-0.14523167,0.75498250,0.00688522,-0.00729165,0.0
 0923571,0.00114077,-0.00091795,-0.00038531,0.00221198,-0.00071288,-0.0
 0033168,-0.00020119,-0.00103268,-0.00001963,-0.01725876,0.08976309,-0.
 08544129,-0.15447546,-0.19894747,0.25014333,0.00015429,0.00029935,-0.0
 0355631,0.00036215,-0.00028780,-0.00000576,-0.00033486,0.00034282,0.00
 011148,-0.00008268,0.00005060,0.00016844,0.00815549,0.01087279,-0.0059
 7618,-0.12678668,-0.10089505,0.07862675,0.12551606,-0.00269671,-0.0002
 9962,-0.00203723,0.00045317,-0.00002524,-0.00003793,-0.00029110,0.0005
 1920,-0.00009151,0.00124402,0.00013401,-0.00041639,-0.01651859,-0.0169
 2268,0.01524356,-0.09578900,-0.19583362,0.10420188,0.10490805,0.207967
 38,-0.00235955,-0.00327188,-0.00590342,0.00090409,-0.00078141,0.000096
 17,-0.00084096,0.00069587,0.00024896,-0.00030828,0.00007532,0.00047220
 ,0.00496430,0.00395231,0.00056823,0.07658739,0.10630663,-0.10784154,-0
 .08402486,-0.11699229,0.10469814,0.00253233,0.00322759,0.00298103,-0.0
 0123622,0.00068060,0.00007405,0.00036906,0.00000114,-0.00024053,0.0004
 5686,-0.00011185,-0.00022643,-0.01069738,0.00021817,0.00605118,-0.2991
 2922,0.05720879,0.08652101,-0.00875495,0.00458124,0.00246956,0.3155296
 9,0.00187648,-0.00204142,0.00519118,-0.00003636,0.00013000,-0.00010963
 ,0.00146602,-0.00058014,-0.00054396,0.00002558,0.00016390,-0.00015617,
 0.02760953,-0.00265406,-0.00864649,0.05210277,-0.06539644,-0.00886165,
 -0.01893397,0.00652275,0.00586865,-0.06377736,0.06415592,0.00352091,0.
 00463368,0.00958965,-0.00215277,0.00067817,0.00030706,0.00168718,-0.00
 102310,-0.00058819,-0.00028125,-0.00009946,-0.00004522,-0.00488939,0.0
 0264472,0.00515249,0.08856044,-0.01096636,-0.06593619,0.01186196,-0.00
 382489,-0.00168740,-0.09497713,0.00998486,0.05849597,-0.01844916,-0.02
 358551,0.01835818,0.00107966,-0.00040471,-0.00024798,0.00108251,-0.000
 60432,-0.00007589,-0.00520459,0.00142102,0.00199856,-0.12022530,-0.047
 64110,0.03692662,0.01018887,0.00854586,-0.00383701,0.00087441,0.004699
 40,0.00307649,-0.00020496,0.00061832,-0.00353537,0.57413415,0.00117227
 ,0.00672027,-0.00187606,0.00052159,0.00027811,-0.00014277,0.00043114,-
 0.00000445,-0.00020030,0.00310897,0.00047576,-0.00106479,-0.04334650,-
 0.15196062,0.04788609,-0.01432412,-0.02746033,0.02053328,0.00334829,-0
 .00078656,0.00408342,-0.00237782,-0.00002774,-0.00227724,-0.03829403,0
 .52159831,0.00846952,0.00832960,-0.00358488,-0.00052847,0.00050219,0.0
 0019412,-0.00057912,-0.00003615,0.00047481,0.00132350,-0.00036893,0.00
 062080,0.03521128,0.04965634,-0.11115944,0.00529789,0.01110514,0.00254
 173,0.00361642,0.00352595,0.00999271,-0.00233903,-0.00351209,-0.005816
 05,0.00008748,0.02199186,0.52837413,0.00047598,-0.00013674,-0.00038503
 ,-0.00032472,0.00006775,0.00052911,0.00002043,-0.00010421,-0.00003384,
 0.00022483,0.00027842,0.00007228,-0.00082717,-0.01177856,-0.01042900,-
 0.00096077,-0.00066829,0.00110633,0.00056636,-0.00000792,0.00055460,0.
 00017976,-0.00013051,0.00000183,-0.04974278,-0.01567059,-0.00871043,0.
 04822879,0.00096819,0.00060859,-0.00032676,-0.00072497,0.00046842,0.00
 039822,-0.00000092,0.00008860,0.00000170,0.00030334,0.00025855,0.00034
 547,-0.00061151,-0.02335117,-0.01245586,-0.00295065,-0.00088426,0.0019
 1799,0.00080306,-0.00004401,0.00192649,-0.00053169,-0.00029599,-0.0010
 0247,-0.01476254,-0.21781492,-0.12539548,0.01816766,0.24035087,-0.0005
 5098,-0.00000432,0.00046830,0.00004388,-0.00021358,-0.00002414,0.00000
 815,-0.00013309,-0.00016293,-0.00026115,0.00000567,0.00006888,0.001489
 44,0.01582217,0.01148507,0.00097803,0.00135692,-0.00125803,-0.00069273
 ,-0.00004277,-0.00132162,0.00017947,0.00031528,0.00054953,-0.00848041,
 -0.12375060,-0.13178857,0.00974355,0.13399274,0.14281874,0.00070903,-0
 .00000481,0.00011751,-0.00003485,-0.00006102,-0.00003428,-0.00027562,-
 0.00011331,-0.00014122,0.00020063,0.00008793,-0.00020413,0.00945223,-0
 .00228797,0.01450187,-0.00086180,-0.00138254,0.00047001,0.00000928,-0.
 00059122,-0.00080432,0.00022558,-0.00015009,0.00008207,-0.11632110,0.0
 3353200,-0.10772118,-0.00169368,0.00049151,-0.00129731,0.12184888,0.00
 085202,0.00040463,-0.00066929,-0.00011741,0.00006964,-0.00015169,-0.00
 060082,0.00036678,-0.00006665,0.00009014,-0.00010994,-0.00038274,0.013
 71401,-0.00992420,0.02229568,-0.00280456,-0.00152776,0.00142295,-0.000
 65420,-0.00149819,-0.00161617,0.00035811,0.00050389,0.00112583,0.03487
 222,-0.05947397,0.05563396,-0.01416490,0.00735375,-0.02248290,-0.03557
 620,0.06700728,-0.00050032,-0.00018265,0.00043824,-0.00009498,0.000002
 38,-0.00008833,0.00085551,0.00001708,0.00002841,0.00011873,-0.00003180
 ,0.00046156,-0.00827072,0.00521491,-0.01222301,0.00207786,0.00045734,-
 0.00071246,0.00014423,0.00066191,0.00068974,-0.00013824,-0.00014806,-0
 .00029639,-0.10885005,0.05491572,-0.22358216,-0.00977880,0.00485715,-0
 .01595482,0.11961775,-0.06304361,0.24257299,0.00009562,-0.00328444,0.0
 0169220,0.00017700,0.00014263,-0.00003905,0.00050026,0.00000025,-0.000
 10705,-0.00085065,0.00016124,0.00051845,-0.01514129,0.00613105,0.00310
 822,0.00119308,0.00121614,-0.00118965,0.00032114,0.00000866,-0.0002184
 7,0.00072946,-0.00067040,0.00012151,-0.27721172,0.07189878,0.06587213,
 0.00385296,-0.00115147,-0.00115994,-0.01325859,0.00403160,0.00481904,0
 .29959273,-0.00159622,-0.00353552,0.00247718,-0.00001436,0.00010346,0.
 00023739,0.00018428,-0.00014549,-0.00010646,-0.00125357,0.00046287,0.0
 0055690,-0.02357079,0.00790739,0.00589339,-0.00127342,0.00098693,-0.00
 007489,0.00014606,0.00026657,-0.00024694,0.00052307,-0.00048066,0.0001
 2624,0.07513539,-0.07154386,-0.02143238,0.02414789,-0.00673843,-0.0048
 6552,0.00605572,-0.00317190,-0.00272037,-0.07848405,0.07588863,0.00101
 847,0.00317366,-0.00066812,-0.00048918,0.00022555,0.00027179,0.0003321
 2,-0.00008365,0.00019749,0.00108363,-0.00002649,0.00012686,0.01497420,
 -0.00634769,-0.00529398,-0.00019546,-0.00110142,0.00000535,-0.00027345
 ,-0.00019030,-0.00001218,-0.00035495,0.00061807,0.00027473,0.06457938,
 -0.02009861,-0.06626721,0.01732938,-0.00425917,-0.00488041,-0.02458676
 ,0.00793462,0.00866624,-0.07341739,0.02015544,0.06757943\\0.00001299,-
 0.00000703,-0.00001548,-0.00000320,0.00000863,0.00000688,0.00000092,0.
 00000128,0.00000141,0.00000213,0.00000045,0.00000150,-0.00000210,0.000
 00447,-0.00000092,0.00000048,-0.00000102,0.00000021,0.00000033,-0.0000
 0050,0.,0.00000016,-0.00000053,0.00000021,-0.00000560,-0.00000871,0.00
 001872,-0.00000133,-0.00000039,-0.00000159,-0.00000327,0.00000517,-0.0
 0000972,-0.00000149,-0.00000181,-0.00000122\\\@


 The earth never tires,
 The earth is rude, silent, incomprehensible at first,
 Nature is rude and incomprehensible at first,
 Be not discouraged, keep on,
 There are divine things well envelop'd,
 I swear to you there are divine things more beautiful than words can tell.
                                 -- Walt Whitman
 Job cpu time:       0 days  0 hours 10 minutes 29.1 seconds.
 Elapsed time:       0 days  0 hours  0 minutes 39.4 seconds.
 File lengths (MBytes):  RWF=     26 Int=      0 D2E=      0 Chk=      4 Scr=      1
 Normal termination of Gaussian 16 at Tue Apr 22 18:46:58 2025.
