# Supplementary material for: Hyperpyramidalized alkenes with bond orders near 1.5 as synthetic building blocks
Source: Nat Chem. 2026 Jan 21;18(5):913–22. doi: 10.1038/s41557-025-02055-9 (PMC12859755; doi:10.1038/s41557-025-02055-9)
Supplement: Supplementary file 2 — Output files for reported computations. [file 41557_2025_2055_MOESM2_ESM.zip › Computation data/isobutane 79/energy-CCSD(T)-cc-pVTZ/isobutane-energy.out]

 Entering Gaussian System, Link 0=/u/local/apps/gaussian/16_sse4/g16
 Initial command:
 /u/local/apps/gaussian/16_sse4/l1.exe "/work/8368957.1.pod_smp.q/Gau-33085.inp" -scrdir="/work/8368957.1.pod_smp.q/"
 Entering Link 1 = /u/local/apps/gaussian/16_sse4/l1.exe PID=     33086.
  
 Copyright (c) 1988,1990,1992,1993,1995,1998,2003,2009,2016,
            Gaussian, Inc.  All Rights Reserved.
  
 This is part of the Gaussian(R) 16 program.  It is based on
 the Gaussian(R) 09 system (copyright 2009, Gaussian, Inc.),
 the Gaussian(R) 03 system (copyright 2003, Gaussian, Inc.),
 the Gaussian(R) 98 system (copyright 1998, Gaussian, Inc.),
 the Gaussian(R) 94 system (copyright 1995, Gaussian, Inc.),
 the Gaussian 92(TM) system (copyright 1992, Gaussian, Inc.),
 the Gaussian 90(TM) system (copyright 1990, Gaussian, Inc.),
 the Gaussian 88(TM) system (copyright 1988, Gaussian, Inc.),
 the Gaussian 86(TM) system (copyright 1986, Carnegie Mellon
 University), and the Gaussian 82(TM) system (copyright 1983,
 Carnegie Mellon University). Gaussian is a federally registered
 trademark of Gaussian, Inc.
  
 This software contains proprietary and confidential information,
 including trade secrets, belonging to Gaussian, Inc.
  
 This software is provided under written license and may be
 used, copied, transmitted, or stored only in accord with that
 written license.
  
 The following legend is applicable only to US Government
 contracts under FAR:
  
                    RESTRICTED RIGHTS LEGEND
  
 Use, reproduction and disclosure by the US Government is
 subject to restrictions as set forth in subparagraphs (a)
 and (c) of the Commercial Computer Software - Restricted
 Rights clause in FAR 52.227-19.
  
 Gaussian, Inc.
 340 Quinnipiac St., Bldg. 40, Wallingford CT 06492
  
  
 ---------------------------------------------------------------
 Warning -- This program may not be used in any manner that
 competes with the business of Gaussian, Inc. or will provide
 assistance to any competitor of Gaussian, Inc.  The licensee
 of this program is prohibited from giving any competitor of
 Gaussian, Inc. access to this program.  By using this program,
 the user acknowledges that Gaussian, Inc. is engaged in the
 business of creating and licensing software in the field of
 computational chemistry and represents and warrants to the
 licensee that it is not a competitor of Gaussian, Inc. and that
 it will not use this program in any manner prohibited above.
 ---------------------------------------------------------------
  

 Cite this work as:
 Gaussian 16, Revision A.03,
 M. J. Frisch, G. W. Trucks, H. B. Schlegel, G. E. Scuseria, 
 M. A. Robb, J. R. Cheeseman, G. Scalmani, V. Barone, 
 G. A. Petersson, H. Nakatsuji, X. Li, M. Caricato, A. V. Marenich, 
 J. Bloino, B. G. Janesko, R. Gomperts, B. Mennucci, H. P. Hratchian, 
 J. V. Ortiz, A. F. Izmaylov, J. L. Sonnenberg, D. Williams-Young, 
 F. Ding, F. Lipparini, F. Egidi, J. Goings, B. Peng, A. Petrone, 
 T. Henderson, D. Ranasinghe, V. G. Zakrzewski, J. Gao, N. Rega, 
 G. Zheng, W. Liang, M. Hada, M. Ehara, K. Toyota, R. Fukuda, 
 J. Hasegawa, M. Ishida, T. Nakajima, Y. Honda, O. Kitao, H. Nakai, 
 T. Vreven, K. Throssell, J. A. Montgomery, Jr., J. E. Peralta, 
 F. Ogliaro, M. J. Bearpark, J. J. Heyd, E. N. Brothers, K. N. Kudin, 
 V. N. Staroverov, T. A. Keith, R. Kobayashi, J. Normand, 
 K. Raghavachari, A. P. Rendell, J. C. Burant, S. S. Iyengar, 
 J. Tomasi, M. Cossi, J. M. Millam, M. Klene, C. Adamo, R. Cammi, 
 J. W. Ochterski, R. L. Martin, K. Morokuma, O. Farkas, 
 J. B. Foresman, and D. J. Fox, Gaussian, Inc., Wallingford CT, 2016.
 
 ******************************************
 Gaussian 16:  ES64L-G16RevA.03 25-Dec-2016
                22-Apr-2025 
 ******************************************
 %nproc=16
 Will use up to   16 processors via shared memory.
 %mem=32GB
 %chk=isobutane-energy.chk
 -----------------------------------
 # ccsd(t)/cc-pvtz geom=connectivity
 -----------------------------------
 1/38=1,57=2,172=1/1;
 2/12=2,17=6,18=5,40=1/2;
 3/5=16,6=1,11=9,25=1,30=1/1,2,3;
 4//1;
 5/5=2,38=5/2;
 8/6=4,9=120000,10=1/1,4;
 9/5=7,14=2/13;
 6/7=2,8=2,9=2,10=2/1;
 99/5=1,9=1/99;
 -------------------
 Title Card Required
 -------------------
 Symbolic Z-matrix:
 Charge =  0 Multiplicity = 1
 C                     0.        0.        0.37368 
 H                     0.        0.        1.46924 
 C                     0.        1.45187  -0.09553 
 H                    -0.88347   1.98495   0.26223 
 H                     0.88347   1.98495   0.26223 
 H                     0.        1.50179  -1.18841 
 C                    -1.25735  -0.72593  -0.09553 
 H                    -1.30058  -0.75089  -1.18841 
 H                    -1.27728  -1.75758   0.26223 
 H                    -2.16075  -0.22737   0.26223 
 C                     1.25735  -0.72593  -0.09553 
 H                     2.16075  -0.22737   0.26223 
 H                     1.27728  -1.75758   0.26223 
 H                     1.30058  -0.75089  -1.18841 
 
                          Input orientation:                          
 ---------------------------------------------------------------------
 Center     Atomic      Atomic             Coordinates (Angstroms)
 Number     Number       Type             X           Y           Z
 ---------------------------------------------------------------------
      1          6           0        0.000000    0.000000    0.373680
      2          1           0        0.000000    0.000000    1.469242
      3          6           0        0.000000    1.451868   -0.095528
      4          1           0       -0.883466    1.984948    0.262234
      5          1           0        0.883466    1.984948    0.262234
      6          1           0        0.000000    1.501785   -1.188407
      7          6           0       -1.257354   -0.725934   -0.095528
      8          1           0       -1.300584   -0.750893   -1.188407
      9          1           0       -1.277282   -1.757578    0.262234
     10          1           0       -2.160749   -0.227370    0.262234
     11          6           0        1.257354   -0.725934   -0.095528
     12          1           0        2.160749   -0.227370    0.262234
     13          1           0        1.277282   -1.757578    0.262234
     14          1           0        1.300584   -0.750893   -1.188407
 ---------------------------------------------------------------------
                    Distance matrix (angstroms):
                    1          2          3          4          5
     1  C    0.000000
     2  H    1.095562   0.000000
     3  C    1.525804   2.134579   0.000000
     4  H    2.175535   2.485437   1.092099   0.000000
     5  H    2.175535   2.485437   1.092099   1.766932   0.000000
     6  H    2.166904   3.052615   1.094018   1.765876   1.765876
     7  C    1.525803   2.134578   2.514709   2.759831   3.472749
     8  H    2.166904   3.052615   2.781737   3.124608   3.789361
     9  H    2.175534   2.485437   3.472749   3.763189   4.321497
    10  H    2.175535   2.485438   2.759832   2.554565   3.763190
    11  C    1.525803   2.134578   2.514709   3.472749   2.759831
    12  H    2.175535   2.485438   2.759832   3.763190   2.554565
    13  H    2.175534   2.485437   3.472749   4.321497   3.763189
    14  H    2.166904   3.052615   2.781737   3.789361   3.124608
                    6          7          8          9         10
     6  H    0.000000
     7  C    2.781736   0.000000
     8  H    2.601168   1.094018   0.000000
     9  H    3.789361   1.092099   1.765876   0.000000
    10  H    3.124608   1.092100   1.765876   1.766933   0.000000
    11  C    2.781736   2.514708   2.781736   2.759830   3.472749
    12  H    3.124608   3.472749   3.789362   3.763189   4.321498
    13  H    3.789361   2.759830   3.124607   2.554564   3.763189
    14  H    2.601168   2.781736   2.601168   3.124607   3.789362
                   11         12         13         14
    11  C    0.000000
    12  H    1.092100   0.000000
    13  H    1.092099   1.766933   0.000000
    14  H    1.094018   1.765876   1.765876   0.000000
 Stoichiometry    C4H10
 Framework group  C3V[C3(CH),3SGV(CH),X(H6)]
 Deg. of freedom     8
 Full point group                 C3V     NOp   6
 Largest Abelian subgroup         CS      NOp   2
 Largest concise Abelian subgroup CS      NOp   2
                         Standard orientation:                         
 ---------------------------------------------------------------------
 Center     Atomic      Atomic             Coordinates (Angstroms)
 Number     Number       Type             X           Y           Z
 ---------------------------------------------------------------------
      1          6           0       -0.000000    0.000000    0.373680
      2          1           0       -0.000000    0.000000    1.469242
      3          6           0        0.000000    1.451868   -0.095528
      4          1           0       -0.883466    1.984948    0.262234
      5          1           0        0.883466    1.984948    0.262234
      6          1           0        0.000000    1.501785   -1.188407
      7          6           0       -1.257355   -0.725934   -0.095528
      8          1           0       -1.300584   -0.750893   -1.188407
      9          1           0       -1.277282   -1.757578    0.262234
     10          1           0       -2.160748   -0.227370    0.262234
     11          6           0        1.257355   -0.725934   -0.095528
     12          1           0        2.160748   -0.227370    0.262234
     13          1           0        1.277282   -1.757578    0.262234
     14          1           0        1.300584   -0.750893   -1.188407
 ---------------------------------------------------------------------
 Rotational constants (GHZ):           7.8370947           7.8370947           4.5427742
 Standard basis: CC-pVTZ (5D, 7F)
 There are   165 symmetry adapted cartesian basis functions of A'  symmetry.
 There are   125 symmetry adapted cartesian basis functions of A"  symmetry.
 There are   146 symmetry adapted basis functions of A'  symmetry.
 There are   114 symmetry adapted basis functions of A"  symmetry.
   260 basis functions,   378 primitive gaussians,   290 cartesian basis functions
    17 alpha electrons       17 beta electrons
       nuclear repulsion energy       134.8740916989 Hartrees.
 NAtoms=   14 NActive=   14 NUniq=    5 SFac= 4.00D+00 NAtFMM=   60 NAOKFM=F Big=F
 Integral buffers will be    131072 words long.
 Raffenetti 1 integral format.
 Two-electron integral symmetry is turned on.
 One-electron integrals computed using PRISM.
 NBasis=   260 RedAO= T EigKep=  8.05D-04  NBF=   146   114
 NBsUse=   260 1.00D-06 EigRej= -1.00D+00 NBFU=   146   114
 ExpMin= 1.03D-01 ExpMax= 8.24D+03 ExpMxC= 2.81D+02 IAcc=3 IRadAn=         5 AccDes= 0.00D+00
 Harris functional with IExCor=  205 and IRadAn=       5 diagonalized for initial guess.
 HarFok:  IExCor=  205 AccDes= 0.00D+00 IRadAn=         5 IDoV= 1 UseB2=F ITyADJ=14
 ICtDFT=  3500011 ScaDFX=  1.000000  1.000000  1.000000  1.000000
 FoFCou: FMM=F IPFlag=           0 FMFlag=      100000 FMFlg1=           0
         NFxFlg=           0 DoJE=T BraDBF=F KetDBF=T FulRan=T
         wScrn=  0.000000 ICntrl=       500 IOpCl=  0 I1Cent=   200000004 NGrid=           0
         NMat0=    1 NMatS0=      1 NMatT0=    0 NMatD0=    1 NMtDS0=    0 NMtDT0=    0
 Petite list used in FoFCou.
 Initial guess orbital symmetries:
       Occupied  (E) (E) (A1) (A1) (A1) (E) (E) (A1) (A1) (E) (E)
                 (E) (E) (A2) (E) (E) (A1)
       Virtual   (A1) (A1) (E) (E) (E) (E) (A1) (A1) (E) (E) (E)
                 (E) (A2) (E) (E) (E) (E) (A1) (A1) (E) (E) (A1)
                 (A2) (E) (E) (A1) (E) (E) (A1) (A2) (E) (E) (A1)
                 (E) (E) (E) (E) (A1) (E) (E) (A1) (E) (E) (A2)
                 (A1) (E) (E) (E) (E) (E) (E) (A2) (E) (E) (A1)
                 (A2) (A1) (A1) (E) (E) (E) (E) (A1) (E) (E) (E)
                 (E) (A2) (E) (E) (A1) (E) (E) (A1) (E) (E) (E)
                 (E) (A1) (A2) (E) (E) (A1) (A2) (E) (E) (A1) (E)
                 (E) (E) (E) (E) (E) (A1) (A2) (E) (E) (A1) (E)
                 (E) (E) (E) (A1) (A2) (E) (E) (A1) (A1) (E) (E)
                 (A1) (E) (E) (E) (E) (A2) (A1) (E) (E) (A2) (A1)
                 (E) (E) (E) (E) (A2) (E) (E) (A1) (E) (E) (A2)
                 (E) (E) (A1) (E) (E) (E) (E) (A1) (A2) (E) (E)
                 (A1) (E) (E) (A2) (E) (E) (E) (E) (A1) (A2) (A1)
                 (E) (E) (A1) (E) (E) (A1) (E) (E) (A1) (E) (E)
                 (E) (E) (A1) (E) (E) (A2) (E) (E) (A2) (E) (E)
                 (E) (E) (E) (E) (A1) (E) (E) (A1) (A2) (E) (E)
                 (A2) (E) (E) (A1) (E) (E) (A1) (E) (E) (E) (E)
                 (A1) (A2) (E) (E) (E) (E) (A2) (A1) (E) (E) (A1)
                 (E) (E) (E) (E) (A2) (E) (E) (A1) (A2) (E) (E)
                 (A1) (E) (E) (E) (E) (A1) (E) (E) (A1) (A2) (E)
                 (E) (A1) (A1) (E) (E) (E) (E) (A2) (A1) (A1) (E)
                 (E)
 The electronic state of the initial guess is 1-A1.
 Requested convergence on RMS density matrix=1.00D-08 within 128 cycles.
 Requested convergence on MAX density matrix=1.00D-06.
 Requested convergence on             energy=1.00D-06.
 No special actions if energy rises.
 Integral accuracy reduced to 1.0D-05 until final iterations.
 Initial convergence to 1.0D-05 achieved.  Increase integral accuracy.
 SCF Done:  E(RHF) =  -157.355986151     A.U. after   11 cycles
            NFock= 11  Conv=0.39D-08     -V/T= 2.0011
 ExpMin= 1.03D-01 ExpMax= 8.24D+03 ExpMxC= 2.81D+02 IAcc=3 IRadAn=         5 AccDes= 0.00D+00
 HarFok:  IExCor=  205 AccDes= 0.00D+00 IRadAn=         5 IDoV=-2 UseB2=F ITyADJ=14
 ICtDFT= 12500011 ScaDFX=  1.000000  1.000000  1.000000  1.000000
 Range of M.O.s used for correlation:     5   260
 NBasis=   260 NAE=    17 NBE=    17 NFC=     4 NFV=     0
 NROrb=    256 NOA=    13 NOB=    13 NVA=   243 NVB=   243

 **** Warning!!: The largest alpha MO coefficient is  0.14695565D+02

 Semi-Direct transformation.
 ModeAB=           4 MOrb=            13 LenV=    4293191301
 LASXX=     52715956 LTotXX=    52715956 LenRXX=   106054364
 LTotAB=    53338408 MaxLAS=    79668992 LenRXY=           0
 NonZer=   158770320 LenScr=   239089664 LnRSAI=    79668992
 LnScr1=   120254464 LExtra=           0 Total=    545067484
 MaxDsk=          -1 SrtSym=           T ITran=            4
 JobTyp=0 Pass  1:  I=   1 to  13.
 (rs|ai) integrals will be sorted in core.
 Spin components of T(2) and E(2):
     alpha-alpha T2 =       0.2600817351D-01 E2=     -0.7705844260D-01
     alpha-beta  T2 =       0.1716114898D+00 E2=     -0.5665371017D+00
     beta-beta   T2 =       0.2600817351D-01 E2=     -0.7705844260D-01
 ANorm=    0.1106177127D+01
 E2 =    -0.7206539869D+00 EUMP2 =    -0.15807664013744D+03
 Keep R2 and R3 ints in memory in symmetry-blocked form, NReq=863876424.
 CIDS: In Core Option IDoMem=           1.
 Iterations=  50 Convergence= 0.100D-06
 Produce multiple copies of IABC intergrals
 Iteration Nr.   1
 **********************
 DD1Dir will call FoFMem   1 times, MxPair=       182
 NAB=    91 NAA=     0 NBB=     0.
 MP4(R+Q)=  0.16681029D-01
 E3=       -0.47635573D-01        EUMP3=      -0.15812427571D+03
 E4(DQ)=    0.85393528D-03        UMP4(DQ)=   -0.15812342177D+03
 E4(SDQ)=  -0.33071120D-02        UMP4(SDQ)=  -0.15812758282D+03
 DE(Corr)= -0.75143227     E(Corr)=     -158.10741842    
 NORM(A)=   0.11184796D+01
 Iteration Nr.   2
 **********************
 DD1Dir will call FoFMem   1 times, MxPair=       182
 NAB=    91 NAA=     0 NBB=     0.
 DE(Corr)= -0.76757965     E(CORR)=     -158.12356580     Delta=-1.61D-02
 NORM(A)=   0.11259014D+01
 Iteration Nr.   3
 **********************
 DD1Dir will call FoFMem   1 times, MxPair=       182
 NAB=    91 NAA=     0 NBB=     0.
 DE(Corr)= -0.77011118     E(CORR)=     -158.12609733     Delta=-2.53D-03
 NORM(A)=   0.11269773D+01
 Iteration Nr.   4
 **********************
 DD1Dir will call FoFMem   1 times, MxPair=       182
 NAB=    91 NAA=     0 NBB=     0.
 DE(Corr)= -0.77110663     E(CORR)=     -158.12709278     Delta=-9.95D-04
 NORM(A)=   0.11271713D+01
 Iteration Nr.   5
 **********************
 DD1Dir will call FoFMem   1 times, MxPair=       182
 NAB=    91 NAA=     0 NBB=     0.
 DE(Corr)= -0.77117678     E(CORR)=     -158.12716293     Delta=-7.01D-05
 NORM(A)=   0.11271886D+01
 Iteration Nr.   6
 **********************
 DD1Dir will call FoFMem   1 times, MxPair=       182
 NAB=    91 NAA=     0 NBB=     0.
 DE(Corr)= -0.77118242     E(CORR)=     -158.12716857     Delta=-5.64D-06
 NORM(A)=   0.11271841D+01
 Iteration Nr.   7
 **********************
 DD1Dir will call FoFMem   1 times, MxPair=       182
 NAB=    91 NAA=     0 NBB=     0.
 DE(Corr)= -0.77118217     E(CORR)=     -158.12716832     Delta= 2.45D-07
 NORM(A)=   0.11271842D+01
 Iteration Nr.   8
 **********************
 DD1Dir will call FoFMem   1 times, MxPair=       182
 NAB=    91 NAA=     0 NBB=     0.
 DE(Corr)= -0.77118180     E(CORR)=     -158.12716795     Delta= 3.68D-07
 NORM(A)=   0.11271843D+01
 Iteration Nr.   9
 **********************
 DD1Dir will call FoFMem   1 times, MxPair=       182
 NAB=    91 NAA=     0 NBB=     0.
 DE(Corr)= -0.77118204     E(CORR)=     -158.12716819     Delta=-2.41D-07
 NORM(A)=   0.11271844D+01
 Iteration Nr.  10
 **********************
 DD1Dir will call FoFMem   1 times, MxPair=       182
 NAB=    91 NAA=     0 NBB=     0.
 DE(Corr)= -0.77118213     E(CORR)=     -158.12716828     Delta=-8.59D-08
 NORM(A)=   0.11271845D+01
 Wavefunction amplitudes converged. E(Corr)=     -158.12716828    
 Largest amplitude= 2.00D-02
 Time for triples=     8144.46 seconds.
 T4(CCSD)= -0.29499072D-01
 T5(CCSD)=  0.65134729D-03
 CCSD(T)= -0.15815601600D+03
 Discarding MO integrals.

 **********************************************************************

            Population analysis using the SCF density.

 **********************************************************************

 Orbital symmetries:
       Occupied  (A1) (E) (E) (A1) (A1) (E) (E) (A1) (A1) (E) (E)
                 (E) (E) (A2) (E) (E) (A1)
       Virtual   (A1) (A1) (E) (E) (E) (E) (A1) (E) (E) (A2) (A1)
                 (E) (E) (E) (E) (A1) (E) (E) (A1) (E) (E) (A2)
                 (A1) (E) (E) (A1) (E) (E) (A2) (E) (E) (A1) (A1)
                 (E) (E) (E) (E) (A1) (E) (E) (A1) (E) (E) (A2)
                 (A1) (E) (E) (E) (E) (A2) (E) (E) (E) (E) (A1)
                 (A2) (A1) (A1) (E) (E) (E) (E) (A1) (E) (E) (E)
                 (E) (A2) (A1) (E) (E) (E) (E) (E) (E) (A1) (E)
                 (E) (A1) (A2) (E) (E) (A2) (A1) (E) (E) (A1) (E)
                 (E) (E) (E) (A1) (A2) (E) (E) (E) (E) (A1) (E)
                 (E) (E) (E) (A1) (A2) (E) (E) (A1) (A1) (E) (E)
                 (E) (E) (A1) (E) (E) (A2) (A1) (E) (E) (A2) (E)
                 (E) (A1) (A2) (E) (E) (E) (E) (E) (E) (A1) (A2)
                 (E) (E) (A1) (E) (E) (E) (E) (A2) (A1) (E) (E)
                 (A1) (E) (E) (A2) (E) (E) (E) (E) (A1) (A2) (E)
                 (E) (A1) (A1) (E) (E) (E) (E) (A1) (E) (E) (A1)
                 (E) (E) (E) (E) (A2) (E) (E) (A1) (A2) (E) (E)
                 (E) (E) (E) (E) (A1) (E) (E) (A2) (A1) (E) (E)
                 (A2) (A1) (E) (E) (E) (E) (A1) (E) (E) (E) (E)
                 (A1) (A2) (E) (E) (E) (E) (A2) (A1) (E) (E) (A1)
                 (E) (E) (A2) (E) (E) (E) (E) (A1) (A2) (E) (E)
                 (A1) (E) (E) (A1) (E) (E) (A2) (E) (E) (A1) (E)
                 (E) (A1) (A1) (E) (E) (E) (E) (A2) (A1) (A1) (E)
                 (E)
 The electronic state is 1-A1.
 Alpha  occ. eigenvalues --  -11.22215 -11.20729 -11.20729 -11.20725  -1.08128
 Alpha  occ. eigenvalues --   -0.92614  -0.92614  -0.76550  -0.63094  -0.58958
 Alpha  occ. eigenvalues --   -0.58958  -0.53221  -0.53221  -0.50926  -0.46219
 Alpha  occ. eigenvalues --   -0.46219  -0.45761
 Alpha virt. eigenvalues --    0.13767   0.17885   0.18238   0.18238   0.21394
 Alpha virt. eigenvalues --    0.21394   0.21485   0.26193   0.26193   0.27559
 Alpha virt. eigenvalues --    0.28642   0.32625   0.32625   0.38027   0.38027
 Alpha virt. eigenvalues --    0.44330   0.45373   0.45373   0.48890   0.50941
 Alpha virt. eigenvalues --    0.50941   0.56817   0.59262   0.59463   0.59463
 Alpha virt. eigenvalues --    0.62305   0.63573   0.63573   0.65876   0.66735
 Alpha virt. eigenvalues --    0.66735   0.67285   0.69831   0.71222   0.71222
 Alpha virt. eigenvalues --    0.80074   0.80074   0.81341   0.89592   0.89592
 Alpha virt. eigenvalues --    0.94818   0.96647   0.96647   0.98601   1.05128
 Alpha virt. eigenvalues --    1.09947   1.09947   1.10725   1.10725   1.16765
 Alpha virt. eigenvalues --    1.17351   1.17351   1.22710   1.22710   1.23670
 Alpha virt. eigenvalues --    1.24461   1.28504   1.33343   1.34328   1.34328
 Alpha virt. eigenvalues --    1.36181   1.36181   1.40220   1.43625   1.43625
 Alpha virt. eigenvalues --    1.46674   1.46674   1.50181   1.50373   1.51322
 Alpha virt. eigenvalues --    1.51322   1.52936   1.52936   1.60676   1.60676
 Alpha virt. eigenvalues --    1.62328   1.62969   1.62969   1.66584   1.67894
 Alpha virt. eigenvalues --    1.74155   1.74155   1.76475   1.76838   1.83385
 Alpha virt. eigenvalues --    1.83385   1.91941   1.92711   1.92711   2.51431
 Alpha virt. eigenvalues --    2.51431   2.59530   2.60891   2.64482   2.64482
 Alpha virt. eigenvalues --    2.66464   2.66464   2.79273   2.83966   2.83966
 Alpha virt. eigenvalues --    2.87948   2.87948   2.89294   2.93691   2.95202
 Alpha virt. eigenvalues --    2.95202   2.96216   2.97779   3.06312   3.06312
 Alpha virt. eigenvalues --    3.12072   3.12072   3.12652   3.13292   3.13292
 Alpha virt. eigenvalues --    3.13624   3.17807   3.21065   3.21065   3.29800
 Alpha virt. eigenvalues --    3.32130   3.32130   3.33395   3.37496   3.38967
 Alpha virt. eigenvalues --    3.38967   3.40645   3.40645   3.42627   3.42627
 Alpha virt. eigenvalues --    3.42885   3.49064   3.49882   3.49882   3.50778
 Alpha virt. eigenvalues --    3.58963   3.58963   3.63253   3.63253   3.67167
 Alpha virt. eigenvalues --    3.67389   3.69718   3.69718   3.72807   3.76732
 Alpha virt. eigenvalues --    3.76732   3.78279   3.80262   3.80262   3.85174
 Alpha virt. eigenvalues --    3.85174   3.88122   3.90661   3.95787   3.95787
 Alpha virt. eigenvalues --    3.96243   4.01744   4.03886   4.03886   4.11210
 Alpha virt. eigenvalues --    4.11210   4.11393   4.15549   4.15549   4.16123
 Alpha virt. eigenvalues --    4.17444   4.17444   4.28287   4.28287   4.29802
 Alpha virt. eigenvalues --    4.31514   4.31514   4.32778   4.33939   4.36512
 Alpha virt. eigenvalues --    4.36512   4.44411   4.44411   4.47713   4.47713
 Alpha virt. eigenvalues --    4.51584   4.51693   4.51693   4.52007   4.53224
 Alpha virt. eigenvalues --    4.57549   4.57549   4.61610   4.64841   4.69417
 Alpha virt. eigenvalues --    4.69417   4.73941   4.73941   4.75206   4.78915
 Alpha virt. eigenvalues --    4.78915   4.91910   4.91910   4.97774   5.03541
 Alpha virt. eigenvalues --    5.09089   5.09089   5.13813   5.13813   5.19963
 Alpha virt. eigenvalues --    5.22202   5.24408   5.24408   5.31055   5.34642
 Alpha virt. eigenvalues --    5.34642   5.48004   5.49025   5.49025   5.51775
 Alpha virt. eigenvalues --    5.51775   5.53207   5.58975   5.66791   5.66791
 Alpha virt. eigenvalues --    5.68439   5.72893   5.72893   5.74516   5.75186
 Alpha virt. eigenvalues --    5.75186   5.83723   5.83888   5.83888   5.85603
 Alpha virt. eigenvalues --    5.94766   5.94766   6.19620   6.29933   6.31160
 Alpha virt. eigenvalues --    6.31160   6.32587   6.32587   6.36980  12.06954
 Alpha virt. eigenvalues --   14.23408  14.27329  14.27329
          Condensed to atoms (all electrons):
               1          2          3          4          5          6
     1  C    4.873316   0.429164   0.355437  -0.036387  -0.036387  -0.034758
     2  H    0.429164   0.603245  -0.039516  -0.005161  -0.005161   0.007547
     3  C    0.355437  -0.039516   4.832440   0.422713   0.422713   0.412750
     4  H   -0.036387  -0.005161   0.422713   0.581180  -0.029749  -0.032014
     5  H   -0.036387  -0.005161   0.422713  -0.029749   0.581180  -0.032014
     6  H   -0.034758   0.007547   0.412750  -0.032014  -0.032014   0.598241
     7  C    0.355437  -0.039516  -0.053462  -0.005382   0.007409  -0.005056
     8  H   -0.034758   0.007547  -0.005056  -0.000108  -0.000112   0.002715
     9  H   -0.036387  -0.005161   0.007409  -0.000065  -0.000320  -0.000112
    10  H   -0.036387  -0.005161  -0.005382   0.002016  -0.000065  -0.000108
    11  C    0.355437  -0.039516  -0.053462   0.007409  -0.005382  -0.005056
    12  H   -0.036387  -0.005161  -0.005382  -0.000065   0.002016  -0.000108
    13  H   -0.036387  -0.005161   0.007409  -0.000320  -0.000065  -0.000112
    14  H   -0.034758   0.007547  -0.005056  -0.000112  -0.000108   0.002715
               7          8          9         10         11         12
     1  C    0.355437  -0.034758  -0.036387  -0.036387   0.355437  -0.036387
     2  H   -0.039516   0.007547  -0.005161  -0.005161  -0.039516  -0.005161
     3  C   -0.053462  -0.005056   0.007409  -0.005382  -0.053462  -0.005382
     4  H   -0.005382  -0.000108  -0.000065   0.002016   0.007409  -0.000065
     5  H    0.007409  -0.000112  -0.000320  -0.000065  -0.005382   0.002016
     6  H   -0.005056   0.002715  -0.000112  -0.000108  -0.005056  -0.000108
     7  C    4.832440   0.412750   0.422713   0.422713  -0.053462   0.007409
     8  H    0.412750   0.598241  -0.032014  -0.032014  -0.005056  -0.000112
     9  H    0.422713  -0.032014   0.581180  -0.029749  -0.005382  -0.000065
    10  H    0.422713  -0.032014  -0.029749   0.581180   0.007409  -0.000320
    11  C   -0.053462  -0.005056  -0.005382   0.007409   4.832440   0.422713
    12  H    0.007409  -0.000112  -0.000065  -0.000320   0.422713   0.581180
    13  H   -0.005382  -0.000108   0.002016  -0.000065   0.422713  -0.029749
    14  H   -0.005056   0.002715  -0.000108  -0.000112   0.412750  -0.032014
              13         14
     1  C   -0.036387  -0.034758
     2  H   -0.005161   0.007547
     3  C    0.007409  -0.005056
     4  H   -0.000320  -0.000112
     5  H   -0.000065  -0.000108
     6  H   -0.000112   0.002715
     7  C   -0.005382  -0.005056
     8  H   -0.000108   0.002715
     9  H    0.002016  -0.000108
    10  H   -0.000065  -0.000112
    11  C    0.422713   0.412750
    12  H   -0.029749  -0.032014
    13  H    0.581180  -0.032014
    14  H   -0.032014   0.598241
 Mulliken charges:
               1
     1  C   -0.046193
     2  H    0.094464
     3  C   -0.293555
     4  H    0.096047
     5  H    0.096047
     6  H    0.085371
     7  C   -0.293555
     8  H    0.085371
     9  H    0.096047
    10  H    0.096047
    11  C   -0.293555
    12  H    0.096047
    13  H    0.096047
    14  H    0.085371
 Sum of Mulliken charges =  -0.00000
 Mulliken charges with hydrogens summed into heavy atoms:
               1
     1  C    0.048271
     3  C   -0.016090
     7  C   -0.016090
    11  C   -0.016090
 Electronic spatial extent (au):  <R**2>=            353.1411
 Charge=             -0.0000 electrons
 Dipole moment (field-independent basis, Debye):
    X=             -0.0000    Y=             -0.0000    Z=              0.1258  Tot=              0.1258
 Quadrupole moment (field-independent basis, Debye-Ang):
   XX=            -29.1324   YY=            -29.1324   ZZ=            -28.4208
   XY=             -0.0000   XZ=              0.0000   YZ=             -0.0000
 Traceless Quadrupole moment (field-independent basis, Debye-Ang):
   XX=             -0.2372   YY=             -0.2372   ZZ=              0.4744
   XY=             -0.0000   XZ=              0.0000   YZ=             -0.0000
 Octapole moment (field-independent basis, Debye-Ang**2):
  XXX=              0.0000  YYY=             -2.0203  ZZZ=             -0.7935  XYY=             -0.0000
  XXY=              2.0203  XXZ=              1.3705  XZZ=              0.0000  YZZ=             -0.0000
  YYZ=              1.3705  XYZ=              0.0000
 Hexadecapole moment (field-independent basis, Debye-Ang**3):
 XXXX=           -216.1846 YYYY=           -216.1846 ZZZZ=            -65.0079 XXXY=              0.0000
 XXXZ=             -0.0000 YYYX=              0.0000 YYYZ=             -1.0437 ZZZX=              0.0000
 ZZZY=              0.0000 XXYY=            -72.0615 XXZZ=            -48.0481 YYZZ=            -48.0481
 XXYZ=              1.0437 YYXZ=             -0.0000 ZZXY=              0.0000
 N-N= 1.348740916989D+02 E-N=-6.350287382763D+02  KE= 1.571861851091D+02
 Symmetry A'   KE= 1.140686814741D+02
 Symmetry A"   KE= 4.311750363495D+01
 1\1\GINC-N6638\SP\RCCSD(T)-FC\CC-pVTZ\C4H10\JIAMINGD\22-Apr-2025\0\\# 
 ccsd(t)/cc-pvtz geom=connectivity\\Title Card Required\\0,1\C,0,0.,0.,
 0.37368\H,0,0.,0.,1.469242\C,0,0.,1.451868,-0.095528\H,0,-0.883466,1.9
 84948,0.262234\H,0,0.883466,1.984948,0.262234\H,0,0.,1.501785,-1.18840
 7\C,0,-1.257354,-0.725934,-0.095528\H,0,-1.300584,-0.750893,-1.188407\
 H,0,-1.277282,-1.757578,0.262234\H,0,-2.160749,-0.22737,0.262234\C,0,1
 .257354,-0.725934,-0.095528\H,0,2.160749,-0.22737,0.262234\H,0,1.27728
 2,-1.757578,0.262234\H,0,1.300584,-0.750893,-1.188407\\Version=ES64L-G
 16RevA.03\State=1-A1\HF=-157.3559862\MP2=-158.0766401\MP3=-158.1242757
 \MP4D=-158.1401028\MP4DQ=-158.1234218\MP4SDQ=-158.1275828\CCSD=-158.12
 71683\CCSD(T)=-158.156016\RMSD=3.892e-09\PG=C03V [C3(C1H1),3SGV(C1H1),
 X(H6)]\\@


    WHAT WE HAVE LEARNED
 IS LIKE A HANDFUL OF EARTH;
  WHAT WE HAVE YET TO LEARN
   IS LIKE THE WHOLE WORLD.

         -- AVVAYIAR
 Job cpu time:       0 days  3 hours  9 minutes 48.7 seconds.
 Elapsed time:       0 days  0 hours 12 minutes 56.5 seconds.
 File lengths (MBytes):  RWF=   4466 Int=      0 D2E=      0 Chk=      6 Scr=      1
 Normal termination of Gaussian 16 at Tue Apr 22 16:20:12 2025.
