# Supplementary material for: Hyperpyramidalized alkenes with bond orders near 1.5 as synthetic building blocks
Source: Nat Chem. 2026 Jan 21;18(5):913–22. doi: 10.1038/s41557-025-02055-9 (PMC12859755; doi:10.1038/s41557-025-02055-9)
Supplement: Supplementary file 2 — Output files for reported computations. [file 41557_2025_2055_MOESM2_ESM.zip › Computation data/isobutane 79/OPT/isobutane-opt.out]

 Entering Gaussian System, Link 0=/u/local/apps/gaussian/16_sse4/g16
 Initial command:
 /u/local/apps/gaussian/16_sse4/l1.exe "/work/8368848.1.pod_smp.q/Gau-25769.inp" -scrdir="/work/8368848.1.pod_smp.q/"
 Entering Link 1 = /u/local/apps/gaussian/16_sse4/l1.exe PID=     25770.
  
 Copyright (c) 1988,1990,1992,1993,1995,1998,2003,2009,2016,
            Gaussian, Inc.  All Rights Reserved.
  
 This is part of the Gaussian(R) 16 program.  It is based on
 the Gaussian(R) 09 system (copyright 2009, Gaussian, Inc.),
 the Gaussian(R) 03 system (copyright 2003, Gaussian, Inc.),
 the Gaussian(R) 98 system (copyright 1998, Gaussian, Inc.),
 the Gaussian(R) 94 system (copyright 1995, Gaussian, Inc.),
 the Gaussian 92(TM) system (copyright 1992, Gaussian, Inc.),
 the Gaussian 90(TM) system (copyright 1990, Gaussian, Inc.),
 the Gaussian 88(TM) system (copyright 1988, Gaussian, Inc.),
 the Gaussian 86(TM) system (copyright 1986, Carnegie Mellon
 University), and the Gaussian 82(TM) system (copyright 1983,
 Carnegie Mellon University). Gaussian is a federally registered
 trademark of Gaussian, Inc.
  
 This software contains proprietary and confidential information,
 including trade secrets, belonging to Gaussian, Inc.
  
 This software is provided under written license and may be
 used, copied, transmitted, or stored only in accord with that
 written license.
  
 The following legend is applicable only to US Government
 contracts under FAR:
  
                    RESTRICTED RIGHTS LEGEND
  
 Use, reproduction and disclosure by the US Government is
 subject to restrictions as set forth in subparagraphs (a)
 and (c) of the Commercial Computer Software - Restricted
 Rights clause in FAR 52.227-19.
  
 Gaussian, Inc.
 340 Quinnipiac St., Bldg. 40, Wallingford CT 06492
  
  
 ---------------------------------------------------------------
 Warning -- This program may not be used in any manner that
 competes with the business of Gaussian, Inc. or will provide
 assistance to any competitor of Gaussian, Inc.  The licensee
 of this program is prohibited from giving any competitor of
 Gaussian, Inc. access to this program.  By using this program,
 the user acknowledges that Gaussian, Inc. is engaged in the
 business of creating and licensing software in the field of
 computational chemistry and represents and warrants to the
 licensee that it is not a competitor of Gaussian, Inc. and that
 it will not use this program in any manner prohibited above.
 ---------------------------------------------------------------
  

 Cite this work as:
 Gaussian 16, Revision A.03,
 M. J. Frisch, G. W. Trucks, H. B. Schlegel, G. E. Scuseria, 
 M. A. Robb, J. R. Cheeseman, G. Scalmani, V. Barone, 
 G. A. Petersson, H. Nakatsuji, X. Li, M. Caricato, A. V. Marenich, 
 J. Bloino, B. G. Janesko, R. Gomperts, B. Mennucci, H. P. Hratchian, 
 J. V. Ortiz, A. F. Izmaylov, J. L. Sonnenberg, D. Williams-Young, 
 F. Ding, F. Lipparini, F. Egidi, J. Goings, B. Peng, A. Petrone, 
 T. Henderson, D. Ranasinghe, V. G. Zakrzewski, J. Gao, N. Rega, 
 G. Zheng, W. Liang, M. Hada, M. Ehara, K. Toyota, R. Fukuda, 
 J. Hasegawa, M. Ishida, T. Nakajima, Y. Honda, O. Kitao, H. Nakai, 
 T. Vreven, K. Throssell, J. A. Montgomery, Jr., J. E. Peralta, 
 F. Ogliaro, M. J. Bearpark, J. J. Heyd, E. N. Brothers, K. N. Kudin, 
 V. N. Staroverov, T. A. Keith, R. Kobayashi, J. Normand, 
 K. Raghavachari, A. P. Rendell, J. C. Burant, S. S. Iyengar, 
 J. Tomasi, M. Cossi, J. M. Millam, M. Klene, C. Adamo, R. Cammi, 
 J. W. Ochterski, R. L. Martin, K. Morokuma, O. Farkas, 
 J. B. Foresman, and D. J. Fox, Gaussian, Inc., Wallingford CT, 2016.
 
 ******************************************
 Gaussian 16:  ES64L-G16RevA.03 25-Dec-2016
                22-Apr-2025 
 ******************************************
 %nproc=8
 Will use up to    8 processors via shared memory.
 %mem=16GB
 %chk=isobutane-opt.chk
 --------------------------------------------
 # opt freq wb97xd geom=connectivity def2tzvp
 --------------------------------------------
 1/18=20,19=15,26=3,38=1,57=2/1,3;
 2/9=110,12=2,17=6,18=5,40=1/2;
 3/5=44,7=101,11=2,25=1,30=1,71=1,74=-58/1,2,3;
 4//1;
 5/5=2,38=5/2;
 6/7=2,8=2,9=2,10=2,28=1/1;
 7//1,2,3,16;
 1/18=20,19=15,26=3/3(2);
 2/9=110/2;
 99//99;
 2/9=110/2;
 3/5=44,7=101,11=2,25=1,30=1,71=1,74=-58/1,2,3;
 4/5=5,16=3,69=1/1;
 5/5=2,38=5/2;
 7//1,2,3,16;
 1/18=20,19=15,26=3/3(-5);
 2/9=110/2;
 6/7=2,8=2,9=2,10=2,19=2,28=1/1;
 99/9=1/99;
 -------------------
 Title Card Required
 -------------------
 Symbolic Z-matrix:
 Charge =  0 Multiplicity = 1
 C                    -1.11864   0.2882   -0.00004 
 H                    -2.18864   0.28837  -0.00015 
 C                    -0.60532   1.01416   1.25736 
 H                    -0.96183   2.02302   1.25726 
 H                    -0.96215   0.50987   2.13101 
 H                     0.46468   1.014     1.25747 
 C                    -0.60508   1.014    -1.25744 
 H                     0.46492   1.01383  -1.25734 
 H                    -0.96174   0.5096   -2.1311 
 H                    -0.96158   2.02286  -1.25754 
 C                    -0.60554  -1.16381   0.0001 
 H                    -0.96237  -1.6681    0.87375 
 H                    -0.9622   -1.66821  -0.87355 
 H                     0.46446  -1.16398   0.0002 
 

 GradGradGradGradGradGradGradGradGradGradGradGradGradGradGradGradGradGrad
 Berny optimization.
 Initialization pass.
                           ----------------------------
                           !    Initial Parameters    !
                           ! (Angstroms and Degrees)  !
 --------------------------                            --------------------------
 ! Name  Definition              Value          Derivative Info.                !
 --------------------------------------------------------------------------------
 ! R1    R(1,2)                  1.07           estimate D2E/DX2                !
 ! R2    R(1,3)                  1.54           estimate D2E/DX2                !
 ! R3    R(1,7)                  1.54           estimate D2E/DX2                !
 ! R4    R(1,11)                 1.54           estimate D2E/DX2                !
 ! R5    R(3,4)                  1.07           estimate D2E/DX2                !
 ! R6    R(3,5)                  1.07           estimate D2E/DX2                !
 ! R7    R(3,6)                  1.07           estimate D2E/DX2                !
 ! R8    R(7,8)                  1.07           estimate D2E/DX2                !
 ! R9    R(7,9)                  1.07           estimate D2E/DX2                !
 ! R10   R(7,10)                 1.07           estimate D2E/DX2                !
 ! R11   R(11,12)                1.07           estimate D2E/DX2                !
 ! R12   R(11,13)                1.07           estimate D2E/DX2                !
 ! R13   R(11,14)                1.07           estimate D2E/DX2                !
 ! A1    A(2,1,3)              109.4712         estimate D2E/DX2                !
 ! A2    A(2,1,7)              109.4712         estimate D2E/DX2                !
 ! A3    A(2,1,11)             109.4712         estimate D2E/DX2                !
 ! A4    A(3,1,7)              109.4712         estimate D2E/DX2                !
 ! A5    A(3,1,11)             109.4712         estimate D2E/DX2                !
 ! A6    A(7,1,11)             109.4712         estimate D2E/DX2                !
 ! A7    A(1,3,4)              109.4712         estimate D2E/DX2                !
 ! A8    A(1,3,5)              109.4712         estimate D2E/DX2                !
 ! A9    A(1,3,6)              109.4712         estimate D2E/DX2                !
 ! A10   A(4,3,5)              109.4712         estimate D2E/DX2                !
 ! A11   A(4,3,6)              109.4712         estimate D2E/DX2                !
 ! A12   A(5,3,6)              109.4712         estimate D2E/DX2                !
 ! A13   A(1,7,8)              109.4712         estimate D2E/DX2                !
 ! A14   A(1,7,9)              109.4712         estimate D2E/DX2                !
 ! A15   A(1,7,10)             109.4712         estimate D2E/DX2                !
 ! A16   A(8,7,9)              109.4712         estimate D2E/DX2                !
 ! A17   A(8,7,10)             109.4712         estimate D2E/DX2                !
 ! A18   A(9,7,10)             109.4712         estimate D2E/DX2                !
 ! A19   A(1,11,12)            109.4712         estimate D2E/DX2                !
 ! A20   A(1,11,13)            109.4712         estimate D2E/DX2                !
 ! A21   A(1,11,14)            109.4712         estimate D2E/DX2                !
 ! A22   A(12,11,13)           109.4712         estimate D2E/DX2                !
 ! A23   A(12,11,14)           109.4712         estimate D2E/DX2                !
 ! A24   A(13,11,14)           109.4712         estimate D2E/DX2                !
 ! D1    D(2,1,3,4)            -60.0            estimate D2E/DX2                !
 ! D2    D(2,1,3,5)             60.0            estimate D2E/DX2                !
 ! D3    D(2,1,3,6)            180.0            estimate D2E/DX2                !
 ! D4    D(7,1,3,4)             60.0            estimate D2E/DX2                !
 ! D5    D(7,1,3,5)            180.0            estimate D2E/DX2                !
 ! D6    D(7,1,3,6)            -60.0            estimate D2E/DX2                !
 ! D7    D(11,1,3,4)           180.0            estimate D2E/DX2                !
 ! D8    D(11,1,3,5)           -60.0            estimate D2E/DX2                !
 ! D9    D(11,1,3,6)            60.0            estimate D2E/DX2                !
 ! D10   D(2,1,7,8)            180.0            estimate D2E/DX2                !
 ! D11   D(2,1,7,9)            -60.0            estimate D2E/DX2                !
 ! D12   D(2,1,7,10)            60.0            estimate D2E/DX2                !
 ! D13   D(3,1,7,8)             60.0            estimate D2E/DX2                !
 ! D14   D(3,1,7,9)            180.0            estimate D2E/DX2                !
 ! D15   D(3,1,7,10)           -60.0            estimate D2E/DX2                !
 ! D16   D(11,1,7,8)           -60.0            estimate D2E/DX2                !
 ! D17   D(11,1,7,9)            60.0            estimate D2E/DX2                !
 ! D18   D(11,1,7,10)          180.0            estimate D2E/DX2                !
 ! D19   D(2,1,11,12)          -60.0            estimate D2E/DX2                !
 ! D20   D(2,1,11,13)           60.0            estimate D2E/DX2                !
 ! D21   D(2,1,11,14)          180.0            estimate D2E/DX2                !
 ! D22   D(3,1,11,12)           60.0            estimate D2E/DX2                !
 ! D23   D(3,1,11,13)          180.0            estimate D2E/DX2                !
 ! D24   D(3,1,11,14)          -60.0            estimate D2E/DX2                !
 ! D25   D(7,1,11,12)          180.0            estimate D2E/DX2                !
 ! D26   D(7,1,11,13)          -60.0            estimate D2E/DX2                !
 ! D27   D(7,1,11,14)           60.0            estimate D2E/DX2                !
 --------------------------------------------------------------------------------
 Trust Radius=3.00D-01 FncErr=1.00D-07 GrdErr=1.00D-06 EigMax=2.50D+02 EigMin=1.00D-04
 Number of steps in this run=     74 maximum allowed number of steps=    100.
 GradGradGradGradGradGradGradGradGradGradGradGradGradGradGradGradGradGrad

                          Input orientation:                          
 ---------------------------------------------------------------------
 Center     Atomic      Atomic             Coordinates (Angstroms)
 Number     Number       Type             X           Y           Z
 ---------------------------------------------------------------------
      1          6           0       -1.118644    0.288199   -0.000042
      2          1           0       -2.188644    0.288367   -0.000145
      3          6           0       -0.605318    1.014163    1.257365
      4          1           0       -0.961826    2.023025    1.257265
      5          1           0       -0.962147    0.509873    2.131014
      6          1           0        0.464682    1.013995    1.257467
      7          6           0       -0.605076    1.014000   -1.257445
      8          1           0        0.464924    1.013832   -1.257342
      9          1           0       -0.961738    0.509596   -2.131098
     10          1           0       -0.961584    2.022861   -1.257545
     11          6           0       -0.605539   -1.163807    0.000101
     12          1           0       -0.962368   -1.668098    0.873751
     13          1           0       -0.962200   -1.668211   -0.873551
     14          1           0        0.464461   -1.163975    0.000204
 ---------------------------------------------------------------------
                    Distance matrix (angstroms):
                    1          2          3          4          5
     1  C    0.000000
     2  H    1.070000   0.000000
     3  C    1.540000   2.148263   0.000000
     4  H    2.148263   2.468846   1.070000   0.000000
     5  H    2.148263   2.468846   1.070000   1.747303   0.000000
     6  H    2.148263   3.024610   1.070000   1.747303   1.747303
     7  C    1.540000   2.148263   2.514809   2.732978   3.444314
     8  H    2.148263   3.024610   2.732978   3.062243   3.710993
     9  H    2.148263   2.468846   3.444314   3.710993   4.262112
    10  H    2.148263   2.468846   2.732978   2.514809   3.710993
    11  C    1.540000   2.148263   2.514809   3.444314   2.732978
    12  H    2.148263   2.468846   2.732978   3.710993   2.514809
    13  H    2.148263   2.468846   3.444314   4.262112   3.710993
    14  H    2.148263   3.024610   2.732978   3.710993   3.062243
                    6          7          8          9         10
     6  H    0.000000
     7  C    2.732978   0.000000
     8  H    2.514809   1.070000   0.000000
     9  H    3.710993   1.070000   1.747303   0.000000
    10  H    3.062243   1.070000   1.747303   1.747303   0.000000
    11  C    2.732978   2.514809   2.732978   2.732978   3.444314
    12  H    3.062243   3.444314   3.710993   3.710993   4.262112
    13  H    3.710993   2.732978   3.062243   2.514809   3.710993
    14  H    2.514809   2.732978   2.514809   3.062243   3.710993
                   11         12         13         14
    11  C    0.000000
    12  H    1.070000   0.000000
    13  H    1.070000   1.747303   0.000000
    14  H    1.070000   1.747303   1.747303   0.000000
 Stoichiometry    C4H10
 Framework group  C3V[C3(CH),3SGV(CH),X(H6)]
 Deg. of freedom     8
 Full point group                 C3V     NOp   6
 Largest Abelian subgroup         CS      NOp   2
 Largest concise Abelian subgroup CS      NOp   2
                         Standard orientation:                         
 ---------------------------------------------------------------------
 Center     Atomic      Atomic             Coordinates (Angstroms)
 Number     Number       Type             X           Y           Z
 ---------------------------------------------------------------------
      1          6           0       -0.000000    0.000000    0.407647
      2          1           0       -0.000000    0.000000    1.477647
      3          6           0        0.000000    1.451926   -0.105686
      4          1           0       -0.873651    1.956329    0.250980
      5          1           0        0.873651    1.956329    0.250980
      6          1           0        0.000000    1.451926   -1.175686
      7          6           0       -1.257405   -0.725963   -0.105686
      8          1           0       -1.257405   -0.725963   -1.175686
      9          1           0       -1.257405   -1.734769    0.250980
     10          1           0       -2.131056   -0.221560    0.250980
     11          6           0        1.257405   -0.725963   -0.105686
     12          1           0        2.131056   -0.221560    0.250980
     13          1           0        1.257405   -1.734769    0.250980
     14          1           0        1.257405   -0.725963   -1.175686
 ---------------------------------------------------------------------
 Rotational constants (GHZ):           7.8764239           7.8764239           4.5933770
 Standard basis: def2TZVP (5D, 7F)
 There are   120 symmetry adapted cartesian basis functions of A'  symmetry.
 There are    84 symmetry adapted cartesian basis functions of A"  symmetry.
 There are   107 symmetry adapted basis functions of A'  symmetry.
 There are    77 symmetry adapted basis functions of A"  symmetry.
   184 basis functions,   284 primitive gaussians,   204 cartesian basis functions
    17 alpha electrons       17 beta electrons
       nuclear repulsion energy       135.6377819926 Hartrees.
 NAtoms=   14 NActive=   14 NUniq=    5 SFac= 4.00D+00 NAtFMM=   60 NAOKFM=F Big=F
 Integral buffers will be    131072 words long.
 Raffenetti 2 integral format.
 Two-electron integral symmetry is turned on.
 Nuclear repulsion after empirical dispersion term =      135.6308663397 Hartrees.
 One-electron integrals computed using PRISM.
   6 Symmetry operations used in ECPInt.
 ECPInt:  NShTT=    3570 NPrTT=    9988 LenC2=    3565 LenP2D=    8695.
 LDataN:  DoStor=T MaxTD1= 6 Len=  172
 NBasis=   184 RedAO= T EigKep=  2.76D-04  NBF=   107    77
 NBsUse=   184 1.00D-06 EigRej= -1.00D+00 NBFU=   107    77
 ExpMin= 9.52D-02 ExpMax= 1.36D+04 ExpMxC= 4.63D+02 IAcc=3 IRadAn=         5 AccDes= 0.00D+00
 Harris functional with IExCor= 4639 and IRadAn=       5 diagonalized for initial guess.
 HarFok:  IExCor= 4639 AccDes= 0.00D+00 IRadAn=         5 IDoV= 1 UseB2=F ITyADJ=14
 ICtDFT=  3500011 ScaDFX=  1.000000  1.000000  1.000000  1.000000
 FoFCou: FMM=F IPFlag=           0 FMFlag=      100000 FMFlg1=           0
         NFxFlg=           0 DoJE=T BraDBF=F KetDBF=T FulRan=T
         wScrn=  0.000000 ICntrl=       500 IOpCl=  0 I1Cent=   200000004 NGrid=           0
         NMat0=    1 NMatS0=      1 NMatT0=    0 NMatD0=    1 NMtDS0=    0 NMtDT0=    0
 Petite list used in FoFCou.
 Initial guess orbital symmetries:
       Occupied  (E) (E) (A1) (A1) (A1) (E) (E) (A1) (A1) (E) (E)
                 (E) (E) (A2) (E) (E) (A1)
       Virtual   (A1) (A1) (E) (E) (A1) (E) (E) (A1) (E) (E) (E)
                 (E) (A2) (E) (E) (A1) (E) (E) (E) (E) (A1) (A1)
                 (A2) (E) (E) (A1) (A1) (E) (E) (E) (E) (A1) (A2)
                 (E) (E) (A1) (A1) (E) (E) (E) (E) (E) (E) (A1)
                 (A2) (E) (E) (E) (E) (A1) (E) (E) (A1) (A2) (E)
                 (E) (A1) (E) (E) (A1) (E) (E) (A1) (E) (E) (A2)
                 (E) (E) (A2) (E) (E) (A1) (E) (E) (A1) (E) (E)
                 (A1) (E) (E) (A2) (E) (E) (A1) (E) (E) (A1) (E)
                 (E) (A2) (E) (E) (A1) (E) (E) (E) (E) (A2) (A1)
                 (A1) (E) (E) (E) (E) (A2) (A1) (E) (E) (A1) (E)
                 (E) (A1) (A1) (E) (E) (E) (E) (A2) (A1) (E) (E)
                 (E) (E) (A1) (E) (E) (A2) (E) (E) (E) (E) (A2)
                 (A1) (E) (E) (E) (E) (A2) (A1) (E) (E) (A1) (E)
                 (E) (A1) (E) (E) (E) (E) (A2) (A1) (E) (E) (E)
                 (E) (A1) (E) (E) (A1) (A2) (E) (E) (A1) (A1) (E)
                 (E) (A1)
 The electronic state of the initial guess is 1-A1.
 Keep R1 ints in memory in symmetry-blocked form, NReq=434739467.
 Requested convergence on RMS density matrix=1.00D-08 within 128 cycles.
 Requested convergence on MAX density matrix=1.00D-06.
 Requested convergence on             energy=1.00D-06.
 No special actions if energy rises.
 Integral accuracy reduced to 1.0D-05 until final iterations.
 Initial convergence to 1.0D-05 achieved.  Increase integral accuracy.
 SCF Done:  E(RwB97XD) =  -158.462324411     A.U. after   11 cycles
            NFock= 11  Conv=0.75D-08     -V/T= 2.0042

 **********************************************************************

            Population analysis using the SCF density.

 **********************************************************************

 Orbital symmetries:
       Occupied  (A1) (E) (E) (A1) (A1) (E) (E) (A1) (A1) (E) (E)
                 (E) (E) (A2) (A1) (E) (E)
       Virtual   (A1) (A1) (E) (E) (A1) (E) (E) (A1) (E) (E) (E)
                 (E) (A2) (E) (E) (A1) (E) (E) (E) (E) (A1) (A2)
                 (A1) (E) (E) (A1) (A1) (E) (E) (E) (E) (A1) (A2)
                 (E) (E) (A1) (A1) (E) (E) (E) (E) (A1) (E) (E)
                 (A2) (E) (E) (E) (E) (A1) (E) (E) (A1) (A2) (E)
                 (E) (A1) (E) (E) (A1) (E) (E) (E) (E) (A1) (A2)
                 (E) (E) (A2) (E) (E) (A1) (A1) (E) (E) (E) (E)
                 (A1) (E) (E) (A2) (E) (E) (A1) (E) (E) (A1) (E)
                 (E) (A2) (E) (E) (A1) (E) (E) (E) (E) (A2) (A1)
                 (A1) (E) (E) (E) (E) (A2) (A1) (E) (E) (A1) (E)
                 (E) (A1) (A1) (E) (E) (E) (E) (A2) (E) (E) (A1)
                 (E) (E) (A1) (E) (E) (A2) (E) (E) (E) (E) (A2)
                 (A1) (E) (E) (E) (E) (A2) (A1) (E) (E) (A1) (E)
                 (E) (A1) (E) (E) (A2) (E) (E) (A1) (E) (E) (E)
                 (E) (A1) (E) (E) (A1) (A2) (A1) (E) (E) (A1) (E)
                 (E) (A1)
 The electronic state is 1-A1.
 Alpha  occ. eigenvalues --  -10.27913 -10.25761 -10.25761 -10.25760  -0.90276
 Alpha  occ. eigenvalues --   -0.78111  -0.78111  -0.65480  -0.55418  -0.51955
 Alpha  occ. eigenvalues --   -0.51955  -0.47267  -0.47267  -0.44996  -0.41045
 Alpha  occ. eigenvalues --   -0.40106  -0.40106
 Alpha virt. eigenvalues --    0.11055   0.15763   0.16494   0.16494   0.17877
 Alpha virt. eigenvalues --    0.18710   0.18710   0.21944   0.23885   0.23885
 Alpha virt. eigenvalues --    0.24867   0.24867   0.25643   0.29227   0.29227
 Alpha virt. eigenvalues --    0.33350   0.35093   0.35093   0.39576   0.39576
 Alpha virt. eigenvalues --    0.40787   0.44767   0.45299   0.49881   0.49881
 Alpha virt. eigenvalues --    0.50208   0.51099   0.53846   0.53846   0.56087
 Alpha virt. eigenvalues --    0.56087   0.57321   0.58179   0.59199   0.59199
 Alpha virt. eigenvalues --    0.67894   0.71629   0.71898   0.71898   0.78078
 Alpha virt. eigenvalues --    0.78078   0.89774   0.90235   0.90235   0.97428
 Alpha virt. eigenvalues --    1.01549   1.01549   1.06663   1.06663   1.10238
 Alpha virt. eigenvalues --    1.15501   1.15501   1.18930   1.18953   1.25458
 Alpha virt. eigenvalues --    1.25458   1.25722   1.35453   1.35453   1.50176
 Alpha virt. eigenvalues --    1.61108   1.61108   1.62184   1.62184   1.62412
 Alpha virt. eigenvalues --    1.63793   1.68337   1.68337   1.69073   1.72948
 Alpha virt. eigenvalues --    1.72948   1.75386   1.80152   1.80891   1.80891
 Alpha virt. eigenvalues --    1.87179   1.87179   1.97979   2.02703   2.02703
 Alpha virt. eigenvalues --    2.14269   2.16628   2.16628   2.18148   2.20498
 Alpha virt. eigenvalues --    2.20498   2.26959   2.36656   2.36656   2.39590
 Alpha virt. eigenvalues --    2.44220   2.44220   2.45613   2.49739   2.49739
 Alpha virt. eigenvalues --    2.51073   2.51073   2.51951   2.58104   2.61673
 Alpha virt. eigenvalues --    2.66840   2.66840   2.72385   2.72385   2.74374
 Alpha virt. eigenvalues --    2.75402   2.79287   2.79287   2.80583   2.89303
 Alpha virt. eigenvalues --    2.89303   2.90467   2.97069   3.00608   3.00608
 Alpha virt. eigenvalues --    3.14642   3.14642   3.15024   3.21294   3.21294
 Alpha virt. eigenvalues --    3.21565   3.29609   3.29609   3.32927   3.37733
 Alpha virt. eigenvalues --    3.37733   3.45395   3.48309   3.48309   3.48869
 Alpha virt. eigenvalues --    3.48869   3.51291   3.58027   3.63543   3.63543
 Alpha virt. eigenvalues --    3.67654   3.67654   3.73703   3.74116   3.75008
 Alpha virt. eigenvalues --    3.75008   3.82769   4.00850   4.00850   4.09113
 Alpha virt. eigenvalues --    4.12419   4.12419   4.23330   4.23362   4.23362
 Alpha virt. eigenvalues --    4.43289   4.48493   4.48493   4.55520   4.55520
 Alpha virt. eigenvalues --    4.56415   4.67283   4.67283   4.79223   4.85106
 Alpha virt. eigenvalues --    4.95743   4.95749   4.95749  22.52747  22.56149
 Alpha virt. eigenvalues --   22.56149  22.69423
          Condensed to atoms (all electrons):
               1          2          3          4          5          6
     1  C    4.978413   0.438970   0.314330  -0.044017  -0.044017  -0.020287
     2  H    0.438970   0.649516  -0.051411  -0.005140  -0.005140   0.008897
     3  C    0.314330  -0.051411   4.941469   0.414611   0.414611   0.405970
     4  H   -0.044017  -0.005140   0.414611   0.560655  -0.020116  -0.025385
     5  H   -0.044017  -0.005140   0.414611  -0.020116   0.560655  -0.025385
     6  H   -0.020287   0.008897   0.405970  -0.025385  -0.025385   0.567542
     7  C    0.314330  -0.051411  -0.049475  -0.003288   0.011356  -0.012053
     8  H   -0.020287   0.008897  -0.012053  -0.000236  -0.000084   0.005304
     9  H   -0.044017  -0.005140   0.011356  -0.000207  -0.000459  -0.000084
    10  H   -0.044017  -0.005140  -0.003288   0.003328  -0.000207  -0.000236
    11  C    0.314330  -0.051411  -0.049475   0.011356  -0.003288  -0.012053
    12  H   -0.044017  -0.005140  -0.003288  -0.000207   0.003328  -0.000236
    13  H   -0.044017  -0.005140   0.011356  -0.000459  -0.000207  -0.000084
    14  H   -0.020287   0.008897  -0.012053  -0.000084  -0.000236   0.005304
               7          8          9         10         11         12
     1  C    0.314330  -0.020287  -0.044017  -0.044017   0.314330  -0.044017
     2  H   -0.051411   0.008897  -0.005140  -0.005140  -0.051411  -0.005140
     3  C   -0.049475  -0.012053   0.011356  -0.003288  -0.049475  -0.003288
     4  H   -0.003288  -0.000236  -0.000207   0.003328   0.011356  -0.000207
     5  H    0.011356  -0.000084  -0.000459  -0.000207  -0.003288   0.003328
     6  H   -0.012053   0.005304  -0.000084  -0.000236  -0.012053  -0.000236
     7  C    4.941469   0.405970   0.414611   0.414611  -0.049475   0.011356
     8  H    0.405970   0.567542  -0.025385  -0.025385  -0.012053  -0.000084
     9  H    0.414611  -0.025385   0.560655  -0.020116  -0.003288  -0.000207
    10  H    0.414611  -0.025385  -0.020116   0.560655   0.011356  -0.000459
    11  C   -0.049475  -0.012053  -0.003288   0.011356   4.941469   0.414611
    12  H    0.011356  -0.000084  -0.000207  -0.000459   0.414611   0.560655
    13  H   -0.003288  -0.000236   0.003328  -0.000207   0.414611  -0.020116
    14  H   -0.012053   0.005304  -0.000236  -0.000084   0.405970  -0.025385
              13         14
     1  C   -0.044017  -0.020287
     2  H   -0.005140   0.008897
     3  C    0.011356  -0.012053
     4  H   -0.000459  -0.000084
     5  H   -0.000207  -0.000236
     6  H   -0.000084   0.005304
     7  C   -0.003288  -0.012053
     8  H   -0.000236   0.005304
     9  H    0.003328  -0.000236
    10  H   -0.000207  -0.000084
    11  C    0.414611   0.405970
    12  H   -0.020116  -0.025385
    13  H    0.560655  -0.025385
    14  H   -0.025385   0.567542
 Mulliken charges:
               1
     1  C   -0.035412
     2  H    0.069896
     3  C   -0.332660
     4  H    0.109189
     5  H    0.109189
     6  H    0.102787
     7  C   -0.332660
     8  H    0.102787
     9  H    0.109189
    10  H    0.109189
    11  C   -0.332660
    12  H    0.109189
    13  H    0.109189
    14  H    0.102787
 Sum of Mulliken charges =  -0.00000
 Mulliken charges with hydrogens summed into heavy atoms:
               1
     1  C    0.034484
     3  C   -0.011495
     7  C   -0.011495
    11  C   -0.011495
 Electronic spatial extent (au):  <R**2>=            348.2676
 Charge=             -0.0000 electrons
 Dipole moment (field-independent basis, Debye):
    X=             -0.0000    Y=             -0.0000    Z=              0.1528  Tot=              0.1528
 Quadrupole moment (field-independent basis, Debye-Ang):
   XX=            -28.8542   YY=            -28.8542   ZZ=            -27.8168
   XY=             -0.0000   XZ=             -0.0000   YZ=              0.0000
 Traceless Quadrupole moment (field-independent basis, Debye-Ang):
   XX=             -0.3458   YY=             -0.3458   ZZ=              0.6916
   XY=             -0.0000   XZ=             -0.0000   YZ=              0.0000
 Octapole moment (field-independent basis, Debye-Ang**2):
  XXX=              0.0000  YYY=             -2.4264  ZZZ=             -0.7321  XYY=             -0.0000
  XXY=              2.4264  XXZ=              1.5618  XZZ=              0.0000  YZZ=             -0.0000
  YYZ=              1.5618  XYZ=              0.0000
 Hexadecapole moment (field-independent basis, Debye-Ang**3):
 XXXX=           -212.4436 YYYY=           -212.4436 ZZZZ=            -64.0228 XXXY=             -0.0000
 XXXZ=             -0.0000 YYYX=             -0.0000 YYYZ=             -0.9145 ZZZX=             -0.0000
 ZZZY=             -0.0000 XXYY=            -70.8145 XXZZ=            -47.0342 YYZZ=            -47.0342
 XXYZ=              0.9145 YYXZ=             -0.0000 ZZXY=             -0.0000
 N-N= 1.356308663397D+02 E-N=-6.376318865358D+02  KE= 1.577918728154D+02
 Symmetry A'   KE= 1.143687772424D+02
 Symmetry A"   KE= 4.342309557303D+01
   6 Symmetry operations used in ECPInt.
 ECPInt:  NShTT=    3570 NPrTT=    9988 LenC2=    3565 LenP2D=    8695.
 LDataN:  DoStor=T MaxTD1= 7 Len=  274
 Calling FoFJK, ICntrl=      2127 FMM=F ISym2X=1 I1Cent= 0 IOpClX= 0 NMat=1 NMatS=1 NMatT=0.
 ***** Axes restored to original set *****
 -------------------------------------------------------------------
 Center     Atomic                   Forces (Hartrees/Bohr)
 Number     Number              X              Y              Z
 -------------------------------------------------------------------
      1        6           0.033455041   -0.000005249    0.000003213
      2        1          -0.015529559    0.000002437   -0.000001491
      3        6          -0.014811024   -0.011642047   -0.020167039
      4        1          -0.003140647    0.014687073    0.003176260
      5        1          -0.003144741   -0.004589955    0.014307527
      6        1           0.015121256    0.001005886    0.001747545
      7        6          -0.014814897   -0.011639426    0.020165707
      8        1           0.015121591    0.001005659   -0.001744771
      9        1          -0.003141993   -0.004591814   -0.014307534
     10        1          -0.003140037    0.014686660   -0.003178772
     11        6          -0.014807480    0.023288445   -0.000002935
     12        1          -0.003145299   -0.010093780    0.011130369
     13        1          -0.003143162   -0.010095226   -0.011129661
     14        1           0.015120949   -0.002018662    0.000001583
 -------------------------------------------------------------------
 Cartesian Forces:  Max     0.033455041 RMS     0.011708132

 GradGradGradGradGradGradGradGradGradGradGradGradGradGradGradGradGradGrad
 Berny optimization.
 FormGI is forming the generalized inverse of G from B-inverse, IUseBI=4.
 Internal  Forces:  Max     0.015529559 RMS     0.006283733
 Search for a local minimum.
 Step number   1 out of a maximum of   74
 All quantities printed in internal units (Hartrees-Bohrs-Radians)
 Mixed Optimization -- RFO/linear search
 Second derivative matrix not updated -- first step.
 ITU=  0
     Eigenvalues ---    0.00237   0.00237   0.00237   0.03921   0.04607
     Eigenvalues ---    0.04607   0.05720   0.05720   0.05720   0.05720
     Eigenvalues ---    0.05720   0.05720   0.16000   0.16000   0.16000
     Eigenvalues ---    0.16000   0.16000   0.16000   0.16000   0.16000
     Eigenvalues ---    0.16000   0.16074   0.16074   0.28519   0.28519
     Eigenvalues ---    0.28519   0.37230   0.37230   0.37230   0.37230
     Eigenvalues ---    0.37230   0.37230   0.37230   0.37230   0.37230
     Eigenvalues ---    0.37230
 RFO step:  Lambda=-8.06603758D-03 EMin= 2.36824248D-03
 Linear search not attempted -- first point.
 Iteration  1 RMS(Cart)=  0.02587700 RMS(Int)=  0.00046658
 Iteration  2 RMS(Cart)=  0.00024509 RMS(Int)=  0.00025602
 Iteration  3 RMS(Cart)=  0.00000013 RMS(Int)=  0.00025602
 ClnCor:  largest displacement from symmetrization is 1.43D-08 for atom    12.
 Variable       Old X    -DE/DX   Delta X   Delta X   Delta X     New X
                                 (Linear)    (Quad)   (Total)
    R1        2.02201   0.01553   0.00000   0.04083   0.04083   2.06283
    R2        2.91018  -0.00301   0.00000  -0.01026  -0.01026   2.89991
    R3        2.91018  -0.00301   0.00000  -0.01026  -0.01026   2.89991
    R4        2.91018  -0.00301   0.00000  -0.01026  -0.01026   2.89991
    R5        2.02201   0.01489   0.00000   0.03916   0.03916   2.06116
    R6        2.02201   0.01489   0.00000   0.03916   0.03916   2.06116
    R7        2.02201   0.01512   0.00000   0.03975   0.03975   2.06176
    R8        2.02201   0.01512   0.00000   0.03975   0.03975   2.06176
    R9        2.02201   0.01489   0.00000   0.03916   0.03916   2.06116
   R10        2.02201   0.01489   0.00000   0.03916   0.03916   2.06116
   R11        2.02201   0.01489   0.00000   0.03916   0.03916   2.06116
   R12        2.02201   0.01489   0.00000   0.03916   0.03916   2.06116
   R13        2.02201   0.01512   0.00000   0.03975   0.03975   2.06176
    A1        1.91063  -0.00107   0.00000  -0.02270  -0.02238   1.88825
    A2        1.91063  -0.00107   0.00000  -0.02270  -0.02238   1.88825
    A3        1.91063  -0.00107   0.00000  -0.02270  -0.02238   1.88825
    A4        1.91063   0.00107   0.00000   0.02270   0.02184   1.93247
    A5        1.91063   0.00107   0.00000   0.02270   0.02184   1.93247
    A6        1.91063   0.00107   0.00000   0.02270   0.02184   1.93247
    A7        1.91063   0.00419   0.00000   0.02581   0.02555   1.93618
    A8        1.91063   0.00419   0.00000   0.02581   0.02555   1.93618
    A9        1.91063   0.00117   0.00000   0.00524   0.00518   1.91581
   A10        1.91063  -0.00374   0.00000  -0.01882  -0.01927   1.89137
   A11        1.91063  -0.00291   0.00000  -0.01902  -0.01908   1.89156
   A12        1.91063  -0.00291   0.00000  -0.01902  -0.01908   1.89156
   A13        1.91063   0.00117   0.00000   0.00524   0.00518   1.91581
   A14        1.91063   0.00419   0.00000   0.02581   0.02555   1.93618
   A15        1.91063   0.00419   0.00000   0.02581   0.02555   1.93618
   A16        1.91063  -0.00291   0.00000  -0.01902  -0.01908   1.89156
   A17        1.91063  -0.00291   0.00000  -0.01902  -0.01908   1.89156
   A18        1.91063  -0.00374   0.00000  -0.01882  -0.01927   1.89137
   A19        1.91063   0.00419   0.00000   0.02581   0.02555   1.93618
   A20        1.91063   0.00419   0.00000   0.02581   0.02555   1.93618
   A21        1.91063   0.00117   0.00000   0.00524   0.00518   1.91581
   A22        1.91063  -0.00374   0.00000  -0.01882  -0.01927   1.89137
   A23        1.91063  -0.00291   0.00000  -0.01902  -0.01908   1.89156
   A24        1.91063  -0.00291   0.00000  -0.01902  -0.01908   1.89156
    D1       -1.04720  -0.00028   0.00000  -0.00428  -0.00439  -1.05158
    D2        1.04720   0.00028   0.00000   0.00428   0.00439   1.05158
    D3        3.14159   0.00000   0.00000   0.00000   0.00000   3.14159
    D4        1.04720  -0.00159   0.00000  -0.03209  -0.03234   1.01486
    D5        3.14159  -0.00104   0.00000  -0.02352  -0.02357   3.11802
    D6       -1.04720  -0.00131   0.00000  -0.02781  -0.02796  -1.07515
    D7       -3.14159   0.00104   0.00000   0.02352   0.02357  -3.11802
    D8       -1.04720   0.00159   0.00000   0.03209   0.03234  -1.01486
    D9        1.04720   0.00131   0.00000   0.02781   0.02796   1.07515
   D10        3.14159  -0.00000   0.00000  -0.00000   0.00000  -3.14159
   D11       -1.04720  -0.00028   0.00000  -0.00428  -0.00439  -1.05158
   D12        1.04720   0.00028   0.00000   0.00428   0.00439   1.05158
   D13        1.04720   0.00131   0.00000   0.02781   0.02796   1.07515
   D14        3.14159   0.00104   0.00000   0.02352   0.02357  -3.11802
   D15       -1.04720   0.00159   0.00000   0.03209   0.03234  -1.01486
   D16       -1.04720  -0.00131   0.00000  -0.02781  -0.02796  -1.07515
   D17        1.04720  -0.00159   0.00000  -0.03209  -0.03234   1.01486
   D18        3.14159  -0.00104   0.00000  -0.02352  -0.02357   3.11802
   D19       -1.04720  -0.00028   0.00000  -0.00428  -0.00439  -1.05158
   D20        1.04720   0.00028   0.00000   0.00428   0.00439   1.05158
   D21        3.14159  -0.00000   0.00000  -0.00000   0.00000   3.14159
   D22        1.04720  -0.00159   0.00000  -0.03209  -0.03234   1.01486
   D23        3.14159  -0.00104   0.00000  -0.02352  -0.02357   3.11802
   D24       -1.04720  -0.00131   0.00000  -0.02781  -0.02796  -1.07515
   D25       -3.14159   0.00104   0.00000   0.02352   0.02357  -3.11802
   D26       -1.04720   0.00159   0.00000   0.03209   0.03234  -1.01486
   D27        1.04720   0.00131   0.00000   0.02781   0.02796   1.07515
         Item               Value     Threshold  Converged?
 Maximum Force            0.015530     0.000450     NO 
 RMS     Force            0.006284     0.000300     NO 
 Maximum Displacement     0.068090     0.001800     NO 
 RMS     Displacement     0.025787     0.001200     NO 
 Predicted change in Energy=-4.215283D-03
 GradGradGradGradGradGradGradGradGradGradGradGradGradGradGradGradGradGrad

                          Input orientation:                          
 ---------------------------------------------------------------------
 Center     Atomic      Atomic             Coordinates (Angstroms)
 Number     Number       Type             X           Y           Z
 ---------------------------------------------------------------------
      1          6           0       -1.091286    0.288195   -0.000040
      2          1           0       -2.182891    0.288366   -0.000144
      3          6           0       -0.612278    1.017147    1.262530
      4          1           0       -0.970694    2.047189    1.277490
      5          1           0       -0.971019    0.515313    2.162051
      6          1           0        0.478345    1.032010    1.288670
      7          6           0       -0.612035    1.016983   -1.262612
      8          1           0        0.478593    1.031842   -1.288545
      9          1           0       -0.970604    0.515032   -2.162137
     10          1           0       -0.970449    2.047023   -1.277774
     11          6           0       -0.612499   -1.169771    0.000101
     12          1           0       -0.971244   -1.697693    0.884563
     13          1           0       -0.971074   -1.697808   -0.884361
     14          1           0        0.478119   -1.200007    0.000208
 ---------------------------------------------------------------------
                    Distance matrix (angstroms):
                    1          2          3          4          5
     1  C    0.000000
     2  H    1.091605   0.000000
     3  C    1.534569   2.142964   0.000000
     4  H    2.177311   2.489022   1.090721   0.000000
     5  H    2.177311   2.489022   1.090721   1.768924   0.000000
     6  H    2.162817   3.048971   1.091037   1.769301   1.769301
     7  C    1.534569   2.142964   2.525141   2.764430   3.479778
     8  H    2.162817   3.048971   2.774562   3.117032   3.778199
     9  H    2.177311   2.489022   3.479778   3.765439   4.324188
    10  H    2.177311   2.489022   2.764430   2.555264   3.765439
    11  C    1.534569   2.142964   2.525141   3.479778   2.764430
    12  H    2.177311   2.489022   2.764430   3.765439   2.555264
    13  H    2.177311   2.489022   3.479778   4.324188   3.765439
    14  H    2.162817   3.048971   2.774562   3.778199   3.117032
                    6          7          8          9         10
     6  H    0.000000
     7  C    2.774562   0.000000
     8  H    2.577215   1.091037   0.000000
     9  H    3.778199   1.090721   1.769301   0.000000
    10  H    3.117032   1.090721   1.769301   1.768924   0.000000
    11  C    2.774562   2.525141   2.774562   2.764430   3.479778
    12  H    3.117032   3.479778   3.778199   3.765439   4.324188
    13  H    3.778199   2.764430   3.117032   2.555264   3.765439
    14  H    2.577215   2.774562   2.577215   3.117032   3.778199
                   11         12         13         14
    11  C    0.000000
    12  H    1.090721   0.000000
    13  H    1.090721   1.768924   0.000000
    14  H    1.091037   1.769301   1.769301   0.000000
 Stoichiometry    C4H10
 Framework group  C3V[C3(CH),3SGV(CH),X(H6)]
 Deg. of freedom     8
 Full point group                 C3V     NOp   6
 Largest Abelian subgroup         CS      NOp   2
 Largest concise Abelian subgroup CS      NOp   2
                         Standard orientation:                         
 ---------------------------------------------------------------------
 Center     Atomic      Atomic             Coordinates (Angstroms)
 Number     Number       Type             X           Y           Z
 ---------------------------------------------------------------------
      1          6           0        0.000000    0.000000    0.381242
      2          1           0        0.000000    0.000000    1.472847
      3          6           0        0.000000    1.457891   -0.097774
      4          1           0       -0.884462    1.985927    0.260803
      5          1           0        0.884462    1.985927    0.260803
      6          1           0        0.000000    1.487956   -1.188396
      7          6           0       -1.262571   -0.728945   -0.097774
      8          1           0       -1.288607   -0.743978   -1.188396
      9          1           0       -1.277632   -1.758930    0.260803
     10          1           0       -2.162094   -0.226997    0.260803
     11          6           0        1.262571   -0.728945   -0.097774
     12          1           0        2.162094   -0.226997    0.260803
     13          1           0        1.277632   -1.758930    0.260803
     14          1           0        1.288607   -0.743978   -1.188396
 ---------------------------------------------------------------------
 Rotational constants (GHZ):           7.7935680           7.7935680           4.5208284
 Standard basis: def2TZVP (5D, 7F)
 There are   120 symmetry adapted cartesian basis functions of A'  symmetry.
 There are    84 symmetry adapted cartesian basis functions of A"  symmetry.
 There are   107 symmetry adapted basis functions of A'  symmetry.
 There are    77 symmetry adapted basis functions of A"  symmetry.
   184 basis functions,   284 primitive gaussians,   204 cartesian basis functions
    17 alpha electrons       17 beta electrons
       nuclear repulsion energy       134.6054442409 Hartrees.
 NAtoms=   14 NActive=   14 NUniq=    5 SFac= 4.00D+00 NAtFMM=   60 NAOKFM=F Big=F
 Integral buffers will be    131072 words long.
 Raffenetti 2 integral format.
 Two-electron integral symmetry is turned on.
 Nuclear repulsion after empirical dispersion term =      134.5985850125 Hartrees.
 One-electron integrals computed using PRISM.
   6 Symmetry operations used in ECPInt.
 ECPInt:  NShTT=    3570 NPrTT=    9988 LenC2=    3565 LenP2D=    8677.
 LDataN:  DoStor=T MaxTD1= 6 Len=  172
 NBasis=   184 RedAO= T EigKep=  2.86D-04  NBF=   107    77
 NBsUse=   184 1.00D-06 EigRej= -1.00D+00 NBFU=   107    77
 Initial guess from the checkpoint file:  "isobutane-opt.chk"
 B after Tr=     0.000000    0.000000   -0.000000
         Rot=    1.000000    0.000000    0.000000   -0.000000 Ang=   0.00 deg.
 Initial guess orbital symmetries:
       Occupied  (A1) (E) (E) (A1) (A1) (E) (E) (A1) (A1) (E) (E)
                 (E) (E) (A2) (A1) (E) (E)
       Virtual   (A1) (A1) (E) (E) (A1) (E) (E) (A1) (E) (E) (E)
                 (E) (A2) (E) (E) (A1) (E) (E) (E) (E) (A1) (A2)
                 (A1) (E) (E) (A1) (A1) (E) (E) (E) (E) (A1) (A2)
                 (E) (E) (A1) (A1) (E) (E) (E) (E) (A1) (E) (E)
                 (A2) (E) (E) (E) (E) (A1) (E) (E) (A1) (A2) (E)
                 (E) (A1) (E) (E) (A1) (E) (E) (E) (E) (A1) (A2)
                 (E) (E) (A2) (E) (E) (A1) (A1) (E) (E) (E) (E)
                 (A1) (E) (E) (A2) (E) (E) (A1) (E) (E) (A1) (E)
                 (E) (A2) (E) (E) (A1) (E) (E) (E) (E) (A2) (A1)
                 (A1) (E) (E) (E) (E) (A2) (A1) (E) (E) (A1) (E)
                 (E) (A1) (A1) (E) (E) (E) (E) (A2) (E) (E) (A1)
                 (E) (E) (A1) (E) (E) (A2) (E) (E) (E) (E) (A2)
                 (A1) (E) (E) (E) (E) (A2) (A1) (E) (E) (A1) (E)
                 (E) (A1) (E) (E) (A2) (E) (E) (A1) (E) (E) (E)
                 (E) (A1) (E) (E) (A1) (A2) (A1) (E) (E) (A1) (E)
                 (E) (A1)
 ExpMin= 9.52D-02 ExpMax= 1.36D+04 ExpMxC= 4.63D+02 IAcc=2 IRadAn=         4 AccDes= 0.00D+00
 Harris functional with IExCor= 4639 and IRadAn=       4 diagonalized for initial guess.
 HarFok:  IExCor= 4639 AccDes= 0.00D+00 IRadAn=         4 IDoV= 1 UseB2=F ITyADJ=14
 ICtDFT=  3500011 ScaDFX=  1.000000  1.000000  1.000000  1.000000
 FoFCou: FMM=F IPFlag=           0 FMFlag=      100000 FMFlg1=           0
         NFxFlg=           0 DoJE=T BraDBF=F KetDBF=T FulRan=T
         wScrn=  0.000000 ICntrl=       500 IOpCl=  0 I1Cent=   200000004 NGrid=           0
         NMat0=    1 NMatS0=      1 NMatT0=    0 NMatD0=    1 NMtDS0=    0 NMtDT0=    0
 Petite list used in FoFCou.
 Keep R1 ints in memory in symmetry-blocked form, NReq=434739467.
 Requested convergence on RMS density matrix=1.00D-08 within 128 cycles.
 Requested convergence on MAX density matrix=1.00D-06.
 Requested convergence on             energy=1.00D-06.
 No special actions if energy rises.
 Integral accuracy reduced to 1.0D-05 until final iterations.
 Initial convergence to 1.0D-05 achieved.  Increase integral accuracy.
 SCF Done:  E(RwB97XD) =  -158.466739776     A.U. after   10 cycles
            NFock= 10  Conv=0.63D-08     -V/T= 2.0060
   6 Symmetry operations used in ECPInt.
 ECPInt:  NShTT=    3570 NPrTT=    9988 LenC2=    3565 LenP2D=    8677.
 LDataN:  DoStor=T MaxTD1= 7 Len=  274
 Calling FoFJK, ICntrl=      2127 FMM=F ISym2X=1 I1Cent= 0 IOpClX= 0 NMat=1 NMatS=1 NMatT=0.
 ***** Axes restored to original set *****
 -------------------------------------------------------------------
 Center     Atomic                   Forces (Hartrees/Bohr)
 Number     Number              X              Y              Z
 -------------------------------------------------------------------
      1        6           0.005830541   -0.000000915    0.000000560
      2        1          -0.002046658    0.000000321   -0.000000197
      3        6          -0.003401078   -0.003440722   -0.005959863
      4        1           0.000310109    0.000762999    0.000577075
      5        1           0.000309972    0.000118287    0.000949355
      6        1           0.001519721    0.000694883    0.001203952
      7        6          -0.003402223   -0.003439948    0.005959656
      8        1           0.001519952    0.000694727   -0.001203750
      9        1           0.000310154    0.000118163   -0.000949311
     10        1           0.000310220    0.000762924   -0.000577115
     11        6          -0.003400031    0.006882271   -0.000000774
     12        1           0.000309870   -0.000881308    0.000372326
     13        1           0.000309942   -0.000881356   -0.000372151
     14        1           0.001519509   -0.001390326    0.000000236
 -------------------------------------------------------------------
 Cartesian Forces:  Max     0.006882271 RMS     0.002359154

 GradGradGradGradGradGradGradGradGradGradGradGradGradGradGradGradGradGrad
 Berny optimization.
 Using GEDIIS/GDIIS optimizer.
 FormGI is forming the generalized inverse of G from B-inverse, IUseBI=4.
 Internal  Forces:  Max     0.003936465 RMS     0.001116402
 Search for a local minimum.
 Step number   2 out of a maximum of   74
 All quantities printed in internal units (Hartrees-Bohrs-Radians)
 Mixed Optimization -- RFO/linear search
 Update second derivatives using D2CorX and points    1    2
 DE= -4.42D-03 DEPred=-4.22D-03 R= 1.05D+00
 TightC=F SS=  1.41D+00  RLast= 2.01D-01 DXNew= 5.0454D-01 6.0422D-01
 Trust test= 1.05D+00 RLast= 2.01D-01 DXMaxT set to 5.05D-01
 ITU=  1  0
 Use linear search instead of GDIIS.
     Eigenvalues ---    0.00237   0.00237   0.00237   0.03650   0.04703
     Eigenvalues ---    0.04703   0.05453   0.05453   0.05466   0.05586
     Eigenvalues ---    0.05586   0.05586   0.14729   0.16000   0.16000
     Eigenvalues ---    0.16000   0.16000   0.16000   0.16000   0.16000
     Eigenvalues ---    0.16214   0.16638   0.16638   0.26794   0.28519
     Eigenvalues ---    0.28519   0.36693   0.37230   0.37230   0.37230
     Eigenvalues ---    0.37230   0.37230   0.37230   0.37230   0.37230
     Eigenvalues ---    0.38809
 RFO step:  Lambda=-2.86716679D-04 EMin= 2.36824248D-03
 Quartic linear search produced a step of  0.13387.
 Iteration  1 RMS(Cart)=  0.00540222 RMS(Int)=  0.00007055
 Iteration  2 RMS(Cart)=  0.00004839 RMS(Int)=  0.00004401
 Iteration  3 RMS(Cart)=  0.00000000 RMS(Int)=  0.00004401
 ClnCor:  largest displacement from symmetrization is 8.02D-09 for atom    14.
 Variable       Old X    -DE/DX   Delta X   Delta X   Delta X     New X
                                 (Linear)    (Quad)   (Total)
    R1        2.06283   0.00205   0.00547   0.00222   0.00769   2.07052
    R2        2.89991  -0.00394  -0.00137  -0.01463  -0.01600   2.88391
    R3        2.89991  -0.00394  -0.00137  -0.01463  -0.01600   2.88391
    R4        2.89991  -0.00394  -0.00137  -0.01463  -0.01600   2.88391
    R5        2.06116   0.00063   0.00524  -0.00194   0.00331   2.06447
    R6        2.06116   0.00063   0.00524  -0.00194   0.00331   2.06447
    R7        2.06176   0.00156   0.00532   0.00084   0.00616   2.06792
    R8        2.06176   0.00156   0.00532   0.00084   0.00616   2.06792
    R9        2.06116   0.00063   0.00524  -0.00194   0.00331   2.06447
   R10        2.06116   0.00063   0.00524  -0.00194   0.00331   2.06447
   R11        2.06116   0.00063   0.00524  -0.00194   0.00331   2.06447
   R12        2.06116   0.00063   0.00524  -0.00194   0.00331   2.06447
   R13        2.06176   0.00156   0.00532   0.00084   0.00616   2.06792
    A1        1.88825  -0.00009  -0.00300  -0.00069  -0.00364   1.88462
    A2        1.88825  -0.00009  -0.00300  -0.00069  -0.00364   1.88462
    A3        1.88825  -0.00009  -0.00300  -0.00069  -0.00364   1.88462
    A4        1.93247   0.00009   0.00292   0.00066   0.00344   1.93592
    A5        1.93247   0.00009   0.00292   0.00066   0.00344   1.93592
    A6        1.93247   0.00009   0.00292   0.00066   0.00344   1.93592
    A7        1.93618   0.00063   0.00342   0.00199   0.00535   1.94153
    A8        1.93618   0.00063   0.00342   0.00199   0.00535   1.94153
    A9        1.91581   0.00159   0.00069   0.01078   0.01144   1.92725
   A10        1.89137  -0.00067  -0.00258  -0.00288  -0.00553   1.88583
   A11        1.89156  -0.00115  -0.00255  -0.00622  -0.00881   1.88274
   A12        1.89156  -0.00115  -0.00255  -0.00622  -0.00881   1.88274
   A13        1.91581   0.00159   0.00069   0.01078   0.01144   1.92725
   A14        1.93618   0.00063   0.00342   0.00199   0.00535   1.94153
   A15        1.93618   0.00063   0.00342   0.00199   0.00535   1.94153
   A16        1.89156  -0.00115  -0.00255  -0.00622  -0.00881   1.88274
   A17        1.89156  -0.00115  -0.00255  -0.00622  -0.00881   1.88274
   A18        1.89137  -0.00067  -0.00258  -0.00288  -0.00553   1.88583
   A19        1.93618   0.00063   0.00342   0.00199   0.00535   1.94153
   A20        1.93618   0.00063   0.00342   0.00199   0.00535   1.94153
   A21        1.91581   0.00159   0.00069   0.01078   0.01144   1.92725
   A22        1.89137  -0.00067  -0.00258  -0.00288  -0.00553   1.88583
   A23        1.89156  -0.00115  -0.00255  -0.00622  -0.00881   1.88274
   A24        1.89156  -0.00115  -0.00255  -0.00622  -0.00881   1.88274
    D1       -1.05158   0.00000  -0.00059   0.00049  -0.00011  -1.05169
    D2        1.05158  -0.00000   0.00059  -0.00049   0.00011   1.05169
    D3       -3.14159   0.00000   0.00000   0.00000  -0.00000   3.14159
    D4        1.01486  -0.00012  -0.00433  -0.00039  -0.00475   1.01011
    D5        3.11802  -0.00012  -0.00316  -0.00137  -0.00454   3.11349
    D6       -1.07515  -0.00012  -0.00374  -0.00088  -0.00464  -1.07980
    D7       -3.11802   0.00012   0.00316   0.00137   0.00454  -3.11349
    D8       -1.01486   0.00012   0.00433   0.00039   0.00475  -1.01011
    D9        1.07515   0.00012   0.00374   0.00088   0.00464   1.07980
   D10        3.14159   0.00000  -0.00000  -0.00000   0.00000   3.14159
   D11       -1.05158   0.00000  -0.00059   0.00049  -0.00011  -1.05169
   D12        1.05158  -0.00000   0.00059  -0.00049   0.00011   1.05169
   D13        1.07515   0.00012   0.00374   0.00088   0.00464   1.07980
   D14       -3.11802   0.00012   0.00316   0.00137   0.00454  -3.11349
   D15       -1.01486   0.00012   0.00433   0.00039   0.00475  -1.01011
   D16       -1.07515  -0.00012  -0.00374  -0.00088  -0.00464  -1.07980
   D17        1.01486  -0.00012  -0.00433  -0.00039  -0.00475   1.01011
   D18        3.11802  -0.00012  -0.00316  -0.00137  -0.00454   3.11349
   D19       -1.05158   0.00000  -0.00059   0.00049  -0.00011  -1.05169
   D20        1.05158  -0.00000   0.00059  -0.00049   0.00011   1.05169
   D21        3.14159  -0.00000   0.00000   0.00000   0.00000   3.14159
   D22        1.01486  -0.00012  -0.00433  -0.00039  -0.00475   1.01011
   D23        3.11802  -0.00012  -0.00316  -0.00137  -0.00454   3.11349
   D24       -1.07515  -0.00012  -0.00374  -0.00088  -0.00464  -1.07980
   D25       -3.11802   0.00012   0.00316   0.00137   0.00454  -3.11349
   D26       -1.01486   0.00012   0.00433   0.00039   0.00475  -1.01011
   D27        1.07515   0.00012   0.00374   0.00088   0.00464   1.07980
         Item               Value     Threshold  Converged?
 Maximum Force            0.003936     0.000450     NO 
 RMS     Force            0.001116     0.000300     NO 
 Maximum Displacement     0.019369     0.001800     NO 
 RMS     Displacement     0.005414     0.001200     NO 
 Predicted change in Energy=-1.966673D-04
 GradGradGradGradGradGradGradGradGradGradGradGradGradGradGradGradGradGrad

                          Input orientation:                          
 ---------------------------------------------------------------------
 Center     Atomic      Atomic             Coordinates (Angstroms)
 Number     Number       Type             X           Y           Z
 ---------------------------------------------------------------------
      1          6           0       -1.084899    0.288194   -0.000039
      2          1           0       -2.180571    0.288366   -0.000144
      3          6           0       -0.613808    1.013985    1.257053
      4          1           0       -0.971954    2.045908    1.275977
      5          1           0       -0.972279    0.514644    2.160185
      6          1           0        0.479494    1.037135    1.297546
      7          6           0       -0.613567    1.013822   -1.257135
      8          1           0        0.479743    1.036967   -1.297421
      9          1           0       -0.971865    0.514363   -2.160271
     10          1           0       -0.971709    2.045742   -1.276262
     11          6           0       -0.614029   -1.163448    0.000101
     12          1           0       -0.972504   -1.695743    0.884209
     13          1           0       -0.972334   -1.695858   -0.884008
     14          1           0        0.479266   -1.210257    0.000209
 ---------------------------------------------------------------------
                    Distance matrix (angstroms):
                    1          2          3          4          5
     1  C    0.000000
     2  H    1.095672   0.000000
     3  C    1.526100   2.135841   0.000000
     4  H    2.174979   2.485597   1.092470   0.000000
     5  H    2.174979   2.485597   1.092470   1.768217   0.000000
     6  H    2.166094   3.052966   1.094296   1.767707   1.767707
     7  C    1.526100   2.135841   2.514189   2.758677   3.472165
     8  H    2.166094   3.052966   2.778799   3.122141   3.786322
     9  H    2.174979   2.485597   3.472165   3.762104   4.320456
    10  H    2.174979   2.485597   2.758677   2.552239   3.762104
    11  C    1.526100   2.135841   2.514189   3.472165   2.758677
    12  H    2.174979   2.485597   2.758677   3.762104   2.552239
    13  H    2.174979   2.485597   3.472165   4.320456   3.762104
    14  H    2.166094   3.052966   2.778799   3.786322   3.122141
                    6          7          8          9         10
     6  H    0.000000
     7  C    2.778799   0.000000
     8  H    2.594967   1.094296   0.000000
     9  H    3.786322   1.092470   1.767707   0.000000
    10  H    3.122141   1.092470   1.767707   1.768217   0.000000
    11  C    2.778799   2.514189   2.778799   2.758677   3.472165
    12  H    3.122141   3.472165   3.786322   3.762104   4.320456
    13  H    3.786322   2.758677   3.122141   2.552239   3.762104
    14  H    2.594967   2.778799   2.594967   3.122141   3.786322
                   11         12         13         14
    11  C    0.000000
    12  H    1.092470   0.000000
    13  H    1.092470   1.768217   0.000000
    14  H    1.094296   1.767707   1.767707   0.000000
 Stoichiometry    C4H10
 Framework group  C3V[C3(CH),3SGV(CH),X(H6)]
 Deg. of freedom     8
 Full point group                 C3V     NOp   6
 Largest Abelian subgroup         CS      NOp   2
 Largest concise Abelian subgroup CS      NOp   2
                         Standard orientation:                         
 ---------------------------------------------------------------------
 Center     Atomic      Atomic             Coordinates (Angstroms)
 Number     Number       Type             X           Y           Z
 ---------------------------------------------------------------------
      1          6           0       -0.000000    0.000000    0.375119
      2          1           0       -0.000000    0.000000    1.470791
      3          6           0        0.000000    1.451567   -0.095979
      4          1           0       -0.884109    1.983976    0.262327
      5          1           0        0.884109    1.983976    0.262327
      6          1           0        0.000000    1.498205   -1.189281
      7          6           0       -1.257094   -0.725784   -0.095979
      8          1           0       -1.297484   -0.749103   -1.189281
      9          1           0       -1.276120   -1.757649    0.262327
     10          1           0       -2.160228   -0.226328    0.262327
     11          6           0        1.257094   -0.725784   -0.095979
     12          1           0        2.160228   -0.226328    0.262327
     13          1           0        1.276120   -1.757649    0.262327
     14          1           0        1.297484   -0.749103   -1.189281
 ---------------------------------------------------------------------
 Rotational constants (GHZ):           7.8386716           7.8386716           4.5460572
 Standard basis: def2TZVP (5D, 7F)
 There are   120 symmetry adapted cartesian basis functions of A'  symmetry.
 There are    84 symmetry adapted cartesian basis functions of A"  symmetry.
 There are   107 symmetry adapted basis functions of A'  symmetry.
 There are    77 symmetry adapted basis functions of A"  symmetry.
   184 basis functions,   284 primitive gaussians,   204 cartesian basis functions
    17 alpha electrons       17 beta electrons
       nuclear repulsion energy       134.8765664413 Hartrees.
 NAtoms=   14 NActive=   14 NUniq=    5 SFac= 4.00D+00 NAtFMM=   60 NAOKFM=F Big=F
 Integral buffers will be    131072 words long.
 Raffenetti 2 integral format.
 Two-electron integral symmetry is turned on.
 Nuclear repulsion after empirical dispersion term =      134.8697245053 Hartrees.
 One-electron integrals computed using PRISM.
   6 Symmetry operations used in ECPInt.
 ECPInt:  NShTT=    3570 NPrTT=    9988 LenC2=    3565 LenP2D=    8701.
 LDataN:  DoStor=T MaxTD1= 6 Len=  172
 NBasis=   184 RedAO= T EigKep=  2.78D-04  NBF=   107    77
 NBsUse=   184 1.00D-06 EigRej= -1.00D+00 NBFU=   107    77
 Initial guess from the checkpoint file:  "isobutane-opt.chk"
 B after Tr=     0.000000    0.000000    0.000000
         Rot=    1.000000   -0.000000    0.000000    0.000000 Ang=   0.00 deg.
 Initial guess orbital symmetries:
       Occupied  (A1) (E) (E) (A1) (A1) (E) (E) (A1) (A1) (E) (E)
                 (E) (E) (A2) (E) (E) (A1)
       Virtual   (A1) (A1) (E) (E) (A1) (E) (E) (A1) (E) (E) (E)
                 (E) (A2) (E) (E) (A1) (E) (E) (A1) (E) (E) (A2)
                 (A1) (E) (E) (A1) (A1) (E) (E) (E) (E) (A1) (A2)
                 (E) (E) (A1) (A1) (E) (E) (E) (E) (E) (E) (A1)
                 (A2) (E) (E) (E) (E) (A1) (E) (E) (A1) (A2) (A1)
                 (E) (E) (E) (E) (A1) (E) (E) (E) (E) (A2) (A1)
                 (E) (E) (A2) (E) (E) (A1) (A1) (E) (E) (E) (E)
                 (A1) (E) (E) (A2) (E) (E) (A1) (E) (E) (A1) (E)
                 (E) (A2) (E) (E) (A1) (E) (E) (A2) (E) (E) (A1)
                 (A1) (E) (E) (E) (E) (A2) (A1) (E) (E) (A1) (E)
                 (E) (A1) (A1) (E) (E) (E) (E) (A2) (E) (E) (A1)
                 (E) (E) (A1) (E) (E) (A2) (E) (E) (A2) (E) (E)
                 (A1) (E) (E) (E) (E) (A1) (E) (E) (A2) (A1) (E)
                 (E) (A1) (E) (E) (A2) (E) (E) (A1) (E) (E) (A1)
                 (E) (E) (E) (E) (A1) (A2) (E) (E) (A1) (A1) (E)
                 (E) (A1)
 Keep R1 ints in memory in symmetry-blocked form, NReq=434739467.
 Requested convergence on RMS density matrix=1.00D-08 within 128 cycles.
 Requested convergence on MAX density matrix=1.00D-06.
 Requested convergence on             energy=1.00D-06.
 No special actions if energy rises.
 SCF Done:  E(RwB97XD) =  -158.466955123     A.U. after    8 cycles
            NFock=  8  Conv=0.85D-08     -V/T= 2.0060
   6 Symmetry operations used in ECPInt.
 ECPInt:  NShTT=    3570 NPrTT=    9988 LenC2=    3565 LenP2D=    8701.
 LDataN:  DoStor=T MaxTD1= 7 Len=  274
 Calling FoFJK, ICntrl=      2127 FMM=F ISym2X=1 I1Cent= 0 IOpClX= 0 NMat=1 NMatS=1 NMatT=0.
 ***** Axes restored to original set *****
 -------------------------------------------------------------------
 Center     Atomic                   Forces (Hartrees/Bohr)
 Number     Number              X              Y              Z
 -------------------------------------------------------------------
      1        6           0.000249586   -0.000000039    0.000000024
      2        1           0.000172933   -0.000000027    0.000000017
      3        6          -0.000343292   -0.000124457   -0.000215660
      4        1           0.000242435   -0.000249840    0.000143381
      5        1           0.000242541    0.000248995   -0.000144665
      6        1          -0.000282523    0.000118840    0.000205703
      7        6          -0.000343333   -0.000124429    0.000215611
      8        1          -0.000282484    0.000118814   -0.000205773
      9        1           0.000242513    0.000249014    0.000144680
     10        1           0.000242462   -0.000249859   -0.000143301
     11        6          -0.000343254    0.000249048   -0.000000049
     12        1           0.000242516    0.000000712   -0.000287990
     13        1           0.000242460    0.000000749    0.000288037
     14        1          -0.000282559   -0.000237521   -0.000000012
 -------------------------------------------------------------------
 Cartesian Forces:  Max     0.000343333 RMS     0.000212190

 GradGradGradGradGradGradGradGradGradGradGradGradGradGradGradGradGradGrad
 Berny optimization.
 Using GEDIIS/GDIIS optimizer.
 FormGI is forming the generalized inverse of G from B-inverse, IUseBI=4.
 Internal  Forces:  Max     0.000312987 RMS     0.000166534
 Search for a local minimum.
 Step number   3 out of a maximum of   74
 All quantities printed in internal units (Hartrees-Bohrs-Radians)
 Mixed Optimization -- En-DIIS/RFO-DIIS
 Update second derivatives using D2CorX and points    1    2    3
 DE= -2.15D-04 DEPred=-1.97D-04 R= 1.09D+00
 TightC=F SS=  1.41D+00  RLast= 5.09D-02 DXNew= 8.4853D-01 1.5275D-01
 Trust test= 1.09D+00 RLast= 5.09D-02 DXMaxT set to 5.05D-01
 ITU=  1  1  0
 Use linear search instead of GDIIS.
     Eigenvalues ---    0.00237   0.00237   0.00237   0.03414   0.04718
     Eigenvalues ---    0.04718   0.05390   0.05390   0.05394   0.05494
     Eigenvalues ---    0.05494   0.05494   0.12867   0.16000   0.16000
     Eigenvalues ---    0.16000   0.16000   0.16000   0.16000   0.16000
     Eigenvalues ---    0.16244   0.16733   0.16733   0.28519   0.28519
     Eigenvalues ---    0.28688   0.37032   0.37230   0.37230   0.37230
     Eigenvalues ---    0.37230   0.37230   0.37230   0.37230   0.37238
     Eigenvalues ---    0.39929
 RFO step:  Lambda=-8.48339775D-06 EMin= 2.36824248D-03
 Quartic linear search produced a step of  0.06666.
 Iteration  1 RMS(Cart)=  0.00174076 RMS(Int)=  0.00000304
 Iteration  2 RMS(Cart)=  0.00000235 RMS(Int)=  0.00000190
 Iteration  3 RMS(Cart)=  0.00000000 RMS(Int)=  0.00000190
 ClnCor:  largest displacement from symmetrization is 9.17D-09 for atom     8.
 Variable       Old X    -DE/DX   Delta X   Delta X   Delta X     New X
                                 (Linear)    (Quad)   (Total)
    R1        2.07052  -0.00017   0.00051  -0.00072  -0.00021   2.07031
    R2        2.88391  -0.00006  -0.00107   0.00051  -0.00056   2.88335
    R3        2.88391  -0.00006  -0.00107   0.00051  -0.00056   2.88335
    R4        2.88391  -0.00006  -0.00107   0.00051  -0.00056   2.88335
    R5        2.06447  -0.00031   0.00022  -0.00092  -0.00070   2.06377
    R6        2.06447  -0.00031   0.00022  -0.00092  -0.00070   2.06377
    R7        2.06792  -0.00027   0.00041  -0.00094  -0.00052   2.06740
    R8        2.06792  -0.00027   0.00041  -0.00094  -0.00052   2.06740
    R9        2.06447  -0.00031   0.00022  -0.00092  -0.00070   2.06377
   R10        2.06447  -0.00031   0.00022  -0.00092  -0.00070   2.06377
   R11        2.06447  -0.00031   0.00022  -0.00092  -0.00070   2.06377
   R12        2.06447  -0.00031   0.00022  -0.00092  -0.00070   2.06377
   R13        2.06792  -0.00027   0.00041  -0.00094  -0.00052   2.06740
    A1        1.88462  -0.00003  -0.00024  -0.00100  -0.00124   1.88338
    A2        1.88462  -0.00003  -0.00024  -0.00100  -0.00124   1.88338
    A3        1.88462  -0.00003  -0.00024  -0.00100  -0.00124   1.88338
    A4        1.93592   0.00003   0.00023   0.00094   0.00117   1.93708
    A5        1.93592   0.00003   0.00023   0.00094   0.00117   1.93708
    A6        1.93592   0.00003   0.00023   0.00094   0.00117   1.93708
    A7        1.94153   0.00019   0.00036   0.00119   0.00154   1.94307
    A8        1.94153   0.00019   0.00036   0.00119   0.00154   1.94307
    A9        1.92725   0.00025   0.00076   0.00101   0.00177   1.92902
   A10        1.88583  -0.00018  -0.00037  -0.00070  -0.00107   1.88477
   A11        1.88274  -0.00025  -0.00059  -0.00144  -0.00203   1.88071
   A12        1.88274  -0.00025  -0.00059  -0.00144  -0.00203   1.88071
   A13        1.92725   0.00025   0.00076   0.00101   0.00177   1.92902
   A14        1.94153   0.00019   0.00036   0.00119   0.00154   1.94307
   A15        1.94153   0.00019   0.00036   0.00119   0.00154   1.94307
   A16        1.88274  -0.00025  -0.00059  -0.00144  -0.00203   1.88071
   A17        1.88274  -0.00025  -0.00059  -0.00144  -0.00203   1.88071
   A18        1.88583  -0.00018  -0.00037  -0.00070  -0.00107   1.88477
   A19        1.94153   0.00019   0.00036   0.00119   0.00154   1.94307
   A20        1.94153   0.00019   0.00036   0.00119   0.00154   1.94307
   A21        1.92725   0.00025   0.00076   0.00101   0.00177   1.92902
   A22        1.88583  -0.00018  -0.00037  -0.00070  -0.00107   1.88477
   A23        1.88274  -0.00025  -0.00059  -0.00144  -0.00203   1.88071
   A24        1.88274  -0.00025  -0.00059  -0.00144  -0.00203   1.88071
    D1       -1.05169  -0.00002  -0.00001  -0.00036  -0.00037  -1.05206
    D2        1.05169   0.00002   0.00001   0.00036   0.00037   1.05206
    D3        3.14159  -0.00000  -0.00000   0.00000   0.00000   3.14159
    D4        1.01011  -0.00006  -0.00032  -0.00164  -0.00196   1.00815
    D5        3.11349  -0.00003  -0.00030  -0.00091  -0.00122   3.11227
    D6       -1.07980  -0.00004  -0.00031  -0.00128  -0.00159  -1.08139
    D7       -3.11349   0.00003   0.00030   0.00091   0.00122  -3.11227
    D8       -1.01011   0.00006   0.00032   0.00164   0.00196  -1.00815
    D9        1.07980   0.00004   0.00031   0.00128   0.00159   1.08139
   D10       -3.14159   0.00000   0.00000  -0.00000  -0.00000   3.14159
   D11       -1.05169  -0.00002  -0.00001  -0.00036  -0.00037  -1.05206
   D12        1.05169   0.00002   0.00001   0.00036   0.00037   1.05206
   D13        1.07980   0.00004   0.00031   0.00128   0.00159   1.08139
   D14       -3.11349   0.00003   0.00030   0.00091   0.00122  -3.11227
   D15       -1.01011   0.00006   0.00032   0.00164   0.00196  -1.00815
   D16       -1.07980  -0.00004  -0.00031  -0.00128  -0.00159  -1.08139
   D17        1.01011  -0.00006  -0.00032  -0.00164  -0.00196   1.00815
   D18        3.11349  -0.00003  -0.00030  -0.00091  -0.00122   3.11227
   D19       -1.05169  -0.00002  -0.00001  -0.00036  -0.00037  -1.05206
   D20        1.05169   0.00002   0.00001   0.00036   0.00037   1.05206
   D21        3.14159  -0.00000   0.00000  -0.00000   0.00000   3.14159
   D22        1.01011  -0.00006  -0.00032  -0.00164  -0.00196   1.00815
   D23        3.11349  -0.00003  -0.00030  -0.00091  -0.00122   3.11227
   D24       -1.07980  -0.00004  -0.00031  -0.00128  -0.00159  -1.08139
   D25       -3.11349   0.00003   0.00030   0.00091   0.00122  -3.11227
   D26       -1.01011   0.00006   0.00032   0.00164   0.00196  -1.00815
   D27        1.07980   0.00004   0.00031   0.00128   0.00159   1.08139
         Item               Value     Threshold  Converged?
 Maximum Force            0.000313     0.000450     YES
 RMS     Force            0.000167     0.000300     YES
 Maximum Displacement     0.006766     0.001800     NO 
 RMS     Displacement     0.001740     0.001200     NO 
 Predicted change in Energy=-5.126768D-06
 GradGradGradGradGradGradGradGradGradGradGradGradGradGradGradGradGradGrad

                          Input orientation:                          
 ---------------------------------------------------------------------
 Center     Atomic      Atomic             Coordinates (Angstroms)
 Number     Number       Type             X           Y           Z
 ---------------------------------------------------------------------
      1          6           0       -1.083430    0.288193   -0.000039
      2          1           0       -2.178992    0.288365   -0.000144
      3          6           0       -0.614229    1.014135    1.257313
      4          1           0       -0.971830    2.045837    1.277140
      5          1           0       -0.972155    0.515686    2.160706
      6          1           0        0.478650    1.038926    1.300647
      7          6           0       -0.613987    1.013972   -1.257395
      8          1           0        0.478900    1.038757   -1.300522
      9          1           0       -0.971740    0.515405   -2.160792
     10          1           0       -0.971585    2.045671   -1.277425
     11          6           0       -0.614450   -1.163748    0.000100
     12          1           0       -0.972380   -1.696715    0.883567
     13          1           0       -0.972210   -1.696830   -0.883366
     14          1           0        0.478422   -1.213837    0.000209
 ---------------------------------------------------------------------
                    Distance matrix (angstroms):
                    1          2          3          4          5
     1  C    0.000000
     2  H    1.095562   0.000000
     3  C    1.525803   2.134578   0.000000
     4  H    2.175535   2.485438   1.092099   0.000000
     5  H    2.175535   2.485438   1.092099   1.766933   0.000000
     6  H    2.166905   3.052615   1.094019   1.765876   1.765876
     7  C    1.525803   2.134578   2.514708   2.759831   3.472749
     8  H    2.166905   3.052615   2.781737   3.124608   3.789362
     9  H    2.175535   2.485438   3.472749   3.763190   4.321498
    10  H    2.175535   2.485438   2.759831   2.554565   3.763190
    11  C    1.525803   2.134578   2.514708   3.472749   2.759831
    12  H    2.175535   2.485438   2.759831   3.763190   2.554565
    13  H    2.175535   2.485438   3.472749   4.321498   3.763190
    14  H    2.166905   3.052615   2.781737   3.789362   3.124608
                    6          7          8          9         10
     6  H    0.000000
     7  C    2.781737   0.000000
     8  H    2.601169   1.094019   0.000000
     9  H    3.789362   1.092099   1.765876   0.000000
    10  H    3.124608   1.092099   1.765876   1.766933   0.000000
    11  C    2.781737   2.514708   2.781737   2.759831   3.472749
    12  H    3.124608   3.472749   3.789362   3.763190   4.321498
    13  H    3.789362   2.759831   3.124608   2.554565   3.763190
    14  H    2.601169   2.781737   2.601169   3.124608   3.789362
                   11         12         13         14
    11  C    0.000000
    12  H    1.092099   0.000000
    13  H    1.092099   1.766933   0.000000
    14  H    1.094019   1.765876   1.765876   0.000000
 Stoichiometry    C4H10
 Framework group  C3V[C3(CH),3SGV(CH),X(H6)]
 Deg. of freedom     8
 Full point group                 C3V     NOp   6
 Largest Abelian subgroup         CS      NOp   2
 Largest concise Abelian subgroup CS      NOp   2
                         Standard orientation:                         
 ---------------------------------------------------------------------
 Center     Atomic      Atomic             Coordinates (Angstroms)
 Number     Number       Type             X           Y           Z
 ---------------------------------------------------------------------
      1          6           0        0.000000    0.000000    0.373680
      2          1           0        0.000000    0.000000    1.469242
      3          6           0        0.000000    1.451868   -0.095528
      4          1           0       -0.883466    1.984948    0.262234
      5          1           0        0.883466    1.984948    0.262234
      6          1           0        0.000000    1.501785   -1.188407
      7          6           0       -1.257354   -0.725934   -0.095528
      8          1           0       -1.300584   -0.750893   -1.188407
      9          1           0       -1.277282   -1.757578    0.262234
     10          1           0       -2.160749   -0.227370    0.262234
     11          6           0        1.257354   -0.725934   -0.095528
     12          1           0        2.160749   -0.227370    0.262234
     13          1           0        1.277282   -1.757578    0.262234
     14          1           0        1.300584   -0.750893   -1.188407
 ---------------------------------------------------------------------
 Rotational constants (GHZ):           7.8370967           7.8370967           4.5427755
 Standard basis: def2TZVP (5D, 7F)
 There are   120 symmetry adapted cartesian basis functions of A'  symmetry.
 There are    84 symmetry adapted cartesian basis functions of A"  symmetry.
 There are   107 symmetry adapted basis functions of A'  symmetry.
 There are    77 symmetry adapted basis functions of A"  symmetry.
   184 basis functions,   284 primitive gaussians,   204 cartesian basis functions
    17 alpha electrons       17 beta electrons
       nuclear repulsion energy       134.8740950140 Hartrees.
 NAtoms=   14 NActive=   14 NUniq=    5 SFac= 4.00D+00 NAtFMM=   60 NAOKFM=F Big=F
 Integral buffers will be    131072 words long.
 Raffenetti 2 integral format.
 Two-electron integral symmetry is turned on.
 Nuclear repulsion after empirical dispersion term =      134.8672611029 Hartrees.
 One-electron integrals computed using PRISM.
   6 Symmetry operations used in ECPInt.
 ECPInt:  NShTT=    3570 NPrTT=    9988 LenC2=    3565 LenP2D=    8701.
 LDataN:  DoStor=T MaxTD1= 6 Len=  172
 NBasis=   184 RedAO= T EigKep=  2.78D-04  NBF=   107    77
 NBsUse=   184 1.00D-06 EigRej= -1.00D+00 NBFU=   107    77
 Initial guess from the checkpoint file:  "isobutane-opt.chk"
 B after Tr=    -0.000000   -0.000000    0.000000
         Rot=    1.000000    0.000000   -0.000000    0.000000 Ang=   0.00 deg.
 Initial guess orbital symmetries:
       Occupied  (A1) (E) (E) (A1) (A1) (E) (E) (A1) (A1) (E) (E)
                 (E) (E) (A2) (E) (E) (A1)
       Virtual   (A1) (A1) (E) (E) (A1) (E) (E) (A1) (E) (E) (E)
                 (E) (A2) (E) (E) (A1) (E) (E) (A1) (E) (E) (A2)
                 (A1) (E) (E) (A1) (A1) (E) (E) (E) (E) (A2) (A1)
                 (E) (E) (A1) (A1) (E) (E) (E) (E) (E) (E) (A1)
                 (A2) (E) (E) (E) (E) (A1) (E) (E) (A1) (A2) (A1)
                 (E) (E) (E) (E) (A1) (E) (E) (E) (E) (A2) (A1)
                 (E) (E) (A2) (E) (E) (A1) (A1) (E) (E) (E) (E)
                 (A1) (E) (E) (A2) (E) (E) (A1) (E) (E) (A1) (E)
                 (E) (A2) (E) (E) (A1) (E) (E) (A2) (E) (E) (A1)
                 (A1) (E) (E) (E) (E) (A2) (A1) (E) (E) (A1) (E)
                 (E) (A1) (A1) (E) (E) (E) (E) (A2) (E) (E) (A1)
                 (E) (E) (A1) (E) (E) (A2) (E) (E) (A2) (E) (E)
                 (A1) (E) (E) (E) (E) (A1) (E) (E) (A2) (A1) (E)
                 (E) (A1) (E) (E) (A2) (E) (E) (A1) (E) (E) (A1)
                 (E) (E) (E) (E) (A1) (A2) (E) (E) (A1) (A1) (E)
                 (E) (A1)
 Keep R1 ints in memory in symmetry-blocked form, NReq=434739467.
 Requested convergence on RMS density matrix=1.00D-08 within 128 cycles.
 Requested convergence on MAX density matrix=1.00D-06.
 Requested convergence on             energy=1.00D-06.
 No special actions if energy rises.
 SCF Done:  E(RwB97XD) =  -158.466960101     A.U. after    8 cycles
            NFock=  8  Conv=0.32D-08     -V/T= 2.0060
   6 Symmetry operations used in ECPInt.
 ECPInt:  NShTT=    3570 NPrTT=    9988 LenC2=    3565 LenP2D=    8701.
 LDataN:  DoStor=T MaxTD1= 7 Len=  274
 Calling FoFJK, ICntrl=      2127 FMM=F ISym2X=1 I1Cent= 0 IOpClX= 0 NMat=1 NMatS=1 NMatT=0.
 ***** Axes restored to original set *****
 -------------------------------------------------------------------
 Center     Atomic                   Forces (Hartrees/Bohr)
 Number     Number              X              Y              Z
 -------------------------------------------------------------------
      1        6          -0.000203957    0.000000032   -0.000000020
      2        1           0.000054359   -0.000000009    0.000000005
      3        6           0.000057143   -0.000014975   -0.000025913
      4        1           0.000014197   -0.000048462   -0.000021357
      5        1           0.000014209    0.000005724   -0.000052646
      6        1          -0.000035682    0.000009805    0.000016967
      7        6           0.000057138   -0.000014972    0.000025926
      8        1          -0.000035679    0.000009803   -0.000016975
      9        1           0.000014199    0.000005730    0.000052648
     10        1           0.000014193   -0.000048459    0.000021366
     11        6           0.000057147    0.000029920    0.000000004
     12        1           0.000014212    0.000042725   -0.000031287
     13        1           0.000014206    0.000042729    0.000031284
     14        1          -0.000035685   -0.000019591   -0.000000002
 -------------------------------------------------------------------
 Cartesian Forces:  Max     0.000203957 RMS     0.000043656

 GradGradGradGradGradGradGradGradGradGradGradGradGradGradGradGradGradGrad
 Berny optimization.
 Using GEDIIS/GDIIS optimizer.
 FormGI is forming the generalized inverse of G from B-inverse, IUseBI=4.
 Internal  Forces:  Max     0.000075815 RMS     0.000029713
 Search for a local minimum.
 Step number   4 out of a maximum of   74
 All quantities printed in internal units (Hartrees-Bohrs-Radians)
 Mixed Optimization -- En-DIIS/RFO-DIIS
 Swapping is turned off.
 Update second derivatives using D2CorX and points    1    2    3    4
 DE= -4.98D-06 DEPred=-5.13D-06 R= 9.71D-01
 TightC=F SS=  1.41D+00  RLast= 1.06D-02 DXNew= 8.4853D-01 3.1914D-02
 Trust test= 9.71D-01 RLast= 1.06D-02 DXMaxT set to 5.05D-01
 ITU=  1  1  1  0
     Eigenvalues ---    0.00237   0.00237   0.00237   0.03771   0.04724
     Eigenvalues ---    0.04724   0.05372   0.05372   0.05407   0.05477
     Eigenvalues ---    0.05477   0.05477   0.12387   0.16000   0.16000
     Eigenvalues ---    0.16000   0.16000   0.16000   0.16000   0.16000
     Eigenvalues ---    0.16504   0.16766   0.16766   0.28519   0.28519
     Eigenvalues ---    0.29411   0.36154   0.37230   0.37230   0.37230
     Eigenvalues ---    0.37230   0.37230   0.37230   0.37230   0.37266
     Eigenvalues ---    0.37459
 En-DIIS/RFO-DIIS/Sim-DIIS IScMMF=       -3 using points:     4    3
 RFO step:  Lambda=-2.92205364D-07.
 DidBck=F Rises=F RFO-DIIS coefs:    0.89770    0.10230
 Iteration  1 RMS(Cart)=  0.00025300 RMS(Int)=  0.00000008
 Iteration  2 RMS(Cart)=  0.00000007 RMS(Int)=  0.00000008
 ClnCor:  largest displacement from symmetrization is 6.23D-09 for atom    14.
 Variable       Old X    -DE/DX   Delta X   Delta X   Delta X     New X
                                 (Linear)    (Quad)   (Total)
    R1        2.07031  -0.00005   0.00002  -0.00017  -0.00015   2.07017
    R2        2.88335  -0.00008   0.00006  -0.00026  -0.00020   2.88315
    R3        2.88335  -0.00008   0.00006  -0.00026  -0.00020   2.88315
    R4        2.88335  -0.00008   0.00006  -0.00026  -0.00020   2.88315
    R5        2.06377  -0.00005   0.00007  -0.00020  -0.00013   2.06364
    R6        2.06377  -0.00005   0.00007  -0.00020  -0.00013   2.06364
    R7        2.06740  -0.00003   0.00005  -0.00015  -0.00009   2.06730
    R8        2.06740  -0.00003   0.00005  -0.00015  -0.00009   2.06730
    R9        2.06377  -0.00005   0.00007  -0.00020  -0.00013   2.06364
   R10        2.06377  -0.00005   0.00007  -0.00020  -0.00013   2.06364
   R11        2.06377  -0.00005   0.00007  -0.00020  -0.00013   2.06364
   R12        2.06377  -0.00005   0.00007  -0.00020  -0.00013   2.06364
   R13        2.06740  -0.00003   0.00005  -0.00015  -0.00009   2.06730
    A1        1.88338   0.00001   0.00013   0.00016   0.00029   1.88366
    A2        1.88338   0.00001   0.00013   0.00016   0.00029   1.88366
    A3        1.88338   0.00001   0.00013   0.00016   0.00029   1.88366
    A4        1.93708  -0.00001  -0.00012  -0.00015  -0.00027   1.93681
    A5        1.93708  -0.00001  -0.00012  -0.00015  -0.00027   1.93681
    A6        1.93708  -0.00001  -0.00012  -0.00015  -0.00027   1.93681
    A7        1.94307  -0.00003  -0.00016   0.00002  -0.00014   1.94293
    A8        1.94307  -0.00003  -0.00016   0.00002  -0.00014   1.94293
    A9        1.92902   0.00004  -0.00018   0.00043   0.00025   1.92927
   A10        1.88477   0.00003   0.00011  -0.00001   0.00010   1.88486
   A11        1.88071  -0.00000   0.00021  -0.00024  -0.00003   1.88068
   A12        1.88071  -0.00000   0.00021  -0.00024  -0.00003   1.88068
   A13        1.92902   0.00004  -0.00018   0.00043   0.00025   1.92927
   A14        1.94307  -0.00003  -0.00016   0.00002  -0.00014   1.94293
   A15        1.94307  -0.00003  -0.00016   0.00002  -0.00014   1.94293
   A16        1.88071  -0.00000   0.00021  -0.00024  -0.00003   1.88068
   A17        1.88071  -0.00000   0.00021  -0.00024  -0.00003   1.88068
   A18        1.88477   0.00003   0.00011  -0.00001   0.00010   1.88486
   A19        1.94307  -0.00003  -0.00016   0.00002  -0.00014   1.94293
   A20        1.94307  -0.00003  -0.00016   0.00002  -0.00014   1.94293
   A21        1.92902   0.00004  -0.00018   0.00043   0.00025   1.92927
   A22        1.88477   0.00003   0.00011  -0.00001   0.00010   1.88486
   A23        1.88071  -0.00000   0.00021  -0.00024  -0.00003   1.88068
   A24        1.88071  -0.00000   0.00021  -0.00024  -0.00003   1.88068
    D1       -1.05206   0.00000   0.00004  -0.00000   0.00003  -1.05203
    D2        1.05206  -0.00000  -0.00004   0.00000  -0.00003   1.05203
    D3        3.14159   0.00000   0.00000  -0.00000   0.00000  -3.14159
    D4        1.00815   0.00002   0.00020   0.00020   0.00040   1.00855
    D5        3.11227   0.00001   0.00012   0.00021   0.00034   3.11260
    D6       -1.08139   0.00002   0.00016   0.00021   0.00037  -1.08102
    D7       -3.11227  -0.00001  -0.00012  -0.00021  -0.00034  -3.11260
    D8       -1.00815  -0.00002  -0.00020  -0.00020  -0.00040  -1.00855
    D9        1.08139  -0.00002  -0.00016  -0.00021  -0.00037   1.08102
   D10       -3.14159   0.00000   0.00000   0.00000  -0.00000   3.14159
   D11       -1.05206   0.00000   0.00004  -0.00000   0.00003  -1.05203
   D12        1.05206  -0.00000  -0.00004   0.00000  -0.00003   1.05203
   D13        1.08139  -0.00002  -0.00016  -0.00021  -0.00037   1.08102
   D14       -3.11227  -0.00001  -0.00012  -0.00021  -0.00034  -3.11260
   D15       -1.00815  -0.00002  -0.00020  -0.00020  -0.00040  -1.00855
   D16       -1.08139   0.00002   0.00016   0.00021   0.00037  -1.08102
   D17        1.00815   0.00002   0.00020   0.00020   0.00040   1.00855
   D18        3.11227   0.00001   0.00012   0.00021   0.00034   3.11260
   D19       -1.05206   0.00000   0.00004  -0.00000   0.00003  -1.05203
   D20        1.05206  -0.00000  -0.00004   0.00000  -0.00003   1.05203
   D21        3.14159  -0.00000   0.00000  -0.00000   0.00000  -3.14159
   D22        1.00815   0.00002   0.00020   0.00020   0.00040   1.00855
   D23        3.11227   0.00001   0.00012   0.00021   0.00034   3.11260
   D24       -1.08139   0.00002   0.00016   0.00021   0.00037  -1.08102
   D25       -3.11227  -0.00001  -0.00012  -0.00021  -0.00034  -3.11260
   D26       -1.00815  -0.00002  -0.00020  -0.00020  -0.00040  -1.00855
   D27        1.08139  -0.00002  -0.00016  -0.00021  -0.00037   1.08102
         Item               Value     Threshold  Converged?
 Maximum Force            0.000076     0.000450     YES
 RMS     Force            0.000030     0.000300     YES
 Maximum Displacement     0.000678     0.001800     YES
 RMS     Displacement     0.000253     0.001200     YES
 Predicted change in Energy=-1.460780D-07
 Optimization completed.
    -- Stationary point found.
                           ----------------------------
                           !   Optimized Parameters   !
                           ! (Angstroms and Degrees)  !
 --------------------------                            --------------------------
 ! Name  Definition              Value          Derivative Info.                !
 --------------------------------------------------------------------------------
 ! R1    R(1,2)                  1.0956         -DE/DX =   -0.0001              !
 ! R2    R(1,3)                  1.5258         -DE/DX =   -0.0001              !
 ! R3    R(1,7)                  1.5258         -DE/DX =   -0.0001              !
 ! R4    R(1,11)                 1.5258         -DE/DX =   -0.0001              !
 ! R5    R(3,4)                  1.0921         -DE/DX =   -0.0001              !
 ! R6    R(3,5)                  1.0921         -DE/DX =   -0.0001              !
 ! R7    R(3,6)                  1.094          -DE/DX =    0.0                 !
 ! R8    R(7,8)                  1.094          -DE/DX =    0.0                 !
 ! R9    R(7,9)                  1.0921         -DE/DX =   -0.0001              !
 ! R10   R(7,10)                 1.0921         -DE/DX =   -0.0001              !
 ! R11   R(11,12)                1.0921         -DE/DX =   -0.0001              !
 ! R12   R(11,13)                1.0921         -DE/DX =   -0.0001              !
 ! R13   R(11,14)                1.094          -DE/DX =    0.0                 !
 ! A1    A(2,1,3)              107.9095         -DE/DX =    0.0                 !
 ! A2    A(2,1,7)              107.9095         -DE/DX =    0.0                 !
 ! A3    A(2,1,11)             107.9095         -DE/DX =    0.0                 !
 ! A4    A(3,1,7)              110.9867         -DE/DX =    0.0                 !
 ! A5    A(3,1,11)             110.9867         -DE/DX =    0.0                 !
 ! A6    A(7,1,11)             110.9867         -DE/DX =    0.0                 !
 ! A7    A(1,3,4)              111.3296         -DE/DX =    0.0                 !
 ! A8    A(1,3,5)              111.3296         -DE/DX =    0.0                 !
 ! A9    A(1,3,6)              110.5247         -DE/DX =    0.0                 !
 ! A10   A(4,3,5)              107.9892         -DE/DX =    0.0                 !
 ! A11   A(4,3,6)              107.7568         -DE/DX =    0.0                 !
 ! A12   A(5,3,6)              107.7568         -DE/DX =    0.0                 !
 ! A13   A(1,7,8)              110.5247         -DE/DX =    0.0                 !
 ! A14   A(1,7,9)              111.3296         -DE/DX =    0.0                 !
 ! A15   A(1,7,10)             111.3296         -DE/DX =    0.0                 !
 ! A16   A(8,7,9)              107.7568         -DE/DX =    0.0                 !
 ! A17   A(8,7,10)             107.7568         -DE/DX =    0.0                 !
 ! A18   A(9,7,10)             107.9892         -DE/DX =    0.0                 !
 ! A19   A(1,11,12)            111.3296         -DE/DX =    0.0                 !
 ! A20   A(1,11,13)            111.3296         -DE/DX =    0.0                 !
 ! A21   A(1,11,14)            110.5247         -DE/DX =    0.0                 !
 ! A22   A(12,11,13)           107.9892         -DE/DX =    0.0                 !
 ! A23   A(12,11,14)           107.7568         -DE/DX =    0.0                 !
 ! A24   A(13,11,14)           107.7568         -DE/DX =    0.0                 !
 ! D1    D(2,1,3,4)            -60.2787         -DE/DX =    0.0                 !
 ! D2    D(2,1,3,5)             60.2787         -DE/DX =    0.0                 !
 ! D3    D(2,1,3,6)           -180.0            -DE/DX =    0.0                 !
 ! D4    D(7,1,3,4)             57.7625         -DE/DX =    0.0                 !
 ! D5    D(7,1,3,5)            178.3199         -DE/DX =    0.0                 !
 ! D6    D(7,1,3,6)            -61.9588         -DE/DX =    0.0                 !
 ! D7    D(11,1,3,4)          -178.3199         -DE/DX =    0.0                 !
 ! D8    D(11,1,3,5)           -57.7625         -DE/DX =    0.0                 !
 ! D9    D(11,1,3,6)            61.9588         -DE/DX =    0.0                 !
 ! D10   D(2,1,7,8)            180.0            -DE/DX =    0.0                 !
 ! D11   D(2,1,7,9)            -60.2787         -DE/DX =    0.0                 !
 ! D12   D(2,1,7,10)            60.2787         -DE/DX =    0.0                 !
 ! D13   D(3,1,7,8)             61.9588         -DE/DX =    0.0                 !
 ! D14   D(3,1,7,9)           -178.3199         -DE/DX =    0.0                 !
 ! D15   D(3,1,7,10)           -57.7625         -DE/DX =    0.0                 !
 ! D16   D(11,1,7,8)           -61.9588         -DE/DX =    0.0                 !
 ! D17   D(11,1,7,9)            57.7625         -DE/DX =    0.0                 !
 ! D18   D(11,1,7,10)          178.3199         -DE/DX =    0.0                 !
 ! D19   D(2,1,11,12)          -60.2787         -DE/DX =    0.0                 !
 ! D20   D(2,1,11,13)           60.2787         -DE/DX =    0.0                 !
 ! D21   D(2,1,11,14)         -180.0            -DE/DX =    0.0                 !
 ! D22   D(3,1,11,12)           57.7625         -DE/DX =    0.0                 !
 ! D23   D(3,1,11,13)          178.3199         -DE/DX =    0.0                 !
 ! D24   D(3,1,11,14)          -61.9588         -DE/DX =    0.0                 !
 ! D25   D(7,1,11,12)         -178.3199         -DE/DX =    0.0                 !
 ! D26   D(7,1,11,13)          -57.7625         -DE/DX =    0.0                 !
 ! D27   D(7,1,11,14)           61.9588         -DE/DX =    0.0                 !
 --------------------------------------------------------------------------------
 GradGradGradGradGradGradGradGradGradGradGradGradGradGradGradGradGradGrad

                          Input orientation:                          
 ---------------------------------------------------------------------
 Center     Atomic      Atomic             Coordinates (Angstroms)
 Number     Number       Type             X           Y           Z
 ---------------------------------------------------------------------
      1          6           0       -1.083430    0.288193   -0.000039
      2          1           0       -2.178992    0.288365   -0.000144
      3          6           0       -0.614229    1.014135    1.257313
      4          1           0       -0.971830    2.045837    1.277140
      5          1           0       -0.972155    0.515686    2.160706
      6          1           0        0.478650    1.038926    1.300647
      7          6           0       -0.613987    1.013972   -1.257395
      8          1           0        0.478900    1.038757   -1.300522
      9          1           0       -0.971740    0.515405   -2.160792
     10          1           0       -0.971585    2.045671   -1.277425
     11          6           0       -0.614450   -1.163748    0.000100
     12          1           0       -0.972380   -1.696715    0.883567
     13          1           0       -0.972210   -1.696830   -0.883366
     14          1           0        0.478422   -1.213837    0.000209
 ---------------------------------------------------------------------
                    Distance matrix (angstroms):
                    1          2          3          4          5
     1  C    0.000000
     2  H    1.095562   0.000000
     3  C    1.525803   2.134578   0.000000
     4  H    2.175535   2.485438   1.092099   0.000000
     5  H    2.175535   2.485438   1.092099   1.766933   0.000000
     6  H    2.166905   3.052615   1.094019   1.765876   1.765876
     7  C    1.525803   2.134578   2.514708   2.759831   3.472749
     8  H    2.166905   3.052615   2.781737   3.124608   3.789362
     9  H    2.175535   2.485438   3.472749   3.763190   4.321498
    10  H    2.175535   2.485438   2.759831   2.554565   3.763190
    11  C    1.525803   2.134578   2.514708   3.472749   2.759831
    12  H    2.175535   2.485438   2.759831   3.763190   2.554565
    13  H    2.175535   2.485438   3.472749   4.321498   3.763190
    14  H    2.166905   3.052615   2.781737   3.789362   3.124608
                    6          7          8          9         10
     6  H    0.000000
     7  C    2.781737   0.000000
     8  H    2.601169   1.094019   0.000000
     9  H    3.789362   1.092099   1.765876   0.000000
    10  H    3.124608   1.092099   1.765876   1.766933   0.000000
    11  C    2.781737   2.514708   2.781737   2.759831   3.472749
    12  H    3.124608   3.472749   3.789362   3.763190   4.321498
    13  H    3.789362   2.759831   3.124608   2.554565   3.763190
    14  H    2.601169   2.781737   2.601169   3.124608   3.789362
                   11         12         13         14
    11  C    0.000000
    12  H    1.092099   0.000000
    13  H    1.092099   1.766933   0.000000
    14  H    1.094019   1.765876   1.765876   0.000000
 Stoichiometry    C4H10
 Framework group  C3V[C3(CH),3SGV(CH),X(H6)]
 Deg. of freedom     8
 Full point group                 C3V     NOp   6
 Largest Abelian subgroup         CS      NOp   2
 Largest concise Abelian subgroup CS      NOp   2
                         Standard orientation:                         
 ---------------------------------------------------------------------
 Center     Atomic      Atomic             Coordinates (Angstroms)
 Number     Number       Type             X           Y           Z
 ---------------------------------------------------------------------
      1          6           0        0.000000   -0.000000    0.373680
      2          1           0        0.000000   -0.000000    1.469242
      3          6           0        0.000000    1.451868   -0.095528
      4          1           0       -0.883466    1.984948    0.262234
      5          1           0        0.883466    1.984948    0.262234
      6          1           0        0.000000    1.501785   -1.188407
      7          6           0       -1.257354   -0.725934   -0.095528
      8          1           0       -1.300584   -0.750893   -1.188407
      9          1           0       -1.277282   -1.757578    0.262234
     10          1           0       -2.160749   -0.227370    0.262234
     11          6           0        1.257354   -0.725934   -0.095528
     12          1           0        2.160749   -0.227370    0.262234
     13          1           0        1.277282   -1.757578    0.262234
     14          1           0        1.300584   -0.750893   -1.188407
 ---------------------------------------------------------------------
 Rotational constants (GHZ):           7.8370967           7.8370967           4.5427755

 **********************************************************************

            Population analysis using the SCF density.

 **********************************************************************

 Orbital symmetries:
       Occupied  (A1) (E) (E) (A1) (A1) (E) (E) (A1) (A1) (E) (E)
                 (E) (E) (A2) (E) (E) (A1)
       Virtual   (A1) (A1) (E) (E) (A1) (E) (E) (A1) (E) (E) (E)
                 (E) (A2) (E) (E) (A1) (E) (E) (A1) (E) (E) (A2)
                 (A1) (E) (E) (A1) (A1) (E) (E) (E) (E) (A2) (A1)
                 (E) (E) (A1) (A1) (E) (E) (E) (E) (E) (E) (A1)
                 (A2) (E) (E) (E) (E) (A1) (E) (E) (A1) (A2) (A1)
                 (E) (E) (E) (E) (A1) (E) (E) (E) (E) (A2) (A1)
                 (E) (E) (A2) (E) (E) (A1) (A1) (E) (E) (E) (E)
                 (A1) (E) (E) (A2) (E) (E) (A1) (E) (E) (A1) (E)
                 (E) (A2) (E) (E) (A1) (E) (E) (A2) (E) (E) (A1)
                 (A1) (E) (E) (E) (E) (A2) (A1) (E) (E) (A1) (E)
                 (E) (A1) (A1) (E) (E) (E) (E) (A2) (E) (E) (A1)
                 (E) (E) (A1) (E) (E) (A2) (E) (E) (A2) (E) (E)
                 (A1) (E) (E) (E) (E) (A1) (E) (E) (A2) (A1) (E)
                 (E) (A1) (E) (E) (A2) (E) (E) (A1) (E) (E) (A1)
                 (E) (E) (E) (E) (A1) (A2) (E) (E) (A1) (A1) (E)
                 (E) (A1)
 The electronic state is 1-A1.
 Alpha  occ. eigenvalues --  -10.28282 -10.26532 -10.26532 -10.26531  -0.90346
 Alpha  occ. eigenvalues --   -0.77810  -0.77810  -0.65145  -0.55229  -0.51758
 Alpha  occ. eigenvalues --   -0.51758  -0.46610  -0.46610  -0.44411  -0.40778
 Alpha  occ. eigenvalues --   -0.40778  -0.40086
 Alpha virt. eigenvalues --    0.10764   0.15465   0.16218   0.16218   0.17743
 Alpha virt. eigenvalues --    0.18236   0.18236   0.21910   0.23061   0.23061
 Alpha virt. eigenvalues --    0.25003   0.25003   0.25075   0.29269   0.29269
 Alpha virt. eigenvalues --    0.33507   0.35093   0.35093   0.39364   0.39721
 Alpha virt. eigenvalues --    0.39721   0.45028   0.45335   0.49752   0.49752
 Alpha virt. eigenvalues --    0.50027   0.50703   0.53218   0.53218   0.55514
 Alpha virt. eigenvalues --    0.55514   0.56804   0.56815   0.58325   0.58325
 Alpha virt. eigenvalues --    0.67429   0.70698   0.72306   0.72306   0.77986
 Alpha virt. eigenvalues --    0.77986   0.89363   0.89363   0.89743   0.96685
 Alpha virt. eigenvalues --    1.00843   1.00843   1.06256   1.06256   1.09502
 Alpha virt. eigenvalues --    1.15963   1.15963   1.18576   1.19772   1.25945
 Alpha virt. eigenvalues --    1.26094   1.26094   1.36301   1.36301   1.50702
 Alpha virt. eigenvalues --    1.60788   1.60788   1.62771   1.62771   1.63153
 Alpha virt. eigenvalues --    1.63259   1.67215   1.67215   1.68050   1.72227
 Alpha virt. eigenvalues --    1.72227   1.75277   1.80638   1.82176   1.82176
 Alpha virt. eigenvalues --    1.86786   1.86786   1.98259   2.02316   2.02316
 Alpha virt. eigenvalues --    2.11767   2.13945   2.13945   2.17084   2.19486
 Alpha virt. eigenvalues --    2.19486   2.25380   2.36244   2.36244   2.38372
 Alpha virt. eigenvalues --    2.44661   2.44661   2.45257   2.47790   2.47790
 Alpha virt. eigenvalues --    2.49086   2.52390   2.52390   2.57748   2.61477
 Alpha virt. eigenvalues --    2.64104   2.64104   2.69363   2.69363   2.71308
 Alpha virt. eigenvalues --    2.73668   2.76278   2.76278   2.77920   2.89547
 Alpha virt. eigenvalues --    2.89547   2.90203   2.92116   2.98532   2.98532
 Alpha virt. eigenvalues --    3.14234   3.14234   3.14933   3.17588   3.17588
 Alpha virt. eigenvalues --    3.22103   3.29339   3.29339   3.29758   3.36876
 Alpha virt. eigenvalues --    3.36876   3.42621   3.44523   3.44523   3.45927
 Alpha virt. eigenvalues --    3.49405   3.49405   3.56573   3.62998   3.62998
 Alpha virt. eigenvalues --    3.67227   3.67227   3.73085   3.75083   3.75083
 Alpha virt. eigenvalues --    3.75996   3.83784   4.02333   4.02333   4.07183
 Alpha virt. eigenvalues --    4.11552   4.11552   4.19678   4.20986   4.20986
 Alpha virt. eigenvalues --    4.42087   4.45168   4.45168   4.49488   4.50892
 Alpha virt. eigenvalues --    4.50892   4.64363   4.64363   4.76549   4.87668
 Alpha virt. eigenvalues --    4.95464   4.95464   4.96284  22.44883  22.48238
 Alpha virt. eigenvalues --   22.48238  22.69410
          Condensed to atoms (all electrons):
               1          2          3          4          5          6
     1  C    4.933174   0.433464   0.322659  -0.040679  -0.040679  -0.022058
     2  H    0.433464   0.665585  -0.052818  -0.005587  -0.005587   0.009315
     3  C    0.322659  -0.052818   4.956144   0.411221   0.411221   0.400956
     4  H   -0.040679  -0.005587   0.411221   0.560241  -0.020774  -0.025833
     5  H   -0.040679  -0.005587   0.411221  -0.020774   0.560241  -0.025833
     6  H   -0.022058   0.009315   0.400956  -0.025833  -0.025833   0.572054
     7  C    0.322659  -0.052818  -0.050271  -0.003735   0.010989  -0.011040
     8  H   -0.022058   0.009315  -0.011040  -0.000202  -0.000146   0.005409
     9  H   -0.040679  -0.005587   0.010989  -0.000151  -0.000394  -0.000146
    10  H   -0.040679  -0.005587  -0.003735   0.003015  -0.000151  -0.000202
    11  C    0.322659  -0.052818  -0.050271   0.010989  -0.003735  -0.011040
    12  H   -0.040679  -0.005587  -0.003735  -0.000151   0.003015  -0.000202
    13  H   -0.040679  -0.005587   0.010989  -0.000394  -0.000151  -0.000146
    14  H   -0.022058   0.009315  -0.011040  -0.000146  -0.000202   0.005409
               7          8          9         10         11         12
     1  C    0.322659  -0.022058  -0.040679  -0.040679   0.322659  -0.040679
     2  H   -0.052818   0.009315  -0.005587  -0.005587  -0.052818  -0.005587
     3  C   -0.050271  -0.011040   0.010989  -0.003735  -0.050271  -0.003735
     4  H   -0.003735  -0.000202  -0.000151   0.003015   0.010989  -0.000151
     5  H    0.010989  -0.000146  -0.000394  -0.000151  -0.003735   0.003015
     6  H   -0.011040   0.005409  -0.000146  -0.000202  -0.011040  -0.000202
     7  C    4.956144   0.400956   0.411221   0.411221  -0.050271   0.010989
     8  H    0.400956   0.572054  -0.025833  -0.025833  -0.011040  -0.000146
     9  H    0.411221  -0.025833   0.560241  -0.020774  -0.003735  -0.000151
    10  H    0.411221  -0.025833  -0.020774   0.560241   0.010989  -0.000394
    11  C   -0.050271  -0.011040  -0.003735   0.010989   4.956144   0.411221
    12  H    0.010989  -0.000146  -0.000151  -0.000394   0.411221   0.560241
    13  H   -0.003735  -0.000202   0.003015  -0.000151   0.411221  -0.020774
    14  H   -0.011040   0.005409  -0.000202  -0.000146   0.400956  -0.025833
              13         14
     1  C   -0.040679  -0.022058
     2  H   -0.005587   0.009315
     3  C    0.010989  -0.011040
     4  H   -0.000394  -0.000146
     5  H   -0.000151  -0.000202
     6  H   -0.000146   0.005409
     7  C   -0.003735  -0.011040
     8  H   -0.000202   0.005409
     9  H    0.003015  -0.000202
    10  H   -0.000151  -0.000146
    11  C    0.411221   0.400956
    12  H   -0.020774  -0.025833
    13  H    0.560241  -0.025833
    14  H   -0.025833   0.572054
 Mulliken charges:
               1
     1  C   -0.024370
     2  H    0.064980
     3  C   -0.341269
     4  H    0.112187
     5  H    0.112187
     6  H    0.103359
     7  C   -0.341269
     8  H    0.103359
     9  H    0.112187
    10  H    0.112187
    11  C   -0.341269
    12  H    0.112187
    13  H    0.112187
    14  H    0.103359
 Sum of Mulliken charges =  -0.00000
 Mulliken charges with hydrogens summed into heavy atoms:
               1
     1  C    0.040611
     3  C   -0.013537
     7  C   -0.013537
    11  C   -0.013537
 Electronic spatial extent (au):  <R**2>=            352.4803
 Charge=             -0.0000 electrons
 Dipole moment (field-independent basis, Debye):
    X=             -0.0000    Y=             -0.0000    Z=              0.1399  Tot=              0.1399
 Quadrupole moment (field-independent basis, Debye-Ang):
   XX=            -28.8142   YY=            -28.8142   ZZ=            -28.1684
   XY=              0.0000   XZ=              0.0000   YZ=              0.0000
 Traceless Quadrupole moment (field-independent basis, Debye-Ang):
   XX=             -0.2153   YY=             -0.2153   ZZ=              0.4305
   XY=              0.0000   XZ=              0.0000   YZ=              0.0000
 Octapole moment (field-independent basis, Debye-Ang**2):
  XXX=              0.0000  YYY=             -2.0593  ZZZ=             -0.8032  XYY=              0.0000
  XXY=              2.0593  XXZ=              1.4827  XZZ=              0.0000  YZZ=             -0.0000
  YYZ=              1.4827  XYZ=             -0.0000
 Hexadecapole moment (field-independent basis, Debye-Ang**3):
 XXXX=           -215.3111 YYYY=           -215.3111 ZZZZ=            -64.9980 XXXY=              0.0000
 XXXZ=              0.0000 YYYX=              0.0000 YYYZ=             -1.0592 ZZZX=             -0.0000
 ZZZY=              0.0000 XXYY=            -71.7704 XXZZ=            -47.9519 YYZZ=            -47.9519
 XXYZ=              1.0592 YYXZ=              0.0000 ZZXY=              0.0000
 N-N= 1.348672611029D+02 E-N=-6.358924851683D+02  KE= 1.575281638827D+02
 Symmetry A'   KE= 1.142201595599D+02
 Symmetry A"   KE= 4.330800432283D+01
 1\1\GINC-N7664\FOpt\RwB97XD\def2TZVP\C4H10\JIAMINGD\22-Apr-2025\0\\# o
 pt freq wb97xd geom=connectivity def2tzvp\\Title Card Required\\0,1\C,
 -1.0834295495,0.2881934737,-0.0000388715\H,-2.1789917888,0.2883653749,
 -0.000144082\C,-0.6142287505,1.0141353348,1.2573132504\H,-0.9718304235
 ,2.045837448,1.277140085\H,-0.9721553664,0.515686155,2.160705891\H,0.4
 786503915,1.03892559,1.3006467114\C,-0.6139872803,1.0139719488,-1.2573
 951833\H,0.4789001638,1.0387565865,-1.3005219812\H,-0.9717404027,0.515
 405378,-2.1607917675\H,-0.9715851262,2.0456714725,-1.2774247573\C,-0.6
 144497409,-1.1637477281,0.0001004971\H,-0.9723798594,-1.6967148649,0.8
 835671755\H,-0.972210193,-1.6968296663,-0.8833656406\H,0.4784218029,-1
 .2138370618,0.0002086924\\Version=ES64L-G16RevA.03\State=1-A1\HF=-158.
 4669601\RMSD=3.215e-09\RMSF=4.366e-05\Dipole=-0.0550233,0.0000086,-0.0
 000053\Quadrupole=0.3200977,-0.1600489,-0.1600489,-0.0000753,0.0000461
 ,0.\PG=C03V [C3(C1H1),3SGV(C1H1),X(H6)]\\@


 "A LITTLE BIT GOES A LONG WAY"
 R.S. MULLIKEN AS QUOTED BY K. RUEDENBERG
 Job cpu time:       0 days  0 hours  4 minutes 37.1 seconds.
 Elapsed time:       0 days  0 hours  0 minutes 36.8 seconds.
 File lengths (MBytes):  RWF=     20 Int=      0 D2E=      0 Chk=      4 Scr=      1
 Normal termination of Gaussian 16 at Tue Apr 22 16:00:34 2025.
 Link1:  Proceeding to internal job step number  2.
 ---------------------------------------------------------------------
 #N Geom=AllCheck Guess=TCheck SCRF=Check GenChk RwB97XD/def2TZVP Freq
 ---------------------------------------------------------------------
 1/10=4,29=7,30=1,38=1,40=1/1,3;
 2/12=2,40=1/2;
 3/5=44,7=101,11=2,14=-4,25=1,30=1,70=2,71=2,74=-58,116=1,140=1/1,2,3;
 4/5=101/1;
 5/5=2,38=6,98=1/2;
 8/6=4,10=90,11=11/1;
 11/6=1,8=1,9=11,15=111,16=1/1,2,10;
 10/6=1/2;
 6/7=2,8=2,9=2,10=2,28=1/1;
 7/8=1,10=1,25=1/1,2,3,16;
 1/10=4,30=1/3;
 99//99;
 Structure from the checkpoint file:  "isobutane-opt.chk"
 -------------------
 Title Card Required
 -------------------
 Charge =  0 Multiplicity = 1
 Redundant internal coordinates found in file.  (old form).
 C,0,-1.0834295495,0.2881934737,-0.0000388715
 H,0,-2.1789917888,0.2883653749,-0.000144082
 C,0,-0.6142287505,1.0141353348,1.2573132504
 H,0,-0.9718304235,2.045837448,1.277140085
 H,0,-0.9721553664,0.515686155,2.160705891
 H,0,0.4786503915,1.03892559,1.3006467114
 C,0,-0.6139872803,1.0139719488,-1.2573951833
 H,0,0.4789001638,1.0387565865,-1.3005219812
 H,0,-0.9717404027,0.515405378,-2.1607917675
 H,0,-0.9715851262,2.0456714725,-1.2774247573
 C,0,-0.6144497409,-1.1637477281,0.0001004971
 H,0,-0.9723798594,-1.6967148649,0.8835671755
 H,0,-0.972210193,-1.6968296663,-0.8833656406
 H,0,0.4784218029,-1.2138370618,0.0002086924
 Recover connectivity data from disk.

 GradGradGradGradGradGradGradGradGradGradGradGradGradGradGradGradGradGrad
 Berny optimization.
 Initialization pass.
                           ----------------------------
                           !    Initial Parameters    !
                           ! (Angstroms and Degrees)  !
 --------------------------                            --------------------------
 ! Name  Definition              Value          Derivative Info.                !
 --------------------------------------------------------------------------------
 ! R1    R(1,2)                  1.0956         calculate D2E/DX2 analytically  !
 ! R2    R(1,3)                  1.5258         calculate D2E/DX2 analytically  !
 ! R3    R(1,7)                  1.5258         calculate D2E/DX2 analytically  !
 ! R4    R(1,11)                 1.5258         calculate D2E/DX2 analytically  !
 ! R5    R(3,4)                  1.0921         calculate D2E/DX2 analytically  !
 ! R6    R(3,5)                  1.0921         calculate D2E/DX2 analytically  !
 ! R7    R(3,6)                  1.094          calculate D2E/DX2 analytically  !
 ! R8    R(7,8)                  1.094          calculate D2E/DX2 analytically  !
 ! R9    R(7,9)                  1.0921         calculate D2E/DX2 analytically  !
 ! R10   R(7,10)                 1.0921         calculate D2E/DX2 analytically  !
 ! R11   R(11,12)                1.0921         calculate D2E/DX2 analytically  !
 ! R12   R(11,13)                1.0921         calculate D2E/DX2 analytically  !
 ! R13   R(11,14)                1.094          calculate D2E/DX2 analytically  !
 ! A1    A(2,1,3)              107.9095         calculate D2E/DX2 analytically  !
 ! A2    A(2,1,7)              107.9095         calculate D2E/DX2 analytically  !
 ! A3    A(2,1,11)             107.9095         calculate D2E/DX2 analytically  !
 ! A4    A(3,1,7)              110.9867         calculate D2E/DX2 analytically  !
 ! A5    A(3,1,11)             110.9867         calculate D2E/DX2 analytically  !
 ! A6    A(7,1,11)             110.9867         calculate D2E/DX2 analytically  !
 ! A7    A(1,3,4)              111.3296         calculate D2E/DX2 analytically  !
 ! A8    A(1,3,5)              111.3296         calculate D2E/DX2 analytically  !
 ! A9    A(1,3,6)              110.5247         calculate D2E/DX2 analytically  !
 ! A10   A(4,3,5)              107.9892         calculate D2E/DX2 analytically  !
 ! A11   A(4,3,6)              107.7568         calculate D2E/DX2 analytically  !
 ! A12   A(5,3,6)              107.7568         calculate D2E/DX2 analytically  !
 ! A13   A(1,7,8)              110.5247         calculate D2E/DX2 analytically  !
 ! A14   A(1,7,9)              111.3296         calculate D2E/DX2 analytically  !
 ! A15   A(1,7,10)             111.3296         calculate D2E/DX2 analytically  !
 ! A16   A(8,7,9)              107.7568         calculate D2E/DX2 analytically  !
 ! A17   A(8,7,10)             107.7568         calculate D2E/DX2 analytically  !
 ! A18   A(9,7,10)             107.9892         calculate D2E/DX2 analytically  !
 ! A19   A(1,11,12)            111.3296         calculate D2E/DX2 analytically  !
 ! A20   A(1,11,13)            111.3296         calculate D2E/DX2 analytically  !
 ! A21   A(1,11,14)            110.5247         calculate D2E/DX2 analytically  !
 ! A22   A(12,11,13)           107.9892         calculate D2E/DX2 analytically  !
 ! A23   A(12,11,14)           107.7568         calculate D2E/DX2 analytically  !
 ! A24   A(13,11,14)           107.7568         calculate D2E/DX2 analytically  !
 ! D1    D(2,1,3,4)            -60.2787         calculate D2E/DX2 analytically  !
 ! D2    D(2,1,3,5)             60.2787         calculate D2E/DX2 analytically  !
 ! D3    D(2,1,3,6)            180.0            calculate D2E/DX2 analytically  !
 ! D4    D(7,1,3,4)             57.7625         calculate D2E/DX2 analytically  !
 ! D5    D(7,1,3,5)            178.3199         calculate D2E/DX2 analytically  !
 ! D6    D(7,1,3,6)            -61.9588         calculate D2E/DX2 analytically  !
 ! D7    D(11,1,3,4)          -178.3199         calculate D2E/DX2 analytically  !
 ! D8    D(11,1,3,5)           -57.7625         calculate D2E/DX2 analytically  !
 ! D9    D(11,1,3,6)            61.9588         calculate D2E/DX2 analytically  !
 ! D10   D(2,1,7,8)            180.0            calculate D2E/DX2 analytically  !
 ! D11   D(2,1,7,9)            -60.2787         calculate D2E/DX2 analytically  !
 ! D12   D(2,1,7,10)            60.2787         calculate D2E/DX2 analytically  !
 ! D13   D(3,1,7,8)             61.9588         calculate D2E/DX2 analytically  !
 ! D14   D(3,1,7,9)           -178.3199         calculate D2E/DX2 analytically  !
 ! D15   D(3,1,7,10)           -57.7625         calculate D2E/DX2 analytically  !
 ! D16   D(11,1,7,8)           -61.9588         calculate D2E/DX2 analytically  !
 ! D17   D(11,1,7,9)            57.7625         calculate D2E/DX2 analytically  !
 ! D18   D(11,1,7,10)          178.3199         calculate D2E/DX2 analytically  !
 ! D19   D(2,1,11,12)          -60.2787         calculate D2E/DX2 analytically  !
 ! D20   D(2,1,11,13)           60.2787         calculate D2E/DX2 analytically  !
 ! D21   D(2,1,11,14)          180.0            calculate D2E/DX2 analytically  !
 ! D22   D(3,1,11,12)           57.7625         calculate D2E/DX2 analytically  !
 ! D23   D(3,1,11,13)          178.3199         calculate D2E/DX2 analytically  !
 ! D24   D(3,1,11,14)          -61.9588         calculate D2E/DX2 analytically  !
 ! D25   D(7,1,11,12)         -178.3199         calculate D2E/DX2 analytically  !
 ! D26   D(7,1,11,13)          -57.7625         calculate D2E/DX2 analytically  !
 ! D27   D(7,1,11,14)           61.9588         calculate D2E/DX2 analytically  !
 --------------------------------------------------------------------------------
 Trust Radius=3.00D-01 FncErr=1.00D-07 GrdErr=1.00D-07 EigMax=2.50D+02 EigMin=1.00D-04
 Number of steps in this run=      2 maximum allowed number of steps=      2.
 GradGradGradGradGradGradGradGradGradGradGradGradGradGradGradGradGradGrad

                          Input orientation:                          
 ---------------------------------------------------------------------
 Center     Atomic      Atomic             Coordinates (Angstroms)
 Number     Number       Type             X           Y           Z
 ---------------------------------------------------------------------
      1          6           0       -1.083430    0.288193   -0.000039
      2          1           0       -2.178992    0.288365   -0.000144
      3          6           0       -0.614229    1.014135    1.257313
      4          1           0       -0.971830    2.045837    1.277140
      5          1           0       -0.972155    0.515686    2.160706
      6          1           0        0.478650    1.038926    1.300647
      7          6           0       -0.613987    1.013972   -1.257395
      8          1           0        0.478900    1.038757   -1.300522
      9          1           0       -0.971740    0.515405   -2.160792
     10          1           0       -0.971585    2.045671   -1.277425
     11          6           0       -0.614450   -1.163748    0.000100
     12          1           0       -0.972380   -1.696715    0.883567
     13          1           0       -0.972210   -1.696830   -0.883366
     14          1           0        0.478422   -1.213837    0.000209
 ---------------------------------------------------------------------
                    Distance matrix (angstroms):
                    1          2          3          4          5
     1  C    0.000000
     2  H    1.095562   0.000000
     3  C    1.525803   2.134578   0.000000
     4  H    2.175535   2.485438   1.092099   0.000000
     5  H    2.175535   2.485438   1.092099   1.766933   0.000000
     6  H    2.166905   3.052615   1.094019   1.765876   1.765876
     7  C    1.525803   2.134578   2.514708   2.759831   3.472749
     8  H    2.166905   3.052615   2.781737   3.124608   3.789362
     9  H    2.175535   2.485438   3.472749   3.763190   4.321498
    10  H    2.175535   2.485438   2.759831   2.554565   3.763190
    11  C    1.525803   2.134578   2.514708   3.472749   2.759831
    12  H    2.175535   2.485438   2.759831   3.763190   2.554565
    13  H    2.175535   2.485438   3.472749   4.321498   3.763190
    14  H    2.166905   3.052615   2.781737   3.789362   3.124608
                    6          7          8          9         10
     6  H    0.000000
     7  C    2.781737   0.000000
     8  H    2.601169   1.094019   0.000000
     9  H    3.789362   1.092099   1.765876   0.000000
    10  H    3.124608   1.092099   1.765876   1.766933   0.000000
    11  C    2.781737   2.514708   2.781737   2.759831   3.472749
    12  H    3.124608   3.472749   3.789362   3.763190   4.321498
    13  H    3.789362   2.759831   3.124608   2.554565   3.763190
    14  H    2.601169   2.781737   2.601169   3.124608   3.789362
                   11         12         13         14
    11  C    0.000000
    12  H    1.092099   0.000000
    13  H    1.092099   1.766933   0.000000
    14  H    1.094019   1.765876   1.765876   0.000000
 Stoichiometry    C4H10
 Framework group  C3V[C3(CH),3SGV(CH),X(H6)]
 Deg. of freedom     8
 Full point group                 C3V     NOp   6
 Largest Abelian subgroup         CS      NOp   2
 Largest concise Abelian subgroup CS      NOp   2
                         Standard orientation:                         
 ---------------------------------------------------------------------
 Center     Atomic      Atomic             Coordinates (Angstroms)
 Number     Number       Type             X           Y           Z
 ---------------------------------------------------------------------
      1          6           0        0.000000   -0.000000    0.373680
      2          1           0        0.000000   -0.000000    1.469242
      3          6           0        0.000000    1.451868   -0.095528
      4          1           0       -0.883466    1.984948    0.262234
      5          1           0        0.883466    1.984948    0.262234
      6          1           0        0.000000    1.501785   -1.188407
      7          6           0       -1.257354   -0.725934   -0.095528
      8          1           0       -1.300584   -0.750893   -1.188407
      9          1           0       -1.277282   -1.757578    0.262234
     10          1           0       -2.160749   -0.227370    0.262234
     11          6           0        1.257354   -0.725934   -0.095528
     12          1           0        2.160749   -0.227370    0.262234
     13          1           0        1.277282   -1.757578    0.262234
     14          1           0        1.300584   -0.750893   -1.188407
 ---------------------------------------------------------------------
 Rotational constants (GHZ):           7.8370967           7.8370967           4.5427755
 Standard basis: def2TZVP (5D, 7F)
 There are   120 symmetry adapted cartesian basis functions of A'  symmetry.
 There are    84 symmetry adapted cartesian basis functions of A"  symmetry.
 There are   107 symmetry adapted basis functions of A'  symmetry.
 There are    77 symmetry adapted basis functions of A"  symmetry.
   184 basis functions,   284 primitive gaussians,   204 cartesian basis functions
    17 alpha electrons       17 beta electrons
       nuclear repulsion energy       134.8740950140 Hartrees.
 NAtoms=   14 NActive=   14 NUniq=    5 SFac= 4.00D+00 NAtFMM=   60 NAOKFM=F Big=F
 Integral buffers will be    131072 words long.
 Raffenetti 2 integral format.
 Two-electron integral symmetry is turned on.
 Nuclear repulsion after empirical dispersion term =      134.8672611029 Hartrees.
 One-electron integrals computed using PRISM.
   6 Symmetry operations used in ECPInt.
 ECPInt:  NShTT=    3570 NPrTT=    9988 LenC2=    3565 LenP2D=    8701.
 LDataN:  DoStor=T MaxTD1= 6 Len=  172
 NBasis=   184 RedAO= T EigKep=  2.78D-04  NBF=   107    77
 NBsUse=   184 1.00D-06 EigRej= -1.00D+00 NBFU=   107    77
 Initial guess from the checkpoint file:  "isobutane-opt.chk"
 B after Tr=     0.000000   -0.000000    0.000000
         Rot=    1.000000   -0.000000   -0.000000    0.000000 Ang=   0.00 deg.
 Initial guess orbital symmetries:
       Occupied  (A1) (E) (E) (A1) (A1) (E) (E) (A1) (A1) (E) (E)
                 (E) (E) (A2) (E) (E) (A1)
       Virtual   (A1) (A1) (E) (E) (A1) (E) (E) (A1) (E) (E) (E)
                 (E) (A2) (E) (E) (A1) (E) (E) (A1) (E) (E) (A2)
                 (A1) (E) (E) (A1) (A1) (E) (E) (E) (E) (A2) (A1)
                 (E) (E) (A1) (A1) (E) (E) (E) (E) (E) (E) (A1)
                 (A2) (E) (E) (E) (E) (A1) (E) (E) (A1) (A2) (A1)
                 (E) (E) (E) (E) (A1) (E) (E) (E) (E) (A2) (A1)
                 (E) (E) (A2) (E) (E) (A1) (A1) (E) (E) (E) (E)
                 (A1) (E) (E) (A2) (E) (E) (A1) (E) (E) (A1) (E)
                 (E) (A2) (E) (E) (A1) (E) (E) (A2) (E) (E) (A1)
                 (A1) (E) (E) (E) (E) (A2) (A1) (E) (E) (A1) (E)
                 (E) (A1) (A1) (E) (E) (E) (E) (A2) (E) (E) (A1)
                 (E) (E) (A1) (E) (E) (A2) (E) (E) (A2) (E) (E)
                 (A1) (E) (E) (E) (E) (A1) (E) (E) (A2) (A1) (E)
                 (E) (A1) (E) (E) (A2) (E) (E) (A1) (E) (E) (A1)
                 (E) (E) (E) (E) (A1) (A2) (E) (E) (A1) (A1) (E)
                 (E) (A1)
 Keep R1 ints in memory in symmetry-blocked form, NReq=434739467.
 Requested convergence on RMS density matrix=1.00D-08 within 128 cycles.
 Requested convergence on MAX density matrix=1.00D-06.
 Requested convergence on             energy=1.00D-06.
 No special actions if energy rises.
 SCF Done:  E(RwB97XD) =  -158.466960101     A.U. after    1 cycles
            NFock=  1  Conv=0.72D-09     -V/T= 2.0060
 DoSCS=F DFT=T ScalE2(SS,OS)=  1.000000  1.000000
 Range of M.O.s used for correlation:     1   184
 NBasis=   184 NAE=    17 NBE=    17 NFC=     0 NFV=     0
 NROrb=    184 NOA=    17 NOB=    17 NVA=   167 NVB=   167

 **** Warning!!: The largest alpha MO coefficient is  0.25257412D+02

   6 Symmetry operations used in ECPInt.
 ECPInt:  NShTT=    3570 NPrTT=    9988 LenC2=    3565 LenP2D=    8701.
 LDataN:  DoStor=T MaxTD1= 7 Len=  274
 Symmetrizing basis deriv contribution to polar:
 IMax=3 JMax=2 DiffMx= 0.00D+00
 G2DrvN: will do    15 centers at a time, making    1 passes.
 Calling FoFCou, ICntrl=  3107 FMM=F I1Cent=   0 AccDes= 0.00D+00.
 End of G2Drv F.D. properties file   721 does not exist.
 End of G2Drv F.D. properties file   722 does not exist.
 End of G2Drv F.D. properties file   788 does not exist.
          IDoAtm=11111111111111
          Differentiating once with respect to electric field.
                with respect to dipole field.
          Differentiating once with respect to nuclear coordinates.
 Keep R1 ints in memory in symmetry-blocked form, NReq=434745502.
          There are    18 degrees of freedom in the 1st order CPHF.  IDoFFX=4 NUNeed=    18.
     18 vectors produced by pass  0 Test12= 1.58D-14 5.56D-09 XBig12= 1.79D+01 2.04D+00.
 AX will form    18 AO Fock derivatives at one time.
     18 vectors produced by pass  1 Test12= 1.58D-14 5.56D-09 XBig12= 1.16D+00 2.75D-01.
     18 vectors produced by pass  2 Test12= 1.58D-14 5.56D-09 XBig12= 3.08D-02 4.17D-02.
     18 vectors produced by pass  3 Test12= 1.58D-14 5.56D-09 XBig12= 3.33D-04 6.06D-03.
     18 vectors produced by pass  4 Test12= 1.58D-14 5.56D-09 XBig12= 3.79D-06 5.08D-04.
     18 vectors produced by pass  5 Test12= 1.58D-14 5.56D-09 XBig12= 4.28D-08 4.53D-05.
     17 vectors produced by pass  6 Test12= 1.58D-14 5.56D-09 XBig12= 3.51D-10 3.60D-06.
      7 vectors produced by pass  7 Test12= 1.58D-14 5.56D-09 XBig12= 3.07D-12 3.32D-07.
      3 vectors produced by pass  8 Test12= 1.58D-14 5.56D-09 XBig12= 2.12D-14 2.78D-08.
 InvSVY:  IOpt=1 It=  1 EMax= 5.33D-15
 Solved reduced A of dimension   135 with    18 vectors.
 Isotropic polarizability for W=    0.000000       50.63 Bohr**3.
 End of Minotr F.D. properties file   721 does not exist.
 End of Minotr F.D. properties file   722 does not exist.
 End of Minotr F.D. properties file   788 does not exist.

 **********************************************************************

            Population analysis using the SCF density.

 **********************************************************************

 Orbital symmetries:
       Occupied  (A1) (E) (E) (A1) (A1) (E) (E) (A1) (A1) (E) (E)
                 (E) (E) (A2) (E) (E) (A1)
       Virtual   (A1) (A1) (E) (E) (A1) (E) (E) (A1) (E) (E) (E)
                 (E) (A2) (E) (E) (A1) (E) (E) (A1) (E) (E) (A2)
                 (A1) (E) (E) (A1) (A1) (E) (E) (E) (E) (A2) (A1)
                 (E) (E) (A1) (A1) (E) (E) (E) (E) (E) (E) (A1)
                 (A2) (E) (E) (E) (E) (A1) (E) (E) (A1) (A2) (A1)
                 (E) (E) (E) (E) (A1) (E) (E) (E) (E) (A2) (A1)
                 (E) (E) (A2) (E) (E) (A1) (A1) (E) (E) (E) (E)
                 (A1) (E) (E) (A2) (E) (E) (A1) (E) (E) (A1) (E)
                 (E) (A2) (E) (E) (A1) (E) (E) (A2) (E) (E) (A1)
                 (A1) (E) (E) (E) (E) (A2) (A1) (E) (E) (A1) (E)
                 (E) (A1) (A1) (E) (E) (E) (E) (A2) (E) (E) (A1)
                 (E) (E) (A1) (E) (E) (A2) (E) (E) (A2) (E) (E)
                 (A1) (E) (E) (E) (E) (A1) (E) (E) (A2) (A1) (E)
                 (E) (A1) (E) (E) (A2) (E) (E) (A1) (E) (E) (A1)
                 (E) (E) (E) (E) (A1) (A2) (E) (E) (A1) (A1) (E)
                 (E) (A1)
 The electronic state is 1-A1.
 Alpha  occ. eigenvalues --  -10.28282 -10.26532 -10.26532 -10.26531  -0.90346
 Alpha  occ. eigenvalues --   -0.77810  -0.77810  -0.65145  -0.55229  -0.51758
 Alpha  occ. eigenvalues --   -0.51758  -0.46610  -0.46610  -0.44411  -0.40778
 Alpha  occ. eigenvalues --   -0.40778  -0.40086
 Alpha virt. eigenvalues --    0.10764   0.15465   0.16218   0.16218   0.17743
 Alpha virt. eigenvalues --    0.18236   0.18236   0.21910   0.23061   0.23061
 Alpha virt. eigenvalues --    0.25003   0.25003   0.25075   0.29269   0.29269
 Alpha virt. eigenvalues --    0.33507   0.35093   0.35093   0.39364   0.39721
 Alpha virt. eigenvalues --    0.39721   0.45028   0.45335   0.49752   0.49752
 Alpha virt. eigenvalues --    0.50027   0.50703   0.53218   0.53218   0.55514
 Alpha virt. eigenvalues --    0.55514   0.56804   0.56815   0.58325   0.58325
 Alpha virt. eigenvalues --    0.67429   0.70698   0.72306   0.72306   0.77986
 Alpha virt. eigenvalues --    0.77986   0.89363   0.89363   0.89743   0.96685
 Alpha virt. eigenvalues --    1.00843   1.00843   1.06256   1.06256   1.09502
 Alpha virt. eigenvalues --    1.15963   1.15963   1.18576   1.19772   1.25945
 Alpha virt. eigenvalues --    1.26094   1.26094   1.36301   1.36301   1.50702
 Alpha virt. eigenvalues --    1.60788   1.60788   1.62771   1.62771   1.63153
 Alpha virt. eigenvalues --    1.63259   1.67215   1.67215   1.68050   1.72227
 Alpha virt. eigenvalues --    1.72227   1.75277   1.80638   1.82176   1.82176
 Alpha virt. eigenvalues --    1.86786   1.86786   1.98259   2.02316   2.02316
 Alpha virt. eigenvalues --    2.11767   2.13945   2.13945   2.17084   2.19486
 Alpha virt. eigenvalues --    2.19486   2.25380   2.36244   2.36244   2.38372
 Alpha virt. eigenvalues --    2.44661   2.44661   2.45257   2.47790   2.47790
 Alpha virt. eigenvalues --    2.49086   2.52390   2.52390   2.57748   2.61477
 Alpha virt. eigenvalues --    2.64104   2.64104   2.69363   2.69363   2.71308
 Alpha virt. eigenvalues --    2.73668   2.76278   2.76278   2.77920   2.89547
 Alpha virt. eigenvalues --    2.89547   2.90203   2.92116   2.98532   2.98532
 Alpha virt. eigenvalues --    3.14234   3.14234   3.14933   3.17588   3.17588
 Alpha virt. eigenvalues --    3.22103   3.29339   3.29339   3.29758   3.36876
 Alpha virt. eigenvalues --    3.36876   3.42621   3.44523   3.44523   3.45927
 Alpha virt. eigenvalues --    3.49405   3.49405   3.56573   3.62998   3.62998
 Alpha virt. eigenvalues --    3.67227   3.67227   3.73085   3.75083   3.75083
 Alpha virt. eigenvalues --    3.75996   3.83784   4.02333   4.02333   4.07183
 Alpha virt. eigenvalues --    4.11552   4.11552   4.19678   4.20986   4.20986
 Alpha virt. eigenvalues --    4.42087   4.45168   4.45168   4.49488   4.50892
 Alpha virt. eigenvalues --    4.50892   4.64363   4.64363   4.76549   4.87668
 Alpha virt. eigenvalues --    4.95464   4.95464   4.96284  22.44883  22.48238
 Alpha virt. eigenvalues --   22.48238  22.69410
          Condensed to atoms (all electrons):
               1          2          3          4          5          6
     1  C    4.933174   0.433464   0.322659  -0.040679  -0.040679  -0.022058
     2  H    0.433464   0.665585  -0.052818  -0.005587  -0.005587   0.009315
     3  C    0.322659  -0.052818   4.956144   0.411221   0.411221   0.400956
     4  H   -0.040679  -0.005587   0.411221   0.560241  -0.020774  -0.025833
     5  H   -0.040679  -0.005587   0.411221  -0.020774   0.560241  -0.025833
     6  H   -0.022058   0.009315   0.400956  -0.025833  -0.025833   0.572054
     7  C    0.322659  -0.052818  -0.050271  -0.003735   0.010989  -0.011040
     8  H   -0.022058   0.009315  -0.011040  -0.000202  -0.000146   0.005409
     9  H   -0.040679  -0.005587   0.010989  -0.000151  -0.000394  -0.000146
    10  H   -0.040679  -0.005587  -0.003735   0.003015  -0.000151  -0.000202
    11  C    0.322659  -0.052818  -0.050271   0.010989  -0.003735  -0.011040
    12  H   -0.040679  -0.005587  -0.003735  -0.000151   0.003015  -0.000202
    13  H   -0.040679  -0.005587   0.010989  -0.000394  -0.000151  -0.000146
    14  H   -0.022058   0.009315  -0.011040  -0.000146  -0.000202   0.005409
               7          8          9         10         11         12
     1  C    0.322659  -0.022058  -0.040679  -0.040679   0.322659  -0.040679
     2  H   -0.052818   0.009315  -0.005587  -0.005587  -0.052818  -0.005587
     3  C   -0.050271  -0.011040   0.010989  -0.003735  -0.050271  -0.003735
     4  H   -0.003735  -0.000202  -0.000151   0.003015   0.010989  -0.000151
     5  H    0.010989  -0.000146  -0.000394  -0.000151  -0.003735   0.003015
     6  H   -0.011040   0.005409  -0.000146  -0.000202  -0.011040  -0.000202
     7  C    4.956144   0.400956   0.411221   0.411221  -0.050271   0.010989
     8  H    0.400956   0.572054  -0.025833  -0.025833  -0.011040  -0.000146
     9  H    0.411221  -0.025833   0.560241  -0.020774  -0.003735  -0.000151
    10  H    0.411221  -0.025833  -0.020774   0.560241   0.010989  -0.000394
    11  C   -0.050271  -0.011040  -0.003735   0.010989   4.956144   0.411221
    12  H    0.010989  -0.000146  -0.000151  -0.000394   0.411221   0.560241
    13  H   -0.003735  -0.000202   0.003015  -0.000151   0.411221  -0.020774
    14  H   -0.011040   0.005409  -0.000202  -0.000146   0.400956  -0.025833
              13         14
     1  C   -0.040679  -0.022058
     2  H   -0.005587   0.009315
     3  C    0.010989  -0.011040
     4  H   -0.000394  -0.000146
     5  H   -0.000151  -0.000202
     6  H   -0.000146   0.005409
     7  C   -0.003735  -0.011040
     8  H   -0.000202   0.005409
     9  H    0.003015  -0.000202
    10  H   -0.000151  -0.000146
    11  C    0.411221   0.400956
    12  H   -0.020774  -0.025833
    13  H    0.560241  -0.025833
    14  H   -0.025833   0.572054
 Mulliken charges:
               1
     1  C   -0.024370
     2  H    0.064980
     3  C   -0.341269
     4  H    0.112187
     5  H    0.112187
     6  H    0.103359
     7  C   -0.341269
     8  H    0.103359
     9  H    0.112187
    10  H    0.112187
    11  C   -0.341269
    12  H    0.112187
    13  H    0.112187
    14  H    0.103359
 Sum of Mulliken charges =   0.00000
 Mulliken charges with hydrogens summed into heavy atoms:
               1
     1  C    0.040611
     3  C   -0.013537
     7  C   -0.013537
    11  C   -0.013537
 APT charges:
               1
     1  C    0.136339
     2  H   -0.067379
     3  C    0.049012
     4  H   -0.025446
     5  H   -0.025446
     6  H   -0.020953
     7  C    0.048870
     8  H   -0.020973
     9  H   -0.025378
    10  H   -0.025467
    11  C    0.048870
    12  H   -0.025467
    13  H   -0.025378
    14  H   -0.020973
 Sum of APT charges =   0.00023
 APT charges with hydrogens summed into heavy atoms:
               1
     1  C    0.068960
     3  C   -0.022833
     7  C   -0.022948
    11  C   -0.022948
 Electronic spatial extent (au):  <R**2>=            352.4803
 Charge=              0.0000 electrons
 Dipole moment (field-independent basis, Debye):
    X=              0.0000    Y=             -0.0000    Z=              0.1399  Tot=              0.1399
 Quadrupole moment (field-independent basis, Debye-Ang):
   XX=            -28.8142   YY=            -28.8142   ZZ=            -28.1684
   XY=             -0.0000   XZ=             -0.0000   YZ=             -0.0000
 Traceless Quadrupole moment (field-independent basis, Debye-Ang):
   XX=             -0.2153   YY=             -0.2153   ZZ=              0.4305
   XY=             -0.0000   XZ=             -0.0000   YZ=             -0.0000
 Octapole moment (field-independent basis, Debye-Ang**2):
  XXX=              0.0000  YYY=             -2.0593  ZZZ=             -0.8032  XYY=             -0.0000
  XXY=              2.0593  XXZ=              1.4827  XZZ=              0.0000  YZZ=              0.0000
  YYZ=              1.4827  XYZ=              0.0000
 Hexadecapole moment (field-independent basis, Debye-Ang**3):
 XXXX=           -215.3111 YYYY=           -215.3111 ZZZZ=            -64.9980 XXXY=             -0.0000
 XXXZ=             -0.0000 YYYX=             -0.0000 YYYZ=             -1.0592 ZZZX=              0.0000
 ZZZY=              0.0000 XXYY=            -71.7704 XXZZ=            -47.9519 YYZZ=            -47.9519
 XXYZ=              1.0592 YYXZ=             -0.0000 ZZXY=             -0.0000
 N-N= 1.348672611029D+02 E-N=-6.358924853635D+02  KE= 1.575281639316D+02
 Symmetry A'   KE= 1.142201595990D+02
 Symmetry A"   KE= 4.330800433261D+01
  Exact polarizability:  52.548   0.000  52.545   0.000  -0.003  46.783
 Approx polarizability:  52.039  -0.000  52.039  -0.000  -0.000  52.210
   6 Symmetry operations used in ECPInt.
 ECPInt:  NShTT=    3570 NPrTT=    9988 LenC2=    3565 LenP2D=    8701.
 LDataN:  DoStor=T MaxTD1= 8 Len=  415
 Calling FoFJK, ICntrl=    100127 FMM=F ISym2X=1 I1Cent= 0 IOpClX= 0 NMat=1 NMatS=1 NMatT=0.
 Full mass-weighted force constant matrix:
 Low frequencies ---   -5.7010   -1.9418   -1.8598   -0.0953   13.2719   13.5820
 Low frequencies ---  213.8445  265.5230  265.5240
 Diagonal vibrational polarizability:
        0.5808980       0.5808672       0.6956184
 Harmonic frequencies (cm**-1), IR intensities (KM/Mole), Raman scattering
 activities (A**4/AMU), depolarization ratios for plane and unpolarized
 incident light, reduced masses (AMU), force constants (mDyne/A),
 and normal coordinates:
                      1                      2                      3
                     A2                      E                      E
 Frequencies --    213.8445               265.5226               265.5235
 Red. masses --      1.0127                 1.0609                 1.0609
 Frc consts  --      0.0273                 0.0441                 0.0441
 IR Inten    --      0.0000                 0.0184                 0.0179
  Atom  AN      X      Y      Z        X      Y      Z        X      Y      Z
     1   6    -0.00   0.00  -0.00    -0.00  -0.00   0.00    -0.00   0.00  -0.00
     2   1    -0.00  -0.00  -0.00     0.00   0.02   0.00     0.02  -0.00  -0.00
     3   6     0.01   0.00   0.00     0.00  -0.02  -0.05     0.02   0.00   0.00
     4   1    -0.15  -0.08  -0.28    -0.00   0.00  -0.08    -0.20  -0.11  -0.39
     5   1    -0.15   0.08   0.28     0.00   0.00  -0.08    -0.20   0.11   0.39
     6   1     0.35   0.00   0.00     0.00  -0.07  -0.05     0.49   0.00   0.00
     7   6    -0.01   0.01   0.00    -0.02   0.01   0.03    -0.01  -0.02   0.04
     8   1    -0.17   0.30   0.00    -0.24   0.35   0.03     0.07  -0.24   0.05
     9   1     0.14  -0.09  -0.28     0.17  -0.11  -0.29    -0.10   0.06   0.26
    10   1     0.00  -0.17   0.28     0.01  -0.20   0.37    -0.00   0.11  -0.12
    11   6    -0.01  -0.01  -0.00     0.02   0.01   0.03    -0.01   0.02  -0.04
    12   1     0.00   0.17  -0.28    -0.01  -0.20   0.37    -0.00  -0.11   0.12
    13   1     0.14   0.09   0.28    -0.17  -0.11  -0.29    -0.10  -0.06  -0.26
    14   1    -0.17  -0.30  -0.00     0.24   0.35   0.03     0.07   0.24  -0.05
                      4                      5                      6
                      E                      E                     A1
 Frequencies --    373.3656               373.5047               440.1861
 Red. masses --      2.0660                 2.0661                 1.9187
 Frc consts  --      0.1697                 0.1698                 0.2190
 IR Inten    --      0.0305                 0.0299                 0.1149
  Atom  AN      X      Y      Z        X      Y      Z        X      Y      Z
     1   6    -0.12  -0.00  -0.00    -0.00   0.12   0.00     0.00  -0.00   0.22
     2   1    -0.14  -0.00   0.00    -0.00   0.14   0.00     0.00   0.00   0.21
     3   6     0.19  -0.00  -0.00     0.00   0.14   0.01    -0.00  -0.10  -0.04
     4   1     0.37   0.31  -0.00     0.00   0.12   0.05    -0.01   0.00  -0.21
     5   1     0.37  -0.31   0.00    -0.00   0.12   0.05     0.01   0.00  -0.21
     6   1     0.23  -0.00  -0.00     0.00   0.20   0.02     0.00  -0.44  -0.05
     7   6    -0.06  -0.14   0.01     0.14  -0.10  -0.01     0.09   0.05  -0.04
     8   1    -0.09  -0.19   0.01     0.19  -0.12  -0.01     0.38   0.22  -0.05
     9   1     0.13  -0.14   0.04     0.44  -0.12  -0.02     0.00  -0.01  -0.21
    10   1    -0.13  -0.29   0.04    -0.02  -0.38  -0.02    -0.00   0.00  -0.21
    11   6    -0.06   0.14  -0.01    -0.14  -0.10  -0.01    -0.09   0.05  -0.04
    12   1    -0.13   0.29  -0.04     0.02  -0.38  -0.02     0.00   0.00  -0.21
    13   1     0.13   0.14  -0.04    -0.44  -0.12  -0.02    -0.00  -0.01  -0.21
    14   1    -0.09   0.19  -0.01    -0.19  -0.12  -0.01    -0.38   0.22  -0.05
                      7                      8                      9
                     A1                      E                      E
 Frequencies --    813.5633               936.1860               936.3568
 Red. masses --      2.7805                 1.2001                 1.2010
 Frc consts  --      1.0843                 0.6197                 0.6204
 IR Inten    --      0.5947                 0.9772                 0.9940
  Atom  AN      X      Y      Z        X      Y      Z        X      Y      Z
     1   6    -0.00   0.00   0.16    -0.05  -0.00  -0.00     0.00  -0.05  -0.00
     2   1     0.00   0.00   0.16     0.35   0.00   0.00    -0.00   0.35   0.00
     3   6    -0.00   0.21  -0.02    -0.04   0.00  -0.00     0.00   0.01  -0.09
     4   1    -0.00   0.32  -0.18     0.06   0.20  -0.06     0.04  -0.14   0.24
     5   1     0.00   0.32  -0.18     0.06  -0.20   0.06    -0.04  -0.14   0.24
     6   1     0.00  -0.04  -0.04     0.10   0.00  -0.00    -0.00   0.56  -0.06
     7   6    -0.18  -0.11  -0.02    -0.00   0.02   0.08     0.02  -0.03   0.05
     8   1     0.04   0.02  -0.04     0.44   0.20   0.05     0.20   0.21   0.03
     9   1    -0.27  -0.16  -0.18     0.01  -0.06  -0.18    -0.22  -0.10  -0.17
    10   1    -0.28  -0.15  -0.18    -0.19  -0.10  -0.24     0.06   0.11  -0.07
    11   6     0.18  -0.11  -0.02    -0.00  -0.02  -0.08    -0.02  -0.03   0.05
    12   1     0.28  -0.15  -0.18    -0.19   0.10   0.24    -0.06   0.11  -0.07
    13   1     0.27  -0.16  -0.18     0.01   0.06   0.18     0.22  -0.10  -0.17
    14   1    -0.04   0.02  -0.04     0.44  -0.20  -0.05    -0.20   0.21   0.03
                     10                     11                     12
                     A2                      E                      E
 Frequencies --    965.6864               988.0104               988.1294
 Red. masses --      1.2032                 1.7572                 1.7553
 Frc consts  --      0.6611                 1.0106                 1.0098
 IR Inten    --      0.0001                 0.0249                 0.0248
  Atom  AN      X      Y      Z        X      Y      Z        X      Y      Z
     1   6    -0.00   0.00   0.00     0.14   0.00  -0.00     0.00  -0.14   0.00
     2   1     0.00   0.00   0.00     0.39   0.00   0.00     0.00  -0.39   0.00
     3   6     0.08   0.00  -0.00     0.10  -0.00   0.00     0.00   0.15  -0.00
     4   1    -0.11  -0.36   0.08    -0.09  -0.36   0.08    -0.02   0.25  -0.19
     5   1    -0.11   0.36  -0.08    -0.09   0.36  -0.08     0.02   0.25  -0.19
     6   1    -0.16  -0.00   0.00    -0.13   0.00   0.00    -0.00  -0.10  -0.02
     7   6    -0.04   0.07   0.00    -0.09  -0.11  -0.00     0.11  -0.03   0.00
     8   1     0.08  -0.14   0.00     0.04   0.10  -0.02    -0.10   0.07   0.01
     9   1     0.37   0.08   0.08    -0.36  -0.17  -0.21    -0.21  -0.02   0.02
    10   1    -0.26  -0.28  -0.08    -0.06   0.04  -0.12     0.35   0.28   0.17
    11   6    -0.04  -0.07  -0.00    -0.09   0.11   0.00    -0.11  -0.03   0.00
    12   1    -0.26   0.28   0.08    -0.06  -0.04   0.12    -0.35   0.28   0.17
    13   1     0.37  -0.08  -0.08    -0.36   0.17   0.21     0.21  -0.02   0.02
    14   1     0.08   0.14  -0.00     0.04  -0.10   0.02     0.10   0.07   0.01
                     13                     14                     15
                      E                      E                     A1
 Frequencies --   1205.5632              1205.5833              1218.8279
 Red. masses --      1.7293                 1.7300                 1.9287
 Frc consts  --      1.4808                 1.4815                 1.6881
 IR Inten    --      2.3236                 2.3247                 0.1695
  Atom  AN      X      Y      Z        X      Y      Z        X      Y      Z
     1   6     0.19   0.00  -0.00    -0.00   0.19  -0.00    -0.00   0.00   0.22
     2   1     0.57   0.00   0.00    -0.00   0.57  -0.00    -0.00   0.00   0.22
     3   6    -0.11  -0.00   0.00     0.00  -0.05   0.08     0.00  -0.01  -0.11
     4   1     0.09   0.34  -0.04    -0.04  -0.03  -0.04     0.08  -0.08   0.22
     5   1     0.09  -0.34   0.04     0.04  -0.03  -0.04    -0.08  -0.08   0.22
     6   1     0.22  -0.00   0.00    -0.00  -0.31   0.07    -0.00   0.40  -0.08
     7   6    -0.06   0.03  -0.07     0.03  -0.09  -0.04     0.01   0.01  -0.11
     8   1    -0.18  -0.23  -0.06    -0.23   0.09  -0.03    -0.35  -0.20  -0.08
     9   1     0.13   0.06   0.05    -0.32  -0.07  -0.02     0.03   0.11   0.22
    10   1    -0.13  -0.17   0.01     0.21   0.19   0.05     0.11  -0.03   0.22
    11   6    -0.06  -0.03   0.07    -0.03  -0.09  -0.04    -0.01   0.01  -0.11
    12   1    -0.13   0.17  -0.01    -0.21   0.19   0.05    -0.11  -0.03   0.22
    13   1     0.13  -0.06  -0.05     0.32  -0.07  -0.02    -0.03   0.11   0.22
    14   1    -0.18   0.23   0.06     0.23   0.09  -0.03     0.35  -0.20  -0.08
                     16                     17                     18
                      E                      E                      E
 Frequencies --   1369.6148              1369.7508              1410.3297
 Red. masses --      1.3744                 1.3736                 1.3043
 Frc consts  --      1.5190                 1.5184                 1.5285
 IR Inten    --      1.4119                 1.3840                10.4742
  Atom  AN      X      Y      Z        X      Y      Z        X      Y      Z
     1   6    -0.16  -0.00   0.00     0.00  -0.16   0.00     0.06   0.00  -0.00
     2   1     0.84   0.00  -0.00    -0.00   0.84   0.00    -0.20  -0.00  -0.00
     3   6     0.04   0.00   0.00    -0.00   0.00   0.06    -0.02  -0.00   0.00
     4   1    -0.04  -0.08  -0.04    -0.00   0.18  -0.19     0.02   0.02   0.04
     5   1    -0.04   0.08   0.04     0.00   0.18  -0.19     0.02  -0.02  -0.04
     6   1    -0.14   0.00   0.00     0.00   0.03   0.05     0.09   0.00   0.00
     7   6     0.01  -0.01  -0.05    -0.01   0.03  -0.03    -0.10  -0.04  -0.02
     8   1    -0.01   0.07  -0.05     0.07  -0.10  -0.03     0.38   0.17  -0.03
     9   1     0.09   0.08   0.18     0.15   0.05   0.05     0.36   0.01   0.14
    10   1     0.16   0.11   0.14     0.03  -0.02   0.13     0.18   0.28   0.18
    11   6     0.01   0.01   0.05     0.01   0.03  -0.03    -0.10   0.04   0.02
    12   1     0.16  -0.11  -0.14    -0.03  -0.02   0.13     0.18  -0.28  -0.18
    13   1     0.09  -0.08  -0.18    -0.15   0.05   0.05     0.36  -0.01  -0.14
    14   1    -0.01  -0.07   0.05    -0.07  -0.10  -0.03     0.38  -0.17   0.03
                     19                     20                     21
                      E                     A1                     A2
 Frequencies --   1410.3329              1434.5817              1485.4760
 Red. masses --      1.3044                 1.2354                 1.0473
 Frc consts  --      1.5286                 1.4979                 1.3616
 IR Inten    --     10.4775                 4.4815                 0.0000
  Atom  AN      X      Y      Z        X      Y      Z        X      Y      Z
     1   6    -0.00   0.06   0.00    -0.00   0.00  -0.01    -0.00   0.00  -0.00
     2   1     0.00  -0.20  -0.00     0.00  -0.00  -0.01     0.00  -0.00  -0.00
     3   6     0.00  -0.12   0.02     0.00  -0.08   0.03    -0.03  -0.00  -0.00
     4   1     0.18   0.35  -0.18     0.10   0.25  -0.18     0.03  -0.09   0.26
     5   1    -0.18   0.35  -0.18    -0.10   0.25  -0.18     0.03   0.09  -0.26
     6   1    -0.00   0.47   0.04    -0.00   0.34   0.04     0.42  -0.00  -0.00
     7   6    -0.04  -0.04  -0.01     0.07   0.04   0.03     0.02  -0.03  -0.00
     8   1     0.16   0.19  -0.02    -0.29  -0.17   0.04    -0.21   0.36  -0.00
     9   1     0.17   0.01   0.13    -0.27  -0.03  -0.18     0.06   0.07   0.26
    10   1     0.12   0.19   0.06    -0.16  -0.22  -0.18    -0.09  -0.02  -0.26
    11   6     0.04  -0.04  -0.01    -0.07   0.04   0.03     0.02   0.03   0.00
    12   1    -0.12   0.19   0.06     0.16  -0.22  -0.18    -0.09   0.02   0.26
    13   1    -0.17   0.01   0.13     0.27  -0.03  -0.18     0.06  -0.07  -0.26
    14   1    -0.17   0.19  -0.02     0.29  -0.17   0.04    -0.21  -0.36   0.00
                     22                     23                     24
                      E                      E                      E
 Frequencies --   1491.8245              1491.8344              1510.7041
 Red. masses --      1.0388                 1.0388                 1.0638
 Frc consts  --      1.3622                 1.3621                 1.4305
 IR Inten    --      0.3332                 0.3273                 5.2545
  Atom  AN      X      Y      Z        X      Y      Z        X      Y      Z
     1   6     0.00  -0.00   0.00    -0.00  -0.00  -0.00    -0.05   0.00   0.00
     2   1    -0.00   0.06  -0.00     0.06   0.00   0.00     0.11  -0.00   0.00
     3   6    -0.00  -0.01  -0.04     0.01  -0.00  -0.00    -0.03  -0.00   0.00
     4   1     0.30   0.26   0.32    -0.01   0.04  -0.10     0.03  -0.15   0.36
     5   1    -0.30   0.26   0.32    -0.01  -0.04   0.10     0.03   0.15  -0.36
     6   1     0.00  -0.31  -0.03    -0.16  -0.00  -0.00     0.54   0.00   0.00
     7   6    -0.01   0.01   0.02    -0.01  -0.01   0.03     0.00   0.02   0.01
     8   1    -0.06  -0.20   0.02    -0.27  -0.06   0.03     0.05  -0.28   0.01
     9   1     0.16  -0.09  -0.25     0.34  -0.10  -0.23     0.02  -0.08  -0.26
    10   1     0.07   0.20  -0.07     0.04   0.33  -0.33     0.09   0.10   0.10
    11   6     0.01   0.01   0.02    -0.01   0.01  -0.03     0.00  -0.02  -0.01
    12   1    -0.07   0.20  -0.07     0.04  -0.33   0.33     0.09  -0.10  -0.10
    13   1    -0.16  -0.09  -0.25     0.34   0.10   0.23     0.02   0.08   0.26
    14   1     0.06  -0.20   0.02    -0.27   0.06  -0.03     0.05   0.28  -0.01
                     25                     26                     27
                      E                     A1                     A1
 Frequencies --   1510.7155              1518.7396              3033.2061
 Red. masses --      1.0639                 1.0448                 1.0814
 Frc consts  --      1.4305                 1.4199                 5.8621
 IR Inten    --      5.2583                21.5282                 6.8458
  Atom  AN      X      Y      Z        X      Y      Z        X      Y      Z
     1   6    -0.00  -0.05  -0.00    -0.00  -0.00   0.04    -0.00   0.00  -0.08
     2   1     0.00   0.11  -0.00    -0.00   0.00   0.04     0.00  -0.00   0.93
     3   6    -0.00   0.01  -0.01    -0.00   0.01   0.02    -0.00  -0.00   0.02
     4   1     0.07   0.06   0.09    -0.22  -0.20  -0.22    -0.01   0.01   0.01
     5   1    -0.07   0.06   0.09     0.22  -0.20  -0.22     0.01   0.01   0.01
     6   1     0.00  -0.11  -0.01     0.00   0.23   0.02    -0.00   0.01  -0.21
     7   6     0.02  -0.02   0.01    -0.01  -0.01   0.02     0.00   0.00   0.02
     8   1    -0.28   0.38   0.01    -0.20  -0.11   0.02    -0.01  -0.00  -0.20
     9   1     0.14   0.08   0.27     0.29  -0.09  -0.22    -0.00  -0.01   0.01
    10   1    -0.12   0.00  -0.36     0.06   0.30  -0.22    -0.01   0.00   0.01
    11   6    -0.02  -0.02   0.01     0.01  -0.01   0.02    -0.00   0.00   0.02
    12   1     0.12   0.00  -0.36    -0.06   0.30  -0.22     0.01   0.00   0.01
    13   1    -0.14   0.08   0.27    -0.29  -0.09  -0.22     0.00  -0.01   0.01
    14   1     0.28   0.38   0.01     0.20  -0.11   0.02     0.01  -0.00  -0.20
                     28                     29                     30
                      E                      E                     A1
 Frequencies --   3035.9956              3035.9956              3041.4718
 Red. masses --      1.0360                 1.0360                 1.0390
 Frc consts  --      5.6261                 5.6261                 5.6629
 IR Inten    --     34.0641                34.0945                20.4506
  Atom  AN      X      Y      Z        X      Y      Z        X      Y      Z
     1   6    -0.00  -0.00  -0.00    -0.00   0.00   0.00     0.00   0.00  -0.02
     2   1     0.00   0.00   0.00     0.00  -0.00  -0.00     0.00  -0.00   0.25
     3   6    -0.00   0.03  -0.02    -0.00  -0.00   0.00     0.00   0.03  -0.01
     4   1     0.34  -0.20  -0.15     0.00  -0.00  -0.00     0.25  -0.14  -0.10
     5   1    -0.34  -0.20  -0.15     0.00   0.00   0.00    -0.25  -0.14  -0.10
     6   1     0.00  -0.01   0.55     0.00   0.00  -0.00     0.00  -0.01   0.35
     7   6     0.02   0.01   0.01     0.03   0.02   0.02    -0.02  -0.01  -0.01
     8   1    -0.01  -0.00  -0.28    -0.01  -0.01  -0.48     0.01   0.01   0.35
     9   1     0.00  -0.20   0.07     0.00  -0.34   0.13    -0.00   0.29  -0.10
    10   1    -0.17   0.10   0.07    -0.30   0.17   0.13     0.25  -0.14  -0.10
    11   6    -0.02   0.01   0.01     0.03  -0.02  -0.02     0.02  -0.01  -0.01
    12   1     0.17   0.10   0.07    -0.30  -0.17  -0.13    -0.25  -0.14  -0.10
    13   1    -0.00  -0.20   0.07     0.00   0.34  -0.13     0.00   0.29  -0.10
    14   1     0.01  -0.00  -0.28    -0.01   0.01   0.48    -0.01   0.01   0.35
                     31                     32                     33
                      E                      E                     A1
 Frequencies --   3105.4402              3105.4405              3114.2566
 Red. masses --      1.1010                 1.1011                 1.0997
 Frc consts  --      6.2561                 6.2561                 6.2842
 IR Inten    --      9.3293                 9.3204                94.8228
  Atom  AN      X      Y      Z        X      Y      Z        X      Y      Z
     1   6     0.00  -0.00   0.00     0.00   0.00  -0.00     0.00   0.00  -0.02
     2   1    -0.00   0.00  -0.00    -0.00  -0.00   0.00     0.00  -0.00   0.24
     3   6     0.00   0.00   0.00     0.00  -0.03  -0.07     0.00  -0.02  -0.05
     4   1    -0.02   0.01   0.01    -0.33   0.19   0.12    -0.22   0.13   0.08
     5   1    -0.02  -0.01  -0.01     0.33   0.19   0.12     0.22   0.13   0.08
     6   1     0.00   0.00  -0.00     0.00  -0.03   0.59     0.00  -0.02   0.40
     7   6    -0.02  -0.01   0.06    -0.01  -0.01   0.03     0.02   0.01  -0.05
     8   1    -0.02  -0.01  -0.51    -0.01  -0.01  -0.30     0.02   0.01   0.40
     9   1    -0.00   0.33  -0.11    -0.00   0.17  -0.05    -0.00  -0.26   0.08
    10   1     0.27  -0.16  -0.10     0.18  -0.10  -0.07    -0.22   0.13   0.08
    11   6    -0.02   0.01  -0.06     0.01  -0.01   0.03    -0.02   0.01  -0.05
    12   1     0.27   0.16   0.10    -0.18  -0.10  -0.07     0.22   0.13   0.08
    13   1    -0.00  -0.33   0.11     0.00   0.17  -0.05     0.00  -0.26   0.08
    14   1    -0.02   0.01   0.51     0.01  -0.01  -0.30    -0.02   0.01   0.40
                     34                     35                     36
                     A2                      E                      E
 Frequencies --   3116.6305              3120.3926              3120.3928
 Red. masses --      1.1031                 1.1020                 1.1020
 Frc consts  --      6.3131                 6.3217                 6.3217
 IR Inten    --      0.0000                51.0066                50.9240
  Atom  AN      X      Y      Z        X      Y      Z        X      Y      Z
     1   6     0.00   0.00  -0.00    -0.00   0.00  -0.00    -0.00  -0.00  -0.00
     2   1     0.00  -0.00   0.00     0.00  -0.00   0.00     0.00   0.00   0.00
     3   6    -0.05  -0.00  -0.00    -0.08   0.00   0.00    -0.00  -0.00  -0.00
     4   1     0.33  -0.20  -0.14     0.46  -0.28  -0.20    -0.01   0.01   0.00
     5   1     0.33   0.20   0.14     0.46   0.28   0.20     0.01   0.01   0.01
     6   1    -0.01  -0.00   0.00    -0.02   0.00  -0.00    -0.00  -0.00   0.02
     7   6     0.03  -0.05  -0.00    -0.02   0.03   0.00     0.03  -0.06   0.00
     8   1     0.01  -0.01   0.00    -0.00   0.01  -0.02     0.01  -0.01  -0.01
     9   1     0.01   0.38  -0.14    -0.01  -0.26   0.09     0.01   0.47  -0.17
    10   1    -0.33   0.18   0.14     0.25  -0.13  -0.10    -0.40   0.22   0.17
    11   6     0.03   0.05   0.00    -0.02  -0.03  -0.00    -0.03  -0.06   0.00
    12   1    -0.33  -0.18  -0.14     0.25   0.13   0.10     0.40   0.22   0.17
    13   1     0.01  -0.38   0.14    -0.01   0.26  -0.09    -0.01   0.47  -0.17
    14   1     0.01   0.01  -0.00    -0.00  -0.01   0.02    -0.01  -0.01  -0.01

 -------------------
 - Thermochemistry -
 -------------------
 Temperature   298.150 Kelvin.  Pressure   1.00000 Atm.
 Atom     1 has atomic number  6 and mass  12.00000
 Atom     2 has atomic number  1 and mass   1.00783
 Atom     3 has atomic number  6 and mass  12.00000
 Atom     4 has atomic number  1 and mass   1.00783
 Atom     5 has atomic number  1 and mass   1.00783
 Atom     6 has atomic number  1 and mass   1.00783
 Atom     7 has atomic number  6 and mass  12.00000
 Atom     8 has atomic number  1 and mass   1.00783
 Atom     9 has atomic number  1 and mass   1.00783
 Atom    10 has atomic number  1 and mass   1.00783
 Atom    11 has atomic number  6 and mass  12.00000
 Atom    12 has atomic number  1 and mass   1.00783
 Atom    13 has atomic number  1 and mass   1.00783
 Atom    14 has atomic number  1 and mass   1.00783
 Molecular mass:    58.07825 amu.
 Principal axes and moments of inertia in atomic units:
                           1         2         3
     Eigenvalues --   230.28186 230.28186 397.27722
           X            0.15160   0.98844   0.00000
           Y            0.98844  -0.15160   0.00000
           Z           -0.00000  -0.00000   1.00000
 This molecule is an oblate symmetric top.
 Rotational symmetry number  3.
 Rotational temperatures (Kelvin)      0.37612     0.37612     0.21802
 Rotational constants (GHZ):           7.83710     7.83710     4.54278
 Zero-point vibrational energy     347054.5 (Joules/Mol)
                                   82.94801 (Kcal/Mol)
 Warning -- explicit consideration of   6 degrees of freedom as
           vibrations may cause significant error
 Vibrational temperatures:    307.67   382.03   382.03   537.19   537.39
          (Kelvin)            633.33  1170.54  1346.96  1347.21  1389.41
                             1421.53  1421.70  1734.54  1734.57  1753.62
                             1970.57  1970.77  2029.15  2029.15  2064.04
                             2137.27  2146.40  2146.42  2173.57  2173.58
                             2185.13  4364.11  4368.12  4368.12  4376.00
                             4468.04  4468.04  4480.72  4484.14  4489.55
                             4489.55
 
 Zero-point correction=                           0.132186 (Hartree/Particle)
 Thermal correction to Energy=                    0.137836
 Thermal correction to Enthalpy=                  0.138780
 Thermal correction to Gibbs Free Energy=         0.105657
 Sum of electronic and zero-point Energies=           -158.334774
 Sum of electronic and thermal Energies=              -158.329124
 Sum of electronic and thermal Enthalpies=            -158.328180
 Sum of electronic and thermal Free Energies=         -158.361303
 
                     E (Thermal)             CV                S
                      KCal/Mol        Cal/Mol-Kelvin    Cal/Mol-Kelvin
 Total                   86.493             19.998             69.714
 Electronic               0.000              0.000              0.000
 Translational            0.889              2.981             38.098
 Rotational               0.889              2.981             22.375
 Vibrational             84.716             14.036              9.240
 Vibration     1          0.644              1.820              2.011
 Vibration     2          0.671              1.736              1.625
 Vibration     3          0.671              1.736              1.625
 Vibration     4          0.745              1.527              1.066
 Vibration     5          0.745              1.526              1.065
 Vibration     6          0.800              1.383              0.826
                       Q            Log10(Q)             Ln(Q)
 Total Bot       0.251970D-48        -48.598651       -111.902530
 Total V=0       0.159466D+13         12.202668         28.097682
 Vib (Bot)       0.836264D-60        -60.077657       -138.333916
 Vib (Bot)    1  0.927345D+00         -0.032759         -0.075430
 Vib (Bot)    2  0.729502D+00         -0.136973         -0.315393
 Vib (Bot)    3  0.729499D+00         -0.136975         -0.315397
 Vib (Bot)    4  0.486492D+00         -0.312924         -0.720535
 Vib (Bot)    5  0.486264D+00         -0.313128         -0.721003
 Vib (Bot)    6  0.392664D+00         -0.405979         -0.934801
 Vib (V=0)       0.529253D+01          0.723663          1.666296
 Vib (V=0)    1  0.155355D+01          0.191325          0.440543
 Vib (V=0)    2  0.138441D+01          0.141263          0.325271
 Vib (V=0)    3  0.138440D+01          0.141263          0.325269
 Vib (V=0)    4  0.119762D+01          0.078319          0.180337
 Vib (V=0)    5  0.119746D+01          0.078262          0.180204
 Vib (V=0)    6  0.113576D+01          0.055285          0.127298
 Electronic      0.100000D+01          0.000000          0.000000
 Translational   0.173970D+08          7.240474         16.671808
 Rotational      0.173193D+05          4.238531          9.759578
 ***** Axes restored to original set *****
 -------------------------------------------------------------------
 Center     Atomic                   Forces (Hartrees/Bohr)
 Number     Number              X              Y              Z
 -------------------------------------------------------------------
      1        6          -0.000203960    0.000000032   -0.000000020
      2        1           0.000054359   -0.000000009    0.000000005
      3        6           0.000057147   -0.000014975   -0.000025913
      4        1           0.000014197   -0.000048460   -0.000021357
      5        1           0.000014208    0.000005723   -0.000052645
      6        1          -0.000035684    0.000009805    0.000016967
      7        6           0.000057142   -0.000014972    0.000025926
      8        1          -0.000035681    0.000009803   -0.000016975
      9        1           0.000014198    0.000005730    0.000052647
     10        1           0.000014193   -0.000048458    0.000021366
     11        6           0.000057152    0.000029920    0.000000004
     12        1           0.000014212    0.000042724   -0.000031285
     13        1           0.000014206    0.000042728    0.000031282
     14        1          -0.000035687   -0.000019591   -0.000000002
 -------------------------------------------------------------------
 Cartesian Forces:  Max     0.000203960 RMS     0.000043657
 FormGI is forming the generalized inverse of G from B-inverse, IUseBI=4.

 GradGradGradGradGradGradGradGradGradGradGradGradGradGradGradGradGradGrad
 Berny optimization.
 Internal  Forces:  Max     0.000075812 RMS     0.000029712
 Search for a local minimum.
 Step number   1 out of a maximum of    2
 All quantities printed in internal units (Hartrees-Bohrs-Radians)
 Second derivative matrix not updated -- analytic derivatives used.
 ITU=  0
     Eigenvalues ---    0.00212   0.00315   0.00315   0.03584   0.04224
     Eigenvalues ---    0.04226   0.04522   0.04614   0.04629   0.04630
     Eigenvalues ---    0.04651   0.04651   0.12027   0.12027   0.12233
     Eigenvalues ---    0.12245   0.12585   0.13920   0.14642   0.14642
     Eigenvalues ---    0.15272   0.18715   0.18717   0.29229   0.29230
     Eigenvalues ---    0.30934   0.33287   0.33440   0.33440   0.33660
     Eigenvalues ---    0.33669   0.33940   0.33940   0.34444   0.34444
     Eigenvalues ---    0.34691
 Angle between quadratic step and forces=  48.42 degrees.
 Linear search not attempted -- first point.
 Iteration  1 RMS(Cart)=  0.00025352 RMS(Int)=  0.00000005
 Iteration  2 RMS(Cart)=  0.00000006 RMS(Int)=  0.00000003
 ClnCor:  largest displacement from symmetrization is 4.23D-07 for atom    12.
 Variable       Old X    -DE/DX   Delta X   Delta X   Delta X     New X
                                 (Linear)    (Quad)   (Total)
    R1        2.07031  -0.00005   0.00000  -0.00021  -0.00021   2.07011
    R2        2.88335  -0.00008   0.00000  -0.00018  -0.00018   2.88317
    R3        2.88335  -0.00008   0.00000  -0.00018  -0.00018   2.88317
    R4        2.88335  -0.00008   0.00000  -0.00018  -0.00018   2.88317
    R5        2.06377  -0.00005   0.00000  -0.00014  -0.00014   2.06363
    R6        2.06377  -0.00005   0.00000  -0.00014  -0.00014   2.06363
    R7        2.06740  -0.00003   0.00000  -0.00012  -0.00012   2.06728
    R8        2.06740  -0.00003   0.00000  -0.00012  -0.00012   2.06728
    R9        2.06377  -0.00005   0.00000  -0.00014  -0.00014   2.06363
   R10        2.06377  -0.00005   0.00000  -0.00014  -0.00014   2.06363
   R11        2.06377  -0.00005   0.00000  -0.00014  -0.00014   2.06363
   R12        2.06377  -0.00005   0.00000  -0.00014  -0.00014   2.06363
   R13        2.06740  -0.00003   0.00000  -0.00012  -0.00012   2.06728
    A1        1.88338   0.00001   0.00000   0.00028   0.00028   1.88366
    A2        1.88338   0.00001   0.00000   0.00028   0.00028   1.88366
    A3        1.88338   0.00001   0.00000   0.00028   0.00028   1.88366
    A4        1.93708  -0.00001   0.00000  -0.00026  -0.00026   1.93682
    A5        1.93708  -0.00001   0.00000  -0.00026  -0.00026   1.93682
    A6        1.93708  -0.00001   0.00000  -0.00026  -0.00026   1.93682
    A7        1.94307  -0.00003   0.00000  -0.00014  -0.00014   1.94293
    A8        1.94307  -0.00003   0.00000  -0.00014  -0.00014   1.94293
    A9        1.92902   0.00004   0.00000   0.00021   0.00021   1.92923
   A10        1.88477   0.00003   0.00000   0.00011   0.00011   1.88487
   A11        1.88071  -0.00000   0.00000  -0.00002  -0.00002   1.88069
   A12        1.88071  -0.00000   0.00000  -0.00002  -0.00002   1.88069
   A13        1.92902   0.00004   0.00000   0.00021   0.00021   1.92923
   A14        1.94307  -0.00003   0.00000  -0.00014  -0.00014   1.94293
   A15        1.94307  -0.00003   0.00000  -0.00014  -0.00014   1.94293
   A16        1.88071  -0.00000   0.00000  -0.00002  -0.00002   1.88069
   A17        1.88071  -0.00000   0.00000  -0.00002  -0.00002   1.88069
   A18        1.88477   0.00003   0.00000   0.00011   0.00011   1.88487
   A19        1.94307  -0.00003   0.00000  -0.00014  -0.00014   1.94293
   A20        1.94307  -0.00003   0.00000  -0.00014  -0.00014   1.94293
   A21        1.92902   0.00004   0.00000   0.00021   0.00021   1.92923
   A22        1.88477   0.00003   0.00000   0.00011   0.00011   1.88487
   A23        1.88071  -0.00000   0.00000  -0.00002  -0.00002   1.88069
   A24        1.88071  -0.00000   0.00000  -0.00002  -0.00002   1.88069
    D1       -1.05206   0.00000   0.00000   0.00002   0.00002  -1.05204
    D2        1.05206  -0.00000   0.00000  -0.00002  -0.00002   1.05204
    D3        3.14159   0.00000   0.00000   0.00000  -0.00000   3.14159
    D4        1.00815   0.00002   0.00000   0.00038   0.00038   1.00853
    D5        3.11227   0.00001   0.00000   0.00033   0.00033   3.11260
    D6       -1.08139   0.00002   0.00000   0.00036   0.00036  -1.08103
    D7       -3.11227  -0.00001   0.00000  -0.00033  -0.00033  -3.11260
    D8       -1.00815  -0.00002   0.00000  -0.00038  -0.00038  -1.00853
    D9        1.08139  -0.00002   0.00000  -0.00036  -0.00036   1.08103
   D10        3.14159  -0.00000   0.00000  -0.00000  -0.00000   3.14159
   D11       -1.05206   0.00000   0.00000   0.00002   0.00002  -1.05204
   D12        1.05206  -0.00000   0.00000  -0.00002  -0.00002   1.05204
   D13        1.08139  -0.00002   0.00000  -0.00036  -0.00036   1.08103
   D14       -3.11227  -0.00001   0.00000  -0.00034  -0.00033  -3.11260
   D15       -1.00815  -0.00002   0.00000  -0.00038  -0.00038  -1.00853
   D16       -1.08139   0.00002   0.00000   0.00036   0.00036  -1.08103
   D17        1.00815   0.00002   0.00000   0.00038   0.00038   1.00853
   D18        3.11227   0.00001   0.00000   0.00033   0.00033   3.11260
   D19       -1.05206   0.00000   0.00000   0.00002   0.00002  -1.05204
   D20        1.05206  -0.00000   0.00000  -0.00002  -0.00002   1.05204
   D21        3.14159   0.00000   0.00000   0.00000  -0.00000   3.14159
   D22        1.00815   0.00002   0.00000   0.00038   0.00038   1.00853
   D23        3.11227   0.00001   0.00000   0.00034   0.00033   3.11260
   D24       -1.08139   0.00002   0.00000   0.00036   0.00036  -1.08103
   D25       -3.11227  -0.00001   0.00000  -0.00033  -0.00033  -3.11260
   D26       -1.00815  -0.00002   0.00000  -0.00038  -0.00038  -1.00853
   D27        1.08139  -0.00002   0.00000  -0.00036  -0.00036   1.08103
         Item               Value     Threshold  Converged?
 Maximum Force            0.000076     0.000450     YES
 RMS     Force            0.000030     0.000300     YES
 Maximum Displacement     0.000669     0.001800     YES
 RMS     Displacement     0.000254     0.001200     YES
 Predicted change in Energy=-1.444532D-07
 Optimization completed.
    -- Stationary point found.
                           ----------------------------
                           !   Optimized Parameters   !
                           ! (Angstroms and Degrees)  !
 --------------------------                            --------------------------
 ! Name  Definition              Value          Derivative Info.                !
 --------------------------------------------------------------------------------
 ! R1    R(1,2)                  1.0956         -DE/DX =   -0.0001              !
 ! R2    R(1,3)                  1.5258         -DE/DX =   -0.0001              !
 ! R3    R(1,7)                  1.5258         -DE/DX =   -0.0001              !
 ! R4    R(1,11)                 1.5258         -DE/DX =   -0.0001              !
 ! R5    R(3,4)                  1.0921         -DE/DX =   -0.0001              !
 ! R6    R(3,5)                  1.0921         -DE/DX =   -0.0001              !
 ! R7    R(3,6)                  1.094          -DE/DX =    0.0                 !
 ! R8    R(7,8)                  1.094          -DE/DX =    0.0                 !
 ! R9    R(7,9)                  1.0921         -DE/DX =   -0.0001              !
 ! R10   R(7,10)                 1.0921         -DE/DX =   -0.0001              !
 ! R11   R(11,12)                1.0921         -DE/DX =   -0.0001              !
 ! R12   R(11,13)                1.0921         -DE/DX =   -0.0001              !
 ! R13   R(11,14)                1.094          -DE/DX =    0.0                 !
 ! A1    A(2,1,3)              107.9095         -DE/DX =    0.0                 !
 ! A2    A(2,1,7)              107.9095         -DE/DX =    0.0                 !
 ! A3    A(2,1,11)             107.9095         -DE/DX =    0.0                 !
 ! A4    A(3,1,7)              110.9867         -DE/DX =    0.0                 !
 ! A5    A(3,1,11)             110.9867         -DE/DX =    0.0                 !
 ! A6    A(7,1,11)             110.9867         -DE/DX =    0.0                 !
 ! A7    A(1,3,4)              111.3296         -DE/DX =    0.0                 !
 ! A8    A(1,3,5)              111.3296         -DE/DX =    0.0                 !
 ! A9    A(1,3,6)              110.5247         -DE/DX =    0.0                 !
 ! A10   A(4,3,5)              107.9892         -DE/DX =    0.0                 !
 ! A11   A(4,3,6)              107.7568         -DE/DX =    0.0                 !
 ! A12   A(5,3,6)              107.7568         -DE/DX =    0.0                 !
 ! A13   A(1,7,8)              110.5247         -DE/DX =    0.0                 !
 ! A14   A(1,7,9)              111.3296         -DE/DX =    0.0                 !
 ! A15   A(1,7,10)             111.3296         -DE/DX =    0.0                 !
 ! A16   A(8,7,9)              107.7568         -DE/DX =    0.0                 !
 ! A17   A(8,7,10)             107.7568         -DE/DX =    0.0                 !
 ! A18   A(9,7,10)             107.9892         -DE/DX =    0.0                 !
 ! A19   A(1,11,12)            111.3296         -DE/DX =    0.0                 !
 ! A20   A(1,11,13)            111.3296         -DE/DX =    0.0                 !
 ! A21   A(1,11,14)            110.5247         -DE/DX =    0.0                 !
 ! A22   A(12,11,13)           107.9892         -DE/DX =    0.0                 !
 ! A23   A(12,11,14)           107.7568         -DE/DX =    0.0                 !
 ! A24   A(13,11,14)           107.7568         -DE/DX =    0.0                 !
 ! D1    D(2,1,3,4)            -60.2787         -DE/DX =    0.0                 !
 ! D2    D(2,1,3,5)             60.2787         -DE/DX =    0.0                 !
 ! D3    D(2,1,3,6)            180.0            -DE/DX =    0.0                 !
 ! D4    D(7,1,3,4)             57.7625         -DE/DX =    0.0                 !
 ! D5    D(7,1,3,5)            178.3199         -DE/DX =    0.0                 !
 ! D6    D(7,1,3,6)            -61.9588         -DE/DX =    0.0                 !
 ! D7    D(11,1,3,4)          -178.3199         -DE/DX =    0.0                 !
 ! D8    D(11,1,3,5)           -57.7625         -DE/DX =    0.0                 !
 ! D9    D(11,1,3,6)            61.9588         -DE/DX =    0.0                 !
 ! D10   D(2,1,7,8)            180.0            -DE/DX =    0.0                 !
 ! D11   D(2,1,7,9)            -60.2787         -DE/DX =    0.0                 !
 ! D12   D(2,1,7,10)            60.2787         -DE/DX =    0.0                 !
 ! D13   D(3,1,7,8)             61.9588         -DE/DX =    0.0                 !
 ! D14   D(3,1,7,9)           -178.3199         -DE/DX =    0.0                 !
 ! D15   D(3,1,7,10)           -57.7625         -DE/DX =    0.0                 !
 ! D16   D(11,1,7,8)           -61.9588         -DE/DX =    0.0                 !
 ! D17   D(11,1,7,9)            57.7625         -DE/DX =    0.0                 !
 ! D18   D(11,1,7,10)          178.3199         -DE/DX =    0.0                 !
 ! D19   D(2,1,11,12)          -60.2787         -DE/DX =    0.0                 !
 ! D20   D(2,1,11,13)           60.2787         -DE/DX =    0.0                 !
 ! D21   D(2,1,11,14)          180.0            -DE/DX =    0.0                 !
 ! D22   D(3,1,11,12)           57.7625         -DE/DX =    0.0                 !
 ! D23   D(3,1,11,13)          178.3199         -DE/DX =    0.0                 !
 ! D24   D(3,1,11,14)          -61.9588         -DE/DX =    0.0                 !
 ! D25   D(7,1,11,12)         -178.3199         -DE/DX =    0.0                 !
 ! D26   D(7,1,11,13)          -57.7625         -DE/DX =    0.0                 !
 ! D27   D(7,1,11,14)           61.9588         -DE/DX =    0.0                 !
 --------------------------------------------------------------------------------
 GradGradGradGradGradGradGradGradGradGradGradGradGradGradGradGradGradGrad


 ----------------------------------------------------------------------

 Electric dipole moment (input orientation):
 (Debye = 10**-18 statcoulomb cm , SI units = C m)
                  (au)            (Debye)         (10**-30 SI)
   Tot        0.550233D-01      0.139855D+00      0.466507D+00
   x         -0.550233D-01     -0.139855D+00     -0.466507D+00
   y          0.000000D+00      0.000000D+00      0.000000D+00
   z          0.000000D+00      0.000000D+00      0.000000D+00

 Dipole polarizability, Alpha (input orientation).
 (esu units = cm**3 , SI units = C**2 m**2 J**-1)
 Alpha(0;0):
               (au)            (10**-24 esu)      (10**-40 SI)
   iso        0.506250D+02      0.750186D+01      0.834694D+01
   aniso      0.576366D+01      0.854086D+00      0.950299D+00
   xx         0.467826D+02      0.693247D+01      0.771341D+01
   yx         0.253301D-02      0.375354D-03      0.417637D-03
   yy         0.525471D+02      0.778668D+01      0.866385D+01
   zx         0.226634D-02      0.335836D-03      0.373668D-03
   zy        -0.148944D-02     -0.220713D-03     -0.245576D-03
   zz         0.525454D+02      0.778642D+01      0.866356D+01

 ----------------------------------------------------------------------

 Dipole orientation:
     6          0.00020857          0.54428545          2.04747055
     1          0.00020857          0.54428545          4.11778317
     6          2.37638983          1.91588304          1.16079663
     1          2.41422793          3.86540550          1.83686815
     1          4.08347160          0.97357662          1.83686815
     1          2.45808727          1.96304106         -0.90444612
     6         -2.37572041          1.91631999          1.16079663
     1         -2.45740918          1.96349304         -0.90444612
     1         -4.08297544          0.97432752          1.83686815
     1         -2.41320000          3.86584939          1.83686815
     6         -0.00004371         -2.19934667          1.16079663
     1          1.66937322         -3.20687666          1.83686815
     1         -1.66964589         -3.20656964          1.83686815
     1         -0.00005238         -2.29367774         -0.90444612

 Electric dipole moment (dipole orientation):
 (Debye = 10**-18 statcoulomb cm , SI units = C m)
                  (au)            (Debye)         (10**-30 SI)
   Tot        0.550233D-01      0.139855D+00      0.466507D+00
   x          0.000000D+00      0.000000D+00      0.000000D+00
   y          0.000000D+00      0.000000D+00      0.000000D+00
   z          0.550233D-01      0.139855D+00      0.466507D+00

 Dipole polarizability, Alpha (dipole orientation).
 (esu units = cm**3 , SI units = C**2 m**2 J**-1)
 Alpha(0;0):
               (au)            (10**-24 esu)      (10**-40 SI)
   iso        0.506250D+02      0.750186D+01      0.834694D+01
   aniso      0.576366D+01      0.854086D+00      0.950299D+00
   xx         0.525454D+02      0.778642D+01      0.866356D+01
   yx        -0.148897D-02     -0.220643D-03     -0.245499D-03
   yy         0.525471D+02      0.778668D+01      0.866385D+01
   zx        -0.282025D-02     -0.417917D-03     -0.464996D-03
   zy        -0.162793D-02     -0.241235D-03     -0.268410D-03
   zz         0.467826D+02      0.693247D+01      0.771341D+01

 ----------------------------------------------------------------------
 1\1\GINC-N7664\Freq\RwB97XD\def2TZVP\C4H10\JIAMINGD\22-Apr-2025\0\\#N 
 Geom=AllCheck Guess=TCheck SCRF=Check GenChk RwB97XD/def2TZVP Freq\\Ti
 tle Card Required\\0,1\C,-1.0834295495,0.2881934737,-0.0000388715\H,-2
 .1789917888,0.2883653749,-0.000144082\C,-0.6142287505,1.0141353348,1.2
 573132504\H,-0.9718304235,2.045837448,1.277140085\H,-0.9721553664,0.51
 5686155,2.160705891\H,0.4786503915,1.03892559,1.3006467114\C,-0.613987
 2803,1.0139719488,-1.2573951833\H,0.4789001638,1.0387565865,-1.3005219
 812\H,-0.9717404027,0.515405378,-2.1607917675\H,-0.9715851262,2.045671
 4725,-1.2774247573\C,-0.6144497409,-1.1637477281,0.0001004971\H,-0.972
 3798594,-1.6967148649,0.8835671755\H,-0.972210193,-1.6968296663,-0.883
 3656406\H,0.4784218029,-1.2138370618,0.0002086924\\Version=ES64L-G16Re
 vA.03\State=1-A1\HF=-158.4669601\RMSD=7.219e-10\RMSF=4.366e-05\ZeroPoi
 nt=0.1321861\Thermal=0.1378357\Dipole=-0.0550233,0.0000086,-0.0000053\
 DipoleDeriv=0.107912,0.0000124,0.0000056,-0.0001363,0.1507752,-0.00038
 65,-0.0002518,-0.0003864,0.150329,-0.1922448,0.0000267,-0.0000225,0.00
 0256,-0.0050123,0.0001148,0.0003745,0.0001147,-0.0048797,0.1103363,-0.
 0067026,-0.0115876,-0.016618,0.0372822,-0.0327949,-0.0287589,-0.032791
 3,-0.0005825,0.0393128,0.0746213,-0.0042265,0.0561269,-0.1600929,-0.04
 57326,-0.020909,0.0053243,0.0444419,0.0392666,-0.0409816,0.0625796,-0.
 0461944,0.0108537,0.1039463,0.0382062,0.0528982,-0.1264583,-0.1606786,
 -0.021649,-0.0375746,0.0194269,0.0569976,-0.0140049,0.0335603,-0.01402
 ,0.0408213,0.1101399,-0.0068086,0.0117189,-0.0166148,0.0370094,0.03263
 51,0.0286415,0.0325676,-0.00054,-0.160713,-0.0216615,0.0374892,0.01931
 22,0.0569922,0.0140395,-0.0333495,0.0140836,0.0408026,0.0393835,-0.040
 8587,-0.0625071,-0.0461067,0.0109875,-0.1039064,-0.0382653,-0.0530181,
 -0.1265058,0.039338,0.0745958,0.0041318,0.0561449,-0.1601469,0.0458963
 ,0.0208413,-0.0050159,0.0444078,0.1101548,0.0135119,-0.0000287,0.03307
 04,-0.0194011,0.0000234,-0.0000624,0.0000873,0.0558556,0.0393009,-0.03
 37541,0.0667195,-0.0100495,-0.024393,0.073307,0.0591084,0.1242173,-0.0
 91309,0.0393926,-0.0337094,-0.0666331,-0.0100998,-0.0241939,-0.0733127
 ,-0.0590764,-0.1242077,-0.0913336,-0.1607115,0.0433589,-0.0000619,-0.0
 38476,0.0326708,0.0000396,0.0000136,0.0000106,0.0651225\Polar=46.78259
 68,0.002533,52.5471083,0.0022663,-0.0014894,52.5453904\Quadrupole=0.32
 00979,-0.1600489,-0.160049,-0.0000753,0.0000461,0.\PG=C03V [C3(C1H1),3
 SGV(C1H1),X(H6)]\NImag=0\\0.59952948,-0.00000285,0.48536622,0.00003705
 ,0.00003356,0.48540497,-0.30022702,0.00004036,-0.00002284,0.32706788,0
 .00003233,-0.04807395,-0.00000117,-0.00003110,0.05770695,-0.00003674,-
 0.00000117,-0.04807530,0.00004521,0.00001541,0.05772475,-0.09312977,-0
 .01869675,-0.03238421,-0.01076714,-0.01711045,-0.02963564,0.55777665,-
 0.01717736,-0.10400529,-0.04401250,-0.00049866,-0.00088415,-0.00134744
 ,-0.01655916,0.55938915,-0.02975295,-0.04401306,-0.15482686,-0.0008675
 0,-0.00135355,-0.00245058,-0.02868638,-0.04133739,0.51165710,0.0029729
 6,-0.01135468,0.00010182,0.00043367,-0.00012816,0.00068369,-0.07753859
 ,0.08437163,0.00098181,0.07961364,0.00571042,-0.01456117,0.00168460,-0
 .00057753,0.00021347,0.00018533,0.08374022,-0.28263882,-0.00186603,-0.
 09133437,0.30741324,0.01105219,-0.02578319,-0.00013953,-0.00000568,0.0
 0066796,0.00103522,0.00036219,-0.00033237,-0.04764200,0.00075473,0.003
 90930,0.05045750,0.00297680,0.00576286,-0.00978311,0.00043402,0.000656
 15,0.00023097,-0.07759191,-0.04135332,0.07362381,0.00345422,0.00498942
 ,-0.01026159,0.07967213,0.00672129,0.00668614,-0.01351309,0.00028364,0
 .00046015,0.00081049,-0.04157462,-0.10538656,0.10192723,-0.01139139,-0
 .01297655,0.02468717,0.04634075,0.11125297,0.01047952,0.01394807,-0.02
 139069,-0.00050300,0.00032816,0.00078820,0.07276673,0.10039389,-0.2248
 4093,-0.00080811,-0.00072147,0.00085318,-0.07879205,-0.10925926,0.2465
 5929,-0.01259316,-0.00030297,-0.00052894,0.00096578,-0.00126623,-0.002
 19271,-0.30707227,-0.00379415,-0.00666604,-0.00962525,-0.00077406,0.00
 000452,-0.00963493,0.00039385,-0.00067057,0.33490948,-0.01687703,-0.00
 130529,-0.00056098,-0.00108887,-0.00109797,-0.00292097,-0.00346235,-0.
 04759993,0.00030951,0.03109499,0.00174221,0.00058042,-0.01563942,-0.00
 070917,-0.00127568,0.00566980,0.04774469,-0.02923176,-0.00055488,-0.00
 195663,-0.00188555,-0.00292103,-0.00447084,-0.00609143,0.00030939,-0.0
 4724583,-0.00011373,0.00014467,-0.00111378,0.02687193,-0.00084575,0.00
 134728,0.00992505,0.00252483,0.05066409,-0.09313078,-0.01870313,0.0324
 0120,-0.01077811,-0.01710578,0.02963020,0.00355677,0.00540625,-0.00894
 719,0.00001391,0.00015021,0.00054599,-0.00024619,-0.00084692,-0.003001
 49,0.00083821,0.00042284,-0.00141000,0.55776562,-0.01718215,-0.1039790
 9,0.04400837,-0.00049679,-0.00089294,0.00134138,0.00540983,0.00814469,
 -0.01260712,0.00012152,0.00065820,-0.00114759,-0.00107918,-0.00143139,
 -0.00426771,0.00016689,0.00014004,0.00006362,-0.01656337,0.55939989,0.
 02976662,0.04401251,-0.15483354,0.00085814,0.00134393,-0.00245424,0.00
 895363,0.01260274,-0.03360994,0.00042655,0.00100741,0.00144663,-0.0016
 1574,-0.00240629,-0.00384251,0.00066086,0.00084213,0.00173034,0.028697
 39,0.04132801,0.51165737,-0.01259950,-0.00029960,0.00052025,0.00095836
 ,-0.00127229,0.00220193,0.00083806,0.00016682,-0.00066105,-0.00006760,
 -0.00004120,0.00000083,0.00038375,-0.00001355,0.00000937,0.00037314,0.
 00030987,0.00080040,-0.30707471,-0.00379323,0.00661663,0.33491329,-0.0
 1686899,-0.00131323,0.00055597,-0.00109537,-0.00110175,0.00292725,0.00
 042319,0.00013992,-0.00084184,0.00015693,-0.00002205,0.00007810,0.0000
 1228,-0.00014483,-0.00012970,0.00030976,0.00031541,0.00001962,-0.00346
 150,-0.04760001,-0.00031013,0.00566900,0.04774403,0.02922433,0.0005517
 2,-0.00195938,0.00189683,0.00292846,-0.00448055,0.00140977,-0.00006339
 ,0.00173060,-0.00006234,-0.00004189,-0.00006189,-0.00038210,0.00002181
 ,0.00032446,-0.00080031,-0.00001964,-0.00026881,0.00604198,-0.00031007
 ,-0.04724331,-0.00987120,-0.00252336,0.05066094,0.00297418,0.00576527,
 0.00978248,0.00043522,0.00065772,-0.00023268,-0.00024708,-0.00107979,0
 .00161657,-0.00010667,-0.00024256,-0.00016817,0.00062272,0.00007465,0.
 00056652,0.00038368,0.00001230,0.00038211,-0.07756380,-0.04134361,-0.0
 7359015,-0.00962989,-0.01564316,-0.02687201,0.07964187,0.00671514,0.00
 667814,0.01350338,0.00028720,0.00046396,-0.00081371,-0.00084699,-0.001
 43052,0.00240582,-0.00017250,0.00027908,0.00022379,0.00007443,0.000731
 46,0.00077636,-0.00001355,-0.00014481,-0.00002175,-0.04156449,-0.10541
 286,-0.10195074,0.00039378,-0.00070890,0.00084610,0.04633000,0.1112813
 6,-0.01047265,-0.01394925,-0.02139002,0.00049598,-0.00033541,0.0007959
 6,0.00300229,0.00426719,-0.00384249,0.00010737,0.00004108,0.00034266,-
 0.00056609,-0.00077666,-0.00167285,-0.00000936,0.00012976,0.00032452,-
 0.07273304,-0.10041735,-0.22484275,0.00066841,0.00127294,0.00134197,0.
 07875397,0.10928574,0.24656115,0.00297215,-0.01135312,-0.00010396,0.00
 043447,-0.00012842,-0.00068445,0.00001410,0.00012124,-0.00042684,0.000
 19514,0.00009234,-0.00019296,-0.00010668,-0.00017247,-0.00010744,-0.00
 006762,0.00015695,0.00006232,-0.07753833,0.08437143,-0.00099851,-0.009
 62527,0.03109512,0.00010806,0.00345210,-0.01138654,0.00081009,0.079613
 93,0.00570968,-0.01456531,-0.00169025,-0.00057598,0.00021415,-0.000187
 53,0.00015033,0.00065822,-0.00100727,0.00009226,0.00061362,0.00058975,
 -0.00024253,0.00027904,-0.00004112,-0.00004120,-0.00002206,0.00004188,
 0.08373981,-0.28263852,0.00191265,-0.00077403,0.00174212,-0.00014519,0
 .00499061,-0.01297967,0.00072423,-0.09133371,0.30741222,-0.01105326,0.
 02577340,-0.00015283,0.00000297,-0.00066875,0.00103960,-0.00054629,0.0
 0114772,0.00144643,0.00019308,-0.00058988,-0.00049863,0.00016811,-0.00
 022381,0.00034271,-0.00000082,-0.00007808,-0.00006188,-0.00037881,0.00
 037911,-0.04764255,-0.00000605,-0.00057482,-0.00111367,0.01026144,-0.0
 2468756,0.00085842,-0.00073727,-0.00396023,0.05045824,-0.09310793,0.03
 738408,-0.00000432,-0.01076689,0.03421580,-0.00000534,0.00355332,-0.01
 045446,0.00020904,-0.00024643,-0.00217556,-0.00223362,0.00001400,0.000
 39835,0.00040332,0.00083788,-0.00143263,-0.00033822,0.00355512,-0.0104
 6038,-0.00020656,0.00083791,-0.00143248,0.00033839,0.00001414,0.000398
 15,-0.00040352,-0.00024719,-0.00217597,0.00223480,0.55778673,0.0343419
 7,-0.18025694,0.00000619,0.00099397,-0.00323791,-0.00000287,0.00504283
 ,-0.02317236,-0.00547288,-0.00085961,-0.00034954,-0.00178188,0.0003088
 5,0.00131008,0.00138371,0.00048873,0.00094110,0.00130451,0.00504060,-0
 .02316766,0.00547656,0.00048892,0.00094086,-0.00130442,0.00030907,0.00
 131000,-0.00138372,-0.00085973,-0.00034883,0.00178112,0.03311206,0.487
 78080,-0.00000401,0.00000261,-0.07857854,-0.00000325,0.00000069,-0.000
 12049,0.00915251,-0.03068844,-0.00228944,-0.00174265,-0.00364370,-0.00
 492413,0.00031808,-0.00077124,0.00079466,0.00047505,0.00052539,0.00092
 961,-0.00915205,0.03068915,-0.00229594,-0.00047513,-0.00052566,0.00092
 982,-0.00031827,0.00077125,0.00079460,0.00174366,0.00364268,-0.0049240
 7,-0.00000460,0.00000938,0.58325536,0.00297190,0.00558005,-0.00987587,
 0.00043457,-0.00052842,-0.00045333,0.00001383,-0.00042979,-0.00010807,
 -0.00010654,-0.00000667,-0.00020318,0.00019508,-0.00021344,-0.00001685
 ,-0.00006764,-0.00002448,0.00016706,-0.00024549,0.00193801,0.00012634,
 0.00038378,0.00032469,-0.00020180,-0.00010663,-0.00002425,0.00029414,0
 .00062269,0.00045276,-0.00034733,-0.07759215,-0.04306946,0.07263321,0.
 07967186,-0.01243756,-0.01417890,0.02599604,0.00029076,0.00120413,-0.0
 0009720,-0.00054817,0.00118897,0.00145381,0.00026703,0.00044142,-0.000
 12993,0.00012118,-0.00022061,-0.00107136,0.00001991,-0.00003625,-0.000
 08632,0.00302169,-0.00613058,-0.00155454,-0.00000140,0.00016031,-0.000
 30592,0.00017934,0.00021203,-0.00000249,-0.00052802,-0.00107162,0.0018
 1778,-0.04221673,-0.10733016,0.10151652,0.04505111,0.11806828,-0.00058
 011,-0.00146726,-0.00053899,-0.00049717,0.00038388,0.00004952,-0.00014
 327,-0.00070115,0.00091594,-0.00012605,0.00005269,0.00018019,0.0001764
 3,0.00010814,0.00033565,-0.00003609,0.00003369,-0.00004766,-0.00076754
 ,0.00030711,0.00085598,0.00001636,-0.00015447,0.00001929,0.00009564,-0
 .00018514,0.00040967,0.00021868,0.00026460,0.00013025,0.07239644,0.103
 04997,-0.22289710,-0.07953731,-0.11319504,0.23974424,0.00297007,0.0055
 8479,0.00987575,0.00043497,-0.00052999,0.00045343,-0.00024562,0.001938
 05,-0.00012680,0.00062267,0.00045285,0.00034737,-0.00010655,-0.0000243
 3,-0.00029424,0.00038375,0.00032469,0.00020183,0.00001378,-0.00042991,
 0.00010795,-0.00006762,-0.00002449,-0.00016706,0.00019511,-0.00021341,
 0.00001685,-0.00010660,-0.00000663,0.00020313,-0.07756430,-0.04305911,
 -0.07259971,0.00345617,0.00639630,0.00946023,0.07964132,-0.01242776,-0
 .01418092,-0.02599531,0.00028623,0.00121058,0.00009539,0.00302149,-0.0
 0613042,0.00155603,-0.00052770,-0.00107189,-0.00181773,0.00017933,0.00
 021205,0.00000255,-0.00000146,0.00016037,0.00030590,-0.00054788,0.0011
 8887,-0.00145395,0.00001990,-0.00003624,0.00008632,0.00012095,-0.00022
 049,0.00107146,0.00026703,0.00044143,0.00012995,-0.04220664,-0.1073567
 4,-0.10153964,0.00639264,0.00777125,0.01270170,0.04503970,0.11809770,0
 .00058189,0.00146360,-0.00052686,0.00049663,-0.00038308,0.00004959,0.0
 0076694,-0.00030583,0.00085594,-0.00021851,-0.00026435,0.00013055,-0.0
 0009576,0.00018516,0.00040957,-0.00001629,0.00015452,0.00001926,0.0001
 4317,0.00070103,0.00091609,0.00003608,-0.00003370,-0.00004769,-0.00017
 647,-0.00010811,0.00033550,0.00012596,-0.00005273,0.00018024,-0.072363
 05,-0.10307325,-0.22289836,-0.00945657,-0.01270406,-0.01989657,0.07950
 071,0.11321950,0.23974536,-0.01258856,0.00060363,-0.00000155,0.0009598
 7,0.00254080,-0.00000113,0.00083802,-0.00065565,-0.00018557,0.00038368
 ,0.00001483,-0.00000689,-0.00006765,0.00002130,-0.00003530,0.00037294,
 0.00053820,0.00066844,0.00083818,-0.00065561,0.00018579,0.00037305,0.0
 0053807,-0.00066847,-0.00006764,0.00002131,0.00003528,0.00038364,0.000
 01485,0.00000697,-0.30707004,0.00770960,-0.00002540,-0.00963491,0.0003
 8503,-0.00067569,-0.00962986,0.00038480,0.00067366,0.33490601,0.033746
 79,-0.00228843,0.00000138,0.00218812,-0.00617295,0.00000275,0.00100957
 ,0.00172491,0.00085175,-0.00033715,0.00025400,0.00025189,-0.00013243,-
 0.00006758,-0.00006820,-0.00084810,-0.00012271,-0.00027294,0.00100960,
 0.00172480,-0.00085176,-0.00084813,-0.00012265,0.00027281,-0.00013246,
 -0.00006758,0.00006818,-0.00033708,0.00025396,-0.00025199,0.00704608,-
 0.04706860,0.00000063,-0.01544721,-0.00008352,-0.00120430,-0.01545095,
 -0.00008315,0.00120143,-0.01147328,0.05212429,-0.00000333,-0.00000047,
 -0.00099513,-0.00000042,0.00000161,0.00058914,0.00107140,0.00007258,0.
 00014566,-0.00018026,0.00010050,-0.00007430,0.00010475,0.00005177,-0.0
 0001632,-0.00013182,-0.00023317,0.00016952,-0.00107140,-0.00007291,0.0
 0014561,0.00013197,0.00023331,0.00016935,-0.00010475,-0.00005176,-0.00
 001633,0.00018039,-0.00010054,-0.00007422,-0.00002536,0.00000069,-0.04
 777939,0.02698277,-0.00163983,0.00072161,-0.02698275,0.00164000,0.0007
 1618,0.00002846,-0.00000148,0.04628796\\0.00020396,-0.00000003,0.00000
 002,-0.00005436,0.,0.,-0.00005715,0.00001498,0.00002591,-0.00001420,0.
 00004846,0.00002136,-0.00001421,-0.00000572,0.00005264,0.00003568,-0.0
 0000980,-0.00001697,-0.00005714,0.00001497,-0.00002593,0.00003568,-0.0
 0000980,0.00001697,-0.00001420,-0.00000573,-0.00005265,-0.00001419,0.0
 0004846,-0.00002137,-0.00005715,-0.00002992,0.,-0.00001421,-0.00004272
 ,0.00003129,-0.00001421,-0.00004273,-0.00003128,0.00003569,0.00001959,
 0.\\\@


 I WISH TO HAVE NO CONNECTION WITH ANY SHIP THAT DOES NOT SAIL FAST,
 FOR I INTEND TO GO IN HARM'S WAY.
     -- JOHN PAUL JONES, USN 1747-1792
 Job cpu time:       0 days  0 hours  7 minutes 31.2 seconds.
 Elapsed time:       0 days  0 hours  0 minutes 56.7 seconds.
 File lengths (MBytes):  RWF=     27 Int=      0 D2E=      0 Chk=      4 Scr=      1
 Normal termination of Gaussian 16 at Tue Apr 22 16:01:33 2025.
