# Supplementary material for: Hyperpyramidalized alkenes with bond orders near 1.5 as synthetic building blocks
Source: Nat Chem. 2026 Jan 21;18(5):913–22. doi: 10.1038/s41557-025-02055-9 (PMC12859755; doi:10.1038/s41557-025-02055-9)
Supplement: Supplementary file 2 — Output files for reported computations. [file 41557_2025_2055_MOESM2_ESM.zip › Computation data/ABO221-7/b3lyp-6-31Gdp/abo221-1.out]

 Entering Gaussian System, Link 0=/u/local/apps/gaussian/16_sse4/g16
 Initial command:
 /u/local/apps/gaussian/16_sse4/l1.exe "/work/8214357.1.pod_smp.q/Gau-18022.inp" -scrdir="/work/8214357.1.pod_smp.q/"
 Entering Link 1 = /u/local/apps/gaussian/16_sse4/l1.exe PID=     18023.
  
 Copyright (c) 1988,1990,1992,1993,1995,1998,2003,2009,2016,
            Gaussian, Inc.  All Rights Reserved.
  
 This is part of the Gaussian(R) 16 program.  It is based on
 the Gaussian(R) 09 system (copyright 2009, Gaussian, Inc.),
 the Gaussian(R) 03 system (copyright 2003, Gaussian, Inc.),
 the Gaussian(R) 98 system (copyright 1998, Gaussian, Inc.),
 the Gaussian(R) 94 system (copyright 1995, Gaussian, Inc.),
 the Gaussian 92(TM) system (copyright 1992, Gaussian, Inc.),
 the Gaussian 90(TM) system (copyright 1990, Gaussian, Inc.),
 the Gaussian 88(TM) system (copyright 1988, Gaussian, Inc.),
 the Gaussian 86(TM) system (copyright 1986, Carnegie Mellon
 University), and the Gaussian 82(TM) system (copyright 1983,
 Carnegie Mellon University). Gaussian is a federally registered
 trademark of Gaussian, Inc.
  
 This software contains proprietary and confidential information,
 including trade secrets, belonging to Gaussian, Inc.
  
 This software is provided under written license and may be
 used, copied, transmitted, or stored only in accord with that
 written license.
  
 The following legend is applicable only to US Government
 contracts under FAR:
  
                    RESTRICTED RIGHTS LEGEND
  
 Use, reproduction and disclosure by the US Government is
 subject to restrictions as set forth in subparagraphs (a)
 and (c) of the Commercial Computer Software - Restricted
 Rights clause in FAR 52.227-19.
  
 Gaussian, Inc.
 340 Quinnipiac St., Bldg. 40, Wallingford CT 06492
  
  
 ---------------------------------------------------------------
 Warning -- This program may not be used in any manner that
 competes with the business of Gaussian, Inc. or will provide
 assistance to any competitor of Gaussian, Inc.  The licensee
 of this program is prohibited from giving any competitor of
 Gaussian, Inc. access to this program.  By using this program,
 the user acknowledges that Gaussian, Inc. is engaged in the
 business of creating and licensing software in the field of
 computational chemistry and represents and warrants to the
 licensee that it is not a competitor of Gaussian, Inc. and that
 it will not use this program in any manner prohibited above.
 ---------------------------------------------------------------
  

 Cite this work as:
 Gaussian 16, Revision A.03,
 M. J. Frisch, G. W. Trucks, H. B. Schlegel, G. E. Scuseria, 
 M. A. Robb, J. R. Cheeseman, G. Scalmani, V. Barone, 
 G. A. Petersson, H. Nakatsuji, X. Li, M. Caricato, A. V. Marenich, 
 J. Bloino, B. G. Janesko, R. Gomperts, B. Mennucci, H. P. Hratchian, 
 J. V. Ortiz, A. F. Izmaylov, J. L. Sonnenberg, D. Williams-Young, 
 F. Ding, F. Lipparini, F. Egidi, J. Goings, B. Peng, A. Petrone, 
 T. Henderson, D. Ranasinghe, V. G. Zakrzewski, J. Gao, N. Rega, 
 G. Zheng, W. Liang, M. Hada, M. Ehara, K. Toyota, R. Fukuda, 
 J. Hasegawa, M. Ishida, T. Nakajima, Y. Honda, O. Kitao, H. Nakai, 
 T. Vreven, K. Throssell, J. A. Montgomery, Jr., J. E. Peralta, 
 F. Ogliaro, M. J. Bearpark, J. J. Heyd, E. N. Brothers, K. N. Kudin, 
 V. N. Staroverov, T. A. Keith, R. Kobayashi, J. Normand, 
 K. Raghavachari, A. P. Rendell, J. C. Burant, S. S. Iyengar, 
 J. Tomasi, M. Cossi, J. M. Millam, M. Klene, C. Adamo, R. Cammi, 
 J. W. Ochterski, R. L. Martin, K. Morokuma, O. Farkas, 
 J. B. Foresman, and D. J. Fox, Gaussian, Inc., Wallingford CT, 2016.
 
 ******************************************
 Gaussian 16:  ES64L-G16RevA.03 25-Dec-2016
                 9-Apr-2025 
 ******************************************
 %nproc=8
 Will use up to    8 processors via shared memory.
 %mem=16GB
 %chk=abo221-1.chk
 ---------------------------------------------------------
 # opt freq b3lyp/6-31g(d,p) geom=connectivity pop=nboread
 ---------------------------------------------------------
 1/18=20,19=15,26=3,38=1,57=2/1,3;
 2/9=110,12=2,17=6,18=5,40=1/2;
 3/5=1,6=6,7=101,11=2,25=1,30=1,71=1,74=-5/1,2,3;
 4//1;
 5/5=2,38=5/2;
 6/7=2,8=2,9=2,10=2,28=1,40=2/1,7;
 7//1,2,3,16;
 1/18=20,19=15,26=3/3(2);
 2/9=110/2;
 99//99;
 2/9=110/2;
 3/5=1,6=6,7=101,11=2,25=1,30=1,71=1,74=-5/1,2,3;
 4/5=5,16=3,69=1/1;
 5/5=2,38=5/2;
 7//1,2,3,16;
 1/18=20,19=15,26=3/3(-5);
 2/9=110/2;
 6/7=2,8=2,9=2,10=2,19=2,28=1,40=2/1,7;
 99/9=1/99;
 -----
 M0001
 -----
 Symbolic Z-matrix:
 Charge =  0 Multiplicity = 1
 C                     0.44509  -0.13038  -0.94288 
 C                    -0.58662  -1.19143   0.8429 
 C                    -0.45152   1.19708   1.03102 
 C                     0.19643  -0.15588   1.19921 
 C                    -0.44716   1.11258  -0.56353 
 C                    -0.25645  -1.4941   -0.61945 
 H                     0.86992  -0.05099  -1.94684 
 H                    -1.60633  -1.28448   1.19933 
 H                    -1.46532   1.25635   1.42305 
 H                     0.13266   2.04028   1.3999 
 H                    -1.46668   1.01209  -0.93976 
 H                    -0.01262   2.0126   -1.00156 
 H                    -1.18785  -1.66544  -1.16344 
 H                     0.41153  -2.333    -0.83802 
 H                     1.99355   0.78762   0.34747 
 C                     1.3939   -0.11831   0.25347 
 H                     2.03749  -0.9946    0.31913 
 

 GradGradGradGradGradGradGradGradGradGradGradGradGradGradGradGradGradGrad
 Berny optimization.
 Initialization pass.
                           ----------------------------
                           !    Initial Parameters    !
                           ! (Angstroms and Degrees)  !
 --------------------------                            --------------------------
 ! Name  Definition              Value          Derivative Info.                !
 --------------------------------------------------------------------------------
 ! R1    R(1,5)                  1.5764         estimate D2E/DX2                !
 ! R2    R(1,6)                  1.5673         estimate D2E/DX2                !
 ! R3    R(1,7)                  1.093          estimate D2E/DX2                !
 ! R4    R(1,16)                 1.527          estimate D2E/DX2                !
 ! R5    R(2,4)                  1.3463         estimate D2E/DX2                !
 ! R6    R(2,6)                  1.5294         estimate D2E/DX2                !
 ! R7    R(2,8)                  1.0842         estimate D2E/DX2                !
 ! R8    R(3,4)                  1.5095         estimate D2E/DX2                !
 ! R9    R(3,5)                  1.5968         estimate D2E/DX2                !
 ! R10   R(3,9)                  1.0886         estimate D2E/DX2                !
 ! R11   R(3,10)                 1.0901         estimate D2E/DX2                !
 ! R12   R(4,16)                 1.5264         estimate D2E/DX2                !
 ! R13   R(5,11)                 1.0914         estimate D2E/DX2                !
 ! R14   R(5,12)                 1.0912         estimate D2E/DX2                !
 ! R15   R(6,13)                 1.0921         estimate D2E/DX2                !
 ! R16   R(6,14)                 1.0944         estimate D2E/DX2                !
 ! R17   R(15,16)                1.0905         estimate D2E/DX2                !
 ! R18   R(16,17)                1.0892         estimate D2E/DX2                !
 ! A1    A(5,1,6)              112.5229         estimate D2E/DX2                !
 ! A2    A(5,1,7)              112.5668         estimate D2E/DX2                !
 ! A3    A(5,1,16)              99.0284         estimate D2E/DX2                !
 ! A4    A(6,1,7)              115.2588         estimate D2E/DX2                !
 ! A5    A(6,1,16)              97.0843         estimate D2E/DX2                !
 ! A6    A(7,1,16)             118.5257         estimate D2E/DX2                !
 ! A7    A(4,2,6)              106.2433         estimate D2E/DX2                !
 ! A8    A(4,2,8)              121.7384         estimate D2E/DX2                !
 ! A9    A(6,2,8)              120.0256         estimate D2E/DX2                !
 ! A10   A(4,3,5)               93.5925         estimate D2E/DX2                !
 ! A11   A(4,3,9)              114.1069         estimate D2E/DX2                !
 ! A12   A(4,3,10)             115.1851         estimate D2E/DX2                !
 ! A13   A(5,3,9)              111.411          estimate D2E/DX2                !
 ! A14   A(5,3,10)             112.1716         estimate D2E/DX2                !
 ! A15   A(9,3,10)             109.5788         estimate D2E/DX2                !
 ! A16   A(2,4,3)              114.221          estimate D2E/DX2                !
 ! A17   A(2,4,16)             108.1348         estimate D2E/DX2                !
 ! A18   A(3,4,16)             104.2209         estimate D2E/DX2                !
 ! A19   A(1,5,3)              106.4743         estimate D2E/DX2                !
 ! A20   A(1,5,11)             111.9123         estimate D2E/DX2                !
 ! A21   A(1,5,12)             109.1685         estimate D2E/DX2                !
 ! A22   A(3,5,11)             110.2776         estimate D2E/DX2                !
 ! A23   A(3,5,12)             110.9958         estimate D2E/DX2                !
 ! A24   A(11,5,12)            108.033          estimate D2E/DX2                !
 ! A25   A(1,6,2)               96.993          estimate D2E/DX2                !
 ! A26   A(1,6,13)             114.5476         estimate D2E/DX2                !
 ! A27   A(1,6,14)             110.6432         estimate D2E/DX2                !
 ! A28   A(2,6,13)             108.856          estimate D2E/DX2                !
 ! A29   A(2,6,14)             118.3214         estimate D2E/DX2                !
 ! A30   A(13,6,14)            107.5049         estimate D2E/DX2                !
 ! A31   A(1,16,4)              89.8726         estimate D2E/DX2                !
 ! A32   A(1,16,15)            114.5691         estimate D2E/DX2                !
 ! A33   A(1,16,17)            114.0802         estimate D2E/DX2                !
 ! A34   A(4,16,15)            113.4813         estimate D2E/DX2                !
 ! A35   A(4,16,17)            113.979          estimate D2E/DX2                !
 ! A36   A(15,16,17)           109.7703         estimate D2E/DX2                !
 ! D1    D(6,1,5,3)             72.2619         estimate D2E/DX2                !
 ! D2    D(6,1,5,11)           -48.3022         estimate D2E/DX2                !
 ! D3    D(6,1,5,12)          -167.8458         estimate D2E/DX2                !
 ! D4    D(7,1,5,3)           -155.4717         estimate D2E/DX2                !
 ! D5    D(7,1,5,11)            83.9642         estimate D2E/DX2                !
 ! D6    D(7,1,5,12)           -35.5794         estimate D2E/DX2                !
 ! D7    D(16,1,5,3)           -29.3381         estimate D2E/DX2                !
 ! D8    D(16,1,5,11)         -149.9022         estimate D2E/DX2                !
 ! D9    D(16,1,5,12)           90.5542         estimate D2E/DX2                !
 ! D10   D(5,1,6,2)            -52.7502         estimate D2E/DX2                !
 ! D11   D(5,1,6,13)            61.7056         estimate D2E/DX2                !
 ! D12   D(5,1,6,14)          -176.5972         estimate D2E/DX2                !
 ! D13   D(7,1,6,2)            176.3284         estimate D2E/DX2                !
 ! D14   D(7,1,6,13)           -69.2159         estimate D2E/DX2                !
 ! D15   D(7,1,6,14)            52.4814         estimate D2E/DX2                !
 ! D16   D(16,1,6,2)            50.119          estimate D2E/DX2                !
 ! D17   D(16,1,6,13)          164.5747         estimate D2E/DX2                !
 ! D18   D(16,1,6,14)          -73.728          estimate D2E/DX2                !
 ! D19   D(5,1,16,4)            54.5074         estimate D2E/DX2                !
 ! D20   D(5,1,16,15)          -61.4117         estimate D2E/DX2                !
 ! D21   D(5,1,16,17)          170.8762         estimate D2E/DX2                !
 ! D22   D(6,1,16,4)           -59.7344         estimate D2E/DX2                !
 ! D23   D(6,1,16,15)         -175.6535         estimate D2E/DX2                !
 ! D24   D(6,1,16,17)           56.6344         estimate D2E/DX2                !
 ! D25   D(7,1,16,4)           176.4202         estimate D2E/DX2                !
 ! D26   D(7,1,16,15)           60.5011         estimate D2E/DX2                !
 ! D27   D(7,1,16,17)          -67.2109         estimate D2E/DX2                !
 ! D28   D(6,2,4,3)             93.1917         estimate D2E/DX2                !
 ! D29   D(6,2,4,16)           -22.3263         estimate D2E/DX2                !
 ! D30   D(8,2,4,3)            -49.2792         estimate D2E/DX2                !
 ! D31   D(8,2,4,16)          -164.7971         estimate D2E/DX2                !
 ! D32   D(4,2,6,1)            -17.4567         estimate D2E/DX2                !
 ! D33   D(4,2,6,13)          -136.4161         estimate D2E/DX2                !
 ! D34   D(4,2,6,14)           100.5512         estimate D2E/DX2                !
 ! D35   D(8,2,6,1)            125.7901         estimate D2E/DX2                !
 ! D36   D(8,2,6,13)             6.8307         estimate D2E/DX2                !
 ! D37   D(8,2,6,14)          -116.2021         estimate D2E/DX2                !
 ! D38   D(5,3,4,2)            -68.8021         estimate D2E/DX2                !
 ! D39   D(5,3,4,16)            48.979          estimate D2E/DX2                !
 ! D40   D(9,3,4,2)             46.5904         estimate D2E/DX2                !
 ! D41   D(9,3,4,16)           164.3715         estimate D2E/DX2                !
 ! D42   D(10,3,4,2)           174.6228         estimate D2E/DX2                !
 ! D43   D(10,3,4,16)          -67.5961         estimate D2E/DX2                !
 ! D44   D(4,3,5,1)            -10.6324         estimate D2E/DX2                !
 ! D45   D(4,3,5,11)           110.9777         estimate D2E/DX2                !
 ! D46   D(4,3,5,12)          -129.334          estimate D2E/DX2                !
 ! D47   D(9,3,5,1)           -128.2909         estimate D2E/DX2                !
 ! D48   D(9,3,5,11)            -6.6808         estimate D2E/DX2                !
 ! D49   D(9,3,5,12)           113.0076         estimate D2E/DX2                !
 ! D50   D(10,3,5,1)           108.4464         estimate D2E/DX2                !
 ! D51   D(10,3,5,11)         -129.9435         estimate D2E/DX2                !
 ! D52   D(10,3,5,12)          -10.2552         estimate D2E/DX2                !
 ! D53   D(2,4,16,1)            52.831          estimate D2E/DX2                !
 ! D54   D(2,4,16,15)          169.7265         estimate D2E/DX2                !
 ! D55   D(2,4,16,17)          -63.6287         estimate D2E/DX2                !
 ! D56   D(3,4,16,1)           -69.0633         estimate D2E/DX2                !
 ! D57   D(3,4,16,15)           47.8323         estimate D2E/DX2                !
 ! D58   D(3,4,16,17)          174.4771         estimate D2E/DX2                !
 --------------------------------------------------------------------------------
 Trust Radius=3.00D-01 FncErr=1.00D-07 GrdErr=1.00D-06 EigMax=2.50D+02 EigMin=1.00D-04
 Number of steps in this run=    102 maximum allowed number of steps=    102.
 GradGradGradGradGradGradGradGradGradGradGradGradGradGradGradGradGradGrad

                          Input orientation:                          
 ---------------------------------------------------------------------
 Center     Atomic      Atomic             Coordinates (Angstroms)
 Number     Number       Type             X           Y           Z
 ---------------------------------------------------------------------
      1          6           0        0.445089   -0.130377   -0.942880
      2          6           0       -0.586620   -1.191432    0.842896
      3          6           0       -0.451524    1.197078    1.031022
      4          6           0        0.196434   -0.155876    1.199211
      5          6           0       -0.447157    1.112579   -0.563526
      6          6           0       -0.256453   -1.494096   -0.619455
      7          1           0        0.869916   -0.050988   -1.946838
      8          1           0       -1.606331   -1.284481    1.199327
      9          1           0       -1.465321    1.256348    1.423053
     10          1           0        0.132658    2.040277    1.399904
     11          1           0       -1.466680    1.012085   -0.939757
     12          1           0       -0.012621    2.012603   -1.001560
     13          1           0       -1.187847   -1.665439   -1.163435
     14          1           0        0.411526   -2.332998   -0.838024
     15          1           0        1.993547    0.787623    0.347465
     16          6           0        1.393899   -0.118308    0.253471
     17          1           0        2.037486   -0.994598    0.319127
 ---------------------------------------------------------------------
                    Distance matrix (angstroms):
                    1          2          3          4          5
     1  C    0.000000
     2  C    2.319322   0.000000
     3  C    2.542113   2.399712   0.000000
     4  C    2.156625   1.346295   1.509510   0.000000
     5  C    1.576374   2.702950   1.596791   2.265045   0.000000
     6  C    1.567321   1.529407   3.162996   2.302929   2.614241
     7  H    1.093029   3.347346   3.488770   3.219038   2.236543
     8  H    3.182661   1.084210   2.742269   2.126901   3.193311
     9  H    3.342202   2.664643   1.088571   2.192239   2.236922
    10  H    3.209048   3.357314   1.090104   2.206226   2.247635
    11  H    2.227126   2.967801   2.224575   2.950468   1.091364
    12  H    2.192101   3.741301   2.233631   3.096675   1.091209
    13  H    2.252008   2.147445   3.681279   3.126837   2.936988
    14  H    2.205371   2.263837   4.086517   2.989389   3.561557
    15  H    2.214823   3.289282   2.571629   2.201199   2.625364
    16  C    1.526971   2.328406   2.395915   1.526355   2.360519
    17  H    2.208001   2.683098   3.391962   2.206236   3.375311
                    6          7          8          9         10
     6  C    0.000000
     7  H    2.261242   0.000000
     8  H    2.274659   4.189470   0.000000
     9  H    3.632925   4.303327   2.554555   0.000000
    10  H    4.089133   4.014675   3.757436   1.780061   0.000000
    11  H    2.801462   2.757538   3.141561   2.375403   3.014809
    12  H    3.535873   2.435330   4.272538   2.925920   2.406013
    13  H    1.092139   2.730304   2.429589   3.912001   4.695399
    14  H    1.094406   2.578209   3.053184   4.638796   4.920530
    15  H    3.347190   2.688799   4.240095   3.652446   2.477837
    16  C    2.319150   2.262841   3.354994   3.381233   2.750368
    17  H    2.528358   2.718128   3.759812   4.307559   3.742581
                   11         12         13         14         15
    11  H    0.000000
    12  H    1.766109   0.000000
    13  H    2.701280   3.864628   0.000000
    14  H    3.837654   4.369313   1.763384   0.000000
    15  H    3.698716   2.710195   4.292040   3.694111   0.000000
    16  C    3.299165   2.845028   3.326657   2.657305   1.090469
    17  H    4.229745   3.871745   3.612588   2.402928   1.782987
                   16         17
    16  C    0.000000
    17  H    1.089220   0.000000
 Stoichiometry    C7H10
 Framework group  C1[X(C7H10)]
 Deg. of freedom    45
 Full point group                 C1      NOp   1
 Largest Abelian subgroup         C1      NOp   1
 Largest concise Abelian subgroup C1      NOp   1
                         Standard orientation:                         
 ---------------------------------------------------------------------
 Center     Atomic      Atomic             Coordinates (Angstroms)
 Number     Number       Type             X           Y           Z
 ---------------------------------------------------------------------
      1          6           0       -0.452868   -1.035787   -0.137687
      2          6           0       -0.733668    1.266290   -0.108566
      3          6           0        1.549675    0.528869   -0.074326
      4          6           0        0.271770    0.827225    0.671706
      5          6           0        0.932705   -0.736800   -0.827434
      6          6           0       -1.544848    0.029416   -0.497432
      7          1           0       -0.762227   -2.077852   -0.252187
      8          1           0       -0.592011    2.068991   -0.823490
      9          1           0        1.845189    1.304955   -0.778136
     10          1           0        2.400583    0.260439    0.551954
     11          1           0        0.820425   -0.525644   -1.892273
     12          1           0        1.580720   -1.608454   -0.722394
     13          1           0       -1.789327    0.087453   -1.560272
     14          1           0       -2.474379   -0.173063    0.043585
     15          1           0        0.675945   -1.038333    1.767887
     16          6           0       -0.139344   -0.518026    1.264193
     17          1           0       -1.005451   -0.465610    1.922608
 ---------------------------------------------------------------------
 Rotational constants (GHZ):           4.2339337           3.3016173           2.9611674
 Standard basis: 6-31G(d,p) (6D, 7F)
 There are   155 symmetry adapted cartesian basis functions of A   symmetry.
 There are   155 symmetry adapted basis functions of A   symmetry.
   155 basis functions,   266 primitive gaussians,   155 cartesian basis functions
    26 alpha electrons       26 beta electrons
       nuclear repulsion energy       308.6418497953 Hartrees.
 NAtoms=   17 NActive=   17 NUniq=   17 SFac= 1.00D+00 NAtFMM=   60 NAOKFM=F Big=F
 Integral buffers will be    131072 words long.
 Raffenetti 2 integral format.
 Two-electron integral symmetry is turned on.
 One-electron integrals computed using PRISM.
 NBasis=   155 RedAO= T EigKep=  1.65D-03  NBF=   155
 NBsUse=   155 1.00D-06 EigRej= -1.00D+00 NBFU=   155
 ExpMin= 1.61D-01 ExpMax= 3.05D+03 ExpMxC= 4.57D+02 IAcc=3 IRadAn=         5 AccDes= 0.00D+00
 Harris functional with IExCor=  402 and IRadAn=       5 diagonalized for initial guess.
 HarFok:  IExCor=  402 AccDes= 0.00D+00 IRadAn=         5 IDoV= 1 UseB2=F ITyADJ=14
 ICtDFT=  3500011 ScaDFX=  1.000000  1.000000  1.000000  1.000000
 FoFCou: FMM=F IPFlag=           0 FMFlag=      100000 FMFlg1=           0
         NFxFlg=           0 DoJE=T BraDBF=F KetDBF=T FulRan=T
         wScrn=  0.000000 ICntrl=       500 IOpCl=  0 I1Cent=   200000004 NGrid=           0
         NMat0=    1 NMatS0=      1 NMatT0=    0 NMatD0=    1 NMtDS0=    0 NMtDT0=    0
 Petite list used in FoFCou.
 Requested convergence on RMS density matrix=1.00D-08 within 128 cycles.
 Requested convergence on MAX density matrix=1.00D-06.
 Requested convergence on             energy=1.00D-06.
 No special actions if energy rises.
 Integral accuracy reduced to 1.0D-05 until final iterations.
 Initial convergence to 1.0D-05 achieved.  Increase integral accuracy.
 SCF Done:  E(RB3LYP) =  -272.662375520     A.U. after   13 cycles
            NFock= 13  Conv=0.58D-08     -V/T= 2.0090

 **********************************************************************

            Population analysis using the SCF density.

 **********************************************************************

 Orbital symmetries:
       Occupied  (A) (A) (A) (A) (A) (A) (A) (A) (A) (A) (A) (A)
                 (A) (A) (A) (A) (A) (A) (A) (A) (A) (A) (A) (A)
                 (A) (A)
       Virtual   (A) (A) (A) (A) (A) (A) (A) (A) (A) (A) (A) (A)
                 (A) (A) (A) (A) (A) (A) (A) (A) (A) (A) (A) (A)
                 (A) (A) (A) (A) (A) (A) (A) (A) (A) (A) (A) (A)
                 (A) (A) (A) (A) (A) (A) (A) (A) (A) (A) (A) (A)
                 (A) (A) (A) (A) (A) (A) (A) (A) (A) (A) (A) (A)
                 (A) (A) (A) (A) (A) (A) (A) (A) (A) (A) (A) (A)
                 (A) (A) (A) (A) (A) (A) (A) (A) (A) (A) (A) (A)
                 (A) (A) (A) (A) (A) (A) (A) (A) (A) (A) (A) (A)
                 (A) (A) (A) (A) (A) (A) (A) (A) (A) (A) (A) (A)
                 (A) (A) (A) (A) (A) (A) (A) (A) (A) (A) (A) (A)
                 (A) (A) (A) (A) (A) (A) (A) (A) (A)
 The electronic state is 1-A.
 Alpha  occ. eigenvalues --  -10.19206 -10.19133 -10.18752 -10.18629 -10.17803
 Alpha  occ. eigenvalues --  -10.17288 -10.17149  -0.88437  -0.74095  -0.71363
 Alpha  occ. eigenvalues --   -0.68650  -0.60387  -0.54816  -0.51265  -0.47961
 Alpha  occ. eigenvalues --   -0.45665  -0.44948  -0.40647  -0.37195  -0.36217
 Alpha  occ. eigenvalues --   -0.34492  -0.33445  -0.32785  -0.32387  -0.30213
 Alpha  occ. eigenvalues --   -0.19929
 Alpha virt. eigenvalues --   -0.02940   0.09058   0.12147   0.12817   0.14367
 Alpha virt. eigenvalues --    0.15686   0.16382   0.17103   0.18361   0.18395
 Alpha virt. eigenvalues --    0.20109   0.21406   0.22601   0.23319   0.25232
 Alpha virt. eigenvalues --    0.25715   0.29990   0.33162   0.38839   0.49973
 Alpha virt. eigenvalues --    0.52468   0.54029   0.54545   0.55998   0.57996
 Alpha virt. eigenvalues --    0.59597   0.60675   0.63313   0.64173   0.66217
 Alpha virt. eigenvalues --    0.66713   0.68388   0.73342   0.73614   0.76367
 Alpha virt. eigenvalues --    0.78328   0.81748   0.83096   0.84406   0.85638
 Alpha virt. eigenvalues --    0.86514   0.88049   0.89067   0.91804   0.92782
 Alpha virt. eigenvalues --    0.94088   0.95181   0.96649   1.00962   1.05571
 Alpha virt. eigenvalues --    1.15087   1.20302   1.24128   1.26721   1.39284
 Alpha virt. eigenvalues --    1.42004   1.46982   1.50509   1.59476   1.60720
 Alpha virt. eigenvalues --    1.63447   1.69291   1.72424   1.74615   1.77677
 Alpha virt. eigenvalues --    1.79351   1.82883   1.87011   1.88916   1.91412
 Alpha virt. eigenvalues --    1.92242   1.97637   2.01483   2.02629   2.05305
 Alpha virt. eigenvalues --    2.06537   2.11572   2.12637   2.14740   2.15718
 Alpha virt. eigenvalues --    2.18408   2.21398   2.25774   2.28182   2.28666
 Alpha virt. eigenvalues --    2.33003   2.34966   2.36720   2.37968   2.40675
 Alpha virt. eigenvalues --    2.43992   2.44617   2.46771   2.48922   2.51349
 Alpha virt. eigenvalues --    2.55696   2.59139   2.61335   2.64826   2.66825
 Alpha virt. eigenvalues --    2.70842   2.73333   2.73623   2.78631   2.80605
 Alpha virt. eigenvalues --    2.81849   2.83680   2.91149   2.93157   2.99085
 Alpha virt. eigenvalues --    3.01707   3.05183   3.23540   3.28726   3.31510
 Alpha virt. eigenvalues --    3.35801   3.38676   3.41842   3.44866   3.50253
 Alpha virt. eigenvalues --    3.53733   3.54237   4.35972   4.44961   4.48221
 Alpha virt. eigenvalues --    4.57431   4.74309   4.74630   4.87485
          Condensed to atoms (all electrons):
               1          2          3          4          5          6
     1  C    4.973838  -0.082959  -0.054200  -0.076397   0.391026   0.405622
     2  C   -0.082959   5.047428  -0.067772   0.651151  -0.056259   0.345181
     3  C   -0.054200  -0.067772   4.947686   0.398579   0.375628   0.007051
     4  C   -0.076397   0.651151   0.398579   4.991336  -0.104505  -0.115607
     5  C    0.391026  -0.056259   0.375628  -0.104505   5.065307  -0.029095
     6  C    0.405622   0.345181   0.007051  -0.115607  -0.029095   5.024479
     7  H    0.351293   0.009754   0.003853   0.013038  -0.040668  -0.040947
     8  H    0.003216   0.378922  -0.008661  -0.044394  -0.001734  -0.052792
     9  H    0.002894  -0.005943   0.373664  -0.028242  -0.031263  -0.000142
    10  H   -0.000220   0.008432   0.363615  -0.027936  -0.044560  -0.000743
    11  H   -0.035680   0.005824  -0.031370   0.002619   0.369917  -0.008385
    12  H   -0.031223   0.002281  -0.031139   0.005462   0.364192   0.003165
    13  H   -0.032118  -0.032576  -0.000366   0.003910  -0.004120   0.372849
    14  H   -0.040656  -0.023659  -0.000245   0.003751   0.003370   0.352422
    15  H   -0.030090   0.006918  -0.006135  -0.034171  -0.003880   0.006190
    16  C    0.360237  -0.091477  -0.079591   0.370767  -0.076634  -0.076370
    17  H   -0.033167  -0.005875   0.004660  -0.024396   0.007059  -0.003301
               7          8          9         10         11         12
     1  C    0.351293   0.003216   0.002894  -0.000220  -0.035680  -0.031223
     2  C    0.009754   0.378922  -0.005943   0.008432   0.005824   0.002281
     3  C    0.003853  -0.008661   0.373664   0.363615  -0.031370  -0.031139
     4  C    0.013038  -0.044394  -0.028242  -0.027936   0.002619   0.005462
     5  C   -0.040668  -0.001734  -0.031263  -0.044560   0.369917   0.364192
     6  C   -0.040947  -0.052792  -0.000142  -0.000743  -0.008385   0.003165
     7  H    0.673194  -0.000068  -0.000058   0.000115   0.002222  -0.001022
     8  H   -0.000068   0.634108   0.005482   0.000187   0.000159   0.000044
     9  H   -0.000058   0.005482   0.617768  -0.035998  -0.007794   0.003259
    10  H    0.000115   0.000187  -0.035998   0.644632   0.004240  -0.005744
    11  H    0.002222   0.000159  -0.007794   0.004240   0.626516  -0.033436
    12  H   -0.001022   0.000044   0.003259  -0.005744  -0.033436   0.625608
    13  H   -0.000438  -0.005136  -0.000069   0.000008   0.003256  -0.000112
    14  H    0.002285   0.003226   0.000003   0.000038   0.000169  -0.000083
    15  H   -0.001434  -0.000197   0.000144   0.002628   0.000008   0.001673
    16  C   -0.033939   0.007670   0.006323  -0.004509   0.005457  -0.002202
    17  H   -0.000906  -0.000060  -0.000192   0.000063  -0.000239  -0.000145
              13         14         15         16         17
     1  C   -0.032118  -0.040656  -0.030090   0.360237  -0.033167
     2  C   -0.032576  -0.023659   0.006918  -0.091477  -0.005875
     3  C   -0.000366  -0.000245  -0.006135  -0.079591   0.004660
     4  C    0.003910   0.003751  -0.034171   0.370767  -0.024396
     5  C   -0.004120   0.003370  -0.003880  -0.076634   0.007059
     6  C    0.372849   0.352422   0.006190  -0.076370  -0.003301
     7  H   -0.000438   0.002285  -0.001434  -0.033939  -0.000906
     8  H   -0.005136   0.003226  -0.000197   0.007670  -0.000060
     9  H   -0.000069   0.000003   0.000144   0.006323  -0.000192
    10  H    0.000008   0.000038   0.002628  -0.004509   0.000063
    11  H    0.003256   0.000169   0.000008   0.005457  -0.000239
    12  H   -0.000112  -0.000083   0.001673  -0.002202  -0.000145
    13  H    0.626474  -0.034782  -0.000253   0.006166   0.000081
    14  H   -0.034782   0.631111   0.000049  -0.003467   0.004027
    15  H   -0.000253   0.000049   0.629213   0.375166  -0.035343
    16  C    0.006166  -0.003467   0.375166   5.068320   0.376240
    17  H    0.000081   0.004027  -0.035343   0.376240   0.613755
 Mulliken charges:
               1
     1  C   -0.071414
     2  C   -0.089372
     3  C   -0.195257
     4  C    0.015032
     5  C   -0.183781
     6  C   -0.189577
     7  H    0.063727
     8  H    0.080029
     9  H    0.100166
    10  H    0.095752
    11  H    0.096518
    12  H    0.099419
    13  H    0.097226
    14  H    0.102441
    15  H    0.089513
    16  C   -0.208158
    17  H    0.097737
 Sum of Mulliken charges =  -0.00000
 Mulliken charges with hydrogens summed into heavy atoms:
               1
     1  C   -0.007687
     2  C   -0.009343
     3  C    0.000661
     4  C    0.015032
     5  C    0.012156
     6  C    0.010090
    16  C   -0.020908
 Electronic spatial extent (au):  <R**2>=            587.7491
 Charge=             -0.0000 electrons
 Dipole moment (field-independent basis, Debye):
    X=              0.2165    Y=             -0.7895    Z=             -0.7553  Tot=              1.1139
 Quadrupole moment (field-independent basis, Debye-Ang):
   XX=            -42.7031   YY=            -44.5583   ZZ=            -43.1814
   XY=              0.3309   XZ=              0.1840   YZ=             -1.9438
 Traceless Quadrupole moment (field-independent basis, Debye-Ang):
   XX=              0.7778   YY=             -1.0773   ZZ=              0.2995
   XY=              0.3309   XZ=              0.1840   YZ=             -1.9438
 Octapole moment (field-independent basis, Debye-Ang**2):
  XXX=              0.5557  YYY=             -3.1580  ZZZ=             -2.4847  XYY=              1.7691
  XXY=             -1.8762  XXZ=              0.5636  XZZ=             -0.6240  YZZ=             -0.7606
  YYZ=             -3.5976  XYZ=             -0.2594
 Hexadecapole moment (field-independent basis, Debye-Ang**3):
 XXXX=           -352.6483 YYYY=           -250.7704 ZZZZ=           -204.0819 XXXY=              1.9606
 XXXZ=              0.2268 YYYX=              1.5271 YYYZ=             -7.3111 ZZZX=              0.5114
 ZZZY=             -4.3086 XXYY=           -102.1688 XXZZ=            -91.5836 YYZZ=            -78.1372
 XXYZ=             -2.8610 YYXZ=              0.4778 ZZXY=             -0.0010
 N-N= 3.086418497953D+02 E-N=-1.247880724897D+03  KE= 2.702237753545D+02
 ******************************Gaussian NBO Version 3.1******************************
             N A T U R A L   A T O M I C   O R B I T A L   A N D
          N A T U R A L   B O N D   O R B I T A L   A N A L Y S I S
 ******************************Gaussian NBO Version 3.1******************************

       /RESON  / : Allow strongly delocalized NBO set
       /BNDIDX / : Print bond indices based on the NAO density matrix

 Analyzing the SCF density

 Job title: M0001                                                           

 Storage needed:     73114 in NPA,     96869 in NBO (2147482033 available)
 GSVD:  LWork=       13081 too small for GESVD, short by        8159 words or        8159 for optimal perf.


 NATURAL POPULATIONS:  Natural atomic orbital occupancies 
                                                          
   NAO  Atom  No  lang   Type(AO)    Occupancy      Energy
 ----------------------------------------------------------
     1    C    1  S      Cor( 1S)     1.99922     -10.05328
     2    C    1  S      Val( 2S)     1.00196      -0.22265
     3    C    1  S      Ryd( 3S)     0.00081       1.85837
     4    C    1  S      Ryd( 4S)     0.00001       4.16826
     5    C    1  px     Val( 2p)     1.02260      -0.07131
     6    C    1  px     Ryd( 3p)     0.00239       0.70986
     7    C    1  py     Val( 2p)     1.18471      -0.07084
     8    C    1  py     Ryd( 3p)     0.00656       1.01332
     9    C    1  pz     Val( 2p)     1.01662      -0.07635
    10    C    1  pz     Ryd( 3p)     0.00238       0.66805
    11    C    1  dxy    Ryd( 3d)     0.00087       2.29870
    12    C    1  dxz    Ryd( 3d)     0.00059       2.12890
    13    C    1  dyz    Ryd( 3d)     0.00056       2.12410
    14    C    1  dx2y2  Ryd( 3d)     0.00107       2.35226
    15    C    1  dz2    Ryd( 3d)     0.00091       2.31008

    16    C    2  S      Cor( 1S)     1.99868     -10.02501
    17    C    2  S      Val( 2S)     0.99744      -0.17875
    18    C    2  S      Ryd( 3S)     0.00081       1.15363
    19    C    2  S      Ryd( 4S)     0.00004       4.32169
    20    C    2  px     Val( 2p)     1.06270      -0.05750
    21    C    2  px     Ryd( 3p)     0.00351       0.66494
    22    C    2  py     Val( 2p)     1.09051      -0.04398
    23    C    2  py     Ryd( 3p)     0.00256       0.74748
    24    C    2  pz     Val( 2p)     1.04403      -0.05032
    25    C    2  pz     Ryd( 3p)     0.00584       0.76221
    26    C    2  dxy    Ryd( 3d)     0.00069       2.26134
    27    C    2  dxz    Ryd( 3d)     0.00053       2.31721
    28    C    2  dyz    Ryd( 3d)     0.00072       2.42094
    29    C    2  dx2y2  Ryd( 3d)     0.00066       2.23410
    30    C    2  dz2    Ryd( 3d)     0.00050       2.12042

    31    C    3  S      Cor( 1S)     1.99922     -10.05625
    32    C    3  S      Val( 2S)     1.05647      -0.23510
    33    C    3  S      Ryd( 3S)     0.00063       1.46094
    34    C    3  S      Ryd( 4S)     0.00002       4.37361
    35    C    3  px     Val( 2p)     1.13910      -0.07115
    36    C    3  px     Ryd( 3p)     0.00243       0.64288
    37    C    3  py     Val( 2p)     1.11813      -0.07753
    38    C    3  py     Ryd( 3p)     0.00273       0.72641
    39    C    3  pz     Val( 2p)     1.15281      -0.07688
    40    C    3  pz     Ryd( 3p)     0.00322       0.80688
    41    C    3  dxy    Ryd( 3d)     0.00068       2.20835
    42    C    3  dxz    Ryd( 3d)     0.00101       2.45342
    43    C    3  dyz    Ryd( 3d)     0.00089       2.38327
    44    C    3  dx2y2  Ryd( 3d)     0.00067       2.29218
    45    C    3  dz2    Ryd( 3d)     0.00036       2.04697

    46    C    4  S      Cor( 1S)     1.99857     -10.02690
    47    C    4  S      Val( 2S)     0.95363      -0.17205
    48    C    4  S      Ryd( 3S)     0.00161       1.65725
    49    C    4  S      Ryd( 4S)     0.00004       4.43889
    50    C    4  px     Val( 2p)     1.04196      -0.03516
    51    C    4  px     Ryd( 3p)     0.00357       0.72477
    52    C    4  py     Val( 2p)     0.99389      -0.05182
    53    C    4  py     Ryd( 3p)     0.00665       0.74881
    54    C    4  pz     Val( 2p)     1.00622      -0.06655
    55    C    4  pz     Ryd( 3p)     0.00391       0.72419
    56    C    4  dxy    Ryd( 3d)     0.00085       2.19066
    57    C    4  dxz    Ryd( 3d)     0.00092       2.40128
    58    C    4  dyz    Ryd( 3d)     0.00072       2.22445
    59    C    4  dx2y2  Ryd( 3d)     0.00083       2.28290
    60    C    4  dz2    Ryd( 3d)     0.00089       2.07628

    61    C    5  S      Cor( 1S)     1.99935     -10.05547
    62    C    5  S      Val( 2S)     1.06636      -0.24605
    63    C    5  S      Ryd( 3S)     0.00090       1.51779
    64    C    5  S      Ryd( 4S)     0.00001       4.29477
    65    C    5  px     Val( 2p)     1.08447      -0.07297
    66    C    5  px     Ryd( 3p)     0.00179       0.68403
    67    C    5  py     Val( 2p)     1.11696      -0.07342
    68    C    5  py     Ryd( 3p)     0.00267       0.76882
    69    C    5  pz     Val( 2p)     1.18163      -0.07282
    70    C    5  pz     Ryd( 3p)     0.00255       0.75911
    71    C    5  dxy    Ryd( 3d)     0.00090       2.37623
    72    C    5  dxz    Ryd( 3d)     0.00045       2.16255
    73    C    5  dyz    Ryd( 3d)     0.00044       2.18692
    74    C    5  dx2y2  Ryd( 3d)     0.00051       2.15140
    75    C    5  dz2    Ryd( 3d)     0.00102       2.48813

    76    C    6  S      Cor( 1S)     1.99930     -10.05225
    77    C    6  S      Val( 2S)     1.06144      -0.23766
    78    C    6  S      Ryd( 3S)     0.00093       1.44073
    79    C    6  S      Ryd( 4S)     0.00003       4.37036
    80    C    6  px     Val( 2p)     1.16043      -0.07087
    81    C    6  px     Ryd( 3p)     0.00244       0.66938
    82    C    6  py     Val( 2p)     1.02866      -0.07597
    83    C    6  py     Ryd( 3p)     0.00243       0.63614
    84    C    6  pz     Val( 2p)     1.23226      -0.07785
    85    C    6  pz     Ryd( 3p)     0.00334       0.90675
    86    C    6  dxy    Ryd( 3d)     0.00077       2.29017
    87    C    6  dxz    Ryd( 3d)     0.00071       2.36604
    88    C    6  dyz    Ryd( 3d)     0.00036       2.05591
    89    C    6  dx2y2  Ryd( 3d)     0.00083       2.23302
    90    C    6  dz2    Ryd( 3d)     0.00088       2.46382

    91    H    7  S      Val( 1S)     0.75656       0.11826
    92    H    7  S      Ryd( 2S)     0.00198       0.60693
    93    H    7  px     Ryd( 2p)     0.00010       2.49442
    94    H    7  py     Ryd( 2p)     0.00039       2.99081
    95    H    7  pz     Ryd( 2p)     0.00010       2.39531

    96    H    8  S      Val( 1S)     0.77878       0.10345
    97    H    8  S      Ryd( 2S)     0.00113       0.61570
    98    H    8  px     Ryd( 2p)     0.00012       2.39438
    99    H    8  py     Ryd( 2p)     0.00029       2.73649
   100    H    8  pz     Ryd( 2p)     0.00022       2.66582

   101    H    9  S      Val( 1S)     0.75188       0.10596
   102    H    9  S      Ryd( 2S)     0.00107       0.64074
   103    H    9  px     Ryd( 2p)     0.00009       2.49126
   104    H    9  py     Ryd( 2p)     0.00025       2.67786
   105    H    9  pz     Ryd( 2p)     0.00021       2.63752

   106    H   10  S      Val( 1S)     0.76263       0.10496
   107    H   10  S      Ryd( 2S)     0.00159       0.64777
   108    H   10  px     Ryd( 2p)     0.00026       2.80152
   109    H   10  py     Ryd( 2p)     0.00010       2.42812
   110    H   10  pz     Ryd( 2p)     0.00019       2.59217

   111    H   11  S      Val( 1S)     0.75993       0.10159
   112    H   11  S      Ryd( 2S)     0.00122       0.64852
   113    H   11  px     Ryd( 2p)     0.00009       2.36999
   114    H   11  py     Ryd( 2p)     0.00009       2.43161
   115    H   11  pz     Ryd( 2p)     0.00036       3.00087

   116    H   12  S      Val( 1S)     0.75573       0.10260
   117    H   12  S      Ryd( 2S)     0.00124       0.64313
   118    H   12  px     Ryd( 2p)     0.00020       2.58592
   119    H   12  py     Ryd( 2p)     0.00027       2.77258
   120    H   12  pz     Ryd( 2p)     0.00008       2.43619

   121    H   13  S      Val( 1S)     0.75225       0.10139
   122    H   13  S      Ryd( 2S)     0.00096       0.64156
   123    H   13  px     Ryd( 2p)     0.00009       2.48228
   124    H   13  py     Ryd( 2p)     0.00010       2.31624
   125    H   13  pz     Ryd( 2p)     0.00036       3.00140

   126    H   14  S      Val( 1S)     0.75532       0.09966
   127    H   14  S      Ryd( 2S)     0.00155       0.65588
   128    H   14  px     Ryd( 2p)     0.00029       2.85874
   129    H   14  py     Ryd( 2p)     0.00010       2.34885
   130    H   14  pz     Ryd( 2p)     0.00016       2.60850

   131    H   15  S      Val( 1S)     0.75926       0.10498
   132    H   15  S      Ryd( 2S)     0.00103       0.65699
   133    H   15  px     Ryd( 2p)     0.00023       2.78045
   134    H   15  py     Ryd( 2p)     0.00016       2.48326
   135    H   15  pz     Ryd( 2p)     0.00014       2.53786

   136    C   16  S      Cor( 1S)     1.99923     -10.02893
   137    C   16  S      Val( 2S)     1.04016      -0.22241
   138    C   16  S      Ryd( 3S)     0.00094       1.50379
   139    C   16  S      Ryd( 4S)     0.00004       4.33289
   140    C   16  px     Val( 2p)     1.23560      -0.07205
   141    C   16  px     Ryd( 3p)     0.00432       0.97106
   142    C   16  py     Val( 2p)     1.08566      -0.07345
   143    C   16  py     Ryd( 3p)     0.00256       0.66512
   144    C   16  pz     Val( 2p)     1.12242      -0.06858
   145    C   16  pz     Ryd( 3p)     0.00329       0.65628
   146    C   16  dxy    Ryd( 3d)     0.00061       2.22834
   147    C   16  dxz    Ryd( 3d)     0.00107       2.50963
   148    C   16  dyz    Ryd( 3d)     0.00069       2.23322
   149    C   16  dx2y2  Ryd( 3d)     0.00067       2.27208
   150    C   16  dz2    Ryd( 3d)     0.00058       2.22691

   151    H   17  S      Val( 1S)     0.75357       0.11160
   152    H   17  S      Ryd( 2S)     0.00106       0.65837
   153    H   17  px     Ryd( 2p)     0.00025       2.82862
   154    H   17  py     Ryd( 2p)     0.00009       2.35525
   155    H   17  pz     Ryd( 2p)     0.00018       2.63611

 WARNING:  1 low occupancy (<1.9990e) core orbital  found on  C    2
           1 low occupancy (<1.9990e) core orbital  found on  C    4


 Summary of Natural Population Analysis:                  
                                                          
                                       Natural Population 
                Natural  -----------------------------------------------
    Atom  No    Charge         Core      Valence    Rydberg      Total
 -----------------------------------------------------------------------
      C    1   -0.24124      1.99922     4.22589    0.01613     6.24124
      C    2   -0.20923      1.99868     4.19468    0.01586     6.20923
      C    3   -0.47837      1.99922     4.46652    0.01263     6.47837
      C    4   -0.01426      1.99857     3.99570    0.01999     6.01426
      C    5   -0.45999      1.99935     4.44941    0.01123     6.45999
      C    6   -0.49479      1.99930     4.48279    0.01270     6.49479
      H    7    0.24087      0.00000     0.75656    0.00257     0.75913
      H    8    0.21946      0.00000     0.77878    0.00176     0.78054
      H    9    0.24651      0.00000     0.75188    0.00162     0.75349
      H   10    0.23524      0.00000     0.76263    0.00213     0.76476
      H   11    0.23831      0.00000     0.75993    0.00176     0.76169
      H   12    0.24247      0.00000     0.75573    0.00179     0.75753
      H   13    0.24624      0.00000     0.75225    0.00151     0.75376
      H   14    0.24259      0.00000     0.75532    0.00210     0.75741
      H   15    0.23919      0.00000     0.75926    0.00155     0.76081
      C   16   -0.49784      1.99923     4.48384    0.01476     6.49784
      H   17    0.24484      0.00000     0.75357    0.00159     0.75516
 =======================================================================
   * Total *   -0.00000     13.99356    37.88474    0.12170    52.00000

                                 Natural Population      
 --------------------------------------------------------
   Core                      13.99356 ( 99.9540% of  14)
   Valence                   37.88474 ( 99.6967% of  38)
   Natural Minimal Basis     51.87830 ( 99.7660% of  52)
   Natural Rydberg Basis      0.12170 (  0.2340% of  52)
 --------------------------------------------------------

    Atom  No          Natural Electron Configuration
 ----------------------------------------------------------------------------
      C    1      [core]2S( 1.00)2p( 3.22)3p( 0.01)
      C    2      [core]2S( 1.00)2p( 3.20)3p( 0.01)
      C    3      [core]2S( 1.06)2p( 3.41)3p( 0.01)
      C    4      [core]2S( 0.95)2p( 3.04)3p( 0.01)
      C    5      [core]2S( 1.07)2p( 3.38)3p( 0.01)
      C    6      [core]2S( 1.06)2p( 3.42)3p( 0.01)
      H    7            1S( 0.76)
      H    8            1S( 0.78)
      H    9            1S( 0.75)
      H   10            1S( 0.76)
      H   11            1S( 0.76)
      H   12            1S( 0.76)
      H   13            1S( 0.75)
      H   14            1S( 0.76)
      H   15            1S( 0.76)
      C   16      [core]2S( 1.04)2p( 3.44)3p( 0.01)
      H   17            1S( 0.75)


 Wiberg bond index matrix in the NAO basis:                                    

     Atom    1       2       3       4       5       6       7       8       9
     ---- ------  ------  ------  ------  ------  ------  ------  ------  ------
   1.  C  0.0000  0.0225  0.0044  0.0268  0.9914  0.9888  0.9001  0.0033  0.0030
   2.  C  0.0225  0.0000  0.0225  1.8535  0.0420  1.0204  0.0135  0.9187  0.0010
   3.  C  0.0044  0.0225  0.0000  1.0241  0.9663  0.0126  0.0066  0.0016  0.9173
   4.  C  0.0268  1.8535  1.0241  0.0000  0.0188  0.0194  0.0182  0.0070  0.0021
   5.  C  0.9914  0.0420  0.9663  0.0188  0.0000  0.0074  0.0014  0.0002  0.0018
   6.  C  0.9888  1.0204  0.0126  0.0194  0.0074  0.0000  0.0010  0.0013  0.0002
   7.  H  0.9001  0.0135  0.0066  0.0182  0.0014  0.0010  0.0000  0.0000  0.0000
   8.  H  0.0033  0.9187  0.0016  0.0070  0.0002  0.0013  0.0000  0.0000  0.0005
   9.  H  0.0030  0.0010  0.9173  0.0021  0.0018  0.0002  0.0000  0.0005  0.0000
  10.  H  0.0014  0.0129  0.9147  0.0090  0.0017  0.0004  0.0000  0.0002  0.0006
  11.  H  0.0019  0.0006  0.0017  0.0015  0.9222  0.0022  0.0001  0.0000  0.0016
  12.  H  0.0020  0.0099  0.0016  0.0027  0.9163  0.0064  0.0006  0.0001  0.0012
  13.  H  0.0025  0.0030  0.0007  0.0098  0.0011  0.9102  0.0001  0.0012  0.0000
  14.  H  0.0026  0.0043  0.0003  0.0193  0.0088  0.9019  0.0000  0.0023  0.0000
  15.  H  0.0019  0.0066  0.0018  0.0016  0.0007  0.0106  0.0003  0.0004  0.0003
  16.  C  0.9899  0.0129  0.0084  0.9779  0.0071  0.0103  0.0033  0.0171  0.0108
  17.  H  0.0024  0.0026  0.0060  0.0017  0.0116  0.0015  0.0001  0.0001  0.0006

     Atom   10      11      12      13      14      15      16      17
     ---- ------  ------  ------  ------  ------  ------  ------  ------
   1.  C  0.0014  0.0019  0.0020  0.0025  0.0026  0.0019  0.9899  0.0024
   2.  C  0.0129  0.0006  0.0099  0.0030  0.0043  0.0066  0.0129  0.0026
   3.  C  0.9147  0.0017  0.0016  0.0007  0.0003  0.0018  0.0084  0.0060
   4.  C  0.0090  0.0015  0.0027  0.0098  0.0193  0.0016  0.9779  0.0017
   5.  C  0.0017  0.9222  0.9163  0.0011  0.0088  0.0007  0.0071  0.0116
   6.  C  0.0004  0.0022  0.0064  0.9102  0.9019  0.0106  0.0103  0.0015
   7.  H  0.0000  0.0001  0.0006  0.0001  0.0000  0.0003  0.0033  0.0001
   8.  H  0.0002  0.0000  0.0001  0.0012  0.0023  0.0004  0.0171  0.0001
   9.  H  0.0006  0.0016  0.0012  0.0000  0.0000  0.0003  0.0108  0.0006
  10.  H  0.0000  0.0035  0.0013  0.0000  0.0007  0.0001  0.0006  0.0002
  11.  H  0.0035  0.0000  0.0007  0.0002  0.0002  0.0002  0.0081  0.0008
  12.  H  0.0013  0.0007  0.0000  0.0000  0.0000  0.0000  0.0005  0.0000
  13.  H  0.0000  0.0002  0.0000  0.0000  0.0008  0.0011  0.0101  0.0002
  14.  H  0.0007  0.0002  0.0000  0.0008  0.0000  0.0003  0.0019  0.0004
  15.  H  0.0001  0.0002  0.0000  0.0011  0.0003  0.0000  0.9181  0.0006
  16.  C  0.0006  0.0081  0.0005  0.0101  0.0019  0.9181  0.0000  0.9133
  17.  H  0.0002  0.0008  0.0000  0.0002  0.0004  0.0006  0.9133  0.0000


 Wiberg bond index, Totals by atom:                                            

     Atom    1
     ---- ------
   1.  C  3.9448
   2.  C  3.9467
   3.  C  3.8906
   4.  C  3.9935
   5.  C  3.8988
   6.  C  3.8946
   7.  H  0.9453
   8.  H  0.9539
   9.  H  0.9411
  10.  H  0.9473
  11.  H  0.9453
  12.  H  0.9434
  13.  H  0.9411
  14.  H  0.9438
  15.  H  0.9446
  16.  C  3.8903
  17.  H  0.9419


 Atom-atom overlap-weighted NAO bond order:                                    

     Atom    1       2       3       4       5       6       7       8       9
     ---- ------  ------  ------  ------  ------  ------  ------  ------  ------
   1.  C  0.0000 -0.0038 -0.0061  0.0225  0.8151  0.8132  0.7679  0.0041  0.0031
   2.  C -0.0038  0.0000  0.0139  1.2872 -0.0516  0.8444  0.0075  0.7767 -0.0035
   3.  C -0.0061  0.0139  0.0000  0.8821  0.7778  0.0053  0.0033 -0.0065  0.7658
   4.  C  0.0225  1.2872  0.8821  0.0000  0.0278  0.0153  0.0134  0.0160  0.0034
   5.  C  0.8151 -0.0516  0.7778  0.0278  0.0000 -0.0164  0.0002 -0.0013 -0.0009
   6.  C  0.8132  0.8444  0.0053  0.0153 -0.0164  0.0000 -0.0007 -0.0052  0.0000
   7.  H  0.7679  0.0075  0.0033  0.0134  0.0002 -0.0007  0.0000 -0.0000 -0.0000
   8.  H  0.0041  0.7767 -0.0065  0.0160 -0.0013 -0.0052 -0.0000  0.0000  0.0024
   9.  H  0.0031 -0.0035  0.7658  0.0034 -0.0009  0.0000 -0.0000  0.0024  0.0000
  10.  H  0.0009  0.0073  0.7627  0.0016 -0.0084 -0.0003  0.0000  0.0001  0.0005
  11.  H -0.0010  0.0022 -0.0039  0.0010  0.7659 -0.0070  0.0005  0.0001 -0.0061
  12.  H  0.0025  0.0026 -0.0023  0.0047  0.7625  0.0037 -0.0030  0.0000  0.0020
  13.  H -0.0019  0.0037 -0.0004 -0.0002 -0.0034  0.7605 -0.0011 -0.0047 -0.0000
  14.  H -0.0017 -0.0014 -0.0001  0.0075  0.0040  0.7558 -0.0003  0.0022  0.0000
  15.  H  0.0052  0.0058 -0.0070  0.0027 -0.0054  0.0070 -0.0016 -0.0001  0.0002
  16.  C  0.8269 -0.0040 -0.0180  0.8284 -0.0140 -0.0192  0.0022  0.0081  0.0064
  17.  H  0.0038 -0.0069  0.0049  0.0059  0.0071 -0.0056 -0.0009  0.0000 -0.0001

     Atom   10      11      12      13      14      15      16      17
     ---- ------  ------  ------  ------  ------  ------  ------  ------
   1.  C  0.0009 -0.0010  0.0025 -0.0019 -0.0017  0.0052  0.8269  0.0038
   2.  C  0.0073  0.0022  0.0026  0.0037 -0.0014  0.0058 -0.0040 -0.0069
   3.  C  0.7627 -0.0039 -0.0023 -0.0004 -0.0001 -0.0070 -0.0180  0.0049
   4.  C  0.0016  0.0010  0.0047 -0.0002  0.0075  0.0027  0.8284  0.0059
   5.  C -0.0084  0.7659  0.7625 -0.0034  0.0040 -0.0054 -0.0140  0.0071
   6.  C -0.0003 -0.0070  0.0037  0.7605  0.7558  0.0070 -0.0192 -0.0056
   7.  H  0.0000  0.0005 -0.0030 -0.0011 -0.0003 -0.0016  0.0022 -0.0009
   8.  H  0.0001  0.0001  0.0000 -0.0047  0.0022 -0.0001  0.0081  0.0000
   9.  H  0.0005 -0.0061  0.0020 -0.0000  0.0000  0.0002  0.0064 -0.0001
  10.  H  0.0000  0.0029 -0.0048  0.0000  0.0000  0.0014 -0.0042  0.0001
  11.  H  0.0029  0.0000  0.0018  0.0014  0.0001  0.0001  0.0062 -0.0001
  12.  H -0.0048  0.0018  0.0000 -0.0001 -0.0000  0.0006 -0.0029 -0.0000
  13.  H  0.0000  0.0014 -0.0001  0.0000  0.0016 -0.0001  0.0070  0.0002
  14.  H  0.0000  0.0001 -0.0000  0.0016  0.0000  0.0001 -0.0065  0.0024
  15.  H  0.0014  0.0001  0.0006 -0.0001  0.0001  0.0000  0.7667  0.0001
  16.  C -0.0042  0.0062 -0.0029  0.0070 -0.0065  0.7667  0.0000  0.7655
  17.  H  0.0001 -0.0001 -0.0000  0.0002  0.0024  0.0001  0.7655  0.0000


 Atom-atom overlap-weighted NAO bond order, Totals by atom:                    

     Atom    1
     ---- ------
   1.  C  3.2508
   2.  C  2.8802
   3.  C  3.1716
   4.  C  3.1195
   5.  C  3.0590
   6.  C  3.1508
   7.  H  0.7875
   8.  H  0.7920
   9.  H  0.7732
  10.  H  0.7600
  11.  H  0.7644
  12.  H  0.7672
  13.  H  0.7624
  14.  H  0.7637
  15.  H  0.7758
  16.  C  3.1485
  17.  H  0.7762


 MO bond order:                                                                

     Atom    1       2       3       4       5       6       7       8       9
     ---- ------  ------  ------  ------  ------  ------  ------  ------  ------
   1.  C  0.0000  0.1102  0.0061 -0.3659  0.2410  0.3538 -0.6100  0.0237  0.0508
   2.  C  0.1102  0.0000 -0.0439  1.1670  0.2619 -1.3748 -0.0548  0.6778 -0.0394
   3.  C  0.0061 -0.0439  0.0000  1.2959 -1.6851  0.2124 -0.0674 -0.0422  0.7870
   4.  C -0.3659  1.1670  1.2959  0.0000 -0.1628 -0.2296 -0.0353 -0.0355  0.0449
   5.  C  0.2410  0.2619 -1.6851 -0.1628  0.0000 -0.0876 -0.0644 -0.0014  0.0147
   6.  C  0.3538 -1.3748  0.2124 -0.2296 -0.0876  0.0000 -0.0184 -0.0155  0.0203
   7.  H -0.6100 -0.0548 -0.0674 -0.0353 -0.0644 -0.0184  0.0000 -0.0030 -0.0006
   8.  H  0.0237  0.6778 -0.0422 -0.0355 -0.0014 -0.0155 -0.0030  0.0000  0.0156
   9.  H  0.0508 -0.0394  0.7870  0.0449  0.0147  0.0203 -0.0006  0.0156  0.0000
  10.  H  0.0005  0.0630  1.3981 -0.0219  0.0307 -0.0014 -0.0015  0.0111  0.0464
  11.  H  0.0263 -0.0252 -0.0345  0.0623 -0.2068  0.0084  0.0079 -0.0015 -0.0244
  12.  H  0.0076 -0.0291 -0.0543  0.0571  0.3824  0.0555 -0.0187  0.0083  0.0237
  13.  H  0.0445 -0.0781 -0.0063  0.1041  0.0364 -0.4397 -0.0057 -0.0232 -0.0028
  14.  H -0.0529 -0.0100 -0.0044 -0.1748 -0.0531  0.0566 -0.0068  0.0332  0.0062
  15.  H  0.0314  0.0746 -0.0341  0.0239  0.0162  0.0673 -0.0093 -0.0069  0.0137
  16.  C -1.2538 -0.0141 -0.1082  0.4978 -0.1387 -0.2563 -0.0240  0.1377  0.1131
  17.  H  0.0148 -0.0439  0.0310 -0.0151  0.0175  0.0190 -0.0042  0.0083 -0.0085

     Atom   10      11      12      13      14      15      16      17
     ---- ------  ------  ------  ------  ------  ------  ------  ------
   1.  C  0.0005  0.0263  0.0076  0.0445 -0.0529  0.0314 -1.2538  0.0148
   2.  C  0.0630 -0.0252 -0.0291 -0.0781 -0.0100  0.0746 -0.0141 -0.0439
   3.  C  1.3981 -0.0345 -0.0543 -0.0063 -0.0044 -0.0341 -0.1082  0.0310
   4.  C -0.0219  0.0623  0.0571  0.1041 -0.1748  0.0239  0.4978 -0.0151
   5.  C  0.0307 -0.2068  0.3824  0.0364 -0.0531  0.0162 -0.1387  0.0175
   6.  C -0.0014  0.0084  0.0555 -0.4397  0.0566  0.0673 -0.2563  0.0190
   7.  H -0.0015  0.0079 -0.0187 -0.0057 -0.0068 -0.0093 -0.0240 -0.0042
   8.  H  0.0111 -0.0015  0.0083 -0.0232  0.0332 -0.0069  0.1377  0.0083
   9.  H  0.0464 -0.0244  0.0237 -0.0028  0.0062  0.0137  0.1131 -0.0085
  10.  H  0.0000  0.0397 -0.0210 -0.0000  0.0106  0.0108 -0.0311  0.0134
  11.  H  0.0397  0.0000  0.0322  0.0104  0.0105  0.0122 -0.0425 -0.0193
  12.  H -0.0210  0.0322  0.0000  0.0007 -0.0024  0.0009  0.0016  0.0069
  13.  H -0.0000  0.0104  0.0007  0.0000  0.0307 -0.0219 -0.0467  0.0139
  14.  H  0.0106  0.0105 -0.0024  0.0307  0.0000  0.0160  0.0235  0.0171
  15.  H  0.0108  0.0122  0.0009 -0.0219  0.0160  0.0000  1.0716  0.0419
  16.  C -0.0311 -0.0425  0.0016 -0.0467  0.0235  1.0716  0.0000  0.4136
  17.  H  0.0134 -0.0193  0.0069  0.0139  0.0171  0.0419  0.4136  0.0000


 MO atomic valencies:                                                          

     Atom    1
     ---- ------
   1.  C -1.3718
   2.  C  0.6411
   3.  C  1.6500
   4.  C  2.2121
   5.  C -1.3991
   6.  C -1.6301
   7.  H -0.9161
   8.  H  0.7863
   9.  H  1.0606
  10.  H  1.5474
  11.  H -0.1443
  12.  H  0.4514
  13.  H -0.3837
  14.  H -0.1002
  15.  H  1.3084
  16.  C  0.3435
  17.  H  0.5065


 NATURAL BOND ORBITAL ANALYSIS:

                       Occupancies       Lewis Structure    Low   High
           Occ.    -------------------  -----------------   occ   occ
  Cycle   Thresh.   Lewis   Non-Lewis     CR  BD  3C  LP    (L)   (NL)   Dev
 =============================================================================
   1(1)    1.90    51.55971   0.44029      7  19   0   0     0      0    0.04
 -----------------------------------------------------------------------------

 Structure accepted: No low occupancy Lewis orbitals

 WARNING:  1 low occupancy (<1.9990e) core orbital  found on  C    2
           1 low occupancy (<1.9990e) core orbital  found on  C    4

 --------------------------------------------------------
   Core                     13.99357 ( 99.954% of  14)
   Valence Lewis            37.56614 ( 98.858% of  38)
  ==================       ============================
   Total Lewis              51.55971 ( 99.153% of  52)
  -----------------------------------------------------
   Valence non-Lewis         0.37089 (  0.713% of  52)
   Rydberg non-Lewis         0.06940 (  0.133% of  52)
  ==================       ============================
   Total non-Lewis           0.44029 (  0.847% of  52)
 --------------------------------------------------------


       (Occupancy)   Bond orbital/ Coefficients/ Hybrids
 ---------------------------------------------------------------------------------
     1. (1.97992) BD ( 1) C   1 - C   5  
                ( 50.16%)   0.7082* C   1 s( 24.63%)p 3.06( 75.31%)d 0.00(  0.05%)
                                            0.0000  0.4963  0.0029 -0.0002  0.7271
                                            0.0009  0.1417 -0.0424 -0.4497 -0.0198
                                            0.0092 -0.0132 -0.0036  0.0151 -0.0057
                ( 49.84%)   0.7060* C   5 s( 26.56%)p 2.76( 73.39%)d 0.00(  0.05%)
                                            0.0003  0.5154  0.0022  0.0008 -0.7643
                                           -0.0023 -0.1661 -0.0237  0.3482 -0.0184
                                            0.0064 -0.0140 -0.0023  0.0139 -0.0050
     2. (1.97537) BD ( 1) C   1 - C   6  
                ( 50.02%)   0.7072* C   1 s( 24.90%)p 3.01( 75.05%)d 0.00(  0.05%)
                                           -0.0000  0.4989  0.0047 -0.0003 -0.6216
                                           -0.0288  0.5304 -0.0363 -0.2834 -0.0164
                                           -0.0196  0.0047 -0.0053 -0.0007 -0.0093
                ( 49.98%)   0.7070* C   6 s( 26.22%)p 2.81( 73.74%)d 0.00(  0.05%)
                                            0.0000  0.5120  0.0038  0.0012  0.5645
                                           -0.0176 -0.6286 -0.0182  0.1505 -0.0175
                                           -0.0172  0.0055 -0.0057  0.0014 -0.0102
     3. (1.98564) BD ( 1) C   1 - H   7  
                ( 62.67%)   0.7916* C   1 s( 26.35%)p 2.79( 73.60%)d 0.00(  0.05%)
                                            0.0001 -0.5132  0.0123 -0.0004  0.2455
                                           -0.0023  0.8170 -0.0146  0.0898 -0.0013
                                           -0.0099 -0.0008 -0.0030  0.0160  0.0102
                ( 37.33%)   0.6110* H   7 s( 99.95%)p 0.00(  0.05%)
                                           -0.9997 -0.0056 -0.0064 -0.0215 -0.0019
     4. (1.96391) BD ( 1) C   1 - C  16  
                ( 49.79%)   0.7056* C   1 s( 23.80%)p 3.20( 76.15%)d 0.00(  0.06%)
                                            0.0001  0.4878  0.0084  0.0003  0.1529
                                           -0.0120  0.1669 -0.0473  0.8411  0.0195
                                            0.0025  0.0081  0.0132 -0.0001  0.0178
                ( 50.21%)   0.7086* C  16 s( 24.99%)p 3.00( 74.96%)d 0.00(  0.05%)
                                            0.0000  0.4999  0.0050  0.0016 -0.2093
                                           -0.0075 -0.4183 -0.0316 -0.7277  0.0147
                                            0.0025  0.0066  0.0105 -0.0009  0.0186
     5. (1.98692) BD ( 1) C   2 - C   4  
                ( 49.21%)   0.7015* C   2 s( 37.35%)p 1.68( 62.60%)d 0.00(  0.05%)
                                            0.0001  0.6111 -0.0043  0.0023  0.4658
                                            0.0254 -0.0481  0.0263  0.6365  0.0156
                                           -0.0052  0.0182 -0.0068  0.0081  0.0022
                ( 50.79%)   0.7127* C   4 s( 38.77%)p 1.58( 61.19%)d 0.00(  0.05%)
                                           -0.0000  0.6224 -0.0148  0.0020 -0.5658
                                           -0.0196  0.4896  0.0336 -0.2247 -0.0026
                                           -0.0088  0.0145 -0.0074  0.0114 -0.0019
     6. (1.92798) BD ( 2) C   2 - C   4  
                ( 49.95%)   0.7068* C   2 s(  0.20%)p99.99( 99.73%)d 0.33(  0.07%)
                                           -0.0001 -0.0448  0.0011 -0.0036 -0.6067
                                            0.0082  0.5858 -0.0277  0.5329 -0.0356
                                            0.0179  0.0057  0.0044  0.0021  0.0169
                ( 50.05%)   0.7075* C   4 s(  0.10%)p99.99( 99.82%)d 0.87(  0.08%)
                                            0.0001  0.0243 -0.0195 -0.0022  0.1464
                                            0.0111  0.5249 -0.0577  0.8347 -0.0328
                                           -0.0124 -0.0134 -0.0031  0.0030 -0.0223
     7. (1.98100) BD ( 1) C   2 - C   6  
                ( 49.49%)   0.7035* C   2 s( 31.69%)p 2.15( 68.26%)d 0.00(  0.05%)
                                           -0.0002  0.5629 -0.0019 -0.0001 -0.6356
                                           -0.0199 -0.5143  0.0061 -0.1127 -0.0311
                                            0.0154  0.0057  0.0056 -0.0096 -0.0086
                ( 50.51%)   0.7107* C   6 s( 24.73%)p 3.04( 75.21%)d 0.00(  0.05%)
                                            0.0001  0.4973 -0.0022  0.0001  0.3280
                                           -0.0221  0.7605  0.0209  0.2552 -0.0070
                                            0.0142  0.0054  0.0099 -0.0114 -0.0083
     8. (1.98281) BD ( 1) C   2 - H   8  
                ( 61.21%)   0.7824* C   2 s( 30.67%)p 2.26( 69.29%)d 0.00(  0.04%)
                                           -0.0003  0.5537  0.0046 -0.0018  0.0821
                                           -0.0128  0.6239  0.0101 -0.5446  0.0089
                                            0.0041 -0.0057 -0.0176 -0.0069  0.0044
                ( 38.79%)   0.6228* H   8 s( 99.95%)p 0.00(  0.05%)
                                            0.9997  0.0030 -0.0038 -0.0169  0.0143
     9. (1.97918) BD ( 1) C   3 - C   4  
                ( 49.49%)   0.7035* C   3 s( 25.05%)p 2.99( 74.90%)d 0.00(  0.06%)
                                            0.0002  0.5005  0.0019  0.0008 -0.6396
                                            0.0178  0.2943  0.0216  0.5023  0.0142
                                           -0.0078 -0.0188  0.0065  0.0104 -0.0007
                ( 50.51%)   0.7107* C   4 s( 33.90%)p 1.95( 66.05%)d 0.00(  0.05%)
                                           -0.0001  0.5822  0.0041 -0.0007  0.7838
                                            0.0188  0.0738  0.0158 -0.2001  0.0046
                                           -0.0095 -0.0172  0.0023  0.0109  0.0005
    10. (1.95815) BD ( 1) C   3 - C   5  
                ( 50.19%)   0.7085* C   3 s( 24.58%)p 3.07( 75.37%)d 0.00(  0.05%)
                                           -0.0005  0.4958 -0.0006  0.0001 -0.2755
                                            0.0211 -0.6983 -0.0037 -0.4353 -0.0163
                                            0.0149  0.0059  0.0134 -0.0074 -0.0049
                ( 49.81%)   0.7057* C   5 s( 25.03%)p 2.99( 74.92%)d 0.00(  0.05%)
                                            0.0003  0.5003 -0.0006  0.0003  0.3681
                                            0.0228  0.6784  0.0001  0.3907 -0.0159
                                            0.0119  0.0064  0.0150 -0.0086 -0.0030
    11. (1.98739) BD ( 1) C   3 - H   9  
                ( 62.47%)   0.7904* C   3 s( 25.36%)p 2.94( 74.59%)d 0.00(  0.05%)
                                            0.0001 -0.5036  0.0008  0.0005 -0.2371
                                           -0.0200 -0.6130  0.0034  0.5597 -0.0137
                                           -0.0061  0.0060  0.0181  0.0087 -0.0033
                ( 37.53%)   0.6126* H   9 s( 99.95%)p 0.00(  0.05%)
                                           -0.9998 -0.0016  0.0062  0.0159 -0.0138
    12. (1.99037) BD ( 1) C   3 - H  10  
                ( 62.24%)   0.7889* C   3 s( 24.87%)p 3.02( 75.08%)d 0.00(  0.05%)
                                           -0.0001  0.4987  0.0002 -0.0004  0.6767
                                            0.0089 -0.2204  0.0198  0.4936 -0.0127
                                           -0.0075  0.0173 -0.0072  0.0099  0.0004
                ( 37.76%)   0.6145* H  10 s( 99.95%)p 0.00(  0.05%)
                                            0.9998  0.0037 -0.0172  0.0047 -0.0127
    13. (1.96454) BD ( 1) C   4 - C  16  
                ( 48.77%)   0.6984* C   4 s( 27.12%)p 2.68( 72.82%)d 0.00(  0.06%)
                                           -0.0002  0.5205  0.0173 -0.0010 -0.2054
                                            0.0011 -0.6893  0.0169  0.4573  0.0377
                                            0.0110 -0.0018 -0.0117 -0.0142 -0.0116
                ( 51.23%)   0.7157* C  16 s( 24.29%)p 3.12( 75.66%)d 0.00(  0.05%)
                                            0.0002  0.4928  0.0054  0.0007  0.2573
                                            0.0056  0.8058  0.0122 -0.1989  0.0362
                                            0.0100 -0.0043 -0.0147 -0.0139 -0.0045
    14. (1.98804) BD ( 1) C   5 - H  11  
                ( 62.06%)   0.7878* C   5 s( 24.27%)p 3.12( 75.68%)d 0.00(  0.05%)
                                            0.0001 -0.4927  0.0019  0.0003  0.0913
                                           -0.0125 -0.1739  0.0140  0.8472  0.0027
                                            0.0021 -0.0040  0.0075  0.0006 -0.0211
                ( 37.94%)   0.6159* H  11 s( 99.95%)p 0.00(  0.05%)
                                           -0.9998 -0.0016 -0.0019  0.0037 -0.0214
    15. (1.98293) BD ( 1) C   5 - H  12  
                ( 62.18%)   0.7886* C   5 s( 23.99%)p 3.17( 75.96%)d 0.00(  0.05%)
                                            0.0001 -0.4898  0.0019  0.0003 -0.5205
                                           -0.0015  0.6935 -0.0022 -0.0862  0.0182
                                            0.0194 -0.0024  0.0041  0.0060  0.0103
                ( 37.82%)   0.6150* H  12 s( 99.95%)p 0.00(  0.05%)
                                           -0.9998 -0.0018  0.0130 -0.0175  0.0015
    16. (1.97851) BD ( 1) C   6 - H  13  
                ( 62.31%)   0.7893* C   6 s( 24.76%)p 3.04( 75.19%)d 0.00(  0.05%)
                                            0.0002 -0.4975  0.0019  0.0008  0.1837
                                            0.0183 -0.0378  0.0039  0.8463 -0.0103
                                           -0.0005 -0.0072  0.0037 -0.0017 -0.0209
                ( 37.69%)   0.6140* H  13 s( 99.95%)p 0.00(  0.05%)
                                           -0.9998 -0.0015 -0.0052  0.0007 -0.0212
    17. (1.98226) BD ( 1) C   6 - H  14  
                ( 62.55%)   0.7909* C   6 s( 24.15%)p 3.14( 75.80%)d 0.00(  0.05%)
                                           -0.0000 -0.4915  0.0009  0.0004  0.7344
                                            0.0088  0.1531 -0.0060 -0.4413  0.0199
                                           -0.0057  0.0158  0.0033 -0.0135  0.0013
                ( 37.45%)   0.6120* H  14 s( 99.95%)p 0.00(  0.05%)
                                           -0.9998 -0.0039 -0.0188 -0.0038  0.0104
    18. (1.98606) BD ( 1) H  15 - C  16  
                ( 37.89%)   0.6155* H  15 s( 99.95%)p 0.00(  0.05%)
                                            0.9998  0.0018 -0.0157  0.0102 -0.0107
                ( 62.11%)   0.7881* C  16 s( 25.15%)p 2.97( 74.81%)d 0.00(  0.05%)
                                           -0.0001  0.5014 -0.0043 -0.0010  0.6452
                                           -0.0240 -0.4150 -0.0020  0.3980  0.0223
                                           -0.0141  0.0122 -0.0074  0.0072 -0.0053
    19. (1.98514) BD ( 1) C  16 - H  17  
                ( 62.42%)   0.7901* C  16 s( 25.34%)p 2.94( 74.61%)d 0.00(  0.05%)
                                            0.0001 -0.5034  0.0050  0.0009  0.6870
                                           -0.0216 -0.0396  0.0135 -0.5212 -0.0182
                                            0.0022  0.0173 -0.0016 -0.0127  0.0004
                ( 37.58%)   0.6130* H  17 s( 99.95%)p 0.00(  0.05%)
                                           -0.9998 -0.0020 -0.0167  0.0012  0.0135
    20. (1.99922) CR ( 1) C   1           s(100.00%)p 0.00(  0.00%)
                                            1.0000 -0.0000 -0.0000 -0.0000 -0.0001
                                            0.0000 -0.0001  0.0000 -0.0001 -0.0000
                                           -0.0000 -0.0000 -0.0000 -0.0000 -0.0000
    21. (1.99869) CR ( 1) C   2           s(100.00%)p 0.00(  0.00%)
                                            1.0000  0.0002  0.0000 -0.0000 -0.0002
                                           -0.0000  0.0001 -0.0000 -0.0002 -0.0000
                                            0.0000 -0.0000 -0.0000 -0.0000  0.0000
    22. (1.99922) CR ( 1) C   3           s(100.00%)p 0.00(  0.00%)
                                            1.0000  0.0002 -0.0000 -0.0000  0.0001
                                            0.0000 -0.0004 -0.0000 -0.0003 -0.0000
                                            0.0000  0.0000  0.0000 -0.0000 -0.0000
    23. (1.99856) CR ( 1) C   4           s(100.00%)p 0.00(  0.00%)
                                            1.0000  0.0002  0.0000  0.0000  0.0000
                                            0.0000 -0.0001  0.0000 -0.0000  0.0000
                                            0.0000 -0.0000 -0.0000 -0.0000 -0.0000
    24. (1.99934) CR ( 1) C   5           s(100.00%)p 0.00(  0.00%)
                                            1.0000 -0.0002 -0.0000 -0.0000  0.0002
                                           -0.0000 -0.0003  0.0000 -0.0003  0.0000
                                           -0.0000  0.0000 -0.0000 -0.0000  0.0000
    25. (1.99930) CR ( 1) C   6           s(100.00%)p 0.00(  0.00%)
                                            1.0000  0.0000 -0.0000 -0.0000 -0.0001
                                           -0.0000 -0.0000 -0.0000 -0.0002  0.0000
                                           -0.0000  0.0000 -0.0000  0.0000  0.0000
    26. (1.99924) CR ( 1) C  16           s(100.00%)p 0.00(  0.00%)
                                            1.0000 -0.0000 -0.0000 -0.0000 -0.0001
                                           -0.0000 -0.0002 -0.0000  0.0002 -0.0000
                                           -0.0000 -0.0000  0.0000  0.0000 -0.0000
    27. (0.00175) RY*( 1) C   1           s(  0.31%)p99.99( 76.13%)d77.23( 23.57%)
                                           -0.0000  0.0383  0.0385  0.0103  0.0060
                                            0.5675  0.0432  0.5734  0.0148 -0.3291
                                            0.2031  0.1329  0.0557 -0.4071 -0.0891
    28. (0.00156) RY*( 2) C   1           s(  6.87%)p12.44( 85.39%)d 1.13(  7.74%)
                                           -0.0000  0.0272  0.2602  0.0147  0.0164
                                           -0.5061  0.0247  0.6220 -0.0085  0.4583
                                            0.2118 -0.1270  0.0800 -0.0820 -0.0579
    29. (0.00141) RY*( 3) C   1           s(  3.64%)p23.32( 84.92%)d 3.14( 11.44%)
                                            0.0000  0.0054  0.1901  0.0155 -0.0082
                                            0.5442  0.0074 -0.1605 -0.0188  0.7258
                                           -0.0392  0.1278  0.0579  0.0602 -0.2992
    30. (0.00068) RY*( 4) C   1           s(  9.40%)p 1.18( 11.10%)d 8.46( 79.50%)
                                           -0.0000  0.0227  0.3012 -0.0524 -0.0044
                                            0.1945 -0.0021  0.2702  0.0013  0.0140
                                           -0.1402  0.1073 -0.5786  0.4514  0.4746
    31. (0.00039) RY*( 5) C   1           s( 64.07%)p 0.15(  9.42%)d 0.41( 26.50%)
                                            0.0000 -0.0169  0.8001  0.0150 -0.0048
                                            0.0105 -0.0222 -0.2634 -0.0057 -0.1556
                                           -0.1590 -0.2895  0.1225 -0.3472  0.1428
    32. (0.00034) RY*( 6) C   1           s( 13.01%)p 0.77(  9.97%)d 5.92( 77.02%)
                                            0.0000 -0.0157  0.3604 -0.0010 -0.0008
                                           -0.1984 -0.0136 -0.1552 -0.0038 -0.1900
                                            0.3875  0.7391  0.0614  0.1756 -0.1976
    33. (0.00021) RY*( 7) C   1           s(  2.65%)p 4.87( 12.90%)d31.87( 84.45%)
                                           -0.0000  0.0097  0.1623  0.0065 -0.0082
                                            0.1154 -0.0015  0.2148  0.0169 -0.2631
                                           -0.1521 -0.2700  0.4617  0.6608 -0.3141
    34. (0.00014) RY*( 8) C   1           s(  0.06%)p99.99(  7.04%)d99.99( 92.89%)
                                           -0.0000  0.0060  0.0242  0.0027  0.0291
                                           -0.1808 -0.0057  0.1846  0.0096 -0.0522
                                           -0.8014  0.3444 -0.1276 -0.1752 -0.3481
    35. (0.00009) RY*( 9) C   1           s(  0.90%)p 3.31(  2.97%)d99.99( 96.13%)
    36. (0.00001) RY*(10) C   1           s( 99.42%)p 0.00(  0.03%)d 0.01(  0.55%)
    37. (0.00476) RY*( 1) C   2           s(  2.99%)p30.40( 90.99%)d 2.01(  6.02%)
                                            0.0000 -0.0032  0.1718  0.0201 -0.0343
                                           -0.4791 -0.0002  0.0270  0.0268  0.8233
                                           -0.0184 -0.0309 -0.2181 -0.1034  0.0262
    38. (0.00171) RY*( 2) C   2           s(  2.02%)p47.34( 95.40%)d 1.28(  2.58%)
                                           -0.0000  0.0027  0.1298 -0.0574  0.0471
                                           -0.7878 -0.0026 -0.2739  0.0173 -0.5058
                                           -0.0018  0.0479 -0.0816 -0.0699  0.1094
    39. (0.00147) RY*( 3) C   2           s( 20.22%)p 2.94( 59.43%)d 1.01( 20.35%)
                                           -0.0000 -0.0188  0.4488 -0.0197 -0.0087
                                           -0.1543  0.0102  0.7467  0.0009 -0.1129
                                            0.1476  0.1202  0.1489  0.3809  0.0013
    40. (0.00042) RY*( 4) C   2           s( 68.86%)p 0.18( 12.24%)d 0.27( 18.90%)
                                           -0.0000  0.0069  0.8275  0.0619  0.0061
                                            0.2609 -0.0052 -0.2253  0.0009 -0.0590
                                           -0.0741 -0.0538  0.0227 -0.4041 -0.1296
    41. (0.00027) RY*( 5) C   2           s(  0.63%)p 7.49(  4.75%)d99.99( 94.61%)
                                           -0.0000  0.0092  0.0750 -0.0253  0.0030
                                           -0.0461  0.0023 -0.2122  0.0106 -0.0161
                                            0.1373 -0.5051 -0.1728  0.4793 -0.6423
    42. (0.00009) RY*( 6) C   2           s( 11.04%)p 1.72( 19.02%)d 6.34( 69.94%)
    43. (0.00003) RY*( 7) C   2           s(  2.83%)p 0.94(  2.66%)d33.40( 94.51%)
    44. (0.00003) RY*( 8) C   2           s(  0.73%)p10.59(  7.69%)d99.99( 91.59%)
    45. (0.00000) RY*( 9) C   2           s( 89.79%)p 0.04(  3.36%)d 0.08(  6.85%)
    46. (0.00001) RY*(10) C   2           s(  0.98%)p 4.63(  4.56%)d95.90( 94.45%)
    47. (0.00374) RY*( 1) C   3           s(  0.05%)p99.99( 90.08%)d99.99(  9.87%)
                                            0.0000 -0.0012  0.0209  0.0054  0.0122
                                            0.3236 -0.0210 -0.5788  0.0216  0.6782
                                            0.1362 -0.2135 -0.0688 -0.1591  0.0673
    48. (0.00194) RY*( 2) C   3           s( 11.44%)p 5.33( 60.99%)d 2.41( 27.57%)
                                           -0.0000 -0.0169  0.3304 -0.0706  0.0076
                                            0.6037  0.0120 -0.1147  0.0074 -0.4817
                                           -0.1579 -0.2042  0.2986 -0.2608  0.2278
    49. (0.00103) RY*( 3) C   3           s( 15.89%)p 5.02( 79.82%)d 0.27(  4.29%)
                                            0.0000 -0.0195  0.3958  0.0434  0.0075
                                            0.2549 -0.0126  0.6889 -0.0172  0.5081
                                           -0.1146  0.0875  0.1264 -0.0599 -0.0505
    50. (0.00041) RY*( 4) C   3           s( 52.01%)p 0.38( 19.90%)d 0.54( 28.10%)
                                           -0.0000  0.0151  0.7186  0.0592 -0.0003
                                           -0.4258  0.0035 -0.1242  0.0062 -0.0463
                                            0.4696 -0.0480  0.0272  0.0392  0.2364
    51. (0.00025) RY*( 5) C   3           s( 14.39%)p 0.51(  7.34%)d 5.44( 78.27%)
                                           -0.0000  0.0074  0.3737  0.0650 -0.0023
                                           -0.0902  0.0037 -0.2444  0.0032 -0.0737
                                           -0.3035  0.0555 -0.1022 -0.1865 -0.8014
    52. (0.00012) RY*( 6) C   3           s(  3.20%)p 7.72( 24.71%)d22.52( 72.09%)
                                           -0.0000 -0.0181  0.1672  0.0609 -0.0113
                                            0.4775  0.0018 -0.0628 -0.0015 -0.1225
                                            0.1852  0.3066 -0.4582  0.6141 -0.0740
    53. (0.00006) RY*( 7) C   3           s( 10.14%)p 0.78(  7.96%)d 8.08( 81.90%)
    54. (0.00002) RY*( 8) C   3           s(  1.59%)p 0.85(  1.35%)d60.95( 97.06%)
    55. (0.00003) RY*( 9) C   3           s(  5.60%)p 0.91(  5.13%)d15.93( 89.27%)
    56. (0.00000) RY*(10) C   3           s( 85.83%)p 0.03(  2.80%)d 0.13( 11.37%)
    57. (0.00390) RY*( 1) C   4           s(  4.75%)p19.66( 93.35%)d 0.40(  1.91%)
                                            0.0000  0.0188  0.2147 -0.0321 -0.0287
                                            0.6511  0.0020 -0.6563 -0.0367  0.2769
                                           -0.0591  0.0671  0.0645  0.0423 -0.0715
    58. (0.00233) RY*( 2) C   4           s(  1.02%)p81.50( 82.85%)d15.87( 16.13%)
                                            0.0000  0.0279  0.0927  0.0282  0.0008
                                           -0.6459 -0.0244 -0.6216 -0.0265 -0.1539
                                            0.0275 -0.0179  0.3605  0.1018 -0.1411
    59. (0.00171) RY*( 3) C   4           s(  1.85%)p44.60( 82.32%)d 8.58( 15.83%)
                                           -0.0000 -0.0223  0.1339 -0.0058  0.0162
                                           -0.3233  0.0388  0.0618  0.0202  0.8442
                                            0.0821  0.0108 -0.2009  0.3205  0.0917
    60. (0.00069) RY*( 4) C   4           s( 68.45%)p 0.09(  5.84%)d 0.38( 25.71%)
                                           -0.0000  0.0020  0.8252  0.0603 -0.0067
                                           -0.0767  0.0156  0.0134  0.0074 -0.2280
                                           -0.1042 -0.2077 -0.2736 -0.0637  0.3524
    61. (0.00054) RY*( 5) C   4           s(  0.78%)p 8.35(  6.53%)d99.99( 92.69%)
                                            0.0000  0.0053  0.0853  0.0227  0.0013
                                            0.1042  0.0017 -0.0189 -0.0023 -0.2325
                                            0.8552  0.0703 -0.1814  0.3820 -0.1082
    62. (0.00023) RY*( 6) C   4           s(  9.42%)p 0.25(  2.34%)d 9.37( 88.24%)
                                           -0.0000 -0.0084  0.2566  0.1681  0.0195
                                           -0.0665 -0.0013  0.1078  0.0041 -0.0835
                                           -0.2374  0.7501 -0.1958  0.0731 -0.4687
    63. (0.00016) RY*( 7) C   4           s(  1.80%)p 6.11( 10.99%)d48.51( 87.21%)
                                            0.0000 -0.0109  0.1325 -0.0177 -0.0148
                                            0.1625 -0.0151  0.2624  0.0161 -0.1182
                                           -0.2965 -0.1857  0.4302  0.7464 -0.0862
    64. (0.00014) RY*( 8) C   4           s( 12.58%)p 0.66(  8.30%)d 6.29( 79.11%)
                                           -0.0000 -0.0133  0.3217 -0.1489 -0.0038
                                            0.0140  0.0285  0.2230 -0.0070  0.1795
                                            0.1672 -0.3695  0.2171 -0.3423 -0.6800
    65. (0.00005) RY*( 9) C   4           s(  5.79%)p 1.09(  6.31%)d15.19( 87.90%)
    66. (0.00001) RY*(10) C   4           s( 93.68%)p 0.01(  1.30%)d 0.05(  5.02%)
    67. (0.00308) RY*( 1) C   5           s(  0.82%)p99.99( 92.66%)d 7.92(  6.52%)
                                            0.0000 -0.0049  0.0905 -0.0040  0.0130
                                            0.4488 -0.0142 -0.6641  0.0137  0.5326
                                            0.1219 -0.0137 -0.0143  0.0246  0.2220
    68. (0.00170) RY*( 2) C   5           s( 22.25%)p 2.64( 58.70%)d 0.86( 19.04%)
                                            0.0000 -0.0245  0.4698 -0.0350  0.0113
                                            0.0349  0.0005 -0.4518 -0.0124 -0.6176
                                            0.2477  0.1630 -0.0994  0.1224 -0.2787
    69. (0.00068) RY*( 3) C   5           s(  7.62%)p11.29( 86.07%)d 0.83(  6.31%)
                                           -0.0000  0.0147  0.2755  0.0090  0.0146
                                           -0.8396  0.0135 -0.3221  0.0046  0.2270
                                           -0.1456 -0.0539  0.1049 -0.0323  0.1641
    70. (0.00064) RY*( 4) C   5           s( 66.72%)p 0.36( 23.74%)d 0.14(  9.54%)
                                           -0.0000  0.0073  0.8156  0.0442 -0.0086
                                            0.2408 -0.0019  0.3971  0.0024  0.1471
                                           -0.2398 -0.0926  0.0859  0.0315  0.1447
    71. (0.00026) RY*( 5) C   5           s(  0.34%)p 8.47(  2.90%)d99.99( 96.76%)
                                            0.0000 -0.0066  0.0581  0.0019 -0.0010
                                            0.0363 -0.0011 -0.0654 -0.0024 -0.1528
                                            0.1366 -0.5983 -0.1386 -0.7553  0.0368
    72. (0.00019) RY*( 6) C   5           s(  1.05%)p 9.27(  9.73%)d85.01( 89.22%)
                                           -0.0000  0.0120  0.0780 -0.0653  0.0168
                                           -0.1570  0.0001  0.2135  0.0049  0.1635
                                            0.5447 -0.2374 -0.6281  0.3551  0.1362
    73. (0.00006) RY*( 7) C   5           s(  7.22%)p 2.64( 19.06%)d10.21( 73.72%)
    74. (0.00002) RY*( 8) C   5           s(  6.41%)p 0.23(  1.50%)d14.37( 92.09%)
    75. (0.00002) RY*( 9) C   5           s(  4.19%)p 0.73(  3.06%)d22.12( 92.74%)
    76. (0.00000) RY*(10) C   5           s( 83.50%)p 0.03(  2.65%)d 0.17( 13.86%)
    77. (0.00314) RY*( 1) C   6           s(  0.15%)p99.99( 88.77%)d73.02( 11.08%)
                                           -0.0000  0.0051  0.0381 -0.0060 -0.0085
                                           -0.2783  0.0007 -0.4058  0.0292  0.8029
                                           -0.0186  0.2574 -0.0343 -0.0906  0.1865
    78. (0.00267) RY*( 2) C   6           s( 21.11%)p 2.89( 60.93%)d 0.85( 17.96%)
                                            0.0000 -0.0201  0.4570 -0.0430 -0.0133
                                           -0.4707  0.0142 -0.4708 -0.0060 -0.4070
                                           -0.1637 -0.1145  0.0995 -0.3514 -0.0794
    79. (0.00092) RY*( 3) C   6           s(  0.53%)p99.99( 87.70%)d22.02( 11.77%)
                                            0.0000 -0.0186  0.0701  0.0089 -0.0025
                                           -0.5865 -0.0214  0.7203  0.0000  0.1170
                                           -0.0820 -0.0102 -0.2197 -0.2495  0.0188
    80. (0.00047) RY*( 4) C   6           s( 69.83%)p 0.18( 12.82%)d 0.25( 17.35%)
                                           -0.0000  0.0093  0.8286  0.1083  0.0036
                                            0.2070 -0.0010  0.2371  0.0003  0.1705
                                           -0.0634  0.0602  0.2265  0.3360  0.0405
    81. (0.00027) RY*( 5) C   6           s(  2.03%)p 6.38( 12.95%)d41.89( 85.02%)
                                            0.0000 -0.0137  0.0855  0.1132  0.0074
                                           -0.3340 -0.0024 -0.1291 -0.0081 -0.0346
                                            0.6784 -0.0832 -0.3032  0.4506 -0.2966
    82. (0.00011) RY*( 6) C   6           s(  4.16%)p 2.09(  8.70%)d20.93( 87.14%)
                                           -0.0000  0.0028  0.2003 -0.0388  0.0004
                                            0.2124  0.0170 -0.0919  0.0085 -0.1819
                                           -0.1453  0.2924 -0.8282 -0.0105  0.2807
    83. (0.00006) RY*( 7) C   6           s( 10.07%)p 1.83( 18.45%)d 7.10( 71.48%)
    84. (0.00003) RY*( 8) C   6           s(  1.63%)p 3.51(  5.71%)d57.00( 92.67%)
    85. (0.00002) RY*( 9) C   6           s(  1.69%)p 0.67(  1.13%)d57.68( 97.19%)
    86. (0.00000) RY*(10) C   6           s( 88.94%)p 0.03(  2.89%)d 0.09(  8.17%)
    87. (0.00201) RY*( 1) H   7           s( 99.77%)p 0.00(  0.23%)
                                           -0.0047  0.9988 -0.0231 -0.0340  0.0250
    88. (0.00010) RY*( 2) H   7           s(  0.09%)p99.99( 99.91%)
    89. (0.00007) RY*( 3) H   7           s(  0.01%)p 1.00( 99.99%)
    90. (0.00001) RY*( 4) H   7           s(  0.18%)p99.99( 99.82%)
    91. (0.00114) RY*( 1) H   8           s( 99.90%)p 0.00(  0.10%)
                                           -0.0027  0.9995 -0.0046  0.0277  0.0138
    92. (0.00014) RY*( 2) H   8           s(  0.05%)p99.99( 99.95%)
                                            0.0015  0.0214  0.8039 -0.4323 -0.4078
    93. (0.00007) RY*( 3) H   8           s(  0.03%)p99.99( 99.97%)
    94. (0.00002) RY*( 4) H   8           s(  0.07%)p99.99( 99.93%)
    95. (0.00107) RY*( 1) H   9           s( 99.88%)p 0.00(  0.12%)
                                           -0.0014  0.9994 -0.0265  0.0184 -0.0107
    96. (0.00010) RY*( 2) H   9           s(  0.01%)p 1.00( 99.99%)
                                           -0.0009  0.0084  0.1079 -0.7048 -0.7011
    97. (0.00006) RY*( 3) H   9           s(  0.10%)p99.99( 99.90%)
    98. (0.00001) RY*( 4) H   9           s(  0.06%)p99.99( 99.94%)
    99. (0.00160) RY*( 1) H  10           s( 99.70%)p 0.00(  0.30%)
                                           -0.0029  0.9985  0.0038 -0.0292  0.0467
   100. (0.00009) RY*( 2) H  10           s(  0.00%)p 1.00(100.00%)
   101. (0.00006) RY*( 3) H  10           s(  0.19%)p99.99( 99.81%)
   102. (0.00001) RY*( 4) H  10           s(  0.16%)p99.99( 99.84%)
   103. (0.00122) RY*( 1) H  11           s( 99.74%)p 0.00(  0.26%)
                                           -0.0016  0.9987 -0.0314  0.0395  0.0096
   104. (0.00010) RY*( 2) H  11           s(  0.01%)p 1.00( 99.99%)
   105. (0.00007) RY*( 3) H  11           s(  0.26%)p99.99( 99.74%)
   106. (0.00001) RY*( 4) H  11           s(  0.05%)p99.99( 99.95%)
   107. (0.00125) RY*( 1) H  12           s( 99.52%)p 0.00(  0.48%)
                                           -0.0019  0.9976 -0.0121  0.0025  0.0678
   108. (0.00010) RY*( 2) H  12           s(  0.00%)p 1.00(100.00%)
                                            0.0000  0.0018  0.7972  0.5962  0.0947
   109. (0.00007) RY*( 3) H  12           s(  0.47%)p99.99( 99.53%)
   110. (0.00001) RY*( 4) H  12           s(  0.05%)p99.99( 99.95%)
   111. (0.00096) RY*( 1) H  13           s( 99.39%)p 0.01(  0.61%)
                                           -0.0016  0.9969  0.0757  0.0104 -0.0163
   112. (0.00010) RY*( 2) H  13           s(  0.07%)p99.99( 99.93%)
                                            0.0010  0.0264 -0.2197 -0.9747 -0.0298
   113. (0.00007) RY*( 3) H  13           s(  0.54%)p99.99( 99.46%)
   114. (0.00001) RY*( 4) H  13           s(  0.05%)p99.99( 99.95%)
   115. (0.00156) RY*( 1) H  14           s( 99.73%)p 0.00(  0.27%)
                                           -0.0035  0.9986  0.0126 -0.0128  0.0492
   116. (0.00009) RY*( 2) H  14           s(  0.00%)p 1.00(100.00%)
   117. (0.00008) RY*( 3) H  14           s(  0.25%)p99.99( 99.75%)
   118. (0.00001) RY*( 4) H  14           s(  0.07%)p99.99( 99.93%)
   119. (0.00103) RY*( 1) H  15           s( 99.82%)p 0.00(  0.18%)
                                           -0.0009  0.9991  0.0203 -0.0219  0.0305
   120. (0.00010) RY*( 2) H  15           s(  0.00%)p 1.00(100.00%)
   121. (0.00005) RY*( 3) H  15           s(  0.01%)p99.99( 99.99%)
   122. (0.00001) RY*( 4) H  15           s(  0.21%)p99.99( 99.79%)
   123. (0.00402) RY*( 1) C  16           s(  0.09%)p99.99( 85.87%)d99.99( 14.04%)
                                           -0.0000 -0.0034  0.0290 -0.0044  0.0376
                                            0.8767 -0.0122 -0.2974 -0.0017  0.0057
                                            0.1415 -0.3122  0.1393  0.0534  0.0260
   124. (0.00191) RY*( 2) C  16           s( 24.99%)p 2.27( 56.61%)d 0.74( 18.40%)
                                            0.0000 -0.0319  0.4921 -0.0817 -0.0035
                                           -0.1724  0.0019 -0.4416  0.0148  0.5840
                                            0.1426  0.1258  0.2651 -0.2033 -0.1904
   125. (0.00077) RY*( 3) C  16           s( 27.43%)p 2.51( 68.73%)d 0.14(  3.85%)
                                            0.0000 -0.0013  0.5180  0.0770 -0.0083
                                            0.2268 -0.0261  0.7402 -0.0049  0.2953
                                           -0.0807 -0.0472 -0.0201 -0.0015  0.1712
   126. (0.00041) RY*( 4) C  16           s( 34.78%)p 1.12( 38.98%)d 0.75( 26.24%)
                                           -0.0000  0.0189  0.5835  0.0836  0.0064
                                           -0.1222  0.0111 -0.2517  0.0102 -0.5579
                                           -0.2697 -0.2631 -0.1158 -0.2621  0.1960
   127. (0.00027) RY*( 5) C  16           s( 12.31%)p 0.93( 11.44%)d 6.19( 76.25%)
                                           -0.0000  0.0156  0.3461  0.0554  0.0004
                                            0.0334  0.0030 -0.0071  0.0047 -0.3365
                                            0.6114  0.4038 -0.1429  0.4372 -0.1184
   128. (0.00010) RY*( 6) C  16           s(  0.54%)p23.01( 12.34%)d99.99( 87.12%)
   129. (0.00006) RY*( 7) C  16           s(  4.69%)p 2.37( 11.11%)d17.97( 84.20%)
   130. (0.00002) RY*( 8) C  16           s(  1.78%)p 7.59( 13.53%)d47.53( 84.69%)
   131. (0.00002) RY*( 9) C  16           s( 10.13%)p 0.03(  0.32%)d 8.84( 89.55%)
   132. (0.00000) RY*(10) C  16           s( 83.51%)p 0.01(  1.04%)d 0.19( 15.45%)
   133. (0.00107) RY*( 1) H  17           s( 99.80%)p 0.00(  0.20%)
                                           -0.0012  0.9990 -0.0234 -0.0170  0.0346
   134. (0.00010) RY*( 2) H  17           s(  0.01%)p 1.00( 99.99%)
   135. (0.00005) RY*( 3) H  17           s(  0.03%)p99.99( 99.97%)
   136. (0.00001) RY*( 4) H  17           s(  0.21%)p99.99( 99.79%)
   137. (0.01810) BD*( 1) C   1 - C   5  
                ( 49.84%)   0.7060* C   1 s( 24.63%)p 3.06( 75.31%)d 0.00(  0.05%)
                                           -0.0000 -0.4963 -0.0029  0.0002 -0.7271
                                           -0.0009 -0.1417  0.0424  0.4497  0.0198
                                           -0.0092  0.0132  0.0036 -0.0151  0.0057
                ( 50.16%)  -0.7082* C   5 s( 26.56%)p 2.76( 73.39%)d 0.00(  0.05%)
                                           -0.0003 -0.5154 -0.0022 -0.0008  0.7643
                                            0.0023  0.1661  0.0237 -0.3482  0.0184
                                           -0.0064  0.0140  0.0023 -0.0139  0.0050
   138. (0.01637) BD*( 1) C   1 - C   6  
                ( 49.98%)   0.7070* C   1 s( 24.90%)p 3.01( 75.05%)d 0.00(  0.05%)
                                            0.0000 -0.4989 -0.0047  0.0003  0.6216
                                            0.0288 -0.5304  0.0363  0.2834  0.0164
                                            0.0196 -0.0047  0.0053  0.0007  0.0093
                ( 50.02%)  -0.7072* C   6 s( 26.22%)p 2.81( 73.74%)d 0.00(  0.05%)
                                           -0.0000 -0.5120 -0.0038 -0.0012 -0.5645
                                            0.0176  0.6286  0.0182 -0.1505  0.0175
                                            0.0172 -0.0055  0.0057 -0.0014  0.0102
   139. (0.02491) BD*( 1) C   1 - H   7  
                ( 37.33%)   0.6110* C   1 s( 26.35%)p 2.79( 73.60%)d 0.00(  0.05%)
                                           -0.0001  0.5132 -0.0123  0.0004 -0.2455
                                            0.0023 -0.8170  0.0146 -0.0898  0.0013
                                            0.0099  0.0008  0.0030 -0.0160 -0.0102
                ( 62.67%)  -0.7916* H   7 s( 99.95%)p 0.00(  0.05%)
                                            0.9997  0.0056  0.0064  0.0215  0.0019
   140. (0.01129) BD*( 1) C   1 - C  16  
                ( 50.21%)   0.7086* C   1 s( 23.80%)p 3.20( 76.15%)d 0.00(  0.06%)
                                            0.0001  0.4878  0.0084  0.0003  0.1529
                                           -0.0120  0.1669 -0.0473  0.8411  0.0195
                                            0.0025  0.0081  0.0132 -0.0001  0.0178
                ( 49.79%)  -0.7056* C  16 s( 24.99%)p 3.00( 74.96%)d 0.00(  0.05%)
                                            0.0000  0.4999  0.0050  0.0016 -0.2093
                                           -0.0075 -0.4183 -0.0316 -0.7277  0.0147
                                            0.0025  0.0066  0.0105 -0.0009  0.0186
   141. (0.01552) BD*( 1) C   2 - C   4  
                ( 50.79%)   0.7127* C   2 s( 37.35%)p 1.68( 62.60%)d 0.00(  0.05%)
                                            0.0001  0.6111 -0.0043  0.0023  0.4658
                                            0.0254 -0.0481  0.0263  0.6365  0.0156
                                           -0.0052  0.0182 -0.0068  0.0081  0.0022
                ( 49.21%)  -0.7015* C   4 s( 38.77%)p 1.58( 61.19%)d 0.00(  0.05%)
                                           -0.0000  0.6224 -0.0148  0.0020 -0.5658
                                           -0.0196  0.4896  0.0336 -0.2247 -0.0026
                                           -0.0088  0.0145 -0.0074  0.0114 -0.0019
   142. (0.09053) BD*( 2) C   2 - C   4  
                ( 50.05%)   0.7075* C   2 s(  0.20%)p99.99( 99.73%)d 0.33(  0.07%)
                                           -0.0001 -0.0448  0.0011 -0.0036 -0.6067
                                            0.0082  0.5858 -0.0277  0.5329 -0.0356
                                            0.0179  0.0057  0.0044  0.0021  0.0169
                ( 49.95%)  -0.7068* C   4 s(  0.10%)p99.99( 99.82%)d 0.87(  0.08%)
                                            0.0001  0.0243 -0.0195 -0.0022  0.1464
                                            0.0111  0.5249 -0.0577  0.8347 -0.0328
                                           -0.0124 -0.0134 -0.0031  0.0030 -0.0223
   143. (0.01434) BD*( 1) C   2 - C   6  
                ( 50.51%)   0.7107* C   2 s( 31.69%)p 2.15( 68.26%)d 0.00(  0.05%)
                                           -0.0002  0.5629 -0.0019 -0.0001 -0.6356
                                           -0.0199 -0.5143  0.0061 -0.1127 -0.0311
                                            0.0154  0.0057  0.0056 -0.0096 -0.0086
                ( 49.49%)  -0.7035* C   6 s( 24.73%)p 3.04( 75.21%)d 0.00(  0.05%)
                                            0.0001  0.4973 -0.0022  0.0001  0.3280
                                           -0.0221  0.7605  0.0209  0.2552 -0.0070
                                            0.0142  0.0054  0.0099 -0.0114 -0.0083
   144. (0.01644) BD*( 1) C   2 - H   8  
                ( 38.79%)   0.6228* C   2 s( 30.67%)p 2.26( 69.29%)d 0.00(  0.04%)
                                            0.0003 -0.5537 -0.0046  0.0018 -0.0821
                                            0.0128 -0.6239 -0.0101  0.5446 -0.0089
                                           -0.0041  0.0057  0.0176  0.0069 -0.0044
                ( 61.21%)  -0.7824* H   8 s( 99.95%)p 0.00(  0.05%)
                                           -0.9997 -0.0030  0.0038  0.0169 -0.0143
   145. (0.01943) BD*( 1) C   3 - C   4  
                ( 50.51%)   0.7107* C   3 s( 25.05%)p 2.99( 74.90%)d 0.00(  0.06%)
                                            0.0002  0.5005  0.0019  0.0008 -0.6396
                                            0.0178  0.2943  0.0216  0.5023  0.0142
                                           -0.0078 -0.0188  0.0065  0.0104 -0.0007
                ( 49.49%)  -0.7035* C   4 s( 33.90%)p 1.95( 66.05%)d 0.00(  0.05%)
                                           -0.0001  0.5822  0.0041 -0.0007  0.7838
                                            0.0188  0.0738  0.0158 -0.2001  0.0046
                                           -0.0095 -0.0172  0.0023  0.0109  0.0005
   146. (0.01666) BD*( 1) C   3 - C   5  
                ( 49.81%)   0.7057* C   3 s( 24.58%)p 3.07( 75.37%)d 0.00(  0.05%)
                                            0.0005 -0.4958  0.0006 -0.0001  0.2755
                                           -0.0211  0.6983  0.0037  0.4353  0.0163
                                           -0.0149 -0.0059 -0.0134  0.0074  0.0049
                ( 50.19%)  -0.7085* C   5 s( 25.03%)p 2.99( 74.92%)d 0.00(  0.05%)
                                           -0.0003 -0.5003  0.0006 -0.0003 -0.3681
                                           -0.0228 -0.6784 -0.0001 -0.3907  0.0159
                                           -0.0119 -0.0064 -0.0150  0.0086  0.0030
   147. (0.01017) BD*( 1) C   3 - H   9  
                ( 37.53%)   0.6126* C   3 s( 25.36%)p 2.94( 74.59%)d 0.00(  0.05%)
                                           -0.0001  0.5036 -0.0008 -0.0005  0.2371
                                            0.0200  0.6130 -0.0034 -0.5597  0.0137
                                            0.0061 -0.0060 -0.0181 -0.0087  0.0033
                ( 62.47%)  -0.7904* H   9 s( 99.95%)p 0.00(  0.05%)
                                            0.9998  0.0016 -0.0062 -0.0159  0.0138
   148. (0.01846) BD*( 1) C   3 - H  10  
                ( 37.76%)   0.6145* C   3 s( 24.87%)p 3.02( 75.08%)d 0.00(  0.05%)
                                            0.0001 -0.4987 -0.0002  0.0004 -0.6767
                                           -0.0089  0.2204 -0.0198 -0.4936  0.0127
                                            0.0075 -0.0173  0.0072 -0.0099 -0.0004
                ( 62.24%)  -0.7889* H  10 s( 99.95%)p 0.00(  0.05%)
                                           -0.9998 -0.0037  0.0172 -0.0047  0.0127
   149. (0.02243) BD*( 1) C   4 - C  16  
                ( 51.23%)   0.7157* C   4 s( 27.12%)p 2.68( 72.82%)d 0.00(  0.06%)
                                           -0.0002  0.5205  0.0173 -0.0010 -0.2054
                                            0.0011 -0.6893  0.0169  0.4573  0.0377
                                            0.0110 -0.0018 -0.0117 -0.0142 -0.0116
                ( 48.77%)  -0.6984* C  16 s( 24.29%)p 3.12( 75.66%)d 0.00(  0.05%)
                                            0.0002  0.4928  0.0054  0.0007  0.2573
                                            0.0056  0.8058  0.0122 -0.1989  0.0362
                                            0.0100 -0.0043 -0.0147 -0.0139 -0.0045
   150. (0.00987) BD*( 1) C   5 - H  11  
                ( 37.94%)   0.6159* C   5 s( 24.27%)p 3.12( 75.68%)d 0.00(  0.05%)
                                           -0.0001  0.4927 -0.0019 -0.0003 -0.0913
                                            0.0125  0.1739 -0.0140 -0.8472 -0.0027
                                           -0.0021  0.0040 -0.0075 -0.0006  0.0211
                ( 62.06%)  -0.7878* H  11 s( 99.95%)p 0.00(  0.05%)
                                            0.9998  0.0016  0.0019 -0.0037  0.0214
   151. (0.01001) BD*( 1) C   5 - H  12  
                ( 37.82%)   0.6150* C   5 s( 23.99%)p 3.17( 75.96%)d 0.00(  0.05%)
                                           -0.0001  0.4898 -0.0019 -0.0003  0.5205
                                            0.0015 -0.6935  0.0022  0.0862 -0.0182
                                           -0.0194  0.0024 -0.0041 -0.0060 -0.0103
                ( 62.18%)  -0.7886* H  12 s( 99.95%)p 0.00(  0.05%)
                                            0.9998  0.0018 -0.0130  0.0175 -0.0015
   152. (0.01094) BD*( 1) C   6 - H  13  
                ( 37.69%)   0.6140* C   6 s( 24.76%)p 3.04( 75.19%)d 0.00(  0.05%)
                                           -0.0002  0.4975 -0.0019 -0.0008 -0.1837
                                           -0.0183  0.0378 -0.0039 -0.8463  0.0103
                                            0.0005  0.0072 -0.0037  0.0017  0.0209
                ( 62.31%)  -0.7893* H  13 s( 99.95%)p 0.00(  0.05%)
                                            0.9998  0.0015  0.0052 -0.0007  0.0212
   153. (0.02121) BD*( 1) C   6 - H  14  
                ( 37.45%)   0.6120* C   6 s( 24.15%)p 3.14( 75.80%)d 0.00(  0.05%)
                                            0.0000  0.4915 -0.0009 -0.0004 -0.7344
                                           -0.0088 -0.1531  0.0060  0.4413 -0.0199
                                            0.0057 -0.0158 -0.0033  0.0135 -0.0013
                ( 62.55%)  -0.7909* H  14 s( 99.95%)p 0.00(  0.05%)
                                            0.9998  0.0039  0.0188  0.0038 -0.0104
   154. (0.01155) BD*( 1) H  15 - C  16  
                ( 62.11%)   0.7881* H  15 s( 99.95%)p 0.00(  0.05%)
                                            0.9998  0.0018 -0.0157  0.0102 -0.0107
                ( 37.89%)  -0.6155* C  16 s( 25.15%)p 2.97( 74.81%)d 0.00(  0.05%)
                                           -0.0001  0.5014 -0.0043 -0.0010  0.6452
                                           -0.0240 -0.4150 -0.0020  0.3980  0.0223
                                           -0.0141  0.0122 -0.0074  0.0072 -0.0053
   155. (0.01266) BD*( 1) C  16 - H  17  
                ( 37.58%)   0.6130* C  16 s( 25.34%)p 2.94( 74.61%)d 0.00(  0.05%)
                                           -0.0001  0.5034 -0.0050 -0.0009 -0.6870
                                            0.0216  0.0396 -0.0135  0.5212  0.0182
                                           -0.0022 -0.0173  0.0016  0.0127 -0.0004
                ( 62.42%)  -0.7901* H  17 s( 99.95%)p 0.00(  0.05%)
                                            0.9998  0.0020  0.0167 -0.0012 -0.0135


 NHO Directionality and "Bond Bending" (deviations from line of nuclear centers)

         [Thresholds for printing:  angular deviation  >  1.0 degree]
                                    hybrid p-character > 25.0%
                                    orbital occupancy  >  0.10e

                                Line of Centers        Hybrid 1              Hybrid 2
                                ---------------  -------------------   ------------------
                NBO               Theta   Phi    Theta   Phi    Dev    Theta   Phi    Dev
 ========================================================================================
     1. BD (   1) C   1 - C   5   115.9   12.2   122.6    7.8   7.7     67.3  193.9   3.6
     2. BD (   1) C   1 - C   6   103.3  135.7   110.2  142.8   9.7     81.1  310.2   6.9
     4. BD (   1) C   1 - C  16    23.4   58.8    12.1   40.3  12.4    145.0  244.3  11.9
     5. BD (   1) C   2 - C   4    54.6  336.4    37.0  357.4  23.0    106.1  138.2  25.2
     6. BD (   2) C   2 - C   4    54.6  336.4   121.3  317.0  69.2     31.6   71.4 117.2
     7. BD (   1) C   2 - C   6   104.7  236.7    99.8  217.8  19.1     73.5   68.6  11.6
     8. BD (   1) C   2 - H   8   131.3   80.0   130.0   83.8   3.1      --     --    --
     9. BD (   1) C   3 - C   4    60.4  166.9    53.5  153.1  13.4    103.6    6.4  24.1
    10. BD (   1) C   3 - C   5   118.1  244.0   121.2  250.1   6.1     64.4   60.1   4.4
    11. BD (   1) C   3 - H   9   130.3   69.2   129.5   67.1   1.7      --     --    --
    12. BD (   1) C   3 - H  10    54.9  342.5    56.1  343.7   1.5      --     --    --
    13. BD (   1) C   4 - C  16    67.2  253.0    54.8  253.1  12.3    100.7   72.2  12.1
    15. BD (   1) C   5 - H  12    84.5  306.6    85.5  307.1   1.1      --     --    --
    16. BD (   1) C   6 - H  13   166.7  166.6   166.2  170.5   1.0      --     --    --
    17. BD (   1) C   6 - H  14    60.4  192.3    60.9  191.2   1.1      --     --    --
    18. BD (   1) H  15 - C  16   117.5  147.5     --     --    --      60.7  326.1   2.2
    19. BD (   1) C  16 - H  17    52.8  176.5    51.0  177.8   2.1      --     --    --


 Second Order Perturbation Theory Analysis of Fock Matrix in NBO Basis

     Threshold for printing:   0.50 kcal/mol
                                                                              E(2)  E(j)-E(i) F(i,j)
         Donor NBO (i)                     Acceptor NBO (j)                 kcal/mol   a.u.    a.u. 
 ===================================================================================================

 within unit  1
   1. BD (   1) C   1 - C   5        / 77. RY*(   1) C   6                    0.81    1.74    0.034
   1. BD (   1) C   1 - C   5        /139. BD*(   1) C   1 - H   7            0.54    1.05    0.021
   1. BD (   1) C   1 - C   5        /142. BD*(   2) C   2 - C   4            1.17    0.63    0.025
   1. BD (   1) C   1 - C   5        /147. BD*(   1) C   3 - H   9            0.55    1.04    0.021
   1. BD (   1) C   1 - C   5        /151. BD*(   1) C   5 - H  12            0.52    1.03    0.021
   1. BD (   1) C   1 - C   5        /153. BD*(   1) C   6 - H  14            1.45    1.03    0.034
   1. BD (   1) C   1 - C   5        /155. BD*(   1) C  16 - H  17            2.95    1.04    0.050
   2. BD (   1) C   1 - C   6        / 67. RY*(   1) C   5                    0.88    1.64    0.034
   2. BD (   1) C   1 - C   6        /123. RY*(   1) C  16                    0.68    1.85    0.032
   2. BD (   1) C   1 - C   6        /139. BD*(   1) C   1 - H   7            0.66    1.05    0.024
   2. BD (   1) C   1 - C   6        /140. BD*(   1) C   1 - C  16            0.55    0.92    0.020
   2. BD (   1) C   1 - C   6        /142. BD*(   2) C   2 - C   4            1.61    0.63    0.029
   2. BD (   1) C   1 - C   6        /143. BD*(   1) C   2 - C   6            0.73    0.94    0.023
   2. BD (   1) C   1 - C   6        /144. BD*(   1) C   2 - H   8            1.63    1.06    0.037
   2. BD (   1) C   1 - C   6        /151. BD*(   1) C   5 - H  12            0.93    1.03    0.028
   2. BD (   1) C   1 - C   6        /153. BD*(   1) C   6 - H  14            0.54    1.02    0.021
   2. BD (   1) C   1 - C   6        /154. BD*(   1) H  15 - C  16            3.12    1.04    0.051
   3. BD (   1) C   1 - H   7        /143. BD*(   1) C   2 - C   6            1.50    0.89    0.033
   3. BD (   1) C   1 - H   7        /146. BD*(   1) C   3 - C   5            1.90    0.82    0.035
   3. BD (   1) C   1 - H   7        /149. BD*(   1) C   4 - C  16            0.92    0.89    0.026
   4. BD (   1) C   1 - C  16        / 59. RY*(   3) C   4                    0.96    1.58    0.035
   4. BD (   1) C   1 - C  16        / 68. RY*(   2) C   5                    0.69    1.69    0.031
   4. BD (   1) C   1 - C  16        / 78. RY*(   2) C   6                    0.58    1.59    0.027
   4. BD (   1) C   1 - C  16        /139. BD*(   1) C   1 - H   7            1.02    1.06    0.029
   4. BD (   1) C   1 - C  16        /142. BD*(   2) C   2 - C   4            4.74    0.63    0.050
   4. BD (   1) C   1 - C  16        /143. BD*(   1) C   2 - C   6            0.51    0.95    0.020
   4. BD (   1) C   1 - C  16        /149. BD*(   1) C   4 - C  16            1.26    0.95    0.031
   4. BD (   1) C   1 - C  16        /150. BD*(   1) C   5 - H  11            2.19    1.04    0.043
   4. BD (   1) C   1 - C  16        /152. BD*(   1) C   6 - H  13            2.67    1.04    0.047
   4. BD (   1) C   1 - C  16        /154. BD*(   1) H  15 - C  16            0.56    1.04    0.022
   4. BD (   1) C   1 - C  16        /155. BD*(   1) C  16 - H  17            0.60    1.05    0.023
   5. BD (   1) C   2 - C   4        / 47. RY*(   1) C   3                    0.93    1.85    0.037
   5. BD (   1) C   2 - C   4        / 79. RY*(   3) C   6                    0.55    1.50    0.026
   5. BD (   1) C   2 - C   4        /123. RY*(   1) C  16                    0.52    1.99    0.029
   5. BD (   1) C   2 - C   4        /144. BD*(   1) C   2 - H   8            1.03    1.19    0.031
   5. BD (   1) C   2 - C   4        /145. BD*(   1) C   3 - C   4            0.78    1.08    0.026
   5. BD (   1) C   2 - C   4        /148. BD*(   1) C   3 - H  10            0.82    1.17    0.028
   5. BD (   1) C   2 - C   4        /149. BD*(   1) C   4 - C  16            0.77    1.08    0.026
   5. BD (   1) C   2 - C   4        /152. BD*(   1) C   6 - H  13            0.86    1.16    0.028
   5. BD (   1) C   2 - C   4        /154. BD*(   1) H  15 - C  16            1.30    1.17    0.035
   6. BD (   2) C   2 - C   4        / 48. RY*(   2) C   3                    1.24    1.37    0.037
   6. BD (   2) C   2 - C   4        / 78. RY*(   2) C   6                    1.05    1.29    0.033
   6. BD (   2) C   2 - C   4        /124. RY*(   2) C  16                    0.60    1.39    0.026
   6. BD (   2) C   2 - C   4        /138. BD*(   1) C   1 - C   6            0.66    0.61    0.018
   6. BD (   2) C   2 - C   4        /139. BD*(   1) C   1 - H   7            3.65    0.76    0.048
   6. BD (   2) C   2 - C   4        /140. BD*(   1) C   1 - C  16            0.79    0.63    0.020
   6. BD (   2) C   2 - C   4        /143. BD*(   1) C   2 - C   6            1.42    0.65    0.027
   6. BD (   2) C   2 - C   4        /144. BD*(   1) C   2 - H   8            0.82    0.76    0.023
   6. BD (   2) C   2 - C   4        /145. BD*(   1) C   3 - C   4            2.60    0.65    0.037
   6. BD (   2) C   2 - C   4        /146. BD*(   1) C   3 - C   5            2.56    0.58    0.035
   6. BD (   2) C   2 - C   4        /148. BD*(   1) C   3 - H  10            4.46    0.74    0.052
   6. BD (   2) C   2 - C   4        /149. BD*(   1) C   4 - C  16            0.96    0.65    0.023
   6. BD (   2) C   2 - C   4        /151. BD*(   1) C   5 - H  12            1.17    0.74    0.027
   6. BD (   2) C   2 - C   4        /153. BD*(   1) C   6 - H  14            5.21    0.73    0.056
   6. BD (   2) C   2 - C   4        /155. BD*(   1) C  16 - H  17            0.69    0.75    0.021
   7. BD (   1) C   2 - C   6        / 57. RY*(   1) C   4                    2.15    1.32    0.048
   7. BD (   1) C   2 - C   6        /139. BD*(   1) C   1 - H   7            2.28    1.07    0.044
   7. BD (   1) C   2 - C   6        /141. BD*(   1) C   2 - C   4            1.18    1.18    0.033
   7. BD (   1) C   2 - C   6        /142. BD*(   2) C   2 - C   4            0.91    0.64    0.022
   7. BD (   1) C   2 - C   6        /145. BD*(   1) C   3 - C   4            3.55    0.96    0.052
   7. BD (   1) C   2 - C   6        /153. BD*(   1) C   6 - H  14            0.97    1.04    0.028
   8. BD (   1) C   2 - H   8        / 57. RY*(   1) C   4                    0.71    1.26    0.027
   8. BD (   1) C   2 - H   8        / 58. RY*(   2) C   4                    0.98    1.45    0.034
   8. BD (   1) C   2 - H   8        /141. BD*(   1) C   2 - C   4            1.08    1.11    0.031
   8. BD (   1) C   2 - H   8        /142. BD*(   2) C   2 - C   4            2.16    0.58    0.032
   8. BD (   1) C   2 - H   8        /149. BD*(   1) C   4 - C  16            3.97    0.90    0.053
   8. BD (   1) C   2 - H   8        /153. BD*(   1) C   6 - H  14            0.95    0.98    0.027
   9. BD (   1) C   3 - C   4        / 37. RY*(   1) C   2                    1.53    1.55    0.044
   9. BD (   1) C   3 - C   4        /123. RY*(   1) C  16                    0.72    1.88    0.033
   9. BD (   1) C   3 - C   4        /141. BD*(   1) C   2 - C   4            1.29    1.19    0.035
   9. BD (   1) C   3 - C   4        /142. BD*(   2) C   2 - C   4            0.76    0.66    0.020
   9. BD (   1) C   3 - C   4        /143. BD*(   1) C   2 - C   6            1.89    0.97    0.038
   9. BD (   1) C   3 - C   4        /147. BD*(   1) C   3 - H   9            0.60    1.07    0.023
   9. BD (   1) C   3 - C   4        /148. BD*(   1) C   3 - H  10            0.70    1.07    0.024
   9. BD (   1) C   3 - C   4        /151. BD*(   1) C   5 - H  12            0.98    1.06    0.029
   9. BD (   1) C   3 - C   4        /155. BD*(   1) C  16 - H  17            1.51    1.07    0.036
  10. BD (   1) C   3 - C   5        / 28. RY*(   2) C   1                    0.52    1.50    0.025
  10. BD (   1) C   3 - C   5        / 58. RY*(   2) C   4                    0.60    1.48    0.027
  10. BD (   1) C   3 - C   5        /139. BD*(   1) C   1 - H   7            1.26    1.04    0.032
  10. BD (   1) C   3 - C   5        /141. BD*(   1) C   2 - C   4            0.80    1.15    0.027
  10. BD (   1) C   3 - C   5        /142. BD*(   2) C   2 - C   4            8.77    0.61    0.066
  10. BD (   1) C   3 - C   5        /145. BD*(   1) C   3 - C   4            1.31    0.93    0.031
  11. BD (   1) C   3 - H   9        / 57. RY*(   1) C   4                    0.78    1.25    0.028
  11. BD (   1) C   3 - H   9        /137. BD*(   1) C   1 - C   5            0.89    0.84    0.024
  11. BD (   1) C   3 - H   9        /149. BD*(   1) C   4 - C  16            2.34    0.89    0.041
  12. BD (   1) C   3 - H  10        / 59. RY*(   3) C   4                    0.58    1.52    0.027
  12. BD (   1) C   3 - H  10        / 67. RY*(   1) C   5                    0.53    1.58    0.026
  12. BD (   1) C   3 - H  10        /141. BD*(   1) C   2 - C   4            2.42    1.10    0.046
  12. BD (   1) C   3 - H  10        /150. BD*(   1) C   5 - H  11            0.85    0.97    0.026
  13. BD (   1) C   4 - C  16        / 38. RY*(   2) C   2                    1.01    1.24    0.032
  13. BD (   1) C   4 - C  16        / 49. RY*(   3) C   3                    0.53    1.42    0.025
  13. BD (   1) C   4 - C  16        /139. BD*(   1) C   1 - H   7            5.39    1.06    0.068
  13. BD (   1) C   4 - C  16        /140. BD*(   1) C   1 - C  16            1.07    0.93    0.028
  13. BD (   1) C   4 - C  16        /141. BD*(   1) C   2 - C   4            1.18    1.16    0.033
  13. BD (   1) C   4 - C  16        /142. BD*(   2) C   2 - C   4            1.06    0.63    0.023
  13. BD (   1) C   4 - C  16        /143. BD*(   1) C   2 - C   6            0.58    0.94    0.021
  13. BD (   1) C   4 - C  16        /144. BD*(   1) C   2 - H   8            4.83    1.06    0.064
  13. BD (   1) C   4 - C  16        /147. BD*(   1) C   3 - H   9            2.55    1.04    0.046
  13. BD (   1) C   4 - C  16        /154. BD*(   1) H  15 - C  16            0.52    1.04    0.021
  13. BD (   1) C   4 - C  16        /155. BD*(   1) C  16 - H  17            0.61    1.05    0.023
  14. BD (   1) C   5 - H  11        / 29. RY*(   3) C   1                    0.61    1.37    0.026
  14. BD (   1) C   5 - H  11        /140. BD*(   1) C   1 - C  16            1.35    0.86    0.031
  14. BD (   1) C   5 - H  11        /148. BD*(   1) C   3 - H  10            1.00    0.97    0.028
  15. BD (   1) C   5 - H  12        /138. BD*(   1) C   1 - C   6            2.75    0.84    0.043
  15. BD (   1) C   5 - H  12        /145. BD*(   1) C   3 - C   4            0.62    0.88    0.021
  16. BD (   1) C   6 - H  13        / 28. RY*(   2) C   1                    0.55    1.45    0.025
  16. BD (   1) C   6 - H  13        / 37. RY*(   1) C   2                    0.63    1.46    0.027
  16. BD (   1) C   6 - H  13        /140. BD*(   1) C   1 - C  16            1.38    0.86    0.031
  16. BD (   1) C   6 - H  13        /141. BD*(   1) C   2 - C   4            1.93    1.10    0.041
  16. BD (   1) C   6 - H  13        /142. BD*(   2) C   2 - C   4            2.48    0.57    0.034
  17. BD (   1) C   6 - H  14        / 37. RY*(   1) C   2                    0.72    1.46    0.029
  17. BD (   1) C   6 - H  14        /137. BD*(   1) C   1 - C   5            2.87    0.84    0.044
  17. BD (   1) C   6 - H  14        /142. BD*(   2) C   2 - C   4            0.59    0.56    0.017
  17. BD (   1) C   6 - H  14        /144. BD*(   1) C   2 - H   8            0.66    0.99    0.023
  18. BD (   1) H  15 - C  16        / 28. RY*(   2) C   1                    0.59    1.45    0.026
  18. BD (   1) H  15 - C  16        / 58. RY*(   2) C   4                    0.55    1.43    0.025
  18. BD (   1) H  15 - C  16        /138. BD*(   1) C   1 - C   6            1.61    0.84    0.033
  18. BD (   1) H  15 - C  16        /141. BD*(   1) C   2 - C   4            1.81    1.10    0.040
  19. BD (   1) C  16 - H  17        /137. BD*(   1) C   1 - C   5            1.65    0.83    0.033
  19. BD (   1) C  16 - H  17        /145. BD*(   1) C   3 - C   4            1.85    0.88    0.036
  20. CR (   1) C   1                / 69. RY*(   3) C   5                    0.66   10.85    0.076
  20. CR (   1) C   1                / 79. RY*(   3) C   6                    0.82   10.87    0.084
  20. CR (   1) C   1                /125. RY*(   3) C  16                    0.70   11.05    0.079
  21. CR (   1) C   2                / 57. RY*(   1) C   4                    3.66   10.78    0.177
  21. CR (   1) C   2                / 78. RY*(   2) C   6                    0.81   11.06    0.085
  21. CR (   1) C   2                /141. BD*(   1) C   2 - C   4            0.68   10.63    0.076
  21. CR (   1) C   2                /142. BD*(   2) C   2 - C   4            3.16   10.10    0.163
  21. CR (   1) C   2                /145. BD*(   1) C   3 - C   4            0.86   10.42    0.085
  22. CR (   1) C   3                / 59. RY*(   3) C   4                    0.78   11.08    0.083
  22. CR (   1) C   3                /141. BD*(   1) C   2 - C   4            0.74   10.66    0.080
  22. CR (   1) C   3                /142. BD*(   2) C   2 - C   4            1.29   10.13    0.104
  23. CR (   1) C   4                / 38. RY*(   2) C   2                    1.92   10.72    0.128
  23. CR (   1) C   4                / 48. RY*(   2) C   3                    0.81   11.13    0.085
  23. CR (   1) C   4                /124. RY*(   2) C  16                    0.51   11.15    0.067
  23. CR (   1) C   4                /142. BD*(   2) C   2 - C   4            4.64   10.10    0.198
  23. CR (   1) C   4                /144. BD*(   1) C   2 - H   8            0.70   10.53    0.077
  24. CR (   1) C   5                / 28. RY*(   2) C   1                    0.75   11.01    0.081
  24. CR (   1) C   5                / 49. RY*(   3) C   3                    1.01   10.92    0.094
  25. CR (   1) C   6                / 29. RY*(   3) C   1                    0.84   10.93    0.085
  25. CR (   1) C   6                / 38. RY*(   2) C   2                    0.71   10.74    0.078
  26. CR (   1) C  16                / 29. RY*(   3) C   1                    0.75   10.91    0.081


 Natural Bond Orbitals (Summary):

                                                            Principal Delocalizations
           NBO                        Occupancy    Energy   (geminal,vicinal,remote)
 ====================================================================================
 Molecular unit  1  (C7H10)
     1. BD (   1) C   1 - C   5          1.97992    -0.55475  155(v),153(v),142(r),77(v)
                                                    147(v),139(g),151(g)
     2. BD (   1) C   1 - C   6          1.97537    -0.55353  154(v),142(v),144(v),151(v)
                                                    67(v),143(g),123(v),139(g)
                                                    140(g),153(g)
     3. BD (   1) C   1 - H   7          1.98564    -0.49759  146(v),143(v),149(v)
     4. BD (   1) C   1 - C  16          1.96391    -0.56014  142(v),152(v),150(v),149(g)
                                                    139(g),59(v),68(v),155(g)
                                                    78(v),154(g),143(v)
     5. BD (   1) C   2 - C   4          1.98692    -0.68484  154(v),144(g),47(v),152(v)
                                                    148(v),145(g),149(g),79(v)
                                                    123(v)
     6. BD (   2) C   2 - C   4          1.92798    -0.26096  153(v),148(v),139(r),145(g)
                                                    146(v),143(g),48(v),151(r)
                                                    78(v),149(g),144(g),140(v)
                                                    155(v),138(v),124(v)
     7. BD (   1) C   2 - C   6          1.98100    -0.56821  145(v),139(v),57(v),141(g)
                                                    153(g),142(g)
     8. BD (   1) C   2 - H   8          1.98281    -0.50664  149(v),142(g),141(g),58(v)
                                                    153(v),57(v)
     9. BD (   1) C   3 - C   4          1.97918    -0.58298  143(v),37(v),155(v),141(g)
                                                    151(v),142(g),123(v),148(g)
                                                    147(g)
    10. BD (   1) C   3 - C   5          1.95815    -0.53882  142(v),145(g),139(v),141(v)
                                                    58(v),28(v)
    11. BD (   1) C   3 - H   9          1.98739    -0.49710  149(v),137(v),57(v)
    12. BD (   1) C   3 - H  10          1.99037    -0.49416  141(v),150(v),59(v),67(v)
    13. BD (   1) C   4 - C  16          1.96454    -0.55668  139(v),144(v),147(v),141(g)
                                                    142(g),140(g),38(v),155(g)
                                                    143(v),49(v),154(g)
    14. BD (   1) C   5 - H  11          1.98804    -0.49184  140(v),148(v),29(v)
    15. BD (   1) C   5 - H  12          1.98293    -0.48984  138(v),145(v)
    16. BD (   1) C   6 - H  13          1.97851    -0.49341  142(v),141(v),140(v),37(v)
                                                    28(v)
    17. BD (   1) C   6 - H  14          1.98226    -0.49218  137(v),37(v),144(v),142(v)
    18. BD (   1) H  15 - C  16          1.98606    -0.49283  141(v),138(v),28(v),58(v)
    19. BD (   1) C  16 - H  17          1.98514    -0.49134  145(v),137(v)
    20. CR (   1) C   1                  1.99922   -10.05321  79(v),125(v),69(v)
    21. CR (   1) C   2                  1.99869   -10.02542  57(v),142(g),145(v),78(v)
                                                    141(g)
    22. CR (   1) C   3                  1.99922   -10.05663  142(v),59(v),141(v)
    23. CR (   1) C   4                  1.99856   -10.02716  142(g),38(v),48(v),144(v)
                                                    124(v)
    24. CR (   1) C   5                  1.99934   -10.05517  49(v),28(v)
    25. CR (   1) C   6                  1.99930   -10.05231  29(v),38(v)
    26. CR (   1) C  16                  1.99924   -10.02891  29(v)
    27. RY*(   1) C   1                  0.00175     1.33314   
    28. RY*(   2) C   1                  0.00156     0.95638   
    29. RY*(   3) C   1                  0.00141     0.88228   
    30. RY*(   4) C   1                  0.00068     2.02692   
    31. RY*(   5) C   1                  0.00039     1.89821   
    32. RY*(   6) C   1                  0.00034     1.99210   
    33. RY*(   7) C   1                  0.00021     1.96991   
    34. RY*(   8) C   1                  0.00014     2.14972   
    35. RY*(   9) C   1                  0.00009     2.24975   
    36. RY*(  10) C   1                  0.00001     4.16709   
    37. RY*(   1) C   2                  0.00476     0.96528   
    38. RY*(   2) C   2                  0.00171     0.68794   
    39. RY*(   3) C   2                  0.00147     1.17906   
    40. RY*(   4) C   2                  0.00042     1.29570   
    41. RY*(   5) C   2                  0.00027     1.98732   
    42. RY*(   6) C   2                  0.00009     2.14898   
    43. RY*(   7) C   2                  0.00003     2.22008   
    44. RY*(   8) C   2                  0.00003     2.32383   
    45. RY*(   9) C   2                  0.00000     4.00692   
    46. RY*(  10) C   2                  0.00001     2.17296   
    47. RY*(   1) C   3                  0.00374     1.16542   
    48. RY*(   2) C   3                  0.00194     1.10608   
    49. RY*(   3) C   3                  0.00103     0.86160   
    50. RY*(   4) C   3                  0.00041     1.51457   
    51. RY*(   5) C   3                  0.00025     1.86521   
    52. RY*(   6) C   3                  0.00012     1.85304   
    53. RY*(   7) C   3                  0.00006     2.25959   
    54. RY*(   8) C   3                  0.00002     2.32687   
    55. RY*(   9) C   3                  0.00003     2.45328   
    56. RY*(  10) C   3                  0.00000     3.97490   
    57. RY*(   1) C   4                  0.00390     0.75532   
    58. RY*(   2) C   4                  0.00233     0.93895   
    59. RY*(   3) C   4                  0.00171     1.02248   
    60. RY*(   4) C   4                  0.00069     1.66926   
    61. RY*(   5) C   4                  0.00054     2.00491   
    62. RY*(   6) C   4                  0.00023     2.40073   
    63. RY*(   7) C   4                  0.00016     2.17756   
    64. RY*(   8) C   4                  0.00014     2.11993   
    65. RY*(   9) C   4                  0.00005     2.06437   
    66. RY*(  10) C   4                  0.00001     4.30845   
    67. RY*(   1) C   5                  0.00308     1.08532   
    68. RY*(   2) C   5                  0.00170     1.13391   
    69. RY*(   3) C   5                  0.00068     0.79437   
    70. RY*(   4) C   5                  0.00064     1.40027   
    71. RY*(   5) C   5                  0.00026     1.99187   
    72. RY*(   6) C   5                  0.00019     2.14199   
    73. RY*(   7) C   5                  0.00006     2.08333   
    74. RY*(   8) C   5                  0.00002     2.36627   
    75. RY*(   9) C   5                  0.00002     2.43379   
    76. RY*(  10) C   5                  0.00000     3.94557   
    77. RY*(   1) C   6                  0.00314     1.18151   
    78. RY*(   2) C   6                  0.00267     1.02997   
    79. RY*(   3) C   6                  0.00092     0.81821   
    80. RY*(   4) C   6                  0.00047     1.55464   
    81. RY*(   5) C   6                  0.00027     2.11770   
    82. RY*(   6) C   6                  0.00011     2.02376   
    83. RY*(   7) C   6                  0.00006     2.13136   
    84. RY*(   8) C   6                  0.00003     2.26284   
    85. RY*(   9) C   6                  0.00002     2.32435   
    86. RY*(  10) C   6                  0.00000     3.97435   
    87. RY*(   1) H   7                  0.00201     0.59901   
    88. RY*(   2) H   7                  0.00010     2.38370   
    89. RY*(   3) H   7                  0.00007     2.44882   
    90. RY*(   4) H   7                  0.00001     3.04770   
    91. RY*(   1) H   8                  0.00114     0.61214   
    92. RY*(   2) H   8                  0.00014     2.35976   
    93. RY*(   3) H   8                  0.00007     2.39984   
    94. RY*(   4) H   8                  0.00002     3.03383   
    95. RY*(   1) H   9                  0.00107     0.64004   
    96. RY*(   2) H   9                  0.00010     2.31138   
    97. RY*(   3) H   9                  0.00006     2.45784   
    98. RY*(   4) H   9                  0.00001     3.03239   
    99. RY*(   1) H  10                  0.00160     0.64446   
   100. RY*(   2) H  10                  0.00009     2.32316   
   101. RY*(   3) H  10                  0.00006     2.46069   
   102. RY*(   4) H  10                  0.00001     3.03442   
   103. RY*(   1) H  11                  0.00122     0.65371   
   104. RY*(   2) H  11                  0.00010     2.33199   
   105. RY*(   3) H  11                  0.00007     2.43600   
   106. RY*(   4) H  11                  0.00001     3.02380   
   107. RY*(   1) H  12                  0.00125     0.65288   
   108. RY*(   2) H  12                  0.00010     2.33401   
   109. RY*(   3) H  12                  0.00007     2.42181   
   110. RY*(   4) H  12                  0.00001     3.02345   
   111. RY*(   1) H  13                  0.00096     0.65494   
   112. RY*(   2) H  13                  0.00010     2.33129   
   113. RY*(   3) H  13                  0.00007     2.42842   
   114. RY*(   4) H  13                  0.00001     3.02127   
   115. RY*(   1) H  14                  0.00156     0.65712   
   116. RY*(   2) H  14                  0.00009     2.32857   
   117. RY*(   3) H  14                  0.00008     2.45980   
   118. RY*(   4) H  14                  0.00001     3.01968   
   119. RY*(   1) H  15                  0.00103     0.64950   
   120. RY*(   2) H  15                  0.00010     2.31719   
   121. RY*(   3) H  15                  0.00005     2.44809   
   122. RY*(   4) H  15                  0.00001     3.03810   
   123. RY*(   1) C  16                  0.00402     1.30089   
   124. RY*(   2) C  16                  0.00191     1.12463   
   125. RY*(   3) C  16                  0.00077     0.99343   
   126. RY*(   4) C  16                  0.00041     1.35665   
   127. RY*(   5) C  16                  0.00027     1.81989   
   128. RY*(   6) C  16                  0.00010     2.08541   
   129. RY*(   7) C  16                  0.00006     2.16701   
   130. RY*(   8) C  16                  0.00002     2.31701   
   131. RY*(   9) C  16                  0.00002     2.51165   
   132. RY*(  10) C  16                  0.00000     3.91062   
   133. RY*(   1) H  17                  0.00107     0.65103   
   134. RY*(   2) H  17                  0.00010     2.32534   
   135. RY*(   3) H  17                  0.00005     2.45308   
   136. RY*(   4) H  17                  0.00001     3.04312   
   137. BD*(   1) C   1 - C   5          0.01810     0.34331   
   138. BD*(   1) C   1 - C   6          0.01637     0.34849   
   139. BD*(   1) C   1 - H   7          0.02491     0.49866   
   140. BD*(   1) C   1 - C  16          0.01129     0.37117   
   141. BD*(   1) C   2 - C   4          0.01552     0.60737   
   142. BD*(   2) C   2 - C   4          0.09053     0.07271   
   143. BD*(   1) C   2 - C   6          0.01434     0.38824   
   144. BD*(   1) C   2 - H   8          0.01644     0.50197   
   145. BD*(   1) C   3 - C   4          0.01943     0.39289   
   146. BD*(   1) C   3 - C   5          0.01666     0.32396   
   147. BD*(   1) C   3 - H   9          0.01017     0.48352   
   148. BD*(   1) C   3 - H  10          0.01846     0.48223   
   149. BD*(   1) C   4 - C  16          0.02243     0.39205   
   150. BD*(   1) C   5 - H  11          0.00987     0.47910   
   151. BD*(   1) C   5 - H  12          0.01001     0.47950   
   152. BD*(   1) C   6 - H  13          0.01094     0.47698   
   153. BD*(   1) C   6 - H  14          0.02121     0.47134   
   154. BD*(   1) H  15 - C  16          0.01155     0.48383   
   155. BD*(   1) C  16 - H  17          0.01266     0.48925   
       -------------------------------
              Total Lewis   51.55971  ( 99.1533%)
        Valence non-Lewis    0.37089  (  0.7133%)
        Rydberg non-Lewis    0.06940  (  0.1335%)
       -------------------------------
            Total unit  1   52.00000  (100.0000%)
           Charge unit  1    0.00000
 Calling FoFJK, ICntrl=      2127 FMM=F ISym2X=0 I1Cent= 0 IOpClX= 0 NMat=1 NMatS=1 NMatT=0.
 ***** Axes restored to original set *****
 -------------------------------------------------------------------
 Center     Atomic                   Forces (Hartrees/Bohr)
 Number     Number              X              Y              Z
 -------------------------------------------------------------------
      1        6           0.001294536   -0.000179537   -0.003885083
      2        6          -0.004652187   -0.008897409    0.000109466
      3        6          -0.000467447    0.000141865    0.001581663
      4        6           0.005024538    0.005232008    0.009936249
      5        6          -0.001413243    0.002640340   -0.002296174
      6        6          -0.001584464   -0.001375078   -0.000435654
      7        1           0.001073097    0.000175871   -0.003275231
      8        1          -0.002775731   -0.000572608    0.000654880
      9        1          -0.002375608    0.000754706    0.001199425
     10        1           0.001020329    0.002891616    0.001256620
     11        1          -0.002370995    0.000421164   -0.001210424
     12        1           0.000641769    0.002535929   -0.001437141
     13        1          -0.002145532   -0.001249306   -0.001745350
     14        1           0.001563961   -0.002742814   -0.001099569
     15        1           0.002167147    0.001767922    0.000233967
     16        6           0.002891637    0.000304865    0.000090681
     17        1           0.002108192   -0.001849534    0.000321675
 -------------------------------------------------------------------
 Cartesian Forces:  Max     0.009936249 RMS     0.002766804

 GradGradGradGradGradGradGradGradGradGradGradGradGradGradGradGradGradGrad
 Berny optimization.
 FormGI is forming the generalized inverse of G from B-inverse, IUseBI=4.
 Internal  Forces:  Max     0.011748950 RMS     0.002035750
 Search for a local minimum.
 Step number   1 out of a maximum of  102
 All quantities printed in internal units (Hartrees-Bohrs-Radians)
 Mixed Optimization -- RFO/linear search
 Second derivative matrix not updated -- first step.
 ITU=  0
     Eigenvalues ---    0.00521   0.01087   0.02006   0.02154   0.02878
     Eigenvalues ---    0.03187   0.03828   0.04390   0.04980   0.05182
     Eigenvalues ---    0.05219   0.05696   0.05759   0.06140   0.06589
     Eigenvalues ---    0.06857   0.07199   0.07235   0.07256   0.07415
     Eigenvalues ---    0.08686   0.09122   0.09520   0.10619   0.11624
     Eigenvalues ---    0.13226   0.17694   0.22221   0.24190   0.24612
     Eigenvalues ---    0.25252   0.25648   0.28753   0.29901   0.34308
     Eigenvalues ---    0.34465   0.34567   0.34655   0.34673   0.34758
     Eigenvalues ---    0.34801   0.34903   0.34978   0.35490   0.50461
 RFO step:  Lambda=-1.44474814D-03 EMin= 5.21357997D-03
 Linear search not attempted -- first point.
 Iteration  1 RMS(Cart)=  0.01284282 RMS(Int)=  0.00005675
 Iteration  2 RMS(Cart)=  0.00006570 RMS(Int)=  0.00001425
 Iteration  3 RMS(Cart)=  0.00000000 RMS(Int)=  0.00001425
 Variable       Old X    -DE/DX   Delta X   Delta X   Delta X     New X
                                 (Linear)    (Quad)   (Total)
    R1        2.97891   0.00607   0.00000   0.02122   0.02121   3.00013
    R2        2.96181   0.00663   0.00000   0.02152   0.02152   2.98333
    R3        2.06553   0.00344   0.00000   0.00993   0.00993   2.07546
    R4        2.88556   0.00604   0.00000   0.01924   0.01923   2.90479
    R5        2.54413   0.01175   0.00000   0.02287   0.02286   2.56699
    R6        2.89016   0.00450   0.00000   0.01590   0.01589   2.90605
    R7        2.04886   0.00287   0.00000   0.00807   0.00807   2.05693
    R8        2.85256   0.00477   0.00000   0.01698   0.01698   2.86954
    R9        3.01750   0.00604   0.00000   0.02350   0.02351   3.04100
   R10        2.05710   0.00269   0.00000   0.00765   0.00765   2.06475
   R11        2.06000   0.00321   0.00000   0.00918   0.00918   2.06918
   R12        2.88439   0.00532   0.00000   0.01975   0.01977   2.90416
   R13        2.06238   0.00259   0.00000   0.00745   0.00745   2.06983
   R14        2.06209   0.00292   0.00000   0.00840   0.00840   2.07048
   R15        2.06384   0.00290   0.00000   0.00834   0.00834   2.07219
   R16        2.06813   0.00328   0.00000   0.00951   0.00951   2.07764
   R17        2.06069   0.00268   0.00000   0.00768   0.00768   2.06837
   R18        2.05833   0.00275   0.00000   0.00786   0.00786   2.06618
    A1        1.96390   0.00052   0.00000   0.00291   0.00292   1.96681
    A2        1.96466  -0.00007   0.00000  -0.00131  -0.00130   1.96336
    A3        1.72837  -0.00029   0.00000  -0.00237  -0.00238   1.72599
    A4        2.01165  -0.00045   0.00000  -0.00107  -0.00108   2.01057
    A5        1.69444   0.00034   0.00000  -0.00031  -0.00032   1.69412
    A6        2.06866   0.00006   0.00000   0.00242   0.00243   2.07110
    A7        1.85430  -0.00099   0.00000   0.00169   0.00167   1.85596
    A8        2.12474   0.00076   0.00000   0.00089   0.00088   2.12562
    A9        2.09484  -0.00016   0.00000  -0.00566  -0.00565   2.08920
   A10        1.63350   0.00078   0.00000   0.00877   0.00873   1.64222
   A11        1.99154   0.00014   0.00000   0.00186   0.00187   1.99341
   A12        2.01036  -0.00015   0.00000   0.00196   0.00196   2.01232
   A13        1.94449  -0.00022   0.00000   0.00013   0.00011   1.94460
   A14        1.95776  -0.00010   0.00000  -0.00256  -0.00257   1.95519
   A15        1.91251  -0.00031   0.00000  -0.00789  -0.00790   1.90461
   A16        1.99353   0.00015   0.00000  -0.00049  -0.00051   1.99302
   A17        1.88731  -0.00078   0.00000  -0.00539  -0.00538   1.88193
   A18        1.81900  -0.00029   0.00000  -0.00194  -0.00197   1.81703
   A19        1.85833  -0.00045   0.00000  -0.00421  -0.00425   1.85408
   A20        1.95324   0.00009   0.00000   0.00253   0.00253   1.95576
   A21        1.90535   0.00043   0.00000   0.00350   0.00352   1.90887
   A22        1.92471   0.00021   0.00000   0.00126   0.00129   1.92600
   A23        1.93724   0.00017   0.00000   0.00278   0.00278   1.94002
   A24        1.88553  -0.00044   0.00000  -0.00560  -0.00561   1.87992
   A25        1.69285   0.00114   0.00000   0.00532   0.00527   1.69812
   A26        1.99923   0.00018   0.00000   0.00336   0.00336   2.00259
   A27        1.93109  -0.00048   0.00000  -0.00149  -0.00150   1.92959
   A28        1.89990  -0.00026   0.00000   0.00297   0.00294   1.90284
   A29        2.06510  -0.00017   0.00000  -0.00030  -0.00028   2.06481
   A30        1.87631  -0.00030   0.00000  -0.00814  -0.00814   1.86817
   A31        1.56857   0.00043   0.00000   0.00537   0.00534   1.57391
   A32        1.99961   0.00004   0.00000   0.00126   0.00125   2.00085
   A33        1.99108   0.00011   0.00000   0.00114   0.00115   1.99223
   A34        1.98062   0.00004   0.00000   0.00298   0.00297   1.98360
   A35        1.98931  -0.00006   0.00000  -0.00100  -0.00100   1.98831
   A36        1.91585  -0.00040   0.00000  -0.00723  -0.00723   1.90862
    D1        1.26121   0.00015   0.00000  -0.01240  -0.01239   1.24882
    D2       -0.84303   0.00012   0.00000  -0.01271  -0.01271  -0.85574
    D3       -2.92946   0.00033   0.00000  -0.00961  -0.00962  -2.93908
    D4       -2.71349  -0.00008   0.00000  -0.01244  -0.01242  -2.72591
    D5        1.46545  -0.00010   0.00000  -0.01274  -0.01273   1.45272
    D6       -0.62098   0.00010   0.00000  -0.00965  -0.00964  -0.63062
    D7       -0.51205  -0.00022   0.00000  -0.01170  -0.01166  -0.52371
    D8       -2.61629  -0.00025   0.00000  -0.01200  -0.01198  -2.62827
    D9        1.58047  -0.00005   0.00000  -0.00890  -0.00889   1.57158
   D10       -0.92066  -0.00000   0.00000  -0.00864  -0.00862  -0.92928
   D11        1.07697   0.00040   0.00000  -0.00111  -0.00109   1.07588
   D12       -3.08220  -0.00023   0.00000  -0.01054  -0.01052  -3.09273
   D13        3.07751   0.00003   0.00000  -0.00856  -0.00856   3.06895
   D14       -1.20804   0.00043   0.00000  -0.00103  -0.00102  -1.20907
   D15        0.91597  -0.00021   0.00000  -0.01047  -0.01046   0.90551
   D16        0.87474  -0.00005   0.00000  -0.01075  -0.01075   0.86399
   D17        2.87237   0.00036   0.00000  -0.00322  -0.00322   2.86915
   D18       -1.28680  -0.00028   0.00000  -0.01266  -0.01266  -1.29946
   D19        0.95133   0.00026   0.00000   0.00680   0.00680   0.95813
   D20       -1.07184  -0.00001   0.00000   0.00046   0.00046  -1.07138
   D21        2.98235   0.00043   0.00000   0.00861   0.00861   2.99096
   D22       -1.04256  -0.00029   0.00000   0.00435   0.00435  -1.03821
   D23       -3.06573  -0.00056   0.00000  -0.00199  -0.00199  -3.06772
   D24        0.98846  -0.00012   0.00000   0.00616   0.00616   0.99462
   D25        3.07911  -0.00001   0.00000   0.00468   0.00468   3.08380
   D26        1.05594  -0.00028   0.00000  -0.00166  -0.00166   1.05429
   D27       -1.17305   0.00016   0.00000   0.00649   0.00649  -1.16656
   D28        1.62650  -0.00105   0.00000  -0.01468  -0.01470   1.61180
   D29       -0.38967  -0.00026   0.00000  -0.00847  -0.00847  -0.39813
   D30       -0.86008  -0.00036   0.00000  -0.00833  -0.00833  -0.86842
   D31       -2.87625   0.00043   0.00000  -0.00212  -0.00210  -2.87835
   D32       -0.30468   0.00044   0.00000   0.01137   0.01140  -0.29328
   D33       -2.38091  -0.00021   0.00000   0.00424   0.00425  -2.37666
   D34        1.75495   0.00056   0.00000   0.01302   0.01303   1.76798
   D35        2.19545   0.00018   0.00000   0.00805   0.00807   2.20352
   D36        0.11922  -0.00046   0.00000   0.00092   0.00091   0.12013
   D37       -2.02811   0.00030   0.00000   0.00970   0.00970  -2.01841
   D38       -1.20082   0.00065   0.00000  -0.00633  -0.00633  -1.20716
   D39        0.85484  -0.00041   0.00000  -0.01438  -0.01439   0.84046
   D40        0.81316   0.00084   0.00000  -0.00106  -0.00105   0.81211
   D41        2.86882  -0.00021   0.00000  -0.00911  -0.00910   2.85972
   D42        3.04774   0.00038   0.00000  -0.00888  -0.00889   3.03886
   D43       -1.17978  -0.00068   0.00000  -0.01694  -0.01694  -1.19671
   D44       -0.18557   0.00039   0.00000   0.01395   0.01398  -0.17159
   D45        1.93693   0.00034   0.00000   0.01514   0.01517   1.95209
   D46       -2.25730   0.00004   0.00000   0.01075   0.01078  -2.24652
   D47       -2.23910  -0.00008   0.00000   0.00769   0.00770  -2.23140
   D48       -0.11660  -0.00012   0.00000   0.00888   0.00888  -0.10772
   D49        1.97235  -0.00042   0.00000   0.00449   0.00449   1.97685
   D50        1.89275   0.00058   0.00000   0.01978   0.01978   1.91253
   D51       -2.26794   0.00053   0.00000   0.02097   0.02097  -2.24698
   D52       -0.17899   0.00023   0.00000   0.01658   0.01658  -0.16241
   D53        0.92207  -0.00013   0.00000   0.00283   0.00282   0.92490
   D54        2.96229   0.00013   0.00000   0.00748   0.00749   2.96977
   D55       -1.11053  -0.00045   0.00000  -0.00089  -0.00089  -1.11142
   D56       -1.20538   0.00025   0.00000   0.00716   0.00716  -1.19822
   D57        0.83483   0.00051   0.00000   0.01182   0.01182   0.84665
   D58        3.04520  -0.00008   0.00000   0.00344   0.00345   3.04865
         Item               Value     Threshold  Converged?
 Maximum Force            0.011749     0.000450     NO 
 RMS     Force            0.002036     0.000300     NO 
 Maximum Displacement     0.047827     0.001800     NO 
 RMS     Displacement     0.012850     0.001200     NO 
 Predicted change in Energy=-7.299226D-04
 GradGradGradGradGradGradGradGradGradGradGradGradGradGradGradGradGradGrad

                          Input orientation:                          
 ---------------------------------------------------------------------
 Center     Atomic      Atomic             Coordinates (Angstroms)
 Number     Number       Type             X           Y           Z
 ---------------------------------------------------------------------
      1          6           0        0.446934   -0.131505   -0.950296
      2          6           0       -0.583451   -1.205911    0.854615
      3          6           0       -0.457983    1.200975    1.035629
      4          6           0        0.200442   -0.155858    1.212567
      5          6           0       -0.444802    1.126284   -0.571812
      6          6           0       -0.262468   -1.502573   -0.619777
      7          1           0        0.872078   -0.056540   -1.960180
      8          1           0       -1.605448   -1.307627    1.215116
      9          1           0       -1.477626    1.258349    1.424023
     10          1           0        0.117703    2.053033    1.411827
     11          1           0       -1.466131    1.037394   -0.957406
     12          1           0       -0.002022    2.029543   -1.006006
     13          1           0       -1.199764   -1.676642   -1.161631
     14          1           0        0.403527   -2.346868   -0.848649
     15          1           0        2.007184    0.789810    0.346061
     16          6           0        1.401446   -0.117219    0.254499
     17          1           0        2.050380   -0.994646    0.321422
 ---------------------------------------------------------------------
                    Distance matrix (angstroms):
                    1          2          3          4          5
     1  C    0.000000
     2  C    2.339604   0.000000
     3  C    2.557005   2.416942   0.000000
     4  C    2.176999   1.358393   1.518494   0.000000
     5  C    1.587600   2.737344   1.609229   2.290029   0.000000
     6  C    1.578709   1.537814   3.176124   2.320649   2.635609
     7  H    1.098286   3.370859   3.510737   3.244577   2.249624
     8  H    3.206953   1.088478   2.764412   2.141919   3.234831
     9  H    3.357531   2.682602   1.092617   2.204678   2.251116
    10  H    3.234227   3.379767   1.094962   2.219403   2.260552
    11  H    2.241918   3.015786   2.239489   2.984979   1.095308
    12  H    2.207893   3.777318   2.250044   3.120742   1.095653
    13  H    2.267978   2.160249   3.695790   3.148043   2.962135
    14  H    2.218119   2.275306   4.108515   3.015025   3.585956
    15  H    2.227945   3.309520   2.592606   2.215725   2.639685
    16  C    1.537149   2.342052   2.409415   1.536814   2.374388
    17  H    2.221107   2.695551   3.409213   2.218102   3.394428
                    6          7          8          9         10
     6  C    0.000000
     7  H    2.274837   0.000000
     8  H    2.282199   4.217328   0.000000
     9  H    3.643682   4.324681   2.577638   0.000000
    10  H    4.112697   4.048433   3.781796   1.782342   0.000000
    11  H    2.830942   2.769381   3.199748   2.391685   3.025445
    12  H    3.562702   2.454841   4.317530   2.945706   2.420909
    13  H    1.096553   2.748624   2.439196   3.921350   4.718991
    14  H    1.099439   2.588560   3.061883   4.658472   4.954854
    15  H    3.367370   2.706201   4.266803   3.677693   2.510324
    16  C    2.334989   2.277875   3.373614   3.398386   2.774419
    17  H    2.548158   2.733888   3.776470   4.328804   3.769957
                   11         12         13         14         15
    11  H    0.000000
    12  H    1.769276   0.000000
    13  H    2.734712   3.898027   0.000000
    14  H    3.867904   4.397977   1.765702   0.000000
    15  H    3.718096   2.720648   4.317526   3.719919   0.000000
    16  C    3.320369   2.857828   3.347165   2.680319   1.094534
    17  H    4.257986   3.888462   3.637031   2.430986   1.785150
                   16         17
    16  C    0.000000
    17  H    1.093377   0.000000
 Stoichiometry    C7H10
 Framework group  C1[X(C7H10)]
 Deg. of freedom    45
 Full point group                 C1      NOp   1
 Largest Abelian subgroup         C1      NOp   1
 Largest concise Abelian subgroup C1      NOp   1
                         Standard orientation:                         
 ---------------------------------------------------------------------
 Center     Atomic      Atomic             Coordinates (Angstroms)
 Number     Number       Type             X           Y           Z
 ---------------------------------------------------------------------
      1          6           0       -0.446033   -1.050214   -0.121907
      2          6           0       -0.755941    1.268771   -0.125151
      3          6           0        1.550418    0.547051   -0.087248
      4          6           0        0.266695    0.850339    0.665013
      5          6           0        0.951121   -0.756412   -0.816251
      6          6           0       -1.551691    0.009172   -0.506021
      7          1           0       -0.751073   -2.100762   -0.219538
      8          1           0       -0.627719    2.066697   -0.854300
      9          1           0        1.836928    1.313092   -0.811751
     10          1           0        2.414608    0.305662    0.540326
     11          1           0        0.846334   -0.577049   -1.891680
     12          1           0        1.610990   -1.621213   -0.685296
     13          1           0       -1.796425    0.050349   -1.574121
     14          1           0       -2.488215   -0.198117    0.031305
     15          1           0        0.683827   -1.007668    1.797819
     16          6           0       -0.135417   -0.499761    1.279288
     17          1           0       -1.004166   -0.444666    1.940887
 ---------------------------------------------------------------------
 Rotational constants (GHZ):           4.1672203           3.2629832           2.9155615
 Standard basis: 6-31G(d,p) (6D, 7F)
 There are   155 symmetry adapted cartesian basis functions of A   symmetry.
 There are   155 symmetry adapted basis functions of A   symmetry.
   155 basis functions,   266 primitive gaussians,   155 cartesian basis functions
    26 alpha electrons       26 beta electrons
       nuclear repulsion energy       306.5295313322 Hartrees.
 NAtoms=   17 NActive=   17 NUniq=   17 SFac= 1.00D+00 NAtFMM=   60 NAOKFM=F Big=F
 Integral buffers will be    131072 words long.
 Raffenetti 2 integral format.
 Two-electron integral symmetry is turned on.
 One-electron integrals computed using PRISM.
 NBasis=   155 RedAO= T EigKep=  1.74D-03  NBF=   155
 NBsUse=   155 1.00D-06 EigRej= -1.00D+00 NBFU=   155
 Initial guess from the checkpoint file:  "abo221-1.chk"
 B after Tr=     0.000000    0.000000    0.000000
         Rot=    0.999948    0.008998    0.000541   -0.004799 Ang=   1.17 deg.
 ExpMin= 1.61D-01 ExpMax= 3.05D+03 ExpMxC= 4.57D+02 IAcc=2 IRadAn=         4 AccDes= 0.00D+00
 Harris functional with IExCor=  402 and IRadAn=       4 diagonalized for initial guess.
 HarFok:  IExCor=  402 AccDes= 0.00D+00 IRadAn=         4 IDoV= 1 UseB2=F ITyADJ=14
 ICtDFT=  3500011 ScaDFX=  1.000000  1.000000  1.000000  1.000000
 FoFCou: FMM=F IPFlag=           0 FMFlag=      100000 FMFlg1=           0
         NFxFlg=           0 DoJE=T BraDBF=F KetDBF=T FulRan=T
         wScrn=  0.000000 ICntrl=       500 IOpCl=  0 I1Cent=   200000004 NGrid=           0
         NMat0=    1 NMatS0=      1 NMatT0=    0 NMatD0=    1 NMtDS0=    0 NMtDT0=    0
 Petite list used in FoFCou.
 Requested convergence on RMS density matrix=1.00D-08 within 128 cycles.
 Requested convergence on MAX density matrix=1.00D-06.
 Requested convergence on             energy=1.00D-06.
 No special actions if energy rises.
 Integral accuracy reduced to 1.0D-05 until final iterations.
 Initial convergence to 1.0D-05 achieved.  Increase integral accuracy.
 SCF Done:  E(RB3LYP) =  -272.663026650     A.U. after   10 cycles
            NFock= 10  Conv=0.66D-08     -V/T= 2.0098
 Calling FoFJK, ICntrl=      2127 FMM=F ISym2X=0 I1Cent= 0 IOpClX= 0 NMat=1 NMatS=1 NMatT=0.
 ***** Axes restored to original set *****
 -------------------------------------------------------------------
 Center     Atomic                   Forces (Hartrees/Bohr)
 Number     Number              X              Y              Z
 -------------------------------------------------------------------
      1        6           0.000199103    0.000282097    0.000465755
      2        6          -0.000443078    0.001149948   -0.001511872
      3        6           0.000492497   -0.000348572    0.000049130
      4        6           0.000224419    0.000366418    0.000117875
      5        6          -0.000705051   -0.000840894    0.000036729
      6        6           0.000607203    0.000160982    0.000622662
      7        1          -0.000191807   -0.000144387    0.000252575
      8        1           0.000097807   -0.000085400    0.000058535
      9        1           0.000001470   -0.000084837   -0.000063665
     10        1          -0.000019325    0.000034784   -0.000066409
     11        1           0.000026590    0.000075707    0.000032483
     12        1           0.000225956   -0.000246342    0.000337071
     13        1          -0.000032536    0.000005974    0.000196162
     14        1           0.000138009    0.000046065   -0.000123634
     15        1          -0.000062567   -0.000001629   -0.000021436
     16        6          -0.000500636   -0.000296222   -0.000394595
     17        1          -0.000058056   -0.000073692    0.000012635
 -------------------------------------------------------------------
 Cartesian Forces:  Max     0.001511872 RMS     0.000387772

 GradGradGradGradGradGradGradGradGradGradGradGradGradGradGradGradGradGrad
 Berny optimization.
 Using GEDIIS/GDIIS optimizer.
 FormGI is forming the generalized inverse of G from B-inverse, IUseBI=4.
 Internal  Forces:  Max     0.000812135 RMS     0.000202990
 Search for a local minimum.
 Step number   2 out of a maximum of  102
 All quantities printed in internal units (Hartrees-Bohrs-Radians)
 Mixed Optimization -- En-DIIS/RFO-DIIS
 Update second derivatives using D2CorX and points    1    2
 DE= -6.51D-04 DEPred=-7.30D-04 R= 8.92D-01
 TightC=F SS=  1.41D+00  RLast= 1.01D-01 DXNew= 5.0454D-01 3.0335D-01
 Trust test= 8.92D-01 RLast= 1.01D-01 DXMaxT set to 3.03D-01
 ITU=  1  0
 Use linear search instead of GDIIS.
     Eigenvalues ---    0.00534   0.01086   0.02019   0.02138   0.02863
     Eigenvalues ---    0.03209   0.03820   0.04390   0.04948   0.05183
     Eigenvalues ---    0.05264   0.05740   0.05762   0.06199   0.06612
     Eigenvalues ---    0.06891   0.07206   0.07227   0.07267   0.07427
     Eigenvalues ---    0.08710   0.09091   0.09506   0.10623   0.11589
     Eigenvalues ---    0.13207   0.17747   0.22322   0.24320   0.24504
     Eigenvalues ---    0.25347   0.25664   0.29239   0.30961   0.34165
     Eigenvalues ---    0.34509   0.34568   0.34630   0.34718   0.34776
     Eigenvalues ---    0.34799   0.34878   0.34970   0.35481   0.50404
 RFO step:  Lambda=-4.29252176D-05 EMin= 5.33585957D-03
 Quartic linear search produced a step of -0.08348.
 Iteration  1 RMS(Cart)=  0.00644576 RMS(Int)=  0.00002407
 Iteration  2 RMS(Cart)=  0.00003057 RMS(Int)=  0.00000954
 Iteration  3 RMS(Cart)=  0.00000000 RMS(Int)=  0.00000954
 Variable       Old X    -DE/DX   Delta X   Delta X   Delta X     New X
                                 (Linear)    (Quad)   (Total)
    R1        3.00013  -0.00045  -0.00177   0.00152  -0.00025   2.99988
    R2        2.98333  -0.00072  -0.00180  -0.00101  -0.00281   2.98052
    R3        2.07546  -0.00032  -0.00083   0.00030  -0.00053   2.07493
    R4        2.90479  -0.00058  -0.00161   0.00068  -0.00093   2.90386
    R5        2.56699  -0.00041  -0.00191   0.00235   0.00045   2.56744
    R6        2.90605  -0.00081  -0.00133  -0.00101  -0.00233   2.90371
    R7        2.05693  -0.00006  -0.00067   0.00076   0.00009   2.05702
    R8        2.86954  -0.00075  -0.00142  -0.00087  -0.00228   2.86726
    R9        3.04100  -0.00032  -0.00196   0.00127  -0.00069   3.04031
   R10        2.06475  -0.00003  -0.00064   0.00081   0.00017   2.06492
   R11        2.06918  -0.00001  -0.00077   0.00104   0.00028   2.06946
   R12        2.90416  -0.00033  -0.00165   0.00178   0.00014   2.90429
   R13        2.06983  -0.00004  -0.00062   0.00075   0.00012   2.06996
   R14        2.07048  -0.00025  -0.00070   0.00032  -0.00038   2.07010
   R15        2.07219  -0.00007  -0.00070   0.00078   0.00008   2.07227
   R16        2.07764   0.00007  -0.00079   0.00129   0.00050   2.07814
   R17        2.06837  -0.00004  -0.00064   0.00078   0.00014   2.06851
   R18        2.06618   0.00003  -0.00066   0.00097   0.00032   2.06650
    A1        1.96681  -0.00016  -0.00024  -0.00023  -0.00048   1.96633
    A2        1.96336   0.00015   0.00011   0.00104   0.00114   1.96451
    A3        1.72599   0.00008   0.00020   0.00177   0.00196   1.72795
    A4        2.01057  -0.00006   0.00009  -0.00098  -0.00088   2.00968
    A5        1.69412   0.00001   0.00003  -0.00283  -0.00282   1.69130
    A6        2.07110  -0.00003  -0.00020   0.00120   0.00100   2.07209
    A7        1.85596   0.00023  -0.00014   0.00219   0.00200   1.85796
    A8        2.12562  -0.00004  -0.00007   0.00286   0.00277   2.12839
    A9        2.08920   0.00005   0.00047   0.00229   0.00275   2.09194
   A10        1.64222  -0.00018  -0.00073  -0.00114  -0.00188   1.64034
   A11        1.99341   0.00003  -0.00016  -0.00045  -0.00061   1.99280
   A12        2.01232   0.00008  -0.00016   0.00186   0.00170   2.01402
   A13        1.94460  -0.00007  -0.00001  -0.00098  -0.00099   1.94361
   A14        1.95519   0.00010   0.00021   0.00059   0.00082   1.95601
   A15        1.90461   0.00001   0.00066  -0.00006   0.00060   1.90521
   A16        1.99302  -0.00021   0.00004  -0.00318  -0.00314   1.98988
   A17        1.88193  -0.00022   0.00045  -0.00209  -0.00166   1.88027
   A18        1.81703   0.00028   0.00016  -0.00044  -0.00027   1.81675
   A19        1.85408   0.00009   0.00035   0.00056   0.00089   1.85497
   A20        1.95576   0.00006  -0.00021   0.00286   0.00266   1.95842
   A21        1.90887  -0.00011  -0.00029  -0.00274  -0.00304   1.90584
   A22        1.92600   0.00004  -0.00011   0.00194   0.00182   1.92782
   A23        1.94002  -0.00021  -0.00023  -0.00348  -0.00371   1.93632
   A24        1.87992   0.00011   0.00047   0.00074   0.00121   1.88113
   A25        1.69812  -0.00012  -0.00044  -0.00300  -0.00348   1.69464
   A26        2.00259   0.00004  -0.00028   0.00126   0.00098   2.00358
   A27        1.92959  -0.00001   0.00013  -0.00000   0.00014   1.92973
   A28        1.90284  -0.00019  -0.00025  -0.00111  -0.00134   1.90150
   A29        2.06481   0.00025   0.00002   0.00250   0.00253   2.06734
   A30        1.86817   0.00002   0.00068   0.00030   0.00097   1.86915
   A31        1.57391  -0.00003  -0.00045   0.00066   0.00019   1.57410
   A32        2.00085   0.00006  -0.00010   0.00014   0.00005   2.00090
   A33        1.99223  -0.00008  -0.00010  -0.00022  -0.00031   1.99192
   A34        1.98360  -0.00013  -0.00025   0.00006  -0.00018   1.98342
   A35        1.98831   0.00012   0.00008  -0.00027  -0.00018   1.98813
   A36        1.90862   0.00004   0.00060  -0.00024   0.00036   1.90898
    D1        1.24882   0.00019   0.00103   0.00664   0.00766   1.25648
    D2       -0.85574   0.00004   0.00106   0.00225   0.00331  -0.85243
    D3       -2.93908  -0.00007   0.00080   0.00134   0.00214  -2.93694
    D4       -2.72591   0.00008   0.00104   0.00599   0.00702  -2.71890
    D5        1.45272  -0.00006   0.00106   0.00160   0.00266   1.45538
    D6       -0.63062  -0.00017   0.00081   0.00069   0.00149  -0.62913
    D7       -0.52371   0.00017   0.00097   0.00904   0.01001  -0.51370
    D8       -2.62827   0.00003   0.00100   0.00465   0.00565  -2.62261
    D9        1.57158  -0.00008   0.00074   0.00374   0.00448   1.57606
   D10       -0.92928   0.00020   0.00072   0.00957   0.01029  -0.91899
   D11        1.07588  -0.00007   0.00009   0.00703   0.00712   1.08299
   D12       -3.09273  -0.00002   0.00088   0.00833   0.00921  -3.08351
   D13        3.06895   0.00020   0.00071   0.00923   0.00994   3.07889
   D14       -1.20907  -0.00007   0.00009   0.00669   0.00677  -1.20230
   D15        0.90551  -0.00002   0.00087   0.00799   0.00886   0.91437
   D16        0.86399   0.00026   0.00090   0.01018   0.01107   0.87505
   D17        2.86915  -0.00001   0.00027   0.00764   0.00789   2.87704
   D18       -1.29946   0.00004   0.00106   0.00894   0.00999  -1.28947
   D19        0.95813  -0.00031  -0.00057  -0.00549  -0.00606   0.95207
   D20       -1.07138  -0.00017  -0.00004  -0.00593  -0.00597  -1.07735
   D21        2.99096  -0.00021  -0.00072  -0.00551  -0.00624   2.98472
   D22       -1.03821  -0.00016  -0.00036  -0.00497  -0.00532  -1.04353
   D23       -3.06772  -0.00002   0.00017  -0.00541  -0.00523  -3.07295
   D24        0.99462  -0.00006  -0.00051  -0.00499  -0.00550   0.98912
   D25        3.08380  -0.00008  -0.00039  -0.00226  -0.00264   3.08115
   D26        1.05429   0.00007   0.00014  -0.00270  -0.00255   1.05173
   D27       -1.16656   0.00003  -0.00054  -0.00228  -0.00282  -1.16938
   D28        1.61180   0.00036   0.00123   0.00902   0.01025   1.62205
   D29       -0.39813   0.00028   0.00071   0.01272   0.01342  -0.38471
   D30       -0.86842   0.00001   0.00070  -0.00162  -0.00093  -0.86935
   D31       -2.87835  -0.00007   0.00018   0.00208   0.00225  -2.87611
   D32       -0.29328  -0.00028  -0.00095  -0.01367  -0.01463  -0.30791
   D33       -2.37666  -0.00020  -0.00035  -0.01329  -0.01365  -2.39031
   D34        1.76798  -0.00026  -0.00109  -0.01463  -0.01573   1.75225
   D35        2.20352   0.00003  -0.00067  -0.00304  -0.00372   2.19980
   D36        0.12013   0.00010  -0.00008  -0.00266  -0.00273   0.11740
   D37       -2.01841   0.00004  -0.00081  -0.00400  -0.00481  -2.02323
   D38       -1.20716   0.00025   0.00053   0.01049   0.01103  -1.19612
   D39        0.84046   0.00004   0.00120   0.00604   0.00724   0.84770
   D40        0.81211   0.00008   0.00009   0.00864   0.00873   0.82084
   D41        2.85972  -0.00012   0.00076   0.00419   0.00494   2.86466
   D42        3.03886   0.00020   0.00074   0.00986   0.01061   3.04947
   D43       -1.19671  -0.00000   0.00141   0.00541   0.00682  -1.18989
   D44       -0.17159  -0.00012  -0.00117  -0.00897  -0.01014  -0.18173
   D45        1.95209   0.00003  -0.00127  -0.00405  -0.00532   1.94677
   D46       -2.24652   0.00006  -0.00090  -0.00411  -0.00501  -2.25153
   D47       -2.23140  -0.00006  -0.00064  -0.00764  -0.00828  -2.23968
   D48       -0.10772   0.00010  -0.00074  -0.00272  -0.00346  -0.11118
   D49        1.97685   0.00013  -0.00038  -0.00277  -0.00315   1.97370
   D50        1.91253  -0.00009  -0.00165  -0.00728  -0.00893   1.90360
   D51       -2.24698   0.00006  -0.00175  -0.00236  -0.00411  -2.25109
   D52       -0.16241   0.00010  -0.00138  -0.00241  -0.00380  -0.16620
   D53        0.92490  -0.00020  -0.00024  -0.00592  -0.00616   0.91874
   D54        2.96977  -0.00017  -0.00063  -0.00542  -0.00605   2.96372
   D55       -1.11142  -0.00012   0.00007  -0.00594  -0.00587  -1.11729
   D56       -1.19822   0.00001  -0.00060  -0.00096  -0.00156  -1.19978
   D57        0.84665   0.00003  -0.00099  -0.00046  -0.00145   0.84520
   D58        3.04865   0.00008  -0.00029  -0.00098  -0.00126   3.04738
         Item               Value     Threshold  Converged?
 Maximum Force            0.000812     0.000450     NO 
 RMS     Force            0.000203     0.000300     YES
 Maximum Displacement     0.021055     0.001800     NO 
 RMS     Displacement     0.006446     0.001200     NO 
 Predicted change in Energy=-2.583292D-05
 GradGradGradGradGradGradGradGradGradGradGradGradGradGradGradGradGradGrad

                          Input orientation:                          
 ---------------------------------------------------------------------
 Center     Atomic      Atomic             Coordinates (Angstroms)
 Number     Number       Type             X           Y           Z
 ---------------------------------------------------------------------
      1          6           0        0.446043   -0.130781   -0.949917
      2          6           0       -0.590024   -1.199241    0.847975
      3          6           0       -0.453838    1.203068    1.037963
      4          6           0        0.199222   -0.155277    1.212814
      5          6           0       -0.450233    1.122840   -0.568893
      6          6           0       -0.257743   -1.503437   -0.621081
      7          1           0        0.870118   -0.054030   -1.959814
      8          1           0       -1.613815   -1.299257    1.203974
      9          1           0       -1.471520    1.264334    1.431124
     10          1           0        0.126602    2.054452    1.408770
     11          1           0       -1.473137    1.031627   -0.949933
     12          1           0       -0.010091    2.026198   -1.005050
     13          1           0       -1.191318   -1.684071   -1.167277
     14          1           0        0.414475   -2.345067   -0.842729
     15          1           0        2.008148    0.786410    0.346526
     16          6           0        1.400230   -0.119207    0.254534
     17          1           0        2.046881   -0.998561    0.321014
 ---------------------------------------------------------------------
                    Distance matrix (angstroms):
                    1          2          3          4          5
     1  C    0.000000
     2  C    2.333979   0.000000
     3  C    2.557461   2.413655   0.000000
     4  C    2.176907   1.358631   1.517287   0.000000
     5  C    1.587468   2.723806   1.608862   2.286887   0.000000
     6  C    1.577223   1.536578   3.180574   2.321535   2.633838
     7  H    1.098008   3.365591   3.509960   3.244367   2.250113
     8  H    3.201188   1.088526   2.763103   2.143799   3.219244
     9  H    3.360469   2.680727   1.092706   2.203255   2.250137
    10  H    3.231206   3.378544   1.095109   2.219588   2.260927
    11  H    2.243757   2.998189   2.240556   2.980436   1.095373
    12  H    2.205369   3.764768   2.246854   3.117941   1.095451
    13  H    2.267358   2.158207   3.707093   3.152086   2.964122
    14  H    2.217104   2.276053   4.108556   3.011108   3.584562
    15  H    2.227594   3.308286   2.590958   2.215726   2.644771
    16  C    1.536655   2.340888   2.408265   1.536887   2.375906
    17  H    2.220583   2.696521   3.408046   2.218170   3.395269
                    6          7          8          9         10
     6  C    0.000000
     7  H    2.272676   0.000000
     8  H    2.282860   4.210709   0.000000
     9  H    3.653130   4.326640   2.577565   0.000000
    10  H    4.114194   4.043003   3.783960   1.782913   0.000000
    11  H    2.830526   2.772968   3.176811   2.392402   3.028005
    12  H    3.559085   2.452283   4.302368   2.941285   2.417852
    13  H    1.096596   2.744935   2.439143   3.939961   4.727525
    14  H    1.099703   2.589275   3.065400   4.664243   4.950544
    15  H    3.363618   2.705672   4.266596   3.675983   2.505296
    16  C    2.330594   2.277851   3.373192   3.397867   2.771134
    17  H    2.540420   2.734792   3.777663   4.328069   3.767170
                   11         12         13         14         15
    11  H    0.000000
    12  H    1.769947   0.000000
    13  H    2.738920   3.897142   0.000000
    14  H    3.869966   4.394834   1.766584   0.000000
    15  H    3.722940   2.727108   4.316418   3.709485   0.000000
    16  C    3.321355   2.859776   3.344618   2.670235   1.094610
    17  H    4.257640   3.890854   3.629170   2.414980   1.785574
                   16         17
    16  C    0.000000
    17  H    1.093544   0.000000
 Stoichiometry    C7H10
 Framework group  C1[X(C7H10)]
 Deg. of freedom    45
 Full point group                 C1      NOp   1
 Largest Abelian subgroup         C1      NOp   1
 Largest concise Abelian subgroup C1      NOp   1
                         Standard orientation:                         
 ---------------------------------------------------------------------
 Center     Atomic      Atomic             Coordinates (Angstroms)
 Number     Number       Type             X           Y           Z
 ---------------------------------------------------------------------
      1          6           0       -0.453733   -1.045455   -0.128122
      2          6           0       -0.741728    1.270686   -0.125398
      3          6           0        1.556542    0.534752   -0.079675
      4          6           0        0.274176    0.844634    0.669773
      5          6           0        0.942641   -0.752622   -0.824142
      6          6           0       -1.553994    0.021472   -0.500578
      7          1           0       -0.765241   -2.093098   -0.233148
      8          1           0       -0.607496    2.068681   -0.853460
      9          1           0        1.853570    1.304689   -0.795900
     10          1           0        2.416296    0.276358    0.547475
     11          1           0        0.838062   -0.560497   -1.897451
     12          1           0        1.595546   -1.623761   -0.702295
     13          1           0       -1.807104    0.068211   -1.566539
     14          1           0       -2.487496   -0.179743    0.044798
     15          1           0        0.673668   -1.023051    1.792982
     16          6           0       -0.140524   -0.505383    1.275990
     17          1           0       -1.010087   -0.446286    1.936449
 ---------------------------------------------------------------------
 Rotational constants (GHZ):           4.1787497           3.2612834           2.9208699
 Standard basis: 6-31G(d,p) (6D, 7F)
 There are   155 symmetry adapted cartesian basis functions of A   symmetry.
 There are   155 symmetry adapted basis functions of A   symmetry.
   155 basis functions,   266 primitive gaussians,   155 cartesian basis functions
    26 alpha electrons       26 beta electrons
       nuclear repulsion energy       306.6849834904 Hartrees.
 NAtoms=   17 NActive=   17 NUniq=   17 SFac= 1.00D+00 NAtFMM=   60 NAOKFM=F Big=F
 Integral buffers will be    131072 words long.
 Raffenetti 2 integral format.
 Two-electron integral symmetry is turned on.
 One-electron integrals computed using PRISM.
 NBasis=   155 RedAO= T EigKep=  1.74D-03  NBF=   155
 NBsUse=   155 1.00D-06 EigRej= -1.00D+00 NBFU=   155
 Initial guess from the checkpoint file:  "abo221-1.chk"
 B after Tr=    -0.000000   -0.000000   -0.000000
         Rot=    0.999988   -0.002928   -0.000190    0.003818 Ang=  -0.55 deg.
 ExpMin= 1.61D-01 ExpMax= 3.05D+03 ExpMxC= 4.57D+02 IAcc=2 IRadAn=         4 AccDes= 0.00D+00
 Harris functional with IExCor=  402 and IRadAn=       4 diagonalized for initial guess.
 HarFok:  IExCor=  402 AccDes= 0.00D+00 IRadAn=         4 IDoV= 1 UseB2=F ITyADJ=14
 ICtDFT=  3500011 ScaDFX=  1.000000  1.000000  1.000000  1.000000
 FoFCou: FMM=F IPFlag=           0 FMFlag=      100000 FMFlg1=           0
         NFxFlg=           0 DoJE=T BraDBF=F KetDBF=T FulRan=T
         wScrn=  0.000000 ICntrl=       500 IOpCl=  0 I1Cent=   200000004 NGrid=           0
         NMat0=    1 NMatS0=      1 NMatT0=    0 NMatD0=    1 NMtDS0=    0 NMtDT0=    0
 Petite list used in FoFCou.
 Requested convergence on RMS density matrix=1.00D-08 within 128 cycles.
 Requested convergence on MAX density matrix=1.00D-06.
 Requested convergence on             energy=1.00D-06.
 No special actions if energy rises.
 Integral accuracy reduced to 1.0D-05 until final iterations.
 Initial convergence to 1.0D-05 achieved.  Increase integral accuracy.
 SCF Done:  E(RB3LYP) =  -272.663037942     A.U. after   10 cycles
            NFock= 10  Conv=0.94D-08     -V/T= 2.0098
 Calling FoFJK, ICntrl=      2127 FMM=F ISym2X=0 I1Cent= 0 IOpClX= 0 NMat=1 NMatS=1 NMatT=0.
 ***** Axes restored to original set *****
 -------------------------------------------------------------------
 Center     Atomic                   Forces (Hartrees/Bohr)
 Number     Number              X              Y              Z
 -------------------------------------------------------------------
      1        6           0.000154946   -0.000097727    0.000123166
      2        6           0.000633133   -0.000015540   -0.000192352
      3        6          -0.000430719   -0.000384804   -0.000305583
      4        6           0.000034465   -0.000236913   -0.000020106
      5        6           0.000391023    0.000422865   -0.000149316
      6        6          -0.000913871    0.000133680    0.000379073
      7        1          -0.000024842    0.000038264    0.000078174
      8        1           0.000202577   -0.000016988    0.000017038
      9        1           0.000009270    0.000038362   -0.000045882
     10        1          -0.000036943   -0.000153715   -0.000039366
     11        1           0.000142418   -0.000066997    0.000114881
     12        1           0.000024950    0.000014206   -0.000060978
     13        1           0.000083326   -0.000068165   -0.000045175
     14        1          -0.000068829    0.000162791    0.000125577
     15        1          -0.000044954   -0.000056467    0.000059030
     16        6          -0.000102553    0.000208953    0.000030873
     17        1          -0.000053396    0.000078195   -0.000069053
 -------------------------------------------------------------------
 Cartesian Forces:  Max     0.000913871 RMS     0.000225048

 GradGradGradGradGradGradGradGradGradGradGradGradGradGradGradGradGradGrad
 Berny optimization.
 Using GEDIIS/GDIIS optimizer.
 FormGI is forming the generalized inverse of G from B-inverse, IUseBI=4.
 Internal  Forces:  Max     0.000455846 RMS     0.000115880
 Search for a local minimum.
 Step number   3 out of a maximum of  102
 All quantities printed in internal units (Hartrees-Bohrs-Radians)
 Mixed Optimization -- En-DIIS/RFO-DIIS
 Swapping is turned off.
 Update second derivatives using D2CorX and points    1    2    3
 DE= -1.13D-05 DEPred=-2.58D-05 R= 4.37D-01
 Trust test= 4.37D-01 RLast= 5.73D-02 DXMaxT set to 3.03D-01
 ITU=  0  1  0
     Eigenvalues ---    0.00653   0.01170   0.01978   0.02141   0.02867
     Eigenvalues ---    0.03494   0.03808   0.04368   0.04968   0.05185
     Eigenvalues ---    0.05518   0.05758   0.05946   0.06370   0.06650
     Eigenvalues ---    0.06972   0.07172   0.07214   0.07373   0.07528
     Eigenvalues ---    0.08702   0.09208   0.09570   0.10648   0.11612
     Eigenvalues ---    0.13208   0.17968   0.22306   0.24325   0.24434
     Eigenvalues ---    0.25363   0.25922   0.29009   0.30183   0.34337
     Eigenvalues ---    0.34480   0.34572   0.34690   0.34750   0.34767
     Eigenvalues ---    0.34851   0.34901   0.34972   0.35578   0.50698
 En-DIIS/RFO-DIIS/Sim-DIIS IScMMF=       -3 using points:     3    2
 RFO step:  Lambda=-1.89368491D-05.
 DidBck=T Rises=F RFO-DIIS coefs:    0.49755    0.50245
 Iteration  1 RMS(Cart)=  0.00383105 RMS(Int)=  0.00000763
 Iteration  2 RMS(Cart)=  0.00000908 RMS(Int)=  0.00000367
 Iteration  3 RMS(Cart)=  0.00000000 RMS(Int)=  0.00000367
 Variable       Old X    -DE/DX   Delta X   Delta X   Delta X     New X
                                 (Linear)    (Quad)   (Total)
    R1        2.99988  -0.00019   0.00013  -0.00118  -0.00105   2.99883
    R2        2.98052   0.00020   0.00141  -0.00086   0.00056   2.98107
    R3        2.07493  -0.00008   0.00026  -0.00055  -0.00028   2.07465
    R4        2.90386  -0.00010   0.00047  -0.00117  -0.00070   2.90316
    R5        2.56744  -0.00037  -0.00023  -0.00060  -0.00083   2.56661
    R6        2.90371  -0.00046   0.00117  -0.00268  -0.00151   2.90220
    R7        2.05702  -0.00018  -0.00004  -0.00031  -0.00036   2.05666
    R8        2.86726  -0.00005   0.00115  -0.00127  -0.00012   2.86714
    R9        3.04031  -0.00018   0.00035  -0.00073  -0.00038   3.03993
   R10        2.06492  -0.00002  -0.00008   0.00001  -0.00007   2.06484
   R11        2.06946  -0.00015  -0.00014  -0.00015  -0.00029   2.06916
   R12        2.90429  -0.00020  -0.00007  -0.00046  -0.00053   2.90376
   R13        2.06996  -0.00017  -0.00006  -0.00027  -0.00033   2.06963
   R14        2.07010   0.00005   0.00019  -0.00023  -0.00004   2.07007
   R15        2.07227  -0.00004  -0.00004  -0.00007  -0.00012   2.07215
   R16        2.07814  -0.00019  -0.00025  -0.00009  -0.00034   2.07780
   R17        2.06851  -0.00007  -0.00007  -0.00008  -0.00015   2.06836
   R18        2.06650  -0.00010  -0.00016  -0.00003  -0.00018   2.06631
    A1        1.96633  -0.00006   0.00024   0.00014   0.00039   1.96672
    A2        1.96451  -0.00009  -0.00057   0.00007  -0.00050   1.96400
    A3        1.72795   0.00003  -0.00099  -0.00000  -0.00099   1.72696
    A4        2.00968   0.00012   0.00044  -0.00047  -0.00003   2.00965
    A5        1.69130   0.00001   0.00141   0.00008   0.00150   1.69280
    A6        2.07209  -0.00002  -0.00050   0.00027  -0.00023   2.07186
    A7        1.85796   0.00014  -0.00100   0.00133   0.00034   1.85830
    A8        2.12839  -0.00010  -0.00139   0.00071  -0.00067   2.12772
    A9        2.09194  -0.00007  -0.00138   0.00078  -0.00059   2.09135
   A10        1.64034   0.00013   0.00095   0.00044   0.00139   1.64173
   A11        1.99280   0.00006   0.00030   0.00014   0.00045   1.99325
   A12        2.01402  -0.00013  -0.00085  -0.00005  -0.00091   2.01311
   A13        1.94361   0.00002   0.00050  -0.00041   0.00008   1.94370
   A14        1.95601  -0.00010  -0.00041  -0.00037  -0.00078   1.95524
   A15        1.90521   0.00003  -0.00030   0.00021  -0.00010   1.90512
   A16        1.98988  -0.00007   0.00158  -0.00279  -0.00121   1.98867
   A17        1.88027   0.00008   0.00083  -0.00066   0.00019   1.88046
   A18        1.81675  -0.00006   0.00014   0.00075   0.00088   1.81764
   A19        1.85497  -0.00011  -0.00045   0.00006  -0.00039   1.85459
   A20        1.95842  -0.00002  -0.00133   0.00092  -0.00042   1.95800
   A21        1.90584   0.00005   0.00153  -0.00128   0.00024   1.90608
   A22        1.92782  -0.00008  -0.00092   0.00036  -0.00055   1.92727
   A23        1.93632   0.00016   0.00186  -0.00132   0.00054   1.93685
   A24        1.88113   0.00001  -0.00061   0.00118   0.00057   1.88170
   A25        1.69464  -0.00001   0.00175  -0.00064   0.00112   1.69576
   A26        2.00358   0.00009  -0.00049   0.00112   0.00063   2.00420
   A27        1.92973  -0.00007  -0.00007  -0.00098  -0.00106   1.92867
   A28        1.90150   0.00017   0.00067  -0.00006   0.00061   1.90210
   A29        2.06734  -0.00016  -0.00127   0.00023  -0.00104   2.06630
   A30        1.86915  -0.00001  -0.00049   0.00036  -0.00013   1.86902
   A31        1.57410  -0.00002  -0.00010   0.00032   0.00023   1.57433
   A32        2.00090  -0.00000  -0.00002   0.00024   0.00021   2.00111
   A33        1.99192   0.00001   0.00015  -0.00050  -0.00034   1.99158
   A34        1.98342   0.00009   0.00009  -0.00025  -0.00016   1.98326
   A35        1.98813  -0.00008   0.00009  -0.00008   0.00001   1.98814
   A36        1.90898  -0.00000  -0.00018   0.00024   0.00006   1.90904
    D1        1.25648  -0.00018  -0.00385  -0.00147  -0.00532   1.25116
    D2       -0.85243   0.00001  -0.00166  -0.00250  -0.00415  -0.85659
    D3       -2.93694  -0.00002  -0.00107  -0.00370  -0.00477  -2.94171
    D4       -2.71890  -0.00014  -0.00352  -0.00195  -0.00547  -2.72436
    D5        1.45538   0.00004  -0.00134  -0.00297  -0.00430   1.45107
    D6       -0.62913   0.00002  -0.00075  -0.00417  -0.00492  -0.63405
    D7       -0.51370  -0.00019  -0.00503  -0.00159  -0.00662  -0.52032
    D8       -2.62261  -0.00001  -0.00284  -0.00262  -0.00546  -2.62807
    D9        1.57606  -0.00003  -0.00225  -0.00382  -0.00607   1.56999
   D10       -0.91899  -0.00023  -0.00517   0.00091  -0.00426  -0.92325
   D11        1.08299  -0.00002  -0.00358   0.00087  -0.00270   1.08029
   D12       -3.08351  -0.00002  -0.00463   0.00139  -0.00324  -3.08675
   D13        3.07889  -0.00017  -0.00500   0.00112  -0.00387   3.07502
   D14       -1.20230   0.00005  -0.00340   0.00108  -0.00232  -1.20462
   D15        0.91437   0.00005  -0.00445   0.00160  -0.00285   0.91152
   D16        0.87505  -0.00021  -0.00556   0.00097  -0.00458   0.87047
   D17        2.87704   0.00001  -0.00397   0.00093  -0.00303   2.87402
   D18       -1.28947   0.00001  -0.00502   0.00146  -0.00356  -1.29303
   D19        0.95207   0.00017   0.00304   0.00015   0.00320   0.95527
   D20       -1.07735   0.00008   0.00300   0.00021   0.00321  -1.07414
   D21        2.98472   0.00007   0.00313   0.00011   0.00325   2.98797
   D22       -1.04353   0.00022   0.00267  -0.00001   0.00266  -1.04088
   D23       -3.07295   0.00013   0.00263   0.00005   0.00267  -3.07028
   D24        0.98912   0.00012   0.00276  -0.00005   0.00271   0.99182
   D25        3.08115   0.00007   0.00133   0.00038   0.00171   3.08286
   D26        1.05173  -0.00002   0.00128   0.00044   0.00172   1.05345
   D27       -1.16938  -0.00003   0.00142   0.00034   0.00176  -1.16763
   D28        1.62205  -0.00018  -0.00515   0.00131  -0.00384   1.61820
   D29       -0.38471  -0.00011  -0.00674   0.00237  -0.00437  -0.38908
   D30       -0.86935  -0.00012   0.00047  -0.00288  -0.00242  -0.87176
   D31       -2.87611  -0.00006  -0.00113  -0.00182  -0.00294  -2.87905
   D32       -0.30791   0.00018   0.00735  -0.00186   0.00550  -0.30241
   D33       -2.39031   0.00003   0.00686  -0.00278   0.00408  -2.38623
   D34        1.75225   0.00002   0.00790  -0.00339   0.00452   1.75677
   D35        2.19980   0.00011   0.00187   0.00219   0.00406   2.20386
   D36        0.11740  -0.00004   0.00137   0.00127   0.00264   0.12003
   D37       -2.02323  -0.00005   0.00242   0.00066   0.00308  -2.02014
   D38       -1.19612  -0.00015  -0.00554  -0.00043  -0.00598  -1.20210
   D39        0.84770  -0.00012  -0.00364  -0.00217  -0.00581   0.84189
   D40        0.82084  -0.00004  -0.00439  -0.00062  -0.00501   0.81583
   D41        2.86466  -0.00002  -0.00248  -0.00237  -0.00485   2.85981
   D42        3.04947  -0.00007  -0.00533  -0.00024  -0.00558   3.04389
   D43       -1.18989  -0.00004  -0.00343  -0.00199  -0.00541  -1.19530
   D44       -0.18173   0.00019   0.00509   0.00210   0.00719  -0.17453
   D45        1.94677   0.00004   0.00267   0.00346   0.00613   1.95290
   D46       -2.25153   0.00010   0.00252   0.00432   0.00684  -2.24470
   D47       -2.23968   0.00006   0.00416   0.00185   0.00601  -2.23367
   D48       -0.11118  -0.00009   0.00174   0.00321   0.00495  -0.10624
   D49        1.97370  -0.00003   0.00158   0.00407   0.00565   1.97935
   D50        1.90360   0.00008   0.00449   0.00215   0.00663   1.91024
   D51       -2.25109  -0.00007   0.00207   0.00351   0.00557  -2.24551
   D52       -0.16620  -0.00001   0.00191   0.00437   0.00628  -0.15993
   D53        0.91874   0.00001   0.00309  -0.00187   0.00122   0.91996
   D54        2.96372   0.00002   0.00304  -0.00151   0.00153   2.96526
   D55       -1.11729   0.00003   0.00295  -0.00146   0.00149  -1.11580
   D56       -1.19978   0.00008   0.00078   0.00128   0.00207  -1.19771
   D57        0.84520   0.00009   0.00073   0.00165   0.00238   0.84758
   D58        3.04738   0.00010   0.00064   0.00170   0.00233   3.04971
         Item               Value     Threshold  Converged?
 Maximum Force            0.000456     0.000450     NO 
 RMS     Force            0.000116     0.000300     YES
 Maximum Displacement     0.014104     0.001800     NO 
 RMS     Displacement     0.003831     0.001200     NO 
 Predicted change in Energy=-9.485157D-06
 GradGradGradGradGradGradGradGradGradGradGradGradGradGradGradGradGradGrad

                          Input orientation:                          
 ---------------------------------------------------------------------
 Center     Atomic      Atomic             Coordinates (Angstroms)
 Number     Number       Type             X           Y           Z
 ---------------------------------------------------------------------
      1          6           0        0.445990   -0.131182   -0.949929
      2          6           0       -0.586711   -1.200653    0.850312
      3          6           0       -0.456591    1.200915    1.036648
      4          6           0        0.200783   -0.155110    1.212777
      5          6           0       -0.447146    1.124356   -0.570161
      6          6           0       -0.260401   -1.502510   -0.619727
      7          1           0        0.869629   -0.055985   -1.959963
      8          1           0       -1.608846   -1.302735    1.209890
      9          1           0       -1.475728    1.258735    1.426437
     10          1           0        0.119982    2.053375    1.410543
     11          1           0       -1.468880    1.036528   -0.954621
     12          1           0       -0.002627    2.027092   -1.003107
     13          1           0       -1.195801   -1.681299   -1.163280
     14          1           0        0.409740   -2.344816   -0.844189
     15          1           0        2.007712    0.788099    0.345067
     16          6           0        1.400702   -0.118084    0.253620
     17          1           0        2.048195   -0.996727    0.319683
 ---------------------------------------------------------------------
                    Distance matrix (angstroms):
                    1          2          3          4          5
     1  C    0.000000
     2  C    2.334760   0.000000
     3  C    2.556486   2.412298   0.000000
     4  C    2.176693   1.358193   1.517223   0.000000
     5  C    1.586913   2.728166   1.608659   2.288168   0.000000
     6  C    1.577517   1.535777   3.176566   2.320829   2.633961
     7  H    1.097858   3.365834   3.509748   3.243988   2.249144
     8  H    3.203077   1.088336   2.761516   2.142851   3.226283
     9  H    3.357378   2.677846   1.092667   2.203475   2.249987
    10  H    3.232708   3.376681   1.094953   2.218794   2.260066
    11  H    2.242832   3.006823   2.239844   2.984190   1.095199
    12  H    2.205047   3.767579   2.247054   3.116653   1.095432
    13  H    2.268007   2.157907   3.700441   3.150451   2.963777
    14  H    2.216454   2.274501   4.106127   3.011575   3.583922
    15  H    2.227346   3.307785   2.592584   2.215301   2.641409
    16  C    1.536286   2.340472   2.408822   1.536606   2.374197
    17  H    2.219942   2.695530   3.408463   2.217851   3.393750
                    6          7          8          9         10
     6  C    0.000000
     7  H    2.272802   0.000000
     8  H    2.281603   4.212504   0.000000
     9  H    3.645309   4.323990   2.574052   0.000000
    10  H    4.112299   4.046193   3.780553   1.782694   0.000000
    11  H    2.831835   2.770004   3.190118   2.391413   3.025303
    12  H    3.559707   2.452675   4.308717   2.943312   2.416905
    13  H    1.096535   2.746334   2.438411   3.927950   4.722673
    14  H    1.099523   2.587508   3.062656   4.657930   4.950945
    15  H    3.364826   2.705711   4.266029   3.677665   2.509918
    16  C    2.332087   2.277245   3.372718   3.397790   2.773796
    17  H    2.543211   2.733276   3.776249   4.327822   3.769761
                   11         12         13         14         15
    11  H    0.000000
    12  H    1.770159   0.000000
    13  H    2.739470   3.898908   0.000000
    14  H    3.869741   4.394187   1.766306   0.000000
    15  H    3.719892   2.719216   4.316889   3.712547   0.000000
    16  C    3.320764   2.854903   3.345605   2.673112   1.094528
    17  H    4.257674   3.885759   3.631987   2.420016   1.785466
                   16         17
    16  C    0.000000
    17  H    1.093447   0.000000
 Stoichiometry    C7H10
 Framework group  C1[X(C7H10)]
 Deg. of freedom    45
 Full point group                 C1      NOp   1
 Largest Abelian subgroup         C1      NOp   1
 Largest concise Abelian subgroup C1      NOp   1
                         Standard orientation:                         
 ---------------------------------------------------------------------
 Center     Atomic      Atomic             Coordinates (Angstroms)
 Number     Number       Type             X           Y           Z
 ---------------------------------------------------------------------
      1          6           0       -0.450668   -1.046795   -0.127270
      2          6           0       -0.746552    1.269137   -0.123578
      3          6           0        1.552752    0.540638   -0.082753
      4          6           0        0.271177    0.845680    0.669895
      5          6           0        0.946167   -0.753558   -0.820923
      6          6           0       -1.552158    0.018003   -0.503411
      7          1           0       -0.760244   -2.094940   -0.231428
      8          1           0       -0.615416    2.069481   -0.849339
      9          1           0        1.843493    1.309670   -0.802462
     10          1           0        2.415450    0.289742    0.543127
     11          1           0        0.843431   -0.567662   -1.895330
     12          1           0        1.601803   -1.621630   -0.692213
     13          1           0       -1.802080    0.064923   -1.570054
     14          1           0       -2.486639   -0.186587    0.038659
     15          1           0        0.677209   -1.020025    1.793211
     16          6           0       -0.138810   -0.505403    1.276231
     17          1           0       -1.008450   -0.449186    1.936679
 ---------------------------------------------------------------------
 Rotational constants (GHZ):           4.1754237           3.2647515           2.9209782
 Standard basis: 6-31G(d,p) (6D, 7F)
 There are   155 symmetry adapted cartesian basis functions of A   symmetry.
 There are   155 symmetry adapted basis functions of A   symmetry.
   155 basis functions,   266 primitive gaussians,   155 cartesian basis functions
    26 alpha electrons       26 beta electrons
       nuclear repulsion energy       306.7141704158 Hartrees.
 NAtoms=   17 NActive=   17 NUniq=   17 SFac= 1.00D+00 NAtFMM=   60 NAOKFM=F Big=F
 Integral buffers will be    131072 words long.
 Raffenetti 2 integral format.
 Two-electron integral symmetry is turned on.
 One-electron integrals computed using PRISM.
 NBasis=   155 RedAO= T EigKep=  1.74D-03  NBF=   155
 NBsUse=   155 1.00D-06 EigRej= -1.00D+00 NBFU=   155
 Initial guess from the checkpoint file:  "abo221-1.chk"
 B after Tr=    -0.000000    0.000000    0.000000
         Rot=    0.999999    0.000508    0.000190   -0.001532 Ang=   0.19 deg.
 Requested convergence on RMS density matrix=1.00D-08 within 128 cycles.
 Requested convergence on MAX density matrix=1.00D-06.
 Requested convergence on             energy=1.00D-06.
 No special actions if energy rises.
 SCF Done:  E(RB3LYP) =  -272.663047738     A.U. after    8 cycles
            NFock=  8  Conv=0.62D-08     -V/T= 2.0098
 Calling FoFJK, ICntrl=      2127 FMM=F ISym2X=0 I1Cent= 0 IOpClX= 0 NMat=1 NMatS=1 NMatT=0.
 ***** Axes restored to original set *****
 -------------------------------------------------------------------
 Center     Atomic                   Forces (Hartrees/Bohr)
 Number     Number              X              Y              Z
 -------------------------------------------------------------------
      1        6           0.000009679    0.000118050    0.000000681
      2        6           0.000022899   -0.000081036   -0.000286919
      3        6           0.000020309    0.000045739   -0.000068384
      4        6           0.000127603   -0.000065683    0.000227085
      5        6          -0.000064245    0.000002049   -0.000073683
      6        6          -0.000147198   -0.000024680    0.000205601
      7        1          -0.000002758    0.000001010   -0.000007736
      8        1           0.000028061    0.000018389    0.000032252
      9        1           0.000031602   -0.000025779    0.000005416
     10        1          -0.000033010    0.000038243   -0.000010091
     11        1           0.000032047    0.000023125   -0.000009430
     12        1           0.000009714   -0.000021938    0.000003448
     13        1           0.000053320   -0.000010205   -0.000029068
     14        1          -0.000001682    0.000003848   -0.000008757
     15        1          -0.000011163   -0.000012796   -0.000008468
     16        6          -0.000069239   -0.000025371    0.000009312
     17        1          -0.000005939    0.000017035    0.000018740
 -------------------------------------------------------------------
 Cartesian Forces:  Max     0.000286919 RMS     0.000073587

 GradGradGradGradGradGradGradGradGradGradGradGradGradGradGradGradGradGrad
 Berny optimization.
 Using GEDIIS/GDIIS optimizer.
 FormGI is forming the generalized inverse of G from B-inverse, IUseBI=4.
 Internal  Forces:  Max     0.000139279 RMS     0.000026766
 Search for a local minimum.
 Step number   4 out of a maximum of  102
 All quantities printed in internal units (Hartrees-Bohrs-Radians)
 Mixed Optimization -- En-DIIS/RFO-DIIS
 Swapping is turned off.
 Update second derivatives using D2CorX and points    1    2    3    4
 DE= -9.80D-06 DEPred=-9.49D-06 R= 1.03D+00
 TightC=F SS=  1.41D+00  RLast= 3.37D-02 DXNew= 5.1017D-01 1.0102D-01
 Trust test= 1.03D+00 RLast= 3.37D-02 DXMaxT set to 3.03D-01
 ITU=  1  0  1  0
     Eigenvalues ---    0.00601   0.01176   0.01956   0.02140   0.02863
     Eigenvalues ---    0.03543   0.03782   0.04271   0.04900   0.05216
     Eigenvalues ---    0.05528   0.05723   0.05988   0.06345   0.06629
     Eigenvalues ---    0.06947   0.07187   0.07208   0.07390   0.07484
     Eigenvalues ---    0.08591   0.09149   0.09754   0.10682   0.11645
     Eigenvalues ---    0.13198   0.17936   0.22458   0.24304   0.24368
     Eigenvalues ---    0.25258   0.25371   0.28246   0.30747   0.34254
     Eigenvalues ---    0.34496   0.34546   0.34639   0.34713   0.34753
     Eigenvalues ---    0.34847   0.34880   0.34998   0.35533   0.51128
 En-DIIS/RFO-DIIS/Sim-DIIS IScMMF=       -3 using points:     4    3    2
 RFO step:  Lambda=-8.34758464D-07.
 DidBck=F Rises=F RFO-DIIS coefs:    1.28906   -0.17167   -0.11738
 Iteration  1 RMS(Cart)=  0.00048504 RMS(Int)=  0.00000081
 Iteration  2 RMS(Cart)=  0.00000024 RMS(Int)=  0.00000077
 Variable       Old X    -DE/DX   Delta X   Delta X   Delta X     New X
                                 (Linear)    (Quad)   (Total)
    R1        2.99883  -0.00003  -0.00033   0.00000  -0.00033   2.99850
    R2        2.98107   0.00008  -0.00017   0.00036   0.00019   2.98127
    R3        2.07465   0.00001  -0.00014   0.00014  -0.00000   2.07465
    R4        2.90316   0.00001  -0.00031   0.00033   0.00002   2.90318
    R5        2.56661   0.00007  -0.00019   0.00038   0.00019   2.56680
    R6        2.90220  -0.00014  -0.00071  -0.00013  -0.00084   2.90136
    R7        2.05666  -0.00002  -0.00009   0.00003  -0.00007   2.05659
    R8        2.86714   0.00008  -0.00030   0.00068   0.00037   2.86751
    R9        3.03993   0.00003  -0.00019   0.00032   0.00013   3.04005
   R10        2.06484  -0.00003  -0.00000  -0.00008  -0.00008   2.06476
   R11        2.06916   0.00001  -0.00005   0.00009   0.00004   2.06920
   R12        2.90376  -0.00007  -0.00014  -0.00007  -0.00021   2.90355
   R13        2.06963  -0.00003  -0.00008  -0.00002  -0.00010   2.06952
   R14        2.07007  -0.00002  -0.00006  -0.00000  -0.00006   2.07001
   R15        2.07215  -0.00003  -0.00002  -0.00006  -0.00009   2.07206
   R16        2.07780  -0.00000  -0.00004   0.00005   0.00001   2.07781
   R17        2.06836  -0.00002  -0.00003  -0.00002  -0.00005   2.06831
   R18        2.06631  -0.00002  -0.00002  -0.00002  -0.00004   2.06628
    A1        1.96672   0.00001   0.00006   0.00008   0.00014   1.96685
    A2        1.96400  -0.00002  -0.00001  -0.00008  -0.00009   1.96392
    A3        1.72696   0.00003  -0.00006   0.00018   0.00013   1.72709
    A4        2.00965   0.00001  -0.00011   0.00004  -0.00007   2.00958
    A5        1.69280  -0.00003   0.00010  -0.00022  -0.00012   1.69269
    A6        2.07186   0.00001   0.00005   0.00000   0.00005   2.07191
    A7        1.85830   0.00003   0.00033   0.00024   0.00057   1.85888
    A8        2.12772  -0.00004   0.00013  -0.00047  -0.00034   2.12738
    A9        2.09135   0.00001   0.00015   0.00009   0.00024   2.09159
   A10        1.64173   0.00002   0.00018   0.00042   0.00060   1.64233
   A11        1.99325  -0.00002   0.00006  -0.00059  -0.00053   1.99272
   A12        2.01311   0.00001  -0.00006   0.00058   0.00051   2.01362
   A13        1.94370  -0.00001  -0.00009   0.00005  -0.00004   1.94365
   A14        1.95524  -0.00001  -0.00013  -0.00011  -0.00024   1.95500
   A15        1.90512  -0.00000   0.00004  -0.00026  -0.00022   1.90489
   A16        1.98867  -0.00002  -0.00072  -0.00002  -0.00074   1.98793
   A17        1.88046  -0.00002  -0.00014  -0.00029  -0.00043   1.88002
   A18        1.81764  -0.00002   0.00022  -0.00050  -0.00027   1.81736
   A19        1.85459  -0.00003  -0.00001  -0.00028  -0.00029   1.85430
   A20        1.95800  -0.00000   0.00019   0.00018   0.00037   1.95837
   A21        1.90608   0.00001  -0.00029  -0.00009  -0.00038   1.90570
   A22        1.92727   0.00003   0.00006   0.00036   0.00042   1.92769
   A23        1.93685   0.00000  -0.00028   0.00008  -0.00019   1.93666
   A24        1.88170  -0.00001   0.00031  -0.00025   0.00006   1.88176
   A25        1.69576   0.00001  -0.00008   0.00007  -0.00002   1.69574
   A26        2.00420  -0.00002   0.00030  -0.00030  -0.00000   2.00420
   A27        1.92867   0.00000  -0.00029  -0.00002  -0.00031   1.92836
   A28        1.90210   0.00004   0.00002   0.00061   0.00063   1.90273
   A29        2.06630  -0.00001  -0.00000  -0.00002  -0.00003   2.06627
   A30        1.86902  -0.00001   0.00008  -0.00031  -0.00023   1.86878
   A31        1.57433   0.00002   0.00009   0.00033   0.00042   1.57474
   A32        2.00111  -0.00002   0.00007  -0.00022  -0.00016   2.00095
   A33        1.99158   0.00001  -0.00013   0.00027   0.00014   1.99172
   A34        1.98326   0.00001  -0.00007   0.00003  -0.00004   1.98322
   A35        1.98814  -0.00002  -0.00002  -0.00019  -0.00021   1.98793
   A36        1.90904   0.00000   0.00006  -0.00015  -0.00009   1.90895
    D1        1.25116   0.00000  -0.00064   0.00024  -0.00040   1.25076
    D2       -0.85659  -0.00001  -0.00081  -0.00013  -0.00094  -0.85753
    D3       -2.94171  -0.00000  -0.00113   0.00013  -0.00100  -2.94271
    D4       -2.72436   0.00000  -0.00076   0.00029  -0.00046  -2.72483
    D5        1.45107  -0.00001  -0.00093  -0.00008  -0.00101   1.45007
    D6       -0.63405  -0.00000  -0.00125   0.00019  -0.00106  -0.63511
    D7       -0.52032   0.00002  -0.00074   0.00037  -0.00036  -0.52069
    D8       -2.62807   0.00001  -0.00091   0.00001  -0.00091  -2.62898
    D9        1.56999   0.00001  -0.00123   0.00027  -0.00096   1.56903
   D10       -0.92325  -0.00003  -0.00002  -0.00029  -0.00032  -0.92357
   D11        1.08029   0.00001   0.00005   0.00034   0.00040   1.08069
   D12       -3.08675  -0.00002   0.00015  -0.00029  -0.00015  -3.08690
   D13        3.07502  -0.00002   0.00005  -0.00030  -0.00025   3.07477
   D14       -1.20462   0.00002   0.00012   0.00034   0.00046  -1.20416
   D15        0.91152  -0.00001   0.00022  -0.00030  -0.00008   0.91144
   D16        0.87047  -0.00001  -0.00003  -0.00017  -0.00020   0.87027
   D17        2.87402   0.00003   0.00005   0.00046   0.00051   2.87453
   D18       -1.29303  -0.00000   0.00014  -0.00017  -0.00003  -1.29306
   D19        0.95527   0.00002   0.00021   0.00011   0.00032   0.95559
   D20       -1.07414   0.00000   0.00023  -0.00004   0.00019  -1.07395
   D21        2.98797   0.00001   0.00021   0.00012   0.00033   2.98829
   D22       -1.04088   0.00001   0.00014   0.00004   0.00018  -1.04069
   D23       -3.07028  -0.00000   0.00016  -0.00011   0.00005  -3.07024
   D24        0.99182  -0.00000   0.00014   0.00005   0.00019   0.99201
   D25        3.08286   0.00002   0.00018   0.00015   0.00033   3.08319
   D26        1.05345   0.00000   0.00020  -0.00000   0.00020   1.05365
   D27       -1.16763   0.00000   0.00018   0.00016   0.00034  -1.16729
   D28        1.61820  -0.00004   0.00009  -0.00068  -0.00058   1.61762
   D29       -0.38908   0.00002   0.00031   0.00013   0.00044  -0.38864
   D30       -0.87176  -0.00006  -0.00081  -0.00057  -0.00138  -0.87314
   D31       -2.87905  -0.00000  -0.00059   0.00024  -0.00035  -2.87940
   D32       -0.30241  -0.00001  -0.00013  -0.00007  -0.00019  -0.30260
   D33       -2.38623  -0.00000  -0.00042   0.00003  -0.00039  -2.38663
   D34        1.75677  -0.00001  -0.00054  -0.00006  -0.00060   1.75618
   D35        2.20386  -0.00001   0.00074  -0.00042   0.00032   2.20418
   D36        0.12003  -0.00001   0.00044  -0.00033   0.00012   0.12015
   D37       -2.02014  -0.00001   0.00033  -0.00041  -0.00009  -2.02023
   D38       -1.20210   0.00004  -0.00043   0.00069   0.00025  -1.20185
   D39        0.84189  -0.00001  -0.00083   0.00002  -0.00081   0.84108
   D40        0.81583   0.00004  -0.00042   0.00079   0.00037   0.81619
   D41        2.85981  -0.00001  -0.00082   0.00012  -0.00070   2.85912
   D42        3.04389   0.00003  -0.00037   0.00039   0.00002   3.04392
   D43       -1.19530  -0.00002  -0.00076  -0.00028  -0.00104  -1.19635
   D44       -0.17453   0.00000   0.00089  -0.00026   0.00063  -0.17391
   D45        1.95290  -0.00000   0.00115  -0.00001   0.00114   1.95404
   D46       -2.24470   0.00000   0.00139  -0.00003   0.00136  -2.24334
   D47       -2.23367   0.00001   0.00076   0.00018   0.00094  -2.23273
   D48       -0.10624   0.00001   0.00102   0.00043   0.00145  -0.10479
   D49        1.97935   0.00002   0.00126   0.00041   0.00167   1.98102
   D50        1.91024   0.00003   0.00087   0.00056   0.00143   1.91167
   D51       -2.24551   0.00002   0.00113   0.00081   0.00194  -2.24357
   D52       -0.15993   0.00003   0.00137   0.00079   0.00216  -0.15777
   D53        0.91996  -0.00001  -0.00037  -0.00011  -0.00048   0.91949
   D54        2.96526  -0.00002  -0.00027  -0.00019  -0.00046   2.96480
   D55       -1.11580  -0.00003  -0.00026  -0.00054  -0.00079  -1.11659
   D56       -1.19771   0.00003   0.00041   0.00031   0.00073  -1.19698
   D57        0.84758   0.00003   0.00052   0.00023   0.00075   0.84833
   D58        3.04971   0.00001   0.00053  -0.00011   0.00041   3.05013
         Item               Value     Threshold  Converged?
 Maximum Force            0.000139     0.000450     YES
 RMS     Force            0.000027     0.000300     YES
 Maximum Displacement     0.002026     0.001800     NO 
 RMS     Displacement     0.000485     0.001200     YES
 Predicted change in Energy=-4.137053D-07
 GradGradGradGradGradGradGradGradGradGradGradGradGradGradGradGradGradGrad

                          Input orientation:                          
 ---------------------------------------------------------------------
 Center     Atomic      Atomic             Coordinates (Angstroms)
 Number     Number       Type             X           Y           Z
 ---------------------------------------------------------------------
      1          6           0        0.445744   -0.131097   -0.949899
      2          6           0       -0.586422   -1.200629    0.850255
      3          6           0       -0.456656    1.200638    1.036538
      4          6           0        0.201244   -0.155275    1.213269
      5          6           0       -0.447069    1.124518   -0.570358
      6          6           0       -0.260731   -1.502442   -0.619465
      7          1           0        0.869250   -0.056097   -1.960000
      8          1           0       -1.608284   -1.302804    1.210472
      9          1           0       -1.475830    1.257662    1.426228
     10          1           0        0.118982    2.053753    1.410445
     11          1           0       -1.468608    1.037585   -0.955380
     12          1           0       -0.001573    2.026986   -1.002782
     13          1           0       -1.195924   -1.681428   -1.163216
     14          1           0        0.409552   -2.344595   -0.844098
     15          1           0        2.007594    0.788041    0.344840
     16          6           0        1.400581   -0.118125    0.253567
     17          1           0        2.048149   -0.996692    0.319586
 ---------------------------------------------------------------------
                    Distance matrix (angstroms):
                    1          2          3          4          5
     1  C    0.000000
     2  C    2.334484   0.000000
     3  C    2.556125   2.411975   0.000000
     4  C    2.177076   1.358294   1.517421   0.000000
     5  C    1.586737   2.728346   1.608726   2.288997   0.000000
     6  C    1.577618   1.535331   3.176062   2.321033   2.634018
     7  H    1.097856   3.365482   3.509509   3.244334   2.248923
     8  H    3.202987   1.088301   2.761109   2.142714   3.226711
     9  H    3.356646   2.676937   1.092624   2.203253   2.249985
    10  H    3.232888   3.376745   1.094975   2.219335   2.259972
    11  H    2.242898   3.008018   2.240172   2.985692   1.095144
    12  H    2.204589   3.767399   2.246948   3.116774   1.095402
    13  H    2.268061   2.157945   3.700235   3.151016   2.964050
    14  H    2.216320   2.274083   4.105579   3.011523   3.583780
    15  H    2.227228   3.307442   2.592530   2.215156   2.641246
    16  C    1.536299   2.340092   2.408632   1.536495   2.374200
    17  H    2.220034   2.695211   3.408273   2.217591   3.393766
                    6          7          8          9         10
     6  C    0.000000
     7  H    2.272840   0.000000
     8  H    2.281321   4.212404   0.000000
     9  H    3.644105   4.323414   2.572952   0.000000
    10  H    4.112327   4.046514   3.780200   1.782536   0.000000
    11  H    2.832586   2.769654   3.191840   2.391765   3.024924
    12  H    3.559629   2.452313   4.309004   2.943702   2.416385
    13  H    1.096488   2.746180   2.438810   3.927062   4.722741
    14  H    1.099528   2.587234   3.062393   4.656748   4.951046
    15  H    3.364743   2.705677   4.265622   3.677525   2.510856
    16  C    2.332054   2.277288   3.372299   3.397303   2.774512
    17  H    2.543330   2.733320   3.775829   4.327263   3.770527
                   11         12         13         14         15
    11  H    0.000000
    12  H    1.770128   0.000000
    13  H    2.740544   3.899301   0.000000
    14  H    3.870273   4.393737   1.766120   0.000000
    15  H    3.719789   2.718055   4.316832   3.712239   0.000000
    16  C    3.321064   2.854112   3.345598   2.672858   1.094502
    17  H    4.258099   3.884926   3.632021   2.419918   1.785373
                   16         17
    16  C    0.000000
    17  H    1.093427   0.000000
 Stoichiometry    C7H10
 Framework group  C1[X(C7H10)]
 Deg. of freedom    45
 Full point group                 C1      NOp   1
 Largest Abelian subgroup         C1      NOp   1
 Largest concise Abelian subgroup C1      NOp   1
                         Standard orientation:                         
 ---------------------------------------------------------------------
 Center     Atomic      Atomic             Coordinates (Angstroms)
 Number     Number       Type             X           Y           Z
 ---------------------------------------------------------------------
      1          6           0       -0.450175   -1.047025   -0.126298
      2          6           0       -0.747022    1.268509   -0.124879
      3          6           0        1.552277    0.541095   -0.083440
      4          6           0        0.270815    0.846773    0.669543
      5          6           0        0.946545   -0.754462   -0.820068
      6          6           0       -1.551959    0.017179   -0.503684
      7          1           0       -0.759570   -2.095327   -0.229380
      8          1           0       -0.616046    2.068483   -0.851024
      9          1           0        1.841996    1.309597   -0.804060
     10          1           0        2.415756    0.291450    0.541900
     11          1           0        0.844413   -0.570711   -1.894845
     12          1           0        1.602303   -1.622081   -0.689200
     13          1           0       -1.802130    0.062577   -1.570286
     14          1           0       -2.486315   -0.187369    0.038626
     15          1           0        0.677389   -1.017837    1.794194
     16          6           0       -0.138720   -0.503968    1.276663
     17          1           0       -1.008355   -0.447387    1.937054
 ---------------------------------------------------------------------
 Rotational constants (GHZ):           4.1750904           3.2651370           2.9211330
 Standard basis: 6-31G(d,p) (6D, 7F)
 There are   155 symmetry adapted cartesian basis functions of A   symmetry.
 There are   155 symmetry adapted basis functions of A   symmetry.
   155 basis functions,   266 primitive gaussians,   155 cartesian basis functions
    26 alpha electrons       26 beta electrons
       nuclear repulsion energy       306.7181313287 Hartrees.
 NAtoms=   17 NActive=   17 NUniq=   17 SFac= 1.00D+00 NAtFMM=   60 NAOKFM=F Big=F
 Integral buffers will be    131072 words long.
 Raffenetti 2 integral format.
 Two-electron integral symmetry is turned on.
 One-electron integrals computed using PRISM.
 NBasis=   155 RedAO= T EigKep=  1.74D-03  NBF=   155
 NBsUse=   155 1.00D-06 EigRej= -1.00D+00 NBFU=   155
 Initial guess from the checkpoint file:  "abo221-1.chk"
 B after Tr=     0.000000   -0.000000   -0.000000
         Rot=    1.000000    0.000554    0.000029   -0.000173 Ang=   0.07 deg.
 Requested convergence on RMS density matrix=1.00D-08 within 128 cycles.
 Requested convergence on MAX density matrix=1.00D-06.
 Requested convergence on             energy=1.00D-06.
 No special actions if energy rises.
 SCF Done:  E(RB3LYP) =  -272.663048250     A.U. after    7 cycles
            NFock=  7  Conv=0.82D-08     -V/T= 2.0098
 Calling FoFJK, ICntrl=      2127 FMM=F ISym2X=0 I1Cent= 0 IOpClX= 0 NMat=1 NMatS=1 NMatT=0.
 ***** Axes restored to original set *****
 -------------------------------------------------------------------
 Center     Atomic                   Forces (Hartrees/Bohr)
 Number     Number              X              Y              Z
 -------------------------------------------------------------------
      1        6          -0.000001476    0.000052349   -0.000012095
      2        6          -0.000036018   -0.000014563   -0.000079406
      3        6          -0.000042401    0.000059737   -0.000043626
      4        6           0.000075586   -0.000014471    0.000036455
      5        6           0.000017568   -0.000038118    0.000034700
      6        6          -0.000023291   -0.000028057    0.000054131
      7        1           0.000006453   -0.000006785   -0.000004413
      8        1          -0.000010125    0.000003878    0.000020911
      9        1          -0.000008867   -0.000001106    0.000010265
     10        1          -0.000002596   -0.000007353    0.000007148
     11        1           0.000000719    0.000007920   -0.000010421
     12        1          -0.000005147    0.000003825    0.000000631
     13        1           0.000005571   -0.000008527   -0.000005741
     14        1           0.000003219   -0.000005778   -0.000003497
     15        1           0.000007809    0.000003159   -0.000004404
     16        6           0.000004405   -0.000007671    0.000008985
     17        1           0.000008592    0.000001562   -0.000009621
 -------------------------------------------------------------------
 Cartesian Forces:  Max     0.000079406 RMS     0.000025908

 GradGradGradGradGradGradGradGradGradGradGradGradGradGradGradGradGradGrad
 Berny optimization.
 Using GEDIIS/GDIIS optimizer.
 FormGI is forming the generalized inverse of G from B-inverse, IUseBI=4.
 Internal  Forces:  Max     0.000048010 RMS     0.000010292
 Search for a local minimum.
 Step number   5 out of a maximum of  102
 All quantities printed in internal units (Hartrees-Bohrs-Radians)
 Mixed Optimization -- En-DIIS/RFO-DIIS
 Swapping is turned off.
 Update second derivatives using D2CorX and points    1    2    3    4    5
 DE= -5.12D-07 DEPred=-4.14D-07 R= 1.24D+00
 Trust test= 1.24D+00 RLast= 6.36D-03 DXMaxT set to 3.03D-01
 ITU=  0  1  0  1  0
     Eigenvalues ---    0.00541   0.01162   0.01903   0.02138   0.02838
     Eigenvalues ---    0.03501   0.03701   0.04302   0.04834   0.05202
     Eigenvalues ---    0.05502   0.05738   0.05972   0.06325   0.06638
     Eigenvalues ---    0.06926   0.07202   0.07208   0.07434   0.07552
     Eigenvalues ---    0.08527   0.09179   0.09775   0.10618   0.11690
     Eigenvalues ---    0.13264   0.18220   0.22876   0.23756   0.24436
     Eigenvalues ---    0.24544   0.25387   0.27879   0.31063   0.34322
     Eigenvalues ---    0.34511   0.34567   0.34680   0.34741   0.34772
     Eigenvalues ---    0.34843   0.34898   0.35096   0.35730   0.50882
 En-DIIS/RFO-DIIS/Sim-DIIS IScMMF=       -3 using points:     5    4    3    2
 RFO step:  Lambda=-1.16397123D-07.
 DidBck=F Rises=F RFO-DIIS coefs:    1.13375   -0.03743   -0.04580   -0.05051
 Iteration  1 RMS(Cart)=  0.00021567 RMS(Int)=  0.00000032
 Iteration  2 RMS(Cart)=  0.00000004 RMS(Int)=  0.00000032
 Variable       Old X    -DE/DX   Delta X   Delta X   Delta X     New X
                                 (Linear)    (Quad)   (Total)
    R1        2.99850  -0.00000  -0.00016   0.00006  -0.00009   2.99841
    R2        2.98127   0.00004  -0.00006   0.00026   0.00019   2.98146
    R3        2.07465   0.00001  -0.00005   0.00007   0.00001   2.07466
    R4        2.90318   0.00001  -0.00011   0.00011   0.00000   2.90318
    R5        2.56680   0.00004  -0.00003   0.00014   0.00011   2.56691
    R6        2.90136  -0.00003  -0.00038   0.00008  -0.00029   2.90106
    R7        2.05659   0.00002  -0.00004   0.00008   0.00004   2.05663
    R8        2.86751   0.00005  -0.00008   0.00028   0.00021   2.86772
    R9        3.04005  -0.00002  -0.00006   0.00000  -0.00005   3.04000
   R10        2.06476   0.00001  -0.00001   0.00004   0.00003   2.06479
   R11        2.06920  -0.00000  -0.00001   0.00000  -0.00000   2.06920
   R12        2.90355   0.00001  -0.00007   0.00012   0.00005   2.90360
   R13        2.06952   0.00000  -0.00004   0.00003  -0.00001   2.06951
   R14        2.07001   0.00000  -0.00003   0.00003  -0.00000   2.07001
   R15        2.07206   0.00000  -0.00002   0.00001  -0.00001   2.07206
   R16        2.07781   0.00001  -0.00001   0.00003   0.00003   2.07783
   R17        2.06831   0.00001  -0.00001   0.00003   0.00002   2.06832
   R18        2.06628   0.00000  -0.00001   0.00002   0.00001   2.06629
    A1        1.96685  -0.00001   0.00003   0.00003   0.00006   1.96692
    A2        1.96392   0.00001  -0.00000   0.00006   0.00005   1.96397
    A3        1.72709   0.00001   0.00002  -0.00003  -0.00000   1.72708
    A4        2.00958   0.00000  -0.00006   0.00001  -0.00004   2.00954
    A5        1.69269   0.00001  -0.00001  -0.00003  -0.00004   1.69264
    A6        2.07191  -0.00001   0.00003  -0.00006  -0.00003   2.07188
    A7        1.85888   0.00001   0.00021  -0.00006   0.00015   1.85903
    A8        2.12738  -0.00001   0.00003  -0.00009  -0.00006   2.12732
    A9        2.09159   0.00001   0.00011   0.00012   0.00023   2.09182
   A10        1.64233  -0.00002   0.00012  -0.00006   0.00006   1.64238
   A11        1.99272   0.00000  -0.00006  -0.00004  -0.00009   1.99262
   A12        2.01362  -0.00000   0.00007  -0.00007  -0.00001   2.01361
   A13        1.94365   0.00001  -0.00005   0.00012   0.00007   1.94373
   A14        1.95500   0.00001  -0.00007   0.00011   0.00004   1.95504
   A15        1.90489  -0.00000  -0.00001  -0.00004  -0.00005   1.90485
   A16        1.98793  -0.00002  -0.00037  -0.00006  -0.00044   1.98750
   A17        1.88002   0.00000  -0.00012   0.00008  -0.00004   1.87998
   A18        1.81736   0.00001   0.00003   0.00002   0.00005   1.81741
   A19        1.85430   0.00002  -0.00003   0.00009   0.00006   1.85436
   A20        1.95837  -0.00001   0.00014  -0.00007   0.00008   1.95845
   A21        1.90570   0.00000  -0.00018   0.00011  -0.00007   1.90564
   A22        1.92769  -0.00000   0.00010   0.00002   0.00012   1.92781
   A23        1.93666  -0.00001  -0.00016   0.00004  -0.00012   1.93654
   A24        1.88176  -0.00000   0.00012  -0.00020  -0.00007   1.88168
   A25        1.69574  -0.00001  -0.00007   0.00001  -0.00006   1.69568
   A26        2.00420  -0.00000   0.00011  -0.00005   0.00006   2.00426
   A27        1.92836   0.00000  -0.00014   0.00005  -0.00008   1.92828
   A28        1.90273   0.00000   0.00007   0.00010   0.00018   1.90291
   A29        2.06627   0.00001   0.00002  -0.00001   0.00001   2.06628
   A30        1.86878  -0.00001   0.00001  -0.00009  -0.00009   1.86870
   A31        1.57474  -0.00001   0.00009  -0.00003   0.00006   1.57480
   A32        2.00095   0.00000   0.00000  -0.00005  -0.00005   2.00091
   A33        1.99172  -0.00000  -0.00003  -0.00003  -0.00006   1.99165
   A34        1.98322   0.00001  -0.00003   0.00008   0.00005   1.98327
   A35        1.98793   0.00001  -0.00004   0.00012   0.00009   1.98802
   A36        1.90895  -0.00000   0.00001  -0.00007  -0.00006   1.90889
    D1        1.25076   0.00000  -0.00018  -0.00012  -0.00030   1.25046
    D2       -0.85753  -0.00000  -0.00036  -0.00018  -0.00054  -0.85807
    D3       -2.94271   0.00000  -0.00048   0.00004  -0.00045  -2.94315
    D4       -2.72483   0.00000  -0.00023  -0.00002  -0.00025  -2.72508
    D5        1.45007  -0.00000  -0.00041  -0.00007  -0.00049   1.44958
    D6       -0.63511   0.00000  -0.00054   0.00014  -0.00040  -0.63551
    D7       -0.52069  -0.00000  -0.00018  -0.00009  -0.00027  -0.52095
    D8       -2.62898  -0.00001  -0.00036  -0.00014  -0.00050  -2.62948
    D9        1.56903  -0.00000  -0.00049   0.00008  -0.00041   1.56862
   D10       -0.92357   0.00000   0.00007   0.00012   0.00019  -0.92338
   D11        1.08069   0.00000   0.00015   0.00023   0.00038   1.08107
   D12       -3.08690  -0.00000   0.00013   0.00011   0.00024  -3.08665
   D13        3.07477   0.00000   0.00010  -0.00001   0.00009   3.07486
   D14       -1.20416   0.00000   0.00018   0.00010   0.00028  -1.20388
   D15        0.91144  -0.00000   0.00016  -0.00002   0.00015   0.91158
   D16        0.87027   0.00001   0.00009   0.00008   0.00018   0.87045
   D17        2.87453   0.00001   0.00018   0.00019   0.00037   2.87490
   D18       -1.29306   0.00000   0.00016   0.00008   0.00023  -1.29283
   D19        0.95559  -0.00000   0.00004   0.00003   0.00008   0.95567
   D20       -1.07395  -0.00001   0.00003  -0.00003   0.00001  -1.07394
   D21        2.98829   0.00000   0.00004   0.00015   0.00019   2.98849
   D22       -1.04069   0.00000   0.00001   0.00001   0.00002  -1.04067
   D23       -3.07024   0.00000  -0.00000  -0.00005  -0.00005  -3.07028
   D24        0.99201   0.00001   0.00001   0.00013   0.00014   0.99215
   D25        3.08319   0.00000   0.00008   0.00005   0.00013   3.08332
   D26        1.05365  -0.00000   0.00006  -0.00001   0.00005   1.05371
   D27       -1.16729   0.00001   0.00007   0.00017   0.00024  -1.16705
   D28        1.61762   0.00001   0.00007   0.00012   0.00019   1.61781
   D29       -0.38864   0.00001   0.00032   0.00008   0.00040  -0.38825
   D30       -0.87314  -0.00001  -0.00046   0.00011  -0.00035  -0.87349
   D31       -2.87940  -0.00001  -0.00022   0.00008  -0.00014  -2.87954
   D32       -0.30260  -0.00001  -0.00024  -0.00009  -0.00033  -0.30293
   D33       -2.38663  -0.00000  -0.00035  -0.00008  -0.00043  -2.38706
   D34        1.75618  -0.00000  -0.00044  -0.00003  -0.00047   1.75571
   D35        2.20418  -0.00000   0.00025  -0.00018   0.00007   2.20424
   D36        0.12015  -0.00000   0.00013  -0.00017  -0.00004   0.12012
   D37       -2.02023   0.00000   0.00004  -0.00012  -0.00007  -2.02031
   D38       -1.20185  -0.00000   0.00002  -0.00014  -0.00012  -1.20197
   D39        0.84108  -0.00000  -0.00030  -0.00006  -0.00036   0.84072
   D40        0.81619   0.00000   0.00001  -0.00004  -0.00004   0.81616
   D41        2.85912   0.00000  -0.00031   0.00004  -0.00028   2.85884
   D42        3.04392  -0.00000   0.00000  -0.00020  -0.00020   3.04371
   D43       -1.19635  -0.00000  -0.00032  -0.00012  -0.00044  -1.19679
   D44       -0.17391   0.00001   0.00026   0.00009   0.00035  -0.17356
   D45        1.95404   0.00001   0.00047   0.00008   0.00055   1.95459
   D46       -2.24334  -0.00000   0.00059  -0.00013   0.00046  -2.24288
   D47       -2.23273   0.00001   0.00029   0.00012   0.00041  -2.23232
   D48       -0.10479   0.00001   0.00050   0.00011   0.00061  -0.10417
   D49        1.98102  -0.00000   0.00061  -0.00009   0.00052   1.98154
   D50        1.91167  -0.00000   0.00038   0.00001   0.00039   1.91205
   D51       -2.24357  -0.00000   0.00059  -0.00000   0.00059  -2.24299
   D52       -0.15777  -0.00001   0.00070  -0.00021   0.00049  -0.15727
   D53        0.91949  -0.00001  -0.00026  -0.00001  -0.00027   0.91922
   D54        2.96480  -0.00001  -0.00022  -0.00006  -0.00028   2.96452
   D55       -1.11659  -0.00000  -0.00026   0.00001  -0.00025  -1.11684
   D56       -1.19698   0.00001   0.00022   0.00002   0.00023  -1.19675
   D57        0.84833   0.00001   0.00026  -0.00003   0.00022   0.84855
   D58        3.05013   0.00001   0.00022   0.00004   0.00025   3.05038
         Item               Value     Threshold  Converged?
 Maximum Force            0.000048     0.000450     YES
 RMS     Force            0.000010     0.000300     YES
 Maximum Displacement     0.000804     0.001800     YES
 RMS     Displacement     0.000216     0.001200     YES
 Predicted change in Energy=-5.772517D-08
 Optimization completed.
    -- Stationary point found.
                           ----------------------------
                           !   Optimized Parameters   !
                           ! (Angstroms and Degrees)  !
 --------------------------                            --------------------------
 ! Name  Definition              Value          Derivative Info.                !
 --------------------------------------------------------------------------------
 ! R1    R(1,5)                  1.5867         -DE/DX =    0.0                 !
 ! R2    R(1,6)                  1.5776         -DE/DX =    0.0                 !
 ! R3    R(1,7)                  1.0979         -DE/DX =    0.0                 !
 ! R4    R(1,16)                 1.5363         -DE/DX =    0.0                 !
 ! R5    R(2,4)                  1.3583         -DE/DX =    0.0                 !
 ! R6    R(2,6)                  1.5353         -DE/DX =    0.0                 !
 ! R7    R(2,8)                  1.0883         -DE/DX =    0.0                 !
 ! R8    R(3,4)                  1.5174         -DE/DX =    0.0                 !
 ! R9    R(3,5)                  1.6087         -DE/DX =    0.0                 !
 ! R10   R(3,9)                  1.0926         -DE/DX =    0.0                 !
 ! R11   R(3,10)                 1.095          -DE/DX =    0.0                 !
 ! R12   R(4,16)                 1.5365         -DE/DX =    0.0                 !
 ! R13   R(5,11)                 1.0951         -DE/DX =    0.0                 !
 ! R14   R(5,12)                 1.0954         -DE/DX =    0.0                 !
 ! R15   R(6,13)                 1.0965         -DE/DX =    0.0                 !
 ! R16   R(6,14)                 1.0995         -DE/DX =    0.0                 !
 ! R17   R(15,16)                1.0945         -DE/DX =    0.0                 !
 ! R18   R(16,17)                1.0934         -DE/DX =    0.0                 !
 ! A1    A(5,1,6)              112.6924         -DE/DX =    0.0                 !
 ! A2    A(5,1,7)              112.5241         -DE/DX =    0.0                 !
 ! A3    A(5,1,16)              98.9548         -DE/DX =    0.0                 !
 ! A4    A(6,1,7)              115.1404         -DE/DX =    0.0                 !
 ! A5    A(6,1,16)              96.9837         -DE/DX =    0.0                 !
 ! A6    A(7,1,16)             118.7119         -DE/DX =    0.0                 !
 ! A7    A(4,2,6)              106.5057         -DE/DX =    0.0                 !
 ! A8    A(4,2,8)              121.8898         -DE/DX =    0.0                 !
 ! A9    A(6,2,8)              119.8394         -DE/DX =    0.0                 !
 ! A10   A(4,3,5)               94.0985         -DE/DX =    0.0                 !
 ! A11   A(4,3,9)              114.1744         -DE/DX =    0.0                 !
 ! A12   A(4,3,10)             115.3719         -DE/DX =    0.0                 !
 ! A13   A(5,3,9)              111.3631         -DE/DX =    0.0                 !
 ! A14   A(5,3,10)             112.0132         -DE/DX =    0.0                 !
 ! A15   A(9,3,10)             109.1424         -DE/DX =    0.0                 !
 ! A16   A(2,4,3)              113.9003         -DE/DX =    0.0                 !
 ! A17   A(2,4,16)             107.7175         -DE/DX =    0.0                 !
 ! A18   A(3,4,16)             104.1272         -DE/DX =    0.0                 !
 ! A19   A(1,5,3)              106.2435         -DE/DX =    0.0                 !
 ! A20   A(1,5,11)             112.2065         -DE/DX =    0.0                 !
 ! A21   A(1,5,12)             109.1887         -DE/DX =    0.0                 !
 ! A22   A(3,5,11)             110.4487         -DE/DX =    0.0                 !
 ! A23   A(3,5,12)             110.9623         -DE/DX =    0.0                 !
 ! A24   A(11,5,12)            107.8167         -DE/DX =    0.0                 !
 ! A25   A(1,6,2)               97.1588         -DE/DX =    0.0                 !
 ! A26   A(1,6,13)             114.8322         -DE/DX =    0.0                 !
 ! A27   A(1,6,14)             110.4871         -DE/DX =    0.0                 !
 ! A28   A(2,6,13)             109.0185         -DE/DX =    0.0                 !
 ! A29   A(2,6,14)             118.3886         -DE/DX =    0.0                 !
 ! A30   A(13,6,14)            107.0734         -DE/DX =    0.0                 !
 ! A31   A(1,16,4)              90.2261         -DE/DX =    0.0                 !
 ! A32   A(1,16,15)            114.6461         -DE/DX =    0.0                 !
 ! A33   A(1,16,17)            114.1169         -DE/DX =    0.0                 !
 ! A34   A(4,16,15)            113.6304         -DE/DX =    0.0                 !
 ! A35   A(4,16,17)            113.9            -DE/DX =    0.0                 !
 ! A36   A(15,16,17)           109.3748         -DE/DX =    0.0                 !
 ! D1    D(6,1,5,3)             71.6632         -DE/DX =    0.0                 !
 ! D2    D(6,1,5,11)           -49.1329         -DE/DX =    0.0                 !
 ! D3    D(6,1,5,12)          -168.6048         -DE/DX =    0.0                 !
 ! D4    D(7,1,5,3)           -156.1211         -DE/DX =    0.0                 !
 ! D5    D(7,1,5,11)            83.0828         -DE/DX =    0.0                 !
 ! D6    D(7,1,5,12)           -36.3891         -DE/DX =    0.0                 !
 ! D7    D(16,1,5,3)           -29.8332         -DE/DX =    0.0                 !
 ! D8    D(16,1,5,11)         -150.6293         -DE/DX =    0.0                 !
 ! D9    D(16,1,5,12)           89.8988         -DE/DX =    0.0                 !
 ! D10   D(5,1,6,2)            -52.9164         -DE/DX =    0.0                 !
 ! D11   D(5,1,6,13)            61.919          -DE/DX =    0.0                 !
 ! D12   D(5,1,6,14)          -176.8662         -DE/DX =    0.0                 !
 ! D13   D(7,1,6,2)            176.1714         -DE/DX =    0.0                 !
 ! D14   D(7,1,6,13)           -68.9931         -DE/DX =    0.0                 !
 ! D15   D(7,1,6,14)            52.2216         -DE/DX =    0.0                 !
 ! D16   D(16,1,6,2)            49.863          -DE/DX =    0.0                 !
 ! D17   D(16,1,6,13)          164.6985         -DE/DX =    0.0                 !
 ! D18   D(16,1,6,14)          -74.0868         -DE/DX =    0.0                 !
 ! D19   D(5,1,16,4)            54.7513         -DE/DX =    0.0                 !
 ! D20   D(5,1,16,15)          -61.5329         -DE/DX =    0.0                 !
 ! D21   D(5,1,16,17)          171.2167         -DE/DX =    0.0                 !
 ! D22   D(6,1,16,4)           -59.6273         -DE/DX =    0.0                 !
 ! D23   D(6,1,16,15)         -175.9115         -DE/DX =    0.0                 !
 ! D24   D(6,1,16,17)           56.838          -DE/DX =    0.0                 !
 ! D25   D(7,1,16,4)           176.654          -DE/DX =    0.0                 !
 ! D26   D(7,1,16,15)           60.3698         -DE/DX =    0.0                 !
 ! D27   D(7,1,16,17)          -66.8807         -DE/DX =    0.0                 !
 ! D28   D(6,2,4,3)             92.6828         -DE/DX =    0.0                 !
 ! D29   D(6,2,4,16)           -22.2676         -DE/DX =    0.0                 !
 ! D30   D(8,2,4,3)            -50.0272         -DE/DX =    0.0                 !
 ! D31   D(8,2,4,16)          -164.9776         -DE/DX =    0.0                 !
 ! D32   D(4,2,6,1)            -17.3379         -DE/DX =    0.0                 !
 ! D33   D(4,2,6,13)          -136.7437         -DE/DX =    0.0                 !
 ! D34   D(4,2,6,14)           100.6214         -DE/DX =    0.0                 !
 ! D35   D(8,2,6,1)            126.29           -DE/DX =    0.0                 !
 ! D36   D(8,2,6,13)             6.8841         -DE/DX =    0.0                 !
 ! D37   D(8,2,6,14)          -115.7507         -DE/DX =    0.0                 !
 ! D38   D(5,3,4,2)            -68.8607         -DE/DX =    0.0                 !
 ! D39   D(5,3,4,16)            48.1901         -DE/DX =    0.0                 !
 ! D40   D(9,3,4,2)             46.7645         -DE/DX =    0.0                 !
 ! D41   D(9,3,4,16)           163.8153         -DE/DX =    0.0                 !
 ! D42   D(10,3,4,2)           174.4035         -DE/DX =    0.0                 !
 ! D43   D(10,3,4,16)          -68.5457         -DE/DX =    0.0                 !
 ! D44   D(4,3,5,1)             -9.9641         -DE/DX =    0.0                 !
 ! D45   D(4,3,5,11)           111.9582         -DE/DX =    0.0                 !
 ! D46   D(4,3,5,12)          -128.5339         -DE/DX =    0.0                 !
 ! D47   D(9,3,5,1)           -127.926          -DE/DX =    0.0                 !
 ! D48   D(9,3,5,11)            -6.0037         -DE/DX =    0.0                 !
 ! D49   D(9,3,5,12)           113.5042         -DE/DX =    0.0                 !
 ! D50   D(10,3,5,1)           109.5305         -DE/DX =    0.0                 !
 ! D51   D(10,3,5,11)         -128.5473         -DE/DX =    0.0                 !
 ! D52   D(10,3,5,12)           -9.0394         -DE/DX =    0.0                 !
 ! D53   D(2,4,16,1)            52.6827         -DE/DX =    0.0                 !
 ! D54   D(2,4,16,15)          169.8704         -DE/DX =    0.0                 !
 ! D55   D(2,4,16,17)          -63.9759         -DE/DX =    0.0                 !
 ! D56   D(3,4,16,1)           -68.582          -DE/DX =    0.0                 !
 ! D57   D(3,4,16,15)           48.6058         -DE/DX =    0.0                 !
 ! D58   D(3,4,16,17)          174.7594         -DE/DX =    0.0                 !
 --------------------------------------------------------------------------------
 GradGradGradGradGradGradGradGradGradGradGradGradGradGradGradGradGradGrad

                          Input orientation:                          
 ---------------------------------------------------------------------
 Center     Atomic      Atomic             Coordinates (Angstroms)
 Number     Number       Type             X           Y           Z
 ---------------------------------------------------------------------
      1          6           0        0.445744   -0.131097   -0.949899
      2          6           0       -0.586422   -1.200629    0.850255
      3          6           0       -0.456656    1.200638    1.036538
      4          6           0        0.201244   -0.155275    1.213269
      5          6           0       -0.447069    1.124518   -0.570358
      6          6           0       -0.260731   -1.502442   -0.619465
      7          1           0        0.869250   -0.056097   -1.960000
      8          1           0       -1.608284   -1.302804    1.210472
      9          1           0       -1.475830    1.257662    1.426228
     10          1           0        0.118982    2.053753    1.410445
     11          1           0       -1.468608    1.037585   -0.955380
     12          1           0       -0.001573    2.026986   -1.002782
     13          1           0       -1.195924   -1.681428   -1.163216
     14          1           0        0.409552   -2.344595   -0.844098
     15          1           0        2.007594    0.788041    0.344840
     16          6           0        1.400581   -0.118125    0.253567
     17          1           0        2.048149   -0.996692    0.319586
 ---------------------------------------------------------------------
                    Distance matrix (angstroms):
                    1          2          3          4          5
     1  C    0.000000
     2  C    2.334484   0.000000
     3  C    2.556125   2.411975   0.000000
     4  C    2.177076   1.358294   1.517421   0.000000
     5  C    1.586737   2.728346   1.608726   2.288997   0.000000
     6  C    1.577618   1.535331   3.176062   2.321033   2.634018
     7  H    1.097856   3.365482   3.509509   3.244334   2.248923
     8  H    3.202987   1.088301   2.761109   2.142714   3.226711
     9  H    3.356646   2.676937   1.092624   2.203253   2.249985
    10  H    3.232888   3.376745   1.094975   2.219335   2.259972
    11  H    2.242898   3.008018   2.240172   2.985692   1.095144
    12  H    2.204589   3.767399   2.246948   3.116774   1.095402
    13  H    2.268061   2.157945   3.700235   3.151016   2.964050
    14  H    2.216320   2.274083   4.105579   3.011523   3.583780
    15  H    2.227228   3.307442   2.592530   2.215156   2.641246
    16  C    1.536299   2.340092   2.408632   1.536495   2.374200
    17  H    2.220034   2.695211   3.408273   2.217591   3.393766
                    6          7          8          9         10
     6  C    0.000000
     7  H    2.272840   0.000000
     8  H    2.281321   4.212404   0.000000
     9  H    3.644105   4.323414   2.572952   0.000000
    10  H    4.112327   4.046514   3.780200   1.782536   0.000000
    11  H    2.832586   2.769654   3.191840   2.391765   3.024924
    12  H    3.559629   2.452313   4.309004   2.943702   2.416385
    13  H    1.096488   2.746180   2.438810   3.927062   4.722741
    14  H    1.099528   2.587234   3.062393   4.656748   4.951046
    15  H    3.364743   2.705677   4.265622   3.677525   2.510856
    16  C    2.332054   2.277288   3.372299   3.397303   2.774512
    17  H    2.543330   2.733320   3.775829   4.327263   3.770527
                   11         12         13         14         15
    11  H    0.000000
    12  H    1.770128   0.000000
    13  H    2.740544   3.899301   0.000000
    14  H    3.870273   4.393737   1.766120   0.000000
    15  H    3.719789   2.718055   4.316832   3.712239   0.000000
    16  C    3.321064   2.854112   3.345598   2.672858   1.094502
    17  H    4.258099   3.884926   3.632021   2.419918   1.785373
                   16         17
    16  C    0.000000
    17  H    1.093427   0.000000
 Stoichiometry    C7H10
 Framework group  C1[X(C7H10)]
 Deg. of freedom    45
 Full point group                 C1      NOp   1
 Largest Abelian subgroup         C1      NOp   1
 Largest concise Abelian subgroup C1      NOp   1
                         Standard orientation:                         
 ---------------------------------------------------------------------
 Center     Atomic      Atomic             Coordinates (Angstroms)
 Number     Number       Type             X           Y           Z
 ---------------------------------------------------------------------
      1          6           0       -0.450175   -1.047025   -0.126298
      2          6           0       -0.747022    1.268509   -0.124879
      3          6           0        1.552277    0.541095   -0.083440
      4          6           0        0.270815    0.846773    0.669543
      5          6           0        0.946545   -0.754462   -0.820068
      6          6           0       -1.551959    0.017179   -0.503684
      7          1           0       -0.759570   -2.095327   -0.229380
      8          1           0       -0.616046    2.068483   -0.851024
      9          1           0        1.841996    1.309597   -0.804060
     10          1           0        2.415756    0.291450    0.541900
     11          1           0        0.844413   -0.570711   -1.894845
     12          1           0        1.602303   -1.622081   -0.689200
     13          1           0       -1.802130    0.062577   -1.570286
     14          1           0       -2.486315   -0.187369    0.038626
     15          1           0        0.677389   -1.017837    1.794194
     16          6           0       -0.138720   -0.503968    1.276663
     17          1           0       -1.008355   -0.447387    1.937054
 ---------------------------------------------------------------------
 Rotational constants (GHZ):           4.1750904           3.2651370           2.9211330

 **********************************************************************

            Population analysis using the SCF density.

 **********************************************************************

 Orbital symmetries:
       Occupied  (A) (A) (A) (A) (A) (A) (A) (A) (A) (A) (A) (A)
                 (A) (A) (A) (A) (A) (A) (A) (A) (A) (A) (A) (A)
                 (A) (A)
       Virtual   (A) (A) (A) (A) (A) (A) (A) (A) (A) (A) (A) (A)
                 (A) (A) (A) (A) (A) (A) (A) (A) (A) (A) (A) (A)
                 (A) (A) (A) (A) (A) (A) (A) (A) (A) (A) (A) (A)
                 (A) (A) (A) (A) (A) (A) (A) (A) (A) (A) (A) (A)
                 (A) (A) (A) (A) (A) (A) (A) (A) (A) (A) (A) (A)
                 (A) (A) (A) (A) (A) (A) (A) (A) (A) (A) (A) (A)
                 (A) (A) (A) (A) (A) (A) (A) (A) (A) (A) (A) (A)
                 (A) (A) (A) (A) (A) (A) (A) (A) (A) (A) (A) (A)
                 (A) (A) (A) (A) (A) (A) (A) (A) (A) (A) (A) (A)
                 (A) (A) (A) (A) (A) (A) (A) (A) (A) (A) (A) (A)
                 (A) (A) (A) (A) (A) (A) (A) (A) (A)
 The electronic state is 1-A.
 Alpha  occ. eigenvalues --  -10.19444 -10.19424 -10.19025 -10.18856 -10.18048
 Alpha  occ. eigenvalues --  -10.17670 -10.17371  -0.87795  -0.73775  -0.71117
 Alpha  occ. eigenvalues --   -0.68412  -0.60252  -0.54769  -0.51118  -0.47670
 Alpha  occ. eigenvalues --   -0.45539  -0.44679  -0.40408  -0.37097  -0.36139
 Alpha  occ. eigenvalues --   -0.34329  -0.33397  -0.32744  -0.32311  -0.30181
 Alpha  occ. eigenvalues --   -0.19928
 Alpha virt. eigenvalues --   -0.03276   0.09045   0.12114   0.12714   0.14161
 Alpha virt. eigenvalues --    0.15483   0.16152   0.16892   0.18089   0.18116
 Alpha virt. eigenvalues --    0.19911   0.21097   0.22394   0.23029   0.24886
 Alpha virt. eigenvalues --    0.25328   0.29741   0.32745   0.38389   0.49930
 Alpha virt. eigenvalues --    0.52507   0.54299   0.54793   0.55942   0.57992
 Alpha virt. eigenvalues --    0.59746   0.60334   0.62694   0.63850   0.65725
 Alpha virt. eigenvalues --    0.66225   0.67729   0.73117   0.73780   0.76006
 Alpha virt. eigenvalues --    0.77900   0.81561   0.82947   0.84121   0.85436
 Alpha virt. eigenvalues --    0.86123   0.87890   0.88853   0.91373   0.92570
 Alpha virt. eigenvalues --    0.93743   0.94792   0.96192   1.00437   1.05394
 Alpha virt. eigenvalues --    1.14500   1.19604   1.23709   1.26609   1.39059
 Alpha virt. eigenvalues --    1.41630   1.46455   1.49833   1.58953   1.60318
 Alpha virt. eigenvalues --    1.63035   1.68950   1.71267   1.73704   1.76718
 Alpha virt. eigenvalues --    1.78454   1.82168   1.86323   1.88105   1.90764
 Alpha virt. eigenvalues --    1.91338   1.96655   2.00533   2.01193   2.04362
 Alpha virt. eigenvalues --    2.05629   2.10710   2.11832   2.13766   2.15152
 Alpha virt. eigenvalues --    2.17848   2.20867   2.25238   2.27696   2.28326
 Alpha virt. eigenvalues --    2.32534   2.34296   2.36104   2.37386   2.40219
 Alpha virt. eigenvalues --    2.43086   2.44143   2.46411   2.48289   2.50667
 Alpha virt. eigenvalues --    2.54252   2.57926   2.60499   2.63792   2.65839
 Alpha virt. eigenvalues --    2.69608   2.72127   2.72341   2.77502   2.79364
 Alpha virt. eigenvalues --    2.80607   2.82506   2.89614   2.91745   2.97681
 Alpha virt. eigenvalues --    3.00412   3.03489   3.22244   3.27400   3.30275
 Alpha virt. eigenvalues --    3.34554   3.37491   3.40746   3.43512   3.49368
 Alpha virt. eigenvalues --    3.52546   3.53087   4.34983   4.44264   4.47298
 Alpha virt. eigenvalues --    4.55909   4.73528   4.73679   4.86059
          Condensed to atoms (all electrons):
               1          2          3          4          5          6
     1  C    4.976955  -0.079804  -0.052512  -0.074066   0.387039   0.400887
     2  C   -0.079804   5.048937  -0.066337   0.641598  -0.053279   0.345191
     3  C   -0.052512  -0.066337   4.948474   0.396886   0.372037   0.006598
     4  C   -0.074066   0.641598   0.396886   4.998383  -0.100224  -0.111917
     5  C    0.387039  -0.053279   0.372037  -0.100224   5.062230  -0.028681
     6  C    0.400887   0.345191   0.006598  -0.111917  -0.028681   5.023392
     7  H    0.350537   0.009226   0.003718   0.012288  -0.039752  -0.040085
     8  H    0.003139   0.377384  -0.008111  -0.043602  -0.001596  -0.052144
     9  H    0.002720  -0.005879   0.373023  -0.028241  -0.030770  -0.000127
    10  H   -0.000059   0.008071   0.363206  -0.027873  -0.043856  -0.000682
    11  H   -0.034650   0.005372  -0.030821   0.002757   0.369277  -0.007772
    12  H   -0.030794   0.002084  -0.030515   0.004968   0.364275   0.003055
    13  H   -0.031396  -0.032182  -0.000369   0.003777  -0.003811   0.372100
    14  H   -0.040098  -0.023720  -0.000214   0.003725   0.003207   0.352062
    15  H   -0.029765   0.006620  -0.005820  -0.033307  -0.003663   0.005936
    16  C    0.357806  -0.089560  -0.079213   0.369258  -0.074958  -0.075258
    17  H   -0.032757  -0.005613   0.004562  -0.024407   0.006720  -0.003136
               7          8          9         10         11         12
     1  C    0.350537   0.003139   0.002720  -0.000059  -0.034650  -0.030794
     2  C    0.009226   0.377384  -0.005879   0.008071   0.005372   0.002084
     3  C    0.003718  -0.008111   0.373023   0.363206  -0.030821  -0.030515
     4  C    0.012288  -0.043602  -0.028241  -0.027873   0.002757   0.004968
     5  C   -0.039752  -0.001596  -0.030770  -0.043856   0.369277   0.364275
     6  C   -0.040085  -0.052144  -0.000127  -0.000682  -0.007772   0.003055
     7  H    0.671113  -0.000065  -0.000055   0.000097   0.002131  -0.000954
     8  H   -0.000065   0.632305   0.005277   0.000168   0.000144   0.000041
     9  H   -0.000055   0.005277   0.618377  -0.036366  -0.007401   0.003187
    10  H    0.000097   0.000168  -0.036366   0.644506   0.004073  -0.005572
    11  H    0.002131   0.000144  -0.007401   0.004073   0.626341  -0.033976
    12  H   -0.000954   0.000041   0.003187  -0.005572  -0.033976   0.625096
    13  H   -0.000385  -0.004936  -0.000064   0.000008   0.002989  -0.000105
    14  H    0.002234   0.003145   0.000003   0.000034   0.000149  -0.000078
    15  H   -0.001344  -0.000185   0.000126   0.002510   0.000010   0.001640
    16  C   -0.032891   0.007376   0.006135  -0.004144   0.005214  -0.002094
    17  H   -0.000855  -0.000058  -0.000182   0.000051  -0.000222  -0.000137
              13         14         15         16         17
     1  C   -0.031396  -0.040098  -0.029765   0.357806  -0.032757
     2  C   -0.032182  -0.023720   0.006620  -0.089560  -0.005613
     3  C   -0.000369  -0.000214  -0.005820  -0.079213   0.004562
     4  C    0.003777   0.003725  -0.033307   0.369258  -0.024407
     5  C   -0.003811   0.003207  -0.003663  -0.074958   0.006720
     6  C    0.372100   0.352062   0.005936  -0.075258  -0.003136
     7  H   -0.000385   0.002234  -0.001344  -0.032891  -0.000855
     8  H   -0.004936   0.003145  -0.000185   0.007376  -0.000058
     9  H   -0.000064   0.000003   0.000126   0.006135  -0.000182
    10  H    0.000008   0.000034   0.002510  -0.004144   0.000051
    11  H    0.002989   0.000149   0.000010   0.005214  -0.000222
    12  H   -0.000105  -0.000078   0.001640  -0.002094  -0.000137
    13  H    0.626141  -0.035171  -0.000235   0.005870   0.000073
    14  H   -0.035171   0.631293   0.000041  -0.003315   0.003898
    15  H   -0.000235   0.000041   0.628955   0.374381  -0.035595
    16  C    0.005870  -0.003315   0.374381   5.067339   0.375444
    17  H    0.000073   0.003898  -0.035595   0.375444   0.614620
 Mulliken charges:
               1
     1  C   -0.073180
     2  C   -0.088110
     3  C   -0.194593
     4  C    0.009997
     5  C   -0.184196
     6  C   -0.189417
     7  H    0.065043
     8  H    0.081720
     9  H    0.100238
    10  H    0.095828
    11  H    0.096385
    12  H    0.099880
    13  H    0.097696
    14  H    0.102806
    15  H    0.089698
    16  C   -0.207390
    17  H    0.097595
 Sum of Mulliken charges =  -0.00000
 Mulliken charges with hydrogens summed into heavy atoms:
               1
     1  C   -0.008137
     2  C   -0.006390
     3  C    0.001474
     4  C    0.009997
     5  C    0.012070
     6  C    0.011084
    16  C   -0.020096
 Electronic spatial extent (au):  <R**2>=            594.0986
 Charge=             -0.0000 electrons
 Dipole moment (field-independent basis, Debye):
    X=              0.1909    Y=             -0.7992    Z=             -0.7754  Tot=              1.1297
 Quadrupole moment (field-independent basis, Debye-Ang):
   XX=            -42.7065   YY=            -44.6217   ZZ=            -43.2142
   XY=              0.3102   XZ=              0.1963   YZ=             -1.9563
 Traceless Quadrupole moment (field-independent basis, Debye-Ang):
   XX=              0.8076   YY=             -1.1076   ZZ=              0.2999
   XY=              0.3102   XZ=              0.1963   YZ=             -1.9563
 Octapole moment (field-independent basis, Debye-Ang**2):
  XXX=              0.5437  YYY=             -3.2905  ZZZ=             -2.5563  XYY=              1.6750
  XXY=             -1.9004  XXZ=              0.4715  XZZ=             -0.6379  YZZ=             -0.7853
  YYZ=             -3.6923  XYZ=             -0.2594
 Hexadecapole moment (field-independent basis, Debye-Ang**3):
 XXXX=           -356.3514 YYYY=           -254.4503 ZZZZ=           -205.8405 XXXY=              2.0847
 XXXZ=              0.4063 YYYX=              1.3852 YYYZ=             -7.5634 ZZZX=              0.4787
 ZZZY=             -4.3310 XXYY=           -103.5001 XXZZ=            -92.5068 YYZZ=            -79.0594
 XXYZ=             -2.8399 YYXZ=              0.4921 ZZXY=             -0.0881
 N-N= 3.067181313287D+02 E-N=-1.243889730251D+03  KE= 2.700243410650D+02
 ******************************Gaussian NBO Version 3.1******************************
             N A T U R A L   A T O M I C   O R B I T A L   A N D
          N A T U R A L   B O N D   O R B I T A L   A N A L Y S I S
 ******************************Gaussian NBO Version 3.1******************************

       /RESON  / : Allow strongly delocalized NBO set
       /BNDIDX / : Print bond indices based on the NAO density matrix

 Analyzing the SCF density

 Job title: M0001                                                           

 Storage needed:     73114 in NPA,     96869 in NBO (2147482033 available)
 GSVD:  LWork=       13081 too small for GESVD, short by        8159 words or        8159 for optimal perf.


 NATURAL POPULATIONS:  Natural atomic orbital occupancies 
                                                          
   NAO  Atom  No  lang   Type(AO)    Occupancy      Energy
 ----------------------------------------------------------
     1    C    1  S      Cor( 1S)     1.99923     -10.05843
     2    C    1  S      Val( 2S)     1.00906      -0.22969
     3    C    1  S      Ryd( 3S)     0.00081       1.83965
     4    C    1  S      Ryd( 4S)     0.00001       4.16141
     5    C    1  px     Val( 2p)     1.01998      -0.07265
     6    C    1  px     Ryd( 3p)     0.00232       0.71184
     7    C    1  py     Val( 2p)     1.18337      -0.07227
     8    C    1  py     Ryd( 3p)     0.00639       1.00704
     9    C    1  pz     Val( 2p)     1.01436      -0.07784
    10    C    1  pz     Ryd( 3p)     0.00230       0.66906
    11    C    1  dxy    Ryd( 3d)     0.00085       2.28409
    12    C    1  dxz    Ryd( 3d)     0.00059       2.11873
    13    C    1  dyz    Ryd( 3d)     0.00055       2.11704
    14    C    1  dx2y2  Ryd( 3d)     0.00107       2.34399
    15    C    1  dz2    Ryd( 3d)     0.00090       2.29457

    16    C    2  S      Cor( 1S)     1.99872     -10.03145
    17    C    2  S      Val( 2S)     1.00394      -0.18741
    18    C    2  S      Ryd( 3S)     0.00080       1.15266
    19    C    2  S      Ryd( 4S)     0.00004       4.30984
    20    C    2  px     Val( 2p)     1.05963      -0.06009
    21    C    2  px     Ryd( 3p)     0.00337       0.66276
    22    C    2  py     Val( 2p)     1.08583      -0.04612
    23    C    2  py     Ryd( 3p)     0.00259       0.74858
    24    C    2  pz     Val( 2p)     1.04135      -0.05227
    25    C    2  pz     Ryd( 3p)     0.00569       0.76441
    26    C    2  dxy    Ryd( 3d)     0.00067       2.24141
    27    C    2  dxz    Ryd( 3d)     0.00052       2.30748
    28    C    2  dyz    Ryd( 3d)     0.00073       2.40770
    29    C    2  dx2y2  Ryd( 3d)     0.00065       2.22333
    30    C    2  dz2    Ryd( 3d)     0.00050       2.11462

    31    C    3  S      Cor( 1S)     1.99923     -10.06064
    32    C    3  S      Val( 2S)     1.06224      -0.24099
    33    C    3  S      Ryd( 3S)     0.00065       1.45860
    34    C    3  S      Ryd( 4S)     0.00002       4.36268
    35    C    3  px     Val( 2p)     1.13908      -0.07266
    36    C    3  px     Ryd( 3p)     0.00239       0.64911
    37    C    3  py     Val( 2p)     1.11227      -0.07872
    38    C    3  py     Ryd( 3p)     0.00261       0.71991
    39    C    3  pz     Val( 2p)     1.15453      -0.07826
    40    C    3  pz     Ryd( 3p)     0.00315       0.80680
    41    C    3  dxy    Ryd( 3d)     0.00065       2.18942
    42    C    3  dxz    Ryd( 3d)     0.00101       2.44428
    43    C    3  dyz    Ryd( 3d)     0.00090       2.37023
    44    C    3  dx2y2  Ryd( 3d)     0.00069       2.28836
    45    C    3  dz2    Ryd( 3d)     0.00035       2.04479

    46    C    4  S      Cor( 1S)     1.99859     -10.03235
    47    C    4  S      Val( 2S)     0.96214      -0.18007
    48    C    4  S      Ryd( 3S)     0.00153       1.65992
    49    C    4  S      Ryd( 4S)     0.00003       4.41952
    50    C    4  px     Val( 2p)     1.03844      -0.03635
    51    C    4  px     Ryd( 3p)     0.00354       0.72478
    52    C    4  py     Val( 2p)     0.99251      -0.05372
    53    C    4  py     Ryd( 3p)     0.00653       0.74842
    54    C    4  pz     Val( 2p)     1.00715      -0.06676
    55    C    4  pz     Ryd( 3p)     0.00384       0.72478
    56    C    4  dxy    Ryd( 3d)     0.00083       2.17303
    57    C    4  dxz    Ryd( 3d)     0.00091       2.39372
    58    C    4  dyz    Ryd( 3d)     0.00070       2.21076
    59    C    4  dx2y2  Ryd( 3d)     0.00082       2.27160
    60    C    4  dz2    Ryd( 3d)     0.00086       2.06606

    61    C    5  S      Cor( 1S)     1.99935     -10.05974
    62    C    5  S      Val( 2S)     1.07264      -0.25169
    63    C    5  S      Ryd( 3S)     0.00090       1.50980
    64    C    5  S      Ryd( 4S)     0.00001       4.28644
    65    C    5  px     Val( 2p)     1.08283      -0.07426
    66    C    5  px     Ryd( 3p)     0.00172       0.68318
    67    C    5  py     Val( 2p)     1.11125      -0.07453
    68    C    5  py     Ryd( 3p)     0.00255       0.75938
    69    C    5  pz     Val( 2p)     1.18399      -0.07381
    70    C    5  pz     Ryd( 3p)     0.00254       0.76685
    71    C    5  dxy    Ryd( 3d)     0.00090       2.36105
    72    C    5  dxz    Ryd( 3d)     0.00043       2.15192
    73    C    5  dyz    Ryd( 3d)     0.00041       2.16799
    74    C    5  dx2y2  Ryd( 3d)     0.00051       2.14351
    75    C    5  dz2    Ryd( 3d)     0.00104       2.49014

    76    C    6  S      Cor( 1S)     1.99930     -10.05667
    77    C    6  S      Val( 2S)     1.06651      -0.24376
    78    C    6  S      Ryd( 3S)     0.00092       1.43422
    79    C    6  S      Ryd( 4S)     0.00002       4.36140
    80    C    6  px     Val( 2p)     1.15973      -0.07306
    81    C    6  px     Ryd( 3p)     0.00235       0.67045
    82    C    6  py     Val( 2p)     1.02675      -0.07788
    83    C    6  py     Ryd( 3p)     0.00237       0.63557
    84    C    6  pz     Val( 2p)     1.23215      -0.07975
    85    C    6  pz     Ryd( 3p)     0.00329       0.90355
    86    C    6  dxy    Ryd( 3d)     0.00077       2.27831
    87    C    6  dxz    Ryd( 3d)     0.00070       2.35772
    88    C    6  dyz    Ryd( 3d)     0.00034       2.04755
    89    C    6  dx2y2  Ryd( 3d)     0.00083       2.22571
    90    C    6  dz2    Ryd( 3d)     0.00088       2.45346

    91    H    7  S      Val( 1S)     0.75550       0.11405
    92    H    7  S      Ryd( 2S)     0.00193       0.60912
    93    H    7  px     Ryd( 2p)     0.00010       2.48657
    94    H    7  py     Ryd( 2p)     0.00039       2.98156
    95    H    7  pz     Ryd( 2p)     0.00010       2.38788

    96    H    8  S      Val( 1S)     0.77781       0.10003
    97    H    8  S      Ryd( 2S)     0.00111       0.61596
    98    H    8  px     Ryd( 2p)     0.00012       2.38753
    99    H    8  py     Ryd( 2p)     0.00028       2.72318
   100    H    8  pz     Ryd( 2p)     0.00023       2.66459

   101    H    9  S      Val( 1S)     0.75156       0.10318
   102    H    9  S      Ryd( 2S)     0.00106       0.64220
   103    H    9  px     Ryd( 2p)     0.00009       2.48496
   104    H    9  py     Ryd( 2p)     0.00025       2.66234
   105    H    9  pz     Ryd( 2p)     0.00021       2.64363

   106    H   10  S      Val( 1S)     0.76180       0.10186
   107    H   10  S      Ryd( 2S)     0.00155       0.64876
   108    H   10  px     Ryd( 2p)     0.00026       2.80128
   109    H   10  py     Ryd( 2p)     0.00010       2.41629
   110    H   10  pz     Ryd( 2p)     0.00019       2.58599

   111    H   11  S      Val( 1S)     0.75961       0.09910
   112    H   11  S      Ryd( 2S)     0.00118       0.64800
   113    H   11  px     Ryd( 2p)     0.00009       2.36573
   114    H   11  py     Ryd( 2p)     0.00009       2.41956
   115    H   11  pz     Ryd( 2p)     0.00037       2.99918

   116    H   12  S      Val( 1S)     0.75554       0.09910
   117    H   12  S      Ryd( 2S)     0.00121       0.64525
   118    H   12  px     Ryd( 2p)     0.00020       2.58323
   119    H   12  py     Ryd( 2p)     0.00027       2.75758
   120    H   12  pz     Ryd( 2p)     0.00008       2.43559

   121    H   13  S      Val( 1S)     0.75132       0.09808
   122    H   13  S      Ryd( 2S)     0.00094       0.64157
   123    H   13  px     Ryd( 2p)     0.00010       2.47731
   124    H   13  py     Ryd( 2p)     0.00010       2.31245
   125    H   13  pz     Ryd( 2p)     0.00036       2.99102

   126    H   14  S      Val( 1S)     0.75450       0.09550
   127    H   14  S      Ryd( 2S)     0.00153       0.65758
   128    H   14  px     Ryd( 2p)     0.00030       2.85009
   129    H   14  py     Ryd( 2p)     0.00010       2.34458
   130    H   14  pz     Ryd( 2p)     0.00016       2.60194

   131    H   15  S      Val( 1S)     0.75836       0.10268
   132    H   15  S      Ryd( 2S)     0.00100       0.65725
   133    H   15  px     Ryd( 2p)     0.00023       2.77235
   134    H   15  py     Ryd( 2p)     0.00016       2.47368
   135    H   15  pz     Ryd( 2p)     0.00014       2.53998

   136    C   16  S      Cor( 1S)     1.99925     -10.03320
   137    C   16  S      Val( 2S)     1.04602      -0.22837
   138    C   16  S      Ryd( 3S)     0.00096       1.49628
   139    C   16  S      Ryd( 4S)     0.00003       4.32712
   140    C   16  px     Val( 2p)     1.23537      -0.07335
   141    C   16  px     Ryd( 3p)     0.00421       0.96567
   142    C   16  py     Val( 2p)     1.08254      -0.07474
   143    C   16  py     Ryd( 3p)     0.00249       0.66539
   144    C   16  pz     Val( 2p)     1.12201      -0.06957
   145    C   16  pz     Ryd( 3p)     0.00325       0.66070
   146    C   16  dxy    Ryd( 3d)     0.00060       2.21338
   147    C   16  dxz    Ryd( 3d)     0.00107       2.50503
   148    C   16  dyz    Ryd( 3d)     0.00070       2.23053
   149    C   16  dx2y2  Ryd( 3d)     0.00067       2.26342
   150    C   16  dz2    Ryd( 3d)     0.00055       2.21149

   151    H   17  S      Val( 1S)     0.75315       0.10874
   152    H   17  S      Ryd( 2S)     0.00105       0.65980
   153    H   17  px     Ryd( 2p)     0.00026       2.82132
   154    H   17  py     Ryd( 2p)     0.00009       2.35089
   155    H   17  pz     Ryd( 2p)     0.00018       2.63078

 WARNING:  1 low occupancy (<1.9990e) core orbital  found on  C    2
           1 low occupancy (<1.9990e) core orbital  found on  C    4


 Summary of Natural Population Analysis:                  
                                                          
                                       Natural Population 
                Natural  -----------------------------------------------
    Atom  No    Charge         Core      Valence    Rydberg      Total
 -----------------------------------------------------------------------
      C    1   -0.24177      1.99923     4.22676    0.01578     6.24177
      C    2   -0.20501      1.99872     4.19074    0.01555     6.20501
      C    3   -0.47977      1.99923     4.46812    0.01243     6.47977
      C    4   -0.01842      1.99859     4.00024    0.01959     6.01842
      C    5   -0.46107      1.99935     4.45070    0.01102     6.46107
      C    6   -0.49694      1.99930     4.48514    0.01249     6.49694
      H    7    0.24198      0.00000     0.75550    0.00252     0.75802
      H    8    0.22045      0.00000     0.77781    0.00174     0.77955
      H    9    0.24683      0.00000     0.75156    0.00161     0.75317
      H   10    0.23610      0.00000     0.76180    0.00210     0.76390
      H   11    0.23866      0.00000     0.75961    0.00173     0.76134
      H   12    0.24270      0.00000     0.75554    0.00177     0.75730
      H   13    0.24718      0.00000     0.75132    0.00149     0.75282
      H   14    0.24342      0.00000     0.75450    0.00209     0.75658
      H   15    0.24011      0.00000     0.75836    0.00153     0.75989
      C   16   -0.49972      1.99925     4.48594    0.01454     6.49972
      H   17    0.24528      0.00000     0.75315    0.00157     0.75472
 =======================================================================
   * Total *    0.00000     13.99367    37.88679    0.11954    52.00000

                                 Natural Population      
 --------------------------------------------------------
   Core                      13.99367 ( 99.9548% of  14)
   Valence                   37.88679 ( 99.7021% of  38)
   Natural Minimal Basis     51.88046 ( 99.7701% of  52)
   Natural Rydberg Basis      0.11954 (  0.2299% of  52)
 --------------------------------------------------------

    Atom  No          Natural Electron Configuration
 ----------------------------------------------------------------------------
      C    1      [core]2S( 1.01)2p( 3.22)3p( 0.01)
      C    2      [core]2S( 1.00)2p( 3.19)3p( 0.01)
      C    3      [core]2S( 1.06)2p( 3.41)3p( 0.01)
      C    4      [core]2S( 0.96)2p( 3.04)3p( 0.01)
      C    5      [core]2S( 1.07)2p( 3.38)3p( 0.01)
      C    6      [core]2S( 1.07)2p( 3.42)3p( 0.01)
      H    7            1S( 0.76)
      H    8            1S( 0.78)
      H    9            1S( 0.75)
      H   10            1S( 0.76)
      H   11            1S( 0.76)
      H   12            1S( 0.76)
      H   13            1S( 0.75)
      H   14            1S( 0.75)
      H   15            1S( 0.76)
      C   16      [core]2S( 1.05)2p( 3.44)3p( 0.01)
      H   17            1S( 0.75)


 Wiberg bond index matrix in the NAO basis:                                    

     Atom    1       2       3       4       5       6       7       8       9
     ---- ------  ------  ------  ------  ------  ------  ------  ------  ------
   1.  C  0.0000  0.0225  0.0042  0.0261  0.9924  0.9883  0.9009  0.0033  0.0029
   2.  C  0.0225  0.0000  0.0224  1.8536  0.0419  1.0225  0.0129  0.9192  0.0010
   3.  C  0.0042  0.0224  0.0000  1.0250  0.9661  0.0123  0.0066  0.0015  0.9177
   4.  C  0.0261  1.8536  1.0250  0.0000  0.0176  0.0190  0.0179  0.0068  0.0020
   5.  C  0.9924  0.0419  0.9661  0.0176  0.0000  0.0072  0.0013  0.0002  0.0017
   6.  C  0.9883  1.0225  0.0123  0.0190  0.0072  0.0000  0.0009  0.0012  0.0002
   7.  H  0.9009  0.0129  0.0066  0.0179  0.0013  0.0009  0.0000  0.0000  0.0000
   8.  H  0.0033  0.9192  0.0015  0.0068  0.0002  0.0012  0.0000  0.0000  0.0005
   9.  H  0.0029  0.0010  0.9177  0.0020  0.0017  0.0002  0.0000  0.0005  0.0000
  10.  H  0.0014  0.0127  0.9148  0.0091  0.0016  0.0004  0.0000  0.0002  0.0005
  11.  H  0.0018  0.0006  0.0016  0.0015  0.9229  0.0021  0.0001  0.0000  0.0015
  12.  H  0.0019  0.0094  0.0015  0.0025  0.9172  0.0064  0.0005  0.0001  0.0013
  13.  H  0.0024  0.0030  0.0007  0.0098  0.0011  0.9102  0.0001  0.0011  0.0000
  14.  H  0.0025  0.0041  0.0003  0.0195  0.0088  0.9018  0.0000  0.0022  0.0000
  15.  H  0.0018  0.0065  0.0017  0.0015  0.0007  0.0104  0.0002  0.0004  0.0003
  16.  C  0.9907  0.0123  0.0081  0.9790  0.0070  0.0100  0.0031  0.0167  0.0107
  17.  H  0.0022  0.0025  0.0059  0.0016  0.0113  0.0014  0.0001  0.0001  0.0006

     Atom   10      11      12      13      14      15      16      17
     ---- ------  ------  ------  ------  ------  ------  ------  ------
   1.  C  0.0014  0.0018  0.0019  0.0024  0.0025  0.0018  0.9907  0.0022
   2.  C  0.0127  0.0006  0.0094  0.0030  0.0041  0.0065  0.0123  0.0025
   3.  C  0.9148  0.0016  0.0015  0.0007  0.0003  0.0017  0.0081  0.0059
   4.  C  0.0091  0.0015  0.0025  0.0098  0.0195  0.0015  0.9790  0.0016
   5.  C  0.0016  0.9229  0.9172  0.0011  0.0088  0.0007  0.0070  0.0113
   6.  C  0.0004  0.0021  0.0064  0.9102  0.9018  0.0104  0.0100  0.0014
   7.  H  0.0000  0.0001  0.0005  0.0001  0.0000  0.0002  0.0031  0.0001
   8.  H  0.0002  0.0000  0.0001  0.0011  0.0022  0.0004  0.0167  0.0001
   9.  H  0.0005  0.0015  0.0013  0.0000  0.0000  0.0003  0.0107  0.0006
  10.  H  0.0000  0.0033  0.0012  0.0000  0.0006  0.0001  0.0006  0.0002
  11.  H  0.0033  0.0000  0.0006  0.0002  0.0001  0.0002  0.0079  0.0008
  12.  H  0.0012  0.0006  0.0000  0.0000  0.0000  0.0000  0.0005  0.0000
  13.  H  0.0000  0.0002  0.0000  0.0000  0.0008  0.0011  0.0099  0.0002
  14.  H  0.0006  0.0001  0.0000  0.0008  0.0000  0.0002  0.0019  0.0004
  15.  H  0.0001  0.0002  0.0000  0.0011  0.0002  0.0000  0.9183  0.0006
  16.  C  0.0006  0.0079  0.0005  0.0099  0.0019  0.9183  0.0000  0.9138
  17.  H  0.0002  0.0008  0.0000  0.0002  0.0004  0.0006  0.9138  0.0000


 Wiberg bond index, Totals by atom:                                            

     Atom    1
     ---- ------
   1.  C  3.9453
   2.  C  3.9470
   3.  C  3.8906
   4.  C  3.9924
   5.  C  3.8990
   6.  C  3.8943
   7.  H  0.9446
   8.  H  0.9535
   9.  H  0.9409
  10.  H  0.9469
  11.  H  0.9451
  12.  H  0.9432
  13.  H  0.9406
  14.  H  0.9433
  15.  H  0.9441
  16.  C  3.8906
  17.  H  0.9417


 Atom-atom overlap-weighted NAO bond order:                                    

     Atom    1       2       3       4       5       6       7       8       9
     ---- ------  ------  ------  ------  ------  ------  ------  ------  ------
   1.  C  0.0000 -0.0042 -0.0068  0.0187  0.8138  0.8110  0.7680  0.0040  0.0029
   2.  C -0.0042  0.0000  0.0134  1.2789 -0.0504  0.8462  0.0072  0.7766 -0.0036
   3.  C -0.0068  0.0134  0.0000  0.8822  0.7749  0.0049  0.0032 -0.0062  0.7655
   4.  C  0.0187  1.2789  0.8822  0.0000  0.0247  0.0137  0.0128  0.0147  0.0029
   5.  C  0.8138 -0.0504  0.7749  0.0247  0.0000 -0.0170 -0.0003 -0.0012 -0.0015
   6.  C  0.8110  0.8462  0.0049  0.0137 -0.0170  0.0000 -0.0011 -0.0056  0.0000
   7.  H  0.7680  0.0072  0.0032  0.0128 -0.0003 -0.0011  0.0000 -0.0000 -0.0000
   8.  H  0.0040  0.7766 -0.0062  0.0147 -0.0012 -0.0056 -0.0000  0.0000  0.0023
   9.  H  0.0029 -0.0036  0.7655  0.0029 -0.0015  0.0000 -0.0000  0.0023  0.0000
  10.  H  0.0010  0.0071  0.7621  0.0011 -0.0089 -0.0003  0.0000  0.0001  0.0001
  11.  H -0.0014  0.0022 -0.0042  0.0012  0.7660 -0.0065  0.0005  0.0001 -0.0058
  12.  H  0.0020  0.0024 -0.0027  0.0043  0.7625  0.0036 -0.0028  0.0000  0.0020
  13.  H -0.0022  0.0034 -0.0004 -0.0001 -0.0032  0.7601 -0.0010 -0.0045 -0.0000
  14.  H -0.0021 -0.0016 -0.0001  0.0074  0.0038  0.7549 -0.0003  0.0021  0.0000
  15.  H  0.0047  0.0056 -0.0068  0.0023 -0.0052  0.0067 -0.0015 -0.0001  0.0002
  16.  C  0.8266 -0.0051 -0.0188  0.8277 -0.0150 -0.0200  0.0020  0.0078  0.0062
  17.  H  0.0033 -0.0068  0.0047  0.0052  0.0068 -0.0055 -0.0009  0.0000 -0.0001

     Atom   10      11      12      13      14      15      16      17
     ---- ------  ------  ------  ------  ------  ------  ------  ------
   1.  C  0.0010 -0.0014  0.0020 -0.0022 -0.0021  0.0047  0.8266  0.0033
   2.  C  0.0071  0.0022  0.0024  0.0034 -0.0016  0.0056 -0.0051 -0.0068
   3.  C  0.7621 -0.0042 -0.0027 -0.0004 -0.0001 -0.0068 -0.0188  0.0047
   4.  C  0.0011  0.0012  0.0043 -0.0001  0.0074  0.0023  0.8277  0.0052
   5.  C -0.0089  0.7660  0.7625 -0.0032  0.0038 -0.0052 -0.0150  0.0068
   6.  C -0.0003 -0.0065  0.0036  0.7601  0.7549  0.0067 -0.0200 -0.0055
   7.  H  0.0000  0.0005 -0.0028 -0.0010 -0.0003 -0.0015  0.0020 -0.0009
   8.  H  0.0001  0.0001  0.0000 -0.0045  0.0021 -0.0001  0.0078  0.0000
   9.  H  0.0001 -0.0058  0.0020 -0.0000  0.0000  0.0002  0.0062 -0.0001
  10.  H  0.0000  0.0028 -0.0046  0.0000  0.0000  0.0013 -0.0039  0.0001
  11.  H  0.0028  0.0000  0.0013  0.0013  0.0001  0.0001  0.0059 -0.0001
  12.  H -0.0046  0.0013  0.0000 -0.0001 -0.0000  0.0006 -0.0029 -0.0000
  13.  H  0.0000  0.0013 -0.0001  0.0000  0.0011 -0.0001  0.0067  0.0001
  14.  H  0.0000  0.0001 -0.0000  0.0011  0.0000  0.0001 -0.0063  0.0023
  15.  H  0.0013  0.0001  0.0006 -0.0001  0.0001  0.0000  0.7664 -0.0003
  16.  C -0.0039  0.0059 -0.0029  0.0067 -0.0063  0.7664  0.0000  0.7652
  17.  H  0.0001 -0.0001 -0.0000  0.0001  0.0023 -0.0003  0.7652  0.0000


 Atom-atom overlap-weighted NAO bond order, Totals by atom:                    

     Atom    1
     ---- ------
   1.  C  3.2393
   2.  C  2.8714
   3.  C  3.1650
   4.  C  3.0976
   5.  C  3.0499
   6.  C  3.1449
   7.  H  0.7858
   8.  H  0.7903
   9.  H  0.7711
  10.  H  0.7579
  11.  H  0.7635
  12.  H  0.7654
  13.  H  0.7610
  14.  H  0.7615
  15.  H  0.7742
  16.  C  3.1424
  17.  H  0.7742


 MO bond order:                                                                

     Atom    1       2       3       4       5       6       7       8       9
     ---- ------  ------  ------  ------  ------  ------  ------  ------  ------
   1.  C  0.0000  0.1094  0.0087 -0.3543  0.2396  0.3446 -0.5981  0.0217  0.0495
   2.  C  0.1094  0.0000 -0.0475  1.1082  0.2598 -1.3583 -0.0529  0.6631 -0.0397
   3.  C  0.0087 -0.0475  0.0000  1.2902 -1.6602  0.2072 -0.0675 -0.0416  0.7621
   4.  C -0.3543  1.1082  1.2902  0.0000 -0.1543 -0.2256 -0.0353 -0.0378  0.0419
   5.  C  0.2396  0.2598 -1.6602 -0.1543  0.0000 -0.0861 -0.0642 -0.0017  0.0112
   6.  C  0.3446 -1.3583  0.2072 -0.2256 -0.0861  0.0000 -0.0204 -0.0190  0.0194
   7.  H -0.5981 -0.0529 -0.0675 -0.0353 -0.0642 -0.0204  0.0000 -0.0031 -0.0007
   8.  H  0.0217  0.6631 -0.0416 -0.0378 -0.0017 -0.0190 -0.0031  0.0000  0.0153
   9.  H  0.0495 -0.0397  0.7621  0.0419  0.0112  0.0194 -0.0007  0.0153  0.0000
  10.  H  0.0004  0.0655  1.4148 -0.0252  0.0280 -0.0022 -0.0017  0.0107  0.0459
  11.  H  0.0244 -0.0256 -0.0339  0.0634 -0.2209  0.0083  0.0078 -0.0017 -0.0238
  12.  H  0.0072 -0.0285 -0.0520  0.0557  0.4148  0.0552 -0.0178  0.0082  0.0241
  13.  H  0.0447 -0.0780 -0.0066  0.1041  0.0369 -0.4475 -0.0051 -0.0229 -0.0027
  14.  H -0.0544 -0.0073 -0.0045 -0.1768 -0.0534  0.0587 -0.0067  0.0332  0.0060
  15.  H  0.0303  0.0754 -0.0333  0.0246  0.0170  0.0667 -0.0087 -0.0072  0.0132
  16.  C -1.2685 -0.0228 -0.1095  0.5079 -0.1378 -0.2548 -0.0240  0.1353  0.1122
  17.  H  0.0121 -0.0433  0.0310 -0.0162  0.0166  0.0192 -0.0040  0.0082 -0.0087

     Atom   10      11      12      13      14      15      16      17
     ---- ------  ------  ------  ------  ------  ------  ------  ------
   1.  C  0.0004  0.0244  0.0072  0.0447 -0.0544  0.0303 -1.2685  0.0121
   2.  C  0.0655 -0.0256 -0.0285 -0.0780 -0.0073  0.0754 -0.0228 -0.0433
   3.  C  1.4148 -0.0339 -0.0520 -0.0066 -0.0045 -0.0333 -0.1095  0.0310
   4.  C -0.0252  0.0634  0.0557  0.1041 -0.1768  0.0246  0.5079 -0.0162
   5.  C  0.0280 -0.2209  0.4148  0.0369 -0.0534  0.0170 -0.1378  0.0166
   6.  C -0.0022  0.0083  0.0552 -0.4475  0.0587  0.0667 -0.2548  0.0192
   7.  H -0.0017  0.0078 -0.0178 -0.0051 -0.0067 -0.0087 -0.0240 -0.0040
   8.  H  0.0107 -0.0017  0.0082 -0.0229  0.0332 -0.0072  0.1353  0.0082
   9.  H  0.0459 -0.0238  0.0241 -0.0027  0.0060  0.0132  0.1122 -0.0087
  10.  H  0.0000  0.0385 -0.0203  0.0001  0.0104  0.0102 -0.0303  0.0131
  11.  H  0.0385  0.0000  0.0313  0.0097  0.0100  0.0119 -0.0426 -0.0192
  12.  H -0.0203  0.0313  0.0000  0.0005 -0.0024  0.0010  0.0014  0.0068
  13.  H  0.0001  0.0097  0.0005  0.0000  0.0297 -0.0218 -0.0474  0.0135
  14.  H  0.0104  0.0100 -0.0024  0.0297  0.0000  0.0157  0.0232  0.0168
  15.  H  0.0102  0.0119  0.0010 -0.0218  0.0157  0.0000  1.0859  0.0416
  16.  C -0.0303 -0.0426  0.0014 -0.0474  0.0232  1.0859  0.0000  0.4143
  17.  H  0.0131 -0.0192  0.0068  0.0135  0.0168  0.0416  0.4143  0.0000


 MO atomic valencies:                                                          

     Atom    1
     ---- ------
   1.  C -1.3826
   2.  C  0.5776
   3.  C  1.6573
   4.  C  2.1706
   5.  C -1.3547
   6.  C -1.6345
   7.  H -0.9025
   8.  H  0.7607
   9.  H  1.0252
  10.  H  1.5579
  11.  H -0.1624
  12.  H  0.4851
  13.  H -0.3927
  14.  H -0.1019
  15.  H  1.3227
  16.  C  0.3424
  17.  H  0.5016


 NATURAL BOND ORBITAL ANALYSIS:

                       Occupancies       Lewis Structure    Low   High
           Occ.    -------------------  -----------------   occ   occ
  Cycle   Thresh.   Lewis   Non-Lewis     CR  BD  3C  LP    (L)   (NL)   Dev
 =============================================================================
   1(1)    1.90    51.56802   0.43198      7  19   0   0     0      0    0.04
 -----------------------------------------------------------------------------

 Structure accepted: No low occupancy Lewis orbitals

 WARNING:  1 low occupancy (<1.9990e) core orbital  found on  C    2
           1 low occupancy (<1.9990e) core orbital  found on  C    4

 --------------------------------------------------------
   Core                     13.99367 ( 99.955% of  14)
   Valence Lewis            37.57435 ( 98.880% of  38)
  ==================       ============================
   Total Lewis              51.56802 ( 99.169% of  52)
  -----------------------------------------------------
   Valence non-Lewis         0.36386 (  0.700% of  52)
   Rydberg non-Lewis         0.06812 (  0.131% of  52)
  ==================       ============================
   Total non-Lewis           0.43198 (  0.831% of  52)
 --------------------------------------------------------


       (Occupancy)   Bond orbital/ Coefficients/ Hybrids
 ---------------------------------------------------------------------------------
     1. (1.98070) BD ( 1) C   1 - C   5  
                ( 50.17%)   0.7083* C   1 s( 24.54%)p 3.07( 75.41%)d 0.00(  0.05%)
                                            0.0000  0.4954  0.0027 -0.0003  0.7281
                                            0.0007  0.1375 -0.0416 -0.4505 -0.0189
                                            0.0089 -0.0134 -0.0034  0.0152 -0.0056
                ( 49.83%)   0.7059* C   5 s( 26.42%)p 2.78( 73.54%)d 0.00(  0.05%)
                                            0.0003  0.5140  0.0019  0.0007 -0.7669
                                           -0.0021 -0.1623 -0.0230  0.3464 -0.0181
                                            0.0064 -0.0140 -0.0024  0.0140 -0.0052
     2. (1.97532) BD ( 1) C   1 - C   6  
                ( 49.97%)   0.7069* C   1 s( 24.81%)p 3.03( 75.14%)d 0.00(  0.05%)
                                           -0.0000  0.4981  0.0045 -0.0004 -0.6216
                                           -0.0279  0.5265 -0.0359 -0.2925 -0.0158
                                           -0.0196  0.0052 -0.0056 -0.0003 -0.0092
                ( 50.03%)   0.7073* C   6 s( 26.11%)p 2.83( 73.84%)d 0.00(  0.05%)
                                            0.0000  0.5110  0.0037  0.0011  0.5680
                                           -0.0173 -0.6245 -0.0178  0.1577 -0.0175
                                           -0.0171  0.0057 -0.0059  0.0014 -0.0102
     3. (1.98595) BD ( 1) C   1 - H   7  
                ( 62.70%)   0.7918* C   1 s( 26.54%)p 2.77( 73.41%)d 0.00(  0.05%)
                                            0.0001 -0.5150  0.0120 -0.0004  0.2438
                                           -0.0022  0.8175 -0.0139  0.0789 -0.0011
                                           -0.0100 -0.0007 -0.0027  0.0162  0.0104
                ( 37.30%)   0.6108* H   7 s( 99.95%)p 0.00(  0.05%)
                                           -0.9997 -0.0054 -0.0064 -0.0217 -0.0017
     4. (1.96484) BD ( 1) C   1 - C  16  
                ( 49.81%)   0.7058* C   1 s( 23.80%)p 3.20( 76.15%)d 0.00(  0.06%)
                                            0.0001  0.4878  0.0082  0.0004  0.1512
                                           -0.0118  0.1802 -0.0464  0.8387  0.0196
                                            0.0026  0.0079  0.0136 -0.0004  0.0176
                ( 50.19%)   0.7084* C  16 s( 24.97%)p 3.00( 74.98%)d 0.00(  0.05%)
                                            0.0000  0.4997  0.0049  0.0015 -0.2060
                                           -0.0072 -0.4275 -0.0313 -0.7234  0.0151
                                            0.0027  0.0066  0.0112 -0.0012  0.0182
     5. (1.98744) BD ( 1) C   2 - C   4  
                ( 49.26%)   0.7018* C   2 s( 37.19%)p 1.69( 62.77%)d 0.00(  0.05%)
                                            0.0001  0.6098 -0.0040  0.0022  0.4655
                                            0.0246 -0.0354  0.0267  0.6389  0.0146
                                           -0.0047  0.0183 -0.0063  0.0083  0.0025
                ( 50.74%)   0.7123* C   4 s( 38.65%)p 1.59( 61.30%)d 0.00(  0.05%)
                                           -0.0000  0.6216 -0.0143  0.0019 -0.5704
                                           -0.0196  0.4819  0.0332 -0.2323 -0.0027
                                           -0.0085  0.0148 -0.0071  0.0116 -0.0016
     6. (1.92776) BD ( 2) C   2 - C   4  
                ( 49.62%)   0.7044* C   2 s(  0.21%)p99.99( 99.72%)d 0.30(  0.06%)
                                           -0.0001 -0.0460  0.0013 -0.0036 -0.6143
                                            0.0079  0.5846 -0.0281  0.5254 -0.0355
                                            0.0176  0.0053  0.0050  0.0018  0.0164
                ( 50.38%)   0.7098* C   4 s(  0.13%)p99.99( 99.79%)d 0.64(  0.08%)
                                            0.0001  0.0306 -0.0183 -0.0021  0.1453
                                            0.0110  0.5354 -0.0573  0.8281 -0.0320
                                           -0.0122 -0.0129 -0.0037  0.0032 -0.0218
     7. (1.98179) BD ( 1) C   2 - C   6  
                ( 49.50%)   0.7036* C   2 s( 31.74%)p 2.15( 68.21%)d 0.00(  0.05%)
                                           -0.0002  0.5634 -0.0020 -0.0001 -0.6294
                                           -0.0201 -0.5227  0.0055 -0.1068 -0.0309
                                            0.0155  0.0056  0.0056 -0.0096 -0.0088
                ( 50.50%)   0.7106* C   6 s( 24.79%)p 3.03( 75.15%)d 0.00(  0.05%)
                                            0.0001  0.4979 -0.0027 -0.0000  0.3237
                                           -0.0216  0.7643  0.0207  0.2483 -0.0073
                                            0.0141  0.0052  0.0097 -0.0118 -0.0086
     8. (1.98331) BD ( 1) C   2 - H   8  
                ( 61.26%)   0.7827* C   2 s( 30.76%)p 2.25( 69.19%)d 0.00(  0.04%)
                                           -0.0003  0.5546  0.0044 -0.0017  0.0757
                                           -0.0124  0.6190  0.0099 -0.5502  0.0089
                                            0.0036 -0.0054 -0.0179 -0.0071  0.0047
                ( 38.74%)   0.6224* H   8 s( 99.95%)p 0.00(  0.05%)
                                            0.9997  0.0030 -0.0036 -0.0168  0.0147
     9. (1.97965) BD ( 1) C   3 - C   4  
                ( 49.47%)   0.7033* C   3 s( 25.09%)p 2.98( 74.85%)d 0.00(  0.06%)
                                            0.0002  0.5009  0.0016  0.0006 -0.6395
                                            0.0177  0.2965  0.0217  0.5006  0.0138
                                           -0.0082 -0.0189  0.0067  0.0102 -0.0006
                ( 50.53%)   0.7109* C   4 s( 34.09%)p 1.93( 65.86%)d 0.00(  0.05%)
                                           -0.0001  0.5838  0.0038 -0.0007  0.7814
                                            0.0191  0.0729  0.0158 -0.2051  0.0045
                                           -0.0094 -0.0172  0.0026  0.0110  0.0006
    10. (1.95906) BD ( 1) C   3 - C   5  
                ( 50.19%)   0.7084* C   3 s( 24.51%)p 3.08( 75.44%)d 0.00(  0.05%)
                                           -0.0005  0.4950 -0.0004 -0.0000 -0.2714
                                            0.0210 -0.7085 -0.0033 -0.4220 -0.0156
                                            0.0146  0.0055  0.0133 -0.0081 -0.0051
                ( 49.81%)   0.7058* C   5 s( 24.87%)p 3.02( 75.08%)d 0.00(  0.05%)
                                            0.0003  0.4987 -0.0006  0.0001  0.3593
                                            0.0219  0.6910 -0.0001  0.3789 -0.0160
                                            0.0119  0.0061  0.0148 -0.0091 -0.0036
    11. (1.98777) BD ( 1) C   3 - H   9  
                ( 62.48%)   0.7905* C   3 s( 25.38%)p 2.94( 74.57%)d 0.00(  0.05%)
                                            0.0001 -0.5038  0.0007  0.0004 -0.2283
                                           -0.0196 -0.6052  0.0027  0.5716 -0.0130
                                           -0.0060  0.0060  0.0183  0.0085 -0.0037
                ( 37.52%)   0.6125* H   9 s( 99.95%)p 0.00(  0.05%)
                                           -0.9998 -0.0016  0.0061  0.0158 -0.0142
    12. (1.99064) BD ( 1) C   3 - H  10  
                ( 62.28%)   0.7892* C   3 s( 24.87%)p 3.02( 75.08%)d 0.00(  0.05%)
                                           -0.0001  0.4987  0.0001 -0.0003  0.6815
                                            0.0082 -0.2061  0.0190  0.4932 -0.0124
                                           -0.0070  0.0175 -0.0067  0.0106  0.0002
                ( 37.72%)   0.6141* H  10 s( 99.95%)p 0.00(  0.05%)
                                            0.9998  0.0037 -0.0174  0.0044 -0.0126
    13. (1.96542) BD ( 1) C   4 - C  16  
                ( 48.73%)   0.6981* C   4 s( 27.02%)p 2.70( 72.92%)d 0.00(  0.06%)
                                           -0.0002  0.5195  0.0170 -0.0010 -0.2028
                                            0.0012 -0.6868  0.0172  0.4633  0.0373
                                            0.0110 -0.0019 -0.0121 -0.0144 -0.0113
                ( 51.27%)   0.7160* C  16 s( 24.24%)p 3.12( 75.71%)d 0.00(  0.05%)
                                            0.0002  0.4923  0.0054  0.0006  0.2549
                                            0.0056  0.8045  0.0121 -0.2081  0.0360
                                            0.0099 -0.0043 -0.0147 -0.0139 -0.0045
    14. (1.98852) BD ( 1) C   5 - H  11  
                ( 62.08%)   0.7879* C   5 s( 24.46%)p 3.09( 75.49%)d 0.00(  0.05%)
                                            0.0001 -0.4945  0.0021  0.0002  0.0852
                                           -0.0119 -0.1537  0.0133  0.8507  0.0024
                                            0.0019 -0.0035  0.0064  0.0005 -0.0217
                ( 37.92%)   0.6158* H  11 s( 99.95%)p 0.00(  0.05%)
                                           -0.9998 -0.0015 -0.0017  0.0032 -0.0216
    15. (1.98329) BD ( 1) C   5 - H  12  
                ( 62.18%)   0.7886* C   5 s( 24.12%)p 3.14( 75.82%)d 0.00(  0.05%)
                                            0.0001 -0.4912  0.0014  0.0002 -0.5238
                                           -0.0019  0.6868 -0.0013 -0.1089  0.0180
                                            0.0196 -0.0029  0.0046  0.0057  0.0102
                ( 37.82%)   0.6150* H  12 s( 99.95%)p 0.00(  0.05%)
                                           -0.9998 -0.0017  0.0132 -0.0175  0.0020
    16. (1.97870) BD ( 1) C   6 - H  13  
                ( 62.35%)   0.7896* C   6 s( 24.86%)p 3.02( 75.09%)d 0.00(  0.05%)
                                            0.0002 -0.4986  0.0019  0.0007  0.1831
                                            0.0175 -0.0276  0.0040  0.8463 -0.0100
                                           -0.0006 -0.0076  0.0033 -0.0018 -0.0210
                ( 37.65%)   0.6136* H  13 s( 99.95%)p 0.00(  0.05%)
                                           -0.9998 -0.0015 -0.0053  0.0005 -0.0213
    17. (1.98224) BD ( 1) C   6 - H  14  
                ( 62.58%)   0.7911* C   6 s( 24.11%)p 3.15( 75.84%)d 0.00(  0.05%)
                                           -0.0000 -0.4910  0.0005  0.0004  0.7337
                                            0.0086  0.1533 -0.0056 -0.4428  0.0195
                                           -0.0057  0.0158  0.0032 -0.0137  0.0015
                ( 37.42%)   0.6117* H  14 s( 99.95%)p 0.00(  0.05%)
                                           -0.9998 -0.0039 -0.0189 -0.0039  0.0105
    18. (1.98642) BD ( 1) H  15 - C  16  
                ( 37.84%)   0.6152* H  15 s( 99.95%)p 0.00(  0.05%)
                                            0.9998  0.0018 -0.0158  0.0101 -0.0110
                ( 62.16%)   0.7884* C  16 s( 25.21%)p 2.96( 74.74%)d 0.00(  0.05%)
                                           -0.0001  0.5021 -0.0044 -0.0010  0.6454
                                           -0.0232 -0.4077 -0.0017  0.4045  0.0217
                                           -0.0139  0.0126 -0.0077  0.0072 -0.0049
    19. (1.98552) BD ( 1) C  16 - H  17  
                ( 62.44%)   0.7902* C  16 s( 25.35%)p 2.94( 74.61%)d 0.00(  0.05%)
                                            0.0001 -0.5034  0.0049  0.0008  0.6887
                                           -0.0210 -0.0437  0.0129 -0.5185 -0.0182
                                            0.0023  0.0175 -0.0016 -0.0128  0.0002
                ( 37.56%)   0.6129* H  17 s( 99.95%)p 0.00(  0.05%)
                                           -0.9998 -0.0019 -0.0168  0.0014  0.0136
    20. (1.99923) CR ( 1) C   1           s(100.00%)
                                            1.0000 -0.0000 -0.0000 -0.0000 -0.0001
                                            0.0000 -0.0001  0.0000 -0.0001 -0.0000
                                           -0.0000 -0.0000 -0.0000 -0.0000 -0.0000
    21. (1.99873) CR ( 1) C   2           s(100.00%)p 0.00(  0.00%)
                                            1.0000  0.0002  0.0000 -0.0000 -0.0002
                                           -0.0000  0.0001 -0.0000 -0.0002 -0.0000
                                            0.0000 -0.0000 -0.0000 -0.0000  0.0000
    22. (1.99923) CR ( 1) C   3           s(100.00%)p 0.00(  0.00%)
                                            1.0000  0.0002 -0.0000 -0.0000  0.0001
                                            0.0000 -0.0004 -0.0000 -0.0003 -0.0000
                                            0.0000  0.0000  0.0000 -0.0000 -0.0000
    23. (1.99858) CR ( 1) C   4           s(100.00%)p 0.00(  0.00%)
                                            1.0000  0.0002  0.0000  0.0000  0.0000
                                            0.0000 -0.0001  0.0000 -0.0000  0.0000
                                            0.0000 -0.0000 -0.0000 -0.0000  0.0000
    24. (1.99935) CR ( 1) C   5           s(100.00%)p 0.00(  0.00%)
                                            1.0000 -0.0002 -0.0000 -0.0000  0.0002
                                           -0.0000 -0.0003  0.0000 -0.0003  0.0000
                                           -0.0000  0.0000 -0.0000 -0.0000  0.0000
    25. (1.99930) CR ( 1) C   6           s(100.00%)p 0.00(  0.00%)
                                            1.0000  0.0000 -0.0000 -0.0000 -0.0001
                                           -0.0000 -0.0000 -0.0000 -0.0002  0.0000
                                           -0.0000  0.0000 -0.0000  0.0000  0.0000
    26. (1.99925) CR ( 1) C  16           s(100.00%)p 0.00(  0.00%)
                                            1.0000 -0.0000 -0.0000 -0.0000 -0.0001
                                           -0.0000 -0.0002 -0.0000  0.0001 -0.0000
                                           -0.0000 -0.0000  0.0000  0.0000 -0.0000
    27. (0.00174) RY*( 1) C   1           s(  0.32%)p99.99( 77.26%)d69.55( 22.42%)
                                           -0.0000  0.0393  0.0397  0.0105  0.0068
                                            0.5508  0.0438  0.6029  0.0138 -0.3217
                                            0.2013  0.1240  0.0434 -0.3996 -0.0822
    28. (0.00153) RY*( 2) C   1           s(  7.07%)p12.13( 85.82%)d 1.00(  7.10%)
                                           -0.0000  0.0255  0.2644  0.0141  0.0154
                                           -0.5361  0.0224  0.6125 -0.0084  0.4415
                                            0.2015 -0.1390  0.0696 -0.0629 -0.0482
    29. (0.00139) RY*( 3) C   1           s(  4.27%)p19.88( 84.81%)d 2.56( 10.93%)
                                            0.0000  0.0064  0.2058  0.0161 -0.0074
                                            0.5377  0.0076 -0.1305 -0.0185  0.7359
                                           -0.0405  0.1244  0.0449  0.0571 -0.2947
    30. (0.00067) RY*( 4) C   1           s( 12.16%)p 0.75(  9.15%)d 6.47( 78.70%)
                                           -0.0000  0.0204  0.3429 -0.0598 -0.0048
                                            0.1811 -0.0051  0.2417  0.0014 -0.0144
                                           -0.1484  0.1011 -0.5535  0.4553  0.4909
    31. (0.00039) RY*( 5) C   1           s( 68.09%)p 0.18( 12.17%)d 0.29( 19.74%)
                                            0.0000 -0.0192  0.8247  0.0217 -0.0047
                                           -0.0173 -0.0227 -0.2902 -0.0059 -0.1913
                                           -0.0968 -0.1878  0.1766 -0.3365  0.0915
    32. (0.00034) RY*( 6) C   1           s(  5.82%)p 1.33(  7.72%)d14.85( 86.46%)
                                            0.0000 -0.0128  0.2409 -0.0017  0.0004
                                           -0.1926 -0.0096 -0.1179 -0.0030 -0.1616
                                            0.4170  0.7730  0.0449  0.2079 -0.2190
    33. (0.00020) RY*( 7) C   1           s(  2.13%)p 5.99( 12.75%)d39.96( 85.12%)
                                           -0.0000  0.0092  0.1457 -0.0006 -0.0076
                                            0.1092 -0.0016  0.2106  0.0173 -0.2663
                                           -0.1670 -0.2522  0.4585  0.6564 -0.3445
    34. (0.00014) RY*( 8) C   1           s(  0.05%)p99.99(  6.97%)d99.99( 92.98%)
                                           -0.0000  0.0054  0.0222  0.0025  0.0291
                                           -0.1884 -0.0060  0.1754  0.0090 -0.0494
                                           -0.7992  0.3606 -0.1360 -0.1907 -0.3259
    35. (0.00008) RY*( 9) C   1           s(  1.01%)p 3.20(  3.22%)d95.03( 95.77%)
    36. (0.00001) RY*(10) C   1           s( 99.39%)p 0.00(  0.03%)d 0.01(  0.58%)
    37. (0.00465) RY*( 1) C   2           s(  3.18%)p28.53( 90.77%)d 1.90(  6.05%)
                                            0.0000 -0.0031  0.1772  0.0197 -0.0345
                                           -0.4707 -0.0002  0.0377  0.0267  0.8264
                                           -0.0213 -0.0308 -0.2194 -0.1003  0.0299
    38. (0.00165) RY*( 2) C   2           s(  1.07%)p89.56( 95.77%)d 2.96(  3.16%)
                                           -0.0000  0.0034  0.0885 -0.0534  0.0470
                                           -0.7827 -0.0026 -0.3278  0.0164 -0.4850
                                           -0.0132  0.0451 -0.0919 -0.0882  0.1148
    39. (0.00145) RY*( 3) C   2           s( 21.07%)p 2.81( 59.22%)d 0.94( 19.71%)
                                           -0.0000 -0.0186  0.4580 -0.0246 -0.0057
                                           -0.2076  0.0103  0.7243  0.0010 -0.1560
                                            0.1521  0.1234  0.1518  0.3682  0.0057
    40. (0.00042) RY*( 4) C   2           s( 68.99%)p 0.18( 12.49%)d 0.27( 18.52%)
                                           -0.0000  0.0073  0.8285  0.0590  0.0071
                                            0.2546 -0.0058 -0.2359  0.0007 -0.0660
                                           -0.0828 -0.0481  0.0220 -0.4032 -0.1137
    41. (0.00027) RY*( 5) C   2           s(  0.84%)p 6.05(  5.07%)d99.99( 94.09%)
                                           -0.0000  0.0094  0.0881 -0.0231  0.0036
                                           -0.0452  0.0024 -0.2198  0.0102 -0.0147
                                            0.1420 -0.4973 -0.1780  0.4814 -0.6403
    42. (0.00009) RY*( 6) C   2           s( 10.35%)p 1.80( 18.63%)d 6.86( 71.02%)
    43. (0.00003) RY*( 7) C   2           s(  2.53%)p 1.05(  2.65%)d37.42( 94.81%)
    44. (0.00003) RY*( 8) C   2           s(  0.57%)p14.29(  8.12%)d99.99( 91.32%)
    45. (0.00000) RY*( 9) C   2           s( 90.47%)p 0.03(  3.10%)d 0.07(  6.43%)
    46. (0.00001) RY*(10) C   2           s(  1.02%)p 4.20(  4.29%)d92.82( 94.69%)
    47. (0.00366) RY*( 1) C   3           s(  0.09%)p99.99( 90.04%)d99.99(  9.87%)
                                            0.0000 -0.0015  0.0296  0.0053  0.0125
                                            0.3381 -0.0199 -0.5628  0.0211  0.6843
                                            0.1281 -0.2146 -0.0703 -0.1616  0.0717
    48. (0.00193) RY*( 2) C   3           s( 12.02%)p 5.03( 60.43%)d 2.29( 27.56%)
                                           -0.0000 -0.0165  0.3389 -0.0711  0.0080
                                            0.5957  0.0121 -0.1112  0.0071 -0.4867
                                           -0.1624 -0.2007  0.3019 -0.2629  0.2206
    49. (0.00103) RY*( 3) C   3           s( 17.24%)p 4.55( 78.47%)d 0.25(  4.28%)
                                            0.0000 -0.0193  0.4123  0.0453  0.0075
                                            0.2432 -0.0119  0.6955 -0.0166  0.4913
                                           -0.1131  0.0951  0.1196 -0.0517 -0.0636
    50. (0.00041) RY*( 4) C   3           s( 51.84%)p 0.41( 21.45%)d 0.52( 26.71%)
                                           -0.0000  0.0157  0.7175  0.0587 -0.0011
                                           -0.4383  0.0035 -0.1420  0.0063 -0.0466
                                            0.4603 -0.0485  0.0252  0.0329  0.2262
    51. (0.00025) RY*( 5) C   3           s( 13.48%)p 0.58(  7.88%)d 5.84( 78.64%)
                                           -0.0000  0.0073  0.3613  0.0648 -0.0032
                                           -0.0812  0.0038 -0.2573  0.0031 -0.0773
                                           -0.3185  0.0692 -0.1409 -0.1691 -0.7949
    52. (0.00012) RY*( 6) C   3           s(  2.90%)p 8.59( 24.91%)d24.89( 72.19%)
                                           -0.0000 -0.0177  0.1560  0.0660 -0.0116
                                            0.4776  0.0016 -0.0597 -0.0014 -0.1314
                                            0.2085  0.2971 -0.4468  0.6229 -0.0515
    53. (0.00006) RY*( 7) C   3           s(  9.14%)p 0.80(  7.35%)d 9.14( 83.51%)
    54. (0.00003) RY*( 8) C   3           s(  6.66%)p 1.00(  6.64%)d13.03( 86.71%)
    55. (0.00002) RY*( 9) C   3           s(  0.36%)p 0.83(  0.30%)d99.99( 99.35%)
    56. (0.00000) RY*(10) C   3           s( 86.42%)p 0.03(  2.61%)d 0.13( 10.97%)
    57. (0.00379) RY*( 1) C   4           s(  4.46%)p20.97( 93.57%)d 0.44(  1.96%)
                                            0.0000  0.0175  0.2084 -0.0299 -0.0285
                                            0.6605  0.0017 -0.6420 -0.0357  0.2919
                                           -0.0608  0.0711  0.0611  0.0449 -0.0718
    58. (0.00228) RY*( 2) C   4           s(  1.17%)p70.90( 83.19%)d13.33( 15.64%)
                                            0.0000  0.0277  0.1013  0.0266  0.0008
                                           -0.6408 -0.0242 -0.6343 -0.0262 -0.1328
                                            0.0268 -0.0209  0.3540  0.0998 -0.1413
    59. (0.00167) RY*( 3) C   4           s(  1.92%)p43.14( 82.87%)d 7.92( 15.21%)
                                           -0.0000 -0.0226  0.1366 -0.0057  0.0161
                                           -0.3189  0.0391  0.0855  0.0202  0.8471
                                            0.0724  0.0041 -0.1941  0.3155  0.0982
    60. (0.00069) RY*( 4) C   4           s( 69.68%)p 0.08(  5.72%)d 0.35( 24.60%)
                                           -0.0000  0.0020  0.8329  0.0560 -0.0065
                                           -0.0671  0.0154  0.0141  0.0064 -0.2284
                                           -0.1035 -0.1931 -0.2684 -0.0673  0.3486
    61. (0.00051) RY*( 5) C   4           s(  0.65%)p 8.90(  5.77%)d99.99( 93.58%)
                                            0.0000  0.0052  0.0781  0.0189  0.0008
                                            0.1022  0.0020 -0.0258 -0.0026 -0.2159
                                            0.8673  0.0391 -0.1732  0.3791 -0.0915
    62. (0.00022) RY*( 6) C   4           s(  9.26%)p 0.28(  2.55%)d 9.52( 88.19%)
                                           -0.0000 -0.0085  0.2614  0.1556  0.0198
                                           -0.0636 -0.0009  0.1181  0.0041 -0.0843
                                           -0.1995  0.7493 -0.1827  0.0934 -0.4884
    63. (0.00015) RY*( 7) C   4           s(  2.66%)p 4.35( 11.55%)d32.27( 85.79%)
                                            0.0000 -0.0119  0.1595 -0.0317 -0.0158
                                            0.1610 -0.0126  0.2781  0.0148 -0.1077
                                           -0.2736 -0.2472  0.4510  0.7015 -0.1622
    64. (0.00013) RY*( 8) C   4           s( 10.74%)p 0.66(  7.06%)d 7.66( 82.20%)
                                           -0.0000 -0.0115  0.2891 -0.1538 -0.0030
                                           -0.0005  0.0290  0.1860 -0.0099  0.1873
                                            0.1914 -0.3713  0.1506 -0.4243 -0.6669
    65. (0.00005) RY*( 9) C   4           s(  5.54%)p 1.20(  6.67%)d15.86( 87.80%)
    66. (0.00001) RY*(10) C   4           s( 94.03%)p 0.01(  1.18%)d 0.05(  4.79%)
    67. (0.00302) RY*( 1) C   5           s(  0.72%)p99.99( 92.82%)d 9.02(  6.47%)
                                            0.0000 -0.0041  0.0845 -0.0030  0.0122
                                            0.4506 -0.0130 -0.6501  0.0140  0.5496
                                            0.1222 -0.0176 -0.0047  0.0247  0.2209
    68. (0.00169) RY*( 2) C   5           s( 23.67%)p 2.47( 58.43%)d 0.76( 17.91%)
                                            0.0000 -0.0241  0.4847 -0.0338  0.0107
                                            0.0447  0.0004 -0.4632 -0.0128 -0.6061
                                            0.2440  0.1556 -0.0978  0.1138 -0.2698
    69. (0.00068) RY*( 3) C   5           s( 21.94%)p 3.12( 68.44%)d 0.44(  9.62%)
                                           -0.0000  0.0160  0.4677  0.0193  0.0112
                                           -0.7544  0.0122 -0.2084  0.0053  0.2676
                                           -0.1976 -0.0758  0.1201 -0.0286  0.1901
    70. (0.00063) RY*( 4) C   5           s( 51.26%)p 0.83( 42.70%)d 0.12(  6.04%)
                                           -0.0000  0.0040  0.7147  0.0420 -0.0118
                                            0.4379 -0.0045  0.4755  0.0016  0.0949
                                           -0.2006 -0.0713  0.0543  0.0481  0.0988
    71. (0.00026) RY*( 5) C   5           s(  0.37%)p 6.97(  2.59%)d99.99( 97.04%)
                                            0.0000 -0.0062  0.0606  0.0031 -0.0009
                                            0.0427 -0.0013 -0.0556 -0.0019 -0.1450
                                            0.1247 -0.6082 -0.1736 -0.7432  0.0489
    72. (0.00018) RY*( 6) C   5           s(  1.04%)p 9.02(  9.39%)d86.03( 89.56%)
                                            0.0000 -0.0117 -0.0711  0.0723 -0.0172
                                            0.1562 -0.0005 -0.2093 -0.0048 -0.1595
                                           -0.5412  0.2323  0.6191 -0.3840 -0.1345
    73. (0.00006) RY*( 7) C   5           s(  7.35%)p 2.49( 18.34%)d10.11( 74.31%)
    74. (0.00002) RY*( 8) C   5           s(  7.04%)p 0.24(  1.68%)d12.96( 91.28%)
    75. (0.00002) RY*( 9) C   5           s(  3.63%)p 0.86(  3.12%)d25.65( 93.24%)
    76. (0.00000) RY*(10) C   5           s( 83.10%)p 0.03(  2.56%)d 0.17( 14.34%)
    77. (0.00308) RY*( 1) C   6           s(  0.10%)p99.99( 88.92%)d99.99( 10.98%)
                                           -0.0000  0.0059  0.0304 -0.0054 -0.0077
                                           -0.2653  0.0007 -0.3925  0.0290  0.8148
                                           -0.0146  0.2570 -0.0314 -0.0839  0.1884
    78. (0.00261) RY*( 2) C   6           s( 21.44%)p 2.84( 60.82%)d 0.83( 17.75%)
                                            0.0000 -0.0195  0.4606 -0.0428 -0.0134
                                           -0.4753  0.0141 -0.4811 -0.0057 -0.3878
                                           -0.1677 -0.1055  0.0933 -0.3511 -0.0790
    79. (0.00090) RY*( 3) C   6           s(  0.57%)p99.99( 87.92%)d20.31( 11.51%)
                                            0.0000 -0.0182  0.0724  0.0096 -0.0027
                                           -0.5901 -0.0209  0.7193 -0.0001  0.1148
                                           -0.0820 -0.0082 -0.2225 -0.2417  0.0204
    80. (0.00048) RY*( 4) C   6           s( 69.88%)p 0.19( 13.13%)d 0.24( 16.99%)
                                           -0.0000  0.0094  0.8290  0.1068  0.0044
                                            0.2127 -0.0007  0.2383  0.0003  0.1710
                                           -0.0544  0.0529  0.2279  0.3331  0.0357
    81. (0.00028) RY*( 5) C   6           s(  2.04%)p 6.45( 13.16%)d41.55( 84.80%)
                                            0.0000 -0.0134  0.0780  0.1189  0.0079
                                           -0.3358 -0.0025 -0.1334 -0.0082 -0.0304
                                            0.6857 -0.0980 -0.2884  0.4494 -0.2882
    82. (0.00011) RY*( 6) C   6           s(  4.13%)p 2.05(  8.47%)d21.14( 87.40%)
                                           -0.0000  0.0022  0.1993 -0.0400  0.0002
                                            0.2022  0.0170 -0.0934  0.0086 -0.1863
                                           -0.1280  0.3145 -0.8213  0.0099  0.2898
    83. (0.00006) RY*( 7) C   6           s(  9.26%)p 1.97( 18.25%)d 7.83( 72.49%)
    84. (0.00003) RY*( 8) C   6           s(  1.73%)p 3.28(  5.68%)d53.37( 92.58%)
    85. (0.00002) RY*( 9) C   6           s(  1.63%)p 0.64(  1.04%)d59.54( 97.32%)
    86. (0.00000) RY*(10) C   6           s( 89.35%)p 0.03(  2.66%)d 0.09(  7.99%)
    87. (0.00195) RY*( 1) H   7           s( 99.79%)p 0.00(  0.21%)
                                           -0.0046  0.9989 -0.0235 -0.0320  0.0236
    88. (0.00010) RY*( 2) H   7           s(  0.08%)p99.99( 99.92%)
    89. (0.00007) RY*( 3) H   7           s(  0.01%)p 1.00( 99.99%)
    90. (0.00001) RY*( 4) H   7           s(  0.17%)p99.99( 99.83%)
    91. (0.00112) RY*( 1) H   8           s( 99.89%)p 0.00(  0.11%)
                                           -0.0027  0.9995 -0.0104  0.0281  0.0125
    92. (0.00014) RY*( 2) H   8           s(  0.07%)p99.99( 99.93%)
                                            0.0016  0.0255  0.8069 -0.4272 -0.4071
    93. (0.00007) RY*( 3) H   8           s(  0.02%)p99.99( 99.98%)
    94. (0.00002) RY*( 4) H   8           s(  0.07%)p99.99( 99.93%)
    95. (0.00106) RY*( 1) H   9           s( 99.91%)p 0.00(  0.09%)
                                           -0.0014  0.9996 -0.0223  0.0161 -0.0097
    96. (0.00010) RY*( 2) H   9           s(  0.00%)p 1.00(100.00%)
                                           -0.0009  0.0068  0.0904 -0.7144 -0.6938
    97. (0.00006) RY*( 3) H   9           s(  0.07%)p99.99( 99.93%)
    98. (0.00001) RY*( 4) H   9           s(  0.06%)p99.99( 99.94%)
    99. (0.00157) RY*( 1) H  10           s( 99.73%)p 0.00(  0.27%)
                                           -0.0029  0.9986  0.0065 -0.0279  0.0434
   100. (0.00009) RY*( 2) H  10           s(  0.00%)p 1.00(100.00%)
   101. (0.00006) RY*( 3) H  10           s(  0.16%)p99.99( 99.84%)
   102. (0.00001) RY*( 4) H  10           s(  0.16%)p99.99( 99.84%)
   103. (0.00118) RY*( 1) H  11           s( 99.76%)p 0.00(  0.24%)
                                           -0.0015  0.9988 -0.0291  0.0388  0.0090
   104. (0.00009) RY*( 2) H  11           s(  0.01%)p 1.00( 99.99%)
   105. (0.00007) RY*( 3) H  11           s(  0.23%)p99.99( 99.77%)
   106. (0.00001) RY*( 4) H  11           s(  0.05%)p99.99( 99.95%)
   107. (0.00121) RY*( 1) H  12           s( 99.57%)p 0.00(  0.43%)
                                           -0.0018  0.9979 -0.0140  0.0052  0.0636
   108. (0.00010) RY*( 2) H  12           s(  0.00%)p 1.00(100.00%)
   109. (0.00008) RY*( 3) H  12           s(  0.42%)p99.99( 99.58%)
   110. (0.00001) RY*( 4) H  12           s(  0.05%)p99.99( 99.95%)
   111. (0.00094) RY*( 1) H  13           s( 99.49%)p 0.01(  0.51%)
                                           -0.0016  0.9974  0.0691  0.0117 -0.0145
   112. (0.00010) RY*( 2) H  13           s(  0.08%)p99.99( 99.92%)
                                            0.0010  0.0290 -0.2565 -0.9661 -0.0047
   113. (0.00008) RY*( 3) H  13           s(  0.43%)p99.99( 99.57%)
   114. (0.00001) RY*( 4) H  13           s(  0.05%)p99.99( 99.95%)
   115. (0.00155) RY*( 1) H  14           s( 99.76%)p 0.00(  0.24%)
                                           -0.0036  0.9988  0.0124 -0.0127  0.0461
   116. (0.00009) RY*( 2) H  14           s(  0.00%)p 1.00(100.00%)
   117. (0.00008) RY*( 3) H  14           s(  0.23%)p99.99( 99.77%)
   118. (0.00001) RY*( 4) H  14           s(  0.06%)p99.99( 99.94%)
   119. (0.00101) RY*( 1) H  15           s( 99.81%)p 0.00(  0.19%)
                                           -0.0009  0.9990  0.0169 -0.0216  0.0339
   120. (0.00010) RY*( 2) H  15           s(  0.00%)p 1.00(100.00%)
   121. (0.00005) RY*( 3) H  15           s(  0.03%)p99.99( 99.97%)
   122. (0.00001) RY*( 4) H  15           s(  0.21%)p99.99( 99.79%)
   123. (0.00395) RY*( 1) C  16           s(  0.09%)p99.99( 86.13%)d99.99( 13.79%)
                                           -0.0000 -0.0034  0.0287 -0.0042  0.0369
                                            0.8792 -0.0119 -0.2944 -0.0012  0.0091
                                            0.1365 -0.3116  0.1383  0.0503  0.0219
   124. (0.00190) RY*( 2) C  16           s( 25.75%)p 2.17( 55.98%)d 0.71( 18.26%)
                                            0.0000 -0.0314  0.5002 -0.0794 -0.0032
                                           -0.1713  0.0015 -0.4358  0.0153  0.5834
                                            0.1430  0.1225  0.2582 -0.2084 -0.1926
   125. (0.00077) RY*( 3) C  16           s( 29.58%)p 2.24( 66.35%)d 0.14(  4.07%)
                                            0.0000 -0.0005  0.5379  0.0800 -0.0079
                                            0.2215 -0.0254  0.7368 -0.0046  0.2661
                                           -0.0830 -0.0509 -0.0271  0.0007  0.1747
   126. (0.00040) RY*( 4) C  16           s( 33.17%)p 1.27( 42.29%)d 0.74( 24.54%)
                                           -0.0000  0.0195  0.5699  0.0814  0.0065
                                           -0.1227  0.0120 -0.2749  0.0096 -0.5762
                                           -0.2718 -0.2493 -0.1156 -0.2492  0.1841
   127. (0.00027) RY*( 5) C  16           s( 11.12%)p 1.03( 11.51%)d 6.96( 77.37%)
                                           -0.0000  0.0156  0.3295  0.0489  0.0004
                                            0.0313  0.0032 -0.0112  0.0043 -0.3376
                                            0.6259  0.3969 -0.1306  0.4382 -0.1233
   128. (0.00010) RY*( 6) C  16           s(  0.37%)p34.66( 12.74%)d99.99( 86.89%)
   129. (0.00006) RY*( 7) C  16           s(  4.73%)p 2.18( 10.34%)d17.94( 84.93%)
   130. (0.00002) RY*( 8) C  16           s( 10.73%)p 0.04(  0.44%)d 8.28( 88.83%)
   131. (0.00002) RY*( 9) C  16           s(  0.50%)p26.61( 13.22%)d99.99( 86.29%)
   132. (0.00000) RY*(10) C  16           s( 84.19%)p 0.01(  0.98%)d 0.18( 14.83%)
   133. (0.00105) RY*( 1) H  17           s( 99.79%)p 0.00(  0.21%)
                                           -0.0011  0.9990 -0.0196 -0.0174  0.0370
   134. (0.00010) RY*( 2) H  17           s(  0.00%)p 1.00(100.00%)
   135. (0.00005) RY*( 3) H  17           s(  0.05%)p99.99( 99.95%)
   136. (0.00001) RY*( 4) H  17           s(  0.20%)p99.99( 99.80%)
   137. (0.01764) BD*( 1) C   1 - C   5  
                ( 49.83%)   0.7059* C   1 s( 24.54%)p 3.07( 75.41%)d 0.00(  0.05%)
                                           -0.0000 -0.4954 -0.0027  0.0003 -0.7281
                                           -0.0007 -0.1375  0.0416  0.4505  0.0189
                                           -0.0089  0.0134  0.0034 -0.0152  0.0056
                ( 50.17%)  -0.7083* C   5 s( 26.42%)p 2.78( 73.54%)d 0.00(  0.05%)
                                           -0.0003 -0.5140 -0.0019 -0.0007  0.7669
                                            0.0021  0.1623  0.0230 -0.3464  0.0181
                                           -0.0064  0.0140  0.0024 -0.0140  0.0052
   138. (0.01624) BD*( 1) C   1 - C   6  
                ( 50.03%)   0.7073* C   1 s( 24.81%)p 3.03( 75.14%)d 0.00(  0.05%)
                                           -0.0000  0.4981  0.0045 -0.0004 -0.6216
                                           -0.0279  0.5265 -0.0359 -0.2925 -0.0158
                                           -0.0196  0.0052 -0.0056 -0.0003 -0.0092
                ( 49.97%)  -0.7069* C   6 s( 26.11%)p 2.83( 73.84%)d 0.00(  0.05%)
                                            0.0000  0.5110  0.0037  0.0011  0.5680
                                           -0.0173 -0.6245 -0.0178  0.1577 -0.0175
                                           -0.0171  0.0057 -0.0059  0.0014 -0.0102
   139. (0.02401) BD*( 1) C   1 - H   7  
                ( 37.30%)   0.6108* C   1 s( 26.54%)p 2.77( 73.41%)d 0.00(  0.05%)
                                           -0.0001  0.5150 -0.0120  0.0004 -0.2438
                                            0.0022 -0.8175  0.0139 -0.0789  0.0011
                                            0.0100  0.0007  0.0027 -0.0162 -0.0104
                ( 62.70%)  -0.7918* H   7 s( 99.95%)p 0.00(  0.05%)
                                            0.9997  0.0054  0.0064  0.0217  0.0017
   140. (0.01096) BD*( 1) C   1 - C  16  
                ( 50.19%)   0.7084* C   1 s( 23.80%)p 3.20( 76.15%)d 0.00(  0.06%)
                                            0.0001  0.4878  0.0082  0.0004  0.1512
                                           -0.0118  0.1802 -0.0464  0.8387  0.0196
                                            0.0026  0.0079  0.0136 -0.0004  0.0176
                ( 49.81%)  -0.7058* C  16 s( 24.97%)p 3.00( 74.98%)d 0.00(  0.05%)
                                            0.0000  0.4997  0.0049  0.0015 -0.2060
                                           -0.0072 -0.4275 -0.0313 -0.7234  0.0151
                                            0.0027  0.0066  0.0112 -0.0012  0.0182
   141. (0.01508) BD*( 1) C   2 - C   4  
                ( 50.74%)   0.7123* C   2 s( 37.19%)p 1.69( 62.77%)d 0.00(  0.05%)
                                            0.0001  0.6098 -0.0040  0.0022  0.4655
                                            0.0246 -0.0354  0.0267  0.6389  0.0146
                                           -0.0047  0.0183 -0.0063  0.0083  0.0025
                ( 49.26%)  -0.7018* C   4 s( 38.65%)p 1.59( 61.30%)d 0.00(  0.05%)
                                           -0.0000  0.6216 -0.0143  0.0019 -0.5704
                                           -0.0196  0.4819  0.0332 -0.2323 -0.0027
                                           -0.0085  0.0148 -0.0071  0.0116 -0.0016
   142. (0.08990) BD*( 2) C   2 - C   4  
                ( 50.38%)   0.7098* C   2 s(  0.21%)p99.99( 99.72%)d 0.30(  0.06%)
                                           -0.0001 -0.0460  0.0013 -0.0036 -0.6143
                                            0.0079  0.5846 -0.0281  0.5254 -0.0355
                                            0.0176  0.0053  0.0050  0.0018  0.0164
                ( 49.62%)  -0.7044* C   4 s(  0.13%)p99.99( 99.79%)d 0.64(  0.08%)
                                            0.0001  0.0306 -0.0183 -0.0021  0.1453
                                            0.0110  0.5354 -0.0573  0.8281 -0.0320
                                           -0.0122 -0.0129 -0.0037  0.0032 -0.0218
   143. (0.01389) BD*( 1) C   2 - C   6  
                ( 50.50%)   0.7106* C   2 s( 31.74%)p 2.15( 68.21%)d 0.00(  0.05%)
                                           -0.0002  0.5634 -0.0020 -0.0001 -0.6294
                                           -0.0201 -0.5227  0.0055 -0.1068 -0.0309
                                            0.0155  0.0056  0.0056 -0.0096 -0.0088
                ( 49.50%)  -0.7036* C   6 s( 24.79%)p 3.03( 75.15%)d 0.00(  0.05%)
                                            0.0001  0.4979 -0.0027 -0.0000  0.3237
                                           -0.0216  0.7643  0.0207  0.2483 -0.0073
                                            0.0141  0.0052  0.0097 -0.0118 -0.0086
   144. (0.01604) BD*( 1) C   2 - H   8  
                ( 38.74%)   0.6224* C   2 s( 30.76%)p 2.25( 69.19%)d 0.00(  0.04%)
                                            0.0003 -0.5546 -0.0044  0.0017 -0.0757
                                            0.0124 -0.6190 -0.0099  0.5502 -0.0089
                                           -0.0036  0.0054  0.0179  0.0071 -0.0047
                ( 61.26%)  -0.7827* H   8 s( 99.95%)p 0.00(  0.05%)
                                           -0.9997 -0.0030  0.0036  0.0168 -0.0147
   145. (0.01906) BD*( 1) C   3 - C   4  
                ( 50.53%)   0.7109* C   3 s( 25.09%)p 2.98( 74.85%)d 0.00(  0.06%)
                                            0.0002  0.5009  0.0016  0.0006 -0.6395
                                            0.0177  0.2965  0.0217  0.5006  0.0138
                                           -0.0082 -0.0189  0.0067  0.0102 -0.0006
                ( 49.47%)  -0.7033* C   4 s( 34.09%)p 1.93( 65.86%)d 0.00(  0.05%)
                                           -0.0001  0.5838  0.0038 -0.0007  0.7814
                                            0.0191  0.0729  0.0158 -0.2051  0.0045
                                           -0.0094 -0.0172  0.0026  0.0110  0.0006
   146. (0.01703) BD*( 1) C   3 - C   5  
                ( 49.81%)   0.7058* C   3 s( 24.51%)p 3.08( 75.44%)d 0.00(  0.05%)
                                            0.0005 -0.4950  0.0004  0.0000  0.2714
                                           -0.0210  0.7085  0.0033  0.4220  0.0156
                                           -0.0146 -0.0055 -0.0133  0.0081  0.0051
                ( 50.19%)  -0.7084* C   5 s( 24.87%)p 3.02( 75.08%)d 0.00(  0.05%)
                                           -0.0003 -0.4987  0.0006 -0.0001 -0.3593
                                           -0.0219 -0.6910  0.0001 -0.3789  0.0160
                                           -0.0119 -0.0061 -0.0148  0.0091  0.0036
   147. (0.00991) BD*( 1) C   3 - H   9  
                ( 37.52%)   0.6125* C   3 s( 25.38%)p 2.94( 74.57%)d 0.00(  0.05%)
                                           -0.0001  0.5038 -0.0007 -0.0004  0.2283
                                            0.0196  0.6052 -0.0027 -0.5716  0.0130
                                            0.0060 -0.0060 -0.0183 -0.0085  0.0037
                ( 62.48%)  -0.7905* H   9 s( 99.95%)p 0.00(  0.05%)
                                            0.9998  0.0016 -0.0061 -0.0158  0.0142
   148. (0.01824) BD*( 1) C   3 - H  10  
                ( 37.72%)   0.6141* C   3 s( 24.87%)p 3.02( 75.08%)d 0.00(  0.05%)
                                            0.0001 -0.4987 -0.0001  0.0003 -0.6815
                                           -0.0082  0.2061 -0.0190 -0.4932  0.0124
                                            0.0070 -0.0175  0.0067 -0.0106 -0.0002
                ( 62.28%)  -0.7892* H  10 s( 99.95%)p 0.00(  0.05%)
                                           -0.9998 -0.0037  0.0174 -0.0044  0.0126
   149. (0.02173) BD*( 1) C   4 - C  16  
                ( 51.27%)   0.7160* C   4 s( 27.02%)p 2.70( 72.92%)d 0.00(  0.06%)
                                           -0.0002  0.5195  0.0170 -0.0010 -0.2028
                                            0.0012 -0.6868  0.0172  0.4633  0.0373
                                            0.0110 -0.0019 -0.0121 -0.0144 -0.0113
                ( 48.73%)  -0.6981* C  16 s( 24.24%)p 3.12( 75.71%)d 0.00(  0.05%)
                                            0.0002  0.4923  0.0054  0.0006  0.2549
                                            0.0056  0.8045  0.0121 -0.2081  0.0360
                                            0.0099 -0.0043 -0.0147 -0.0139 -0.0045
   150. (0.00949) BD*( 1) C   5 - H  11  
                ( 37.92%)   0.6158* C   5 s( 24.46%)p 3.09( 75.49%)d 0.00(  0.05%)
                                           -0.0001  0.4945 -0.0021 -0.0002 -0.0852
                                            0.0119  0.1537 -0.0133 -0.8507 -0.0024
                                           -0.0019  0.0035 -0.0064 -0.0005  0.0217
                ( 62.08%)  -0.7879* H  11 s( 99.95%)p 0.00(  0.05%)
                                            0.9998  0.0015  0.0017 -0.0032  0.0216
   151. (0.00942) BD*( 1) C   5 - H  12  
                ( 37.82%)   0.6150* C   5 s( 24.12%)p 3.14( 75.82%)d 0.00(  0.05%)
                                           -0.0001  0.4912 -0.0014 -0.0002  0.5238
                                            0.0019 -0.6868  0.0013  0.1089 -0.0180
                                           -0.0196  0.0029 -0.0046 -0.0057 -0.0102
                ( 62.18%)  -0.7886* H  12 s( 99.95%)p 0.00(  0.05%)
                                            0.9998  0.0017 -0.0132  0.0175 -0.0020
   152. (0.01070) BD*( 1) C   6 - H  13  
                ( 37.65%)   0.6136* C   6 s( 24.86%)p 3.02( 75.09%)d 0.00(  0.05%)
                                           -0.0002  0.4986 -0.0019 -0.0007 -0.1831
                                           -0.0175  0.0276 -0.0040 -0.8463  0.0100
                                            0.0006  0.0076 -0.0033  0.0018  0.0210
                ( 62.35%)  -0.7896* H  13 s( 99.95%)p 0.00(  0.05%)
                                            0.9998  0.0015  0.0053 -0.0005  0.0213
   153. (0.02101) BD*( 1) C   6 - H  14  
                ( 37.42%)   0.6117* C   6 s( 24.11%)p 3.15( 75.84%)d 0.00(  0.05%)
                                            0.0000  0.4910 -0.0005 -0.0004 -0.7337
                                           -0.0086 -0.1533  0.0056  0.4428 -0.0195
                                            0.0057 -0.0158 -0.0032  0.0137 -0.0015
                ( 62.58%)  -0.7911* H  14 s( 99.95%)p 0.00(  0.05%)
                                            0.9998  0.0039  0.0189  0.0039 -0.0105
   154. (0.01121) BD*( 1) H  15 - C  16  
                ( 62.16%)   0.7884* H  15 s( 99.95%)p 0.00(  0.05%)
                                            0.9998  0.0018 -0.0158  0.0101 -0.0110
                ( 37.84%)  -0.6152* C  16 s( 25.21%)p 2.96( 74.74%)d 0.00(  0.05%)
                                           -0.0001  0.5021 -0.0044 -0.0010  0.6454
                                           -0.0232 -0.4077 -0.0017  0.4045  0.0217
                                           -0.0139  0.0126 -0.0077  0.0072 -0.0049
   155. (0.01229) BD*( 1) C  16 - H  17  
                ( 37.56%)   0.6129* C  16 s( 25.35%)p 2.94( 74.61%)d 0.00(  0.05%)
                                           -0.0001  0.5034 -0.0049 -0.0008 -0.6887
                                            0.0210  0.0437 -0.0129  0.5185  0.0182
                                           -0.0023 -0.0175  0.0016  0.0128 -0.0002
                ( 62.44%)  -0.7902* H  17 s( 99.95%)p 0.00(  0.05%)
                                            0.9998  0.0019  0.0168 -0.0014 -0.0136


 NHO Directionality and "Bond Bending" (deviations from line of nuclear centers)

         [Thresholds for printing:  angular deviation  >  1.0 degree]
                                    hybrid p-character > 25.0%
                                    orbital occupancy  >  0.10e

                                Line of Centers        Hybrid 1              Hybrid 2
                                ---------------  -------------------   ------------------
                NBO               Theta   Phi    Theta   Phi    Dev    Theta   Phi    Dev
 ========================================================================================
     1. BD (   1) C   1 - C   5   115.9   11.8   122.6    7.5   7.6     67.5  193.5   3.7
     2. BD (   1) C   1 - C   6   103.8  136.0   110.7  142.9   9.6     80.6  310.6   6.9
     4. BD (   1) C   1 - C  16    24.0   60.2    12.7   43.8  12.4    144.5  245.1  11.7
     5. BD (   1) C   2 - C   4    54.2  337.5    36.9  359.0  23.0    106.7  138.9  25.3
     6. BD (   2) C   2 - C   4    54.2  337.5   120.8  317.5  69.2     32.3   71.9 117.5
     7. BD (   1) C   2 - C   6   104.3  237.2    99.4  218.5  18.9     74.0   69.0  11.4
     8. BD (   1) C   2 - H   8   131.9   80.7   130.6   84.2   3.0      --     --    --
     9. BD (   1) C   3 - C   4    60.2  166.6    53.6  152.9  13.2    104.0    6.3  24.1
    10. BD (   1) C   3 - C   5   117.3  244.9   120.1  250.6   5.7     65.3   61.1   4.3
    11. BD (   1) C   3 - H   9   131.3   69.3   130.6   67.6   1.4      --     --    --
    12. BD (   1) C   3 - H  10    55.2  343.9    56.1  344.8   1.2      --     --    --
    13. BD (   1) C   4 - C  16    66.7  253.1    54.4  253.2  12.3    101.3   72.3  12.0
    17. BD (   1) C   6 - H  14    60.4  192.3    60.8  191.3   1.0      --     --    --
    18. BD (   1) H  15 - C  16   118.2  147.8     --     --    --      60.2  326.7   1.9
    19. BD (   1) C  16 - H  17    52.8  176.3    51.2  177.4   1.8      --     --    --


 Second Order Perturbation Theory Analysis of Fock Matrix in NBO Basis

     Threshold for printing:   0.50 kcal/mol
                                                                              E(2)  E(j)-E(i) F(i,j)
         Donor NBO (i)                     Acceptor NBO (j)                 kcal/mol   a.u.    a.u. 
 ===================================================================================================

 within unit  1
   1. BD (   1) C   1 - C   5        / 77. RY*(   1) C   6                    0.78    1.72    0.033
   1. BD (   1) C   1 - C   5        /142. BD*(   2) C   2 - C   4            1.03    0.62    0.023
   1. BD (   1) C   1 - C   5        /147. BD*(   1) C   3 - H   9            0.52    1.03    0.021
   1. BD (   1) C   1 - C   5        /153. BD*(   1) C   6 - H  14            1.39    1.01    0.034
   1. BD (   1) C   1 - C   5        /155. BD*(   1) C  16 - H  17            2.87    1.03    0.049
   2. BD (   1) C   1 - C   6        / 67. RY*(   1) C   5                    0.85    1.62    0.033
   2. BD (   1) C   1 - C   6        /123. RY*(   1) C  16                    0.66    1.84    0.031
   2. BD (   1) C   1 - C   6        /139. BD*(   1) C   1 - H   7            0.58    1.04    0.022
   2. BD (   1) C   1 - C   6        /142. BD*(   2) C   2 - C   4            1.70    0.62    0.029
   2. BD (   1) C   1 - C   6        /143. BD*(   1) C   2 - C   6            0.67    0.93    0.022
   2. BD (   1) C   1 - C   6        /144. BD*(   1) C   2 - H   8            1.58    1.04    0.036
   2. BD (   1) C   1 - C   6        /151. BD*(   1) C   5 - H  12            0.91    1.02    0.027
   2. BD (   1) C   1 - C   6        /154. BD*(   1) H  15 - C  16            3.03    1.03    0.050
   3. BD (   1) C   1 - H   7        /143. BD*(   1) C   2 - C   6            1.45    0.88    0.032
   3. BD (   1) C   1 - H   7        /146. BD*(   1) C   3 - C   5            1.83    0.81    0.034
   3. BD (   1) C   1 - H   7        /149. BD*(   1) C   4 - C  16            0.90    0.88    0.025
   4. BD (   1) C   1 - C  16        / 59. RY*(   3) C   4                    0.96    1.57    0.035
   4. BD (   1) C   1 - C  16        / 68. RY*(   2) C   5                    0.69    1.69    0.031
   4. BD (   1) C   1 - C  16        / 78. RY*(   2) C   6                    0.56    1.58    0.027
   4. BD (   1) C   1 - C  16        /139. BD*(   1) C   1 - H   7            0.94    1.05    0.028
   4. BD (   1) C   1 - C  16        /142. BD*(   2) C   2 - C   4            4.52    0.62    0.048
   4. BD (   1) C   1 - C  16        /149. BD*(   1) C   4 - C  16            1.12    0.94    0.029
   4. BD (   1) C   1 - C  16        /150. BD*(   1) C   5 - H  11            2.14    1.03    0.042
   4. BD (   1) C   1 - C  16        /152. BD*(   1) C   6 - H  13            2.62    1.03    0.047
   4. BD (   1) C   1 - C  16        /154. BD*(   1) H  15 - C  16            0.51    1.04    0.021
   4. BD (   1) C   1 - C  16        /155. BD*(   1) C  16 - H  17            0.55    1.04    0.022
   5. BD (   1) C   2 - C   4        / 47. RY*(   1) C   3                    0.92    1.83    0.037
   5. BD (   1) C   2 - C   4        / 79. RY*(   3) C   6                    0.56    1.49    0.026
   5. BD (   1) C   2 - C   4        /123. RY*(   1) C  16                    0.51    1.97    0.028
   5. BD (   1) C   2 - C   4        /144. BD*(   1) C   2 - H   8            0.93    1.17    0.029
   5. BD (   1) C   2 - C   4        /145. BD*(   1) C   3 - C   4            0.64    1.06    0.023
   5. BD (   1) C   2 - C   4        /148. BD*(   1) C   3 - H  10            0.83    1.15    0.028
   5. BD (   1) C   2 - C   4        /149. BD*(   1) C   4 - C  16            0.64    1.06    0.023
   5. BD (   1) C   2 - C   4        /152. BD*(   1) C   6 - H  13            0.84    1.15    0.028
   5. BD (   1) C   2 - C   4        /154. BD*(   1) H  15 - C  16            1.29    1.16    0.035
   6. BD (   2) C   2 - C   4        / 48. RY*(   2) C   3                    1.25    1.37    0.038
   6. BD (   2) C   2 - C   4        / 78. RY*(   2) C   6                    1.02    1.29    0.033
   6. BD (   2) C   2 - C   4        /124. RY*(   2) C  16                    0.60    1.39    0.026
   6. BD (   2) C   2 - C   4        /138. BD*(   1) C   1 - C   6            0.68    0.60    0.018
   6. BD (   2) C   2 - C   4        /139. BD*(   1) C   1 - H   7            3.42    0.75    0.046
   6. BD (   2) C   2 - C   4        /140. BD*(   1) C   1 - C  16            0.83    0.62    0.021
   6. BD (   2) C   2 - C   4        /143. BD*(   1) C   2 - C   6            1.36    0.64    0.027
   6. BD (   2) C   2 - C   4        /144. BD*(   1) C   2 - H   8            0.79    0.75    0.022
   6. BD (   2) C   2 - C   4        /145. BD*(   1) C   3 - C   4            2.67    0.64    0.037
   6. BD (   2) C   2 - C   4        /146. BD*(   1) C   3 - C   5            2.67    0.57    0.035
   6. BD (   2) C   2 - C   4        /148. BD*(   1) C   3 - H  10            4.46    0.73    0.052
   6. BD (   2) C   2 - C   4        /149. BD*(   1) C   4 - C  16            0.96    0.64    0.022
   6. BD (   2) C   2 - C   4        /151. BD*(   1) C   5 - H  12            1.04    0.73    0.025
   6. BD (   2) C   2 - C   4        /153. BD*(   1) C   6 - H  14            5.12    0.72    0.055
   6. BD (   2) C   2 - C   4        /155. BD*(   1) C  16 - H  17            0.66    0.74    0.020
   7. BD (   1) C   2 - C   6        / 57. RY*(   1) C   4                    2.08    1.32    0.047
   7. BD (   1) C   2 - C   6        /139. BD*(   1) C   1 - H   7            2.17    1.06    0.043
   7. BD (   1) C   2 - C   6        /141. BD*(   1) C   2 - C   4            1.03    1.16    0.031
   7. BD (   1) C   2 - C   6        /142. BD*(   2) C   2 - C   4            0.84    0.64    0.021
   7. BD (   1) C   2 - C   6        /145. BD*(   1) C   3 - C   4            3.31    0.95    0.050
   7. BD (   1) C   2 - C   6        /153. BD*(   1) C   6 - H  14            0.92    1.03    0.027
   8. BD (   1) C   2 - H   8        / 57. RY*(   1) C   4                    0.69    1.26    0.026
   8. BD (   1) C   2 - H   8        / 58. RY*(   2) C   4                    0.95    1.44    0.033
   8. BD (   1) C   2 - H   8        /141. BD*(   1) C   2 - C   4            0.93    1.10    0.028
   8. BD (   1) C   2 - H   8        /142. BD*(   2) C   2 - C   4            2.08    0.57    0.031
   8. BD (   1) C   2 - H   8        /149. BD*(   1) C   4 - C  16            3.74    0.89    0.052
   8. BD (   1) C   2 - H   8        /153. BD*(   1) C   6 - H  14            0.94    0.97    0.027
   9. BD (   1) C   3 - C   4        / 37. RY*(   1) C   2                    1.51    1.54    0.043
   9. BD (   1) C   3 - C   4        /123. RY*(   1) C  16                    0.69    1.87    0.032
   9. BD (   1) C   3 - C   4        /141. BD*(   1) C   2 - C   4            1.10    1.17    0.032
   9. BD (   1) C   3 - C   4        /142. BD*(   2) C   2 - C   4            0.85    0.65    0.021
   9. BD (   1) C   3 - C   4        /143. BD*(   1) C   2 - C   6            1.81    0.96    0.037
   9. BD (   1) C   3 - C   4        /147. BD*(   1) C   3 - H   9            0.55    1.06    0.022
   9. BD (   1) C   3 - C   4        /148. BD*(   1) C   3 - H  10            0.66    1.06    0.024
   9. BD (   1) C   3 - C   4        /151. BD*(   1) C   5 - H  12            0.88    1.05    0.027
   9. BD (   1) C   3 - C   4        /155. BD*(   1) C  16 - H  17            1.47    1.06    0.035
  10. BD (   1) C   3 - C   5        / 28. RY*(   2) C   1                    0.51    1.47    0.025
  10. BD (   1) C   3 - C   5        / 58. RY*(   2) C   4                    0.59    1.46    0.026
  10. BD (   1) C   3 - C   5        /139. BD*(   1) C   1 - H   7            1.24    1.02    0.032
  10. BD (   1) C   3 - C   5        /141. BD*(   1) C   2 - C   4            0.75    1.12    0.026
  10. BD (   1) C   3 - C   5        /142. BD*(   2) C   2 - C   4            8.36    0.60    0.064
  10. BD (   1) C   3 - C   5        /145. BD*(   1) C   3 - C   4            1.18    0.92    0.030
  11. BD (   1) C   3 - H   9        / 57. RY*(   1) C   4                    0.78    1.25    0.028
  11. BD (   1) C   3 - H   9        /137. BD*(   1) C   1 - C   5            0.82    0.83    0.023
  11. BD (   1) C   3 - H   9        /149. BD*(   1) C   4 - C  16            2.26    0.88    0.040
  12. BD (   1) C   3 - H  10        / 59. RY*(   3) C   4                    0.56    1.51    0.026
  12. BD (   1) C   3 - H  10        / 67. RY*(   1) C   5                    0.52    1.57    0.025
  12. BD (   1) C   3 - H  10        /141. BD*(   1) C   2 - C   4            2.35    1.08    0.045
  12. BD (   1) C   3 - H  10        /150. BD*(   1) C   5 - H  11            0.80    0.97    0.025
  13. BD (   1) C   4 - C  16        / 38. RY*(   2) C   2                    1.04    1.25    0.032
  13. BD (   1) C   4 - C  16        / 49. RY*(   3) C   3                    0.54    1.43    0.025
  13. BD (   1) C   4 - C  16        /139. BD*(   1) C   1 - H   7            5.13    1.04    0.065
  13. BD (   1) C   4 - C  16        /140. BD*(   1) C   1 - C  16            0.94    0.91    0.026
  13. BD (   1) C   4 - C  16        /141. BD*(   1) C   2 - C   4            1.00    1.14    0.030
  13. BD (   1) C   4 - C  16        /142. BD*(   2) C   2 - C   4            1.09    0.62    0.024
  13. BD (   1) C   4 - C  16        /143. BD*(   1) C   2 - C   6            0.57    0.93    0.021
  13. BD (   1) C   4 - C  16        /144. BD*(   1) C   2 - H   8            4.72    1.05    0.063
  13. BD (   1) C   4 - C  16        /147. BD*(   1) C   3 - H   9            2.52    1.03    0.046
  13. BD (   1) C   4 - C  16        /155. BD*(   1) C  16 - H  17            0.56    1.04    0.022
  14. BD (   1) C   5 - H  11        / 29. RY*(   3) C   1                    0.60    1.38    0.026
  14. BD (   1) C   5 - H  11        /140. BD*(   1) C   1 - C  16            1.29    0.85    0.030
  14. BD (   1) C   5 - H  11        /148. BD*(   1) C   3 - H  10            0.92    0.97    0.027
  15. BD (   1) C   5 - H  12        /138. BD*(   1) C   1 - C   6            2.71    0.83    0.042
  15. BD (   1) C   5 - H  12        /145. BD*(   1) C   3 - C   4            0.59    0.87    0.020
  16. BD (   1) C   6 - H  13        / 28. RY*(   2) C   1                    0.56    1.43    0.025
  16. BD (   1) C   6 - H  13        / 37. RY*(   1) C   2                    0.63    1.46    0.027
  16. BD (   1) C   6 - H  13        /140. BD*(   1) C   1 - C  16            1.31    0.86    0.030
  16. BD (   1) C   6 - H  13        /141. BD*(   1) C   2 - C   4            1.92    1.08    0.041
  16. BD (   1) C   6 - H  13        /142. BD*(   2) C   2 - C   4            2.45    0.56    0.034
  17. BD (   1) C   6 - H  14        / 37. RY*(   1) C   2                    0.72    1.45    0.029
  17. BD (   1) C   6 - H  14        /137. BD*(   1) C   1 - C   5            2.82    0.82    0.043
  17. BD (   1) C   6 - H  14        /142. BD*(   2) C   2 - C   4            0.59    0.56    0.017
  17. BD (   1) C   6 - H  14        /144. BD*(   1) C   2 - H   8            0.64    0.99    0.023
  18. BD (   1) H  15 - C  16        / 28. RY*(   2) C   1                    0.58    1.43    0.026
  18. BD (   1) H  15 - C  16        / 58. RY*(   2) C   4                    0.54    1.42    0.025
  18. BD (   1) H  15 - C  16        /138. BD*(   1) C   1 - C   6            1.55    0.83    0.032
  18. BD (   1) H  15 - C  16        /141. BD*(   1) C   2 - C   4            1.72    1.08    0.039
  19. BD (   1) C  16 - H  17        /137. BD*(   1) C   1 - C   5            1.60    0.82    0.032
  19. BD (   1) C  16 - H  17        /145. BD*(   1) C   3 - C   4            1.79    0.87    0.035
  20. CR (   1) C   1                / 70. RY*(   4) C   5                    0.56   11.26    0.071
  20. CR (   1) C   1                / 79. RY*(   3) C   6                    0.80   10.87    0.083
  20. CR (   1) C   1                /125. RY*(   3) C  16                    0.67   11.08    0.077
  21. CR (   1) C   2                / 57. RY*(   1) C   4                    3.53   10.79    0.174
  21. CR (   1) C   2                / 78. RY*(   2) C   6                    0.83   11.06    0.085
  21. CR (   1) C   2                /141. BD*(   1) C   2 - C   4            0.58   10.62    0.071
  21. CR (   1) C   2                /142. BD*(   2) C   2 - C   4            3.02   10.10    0.160
  21. CR (   1) C   2                /145. BD*(   1) C   3 - C   4            0.81   10.42    0.082
  22. CR (   1) C   3                / 59. RY*(   3) C   4                    0.77   11.08    0.082
  22. CR (   1) C   3                /141. BD*(   1) C   2 - C   4            0.71   10.65    0.078
  22. CR (   1) C   3                /142. BD*(   2) C   2 - C   4            1.27   10.13    0.104
  23. CR (   1) C   4                / 38. RY*(   2) C   2                    1.74   10.73    0.122
  23. CR (   1) C   4                / 39. RY*(   3) C   2                    0.53   11.20    0.069
  23. CR (   1) C   4                / 48. RY*(   2) C   3                    0.80   11.14    0.084
  23. CR (   1) C   4                /124. RY*(   2) C  16                    0.50   11.16    0.067
  23. CR (   1) C   4                /142. BD*(   2) C   2 - C   4            4.70   10.10    0.199
  23. CR (   1) C   4                /144. BD*(   1) C   2 - H   8            0.68   10.53    0.076
  24. CR (   1) C   5                / 28. RY*(   2) C   1                    0.77   11.00    0.082
  24. CR (   1) C   5                / 49. RY*(   3) C   3                    0.98   10.94    0.093
  25. CR (   1) C   6                / 29. RY*(   3) C   1                    0.81   10.94    0.084
  25. CR (   1) C   6                / 38. RY*(   2) C   2                    0.78   10.76    0.082
  26. CR (   1) C  16                / 29. RY*(   3) C   1                    0.74   10.92    0.080


 Natural Bond Orbitals (Summary):

                                                            Principal Delocalizations
           NBO                        Occupancy    Energy   (geminal,vicinal,remote)
 ====================================================================================
 Molecular unit  1  (C7H10)
     1. BD (   1) C   1 - C   5          1.98070    -0.55016  155(v),153(v),142(r),77(v)
                                                    147(v)
     2. BD (   1) C   1 - C   6          1.97532    -0.54948  154(v),142(v),144(v),151(v)
                                                    67(v),143(g),123(v),139(g)
     3. BD (   1) C   1 - H   7          1.98595    -0.49721  146(v),143(v),149(v)
     4. BD (   1) C   1 - C  16          1.96484    -0.55667  142(v),152(v),150(v),149(g)
                                                    59(v),139(g),68(v),78(v)
                                                    155(g),154(g)
     5. BD (   1) C   2 - C   4          1.98744    -0.67851  154(v),144(g),47(v),152(v)
                                                    148(v),149(g),145(g),79(v)
                                                    123(v)
     6. BD (   2) C   2 - C   4          1.92776    -0.25860  153(v),148(v),139(r),145(g)
                                                    146(v),143(g),48(v),151(r)
                                                    78(v),149(g),140(v),144(g)
                                                    138(v),155(v),124(v)
     7. BD (   1) C   2 - C   6          1.98179    -0.56782  145(v),139(v),57(v),141(g)
                                                    153(g),142(g)
     8. BD (   1) C   2 - H   8          1.98331    -0.50695  149(v),142(g),58(v),153(v)
                                                    141(g),57(v)
     9. BD (   1) C   3 - C   4          1.97965    -0.58052  143(v),37(v),155(v),141(g)
                                                    151(v),142(g),123(v),148(g)
                                                    147(g)
    10. BD (   1) C   3 - C   5          1.95906    -0.53377  142(v),139(v),145(g),141(v)
                                                    58(v),28(v)
    11. BD (   1) C   3 - H   9          1.98777    -0.49603  149(v),137(v),57(v)
    12. BD (   1) C   3 - H  10          1.99064    -0.49268  141(v),150(v),59(v),67(v)
    13. BD (   1) C   4 - C  16          1.96542    -0.55220  139(v),144(v),147(v),142(g)
                                                    38(v),141(g),140(g),143(v)
                                                    155(g),49(v)
    14. BD (   1) C   5 - H  11          1.98852    -0.49142  140(v),148(v),29(v)
    15. BD (   1) C   5 - H  12          1.98329    -0.48915  138(v),145(v)
    16. BD (   1) C   6 - H  13          1.97870    -0.49312  142(v),141(v),140(v),37(v)
                                                    28(v)
    17. BD (   1) C   6 - H  14          1.98224    -0.49103  137(v),37(v),144(v),142(v)
    18. BD (   1) H  15 - C  16          1.98642    -0.49177  141(v),138(v),28(v),58(v)
    19. BD (   1) C  16 - H  17          1.98552    -0.49007  145(v),137(v)
    20. CR (   1) C   1                  1.99923   -10.05836  79(v),125(v),70(v)
    21. CR (   1) C   2                  1.99873   -10.03184  57(v),142(g),78(v),145(v)
                                                    141(g)
    22. CR (   1) C   3                  1.99923   -10.06102  142(v),59(v),141(v)
    23. CR (   1) C   4                  1.99858   -10.03260  142(g),38(v),48(v),144(v)
                                                    39(v),124(v)
    24. CR (   1) C   5                  1.99935   -10.05944  49(v),28(v)
    25. CR (   1) C   6                  1.99930   -10.05674  29(v),38(v)
    26. CR (   1) C  16                  1.99925   -10.03317  29(v)
    27. RY*(   1) C   1                  0.00174     1.31920   
    28. RY*(   2) C   1                  0.00153     0.93733   
    29. RY*(   3) C   1                  0.00139     0.88360   
    30. RY*(   4) C   1                  0.00067     2.02659   
    31. RY*(   5) C   1                  0.00039     1.89417   
    32. RY*(   6) C   1                  0.00034     1.98947   
    33. RY*(   7) C   1                  0.00020     1.95876   
    34. RY*(   8) C   1                  0.00014     2.13739   
    35. RY*(   9) C   1                  0.00008     2.23308   
    36. RY*(  10) C   1                  0.00001     4.16148   
    37. RY*(   1) C   2                  0.00465     0.96214   
    38. RY*(   2) C   2                  0.00165     0.69838   
    39. RY*(   3) C   2                  0.00145     1.16963   
    40. RY*(   4) C   2                  0.00042     1.28327   
    41. RY*(   5) C   2                  0.00027     1.97061   
    42. RY*(   6) C   2                  0.00009     2.14212   
    43. RY*(   7) C   2                  0.00003     2.20952   
    44. RY*(   8) C   2                  0.00003     2.30385   
    45. RY*(   9) C   2                  0.00000     4.01678   
    46. RY*(  10) C   2                  0.00001     2.16100   
    47. RY*(   1) C   3                  0.00366     1.15639   
    48. RY*(   2) C   3                  0.00193     1.11022   
    49. RY*(   3) C   3                  0.00103     0.88132   
    50. RY*(   4) C   3                  0.00041     1.48738   
    51. RY*(   5) C   3                  0.00025     1.85886   
    52. RY*(   6) C   3                  0.00012     1.84274   
    53. RY*(   7) C   3                  0.00006     2.23996   
    54. RY*(   8) C   3                  0.00003     2.42752   
    55. RY*(   9) C   3                  0.00002     2.33142   
    56. RY*(  10) C   3                  0.00000     3.98436   
    57. RY*(   1) C   4                  0.00379     0.75716   
    58. RY*(   2) C   4                  0.00228     0.92937   
    59. RY*(   3) C   4                  0.00167     1.01474   
    60. RY*(   4) C   4                  0.00069     1.66310   
    61. RY*(   5) C   4                  0.00051     2.00508   
    62. RY*(   6) C   4                  0.00022     2.36970   
    63. RY*(   7) C   4                  0.00015     2.14881   
    64. RY*(   8) C   4                  0.00013     2.14673   
    65. RY*(   9) C   4                  0.00005     2.05056   
    66. RY*(  10) C   4                  0.00001     4.29997   
    67. RY*(   1) C   5                  0.00302     1.07449   
    68. RY*(   2) C   5                  0.00169     1.12989   
    69. RY*(   3) C   5                  0.00068     0.97186   
    70. RY*(   4) C   5                  0.00063     1.20472   
    71. RY*(   5) C   5                  0.00026     1.98644   
    72. RY*(   6) C   5                  0.00018     2.13238   
    73. RY*(   7) C   5                  0.00006     2.09115   
    74. RY*(   8) C   5                  0.00002     2.36345   
    75. RY*(   9) C   5                  0.00002     2.41506   
    76. RY*(  10) C   5                  0.00000     3.93795   
    77. RY*(   1) C   6                  0.00308     1.17173   
    78. RY*(   2) C   6                  0.00261     1.02780   
    79. RY*(   3) C   6                  0.00090     0.81500   
    80. RY*(   4) C   6                  0.00048     1.54203   
    81. RY*(   5) C   6                  0.00028     2.11503   
    82. RY*(   6) C   6                  0.00011     2.01897   
    83. RY*(   7) C   6                  0.00006     2.10433   
    84. RY*(   8) C   6                  0.00003     2.25621   
    85. RY*(   9) C   6                  0.00002     2.32331   
    86. RY*(  10) C   6                  0.00000     3.98003   
    87. RY*(   1) H   7                  0.00195     0.60143   
    88. RY*(   2) H   7                  0.00010     2.37806   
    89. RY*(   3) H   7                  0.00007     2.44165   
    90. RY*(   4) H   7                  0.00001     3.03591   
    91. RY*(   1) H   8                  0.00112     0.61241   
    92. RY*(   2) H   8                  0.00014     2.35305   
    93. RY*(   3) H   8                  0.00007     2.39447   
    94. RY*(   4) H   8                  0.00002     3.02458   
    95. RY*(   1) H   9                  0.00106     0.64101   
    96. RY*(   2) H   9                  0.00010     2.30996   
    97. RY*(   3) H   9                  0.00006     2.45322   
    98. RY*(   4) H   9                  0.00001     3.02326   
    99. RY*(   1) H  10                  0.00157     0.64497   
   100. RY*(   2) H  10                  0.00009     2.32156   
   101. RY*(   3) H  10                  0.00006     2.45462   
   102. RY*(   4) H  10                  0.00001     3.02442   
   103. RY*(   1) H  11                  0.00118     0.65297   
   104. RY*(   2) H  11                  0.00009     2.32937   
   105. RY*(   3) H  11                  0.00007     2.42942   
   106. RY*(   4) H  11                  0.00001     3.01526   
   107. RY*(   1) H  12                  0.00121     0.65461   
   108. RY*(   2) H  12                  0.00010     2.32937   
   109. RY*(   3) H  12                  0.00008     2.41877   
   110. RY*(   4) H  12                  0.00001     3.01333   
   111. RY*(   1) H  13                  0.00094     0.65292   
   112. RY*(   2) H  13                  0.00010     2.33257   
   113. RY*(   3) H  13                  0.00008     2.41982   
   114. RY*(   4) H  13                  0.00001     3.01154   
   115. RY*(   1) H  14                  0.00155     0.65851   
   116. RY*(   2) H  14                  0.00009     2.32468   
   117. RY*(   3) H  14                  0.00008     2.45640   
   118. RY*(   4) H  14                  0.00001     3.00789   
   119. RY*(   1) H  15                  0.00101     0.65007   
   120. RY*(   2) H  15                  0.00010     2.31466   
   121. RY*(   3) H  15                  0.00005     2.44371   
   122. RY*(   4) H  15                  0.00001     3.02921   
   123. RY*(   1) C  16                  0.00395     1.28792   
   124. RY*(   2) C  16                  0.00190     1.12979   
   125. RY*(   3) C  16                  0.00077     1.01879   
   126. RY*(   4) C  16                  0.00040     1.30905   
   127. RY*(   5) C  16                  0.00027     1.81392   
   128. RY*(   6) C  16                  0.00010     2.06048   
   129. RY*(   7) C  16                  0.00006     2.18168   
   130. RY*(   8) C  16                  0.00002     2.51878   
   131. RY*(   9) C  16                  0.00002     2.29078   
   132. RY*(  10) C  16                  0.00000     3.91603   
   133. RY*(   1) H  17                  0.00105     0.65286   
   134. RY*(   2) H  17                  0.00010     2.32214   
   135. RY*(   3) H  17                  0.00005     2.44845   
   136. RY*(   4) H  17                  0.00001     3.03363   
   137. BD*(   1) C   1 - C   5          0.01764     0.33333   
   138. BD*(   1) C   1 - C   6          0.01624     0.33823   
   139. BD*(   1) C   1 - H   7          0.02401     0.49084   
   140. BD*(   1) C   1 - C  16          0.01096     0.36198   
   141. BD*(   1) C   2 - C   4          0.01508     0.58831   
   142. BD*(   2) C   2 - C   4          0.08990     0.06781   
   143. BD*(   1) C   2 - C   6          0.01389     0.38123   
   144. BD*(   1) C   2 - H   8          0.01604     0.49540   
   145. BD*(   1) C   3 - C   4          0.01906     0.38455   
   146. BD*(   1) C   3 - C   5          0.01703     0.31346   
   147. BD*(   1) C   3 - H   9          0.00991     0.47778   
   148. BD*(   1) C   3 - H  10          0.01824     0.47541   
   149. BD*(   1) C   4 - C  16          0.02173     0.38193   
   150. BD*(   1) C   5 - H  11          0.00949     0.47414   
   151. BD*(   1) C   5 - H  12          0.00942     0.47297   
   152. BD*(   1) C   6 - H  13          0.01070     0.47043   
   153. BD*(   1) C   6 - H  14          0.02101     0.46321   
   154. BD*(   1) H  15 - C  16          0.01121     0.47847   
   155. BD*(   1) C  16 - H  17          0.01229     0.48326   
       -------------------------------
              Total Lewis   51.56802  ( 99.1693%)
        Valence non-Lewis    0.36386  (  0.6997%)
        Rydberg non-Lewis    0.06812  (  0.1310%)
       -------------------------------
            Total unit  1   52.00000  (100.0000%)
           Charge unit  1    0.00000
 1\1\GINC-N1979\FOpt\RB3LYP\6-31G(d,p)\C7H10\JIAMINGD\09-Apr-2025\0\\# 
 opt freq b3lyp/6-31g(d,p) geom=connectivity pop=nboread\\M0001\\0,1\C,
 0.4457435533,-0.1310971337,-0.9498987798\C,-0.5864216436,-1.2006291622
 ,0.8502548603\C,-0.4566559913,1.2006380058,1.0365375562\C,0.2012441062
 ,-0.1552751337,1.2132687247\C,-0.447069228,1.1245178719,-0.5703582018\
 C,-0.2607309444,-1.5024415525,-0.6194653159\H,0.8692503711,-0.05609730
 78,-1.9600004238\H,-1.6082841612,-1.3028038027,1.2104717386\H,-1.47583
 01631,1.2576624801,1.426227642\H,0.1189817809,2.0537527236,1.410445171
 5\H,-1.4686080619,1.0375853396,-0.9553799822\H,-0.0015729751,2.0269862
 856,-1.002781983\H,-1.1959237216,-1.6814275737,-1.1632164639\H,0.40955
 24267,-2.3445945759,-0.8440984433\H,2.0075943853,0.7880411526,0.344840
 4783\C,1.400581061,-0.1181254774,0.2535673209\H,2.0481491857,-0.996692
 1498,0.3195861011\\Version=ES64L-G16RevA.03\State=1-A\HF=-272.6630482\
 RMSD=8.215e-09\RMSF=2.591e-05\Dipole=-0.1323221,0.1981542,-0.3752127\Q
 uadrupole=1.1805599,0.2003734,-1.3809333,0.2226959,-0.3774285,0.933658
 5\PG=C01 [X(C7H10)]\\@


 IT MATTERS NOT HOW DEEP YOU PLOW,
 BUT HOW LONG YOU STAY IN THE FURROW.
 Job cpu time:       0 days  0 hours  8 minutes 22.1 seconds.
 Elapsed time:       0 days  0 hours  1 minutes  3.3 seconds.
 File lengths (MBytes):  RWF=     20 Int=      0 D2E=      0 Chk=      3 Scr=      1
 Normal termination of Gaussian 16 at Wed Apr  9 15:59:06 2025.
 Link1:  Proceeding to internal job step number  2.
 ----------------------------------------------------------------------
 #N Geom=AllCheck Guess=TCheck SCRF=Check GenChk RB3LYP/6-31G(d,p) Freq
 ----------------------------------------------------------------------
 1/10=4,29=7,30=1,38=1,40=1/1,3;
 2/12=2,40=1/2;
 3/5=1,6=6,7=101,11=2,14=-4,25=1,30=1,70=2,71=2,74=-5,116=1,140=1/1,2,3;
 4/5=101/1;
 5/5=2,38=6,98=1/2;
 8/6=4,10=90,11=11/1;
 11/6=1,8=1,9=11,15=111,16=1/1,2,10;
 10/6=1/2;
 6/7=2,8=2,9=2,10=2,28=1,40=2/1,7;
 7/8=1,10=1,25=1/1,2,3,16;
 1/10=4,30=1/3;
 99//99;
 Structure from the checkpoint file:  "abo221-1.chk"
 -----
 M0001
 -----
 Charge =  0 Multiplicity = 1
 Redundant internal coordinates found in file.  (old form).
 C,0,0.4457435533,-0.1310971337,-0.9498987798
 C,0,-0.5864216436,-1.2006291622,0.8502548603
 C,0,-0.4566559913,1.2006380058,1.0365375562
 C,0,0.2012441062,-0.1552751337,1.2132687247
 C,0,-0.447069228,1.1245178719,-0.5703582018
 C,0,-0.2607309444,-1.5024415525,-0.6194653159
 H,0,0.8692503711,-0.0560973078,-1.9600004238
 H,0,-1.6082841612,-1.3028038027,1.2104717386
 H,0,-1.4758301631,1.2576624801,1.426227642
 H,0,0.1189817809,2.0537527236,1.4104451715
 H,0,-1.4686080619,1.0375853396,-0.9553799822
 H,0,-0.0015729751,2.0269862856,-1.002781983
 H,0,-1.1959237216,-1.6814275737,-1.1632164639
 H,0,0.4095524267,-2.3445945759,-0.8440984433
 H,0,2.0075943853,0.7880411526,0.3448404783
 C,0,1.400581061,-0.1181254774,0.2535673209
 H,0,2.0481491857,-0.9966921498,0.3195861011
 Recover connectivity data from disk.

 GradGradGradGradGradGradGradGradGradGradGradGradGradGradGradGradGradGrad
 Berny optimization.
 Initialization pass.
                           ----------------------------
                           !    Initial Parameters    !
                           ! (Angstroms and Degrees)  !
 --------------------------                            --------------------------
 ! Name  Definition              Value          Derivative Info.                !
 --------------------------------------------------------------------------------
 ! R1    R(1,5)                  1.5867         calculate D2E/DX2 analytically  !
 ! R2    R(1,6)                  1.5776         calculate D2E/DX2 analytically  !
 ! R3    R(1,7)                  1.0979         calculate D2E/DX2 analytically  !
 ! R4    R(1,16)                 1.5363         calculate D2E/DX2 analytically  !
 ! R5    R(2,4)                  1.3583         calculate D2E/DX2 analytically  !
 ! R6    R(2,6)                  1.5353         calculate D2E/DX2 analytically  !
 ! R7    R(2,8)                  1.0883         calculate D2E/DX2 analytically  !
 ! R8    R(3,4)                  1.5174         calculate D2E/DX2 analytically  !
 ! R9    R(3,5)                  1.6087         calculate D2E/DX2 analytically  !
 ! R10   R(3,9)                  1.0926         calculate D2E/DX2 analytically  !
 ! R11   R(3,10)                 1.095          calculate D2E/DX2 analytically  !
 ! R12   R(4,16)                 1.5365         calculate D2E/DX2 analytically  !
 ! R13   R(5,11)                 1.0951         calculate D2E/DX2 analytically  !
 ! R14   R(5,12)                 1.0954         calculate D2E/DX2 analytically  !
 ! R15   R(6,13)                 1.0965         calculate D2E/DX2 analytically  !
 ! R16   R(6,14)                 1.0995         calculate D2E/DX2 analytically  !
 ! R17   R(15,16)                1.0945         calculate D2E/DX2 analytically  !
 ! R18   R(16,17)                1.0934         calculate D2E/DX2 analytically  !
 ! A1    A(5,1,6)              112.6924         calculate D2E/DX2 analytically  !
 ! A2    A(5,1,7)              112.5241         calculate D2E/DX2 analytically  !
 ! A3    A(5,1,16)              98.9548         calculate D2E/DX2 analytically  !
 ! A4    A(6,1,7)              115.1404         calculate D2E/DX2 analytically  !
 ! A5    A(6,1,16)              96.9837         calculate D2E/DX2 analytically  !
 ! A6    A(7,1,16)             118.7119         calculate D2E/DX2 analytically  !
 ! A7    A(4,2,6)              106.5057         calculate D2E/DX2 analytically  !
 ! A8    A(4,2,8)              121.8898         calculate D2E/DX2 analytically  !
 ! A9    A(6,2,8)              119.8394         calculate D2E/DX2 analytically  !
 ! A10   A(4,3,5)               94.0985         calculate D2E/DX2 analytically  !
 ! A11   A(4,3,9)              114.1744         calculate D2E/DX2 analytically  !
 ! A12   A(4,3,10)             115.3719         calculate D2E/DX2 analytically  !
 ! A13   A(5,3,9)              111.3631         calculate D2E/DX2 analytically  !
 ! A14   A(5,3,10)             112.0132         calculate D2E/DX2 analytically  !
 ! A15   A(9,3,10)             109.1424         calculate D2E/DX2 analytically  !
 ! A16   A(2,4,3)              113.9003         calculate D2E/DX2 analytically  !
 ! A17   A(2,4,16)             107.7175         calculate D2E/DX2 analytically  !
 ! A18   A(3,4,16)             104.1272         calculate D2E/DX2 analytically  !
 ! A19   A(1,5,3)              106.2435         calculate D2E/DX2 analytically  !
 ! A20   A(1,5,11)             112.2065         calculate D2E/DX2 analytically  !
 ! A21   A(1,5,12)             109.1887         calculate D2E/DX2 analytically  !
 ! A22   A(3,5,11)             110.4487         calculate D2E/DX2 analytically  !
 ! A23   A(3,5,12)             110.9623         calculate D2E/DX2 analytically  !
 ! A24   A(11,5,12)            107.8167         calculate D2E/DX2 analytically  !
 ! A25   A(1,6,2)               97.1588         calculate D2E/DX2 analytically  !
 ! A26   A(1,6,13)             114.8322         calculate D2E/DX2 analytically  !
 ! A27   A(1,6,14)             110.4871         calculate D2E/DX2 analytically  !
 ! A28   A(2,6,13)             109.0185         calculate D2E/DX2 analytically  !
 ! A29   A(2,6,14)             118.3886         calculate D2E/DX2 analytically  !
 ! A30   A(13,6,14)            107.0734         calculate D2E/DX2 analytically  !
 ! A31   A(1,16,4)              90.2261         calculate D2E/DX2 analytically  !
 ! A32   A(1,16,15)            114.6461         calculate D2E/DX2 analytically  !
 ! A33   A(1,16,17)            114.1169         calculate D2E/DX2 analytically  !
 ! A34   A(4,16,15)            113.6304         calculate D2E/DX2 analytically  !
 ! A35   A(4,16,17)            113.9            calculate D2E/DX2 analytically  !
 ! A36   A(15,16,17)           109.3748         calculate D2E/DX2 analytically  !
 ! D1    D(6,1,5,3)             71.6632         calculate D2E/DX2 analytically  !
 ! D2    D(6,1,5,11)           -49.1329         calculate D2E/DX2 analytically  !
 ! D3    D(6,1,5,12)          -168.6048         calculate D2E/DX2 analytically  !
 ! D4    D(7,1,5,3)           -156.1211         calculate D2E/DX2 analytically  !
 ! D5    D(7,1,5,11)            83.0828         calculate D2E/DX2 analytically  !
 ! D6    D(7,1,5,12)           -36.3891         calculate D2E/DX2 analytically  !
 ! D7    D(16,1,5,3)           -29.8332         calculate D2E/DX2 analytically  !
 ! D8    D(16,1,5,11)         -150.6293         calculate D2E/DX2 analytically  !
 ! D9    D(16,1,5,12)           89.8988         calculate D2E/DX2 analytically  !
 ! D10   D(5,1,6,2)            -52.9164         calculate D2E/DX2 analytically  !
 ! D11   D(5,1,6,13)            61.919          calculate D2E/DX2 analytically  !
 ! D12   D(5,1,6,14)          -176.8662         calculate D2E/DX2 analytically  !
 ! D13   D(7,1,6,2)            176.1714         calculate D2E/DX2 analytically  !
 ! D14   D(7,1,6,13)           -68.9931         calculate D2E/DX2 analytically  !
 ! D15   D(7,1,6,14)            52.2216         calculate D2E/DX2 analytically  !
 ! D16   D(16,1,6,2)            49.863          calculate D2E/DX2 analytically  !
 ! D17   D(16,1,6,13)          164.6985         calculate D2E/DX2 analytically  !
 ! D18   D(16,1,6,14)          -74.0868         calculate D2E/DX2 analytically  !
 ! D19   D(5,1,16,4)            54.7513         calculate D2E/DX2 analytically  !
 ! D20   D(5,1,16,15)          -61.5329         calculate D2E/DX2 analytically  !
 ! D21   D(5,1,16,17)          171.2167         calculate D2E/DX2 analytically  !
 ! D22   D(6,1,16,4)           -59.6273         calculate D2E/DX2 analytically  !
 ! D23   D(6,1,16,15)         -175.9115         calculate D2E/DX2 analytically  !
 ! D24   D(6,1,16,17)           56.838          calculate D2E/DX2 analytically  !
 ! D25   D(7,1,16,4)           176.654          calculate D2E/DX2 analytically  !
 ! D26   D(7,1,16,15)           60.3698         calculate D2E/DX2 analytically  !
 ! D27   D(7,1,16,17)          -66.8807         calculate D2E/DX2 analytically  !
 ! D28   D(6,2,4,3)             92.6828         calculate D2E/DX2 analytically  !
 ! D29   D(6,2,4,16)           -22.2676         calculate D2E/DX2 analytically  !
 ! D30   D(8,2,4,3)            -50.0272         calculate D2E/DX2 analytically  !
 ! D31   D(8,2,4,16)          -164.9776         calculate D2E/DX2 analytically  !
 ! D32   D(4,2,6,1)            -17.3379         calculate D2E/DX2 analytically  !
 ! D33   D(4,2,6,13)          -136.7437         calculate D2E/DX2 analytically  !
 ! D34   D(4,2,6,14)           100.6214         calculate D2E/DX2 analytically  !
 ! D35   D(8,2,6,1)            126.29           calculate D2E/DX2 analytically  !
 ! D36   D(8,2,6,13)             6.8841         calculate D2E/DX2 analytically  !
 ! D37   D(8,2,6,14)          -115.7507         calculate D2E/DX2 analytically  !
 ! D38   D(5,3,4,2)            -68.8607         calculate D2E/DX2 analytically  !
 ! D39   D(5,3,4,16)            48.1901         calculate D2E/DX2 analytically  !
 ! D40   D(9,3,4,2)             46.7645         calculate D2E/DX2 analytically  !
 ! D41   D(9,3,4,16)           163.8153         calculate D2E/DX2 analytically  !
 ! D42   D(10,3,4,2)           174.4035         calculate D2E/DX2 analytically  !
 ! D43   D(10,3,4,16)          -68.5457         calculate D2E/DX2 analytically  !
 ! D44   D(4,3,5,1)             -9.9641         calculate D2E/DX2 analytically  !
 ! D45   D(4,3,5,11)           111.9582         calculate D2E/DX2 analytically  !
 ! D46   D(4,3,5,12)          -128.5339         calculate D2E/DX2 analytically  !
 ! D47   D(9,3,5,1)           -127.926          calculate D2E/DX2 analytically  !
 ! D48   D(9,3,5,11)            -6.0037         calculate D2E/DX2 analytically  !
 ! D49   D(9,3,5,12)           113.5042         calculate D2E/DX2 analytically  !
 ! D50   D(10,3,5,1)           109.5305         calculate D2E/DX2 analytically  !
 ! D51   D(10,3,5,11)         -128.5473         calculate D2E/DX2 analytically  !
 ! D52   D(10,3,5,12)           -9.0394         calculate D2E/DX2 analytically  !
 ! D53   D(2,4,16,1)            52.6827         calculate D2E/DX2 analytically  !
 ! D54   D(2,4,16,15)          169.8704         calculate D2E/DX2 analytically  !
 ! D55   D(2,4,16,17)          -63.9759         calculate D2E/DX2 analytically  !
 ! D56   D(3,4,16,1)           -68.582          calculate D2E/DX2 analytically  !
 ! D57   D(3,4,16,15)           48.6058         calculate D2E/DX2 analytically  !
 ! D58   D(3,4,16,17)          174.7594         calculate D2E/DX2 analytically  !
 --------------------------------------------------------------------------------
 Trust Radius=3.00D-01 FncErr=1.00D-07 GrdErr=1.00D-07 EigMax=2.50D+02 EigMin=1.00D-04
 Number of steps in this run=      2 maximum allowed number of steps=      2.
 GradGradGradGradGradGradGradGradGradGradGradGradGradGradGradGradGradGrad

                          Input orientation:                          
 ---------------------------------------------------------------------
 Center     Atomic      Atomic             Coordinates (Angstroms)
 Number     Number       Type             X           Y           Z
 ---------------------------------------------------------------------
      1          6           0        0.445744   -0.131097   -0.949899
      2          6           0       -0.586422   -1.200629    0.850255
      3          6           0       -0.456656    1.200638    1.036538
      4          6           0        0.201244   -0.155275    1.213269
      5          6           0       -0.447069    1.124518   -0.570358
      6          6           0       -0.260731   -1.502442   -0.619465
      7          1           0        0.869250   -0.056097   -1.960000
      8          1           0       -1.608284   -1.302804    1.210472
      9          1           0       -1.475830    1.257662    1.426228
     10          1           0        0.118982    2.053753    1.410445
     11          1           0       -1.468608    1.037585   -0.955380
     12          1           0       -0.001573    2.026986   -1.002782
     13          1           0       -1.195924   -1.681428   -1.163216
     14          1           0        0.409552   -2.344595   -0.844098
     15          1           0        2.007594    0.788041    0.344840
     16          6           0        1.400581   -0.118125    0.253567
     17          1           0        2.048149   -0.996692    0.319586
 ---------------------------------------------------------------------
                    Distance matrix (angstroms):
                    1          2          3          4          5
     1  C    0.000000
     2  C    2.334484   0.000000
     3  C    2.556125   2.411975   0.000000
     4  C    2.177076   1.358294   1.517421   0.000000
     5  C    1.586737   2.728346   1.608726   2.288997   0.000000
     6  C    1.577618   1.535331   3.176062   2.321033   2.634018
     7  H    1.097856   3.365482   3.509509   3.244334   2.248923
     8  H    3.202987   1.088301   2.761109   2.142714   3.226711
     9  H    3.356646   2.676937   1.092624   2.203253   2.249985
    10  H    3.232888   3.376745   1.094975   2.219335   2.259972
    11  H    2.242898   3.008018   2.240172   2.985692   1.095144
    12  H    2.204589   3.767399   2.246948   3.116774   1.095402
    13  H    2.268061   2.157945   3.700235   3.151016   2.964050
    14  H    2.216320   2.274083   4.105579   3.011523   3.583780
    15  H    2.227228   3.307442   2.592530   2.215156   2.641246
    16  C    1.536299   2.340092   2.408632   1.536495   2.374200
    17  H    2.220034   2.695211   3.408273   2.217591   3.393766
                    6          7          8          9         10
     6  C    0.000000
     7  H    2.272840   0.000000
     8  H    2.281321   4.212404   0.000000
     9  H    3.644105   4.323414   2.572952   0.000000
    10  H    4.112327   4.046514   3.780200   1.782536   0.000000
    11  H    2.832586   2.769654   3.191840   2.391765   3.024924
    12  H    3.559629   2.452313   4.309004   2.943702   2.416385
    13  H    1.096488   2.746180   2.438810   3.927062   4.722741
    14  H    1.099528   2.587234   3.062393   4.656748   4.951046
    15  H    3.364743   2.705677   4.265622   3.677525   2.510856
    16  C    2.332054   2.277288   3.372299   3.397303   2.774512
    17  H    2.543330   2.733320   3.775829   4.327263   3.770527
                   11         12         13         14         15
    11  H    0.000000
    12  H    1.770128   0.000000
    13  H    2.740544   3.899301   0.000000
    14  H    3.870273   4.393737   1.766120   0.000000
    15  H    3.719789   2.718055   4.316832   3.712239   0.000000
    16  C    3.321064   2.854112   3.345598   2.672858   1.094502
    17  H    4.258099   3.884926   3.632021   2.419918   1.785373
                   16         17
    16  C    0.000000
    17  H    1.093427   0.000000
 Stoichiometry    C7H10
 Framework group  C1[X(C7H10)]
 Deg. of freedom    45
 Full point group                 C1      NOp   1
 Largest Abelian subgroup         C1      NOp   1
 Largest concise Abelian subgroup C1      NOp   1
                         Standard orientation:                         
 ---------------------------------------------------------------------
 Center     Atomic      Atomic             Coordinates (Angstroms)
 Number     Number       Type             X           Y           Z
 ---------------------------------------------------------------------
      1          6           0       -0.450175   -1.047025   -0.126298
      2          6           0       -0.747022    1.268509   -0.124879
      3          6           0        1.552277    0.541095   -0.083440
      4          6           0        0.270815    0.846773    0.669543
      5          6           0        0.946545   -0.754462   -0.820068
      6          6           0       -1.551959    0.017179   -0.503684
      7          1           0       -0.759570   -2.095327   -0.229380
      8          1           0       -0.616046    2.068483   -0.851024
      9          1           0        1.841996    1.309597   -0.804060
     10          1           0        2.415756    0.291450    0.541900
     11          1           0        0.844413   -0.570711   -1.894845
     12          1           0        1.602303   -1.622081   -0.689200
     13          1           0       -1.802130    0.062577   -1.570286
     14          1           0       -2.486315   -0.187369    0.038626
     15          1           0        0.677389   -1.017837    1.794194
     16          6           0       -0.138720   -0.503968    1.276663
     17          1           0       -1.008355   -0.447387    1.937054
 ---------------------------------------------------------------------
 Rotational constants (GHZ):           4.1750904           3.2651370           2.9211330
 Standard basis: 6-31G(d,p) (6D, 7F)
 There are   155 symmetry adapted cartesian basis functions of A   symmetry.
 There are   155 symmetry adapted basis functions of A   symmetry.
   155 basis functions,   266 primitive gaussians,   155 cartesian basis functions
    26 alpha electrons       26 beta electrons
       nuclear repulsion energy       306.7181313287 Hartrees.
 NAtoms=   17 NActive=   17 NUniq=   17 SFac= 1.00D+00 NAtFMM=   60 NAOKFM=F Big=F
 Integral buffers will be    131072 words long.
 Raffenetti 2 integral format.
 Two-electron integral symmetry is turned on.
 One-electron integrals computed using PRISM.
 NBasis=   155 RedAO= T EigKep=  1.74D-03  NBF=   155
 NBsUse=   155 1.00D-06 EigRej= -1.00D+00 NBFU=   155
 Initial guess from the checkpoint file:  "abo221-1.chk"
 B after Tr=    -0.000000    0.000000    0.000000
         Rot=    1.000000    0.000000   -0.000000    0.000000 Ang=   0.00 deg.
 Requested convergence on RMS density matrix=1.00D-08 within 128 cycles.
 Requested convergence on MAX density matrix=1.00D-06.
 Requested convergence on             energy=1.00D-06.
 No special actions if energy rises.
 SCF Done:  E(RB3LYP) =  -272.663048250     A.U. after    1 cycles
            NFock=  1  Conv=0.62D-08     -V/T= 2.0098
 DoSCS=F DFT=T ScalE2(SS,OS)=  1.000000  1.000000
 Range of M.O.s used for correlation:     1   155
 NBasis=   155 NAE=    26 NBE=    26 NFC=     0 NFV=     0
 NROrb=    155 NOA=    26 NOB=    26 NVA=   129 NVB=   129
 Symmetrizing basis deriv contribution to polar:
 IMax=3 JMax=2 DiffMx= 0.00D+00
 G2DrvN: will do    18 centers at a time, making    1 passes.
 Calling FoFCou, ICntrl=  3107 FMM=F I1Cent=   0 AccDes= 0.00D+00.
 End of G2Drv F.D. properties file   721 does not exist.
 End of G2Drv F.D. properties file   722 does not exist.
 End of G2Drv F.D. properties file   788 does not exist.
          IDoAtm=11111111111111111
          Differentiating once with respect to electric field.
                with respect to dipole field.
          Differentiating once with respect to nuclear coordinates.
 Keep R1 ints in memory in canonical form, NReq=80917422.
          There are    54 degrees of freedom in the 1st order CPHF.  IDoFFX=6 NUNeed=     3.
     51 vectors produced by pass  0 Test12= 6.21D-15 1.85D-09 XBig12= 8.01D+01 5.74D+00.
 AX will form    51 AO Fock derivatives at one time.
     51 vectors produced by pass  1 Test12= 6.21D-15 1.85D-09 XBig12= 2.16D+01 1.10D+00.
     51 vectors produced by pass  2 Test12= 6.21D-15 1.85D-09 XBig12= 2.70D-01 7.53D-02.
     51 vectors produced by pass  3 Test12= 6.21D-15 1.85D-09 XBig12= 4.25D-04 2.67D-03.
     51 vectors produced by pass  4 Test12= 6.21D-15 1.85D-09 XBig12= 4.82D-07 8.92D-05.
     26 vectors produced by pass  5 Test12= 6.21D-15 1.85D-09 XBig12= 5.65D-10 2.62D-06.
      3 vectors produced by pass  6 Test12= 6.21D-15 1.85D-09 XBig12= 4.89D-13 9.75D-08.
      1 vectors produced by pass  7 Test12= 6.21D-15 1.85D-09 XBig12= 3.66D-16 2.67D-09.
 InvSVY:  IOpt=1 It=  1 EMax= 7.99D-15
 Solved reduced A of dimension   285 with    54 vectors.
 Isotropic polarizability for W=    0.000000       68.00 Bohr**3.
 End of Minotr F.D. properties file   721 does not exist.
 End of Minotr F.D. properties file   722 does not exist.
 End of Minotr F.D. properties file   788 does not exist.

 **********************************************************************

            Population analysis using the SCF density.

 **********************************************************************

 Orbital symmetries:
       Occupied  (A) (A) (A) (A) (A) (A) (A) (A) (A) (A) (A) (A)
                 (A) (A) (A) (A) (A) (A) (A) (A) (A) (A) (A) (A)
                 (A) (A)
       Virtual   (A) (A) (A) (A) (A) (A) (A) (A) (A) (A) (A) (A)
                 (A) (A) (A) (A) (A) (A) (A) (A) (A) (A) (A) (A)
                 (A) (A) (A) (A) (A) (A) (A) (A) (A) (A) (A) (A)
                 (A) (A) (A) (A) (A) (A) (A) (A) (A) (A) (A) (A)
                 (A) (A) (A) (A) (A) (A) (A) (A) (A) (A) (A) (A)
                 (A) (A) (A) (A) (A) (A) (A) (A) (A) (A) (A) (A)
                 (A) (A) (A) (A) (A) (A) (A) (A) (A) (A) (A) (A)
                 (A) (A) (A) (A) (A) (A) (A) (A) (A) (A) (A) (A)
                 (A) (A) (A) (A) (A) (A) (A) (A) (A) (A) (A) (A)
                 (A) (A) (A) (A) (A) (A) (A) (A) (A) (A) (A) (A)
                 (A) (A) (A) (A) (A) (A) (A) (A) (A)
 The electronic state is 1-A.
 Alpha  occ. eigenvalues --  -10.19444 -10.19424 -10.19025 -10.18856 -10.18048
 Alpha  occ. eigenvalues --  -10.17670 -10.17371  -0.87795  -0.73775  -0.71117
 Alpha  occ. eigenvalues --   -0.68412  -0.60252  -0.54769  -0.51118  -0.47670
 Alpha  occ. eigenvalues --   -0.45539  -0.44679  -0.40408  -0.37097  -0.36139
 Alpha  occ. eigenvalues --   -0.34329  -0.33397  -0.32744  -0.32311  -0.30181
 Alpha  occ. eigenvalues --   -0.19928
 Alpha virt. eigenvalues --   -0.03276   0.09045   0.12114   0.12714   0.14161
 Alpha virt. eigenvalues --    0.15483   0.16152   0.16892   0.18089   0.18116
 Alpha virt. eigenvalues --    0.19911   0.21097   0.22394   0.23029   0.24886
 Alpha virt. eigenvalues --    0.25328   0.29741   0.32745   0.38389   0.49930
 Alpha virt. eigenvalues --    0.52507   0.54299   0.54793   0.55942   0.57992
 Alpha virt. eigenvalues --    0.59746   0.60334   0.62694   0.63850   0.65725
 Alpha virt. eigenvalues --    0.66225   0.67729   0.73116   0.73780   0.76006
 Alpha virt. eigenvalues --    0.77900   0.81561   0.82947   0.84121   0.85436
 Alpha virt. eigenvalues --    0.86123   0.87890   0.88853   0.91373   0.92570
 Alpha virt. eigenvalues --    0.93743   0.94792   0.96192   1.00437   1.05394
 Alpha virt. eigenvalues --    1.14500   1.19604   1.23709   1.26609   1.39059
 Alpha virt. eigenvalues --    1.41630   1.46455   1.49833   1.58953   1.60318
 Alpha virt. eigenvalues --    1.63035   1.68950   1.71267   1.73704   1.76717
 Alpha virt. eigenvalues --    1.78454   1.82168   1.86323   1.88105   1.90764
 Alpha virt. eigenvalues --    1.91338   1.96655   2.00533   2.01193   2.04362
 Alpha virt. eigenvalues --    2.05629   2.10710   2.11832   2.13766   2.15152
 Alpha virt. eigenvalues --    2.17848   2.20867   2.25238   2.27696   2.28326
 Alpha virt. eigenvalues --    2.32534   2.34296   2.36104   2.37386   2.40219
 Alpha virt. eigenvalues --    2.43086   2.44143   2.46411   2.48289   2.50667
 Alpha virt. eigenvalues --    2.54252   2.57926   2.60499   2.63792   2.65839
 Alpha virt. eigenvalues --    2.69608   2.72127   2.72341   2.77502   2.79364
 Alpha virt. eigenvalues --    2.80607   2.82506   2.89614   2.91745   2.97681
 Alpha virt. eigenvalues --    3.00412   3.03489   3.22244   3.27400   3.30275
 Alpha virt. eigenvalues --    3.34554   3.37491   3.40746   3.43512   3.49368
 Alpha virt. eigenvalues --    3.52546   3.53087   4.34983   4.44264   4.47298
 Alpha virt. eigenvalues --    4.55909   4.73528   4.73679   4.86059
          Condensed to atoms (all electrons):
               1          2          3          4          5          6
     1  C    4.976956  -0.079804  -0.052512  -0.074066   0.387038   0.400887
     2  C   -0.079804   5.048939  -0.066337   0.641598  -0.053279   0.345191
     3  C   -0.052512  -0.066337   4.948474   0.396886   0.372038   0.006598
     4  C   -0.074066   0.641598   0.396886   4.998381  -0.100224  -0.111917
     5  C    0.387038  -0.053279   0.372038  -0.100224   5.062229  -0.028681
     6  C    0.400887   0.345191   0.006598  -0.111917  -0.028681   5.023392
     7  H    0.350537   0.009226   0.003718   0.012288  -0.039752  -0.040085
     8  H    0.003139   0.377384  -0.008111  -0.043602  -0.001596  -0.052144
     9  H    0.002720  -0.005879   0.373023  -0.028241  -0.030770  -0.000127
    10  H   -0.000059   0.008071   0.363206  -0.027873  -0.043856  -0.000682
    11  H   -0.034650   0.005372  -0.030821   0.002757   0.369277  -0.007772
    12  H   -0.030794   0.002084  -0.030515   0.004968   0.364275   0.003055
    13  H   -0.031396  -0.032182  -0.000369   0.003777  -0.003811   0.372100
    14  H   -0.040098  -0.023720  -0.000214   0.003725   0.003207   0.352062
    15  H   -0.029765   0.006620  -0.005820  -0.033307  -0.003663   0.005936
    16  C    0.357806  -0.089560  -0.079213   0.369258  -0.074958  -0.075258
    17  H   -0.032757  -0.005613   0.004562  -0.024407   0.006720  -0.003136
               7          8          9         10         11         12
     1  C    0.350537   0.003139   0.002720  -0.000059  -0.034650  -0.030794
     2  C    0.009226   0.377384  -0.005879   0.008071   0.005372   0.002084
     3  C    0.003718  -0.008111   0.373023   0.363206  -0.030821  -0.030515
     4  C    0.012288  -0.043602  -0.028241  -0.027873   0.002757   0.004968
     5  C   -0.039752  -0.001596  -0.030770  -0.043856   0.369277   0.364275
     6  C   -0.040085  -0.052144  -0.000127  -0.000682  -0.007772   0.003055
     7  H    0.671113  -0.000065  -0.000055   0.000097   0.002131  -0.000954
     8  H   -0.000065   0.632304   0.005277   0.000168   0.000144   0.000041
     9  H   -0.000055   0.005277   0.618377  -0.036366  -0.007401   0.003187
    10  H    0.000097   0.000168  -0.036366   0.644506   0.004073  -0.005572
    11  H    0.002131   0.000144  -0.007401   0.004073   0.626341  -0.033976
    12  H   -0.000954   0.000041   0.003187  -0.005572  -0.033976   0.625096
    13  H   -0.000385  -0.004936  -0.000064   0.000008   0.002989  -0.000105
    14  H    0.002234   0.003145   0.000003   0.000034   0.000149  -0.000078
    15  H   -0.001344  -0.000185   0.000126   0.002510   0.000010   0.001640
    16  C   -0.032891   0.007376   0.006135  -0.004144   0.005214  -0.002094
    17  H   -0.000855  -0.000058  -0.000182   0.000051  -0.000222  -0.000137
              13         14         15         16         17
     1  C   -0.031396  -0.040098  -0.029765   0.357806  -0.032757
     2  C   -0.032182  -0.023720   0.006620  -0.089560  -0.005613
     3  C   -0.000369  -0.000214  -0.005820  -0.079213   0.004562
     4  C    0.003777   0.003725  -0.033307   0.369258  -0.024407
     5  C   -0.003811   0.003207  -0.003663  -0.074958   0.006720
     6  C    0.372100   0.352062   0.005936  -0.075258  -0.003136
     7  H   -0.000385   0.002234  -0.001344  -0.032891  -0.000855
     8  H   -0.004936   0.003145  -0.000185   0.007376  -0.000058
     9  H   -0.000064   0.000003   0.000126   0.006135  -0.000182
    10  H    0.000008   0.000034   0.002510  -0.004144   0.000051
    11  H    0.002989   0.000149   0.000010   0.005214  -0.000222
    12  H   -0.000105  -0.000078   0.001640  -0.002094  -0.000137
    13  H    0.626141  -0.035171  -0.000235   0.005870   0.000073
    14  H   -0.035171   0.631293   0.000041  -0.003315   0.003898
    15  H   -0.000235   0.000041   0.628955   0.374381  -0.035595
    16  C    0.005870  -0.003315   0.374381   5.067339   0.375444
    17  H    0.000073   0.003898  -0.035595   0.375444   0.614620
 Mulliken charges:
               1
     1  C   -0.073181
     2  C   -0.088112
     3  C   -0.194593
     4  C    0.009999
     5  C   -0.184196
     6  C   -0.189417
     7  H    0.065043
     8  H    0.081720
     9  H    0.100238
    10  H    0.095828
    11  H    0.096385
    12  H    0.099880
    13  H    0.097696
    14  H    0.102806
    15  H    0.089699
    16  C   -0.207390
    17  H    0.097595
 Sum of Mulliken charges =  -0.00000
 Mulliken charges with hydrogens summed into heavy atoms:
               1
     1  C   -0.008138
     2  C   -0.006392
     3  C    0.001473
     4  C    0.009999
     5  C    0.012070
     6  C    0.011084
    16  C   -0.020096
 APT charges:
               1
     1  C    0.127718
     2  C   -0.140229
     3  C    0.249951
     4  C   -0.120424
     5  C    0.057493
     6  C    0.149878
     7  H   -0.068726
     8  H    0.010884
     9  H   -0.029743
    10  H   -0.058136
    11  H   -0.046162
    12  H   -0.047105
    13  H   -0.030966
    14  H   -0.045292
    15  H   -0.027591
    16  C    0.050889
    17  H   -0.032441
 Sum of APT charges =   0.00000
 APT charges with hydrogens summed into heavy atoms:
               1
     1  C    0.058993
     2  C   -0.129344
     3  C    0.162072
     4  C   -0.120424
     5  C   -0.035773
     6  C    0.073619
    16  C   -0.009143
 Electronic spatial extent (au):  <R**2>=            594.0986
 Charge=              0.0000 electrons
 Dipole moment (field-independent basis, Debye):
    X=              0.1909    Y=             -0.7992    Z=             -0.7753  Tot=              1.1297
 Quadrupole moment (field-independent basis, Debye-Ang):
   XX=            -42.7065   YY=            -44.6217   ZZ=            -43.2142
   XY=              0.3102   XZ=              0.1963   YZ=             -1.9563
 Traceless Quadrupole moment (field-independent basis, Debye-Ang):
   XX=              0.8076   YY=             -1.1076   ZZ=              0.2999
   XY=              0.3102   XZ=              0.1963   YZ=             -1.9563
 Octapole moment (field-independent basis, Debye-Ang**2):
  XXX=              0.5436  YYY=             -3.2905  ZZZ=             -2.5563  XYY=              1.6750
  XXY=             -1.9004  XXZ=              0.4715  XZZ=             -0.6379  YZZ=             -0.7853
  YYZ=             -3.6923  XYZ=             -0.2594
 Hexadecapole moment (field-independent basis, Debye-Ang**3):
 XXXX=           -356.3514 YYYY=           -254.4503 ZZZZ=           -205.8405 XXXY=              2.0847
 XXXZ=              0.4064 YYYX=              1.3853 YYYZ=             -7.5634 ZZZX=              0.4787
 ZZZY=             -4.3310 XXYY=           -103.5001 XXZZ=            -92.5068 YYZZ=            -79.0594
 XXYZ=             -2.8399 YYXZ=              0.4921 ZZXY=             -0.0881
 N-N= 3.067181313287D+02 E-N=-1.243889734367D+03  KE= 2.700243422627D+02
  Exact polarizability:  75.733  -1.934  65.009   4.090  -4.488  63.265
 Approx polarizability: 118.979  -7.864  97.688  15.930  -7.940 100.541
 ******************************Gaussian NBO Version 3.1******************************
             N A T U R A L   A T O M I C   O R B I T A L   A N D
          N A T U R A L   B O N D   O R B I T A L   A N A L Y S I S
 ******************************Gaussian NBO Version 3.1******************************

       /RESON  / : Allow strongly delocalized NBO set
       /BNDIDX / : Print bond indices based on the NAO density matrix

 Analyzing the SCF density

 Job title: M0001                                                           

 Storage needed:     73114 in NPA,     96869 in NBO (2147482033 available)
 GSVD:  LWork=       13081 too small for GESVD, short by        8159 words or        8159 for optimal perf.


 NATURAL POPULATIONS:  Natural atomic orbital occupancies 
                                                          
   NAO  Atom  No  lang   Type(AO)    Occupancy      Energy
 ----------------------------------------------------------
     1    C    1  S      Cor( 1S)     1.99923     -10.05843
     2    C    1  S      Val( 2S)     1.00906      -0.22969
     3    C    1  S      Ryd( 3S)     0.00081       1.83965
     4    C    1  S      Ryd( 4S)     0.00001       4.16141
     5    C    1  px     Val( 2p)     1.01998      -0.07265
     6    C    1  px     Ryd( 3p)     0.00232       0.71184
     7    C    1  py     Val( 2p)     1.18337      -0.07227
     8    C    1  py     Ryd( 3p)     0.00639       1.00704
     9    C    1  pz     Val( 2p)     1.01436      -0.07784
    10    C    1  pz     Ryd( 3p)     0.00230       0.66906
    11    C    1  dxy    Ryd( 3d)     0.00085       2.28409
    12    C    1  dxz    Ryd( 3d)     0.00059       2.11873
    13    C    1  dyz    Ryd( 3d)     0.00055       2.11704
    14    C    1  dx2y2  Ryd( 3d)     0.00107       2.34399
    15    C    1  dz2    Ryd( 3d)     0.00090       2.29457

    16    C    2  S      Cor( 1S)     1.99872     -10.03145
    17    C    2  S      Val( 2S)     1.00394      -0.18741
    18    C    2  S      Ryd( 3S)     0.00080       1.15266
    19    C    2  S      Ryd( 4S)     0.00004       4.30984
    20    C    2  px     Val( 2p)     1.05963      -0.06009
    21    C    2  px     Ryd( 3p)     0.00337       0.66276
    22    C    2  py     Val( 2p)     1.08583      -0.04612
    23    C    2  py     Ryd( 3p)     0.00259       0.74858
    24    C    2  pz     Val( 2p)     1.04135      -0.05227
    25    C    2  pz     Ryd( 3p)     0.00569       0.76441
    26    C    2  dxy    Ryd( 3d)     0.00067       2.24141
    27    C    2  dxz    Ryd( 3d)     0.00052       2.30748
    28    C    2  dyz    Ryd( 3d)     0.00073       2.40770
    29    C    2  dx2y2  Ryd( 3d)     0.00065       2.22333
    30    C    2  dz2    Ryd( 3d)     0.00050       2.11462

    31    C    3  S      Cor( 1S)     1.99923     -10.06064
    32    C    3  S      Val( 2S)     1.06224      -0.24099
    33    C    3  S      Ryd( 3S)     0.00065       1.45860
    34    C    3  S      Ryd( 4S)     0.00002       4.36268
    35    C    3  px     Val( 2p)     1.13908      -0.07266
    36    C    3  px     Ryd( 3p)     0.00239       0.64911
    37    C    3  py     Val( 2p)     1.11227      -0.07872
    38    C    3  py     Ryd( 3p)     0.00261       0.71991
    39    C    3  pz     Val( 2p)     1.15453      -0.07826
    40    C    3  pz     Ryd( 3p)     0.00315       0.80680
    41    C    3  dxy    Ryd( 3d)     0.00065       2.18942
    42    C    3  dxz    Ryd( 3d)     0.00101       2.44428
    43    C    3  dyz    Ryd( 3d)     0.00090       2.37023
    44    C    3  dx2y2  Ryd( 3d)     0.00069       2.28836
    45    C    3  dz2    Ryd( 3d)     0.00035       2.04479

    46    C    4  S      Cor( 1S)     1.99859     -10.03235
    47    C    4  S      Val( 2S)     0.96214      -0.18007
    48    C    4  S      Ryd( 3S)     0.00153       1.65992
    49    C    4  S      Ryd( 4S)     0.00003       4.41952
    50    C    4  px     Val( 2p)     1.03844      -0.03635
    51    C    4  px     Ryd( 3p)     0.00354       0.72478
    52    C    4  py     Val( 2p)     0.99250      -0.05372
    53    C    4  py     Ryd( 3p)     0.00653       0.74842
    54    C    4  pz     Val( 2p)     1.00715      -0.06676
    55    C    4  pz     Ryd( 3p)     0.00384       0.72478
    56    C    4  dxy    Ryd( 3d)     0.00083       2.17303
    57    C    4  dxz    Ryd( 3d)     0.00091       2.39372
    58    C    4  dyz    Ryd( 3d)     0.00070       2.21076
    59    C    4  dx2y2  Ryd( 3d)     0.00082       2.27160
    60    C    4  dz2    Ryd( 3d)     0.00086       2.06606

    61    C    5  S      Cor( 1S)     1.99935     -10.05974
    62    C    5  S      Val( 2S)     1.07264      -0.25169
    63    C    5  S      Ryd( 3S)     0.00090       1.50980
    64    C    5  S      Ryd( 4S)     0.00001       4.28644
    65    C    5  px     Val( 2p)     1.08283      -0.07426
    66    C    5  px     Ryd( 3p)     0.00172       0.68318
    67    C    5  py     Val( 2p)     1.11125      -0.07453
    68    C    5  py     Ryd( 3p)     0.00255       0.75938
    69    C    5  pz     Val( 2p)     1.18399      -0.07381
    70    C    5  pz     Ryd( 3p)     0.00254       0.76685
    71    C    5  dxy    Ryd( 3d)     0.00090       2.36105
    72    C    5  dxz    Ryd( 3d)     0.00043       2.15192
    73    C    5  dyz    Ryd( 3d)     0.00041       2.16799
    74    C    5  dx2y2  Ryd( 3d)     0.00051       2.14351
    75    C    5  dz2    Ryd( 3d)     0.00104       2.49014

    76    C    6  S      Cor( 1S)     1.99930     -10.05667
    77    C    6  S      Val( 2S)     1.06651      -0.24376
    78    C    6  S      Ryd( 3S)     0.00092       1.43422
    79    C    6  S      Ryd( 4S)     0.00002       4.36140
    80    C    6  px     Val( 2p)     1.15973      -0.07306
    81    C    6  px     Ryd( 3p)     0.00235       0.67045
    82    C    6  py     Val( 2p)     1.02675      -0.07788
    83    C    6  py     Ryd( 3p)     0.00237       0.63557
    84    C    6  pz     Val( 2p)     1.23215      -0.07975
    85    C    6  pz     Ryd( 3p)     0.00329       0.90355
    86    C    6  dxy    Ryd( 3d)     0.00077       2.27831
    87    C    6  dxz    Ryd( 3d)     0.00070       2.35772
    88    C    6  dyz    Ryd( 3d)     0.00034       2.04755
    89    C    6  dx2y2  Ryd( 3d)     0.00083       2.22571
    90    C    6  dz2    Ryd( 3d)     0.00088       2.45346

    91    H    7  S      Val( 1S)     0.75550       0.11405
    92    H    7  S      Ryd( 2S)     0.00193       0.60912
    93    H    7  px     Ryd( 2p)     0.00010       2.48657
    94    H    7  py     Ryd( 2p)     0.00039       2.98156
    95    H    7  pz     Ryd( 2p)     0.00010       2.38788

    96    H    8  S      Val( 1S)     0.77781       0.10003
    97    H    8  S      Ryd( 2S)     0.00111       0.61596
    98    H    8  px     Ryd( 2p)     0.00012       2.38753
    99    H    8  py     Ryd( 2p)     0.00028       2.72318
   100    H    8  pz     Ryd( 2p)     0.00023       2.66459

   101    H    9  S      Val( 1S)     0.75156       0.10318
   102    H    9  S      Ryd( 2S)     0.00106       0.64220
   103    H    9  px     Ryd( 2p)     0.00009       2.48496
   104    H    9  py     Ryd( 2p)     0.00025       2.66234
   105    H    9  pz     Ryd( 2p)     0.00021       2.64363

   106    H   10  S      Val( 1S)     0.76180       0.10186
   107    H   10  S      Ryd( 2S)     0.00155       0.64876
   108    H   10  px     Ryd( 2p)     0.00026       2.80128
   109    H   10  py     Ryd( 2p)     0.00010       2.41629
   110    H   10  pz     Ryd( 2p)     0.00019       2.58599

   111    H   11  S      Val( 1S)     0.75961       0.09910
   112    H   11  S      Ryd( 2S)     0.00118       0.64800
   113    H   11  px     Ryd( 2p)     0.00009       2.36573
   114    H   11  py     Ryd( 2p)     0.00009       2.41956
   115    H   11  pz     Ryd( 2p)     0.00037       2.99918

   116    H   12  S      Val( 1S)     0.75554       0.09910
   117    H   12  S      Ryd( 2S)     0.00121       0.64525
   118    H   12  px     Ryd( 2p)     0.00020       2.58323
   119    H   12  py     Ryd( 2p)     0.00027       2.75758
   120    H   12  pz     Ryd( 2p)     0.00008       2.43559

   121    H   13  S      Val( 1S)     0.75132       0.09808
   122    H   13  S      Ryd( 2S)     0.00094       0.64157
   123    H   13  px     Ryd( 2p)     0.00010       2.47731
   124    H   13  py     Ryd( 2p)     0.00010       2.31245
   125    H   13  pz     Ryd( 2p)     0.00036       2.99102

   126    H   14  S      Val( 1S)     0.75450       0.09550
   127    H   14  S      Ryd( 2S)     0.00153       0.65758
   128    H   14  px     Ryd( 2p)     0.00030       2.85009
   129    H   14  py     Ryd( 2p)     0.00010       2.34458
   130    H   14  pz     Ryd( 2p)     0.00016       2.60194

   131    H   15  S      Val( 1S)     0.75836       0.10268
   132    H   15  S      Ryd( 2S)     0.00100       0.65725
   133    H   15  px     Ryd( 2p)     0.00023       2.77235
   134    H   15  py     Ryd( 2p)     0.00016       2.47368
   135    H   15  pz     Ryd( 2p)     0.00014       2.53998

   136    C   16  S      Cor( 1S)     1.99925     -10.03320
   137    C   16  S      Val( 2S)     1.04602      -0.22837
   138    C   16  S      Ryd( 3S)     0.00096       1.49628
   139    C   16  S      Ryd( 4S)     0.00003       4.32712
   140    C   16  px     Val( 2p)     1.23537      -0.07335
   141    C   16  px     Ryd( 3p)     0.00421       0.96567
   142    C   16  py     Val( 2p)     1.08254      -0.07474
   143    C   16  py     Ryd( 3p)     0.00249       0.66539
   144    C   16  pz     Val( 2p)     1.12201      -0.06957
   145    C   16  pz     Ryd( 3p)     0.00325       0.66070
   146    C   16  dxy    Ryd( 3d)     0.00060       2.21338
   147    C   16  dxz    Ryd( 3d)     0.00107       2.50503
   148    C   16  dyz    Ryd( 3d)     0.00070       2.23053
   149    C   16  dx2y2  Ryd( 3d)     0.00067       2.26342
   150    C   16  dz2    Ryd( 3d)     0.00055       2.21149

   151    H   17  S      Val( 1S)     0.75315       0.10874
   152    H   17  S      Ryd( 2S)     0.00105       0.65980
   153    H   17  px     Ryd( 2p)     0.00026       2.82132
   154    H   17  py     Ryd( 2p)     0.00009       2.35089
   155    H   17  pz     Ryd( 2p)     0.00018       2.63078

 WARNING:  1 low occupancy (<1.9990e) core orbital  found on  C    2
           1 low occupancy (<1.9990e) core orbital  found on  C    4


 Summary of Natural Population Analysis:                  
                                                          
                                       Natural Population 
                Natural  -----------------------------------------------
    Atom  No    Charge         Core      Valence    Rydberg      Total
 -----------------------------------------------------------------------
      C    1   -0.24177      1.99923     4.22676    0.01578     6.24177
      C    2   -0.20501      1.99872     4.19074    0.01555     6.20501
      C    3   -0.47977      1.99923     4.46812    0.01243     6.47977
      C    4   -0.01842      1.99859     4.00024    0.01959     6.01842
      C    5   -0.46107      1.99935     4.45070    0.01102     6.46107
      C    6   -0.49694      1.99930     4.48514    0.01249     6.49694
      H    7    0.24198      0.00000     0.75550    0.00252     0.75802
      H    8    0.22045      0.00000     0.77781    0.00174     0.77955
      H    9    0.24683      0.00000     0.75156    0.00161     0.75317
      H   10    0.23610      0.00000     0.76180    0.00210     0.76390
      H   11    0.23866      0.00000     0.75961    0.00173     0.76134
      H   12    0.24270      0.00000     0.75554    0.00177     0.75730
      H   13    0.24718      0.00000     0.75132    0.00149     0.75282
      H   14    0.24342      0.00000     0.75450    0.00209     0.75658
      H   15    0.24011      0.00000     0.75836    0.00153     0.75989
      C   16   -0.49972      1.99925     4.48594    0.01454     6.49972
      H   17    0.24528      0.00000     0.75315    0.00157     0.75472
 =======================================================================
   * Total *    0.00000     13.99367    37.88679    0.11954    52.00000

                                 Natural Population      
 --------------------------------------------------------
   Core                      13.99367 ( 99.9548% of  14)
   Valence                   37.88679 ( 99.7021% of  38)
   Natural Minimal Basis     51.88046 ( 99.7701% of  52)
   Natural Rydberg Basis      0.11954 (  0.2299% of  52)
 --------------------------------------------------------

    Atom  No          Natural Electron Configuration
 ----------------------------------------------------------------------------
      C    1      [core]2S( 1.01)2p( 3.22)3p( 0.01)
      C    2      [core]2S( 1.00)2p( 3.19)3p( 0.01)
      C    3      [core]2S( 1.06)2p( 3.41)3p( 0.01)
      C    4      [core]2S( 0.96)2p( 3.04)3p( 0.01)
      C    5      [core]2S( 1.07)2p( 3.38)3p( 0.01)
      C    6      [core]2S( 1.07)2p( 3.42)3p( 0.01)
      H    7            1S( 0.76)
      H    8            1S( 0.78)
      H    9            1S( 0.75)
      H   10            1S( 0.76)
      H   11            1S( 0.76)
      H   12            1S( 0.76)
      H   13            1S( 0.75)
      H   14            1S( 0.75)
      H   15            1S( 0.76)
      C   16      [core]2S( 1.05)2p( 3.44)3p( 0.01)
      H   17            1S( 0.75)


 Wiberg bond index matrix in the NAO basis:                                    

     Atom    1       2       3       4       5       6       7       8       9
     ---- ------  ------  ------  ------  ------  ------  ------  ------  ------
   1.  C  0.0000  0.0225  0.0042  0.0261  0.9924  0.9883  0.9009  0.0033  0.0029
   2.  C  0.0225  0.0000  0.0224  1.8536  0.0419  1.0225  0.0129  0.9192  0.0010
   3.  C  0.0042  0.0224  0.0000  1.0250  0.9661  0.0123  0.0066  0.0015  0.9177
   4.  C  0.0261  1.8536  1.0250  0.0000  0.0176  0.0190  0.0179  0.0068  0.0020
   5.  C  0.9924  0.0419  0.9661  0.0176  0.0000  0.0072  0.0013  0.0002  0.0017
   6.  C  0.9883  1.0225  0.0123  0.0190  0.0072  0.0000  0.0009  0.0012  0.0002
   7.  H  0.9009  0.0129  0.0066  0.0179  0.0013  0.0009  0.0000  0.0000  0.0000
   8.  H  0.0033  0.9192  0.0015  0.0068  0.0002  0.0012  0.0000  0.0000  0.0005
   9.  H  0.0029  0.0010  0.9177  0.0020  0.0017  0.0002  0.0000  0.0005  0.0000
  10.  H  0.0014  0.0127  0.9148  0.0091  0.0016  0.0004  0.0000  0.0002  0.0005
  11.  H  0.0018  0.0006  0.0016  0.0015  0.9229  0.0021  0.0001  0.0000  0.0015
  12.  H  0.0019  0.0094  0.0015  0.0025  0.9172  0.0064  0.0005  0.0001  0.0013
  13.  H  0.0024  0.0030  0.0007  0.0098  0.0011  0.9102  0.0001  0.0011  0.0000
  14.  H  0.0025  0.0041  0.0003  0.0195  0.0088  0.9018  0.0000  0.0022  0.0000
  15.  H  0.0018  0.0065  0.0017  0.0015  0.0007  0.0104  0.0002  0.0004  0.0003
  16.  C  0.9907  0.0123  0.0081  0.9790  0.0070  0.0100  0.0031  0.0167  0.0107
  17.  H  0.0022  0.0025  0.0059  0.0016  0.0113  0.0014  0.0001  0.0001  0.0006

     Atom   10      11      12      13      14      15      16      17
     ---- ------  ------  ------  ------  ------  ------  ------  ------
   1.  C  0.0014  0.0018  0.0019  0.0024  0.0025  0.0018  0.9907  0.0022
   2.  C  0.0127  0.0006  0.0094  0.0030  0.0041  0.0065  0.0123  0.0025
   3.  C  0.9148  0.0016  0.0015  0.0007  0.0003  0.0017  0.0081  0.0059
   4.  C  0.0091  0.0015  0.0025  0.0098  0.0195  0.0015  0.9790  0.0016
   5.  C  0.0016  0.9229  0.9172  0.0011  0.0088  0.0007  0.0070  0.0113
   6.  C  0.0004  0.0021  0.0064  0.9102  0.9018  0.0104  0.0100  0.0014
   7.  H  0.0000  0.0001  0.0005  0.0001  0.0000  0.0002  0.0031  0.0001
   8.  H  0.0002  0.0000  0.0001  0.0011  0.0022  0.0004  0.0167  0.0001
   9.  H  0.0005  0.0015  0.0013  0.0000  0.0000  0.0003  0.0107  0.0006
  10.  H  0.0000  0.0033  0.0012  0.0000  0.0006  0.0001  0.0006  0.0002
  11.  H  0.0033  0.0000  0.0006  0.0002  0.0001  0.0002  0.0079  0.0008
  12.  H  0.0012  0.0006  0.0000  0.0000  0.0000  0.0000  0.0005  0.0000
  13.  H  0.0000  0.0002  0.0000  0.0000  0.0008  0.0011  0.0099  0.0002
  14.  H  0.0006  0.0001  0.0000  0.0008  0.0000  0.0002  0.0019  0.0004
  15.  H  0.0001  0.0002  0.0000  0.0011  0.0002  0.0000  0.9183  0.0006
  16.  C  0.0006  0.0079  0.0005  0.0099  0.0019  0.9183  0.0000  0.9138
  17.  H  0.0002  0.0008  0.0000  0.0002  0.0004  0.0006  0.9138  0.0000


 Wiberg bond index, Totals by atom:                                            

     Atom    1
     ---- ------
   1.  C  3.9453
   2.  C  3.9470
   3.  C  3.8906
   4.  C  3.9924
   5.  C  3.8990
   6.  C  3.8943
   7.  H  0.9446
   8.  H  0.9535
   9.  H  0.9409
  10.  H  0.9469
  11.  H  0.9451
  12.  H  0.9432
  13.  H  0.9406
  14.  H  0.9433
  15.  H  0.9441
  16.  C  3.8906
  17.  H  0.9417


 Atom-atom overlap-weighted NAO bond order:                                    

     Atom    1       2       3       4       5       6       7       8       9
     ---- ------  ------  ------  ------  ------  ------  ------  ------  ------
   1.  C  0.0000 -0.0042 -0.0068  0.0187  0.8138  0.8110  0.7680  0.0040  0.0029
   2.  C -0.0042  0.0000  0.0134  1.2789 -0.0504  0.8462  0.0072  0.7766 -0.0036
   3.  C -0.0068  0.0134  0.0000  0.8822  0.7749  0.0049  0.0032 -0.0062  0.7655
   4.  C  0.0187  1.2789  0.8822  0.0000  0.0247  0.0137  0.0128  0.0147  0.0029
   5.  C  0.8138 -0.0504  0.7749  0.0247  0.0000 -0.0170 -0.0003 -0.0012 -0.0015
   6.  C  0.8110  0.8462  0.0049  0.0137 -0.0170  0.0000 -0.0011 -0.0056  0.0000
   7.  H  0.7680  0.0072  0.0032  0.0128 -0.0003 -0.0011  0.0000 -0.0000 -0.0000
   8.  H  0.0040  0.7766 -0.0062  0.0147 -0.0012 -0.0056 -0.0000  0.0000  0.0023
   9.  H  0.0029 -0.0036  0.7655  0.0029 -0.0015  0.0000 -0.0000  0.0023  0.0000
  10.  H  0.0010  0.0071  0.7621  0.0011 -0.0089 -0.0003  0.0000  0.0001  0.0001
  11.  H -0.0014  0.0022 -0.0042  0.0012  0.7660 -0.0065  0.0005  0.0001 -0.0058
  12.  H  0.0020  0.0024 -0.0027  0.0043  0.7625  0.0036 -0.0028  0.0000  0.0020
  13.  H -0.0022  0.0034 -0.0004 -0.0001 -0.0032  0.7601 -0.0010 -0.0045 -0.0000
  14.  H -0.0021 -0.0016 -0.0001  0.0074  0.0038  0.7549 -0.0003  0.0021  0.0000
  15.  H  0.0047  0.0056 -0.0068  0.0023 -0.0052  0.0067 -0.0015 -0.0001  0.0002
  16.  C  0.8266 -0.0051 -0.0188  0.8277 -0.0150 -0.0200  0.0020  0.0078  0.0062
  17.  H  0.0033 -0.0068  0.0047  0.0052  0.0068 -0.0055 -0.0009  0.0000 -0.0001

     Atom   10      11      12      13      14      15      16      17
     ---- ------  ------  ------  ------  ------  ------  ------  ------
[truncated: 159,023 more chars]
