# Supplementary material for: Hyperpyramidalized alkenes with bond orders near 1.5 as synthetic building blocks
Source: Nat Chem. 2026 Jan 21;18(5):913–22. doi: 10.1038/s41557-025-02055-9 (PMC12859755; doi:10.1038/s41557-025-02055-9)
Supplement: Supplementary file 2 — Output files for reported computations. [file 41557_2025_2055_MOESM2_ESM.zip › Computation data/ABO221-7/b3lyp-6-31Gdp/abo221-1.fchk]

M0001                                                                   
Freq      RB3LYP                                                      6-31G(d,p)          
Number of atoms                            I               17
Info1-9                                    I   N=           9
          46          46        1002           0           0         100
           6          18        -502
Full Title                                 C   N=           1
M0001       
Route                                      C   N=           5
# opt freq b3lyp/6-31g(d,p) geom=connectivity pop=nboread   
Charge                                     I                0
Multiplicity                               I                1
Number of electrons                        I               52
Number of alpha electrons                  I               26
Number of beta electrons                   I               26
Number of basis functions                  I              155
Number of independent functions            I              155
Number of point charges in /Mol/           I                0
Number of translation vectors              I                0
Atomic numbers                             I   N=          17
           6           6           6           6           6           6
           1           1           1           1           1           1
           1           1           1           6           1
Nuclear charges                            R   N=          17
  6.00000000E+00  6.00000000E+00  6.00000000E+00  6.00000000E+00  6.00000000E+00
  6.00000000E+00  1.00000000E+00  1.00000000E+00  1.00000000E+00  1.00000000E+00
  1.00000000E+00  1.00000000E+00  1.00000000E+00  1.00000000E+00  1.00000000E+00
  6.00000000E+00  1.00000000E+00
Current cartesian coordinates              R   N=          51
 -8.50707221E-01 -1.97858977E+00 -2.38668301E-01 -1.41166775E+00  2.39713480E+00
 -2.35987797E-01  2.93337767E+00  1.02252142E+00 -1.57679541E-01  5.11766227E-01
  1.60016888E+00  1.26525302E+00  1.78870993E+00 -1.42572707E+00 -1.54970375E+00
 -2.93277749E+00  3.24637847E-02 -9.51824447E-01 -1.43537872E+00 -3.95959353E+00
 -4.33465870E-01 -1.16415849E+00  3.90886568E+00 -1.60820280E+00  3.48086747E+00
  2.47478048E+00 -1.51945379E+00  4.56511809E+00  5.50761250E-01  1.02404243E+00
  1.59570943E+00 -1.07848718E+00 -3.58073757E+00  3.02791326E+00 -3.06528792E+00
 -1.30239999E+00 -3.40553304E+00  1.18252482E-01 -2.96741040E+00 -4.69845449E+00
 -3.54076251E-01  7.29934015E-02  1.28007990E+00 -1.92343381E+00  3.39053609E+00
 -2.62142806E-01 -9.52362398E-01  2.41254369E+00 -1.90551474E+00 -8.45439057E-01
  3.66050130E+00
Number of symbols in /Mol/                 I                0
Int Atom Types                             I   N=          17
           0           0           0           0           0           0
           0           0           0           0           0           0
           0           0           0           0           0
Force Field                                I                0
Atom Types                                 C   N=          17
                                                            
                                                            
                                                            
                        
MM charges                                 R   N=          17
  0.00000000E+00  0.00000000E+00  0.00000000E+00  0.00000000E+00  0.00000000E+00
  0.00000000E+00  0.00000000E+00  0.00000000E+00  0.00000000E+00  0.00000000E+00
  0.00000000E+00  0.00000000E+00  0.00000000E+00  0.00000000E+00  0.00000000E+00
  0.00000000E+00  0.00000000E+00
Integer atomic weights                     I   N=          17
          12          12          12          12          12          12
           1           1           1           1           1           1
           1           1           1          12           1
Real atomic weights                        R   N=          17
  1.20000000E+01  1.20000000E+01  1.20000000E+01  1.20000000E+01  1.20000000E+01
  1.20000000E+01  1.00782504E+00  1.00782504E+00  1.00782504E+00  1.00782504E+00
  1.00782504E+00  1.00782504E+00  1.00782504E+00  1.00782504E+00  1.00782504E+00
  1.20000000E+01  1.00782504E+00
Atom fragment info                         I   N=          17
           0           0           0           0           0           0
           0           0           0           0           0           0
           0           0           0           0           0
Atom residue num                           I   N=          17
           0           0           0           0           0           0
           0           0           0           0           0           0
           0           0           0           0           0
Nuclear spins                              I   N=          17
           0           0           0           0           0           0
           1           1           1           1           1           1
           1           1           1           0           1
Nuclear ZEff                               R   N=          17
 -3.60000000E+00 -3.60000000E+00 -3.60000000E+00 -3.60000000E+00 -3.60000000E+00
 -3.60000000E+00 -1.00000000E+00 -1.00000000E+00 -1.00000000E+00 -1.00000000E+00
 -1.00000000E+00 -1.00000000E+00 -1.00000000E+00 -1.00000000E+00 -1.00000000E+00
 -3.60000000E+00 -1.00000000E+00
Nuclear ZNuc                               R   N=          17
  6.00000000E+00  6.00000000E+00  6.00000000E+00  6.00000000E+00  6.00000000E+00
  6.00000000E+00  1.00000000E+00  1.00000000E+00  1.00000000E+00  1.00000000E+00
  1.00000000E+00  1.00000000E+00  1.00000000E+00  1.00000000E+00  1.00000000E+00
  6.00000000E+00  1.00000000E+00
Nuclear QMom                               R   N=          17
  0.00000000E+00  0.00000000E+00  0.00000000E+00  0.00000000E+00  0.00000000E+00
  0.00000000E+00  0.00000000E+00  0.00000000E+00  0.00000000E+00  0.00000000E+00
  0.00000000E+00  0.00000000E+00  0.00000000E+00  0.00000000E+00  0.00000000E+00
  0.00000000E+00  0.00000000E+00
Nuclear GFac                               R   N=          17
  0.00000000E+00  0.00000000E+00  0.00000000E+00  0.00000000E+00  0.00000000E+00
  0.00000000E+00  2.79284600E+00  2.79284600E+00  2.79284600E+00  2.79284600E+00
  2.79284600E+00  2.79284600E+00  2.79284600E+00  2.79284600E+00  2.79284600E+00
  0.00000000E+00  2.79284600E+00
MicOpt                                     I   N=          17
          -1          -1          -1          -1          -1          -1
          -1          -1          -1          -1          -1          -1
          -1          -1          -1          -1          -1
Number of residues                         I                0
Number of secondary structures             I                0
Redundant internal dimensions              I   N=           4
         112          18          36          58
Redundant internal coordinate indices      I   N=         448
           1           5           0           0           1           6
           0           0           1           7           0           0
           1          16           0           0           2           4
           0           0           2           6           0           0
           2           8           0           0           3           4
           0           0           3           5           0           0
           3           9           0           0           3          10
           0           0           4          16           0           0
           5          11           0           0           5          12
           0           0           6          13           0           0
           6          14           0           0          15          16
           0           0          16          17           0           0
           5           1           6           0           5           1
           7           0           5           1          16           0
           6           1           7           0           6           1
          16           0           7           1          16           0
           4           2           6           0           4           2
           8           0           6           2           8           0
           4           3           5           0           4           3
           9           0           4           3          10           0
           5           3           9           0           5           3
          10           0           9           3          10           0
           2           4           3           0           2           4
          16           0           3           4          16           0
           1           5           3           0           1           5
          11           0           1           5          12           0
           3           5          11           0           3           5
          12           0          11           5          12           0
           1           6           2           0           1           6
          13           0           1           6          14           0
           2           6          13           0           2           6
          14           0          13           6          14           0
           1          16           4           0           1          16
          15           0           1          16          17           0
           4          16          15           0           4          16
          17           0          15          16          17           0
           6           1           5           3           6           1
           5          11           6           1           5          12
           7           1           5           3           7           1
           5          11           7           1           5          12
          16           1           5           3          16           1
           5          11          16           1           5          12
           5           1           6           2           5           1
           6          13           5           1           6          14
           7           1           6           2           7           1
           6          13           7           1           6          14
          16           1           6           2          16           1
           6          13          16           1           6          14
           5           1          16           4           5           1
          16          15           5           1          16          17
           6           1          16           4           6           1
          16          15           6           1          16          17
           7           1          16           4           7           1
          16          15           7           1          16          17
           6           2           4           3           6           2
           4          16           8           2           4           3
           8           2           4          16           4           2
           6           1           4           2           6          13
           4           2           6          14           8           2
           6           1           8           2           6          13
           8           2           6          14           5           3
           4           2           5           3           4          16
           9           3           4           2           9           3
           4          16          10           3           4           2
          10           3           4          16           4           3
           5           1           4           3           5          11
           4           3           5          12           9           3
           5           1           9           3           5          11
           9           3           5          12          10           3
           5           1          10           3           5          11
          10           3           5          12           2           4
          16           1           2           4          16          15
           2           4          16          17           3           4
          16           1           3           4          16          15
           3           4          16          17
Redundant internal coordinates             R   N=         112
  2.99849863E+00  2.98126562E+00  2.07464762E+00  2.90318372E+00  2.56680286E+00
  2.90135588E+00  2.05659065E+00  2.86751035E+00  3.04005203E+00  2.06475920E+00
  2.06920305E+00  2.90355421E+00  2.06952244E+00  2.07001058E+00  2.07206280E+00
  2.07780656E+00  2.06830842E+00  2.06627735E+00  1.96685324E+00  1.96391664E+00
  1.72708640E+00  2.00957948E+00  1.69268576E+00  2.07191417E+00  1.85887560E+00
  2.12737830E+00  2.09159184E+00  1.64232840E+00  1.99271940E+00  2.01361965E+00
  1.94365343E+00  1.95499903E+00  1.90489432E+00  1.98793497E+00  1.88002439E+00
  1.81736199E+00  1.85429815E+00  1.95837230E+00  1.90570306E+00  1.92769399E+00
  1.93665777E+00  1.88175714E+00  1.69574025E+00  2.00420030E+00  1.92836452E+00
  1.90273145E+00  2.06627120E+00  1.86878360E+00  1.57474222E+00  2.00095152E+00
  1.99171505E+00  1.98322421E+00  1.98792980E+00  1.90895015E+00  1.25075932E+00
 -8.57530164E-01 -2.94270833E+00 -2.72482741E+00  1.45006841E+00 -6.35109760E-01
 -5.20687113E-01 -2.62897660E+00  1.56903054E+00 -9.23566012E-01  1.08069079E+00
 -3.08689834E+00  3.07477106E+00 -1.20415744E+00  9.11438730E-01  8.70273427E-01
  2.87453023E+00 -1.29305890E+00  9.55591070E-01 -1.07395141E+00  2.98829480E+00
 -1.04069322E+00 -3.07023571E+00  9.92010511E-01  3.08319384E+00  1.05365136E+00
 -1.16728773E+00  1.61762039E+00 -3.88643434E-01 -8.73138872E-01 -2.87940270E+00
 -3.02603095E-01 -2.38662819E+00  1.75617531E+00  2.20417570E+00  1.20150613E-01
 -2.02023120E+00 -1.20184629E+00  8.41076122E-01  8.16194454E-01  2.85911687E+00
  3.04391501E+00 -1.19634788E+00 -1.73906295E-01  1.95403869E+00 -2.24334033E+00
 -2.23273009E+00 -1.04785105E-01  1.98102119E+00  1.91166744E+00 -2.24357288E+00
 -1.57766587E-01  9.19485771E-01  2.96479855E+00 -1.11659036E+00 -1.19698179E+00
  8.48330988E-01  3.05012739E+00
ZRed-IntVec                                I   N=         112
           0           0           0           0           0           0
           0           0           0           0           0           0
           0           0           0           0           0           0
           0           0           0           0           0           0
           0           0           0           0           0           0
           0           0           0           0           0           0
           0           0           0           0           0           0
           0           0           0           0           0           0
           0           0           0           0           0           0
           0           0           0           0           0           0
           0           0           0           0           0           0
           0           0           0           0           0           0
           0           0           0           0           0           0
           0           0           0           0           0           0
           0           0           0           0           0           0
           0           0           0           0           0           0
           0           0           0           0           0           0
           0           0           0           0           0           0
           0           0           0           0
ZRed-FPVec                                 R   N=         112
  0.00000000E+00  0.00000000E+00  0.00000000E+00  0.00000000E+00  0.00000000E+00
  0.00000000E+00  0.00000000E+00  0.00000000E+00  0.00000000E+00  0.00000000E+00
  0.00000000E+00  0.00000000E+00  0.00000000E+00  0.00000000E+00  0.00000000E+00
  0.00000000E+00  0.00000000E+00  0.00000000E+00  0.00000000E+00  0.00000000E+00
  0.00000000E+00  0.00000000E+00  0.00000000E+00  0.00000000E+00  0.00000000E+00
  0.00000000E+00  0.00000000E+00  0.00000000E+00  0.00000000E+00  0.00000000E+00
  0.00000000E+00  0.00000000E+00  0.00000000E+00  0.00000000E+00  0.00000000E+00
  0.00000000E+00  0.00000000E+00  0.00000000E+00  0.00000000E+00  0.00000000E+00
  0.00000000E+00  0.00000000E+00  0.00000000E+00  0.00000000E+00  0.00000000E+00
  0.00000000E+00  0.00000000E+00  0.00000000E+00  0.00000000E+00  0.00000000E+00
  0.00000000E+00  0.00000000E+00  0.00000000E+00  0.00000000E+00  0.00000000E+00
  0.00000000E+00  0.00000000E+00  0.00000000E+00  0.00000000E+00  0.00000000E+00
  0.00000000E+00  0.00000000E+00  0.00000000E+00  0.00000000E+00  0.00000000E+00
  0.00000000E+00  0.00000000E+00  0.00000000E+00  0.00000000E+00  0.00000000E+00
  0.00000000E+00  0.00000000E+00  0.00000000E+00  0.00000000E+00  0.00000000E+00
  0.00000000E+00  0.00000000E+00  0.00000000E+00  0.00000000E+00  0.00000000E+00
  0.00000000E+00  0.00000000E+00  0.00000000E+00  0.00000000E+00  0.00000000E+00
  0.00000000E+00  0.00000000E+00  0.00000000E+00  0.00000000E+00  0.00000000E+00
  0.00000000E+00  0.00000000E+00  0.00000000E+00  0.00000000E+00  0.00000000E+00
  0.00000000E+00  0.00000000E+00  0.00000000E+00  0.00000000E+00  0.00000000E+00
  0.00000000E+00  0.00000000E+00  0.00000000E+00  0.00000000E+00  0.00000000E+00
  0.00000000E+00  0.00000000E+00  0.00000000E+00  0.00000000E+00  0.00000000E+00
  0.00000000E+00  0.00000000E+00
ZRed-Constraint1                           R   N=         112
  2.99849863E+00  2.98126562E+00  2.07464762E+00  2.90318372E+00  2.56680286E+00
  2.90135588E+00  2.05659065E+00  2.86751035E+00  3.04005203E+00  2.06475920E+00
  2.06920305E+00  2.90355421E+00  2.06952244E+00  2.07001058E+00  2.07206280E+00
  2.07780656E+00  2.06830842E+00  2.06627735E+00  1.96685324E+00  1.96391664E+00
  1.72708640E+00  2.00957948E+00  1.69268576E+00  2.07191417E+00  1.85887560E+00
  2.12737830E+00  2.09159184E+00  1.64232840E+00  1.99271940E+00  2.01361965E+00
  1.94365343E+00  1.95499903E+00  1.90489432E+00  1.98793497E+00  1.88002439E+00
  1.81736199E+00  1.85429815E+00  1.95837230E+00  1.90570306E+00  1.92769399E+00
  1.93665777E+00  1.88175714E+00  1.69574025E+00  2.00420030E+00  1.92836452E+00
  1.90273145E+00  2.06627120E+00  1.86878360E+00  1.57474222E+00  2.00095152E+00
  1.99171505E+00  1.98322421E+00  1.98792980E+00  1.90895015E+00  1.25075932E+00
 -8.57530164E-01 -2.94270833E+00 -2.72482741E+00  1.45006841E+00 -6.35109760E-01
 -5.20687113E-01 -2.62897660E+00  1.56903054E+00 -9.23566012E-01  1.08069079E+00
 -3.08689834E+00  3.07477106E+00 -1.20415744E+00  9.11438730E-01  8.70273427E-01
  2.87453023E+00 -1.29305890E+00  9.55591070E-01 -1.07395141E+00  2.98829480E+00
 -1.04069322E+00 -3.07023571E+00  9.92010511E-01  3.08319384E+00  1.05365136E+00
 -1.16728773E+00  1.61762039E+00 -3.88643434E-01 -8.73138872E-01 -2.87940270E+00
 -3.02603095E-01 -2.38662819E+00  1.75617531E+00  2.20417570E+00  1.20150613E-01
 -2.02023120E+00 -1.20184629E+00  8.41076122E-01  8.16194454E-01  2.85911687E+00
  3.04391501E+00 -1.19634788E+00 -1.73906295E-01  1.95403869E+00 -2.24334033E+00
 -2.23273009E+00 -1.04785105E-01  1.98102119E+00  1.91166744E+00 -2.24357288E+00
 -1.57766587E-01  9.19485771E-01  2.96479855E+00 -1.11659036E+00 -1.19698179E+00
  8.48330988E-01  3.05012739E+00
ZRed-Constraint2                           R   N=         112
  2.97891467E+00  2.96180692E+00  2.06552540E+00  2.88555728E+00  2.54412797E+00
  2.89015960E+00  2.04885978E+00  2.85256057E+00  3.01749712E+00  2.05710053E+00
  2.05999750E+00  2.88439248E+00  2.06237958E+00  2.06208696E+00  2.06384352E+00
  2.06812810E+00  2.06068846E+00  2.05832711E+00  1.96389555E+00  1.96466161E+00
  1.72837175E+00  2.01164596E+00  1.69444119E+00  2.06866365E+00  1.85429509E+00
  2.12473531E+00  2.09484159E+00  1.63349727E+00  1.99154062E+00  2.01035953E+00
  1.94448934E+00  1.95776455E+00  1.91251093E+00  1.99353331E+00  1.88730845E+00
  1.81899781E+00  1.85832671E+00  1.95323784E+00  1.90534970E+00  1.92470720E+00
  1.93724259E+00  1.88553239E+00  1.69284676E+00  1.99923318E+00  1.93108868E+00
  1.89989596E+00  2.06509762E+00  1.87631484E+00  1.56857229E+00  1.99960717E+00
  1.99107528E+00  1.98062317E+00  1.98930953E+00  1.91585308E+00  1.26120879E+00
 -8.43032319E-01 -2.92946189E+00 -2.71349272E+00  1.46545147E+00 -6.20978100E-01
 -5.12046366E-01 -2.61628748E+00  1.58046826E+00 -9.20664023E-01  1.07696570E+00
 -3.08220212E+00  3.07751072E+00 -1.20804486E+00  9.15972625E-01  8.74740872E-01
  2.87237060E+00 -1.28679722E+00  9.51333861E-01 -1.07183603E+00  2.98235316E+00
 -1.04256261E+00 -3.06573251E+00  9.88456684E-01  3.07911403E+00  1.05594414E+00
 -1.17305198E+00  1.62650122E+00 -3.89666912E-01 -8.60084727E-01 -2.87625286E+00
 -3.04676229E-01 -2.38091026E+00  1.75494873E+00  2.19545193E+00  1.19217902E-01
 -2.02810842E+00 -1.20082299E+00  8.54844639E-01  8.13156442E-01  2.86882407E+00
  3.04774265E+00 -1.17977503E+00 -1.85570506E-01  1.93692575E+00 -2.25730383E+00
 -2.23909808E+00 -1.16601828E-01  1.97235390E+00  1.89274703E+00 -2.26794203E+00
 -1.78986294E-01  9.22074179E-01  2.96228577E+00 -1.11053005E+00 -1.20538118E+00
  8.34830413E-01  3.04519990E+00
SymInf integers                            I   N=          26
           1           1           1           1           1           0
           0           0           0           0           0           0
           0           0           0           0           0           0
           0           0           0           0           0           0
           0           0
RotTr to input orientation                 R   N=          12
 -1.04902353E-01  9.37455056E-01  3.31923958E-01 -4.59745431E-01 -3.41673419E-01
  8.19691048E-01  8.81833111E-01 -6.66130037E-02  4.66833024E-01  5.39100540E-02
 -1.42167837E-01  2.20572134E-01
Number of contracted shells                I               58
Number of primitive shells                 I              127
Pure/Cartesian d shells                    I                1
Pure/Cartesian f shells                    I                0
Highest angular momentum                   I                2
Largest degree of contraction              I                6
Shell types                                I   N=          58
           0          -1          -1           2           0          -1
          -1           2           0          -1          -1           2
           0          -1          -1           2           0          -1
          -1           2           0          -1          -1           2
           0           0           1           0           0           1
           0           0           1           0           0           1
           0           0           1           0           0           1
           0           0           1           0           0           1
           0           0           1           0          -1          -1
           2           0           0           1
Number of primitives per shell             I   N=          58
           6           3           1           1           6           3
           1           1           6           3           1           1
           6           3           1           1           6           3
           1           1           6           3           1           1
           3           1           1           3           1           1
           3           1           1           3           1           1
           3           1           1           3           1           1
           3           1           1           3           1           1
           3           1           1           6           3           1
           1           3           1           1
Shell to atom map                          I   N=          58
           1           1           1           1           2           2
           2           2           3           3           3           3
           4           4           4           4           5           5
           5           5           6           6           6           6
           7           7           7           8           8           8
           9           9           9          10          10          10
          11          11          11          12          12          12
          13          13          13          14          14          14
          15          15          15          16          16          16
          16          17          17          17
Primitive exponents                        R   N=         127
  3.04752488E+03  4.57369518E+02  1.03948685E+02  2.92101553E+01  9.28666296E+00
  3.16392696E+00  7.86827235E+00  1.88128854E+00  5.44249258E-01  1.68714478E-01
  8.00000000E-01  3.04752488E+03  4.57369518E+02  1.03948685E+02  2.92101553E+01
  9.28666296E+00  3.16392696E+00  7.86827235E+00  1.88128854E+00  5.44249258E-01
  1.68714478E-01  8.00000000E-01  3.04752488E+03  4.57369518E+02  1.03948685E+02
  2.92101553E+01  9.28666296E+00  3.16392696E+00  7.86827235E+00  1.88128854E+00
  5.44249258E-01  1.68714478E-01  8.00000000E-01  3.04752488E+03  4.57369518E+02
  1.03948685E+02  2.92101553E+01  9.28666296E+00  3.16392696E+00  7.86827235E+00
  1.88128854E+00  5.44249258E-01  1.68714478E-01  8.00000000E-01  3.04752488E+03
  4.57369518E+02  1.03948685E+02  2.92101553E+01  9.28666296E+00  3.16392696E+00
  7.86827235E+00  1.88128854E+00  5.44249258E-01  1.68714478E-01  8.00000000E-01
  3.04752488E+03  4.57369518E+02  1.03948685E+02  2.92101553E+01  9.28666296E+00
  3.16392696E+00  7.86827235E+00  1.88128854E+00  5.44249258E-01  1.68714478E-01
  8.00000000E-01  1.87311370E+01  2.82539436E+00  6.40121692E-01  1.61277759E-01
  1.10000000E+00  1.87311370E+01  2.82539436E+00  6.40121692E-01  1.61277759E-01
  1.10000000E+00  1.87311370E+01  2.82539436E+00  6.40121692E-01  1.61277759E-01
  1.10000000E+00  1.87311370E+01  2.82539436E+00  6.40121692E-01  1.61277759E-01
  1.10000000E+00  1.87311370E+01  2.82539436E+00  6.40121692E-01  1.61277759E-01
  1.10000000E+00  1.87311370E+01  2.82539436E+00  6.40121692E-01  1.61277759E-01
  1.10000000E+00  1.87311370E+01  2.82539436E+00  6.40121692E-01  1.61277759E-01
  1.10000000E+00  1.87311370E+01  2.82539436E+00  6.40121692E-01  1.61277759E-01
  1.10000000E+00  1.87311370E+01  2.82539436E+00  6.40121692E-01  1.61277759E-01
  1.10000000E+00  3.04752488E+03  4.57369518E+02  1.03948685E+02  2.92101553E+01
  9.28666296E+00  3.16392696E+00  7.86827235E+00  1.88128854E+00  5.44249258E-01
  1.68714478E-01  8.00000000E-01  1.87311370E+01  2.82539436E+00  6.40121692E-01
  1.61277759E-01  1.10000000E+00
Contraction coefficients                   R   N=         127
  1.83473713E-03  1.40373228E-02  6.88426223E-02  2.32184443E-01  4.67941348E-01
  3.62311985E-01 -1.19332420E-01 -1.60854152E-01  1.14345644E+00  1.00000000E+00
  1.00000000E+00  1.83473713E-03  1.40373228E-02  6.88426223E-02  2.32184443E-01
  4.67941348E-01  3.62311985E-01 -1.19332420E-01 -1.60854152E-01  1.14345644E+00
  1.00000000E+00  1.00000000E+00  1.83473713E-03  1.40373228E-02  6.88426223E-02
  2.32184443E-01  4.67941348E-01  3.62311985E-01 -1.19332420E-01 -1.60854152E-01
  1.14345644E+00  1.00000000E+00  1.00000000E+00  1.83473713E-03  1.40373228E-02
  6.88426223E-02  2.32184443E-01  4.67941348E-01  3.62311985E-01 -1.19332420E-01
 -1.60854152E-01  1.14345644E+00  1.00000000E+00  1.00000000E+00  1.83473713E-03
  1.40373228E-02  6.88426223E-02  2.32184443E-01  4.67941348E-01  3.62311985E-01
 -1.19332420E-01 -1.60854152E-01  1.14345644E+00  1.00000000E+00  1.00000000E+00
  1.83473713E-03  1.40373228E-02  6.88426223E-02  2.32184443E-01  4.67941348E-01
  3.62311985E-01 -1.19332420E-01 -1.60854152E-01  1.14345644E+00  1.00000000E+00
  1.00000000E+00  3.34946043E-02  2.34726953E-01  8.13757326E-01  1.00000000E+00
  1.00000000E+00  3.34946043E-02  2.34726953E-01  8.13757326E-01  1.00000000E+00
  1.00000000E+00  3.34946043E-02  2.34726953E-01  8.13757326E-01  1.00000000E+00
  1.00000000E+00  3.34946043E-02  2.34726953E-01  8.13757326E-01  1.00000000E+00
  1.00000000E+00  3.34946043E-02  2.34726953E-01  8.13757326E-01  1.00000000E+00
  1.00000000E+00  3.34946043E-02  2.34726953E-01  8.13757326E-01  1.00000000E+00
  1.00000000E+00  3.34946043E-02  2.34726953E-01  8.13757326E-01  1.00000000E+00
  1.00000000E+00  3.34946043E-02  2.34726953E-01  8.13757326E-01  1.00000000E+00
  1.00000000E+00  3.34946043E-02  2.34726953E-01  8.13757326E-01  1.00000000E+00
  1.00000000E+00  1.83473713E-03  1.40373228E-02  6.88426223E-02  2.32184443E-01
  4.67941348E-01  3.62311985E-01 -1.19332420E-01 -1.60854152E-01  1.14345644E+00
  1.00000000E+00  1.00000000E+00  3.34946043E-02  2.34726953E-01  8.13757326E-01
  1.00000000E+00  1.00000000E+00
P(S=P) Contraction coefficients            R   N=         127
  0.00000000E+00  0.00000000E+00  0.00000000E+00  0.00000000E+00  0.00000000E+00
  0.00000000E+00  6.89990666E-02  3.16423961E-01  7.44308291E-01  1.00000000E+00
  0.00000000E+00  0.00000000E+00  0.00000000E+00  0.00000000E+00  0.00000000E+00
  0.00000000E+00  0.00000000E+00  6.89990666E-02  3.16423961E-01  7.44308291E-01
  1.00000000E+00  0.00000000E+00  0.00000000E+00  0.00000000E+00  0.00000000E+00
  0.00000000E+00  0.00000000E+00  0.00000000E+00  6.89990666E-02  3.16423961E-01
  7.44308291E-01  1.00000000E+00  0.00000000E+00  0.00000000E+00  0.00000000E+00
  0.00000000E+00  0.00000000E+00  0.00000000E+00  0.00000000E+00  6.89990666E-02
  3.16423961E-01  7.44308291E-01  1.00000000E+00  0.00000000E+00  0.00000000E+00
  0.00000000E+00  0.00000000E+00  0.00000000E+00  0.00000000E+00  0.00000000E+00
  6.89990666E-02  3.16423961E-01  7.44308291E-01  1.00000000E+00  0.00000000E+00
  0.00000000E+00  0.00000000E+00  0.00000000E+00  0.00000000E+00  0.00000000E+00
  0.00000000E+00  6.89990666E-02  3.16423961E-01  7.44308291E-01  1.00000000E+00
  0.00000000E+00  0.00000000E+00  0.00000000E+00  0.00000000E+00  0.00000000E+00
  0.00000000E+00  0.00000000E+00  0.00000000E+00  0.00000000E+00  0.00000000E+00
  0.00000000E+00  0.00000000E+00  0.00000000E+00  0.00000000E+00  0.00000000E+00
  0.00000000E+00  0.00000000E+00  0.00000000E+00  0.00000000E+00  0.00000000E+00
  0.00000000E+00  0.00000000E+00  0.00000000E+00  0.00000000E+00  0.00000000E+00
  0.00000000E+00  0.00000000E+00  0.00000000E+00  0.00000000E+00  0.00000000E+00
  0.00000000E+00  0.00000000E+00  0.00000000E+00  0.00000000E+00  0.00000000E+00
  0.00000000E+00  0.00000000E+00  0.00000000E+00  0.00000000E+00  0.00000000E+00
  0.00000000E+00  0.00000000E+00  0.00000000E+00  0.00000000E+00  0.00000000E+00
  0.00000000E+00  0.00000000E+00  0.00000000E+00  0.00000000E+00  0.00000000E+00
  0.00000000E+00  0.00000000E+00  6.89990666E-02  3.16423961E-01  7.44308291E-01
  1.00000000E+00  0.00000000E+00  0.00000000E+00  0.00000000E+00  0.00000000E+00
  0.00000000E+00  0.00000000E+00
Coordinates of each shell                  R   N=         174
 -8.50707221E-01 -1.97858977E+00 -2.38668301E-01 -8.50707221E-01 -1.97858977E+00
 -2.38668301E-01 -8.50707221E-01 -1.97858977E+00 -2.38668301E-01 -8.50707221E-01
 -1.97858977E+00 -2.38668301E-01 -1.41166775E+00  2.39713480E+00 -2.35987797E-01
 -1.41166775E+00  2.39713480E+00 -2.35987797E-01 -1.41166775E+00  2.39713480E+00
 -2.35987797E-01 -1.41166775E+00  2.39713480E+00 -2.35987797E-01  2.93337767E+00
  1.02252142E+00 -1.57679541E-01  2.93337767E+00  1.02252142E+00 -1.57679541E-01
  2.93337767E+00  1.02252142E+00 -1.57679541E-01  2.93337767E+00  1.02252142E+00
 -1.57679541E-01  5.11766227E-01  1.60016888E+00  1.26525302E+00  5.11766227E-01
  1.60016888E+00  1.26525302E+00  5.11766227E-01  1.60016888E+00  1.26525302E+00
  5.11766227E-01  1.60016888E+00  1.26525302E+00  1.78870993E+00 -1.42572707E+00
 -1.54970375E+00  1.78870993E+00 -1.42572707E+00 -1.54970375E+00  1.78870993E+00
 -1.42572707E+00 -1.54970375E+00  1.78870993E+00 -1.42572707E+00 -1.54970375E+00
 -2.93277749E+00  3.24637847E-02 -9.51824447E-01 -2.93277749E+00  3.24637847E-02
 -9.51824447E-01 -2.93277749E+00  3.24637847E-02 -9.51824447E-01 -2.93277749E+00
  3.24637847E-02 -9.51824447E-01 -1.43537872E+00 -3.95959353E+00 -4.33465870E-01
 -1.43537872E+00 -3.95959353E+00 -4.33465870E-01 -1.43537872E+00 -3.95959353E+00
 -4.33465870E-01 -1.16415849E+00  3.90886568E+00 -1.60820280E+00 -1.16415849E+00
  3.90886568E+00 -1.60820280E+00 -1.16415849E+00  3.90886568E+00 -1.60820280E+00
  3.48086747E+00  2.47478048E+00 -1.51945379E+00  3.48086747E+00  2.47478048E+00
 -1.51945379E+00  3.48086747E+00  2.47478048E+00 -1.51945379E+00  4.56511809E+00
  5.50761250E-01  1.02404243E+00  4.56511809E+00  5.50761250E-01  1.02404243E+00
  4.56511809E+00  5.50761250E-01  1.02404243E+00  1.59570943E+00 -1.07848718E+00
 -3.58073757E+00  1.59570943E+00 -1.07848718E+00 -3.58073757E+00  1.59570943E+00
 -1.07848718E+00 -3.58073757E+00  3.02791326E+00 -3.06528792E+00 -1.30239999E+00
  3.02791326E+00 -3.06528792E+00 -1.30239999E+00  3.02791326E+00 -3.06528792E+00
 -1.30239999E+00 -3.40553304E+00  1.18252482E-01 -2.96741040E+00 -3.40553304E+00
  1.18252482E-01 -2.96741040E+00 -3.40553304E+00  1.18252482E-01 -2.96741040E+00
 -4.69845449E+00 -3.54076251E-01  7.29934015E-02 -4.69845449E+00 -3.54076251E-01
  7.29934015E-02 -4.69845449E+00 -3.54076251E-01  7.29934015E-02  1.28007990E+00
 -1.92343381E+00  3.39053609E+00  1.28007990E+00 -1.92343381E+00  3.39053609E+00
  1.28007990E+00 -1.92343381E+00  3.39053609E+00 -2.62142806E-01 -9.52362398E-01
  2.41254369E+00 -2.62142806E-01 -9.52362398E-01  2.41254369E+00 -2.62142806E-01
 -9.52362398E-01  2.41254369E+00 -2.62142806E-01 -9.52362398E-01  2.41254369E+00
 -1.90551474E+00 -8.45439057E-01  3.66050130E+00 -1.90551474E+00 -8.45439057E-01
  3.66050130E+00 -1.90551474E+00 -8.45439057E-01  3.66050130E+00
Num ILSW                                   I              100
ILSW                                       I   N=         100
           0           1           0           0           2           0
           0           0           0           0         402          -1
           5           0           0           0           2           0
           0           0           1           0           1           0
           1           0           0           0           0           0
           0           0      100000           0          -1           0
           0           0           0           0           0           0
           0           0           0           1           0           0
           0 -2000000000           1           0           0           0
           0           0           4          52           0           0
           0           0           5           0           0           0
           0           0           0           0           0           1
           0           0           0           0           0           0
           0           0           0           0           0           0
           0           0           0           0           0           0
           0           0           0           0           0           0
           0           0           0           0
Num RLSW                                   I               52
RLSW                                       R   N=          52
  8.00000000E-01  7.20000000E-01  1.00000000E+00  8.10000000E-01  2.00000000E-01
  0.00000000E+00  0.00000000E+00  1.00000000E+00  0.00000000E+00  0.00000000E+00
  0.00000000E+00  0.00000000E+00  1.00000000E+00  0.00000000E+00  0.00000000E+00
  0.00000000E+00  0.00000000E+00  1.00000000E+00  0.00000000E+00  0.00000000E+00
  0.00000000E+00  0.00000000E+00  1.00000000E+00  0.00000000E+00  0.00000000E+00
  0.00000000E+00  0.00000000E+00  1.00000000E+00  0.00000000E+00  0.00000000E+00
  0.00000000E+00  0.00000000E+00  1.00000000E+00  0.00000000E+00  0.00000000E+00
  0.00000000E+00  0.00000000E+00  0.00000000E+00  1.00000000E+00  1.00000000E+00
  0.00000000E+00  1.00000000E+00  0.00000000E+00  0.00000000E+00  0.00000000E+00
  0.00000000E+00  0.00000000E+00  0.00000000E+00  0.00000000E+00  0.00000000E+00
  0.00000000E+00  0.00000000E+00
MxBond                                     I                4
NBond                                      I   N=          17
           4           3           4           3           4           4
           1           1           1           1           1           1
           1           1           1           4           1
IBond                                      I   N=          68
           5           6           7          16           4           6
           8           0           4           5           9          10
           2           3          16           0           1           3
          11          12           1           2          13          14
           1           0           0           0           2           0
           0           0           3           0           0           0
           3           0           0           0           5           0
           0           0           5           0           0           0
           6           0           0           0           6           0
           0           0          16           0           0           0
           1           4          15          17          16           0
           0           0
RBond                                      R   N=          68
  1.00000000E+00  1.00000000E+00  1.00000000E+00  1.00000000E+00  2.00000000E+00
  1.00000000E+00  1.00000000E+00  0.00000000E+00  1.00000000E+00  1.00000000E+00
  1.00000000E+00  1.00000000E+00  2.00000000E+00  1.00000000E+00  1.00000000E+00
  0.00000000E+00  1.00000000E+00  1.00000000E+00  1.00000000E+00  1.00000000E+00
  1.00000000E+00  1.00000000E+00  1.00000000E+00  1.00000000E+00  1.00000000E+00
  0.00000000E+00  0.00000000E+00  0.00000000E+00  1.00000000E+00  0.00000000E+00
  0.00000000E+00  0.00000000E+00  1.00000000E+00  0.00000000E+00  0.00000000E+00
  0.00000000E+00  1.00000000E+00  0.00000000E+00  0.00000000E+00  0.00000000E+00
  1.00000000E+00  0.00000000E+00  0.00000000E+00  0.00000000E+00  1.00000000E+00
  0.00000000E+00  0.00000000E+00  0.00000000E+00  1.00000000E+00  0.00000000E+00
  0.00000000E+00  0.00000000E+00  1.00000000E+00  0.00000000E+00  0.00000000E+00
  0.00000000E+00  1.00000000E+00  0.00000000E+00  0.00000000E+00  0.00000000E+00
  1.00000000E+00  1.00000000E+00  1.00000000E+00  1.00000000E+00  1.00000000E+00
  0.00000000E+00  0.00000000E+00  0.00000000E+00
Virial Ratio                               R      2.009772104118105E+00
SCF Energy                                 R     -2.726630482496729E+02
Total Energy                               R     -2.726630482496729E+02
RMS Force                                  R      2.588637367739090E-05
RMS Density                                R      6.220716200887401E-09
NImag                                      I                0
Job Status                                 I                1
Nuclear derivative order                   I                2
External E-field                           R   N=          35
  0.00000000E+00  0.00000000E+00  0.00000000E+00  0.00000000E+00  0.00000000E+00
  0.00000000E+00  0.00000000E+00  0.00000000E+00  0.00000000E+00  0.00000000E+00
  0.00000000E+00  0.00000000E+00  0.00000000E+00  0.00000000E+00  0.00000000E+00
  0.00000000E+00  0.00000000E+00  0.00000000E+00  0.00000000E+00  0.00000000E+00
  0.00000000E+00  0.00000000E+00  0.00000000E+00  0.00000000E+00  0.00000000E+00
  0.00000000E+00  0.00000000E+00  0.00000000E+00  0.00000000E+00  0.00000000E+00
  0.00000000E+00  0.00000000E+00  0.00000000E+00  0.00000000E+00  0.00000000E+00
IOpCl                                      I                0
IROHF                                      I                0
Alpha Orbital Energies                     R   N=         155
 -1.01944413E+01 -1.01942367E+01 -1.01902454E+01 -1.01885648E+01 -1.01804814E+01
 -1.01767010E+01 -1.01737113E+01 -8.77951134E-01 -7.37750697E-01 -7.11168409E-01
 -6.84115344E-01 -6.02520987E-01 -5.47685528E-01 -5.11178718E-01 -4.76702955E-01
 -4.55393977E-01 -4.46791102E-01 -4.04083992E-01 -3.70971095E-01 -3.61389910E-01
 -3.43292184E-01 -3.33969646E-01 -3.27435827E-01 -3.23110040E-01 -3.01808289E-01
 -1.99284599E-01 -3.27553992E-02  9.04462235E-02  1.21141731E-01  1.27143907E-01
  1.41608693E-01  1.54827105E-01  1.61524814E-01  1.68922874E-01  1.80889751E-01
  1.81156255E-01  1.99111523E-01  2.10972731E-01  2.23943089E-01  2.30292206E-01
  2.48863345E-01  2.53283728E-01  2.97405303E-01  3.27445629E-01  3.83889603E-01
  4.99296846E-01  5.25065563E-01  5.42991028E-01  5.47927921E-01  5.59422786E-01
  5.79920212E-01  5.97461120E-01  6.03341483E-01  6.26938032E-01  6.38497834E-01
  6.57251692E-01  6.62248684E-01  6.77290757E-01  7.31164951E-01  7.37796279E-01
  7.60064882E-01  7.78997203E-01  8.15609462E-01  8.29471577E-01  8.41212359E-01
  8.54359237E-01  8.61231951E-01  8.78897179E-01  8.88531071E-01  9.13726446E-01
  9.25698854E-01  9.37426288E-01  9.47919271E-01  9.61923922E-01  1.00437479E+00
  1.05394255E+00  1.14499532E+00  1.19604020E+00  1.23708760E+00  1.26609246E+00
  1.39059149E+00  1.41629597E+00  1.46455011E+00  1.49833123E+00  1.58953277E+00
  1.60317741E+00  1.63035171E+00  1.68949565E+00  1.71266769E+00  1.73703883E+00
  1.76717496E+00  1.78453644E+00  1.82167562E+00  1.86323355E+00  1.88104775E+00
  1.90764090E+00  1.91338069E+00  1.96654820E+00  2.00532533E+00  2.01193106E+00
  2.04362244E+00  2.05628531E+00  2.10709669E+00  2.11831563E+00  2.13766026E+00
  2.15152425E+00  2.17847633E+00  2.20867235E+00  2.25237577E+00  2.27695891E+00
  2.28325517E+00  2.32534457E+00  2.34296463E+00  2.36104280E+00  2.37386102E+00
  2.40219293E+00  2.43086485E+00  2.44143244E+00  2.46411392E+00  2.48288612E+00
  2.50667223E+00  2.54251713E+00  2.57926389E+00  2.60498984E+00  2.63792072E+00
  2.65839002E+00  2.69607787E+00  2.72127404E+00  2.72341092E+00  2.77502264E+00
  2.79363996E+00  2.80606892E+00  2.82506344E+00  2.89614220E+00  2.91745206E+00
  2.97681034E+00  3.00412413E+00  3.03489455E+00  3.22243527E+00  3.27400032E+00
  3.30274807E+00  3.34553862E+00  3.37491008E+00  3.40746234E+00  3.43512290E+00
  3.49367666E+00  3.52545737E+00  3.53086644E+00  4.34983026E+00  4.44264133E+00
  4.47297789E+00  4.55908716E+00  4.73527767E+00  4.73679215E+00  4.86059105E+00
Alpha MO coefficients                      R   N=       24025
  6.97381817E-03  5.41406811E-04 -1.07161857E-04  6.47225802E-05  9.70719072E-06
 -2.13235397E-03 -1.10250464E-03 -9.41961992E-04 -9.26595639E-04 -2.81410203E-05
  2.04245440E-05 -3.33876165E-05 -2.76915677E-06 -2.01819186E-05 -1.76273415E-05
 -2.91934014E-04 -6.88788187E-04 -7.25592584E-05  1.51138079E-05  1.12590731E-05
  3.97234121E-03  8.47738158E-04 -1.36311842E-03  4.18964208E-04 -7.78513689E-05
 -1.71787699E-04 -1.67669188E-04 -7.83971758E-05  4.89738029E-06 -1.31920528E-05
  9.93043113E-01  5.01291383E-02 -2.96833179E-04 -2.28352839E-05  7.03707680E-05
 -2.07228060E-02  3.05707441E-03  1.49926402E-03 -1.02058734E-04 -8.57610906E-03
 -8.73364171E-03 -8.60315845E-03 -4.43040328E-05  6.20888020E-05 -3.06506259E-04
  8.21126806E-03  4.79603576E-04 -9.67804058E-06  1.49385240E-05  2.58706419E-05
  1.94744772E-03  3.29405829E-03 -6.49485638E-05 -9.24891182E-04 -3.68769959E-04
 -2.10446397E-04 -2.30511182E-04  5.62029193E-05  1.49755491E-04 -2.32277052E-05
  1.11505881E-02  1.37929424E-04 -2.77134304E-05  3.90198255E-05  8.20061662E-05
  6.52607954E-03  6.25689002E-04  2.35494164E-03  1.38923325E-03 -3.12941789E-04
 -3.76030985E-04 -2.91187772E-04 -1.06596265E-04 -3.10273194E-05 -1.08670135E-04
  8.68894678E-04  3.48669799E-04  5.70014325E-05 -1.15383493E-04 -1.68993104E-05
 -1.91699704E-03 -9.35280151E-04 -1.35808733E-04 -8.29625966E-05  7.07347473E-05
  9.83202733E-05  9.30846675E-05 -3.37797310E-05 -2.56039007E-05 -1.42445889E-05
 -5.04885915E-05 -2.09746943E-04  6.46462638E-05 -2.49285928E-05  3.71176520E-05
 -1.24098797E-04  1.20828310E-05 -7.92231257E-05  2.46916311E-05  3.03296884E-05
 -3.81847846E-05  2.32717351E-03 -8.91929357E-05  1.68338666E-04 -2.37583968E-04
 -4.05657738E-05  2.30747668E-03  9.95783889E-05 -1.78714358E-04  2.16508978E-04
 -2.93327355E-04 -1.42263112E-04 -9.94661528E-07 -2.99515743E-05 -7.51126720E-06
 -2.58076536E-04  2.12776363E-05 -3.18461205E-05 -2.59506708E-05 -1.56961247E-05
  1.00853605E-04  5.61564244E-05  4.21908680E-05 -3.68767297E-06 -1.65197665E-05
  4.64403871E-05 -2.10098138E-04  2.04110213E-06 -1.12331100E-05  3.24237194E-05
 -1.63817450E-04  5.09017885E-05 -5.53897212E-05  1.27666092E-06  2.90432326E-05
 -2.60442016E-04 -5.76743959E-04 -9.00902454E-05 -5.78276088E-05  1.16464648E-05
  3.05440119E-03  5.61339113E-04  4.80871935E-04 -1.62132495E-03 -6.29285297E-05
 -1.25544213E-04 -5.65449142E-05  4.42441510E-05 -7.64295565E-05 -4.55253834E-05
 -6.80798819E-05  5.28702625E-04  3.45827852E-05  6.24344086E-06  2.32308147E-05
  9.93065637E-01  5.10134879E-02  2.34376578E-04  5.38571833E-04  1.55590374E-04
 -2.64006601E-02 -2.50574053E-03 -6.79588229E-03 -9.18797102E-04 -8.55865456E-03
 -7.97497611E-03 -8.47430807E-03  1.80365189E-04  2.50064080E-05  6.08490111E-05
  1.80739618E-04 -5.12283981E-05  4.88554320E-05 -2.28166780E-05 -8.33749107E-06
 -3.15188694E-03 -3.59198963E-04  1.03470230E-03  3.95476809E-05  2.43208841E-05
  2.11545690E-04 -2.15276272E-05 -1.46149238E-04  4.13167307E-08  1.89827152E-05
 -7.03186060E-03 -2.10941483E-05  1.07666390E-04  7.36679623E-05  4.11931434E-05
 -4.15421439E-03  1.84310871E-03  6.73510936E-04 -3.06148195E-04  7.24652756E-05
  7.97301980E-05  6.02733693E-05 -4.53873780E-06 -3.91277330E-05  2.45565313E-05
 -6.29469626E-04 -1.01536778E-03 -7.47138534E-05 -1.06051662E-04 -1.67356728E-04
  6.09528557E-03  1.54623282E-04 -1.43025034E-03 -1.87428990E-03 -1.63229135E-04
  2.04771229E-05 -1.46782283E-04  1.00878064E-04  4.75956865E-05  2.39754846E-04
  1.31481045E-02  2.66205995E-05 -1.74244683E-04  9.27245422E-06  1.41313398E-04
  8.86317480E-03 -3.04838751E-03  9.31147729E-04  1.84918827E-03 -3.83092878E-04
 -3.27876649E-04 -2.46291224E-04 -1.60227577E-04  7.89242953E-05  6.20774463E-05
  2.03471850E-02  5.71419014E-04  2.06441339E-04 -1.15768310E-04  1.34330603E-04
  7.75366067E-03  3.27779962E-03 -1.08836177E-03  3.74766820E-04 -2.27983242E-04
 -5.11649789E-04 -2.18304221E-04  1.12746204E-04 -2.08559684E-05  2.64590276E-05
 -4.07835054E-04  5.93690368E-04 -9.51206282E-05 -3.87972535E-04 -1.21748201E-05
  1.01361815E-04  3.89062730E-06  1.74167912E-05 -3.93131814E-05 -2.60271674E-05
  1.42687934E-04 -1.10759008E-04 -6.86081073E-05 -1.37987628E-05 -6.93019869E-06
  1.60743201E-04 -4.27994257E-05 -7.55266947E-05 -2.64778771E-05  2.45405654E-05
 -3.90990332E-04 -2.85827037E-04  5.08881655E-05 -6.65530434E-05 -5.19108728E-05
 -2.78285304E-04  1.75958845E-04  1.81234581E-05 -1.36062498E-05 -3.65126159E-05
 -3.84145095E-04 -3.18652154E-04 -1.12789143E-04  6.89850010E-07 -3.69900129E-05
 -2.17195848E-04  3.37255779E-04 -3.82702290E-05 -9.28490819E-06 -1.12205390E-05
 -2.60025371E-04 -1.62019331E-04  3.03669610E-05  1.12087020E-06  3.07818437E-05
  5.15224783E-03  1.75185731E-04 -1.17472290E-04 -1.58986551E-04 -2.37067174E-04
  5.77566715E-03 -5.42932166E-04 -1.32114572E-03 -2.33802542E-03 -4.39702533E-05
 -2.21562534E-04 -2.67548818E-04 -1.18080773E-04 -3.64830376E-05 -8.04544110E-05
 -1.98481437E-04 -1.30296041E-04 -4.50554532E-06  2.19155753E-05  2.75479854E-05
 -2.05205684E-02 -1.08970515E-03 -8.86635783E-05  6.63937694E-05 -2.87243570E-05
  3.81109488E-03 -1.93016263E-03  7.86029026E-04 -1.19063088E-03 -2.50116707E-05
 -2.32549847E-05 -3.24436765E-06  1.24250460E-04 -1.29674049E-05 -1.31879927E-05
  7.41528981E-03  7.59360585E-05  4.92117217E-05  1.00564543E-05  3.11530426E-05
  6.62048220E-03 -1.26421808E-03 -2.81839482E-03 -4.86219314E-04 -3.46446238E-04
 -4.10102861E-04 -2.07078062E-04 -1.31310176E-04 -5.38925063E-05 -1.22402847E-04
 -5.47096688E-04  2.87288525E-04 -5.00426371E-05  4.99559273E-05  1.27429735E-05
 -1.90407454E-03  9.67281673E-04 -4.83864593E-05  4.02280045E-04  7.24155934E-05
  9.31429387E-05  1.10072012E-04 -3.29398471E-05 -2.04496101E-05 -2.10895799E-05
  3.08436646E-04  5.19779156E-05  6.07524367E-05 -5.06258448E-05  5.74376291E-06
 -2.02942080E-03  1.17296046E-03  1.25553496E-03 -3.66852528E-04  7.00750269E-05
  2.02967388E-05  7.92582199E-05 -7.83245821E-06  7.27349422E-05  9.43064673E-06
 -3.67896471E-03 -4.91361871E-04  1.75729335E-04 -7.09865044E-05 -1.78690689E-06
  1.38914305E-03 -6.54925197E-04  1.19352127E-03  3.17234121E-04 -8.38877295E-05
 -7.59958581E-05 -8.66583748E-05 -3.14144986E-06 -2.37565275E-05  3.84710064E-06
  9.92901096E-01  5.01585405E-02  1.24507779E-04  3.44473384E-05  6.07749049E-05
 -2.05818652E-02 -2.87256640E-03 -5.40197271E-04 -1.24141372E-03 -8.59900621E-03
 -8.91262987E-03 -8.44927047E-03  8.80675887E-05 -1.01051876E-04 -4.95261751E-05
 -1.97501047E-04 -3.89154400E-04  5.77643105E-05 -2.17534213E-05  5.07727501E-05
 -2.05440329E-04  6.77900005E-05  3.40614099E-05  7.45166952E-05  5.90464222E-05
  1.31375127E-04  1.89577798E-04 -4.42267152E-05  1.03750011E-05 -1.82625527E-05
  2.00187547E-05 -3.28464279E-04  5.40989608E-06 -9.89257814E-06  2.45196483E-05
 -1.32480440E-04 -1.04051052E-04  6.65130053E-05 -6.51271195E-05 -1.58084586E-06
  6.07455862E-05  6.47997596E-04 -5.95095990E-05  2.12322747E-05 -2.65298354E-05
 -4.96228425E-05  2.28979607E-03  9.65786285E-05  1.17876102E-05 -3.00858324E-04
 -6.37819014E-05  2.34204768E-03 -1.46965517E-04 -2.79304352E-05  2.81317942E-04
 -3.66667220E-05  7.17134439E-04 -2.02843206E-05 -2.97466850E-05  4.96481610E-06
 -5.14003856E-04 -6.37187488E-04  9.54579745E-05  1.15641455E-05  3.76609388E-05
  3.04216346E-03 -8.55959563E-04  1.18595712E-03 -1.36963218E-03 -5.37411927E-05
 -1.04063234E-04 -2.42208984E-05 -4.36891616E-05  1.25771545E-04 -7.62967735E-05
 -2.00822778E-04 -1.49795068E-04  5.01487750E-05 -3.05925729E-05  1.34636899E-05
 -1.36123222E-02 -1.01086488E-03  2.75084146E-05 -4.18784103E-05 -3.77163103E-05
  5.26046184E-03  2.18552265E-03  8.54310004E-04 -9.29547608E-04 -2.28587326E-04
 -3.61731887E-05 -1.44979642E-04 -2.86635345E-05  6.80365901E-05  2.69371940E-05
 -3.58133939E-04 -2.31666913E-04  1.92699019E-05  7.82004410E-05  1.00200598E-04
  1.33355925E-03  2.09503368E-04 -5.86287134E-04 -2.12900766E-04 -5.89040434E-05
 -7.20314360E-05 -1.20202820E-04 -3.52382984E-05 -3.04939306E-06  2.21044441E-05
 -1.13493213E-02 -9.58677428E-04 -7.39627333E-05 -3.31598406E-05  1.25798499E-05
  6.64093900E-03 -1.46838563E-03 -1.96302467E-03 -8.44543717E-04 -7.19837559E-05
 -2.09234569E-04 -1.12447289E-04 -5.76241686E-05 -1.20647730E-05 -1.41945643E-04
  1.31250027E-04  1.53686228E-04 -2.05836221E-05 -8.16907061E-05 -5.46234198E-06
 -2.83057691E-03 -2.60273806E-04  9.42739191E-04  5.40491956E-04  2.50549381E-05
  9.27258206E-05  1.42178157E-04 -4.18579227E-05 -3.21907045E-05  1.17014311E-04
  9.92975890E-01  5.00041150E-02 -7.98295949E-06  2.12699583E-05  3.26331363E-05
 -2.00075330E-02  9.70576588E-04 -1.27866472E-03 -1.89191092E-03 -8.82308956E-03
 -8.69321174E-03 -8.56041339E-03 -2.71562336E-04  6.95799625E-05 -1.30636905E-04
  3.26897664E-03 -1.55312128E-05 -2.04093357E-04  2.75061837E-05  4.78811450E-06
 -2.75122657E-04  3.04758215E-04 -1.40997641E-04 -2.34756920E-04 -1.51885521E-04
 -1.45371943E-04 -1.88545109E-04 -8.66906084E-06 -7.30956558E-06 -1.10356507E-05
 -1.38377724E-04  2.29064870E-05 -3.44436443E-05  2.13098811E-05  1.79568694E-05
 -1.94272395E-05 -1.70604663E-04 -2.85915335E-05  3.92921349E-05  4.30286261E-05
 -2.49377260E-04 -1.81663898E-04  3.68684872E-05  1.88904505E-05  2.44674932E-05
 -2.69223711E-04 -1.20372124E-04  1.85231951E-05  3.78866788E-05 -3.31377566E-06
 -5.67437990E-05  2.44509342E-03 -1.00896941E-04  1.38271367E-04 -2.28691473E-04
 -5.93045380E-05  2.56231336E-03  1.50217100E-04 -1.91568596E-04  1.61574540E-04
  1.18914207E-05 -2.26265135E-04 -6.81240230E-05  8.02214676E-06  2.90507477E-05
  3.96762608E-05  4.19504776E-04  5.30649728E-05 -6.99857667E-07 -2.55078221E-05
 -1.03905367E-04 -1.77893079E-04 -4.29145312E-05  9.84025237E-06  2.25008847E-05
 -2.93593945E-04 -3.22787406E-04 -1.44003735E-05  1.30361710E-04  8.80745202E-05
  7.96168490E-04  8.14123538E-04  1.04619899E-04 -5.80188364E-04 -6.50311293E-06
 -5.60113973E-05  4.02353337E-05  1.61179478E-05 -1.33465624E-04  1.13970893E-05
  1.49682723E-05  5.03463478E-04 -1.97279990E-05 -1.29334665E-05 -7.42533402E-06
  1.12626009E-04 -1.14441218E-03 -3.36419825E-05 -1.20615272E-04 -5.72390739E-05
  5.23585967E-03  1.05114888E-03  4.37554964E-03  3.51464813E-04 -1.69349990E-04
  1.65481666E-04 -3.28909337E-04  1.69826202E-04  6.65201496E-05  1.36039473E-04
  9.89023865E-02  4.45299573E-03  7.73181745E-05 -1.60641462E-04 -1.68591543E-04
  9.41595067E-03  2.74700223E-03 -2.76836968E-03  1.83012241E-03 -1.07592127E-03
 -8.40989406E-04 -1.14399745E-03 -8.87278170E-06 -1.91394606E-04 -4.76733170E-05
 -8.36603160E-03 -9.27159198E-04 -2.11417752E-04 -3.53462761E-05  9.06431990E-05
  9.21270189E-03 -3.79509234E-03 -9.96104421E-05  6.86318970E-04 -2.54131103E-05
 -5.09997143E-05 -1.75133022E-04  1.28714258E-04  1.95322368E-04 -1.78235455E-04
  9.88237999E-01  5.15156423E-02 -1.69520073E-04 -8.25774873E-04 -6.11848881E-04
 -2.98450603E-02  1.76382328E-03  5.22952478E-03  5.81001929E-03 -8.43731891E-03
 -8.55714821E-03 -8.46965187E-03 -1.17197347E-04  9.40334700E-05 -7.32669892E-05
 -1.24961659E-04 -6.81615828E-05  3.44521664E-05  2.22589358E-05  2.20472807E-05
 -2.66523686E-03  1.43105419E-04 -5.11561329E-04 -7.15989712E-04 -4.14749314E-05
  1.33685093E-04  6.40942110E-05 -1.53559693E-04 -1.14239026E-04  1.78694966E-04
 -1.01087452E-03  6.24421901E-05 -7.76384762E-05 -8.97586329E-06 -2.96865439E-05
 -3.38199262E-03 -1.72031163E-03  1.09888861E-04 -4.82028956E-04  1.35829663E-05
 -2.24531961E-06  1.04110731E-07  4.39582440E-05  7.44831603E-05  3.40195290E-05
  4.82379198E-05  1.67089835E-03 -6.32746939E-07 -3.88811656E-05  2.32607756E-05
 -2.54383833E-04  4.09771533E-04 -4.02934007E-05  6.82763339E-05  5.56941896E-06
 -3.47581980E-04 -3.63555806E-04  1.01232039E-04  4.43618034E-05  1.66254155E-05
 -2.73001242E-04  1.43904596E-04  7.93761776E-05  2.66627791E-05 -1.69382567E-05
  1.09704305E-04 -2.68655968E-04  2.31533892E-05 -1.38761268E-05 -1.53796226E-05
  6.26847942E-05  1.84142966E-04  1.08755710E-05 -1.90922802E-06  3.15745622E-05
  1.02248740E-04 -1.92613695E-05  6.36865202E-05  1.40737666E-05  1.30473455E-07
  7.78636555E-05 -2.40988226E-04  4.04022665E-05 -1.18049503E-05  2.47992780E-05
 -1.70129599E-04 -1.59463407E-04  8.40790581E-06 -1.66476402E-05  1.04842773E-05
  1.56874090E-02  6.67606290E-04  1.58175414E-04  3.12027436E-04  6.82500316E-06
  4.99880862E-03  7.16677766E-04  2.37103812E-03 -6.65093204E-04 -1.59681030E-04
 -4.06636429E-04 -2.88920889E-04 -1.04362497E-04 -5.30186548E-05 -1.26096806E-05
 -2.52486059E-04 -6.27065984E-05 -2.60506387E-05 -5.55854252E-06  1.49796487E-05
  3.73192177E-06  1.03720680E-04  2.53989846E-05 -2.95125320E-06  4.63323036E-05
 -1.90385807E-03  1.29124777E-04 -7.70999485E-04  2.92082237E-04  2.99747483E-05
  1.83945409E-04  2.95819198E-05 -2.06229564E-06  3.72096996E-06  7.45730643E-06
  9.87965273E-01  4.96688611E-02  2.52272439E-04 -2.51491250E-04 -1.01705314E-04
 -1.84151829E-02 -1.70974940E-03  3.32829020E-03 -3.01958482E-04 -9.06077992E-03
 -8.99234629E-03 -8.93660848E-03 -3.70058864E-05  8.62532174E-05 -3.01601158E-04
  8.74651037E-04 -4.75901812E-04  1.86761179E-04  1.34875839E-05  1.12029059E-04
  1.39859696E-03 -1.36619858E-03  2.89837676E-04 -3.07820582E-04 -4.94212904E-05
 -1.87845278E-04 -2.08517771E-04 -8.04634129E-05 -7.68822466E-05  1.59282232E-05
 -9.92119030E-02 -5.21669523E-03  1.88456931E-04 -2.64935489E-05  1.56301876E-04
  6.34089567E-03 -2.67959686E-03  3.74530504E-04 -1.33387740E-03  6.30294930E-04
  7.87838540E-04  7.99587140E-04  7.58711895E-05 -4.38194481E-05  5.70672411E-05
  2.90176478E-04 -1.90269145E-04  3.55073969E-05 -2.22715728E-04 -1.63133958E-05
  5.26987652E-04 -7.31392970E-04  5.85256218E-04 -1.40307507E-04 -4.58294157E-05
 -1.76948633E-04 -1.23600267E-04  1.02235888E-05 -1.51800607E-06 -7.79088354E-07
 -7.61927515E-03 -6.75040737E-04 -4.80585160E-05 -1.04387777E-04  2.45840362E-05
  5.82650451E-03  2.18249500E-03  1.48042159E-03  3.92830960E-04 -1.06179411E-04
 -3.31220422E-04 -1.03017637E-04 -1.24916043E-04 -8.66238496E-05 -8.28462680E-05
 -1.30614755E-05  3.07437512E-05 -4.36465320E-05 -5.33495352E-06 -2.95802193E-05
 -2.93079759E-04  1.91213985E-03  1.90094681E-04  6.94122325E-05 -2.81322538E-04
 -1.39131695E-04 -1.82761567E-04  8.60175592E-05 -2.78922017E-05  4.81878058E-05
  5.01301680E-05  6.98181419E-04 -4.18528433E-05  2.73985923E-05 -4.31399859E-05
 -1.02016901E-04 -2.46596042E-04  4.24058233E-05 -7.07980296E-05 -8.49629102E-06
  7.60566912E-05  4.75781278E-04 -1.95410241E-05  4.80839324E-05 -1.05861970E-05
 -2.19324458E-04 -8.09749777E-05 -2.94485863E-05  2.20153942E-05  4.86258419E-05
 -1.96402878E-04  4.78105351E-04  4.57695323E-06 -8.12199537E-06 -4.64042273E-05
  2.65640124E-05  1.85975160E-04  2.96699402E-05  7.74397906E-06  3.25022390E-07
 -3.80682192E-03 -2.75752750E-04 -3.10080518E-06 -5.67164341E-05 -5.52057560E-05
 -4.48342860E-04 -1.98617328E-04  4.66998721E-05  3.04911617E-05  6.77360011E-05
  1.58581297E-04  9.24875452E-05 -3.27854464E-05  5.75993909E-05 -8.71963590E-05
 -2.71309335E-05 -4.01511062E-05  1.70429932E-05 -2.70802652E-05  1.13551237E-06
 -5.28562917E-03 -1.28993633E-04  7.79138260E-05  1.15040917E-04  6.66083378E-05
  3.73528853E-03  3.90402347E-04 -6.88445979E-04  2.12664395E-03 -8.56531958E-05
 -3.07127231E-05 -1.96788658E-04  3.86114755E-05 -4.52527921E-05 -1.40775821E-04
  2.21572274E-03 -4.63284637E-05 -1.11511511E-05  4.50219150E-05 -4.36599735E-05
 -1.30271073E-03  5.33762653E-04  6.75402665E-04  1.23346065E-04 -6.29894636E-06
  4.26380739E-05  1.01944509E-05 -7.82906196E-06  5.39107825E-05 -1.24273172E-04
  2.39303406E-04 -4.30449591E-04  6.18529374E-05  6.59521066E-05 -9.26312206E-05
  1.26222973E-03 -4.76117681E-04 -3.12117258E-04  7.44316158E-04 -8.24926718E-05
 -9.76581867E-05 -1.04603644E-04  5.43197427E-05 -8.24996296E-05 -6.20641978E-05
 -1.61542498E-02 -9.01651220E-04 -2.90720623E-05 -1.66261517E-05 -3.14019814E-05
  5.15056355E-03 -1.38400917E-03 -2.61676972E-03  1.32502604E-03  1.73648003E-05
 -1.32016623E-04  9.83256515E-07 -3.11746874E-05  1.00239605E-05  5.54045601E-05
  1.36144156E-04 -2.83220580E-04 -5.05003310E-05  2.78823004E-05 -6.47767046E-05
  5.81388195E-04  2.70685297E-05 -2.62713931E-04  6.91597597E-04 -5.06099396E-05
 -1.16264622E-04  1.08767411E-04 -2.54273290E-05 -8.40740237E-05  1.54699840E-05
  1.83071763E-04 -5.83785623E-04  9.74745132E-06  1.98701837E-05 -8.44999932E-05
  2.73723808E-03  8.86463500E-04  1.82640554E-04  1.45560587E-03 -6.68403584E-05
 -1.72494981E-04  2.04872198E-05 -1.45017545E-05  1.27253856E-04 -3.62321844E-05
 -2.72300876E-04 -6.44472581E-04 -3.77157286E-05 -2.09373964E-05 -7.16353187E-05
 -2.68435355E-05  1.03766656E-04  2.53345861E-06 -6.48863242E-06 -2.83404601E-05
 -1.86104301E-05  4.46374745E-04 -1.18133684E-05 -8.69600115E-06  1.12523935E-05
 -9.08790222E-05 -3.64305954E-04  4.59326239E-05  3.61493943E-05 -6.16162389E-05
  5.80223614E-06  4.49583253E-04 -3.02623755E-05  3.81038771E-06  5.35012962E-06
 -6.85583135E-05 -4.30670291E-04  3.52207690E-05 -1.51399624E-06 -7.47658931E-05
 -5.22742530E-05  6.61676114E-04 -8.69964976E-06 -2.84211949E-05 -4.39657269E-07
 -1.70189102E-04 -3.99218832E-04 -5.21298589E-05  3.47986327E-06 -8.46051809E-05
 -8.92965673E-05  2.10521181E-03  3.33390013E-04 -1.17763996E-04 -5.20968673E-06
  9.92969377E-01  5.06127223E-02  8.22828208E-06  2.35460113E-05 -2.81149598E-04
 -2.05759565E-02 -1.72969946E-04 -1.59645989E-03  3.35404357E-03 -8.49675230E-03
 -8.90794760E-03 -8.69354999E-03 -1.90361263E-04 -5.69966057E-05 -8.11113451E-05
 -7.00685142E-05  2.15460127E-03 -3.25872853E-04  1.06924708E-04  4.56688934E-05
 -9.16761806E-02  1.64802156E-01  1.76813710E-02  5.78680277E-02  2.24195734E-02
  1.35069045E-01  1.18437329E-02  3.14303079E-02  5.04173729E-03 -1.82788810E-03
  2.95348652E-04 -3.16824226E-03  5.82639858E-04  8.45766286E-04  3.42832830E-03
 -8.09161936E-02  1.52243281E-01  3.59068154E-02 -6.24088827E-02  2.15880169E-02
  7.83289048E-02 -1.72163831E-03 -2.52777690E-03 -4.97472100E-03 -1.39186593E-03
  1.26353184E-03 -4.65116543E-03 -1.16140092E-03  5.40461077E-03 -2.10039689E-03
 -6.56813230E-02  1.23229638E-01 -5.28999976E-02 -1.62529132E-02  8.89565793E-03
  7.69748486E-02 -5.97475138E-03 -4.36040291E-03 -1.74346533E-03  2.95415605E-03
 -2.51581306E-03 -3.84738729E-03  2.05395879E-03 -2.86919602E-03  1.86424846E-03
 -1.06036112E-01  1.90574119E-01 -3.07050974E-02 -5.32334295E-02 -4.95581347E-02
  1.53445289E-01 -6.37684362E-03 -2.07528461E-02 -1.67110905E-02 -1.21601743E-03
 -9.84418721E-04 -4.93154146E-03  6.78681404E-04  1.39469287E-03  2.32544121E-04
 -6.41138422E-02  1.20254552E-01 -2.64382115E-02  2.28019605E-02  3.42023520E-02
  7.07254019E-02  1.53082433E-03 -2.45961932E-04  5.14020400E-03 -2.13970794E-04
 -1.21219013E-03 -1.26752925E-03  1.20491209E-03 -3.40838887E-03  3.32115293E-03
 -6.96483596E-02  1.30829702E-01  5.18782499E-02  5.07440307E-03  2.44490786E-02
  8.22941988E-02  3.92929208E-03 -2.18892643E-04  6.40553277E-03  1.49522138E-03
 -6.18058007E-04 -4.05224469E-03  6.36962075E-04  4.77857115E-03  2.32443801E-04
  3.25436283E-02  1.27831233E-02  1.02030781E-03  3.69277148E-03  5.37395228E-04
  2.93750784E-02  1.76274158E-03  2.58262675E-04 -3.17741951E-03  2.34310388E-03
  2.74358862E-02  3.91840954E-03 -1.39502546E-03 -2.31571873E-03  2.19375617E-03
  2.69110402E-02  3.59347134E-03 -2.99965618E-03  5.96715491E-04 -1.66356364E-03
  2.83887286E-02  5.28579079E-03 -1.77384984E-04 -9.28032641E-05  3.54967477E-03
  2.67799076E-02  1.05089504E-03 -2.12662089E-03  2.62938602E-03  3.93475673E-07
  2.84768032E-02  4.77169432E-03  1.37507242E-03 -6.32816009E-05  3.25418941E-03
  2.88627248E-02  1.55780544E-03  3.32624913E-03  6.79101157E-04 -1.44766592E-03
  3.58162977E-02  5.00031120E-03 -2.77746244E-03  2.14666809E-03 -2.54728300E-03
 -8.59977867E-02  1.59066137E-01  3.04139635E-03  2.85235913E-02 -6.51462623E-02
  9.06875991E-02 -1.85901099E-03  1.70565241E-03 -4.85612834E-03 -6.07423446E-03
 -1.50355701E-03  2.78719766E-03  1.54468957E-03  2.61713745E-04 -3.43133815E-03
  3.58992650E-02  3.64180114E-03  3.23656481E-03  8.52183221E-05 -3.07705040E-03
  2.67249355E-02 -5.00206167E-02  8.81004645E-02 -3.32999369E-02 -1.04923849E-02
 -4.86193043E-02  9.57469890E-03 -1.23018565E-02 -2.03732058E-03  4.75515366E-03
 -4.37807229E-03  1.92350145E-03  8.07030898E-03 -3.73833255E-03 -5.57441123E-05
  7.09630938E-02 -1.34212263E-01  4.07977281E-02  5.34178307E-02  9.13787659E-03
 -1.17082279E-01  2.84380481E-03  1.38215544E-02  7.09614999E-04  6.16622459E-03
 -3.39949973E-03  4.51983952E-03 -6.14447351E-03 -2.53397833E-03 -2.36061846E-04
 -1.25094358E-01  2.41441084E-01 -1.91514327E-02 -3.14342617E-02 -6.77833550E-03
  2.06090458E-01 -8.09696720E-03 -1.04792734E-02  8.08505995E-04 -4.81015992E-03
 -3.18131785E-03 -5.94569426E-03  3.65535107E-03 -1.09973036E-04  2.02124691E-03
 -1.92752535E-02  3.47453663E-02  1.11482993E-01 -2.38670939E-02 -1.13434646E-02
  4.18959760E-02  9.76283323E-03 -5.58223880E-03 -6.26714744E-03 -1.26470636E-04
 -6.66953773E-04 -5.89116460E-04 -4.41678852E-03 -1.03223425E-02  2.77775956E-03
 -9.62468714E-02  1.82556930E-01  3.90491691E-02  3.57340086E-02  2.21660883E-02
  1.66112348E-01  9.22005100E-04  1.04584538E-02  1.15442334E-02 -7.28783578E-03
  4.04934286E-04 -2.56196732E-03  2.86060764E-03  1.74141451E-03  4.99795932E-03
  1.14649718E-01 -2.20594904E-01 -1.99745963E-02 -1.81410604E-02 -1.63733972E-02
 -1.89993843E-01 -7.18317246E-03 -1.07887278E-03 -8.66414449E-03  3.79226317E-03
  3.15543157E-03  5.14945154E-03 -2.58136740E-03 -3.30538829E-03 -7.72206616E-05
 -1.48875277E-02 -7.24647172E-03  8.63968151E-04 -1.68775007E-03 -2.46255276E-04
 -3.36159181E-02 -8.53587914E-03  1.31795163E-03  2.83373288E-03 -2.01261682E-03
  7.44095368E-02  2.27290526E-02 -1.88238081E-03 -5.55583830E-03  4.70976576E-03
  7.76290681E-02  2.18296554E-02 -6.18474627E-03  1.47076929E-03 -4.60580955E-03
  5.53566417E-02  1.58694086E-02  1.52067568E-03 -7.37749049E-04  5.49207486E-03
  6.24341787E-02  1.94933804E-02 -3.18951372E-03  5.30640401E-03 -6.45009321E-04
 -6.83537241E-02 -2.08845186E-02 -1.45998486E-03 -1.42374646E-04 -6.57767085E-03
 -7.05989309E-02 -1.87056787E-02 -6.05452731E-03 -1.39209228E-03  3.45552105E-03
  9.80955814E-03  2.63087104E-03  2.10346315E-04  5.72153305E-04 -6.97016365E-04
  8.94513096E-03 -1.65012909E-02  4.75877999E-02 -7.07843681E-04  6.99196885E-03
 -1.56298517E-02  1.52469674E-02 -3.63580321E-03  1.63470028E-03  1.24785191E-03
  6.52164615E-04 -9.01875154E-04  1.95953938E-03 -4.42084220E-03 -4.56456733E-06
 -1.87122235E-02 -4.96080694E-03 -7.46534401E-04  8.93257987E-06  1.43353546E-03
 -1.21192150E-01  2.34280769E-01  2.46074196E-02 -1.95948446E-02  6.29320065E-03
  2.14039951E-01  7.84541910E-03  7.83312418E-03  3.36257035E-03 -6.37389139E-04
 -8.02483865E-03 -2.95105364E-03  2.99001859E-04 -1.40448149E-03  1.33288169E-03
  1.08859689E-01 -2.10091309E-01 -7.53821089E-02  4.60193656E-03 -2.88397190E-02
 -1.71816652E-01 -1.31296733E-02  2.61816863E-03 -9.68610709E-04  1.31771738E-03
  7.55062775E-03  4.94774979E-03  2.12935756E-03 -6.01087381E-03  4.20331923E-03
  5.60105428E-02 -1.09858339E-01  3.15078019E-02 -5.41173918E-02 -2.50774230E-02
 -9.20535871E-02  7.87258616E-03 -1.17552693E-02 -3.97119491E-04 -3.55524943E-03
  6.55885749E-03  3.09727114E-03  5.12862362E-03  4.21262788E-03  1.87276552E-03
  1.01350679E-01 -1.95314255E-01  2.80573214E-02 -5.29680145E-02  8.07528997E-02
 -1.66158031E-01  7.42443123E-04  2.70646822E-03  1.41604247E-02 -2.64312264E-03
  1.23616479E-02  2.33011988E-03  5.22920150E-03 -3.00855909E-03  2.85936521E-03
 -7.43468699E-02  1.43527886E-01 -4.77914424E-02 -5.42717967E-02  7.06557032E-03
  1.27287844E-01 -8.43622001E-03 -1.17323914E-02  4.50833937E-03  2.21106114E-03
 -7.44981108E-03 -2.18707582E-03  9.01591086E-04 -5.07567375E-03 -3.90369612E-03
 -1.57105448E-02  3.09276599E-02  2.01537242E-03 -8.33599208E-02 -8.00095515E-04
  2.36504228E-02 -2.56408551E-03 -1.63754482E-02  5.30138596E-04  6.24960415E-04
 -1.93094577E-03 -4.85751669E-04 -1.01854377E-02 -5.72720287E-04 -4.40957756E-03
  8.70590870E-02  3.36557425E-02  2.75854710E-03  7.74422976E-03  7.36388232E-04
 -7.07513335E-02 -2.28169240E-02 -2.75201842E-04  4.92288323E-03 -4.91057878E-03
 -4.37862170E-02 -1.43524516E-02  1.64823051E-03  1.95676176E-03 -3.07403327E-03
 -2.97462749E-02 -9.87628386E-03  2.39084545E-03 -1.41003375E-03  1.35094392E-03
  4.61501389E-02  1.53018017E-02 -1.32097063E-04 -1.60316550E-03  4.22055515E-03
  5.64790041E-02  1.79211516E-02 -3.90293731E-03  3.42124147E-03 -5.47462366E-04
  1.00000928E-02  4.70839119E-03  4.59649710E-04 -1.13711803E-03  8.97132932E-04
  1.57634277E-02  5.08300912E-03  1.23988063E-03 -9.12266881E-04 -6.04256691E-04
  3.57365278E-02  1.07438057E-02 -2.80919852E-03  5.11785723E-04 -2.15924176E-03
 -4.90967875E-02  9.46213560E-02 -1.56733459E-02 -7.27336691E-02 -3.33913296E-02
  8.51162726E-02  1.85498009E-03 -1.20519958E-02 -7.21847394E-03 -2.18254296E-03
 -8.59147968E-03  4.80191112E-03 -1.12806652E-03  2.11181282E-03  8.00462140E-03
  2.91964706E-02  1.02588777E-02  1.85668688E-03 -1.28737060E-03 -2.04907861E-03
  8.15760313E-03 -1.38397277E-02  1.74375112E-02 -3.86101014E-04  1.18858070E-01
 -2.68844385E-02  2.14235621E-03 -5.02410074E-03  1.97605691E-02 -7.17366161E-03
 -1.14694663E-03  9.06052527E-03  4.36823693E-03  4.84634507E-03  8.61638601E-03
  3.81542339E-02 -7.25183964E-02  4.09515943E-02  1.27329915E-02  6.17544783E-02
 -7.59520530E-02  1.90593002E-03  7.58582357E-03  1.25048823E-02  1.70262109E-03
 -1.86918393E-03  4.23001538E-03 -5.99946070E-03  1.05402965E-03 -4.48303349E-03
  3.71616351E-02 -7.22838129E-02 -1.71304704E-02  1.76490775E-02  5.49542499E-02
 -7.11119494E-02  3.55758205E-04  2.40703391E-03  1.59745626E-02  3.98598239E-03
 -2.26756860E-03  2.15300818E-03 -1.90422822E-03 -5.19544719E-03 -2.75894491E-03
 -5.51994106E-02  1.06232670E-01 -2.28602920E-02 -7.76088839E-02  6.47651552E-02
  9.83549119E-02 -4.63425399E-03 -1.39989816E-02  3.54279406E-03 -5.43583665E-03
  6.98495453E-03 -6.89954784E-03  4.52652879E-03 -2.02647926E-03 -6.04550706E-03
  8.47684893E-02 -1.64919339E-01 -8.81206722E-03 -6.32126479E-03  3.41188595E-02
 -1.51968728E-01  1.45963881E-03 -3.33438760E-03  6.65666292E-03  2.16693880E-03
  1.62994947E-03  5.15927262E-03 -5.65202269E-04 -2.19687587E-03 -1.71987801E-05
  9.16656099E-02 -1.80595343E-01  2.48109977E-03 -1.69600021E-02  3.77961096E-02
 -1.60446805E-01 -9.90230204E-04 -3.14102893E-03  1.20507038E-02  2.97013928E-03
  2.34989564E-03  5.07161996E-03 -1.66952836E-03  1.89734225E-03 -4.64464984E-04
 -1.15078763E-02 -6.05660872E-03 -1.02118168E-04 -1.16040609E-03  1.73325943E-03
 -3.77466914E-02 -1.61581217E-02  8.99222310E-04  2.87346855E-03 -1.53991660E-03
 -3.77317132E-02 -1.32934108E-02  8.13609598E-04  2.60321953E-03 -1.49627561E-03
 -2.04833264E-02 -7.59039677E-03  1.02253721E-03 -2.74398159E-04  2.05278688E-03
 -7.43109746E-02 -2.87743981E-02 -4.69903930E-04  9.47571099E-04 -6.03788376E-03
 -5.83251094E-02 -2.10941738E-02  2.84213733E-03 -4.22579921E-03  1.39698454E-03
 -8.03017730E-02 -2.99230849E-02 -1.84692423E-03  1.34260775E-06 -6.58238528E-03
 -5.63244147E-02 -1.90808670E-02 -4.11056986E-03 -1.22386661E-03  3.39637716E-03
  1.00310297E-01  3.52973028E-02 -6.97702301E-03  4.59257447E-03 -3.76146878E-03
 -1.43686072E-01  2.76014734E-01  1.10617698E-02  2.24105166E-02  7.45103619E-03
  2.72350343E-01  4.58160666E-03  8.36268166E-03 -1.22877791E-02 -6.16276269E-03
 -4.85434000E-03 -5.96644770E-03  2.45510515E-04 -1.33860247E-03 -3.71763432E-03
  9.82887139E-02  3.51039880E-02  7.62911072E-03 -4.38442062E-04 -4.94381589E-03
  1.03767041E-02 -1.75826922E-02 -1.04718120E-01  1.80756746E-02  3.18044084E-02
 -3.47980298E-02 -3.97876199E-02 -5.60175294E-03  8.03852258E-03  3.06979010E-05
  7.90142969E-04  1.57018260E-03 -6.01493602E-03  6.40098054E-03 -8.15505419E-04
  8.06923678E-02 -1.61008700E-01 -8.73838726E-02 -2.68100017E-02 -3.74686994E-02
 -1.51429678E-01 -1.53156191E-02 -5.75348577E-03 -2.18354730E-03  5.58130426E-03
  6.49693368E-03  2.04563082E-03  5.26187980E-03 -2.64009464E-03  5.42140348E-03
 -1.09856044E-01  2.22513992E-01  7.63406846E-02  4.05739940E-02  3.51929804E-02
  2.26988217E-01  2.17930355E-02  4.75861874E-03  1.32939336E-02 -5.90920493E-03
 -8.28962960E-03 -2.88617349E-03 -6.24093811E-04 -2.36687797E-05 -6.41501482E-03
  3.04104324E-02 -5.97553312E-02  1.41855094E-01 -4.89752877E-02  4.79912082E-02
 -6.39721282E-02  3.02135151E-02 -3.58702229E-03  1.08661706E-02  5.38104075E-03
  1.80046583E-03 -2.02801352E-04  1.17927859E-03 -1.08246104E-02  1.24605983E-03
  7.98406489E-02 -1.60048378E-01  3.96886064E-02  7.21257044E-02  4.20185116E-02
 -1.58479892E-01  8.59451247E-03  1.72384200E-02  1.15102409E-02  3.37054866E-03
  6.99626372E-03  2.62704261E-03  5.22584297E-03  3.42031692E-03  4.69152286E-03
 -9.16302299E-02  1.84161181E-01 -8.26800938E-02 -5.08585182E-02 -1.91752781E-02
  1.91480880E-01 -2.05903880E-02 -1.10522885E-02 -4.04472210E-03 -5.07824246E-03
 -8.60772621E-03 -4.33185266E-04 -2.79778949E-03 -2.54823851E-03 -3.91571280E-03
 -4.37568972E-03 -6.59530671E-03 -1.65156295E-03  2.67204720E-04  5.43875807E-04
 -6.74289260E-02 -2.80889882E-02 -4.94473144E-04  3.72999328E-03 -4.47574025E-03
  9.87978189E-02  4.51925439E-02 -6.36092190E-04 -5.05888087E-03  5.78905043E-03
  1.17857586E-01  5.25542807E-02 -6.42884935E-03  2.86969026E-03 -4.83474258E-03
 -7.73114917E-02 -3.40201563E-02 -9.74453795E-05  2.23248909E-03 -5.55826830E-03
 -7.55135382E-02 -3.45906999E-02  4.50345817E-03 -3.53581703E-03  1.52237825E-03
  8.81923433E-02  4.00229325E-02  6.04357682E-05 -9.18561401E-04  6.79110546E-03
  1.03846682E-01  4.89941546E-02  5.87206279E-03  4.50652271E-04 -4.34239883E-03
  2.97463972E-02  1.56258209E-02 -1.52386153E-03  1.29056042E-03 -4.59650541E-04
 -2.37592777E-02  4.54614137E-02 -1.15280975E-03 -1.88195650E-02  3.11454055E-02
  6.19356754E-02  5.42768555E-03 -2.27373486E-03 -5.90600911E-04  2.96500207E-03
 -4.61605856E-03 -2.79996335E-03  1.38203291E-03  8.93482726E-04  9.02794766E-04
  2.89214963E-02  1.81837895E-02  1.36083945E-03 -7.22123569E-04 -1.13186250E-03
 -1.14669116E-01  2.34302976E-01 -4.32920305E-02 -5.67697835E-02 -1.78993148E-02
  2.67264301E-01 -1.16385268E-02 -2.14121610E-03 -2.25300064E-03 -8.92986870E-03
  3.13269992E-03 -1.26587010E-02  3.74991296E-03  1.66462367E-03  9.45963607E-04
  1.81203803E-02 -3.76589207E-02  9.55050157E-02 -1.05697287E-05  4.16352790E-02
 -4.07126094E-02  2.80477358E-02  2.02541663E-03  8.01095036E-03  3.15415652E-03
 -4.53504407E-04 -1.37598486E-03 -6.07148068E-03  5.76909138E-04 -3.74616112E-04
 -2.31789285E-02  5.02839286E-02 -3.88020206E-02  8.00154942E-02  4.00491119E-02
  4.08234676E-02 -6.23655083E-03  3.20687659E-02  5.99443812E-03  4.33998104E-03
 -5.02682406E-03 -3.17687953E-03 -2.48951734E-03 -3.32721545E-03 -3.80812677E-03
 -3.37280463E-02  6.40898073E-02  3.88618899E-02  3.63818680E-02 -8.61997115E-02
  9.10086363E-02  1.23874222E-02 -4.29156842E-03 -2.76491098E-02 -2.26239258E-04
 -5.06607731E-03 -1.97371764E-03 -8.99252093E-04 -3.13824479E-04  5.97878741E-03
  7.24481141E-02 -1.48033512E-01 -1.18850953E-01  2.39040094E-02  8.06910252E-02
 -1.58425942E-01 -3.75633638E-02  4.71725265E-03  2.30522461E-02  9.70944896E-03
  2.37874079E-03  1.03817897E-04  5.55199566E-03 -6.26617429E-03  1.77148964E-03
  4.17368934E-02 -8.41255103E-02  8.99720751E-02 -1.06238532E-01  3.23926964E-02
 -9.91784945E-02  2.00200600E-02 -3.50751166E-02  5.81422309E-03  5.46166607E-03
  5.36603383E-03 -2.46928603E-03 -8.38528273E-03  2.73790756E-03 -2.05246502E-03
  1.33961393E-01  7.73484959E-02  1.90436296E-03  8.00140844E-03  3.65963382E-04
 -2.55370739E-02 -1.76338765E-02  1.99401319E-03  1.27294402E-03 -2.25194252E-04
  2.86251121E-02  1.02027266E-02 -1.21707567E-03 -4.08108963E-06  2.32642549E-03
  6.45169598E-03  1.71984171E-04 -1.01400738E-03  1.64269969E-03  1.42237574E-04
 -9.49185642E-02 -5.47346855E-02 -2.48295438E-03  1.53861728E-03 -5.49197842E-03
 -1.02476516E-01 -5.74601298E-02  2.46876913E-03 -5.72437427E-03  2.03490606E-03
 -6.45216274E-02 -4.02619865E-02  3.26610697E-04 -1.73944706E-03 -4.07878950E-03
 -5.70939185E-02 -3.41431293E-02 -2.19013262E-03 -2.49929902E-03  2.46202852E-03
 -1.04112718E-01 -6.21172401E-02  5.40316672E-03 -3.77200509E-03  1.38345295E-03
  7.56954091E-02 -1.50914415E-01 -1.48353159E-02 -1.33298183E-02 -1.51388138E-01
 -1.85414983E-01 -4.67972934E-03 -1.15040267E-02 -3.23452559E-02 -2.78458125E-03
  5.55951564E-03  1.09808525E-02  5.09996369E-03  3.37887635E-03  4.82466507E-03
 -1.05758386E-01 -6.14261846E-02 -6.34501747E-03  1.04538430E-04  2.33887456E-03
 -3.80348608E-02  8.39864570E-02 -2.28661474E-02 -1.66734969E-01  3.85871264E-02
  6.95063119E-02 -1.40143112E-02 -8.12202989E-02  1.41261532E-02 -5.48268728E-03
 -3.23871859E-03  3.41792327E-03  6.84615398E-04  4.72946956E-05 -1.11410361E-03
 -7.97340361E-02  1.62258963E-01 -1.08785579E-02  1.73835872E-01 -1.19566388E-01
  1.83661003E-01  1.08019383E-03  5.03139104E-02 -3.58321774E-02 -7.28980221E-03
 -6.39122978E-03 -9.22403760E-04  5.45443299E-03 -3.88629238E-03 -4.58786094E-03
 -2.97598700E-02  5.91144509E-02  1.27161406E-01  7.34655819E-02 -4.89890019E-02
  7.73910147E-02  2.97771066E-02  2.60169806E-02 -2.08992664E-02 -6.49273051E-03
  6.63666210E-04 -5.26648588E-04 -3.36221774E-03  4.77365840E-03 -5.52580804E-03
  6.39866482E-02 -1.29521311E-01  6.60330427E-04  1.27118080E-01 -1.94823882E-02
 -1.58726132E-01  8.63473210E-04  4.84275476E-02  5.80019998E-03  4.91589553E-03
 -2.20192295E-04  7.44335229E-03 -3.92566095E-03  1.81868575E-03 -8.10147886E-03
  2.17267211E-02 -4.49586206E-02  1.97858059E-02 -4.48989119E-02 -6.17446474E-03
 -4.91377198E-02  4.39460454E-03 -1.86275045E-02  1.87391548E-03  3.80891863E-03
  2.89886824E-03 -2.13395981E-03  4.75707322E-03  9.81246802E-04 -4.70884411E-03
  3.56578304E-02 -7.74679857E-02  6.33733997E-03  3.55375793E-02 -1.68742018E-02
 -6.81277604E-02  1.10937295E-02  1.36646708E-02 -3.70044465E-03 -3.38257944E-03
  1.14571196E-02 -1.08951614E-03  1.07342002E-03 -1.65134723E-03 -1.42628217E-03
  1.17945309E-01  6.60009784E-02  2.37674055E-03  5.92176032E-03  1.59285415E-03
  1.83819819E-01  1.21086164E-01 -1.54433060E-03 -6.94987070E-03  6.80343653E-03
  9.11688944E-02  6.28585322E-02 -1.16005055E-04 -2.80535499E-03  3.39662514E-03
  5.72750180E-02  4.23119299E-02 -1.12249211E-03  1.79060022E-03 -3.02561384E-03
 -2.02317001E-02 -5.74024527E-03  3.19367382E-04  8.64671990E-07 -1.36865785E-03
  6.27899618E-03  1.01095101E-02 -6.20044857E-06 -7.22007980E-04  3.00834308E-04
 -2.37592779E-02 -9.00331293E-03 -1.49824293E-04  1.16788649E-03 -1.84287361E-03
 -4.16973412E-02 -1.87870912E-02 -2.26841979E-03 -3.30618604E-04  1.52195644E-03
  8.12873714E-02  5.41715713E-02 -4.87696614E-03 -8.84869862E-05 -1.34305242E-03
 -3.31581549E-02  6.75708318E-02 -3.93398339E-02 -1.60228720E-01  1.03986993E-01
  8.52313625E-02 -1.15427762E-02 -5.44490567E-02  2.89123864E-02  3.25088474E-03
 -5.87637119E-03 -1.61529395E-03 -4.38712065E-03  2.18890979E-03  8.87423945E-03
  7.44528805E-02  4.83194783E-02  3.63687353E-03 -2.90640579E-03 -1.71798736E-03
  3.59448994E-04 -1.47456090E-03  1.32300777E-01 -2.71414738E-02 -3.19693381E-02
  4.54445028E-03  3.70936459E-02 -3.42897362E-03 -8.69580660E-03  4.64119906E-03
 -3.57476387E-03 -1.59619554E-03  5.55441163E-03  6.78741165E-03 -3.35785238E-03
 -6.08937113E-03  1.31068259E-02 -4.17986347E-02  8.34420271E-02 -1.50380853E-01
  1.16542707E-02 -1.67901098E-02  2.45307943E-02 -5.71524681E-02  2.18683957E-04
  1.70980873E-04  8.91868767E-04  1.55107595E-03 -8.03230055E-04  2.34005502E-03
  1.62912886E-02 -3.40607935E-02 -1.10791816E-01 -7.71580718E-02  1.52022904E-01
 -3.01702573E-02 -4.34188014E-02 -3.41169480E-02  6.86526457E-02  4.89516290E-03
 -2.26378768E-03 -2.14627895E-03  7.85380291E-04 -4.02100973E-03  1.84254620E-03
 -6.70705780E-03  1.42028012E-02  1.62795951E-01 -7.18070602E-02  7.43541924E-03
  2.66974364E-02  3.37934465E-02 -1.69892387E-02 -3.59464105E-03 -6.55808699E-03
  6.27421069E-03 -1.03954687E-04 -8.42691490E-03 -1.32286982E-03  1.54354654E-03
  1.12556785E-02 -2.44034232E-02 -6.66289445E-02 -2.93715586E-02  1.48334789E-01
 -2.01583859E-02 -3.21040347E-02 -1.36089227E-02  6.60394023E-02  1.64931330E-03
 -1.41974402E-03  7.41831368E-04 -1.17924279E-03 -3.93221819E-03  3.39937168E-03
 -1.17620233E-02  2.78455039E-02 -3.64296695E-02  6.62602630E-02 -1.72898285E-01
  1.21528937E-02 -2.08857610E-02  2.88243269E-02 -8.02704544E-02 -3.75143183E-03
  1.25581684E-04  2.14175997E-03  1.53617240E-03 -1.99251872E-03 -6.45205342E-04
 -5.24934165E-03 -3.47596199E-03  2.37127297E-03 -7.55422064E-04 -6.44565844E-04
  8.95682320E-02  6.22551758E-02 -1.99216016E-03 -3.41110120E-03  1.66279750E-03
 -1.16253802E-01 -7.62002500E-02  1.17273711E-04  4.52258108E-03 -2.34688266E-03
 -5.62437060E-03 -3.51749632E-03 -1.68387614E-03 -1.54857908E-03  3.00046758E-03
 -8.92093199E-02 -5.69746035E-02 -2.13536914E-03  2.46739379E-04 -3.45069757E-03
 -9.45977340E-03 -4.34274632E-03 -7.85627886E-04 -1.15820099E-03  2.87692624E-03
  1.10661648E-01  7.29869038E-02  1.37917622E-03  1.33959659E-03  4.41067201E-03
 -2.74000212E-02 -2.20879816E-02 -2.09004529E-03  1.01852362E-03 -2.49606400E-03
  9.70357160E-02  5.99555112E-02 -9.55732555E-04  2.50533410E-03 -3.92592739E-03
  2.61872644E-03 -5.47552173E-03  2.29967550E-01 -4.69727078E-02 -2.63376483E-02
 -7.12096311E-03  1.14744719E-01 -2.49623572E-02 -1.01328363E-02 -1.20435593E-04
  2.64998051E-04 -3.68420589E-04  1.70741815E-03 -1.50983298E-03 -4.68218390E-04
 -1.13530931E-01 -7.12736208E-02 -2.11188145E-03 -4.40146759E-04  4.54078495E-03
 -8.22858849E-03  1.89188437E-02  6.92505884E-02  2.22282182E-01  9.19218870E-02
  3.48115214E-02  2.88128550E-02  8.38201016E-02  3.51773145E-02 -3.98424508E-03
  2.04736114E-05  3.94901988E-03  1.24478295E-04  1.51362201E-03  6.89761374E-04
 -2.12804357E-02  4.49194544E-02 -1.15937807E-01 -7.91321050E-02 -1.37620637E-01
  1.88256234E-02 -3.66679067E-02 -2.22436533E-02 -5.67716944E-02 -9.77322621E-03
  1.08880995E-02 -5.16326273E-03  1.32480756E-03 -6.82373678E-03  1.32126907E-03
 -1.93936133E-02  4.64887334E-02  6.14096826E-02 -6.12330979E-02 -1.02635052E-01
  9.75705422E-03  3.99835558E-02 -2.18159806E-02 -3.41142283E-02 -3.57008930E-03
  8.59494678E-04 -2.16248189E-03  8.22194284E-03  7.35238778E-03 -4.00225655E-03
  9.51198680E-02 -2.12169114E-01 -2.89291255E-02 -1.04426742E-01 -3.78705316E-02
 -1.68164604E-01 -2.52801594E-02 -5.58788670E-02 -4.58621356E-02  8.12204911E-04
  9.85348623E-03  6.18951182E-03  6.81504162E-03  3.95510262E-03  1.01025989E-02
  9.27572147E-03 -2.15299081E-02 -4.41228839E-02  1.37964907E-01  7.67087471E-02
 -8.76734497E-03 -1.18958131E-02  7.22322176E-02  3.48691497E-02  1.59012322E-03
 -1.45481878E-03  1.41065841E-03  2.77061774E-03 -3.19319337E-03  4.21872770E-03
  1.14325667E-02 -2.21326065E-02  2.14588000E-01  1.10882500E-01  4.22752078E-02
 -2.06325234E-02  8.24606648E-02  5.18325808E-02  2.09046708E-02  2.33074074E-03
  4.07782576E-03 -4.37246157E-03  1.66487909E-03  7.32532830E-03  3.68420815E-04
 -1.28380790E-01 -1.04538455E-01 -1.39757421E-03 -5.12770920E-03  1.11968888E-03
  3.64662561E-02  2.46338814E-02 -2.04030080E-03 -2.96252780E-03 -1.08266105E-03
  4.56326083E-02  3.42909081E-02 -1.11710086E-04 -3.21397183E-03 -1.65484533E-04
  2.18711369E-02  8.83385314E-03 -1.57483099E-04 -5.78322054E-04 -2.62957757E-03
 -3.64018716E-02 -2.48433277E-02 -8.41096717E-04  2.96322306E-03 -1.25736459E-03
 -8.35753882E-02 -6.11199408E-02  2.67122242E-03 -1.47024077E-03  1.58416846E-03
 -6.05413193E-02 -4.44899907E-02  2.86395071E-03  2.66485558E-03 -3.31272680E-03
 -1.16204156E-01 -8.97141095E-02 -2.94138953E-03  6.39828090E-04  4.11876671E-03
 -1.24852580E-02 -1.73089621E-02  2.54431432E-04 -1.47028985E-03 -1.32477435E-03
 -1.57683039E-02  3.75474208E-02 -3.25488673E-02 -6.25241122E-02 -1.16076896E-01
  1.42851833E-02 -1.07735807E-02 -3.09392947E-02 -2.84850022E-02 -2.82010439E-03
 -1.09589367E-02  9.15583966E-03 -3.54994472E-03  2.36467303E-03  1.15510119E-03
 -1.33729404E-02 -1.94067788E-02 -9.35528079E-04 -1.01210377E-03 -1.23175792E-03
 -3.32565463E-03  1.05448485E-02  1.82345923E-02 -3.32687071E-02  8.27083824E-02
 -1.18362576E-02  1.38018404E-02 -2.66566287E-02  3.08843476E-02  3.24912096E-03
  1.96177389E-03 -5.74178718E-03 -2.94915096E-03 -8.10424755E-05  6.47598255E-03
 -3.50096872E-02  7.94249269E-02 -7.46927182E-02 -3.59125835E-02  6.59599750E-02
  6.30679326E-02 -4.29606342E-02  2.28128373E-03  2.75800643E-02 -4.52664274E-03
  1.45205236E-03 -1.39206389E-03  4.26824693E-03  1.19826448E-03 -4.24734678E-03
 -6.32263662E-03  1.37656855E-02  1.74237763E-01 -1.36715988E-01  1.34662342E-01
  5.73451686E-03  7.68477174E-02 -5.98274085E-02  5.70903215E-02  7.06916963E-04
  2.12026913E-03 -2.87214765E-03 -3.13373665E-03  6.20399367E-03 -5.91419643E-04
  7.96452262E-03 -1.80727298E-02 -8.84813838E-02 -9.57001900E-03  4.96232233E-02
 -1.00383241E-02 -2.63405101E-02  3.67757360E-03  6.20532618E-03  7.97611796E-03
  1.09928639E-03 -8.55895006E-03 -1.56353143E-03  7.02322395E-03  1.38563948E-03
 -9.82382761E-04  2.67360623E-03  1.43532105E-01 -1.63179680E-01  1.64119441E-01
  2.68914316E-03  6.57587534E-02 -6.79791578E-02  6.78672086E-02  4.24591098E-03
  2.84519333E-03 -6.12256454E-03 -3.81489047E-03  1.94249448E-03  7.12413666E-04
  1.55668370E-04 -1.44571321E-03 -2.52495550E-02  6.46334890E-02  1.58940739E-01
  2.16836534E-02 -1.16875363E-02  2.31806433E-02  7.04121551E-02  1.31375283E-03
  3.83795486E-03 -3.33345514E-03  4.34046181E-03  9.15069131E-04  2.29475055E-03
  1.60819048E-02  9.48433992E-03  7.74076521E-04  9.22049938E-05  1.35274035E-03
 -7.65801811E-03 -1.59385216E-02 -1.64763888E-03  6.15900172E-04  6.75759342E-04
 -7.61578191E-02 -5.99577046E-02  4.53224461E-03  1.17166518E-03 -1.01757788E-04
  1.49216722E-01  1.12296527E-01 -4.27916402E-03 -1.09114536E-03 -3.29574701E-03
 -1.21093669E-01 -1.00003926E-01  2.23777019E-03 -2.37043807E-03 -4.25314437E-03
  1.40739043E-01  1.09480787E-01 -2.19520544E-03  4.02384073E-03  2.42047790E-03
 -8.88681378E-02 -7.42100904E-02 -2.54965647E-03  1.44479751E-03 -2.56987870E-03
  4.94595360E-02  3.20856650E-02  2.18314755E-03  1.67145260E-03  1.09555417E-03
 -6.17816125E-02 -2.52344253E-02  3.90650971E-03 -1.83584256E-03 -4.21425436E-04
  2.65231368E-02 -5.92677652E-02 -1.17028829E-02  2.58856848E-02 -1.10207471E-01
 -5.06752790E-02 -8.91116653E-03  2.40952889E-02 -6.25307551E-02 -1.80988186E-03
  3.24088913E-03  1.68214008E-03  9.40351975E-05  1.90929200E-03  1.69295808E-03
 -5.76383655E-02 -3.49845416E-02 -3.42155899E-03  7.96134224E-04  3.69534625E-04
 -9.52701587E-03  1.91591480E-02 -4.63640167E-02 -5.81538171E-03 -1.63188582E-01
  2.99612845E-02 -2.69916795E-03 -2.35476781E-03 -8.20542845E-02 -6.61152901E-03
  6.99613719E-03 -9.88732019E-04 -3.01358506E-03 -7.03529392E-04 -4.32302960E-03
 -3.70596253E-03  8.84387849E-03 -3.28570200E-02 -1.03198171E-01  2.35603488E-02
  2.12935301E-02 -9.97358862E-03 -4.02852629E-02  1.08907443E-02 -7.85440359E-03
  3.03472324E-03  3.58168384E-03 -7.85291125E-04  4.83563071E-03  5.65932444E-03
  1.20825081E-03 -4.69510688E-03  2.14392411E-01  1.82007908E-02  1.38107340E-01
 -6.44930625E-03  9.09925098E-02  1.64118869E-03  6.08095382E-02  2.68305752E-03
 -6.04142437E-03  4.39727508E-03 -5.36108378E-03  6.08807048E-03 -3.69166033E-03
 -1.55536249E-02  3.38258096E-02 -7.09225273E-02 -1.88013589E-02  1.17381202E-01
  3.70823957E-02 -1.34390503E-02 -4.70025510E-03  5.59372358E-02  5.88111012E-03
 -3.00566913E-03 -4.64913043E-03  4.02678157E-03  5.33205623E-03 -5.05251889E-03
  1.51690416E-02 -2.95779273E-02 -5.85391501E-02 -8.74495726E-02 -1.09351734E-01
 -6.50751751E-02 -2.38625671E-02 -3.36501649E-02 -5.58240839E-02  7.36082589E-03
 -6.33332568E-03  7.12280592E-04  2.17503872E-05  4.28308110E-03 -4.02433209E-03
  1.52411845E-03 -3.15496652E-03  2.34629916E-01  4.11713644E-02 -1.84181306E-01
  5.06627267E-03  1.05253504E-01  1.13744098E-02 -7.75309398E-02 -6.76092355E-03
  3.84457508E-03  2.38700636E-03 -3.51684757E-03  9.41735761E-03  4.28117665E-03
  3.30313636E-02  2.78406513E-02 -2.55713572E-05  1.39130873E-03 -2.86614339E-03
 -5.62565799E-02 -4.97064120E-02 -7.74985261E-04  6.73880914E-04 -2.24222839E-03
 -1.63889237E-02 -1.32508177E-02  4.27857178E-03  5.70626273E-04  2.00948167E-03
  1.52942718E-01  1.32163916E-01 -3.12491942E-03  2.40172958E-03 -2.30591733E-03
  4.83090651E-02  4.73796238E-02 -2.03491022E-03 -2.38060078E-03  8.46164659E-04
 -1.54305766E-03  7.41258427E-03 -5.13044291E-04 -1.11495899E-03 -1.60136670E-03
  8.13529965E-02  7.41182045E-02  5.73194250E-03  1.87646550E-04  8.57559108E-04
 -1.92376258E-01 -1.65005094E-01 -5.32512613E-03 -8.65904119E-04  1.94691010E-03
 -7.20918204E-04  8.59243501E-03  9.47901117E-04  2.47197456E-03  1.73170109E-03
 -6.11742605E-05  1.55402422E-05  6.38425293E-03  1.21228924E-01  9.24218806E-02
  8.47039978E-03 -6.30843855E-03  5.56028236E-02  4.34350420E-02 -3.03575921E-04
  5.61120540E-03 -4.42160787E-03 -4.94108738E-06  4.55925651E-04 -3.96133393E-03
  2.68585284E-02  7.37262278E-03  2.83528075E-03  2.20380475E-03  9.57853168E-04
 -8.36086634E-03  2.01051684E-02 -1.09248939E-01  5.59121568E-02 -2.36559839E-02
  2.14515734E-02 -9.17635580E-02  3.01338794E-02 -1.00458896E-02 -4.35698207E-04
 -1.98220735E-03  9.14347090E-05  1.14608818E-04 -4.84032599E-03  1.29374086E-03
  5.15106519E-03 -1.54990417E-02 -3.70585389E-02  2.02378583E-01 -1.55293591E-01
 -3.85192023E-03 -1.24896029E-02  6.44978266E-02 -4.67068489E-02 -5.29235725E-03
  4.92605995E-03  3.01701093E-03  8.77933580E-04 -7.06402926E-03 -8.84197311E-03
 -5.77394463E-03  1.38499508E-02 -5.18639447E-02 -1.62650906E-01  1.95657150E-01
  3.11876057E-02 -2.49387981E-02 -6.90398149E-02  8.49228708E-02  4.64855195E-03
 -7.67912659E-03  1.80400461E-03 -2.18606644E-03  4.25111503E-03  9.75297241E-03
  1.86078503E-03 -2.91943239E-03  1.53255541E-01 -7.58623214E-02  7.81267003E-02
 -9.38838551E-03  5.33869188E-02 -1.94101744E-02  3.25178315E-02 -7.65410202E-04
  4.41718303E-03 -1.71351993E-03 -2.68368568E-03 -7.15134572E-03  4.33436722E-04
 -1.07224272E-02  2.08843361E-02 -2.61928174E-02  1.20826487E-01 -8.94545173E-02
  5.67164304E-02 -2.17550196E-02  4.23102995E-02 -3.85087900E-02 -1.94090695E-03
 -6.62564266E-03  8.30614075E-03  1.71760726E-03  3.63112263E-03  5.28203773E-03
  1.54158940E-02 -3.05810030E-02 -4.15091793E-03 -1.15581396E-01  7.84710686E-02
 -7.46445799E-02  1.45298168E-03 -3.59332761E-02  2.97926655E-02  8.44556239E-04
  4.08854878E-03 -3.20331439E-03 -5.42806319E-03 -5.23630367E-03 -5.84853579E-03
 -4.45262036E-03 -1.14630064E-02 -1.76331379E-03  1.01724602E-03 -5.76333847E-04
  1.62320191E-01  1.57724455E-01 -2.41386645E-03 -2.89532380E-03  3.16991336E-03
 -1.64683769E-01 -1.48292685E-01  9.58566317E-04  3.31309031E-03 -2.80627798E-03
  7.60558476E-02  6.40802610E-02 -4.22203384E-03 -1.36258652E-03  1.18300609E-03
  8.63467153E-02  7.34324026E-02 -4.19315871E-04  8.80196123E-04  2.78481501E-03
 -7.43635348E-02 -7.98768559E-02  2.69211593E-03 -2.70665164E-04 -1.68671794E-03
 -6.91445243E-02 -5.15538344E-02 -3.00424525E-04 -1.50503297E-03 -2.43074904E-03
  3.02331874E-02  4.32538417E-02  1.73550632E-03 -2.35705155E-03  1.44223112E-03
 -1.27400347E-01 -1.23317892E-01  2.32261467E-03  1.04052710E-04  3.77206717E-03
  2.53035585E-03 -5.95675018E-03 -1.63679121E-01  1.21190204E-01 -2.08385362E-03
  5.40520657E-03 -5.25604181E-02  5.54362637E-02 -5.59610721E-03  3.87681556E-03
 -3.81448071E-03  4.36281581E-05  1.03620966E-02 -8.48252505E-03  2.37703986E-03
  9.30923595E-02  9.59284252E-02  1.29912041E-04  1.53636766E-03 -3.43469166E-03
 -4.94406199E-03  1.01977486E-02  8.59519420E-03 -2.44042631E-02 -3.48950547E-02
  1.60626804E-02  4.37974749E-03 -1.24472983E-02 -1.84841955E-02 -1.18521972E-03
  2.08279880E-03 -1.58321784E-03  6.67611783E-04 -1.23999146E-03 -3.98875488E-04
 -2.13814811E-02  4.62430632E-02 -1.14220535E-01 -3.47213015E-02  2.13134012E-02
  8.84190441E-02 -4.07405697E-02 -1.20176641E-02  3.00914332E-02 -1.27336862E-03
  2.33914014E-03 -3.83174716E-03  5.00192565E-03 -2.47476275E-03 -2.10759599E-03
  8.70697941E-03 -2.05465486E-02  8.70618804E-02  6.33119901E-02  5.89345121E-02
 -3.34254121E-02  3.01944816E-02  2.32579484E-02  2.87742803E-02  1.03034775E-04
 -6.75132045E-03  7.35101637E-03  1.30318459E-04  1.56494279E-03 -3.37452728E-03
  3.22843211E-03 -4.82172256E-03  1.35991803E-02 -2.81074556E-02  7.53941915E-02
 -3.24732545E-02  2.81210777E-02 -1.27249534E-02  4.14583184E-02  2.94055556E-03
  2.40975977E-03 -4.31721182E-03 -1.80681122E-03  4.93488427E-03 -2.48419686E-03
  6.75913739E-03 -1.37973115E-02 -1.33677012E-01  4.96098655E-02 -2.16579747E-01
 -2.87641964E-02 -5.48410878E-02  1.58509028E-02 -9.74876163E-02 -2.94582845E-03
 -9.90856268E-03  1.38382181E-02  5.12470152E-03 -5.30540825E-04 -4.73122197E-03
 -4.59334797E-03  9.88200556E-03 -2.79054253E-02  5.71624544E-02  2.43032953E-01
  2.53937123E-02 -1.19315614E-02  3.31705811E-02  9.57786099E-02  5.35075411E-03
  5.91015894E-03 -1.26159166E-02  3.11294753E-03 -7.98812354E-03  4.08642049E-03
  2.26545653E-02  1.85800834E-02  5.17213793E-04  7.00851384E-04 -5.28786156E-04
 -7.02110131E-03 -6.27536327E-03 -1.98157645E-03  2.83854103E-04 -8.14479795E-05
  1.15334988E-02  2.01114220E-02  1.68566480E-03  2.48506199E-04  8.23244174E-04
  5.26385487E-02  5.78501903E-02 -1.07486727E-03  2.34004291E-03  2.80119628E-04
  1.54242464E-01  1.45282575E-01 -1.37830557E-03 -4.52312553E-04  3.65688977E-03
 -1.09617755E-01 -1.03102552E-01  6.55837713E-04 -3.39029366E-03 -3.01509876E-03
 -1.56027582E-01 -1.52750584E-01 -2.00249762E-03  9.85517708E-04 -3.26339234E-03
  9.45586915E-02  8.58254729E-02  3.72709149E-03  2.22362373E-03  1.57269975E-03
  1.36809169E-01  1.35614201E-01 -1.84124245E-04  2.97542033E-03 -3.37791194E-03
  5.25216749E-03 -1.28348133E-02  2.63344042E-01 -3.45434140E-02 -1.90473785E-02
 -7.88917750E-03  1.10048324E-01 -4.40094114E-03 -1.67195749E-02 -6.64310909E-04
  4.99102017E-03 -3.87542929E-03 -3.75263737E-03  1.43153464E-02 -4.48596257E-03
 -1.58039799E-01 -1.40219209E-01 -2.01657694E-03  8.79652188E-05  4.25288704E-03
 -1.18867765E-02  2.99644585E-02  1.57759397E-01  5.98608457E-02  9.51308871E-02
  4.13904480E-02  6.88679944E-02  6.86377266E-03  2.93569524E-02  8.76914560E-04
 -7.56321298E-03  6.64337589E-03  1.62801185E-03 -1.80959688E-03  1.00747028E-02
  2.34703623E-02 -5.05170702E-02 -8.61222029E-02  1.43174194E-01 -7.92647366E-02
 -1.01048581E-01 -4.69648144E-02  5.14692022E-02 -2.02595801E-02 -3.66126399E-03
  2.20250612E-03  8.36993136E-03  1.96731788E-03 -1.17738302E-03 -7.82655448E-03
  1.50076179E-02 -3.30107534E-02  9.21243738E-02  2.42808181E-01 -3.85814140E-02
 -5.94039689E-02  4.62174852E-02  1.08908481E-01  1.49440643E-03 -4.81104885E-03
  2.70167524E-04  6.35164818E-03  3.83787670E-03 -9.64881424E-03 -1.14792411E-02
 -1.47677759E-02  3.19327089E-02  2.63496136E-02 -1.17325764E-01  1.85523151E-01
  5.52402677E-02  1.73795586E-03 -1.01184105E-02  5.29118088E-02 -4.51343690E-03
  1.19091320E-02 -8.17057305E-03  1.17020834E-02 -6.79645958E-03 -6.16024094E-03
  5.29429512E-03 -9.34487649E-03 -9.42066007E-02 -1.72308853E-01 -5.67056511E-02
 -2.39952078E-02 -3.32537506E-02 -8.11252518E-02 -3.19827241E-02  1.44357814E-03
 -2.56231913E-03  3.67362328E-03 -3.56152746E-03 -8.53151576E-03 -7.29817288E-03
  1.29658490E-02 -2.98555201E-02 -1.15572980E-01  2.99783654E-02 -6.19284790E-02
 -4.42136140E-02 -5.01715416E-02  2.99294287E-02 -1.91828538E-02 -1.10074991E-03
 -4.17810050E-03  7.58480472E-03 -1.53029295E-03  1.06524070E-03 -3.48569534E-03
 -6.31220422E-02 -7.43522362E-02  2.18590714E-03 -2.46114451E-03  6.10965389E-04
  8.85540747E-02  1.17386235E-01 -1.92754123E-03 -3.81945749E-04  6.86278806E-04
  1.48862068E-01  1.63663313E-01 -1.56126684E-04 -5.28899346E-04  3.74851013E-03
 -3.12672220E-02 -3.99038936E-02  2.31524057E-03  5.13436021E-03 -5.34589684E-04
  2.38142565E-02  2.96647731E-02 -1.19324326E-03 -2.76269172E-03 -3.29459077E-04
  4.22216805E-02  3.06656352E-02 -3.75724066E-03 -1.61838206E-03 -1.94544629E-03
  5.25631121E-02  6.69566744E-02 -1.63857012E-03  1.04089858E-03  9.29876325E-04
  2.46978234E-02  2.51786454E-02 -7.90563349E-04  1.12756083E-03 -2.29436010E-03
 -1.36023679E-01 -1.55440786E-01  3.62851359E-03 -2.29143609E-04 -7.27106809E-04
 -2.63866827E-02  5.60674574E-02 -3.90447938E-02  1.72943462E-01 -2.31718056E-01
  1.38762255E-01 -5.73472949E-03  9.65025290E-02 -1.05488612E-01 -1.18552615E-02
  4.66277361E-03  2.04222631E-03  8.74428806E-03 -4.73211302E-03  4.24357446E-03
 -3.92322716E-02 -4.69307197E-02 -2.54254051E-03  3.55737525E-03 -2.68532486E-03
  9.27272267E-03 -2.27264363E-02  9.37035459E-02 -2.53840847E-01 -7.46621200E-02
 -3.77530160E-02  4.66350019E-02 -1.05206543E-01 -2.33967194E-02 -4.38458179E-03
  1.25457520E-02 -7.21191996E-03  1.04070816E-02 -8.30469438E-03  2.03406475E-03
 -9.36592668E-03  2.07839075E-02 -2.37379295E-01 -1.53785019E-01 -5.51784141E-02
  2.31823108E-02 -1.19395746E-01 -5.79360682E-02 -3.34926617E-02  2.90316084E-03
 -9.82204556E-04 -3.02658673E-03  6.40976851E-03 -1.25478377E-03  4.46859766E-03
 -2.30010836E-02  4.75604018E-02 -1.42218971E-01 -2.64976432E-03 -3.35031659E-02
  1.15324667E-01 -6.71048378E-02 -1.39568694E-03 -1.16310645E-02 -2.75545321E-03
 -1.35243336E-03 -3.53809255E-04  6.32422465E-03 -5.67454672E-03  1.93813200E-03
 -9.68515823E-04 -7.92410270E-04  9.86143746E-02 -1.13918027E-01  5.35485536E-02
  4.07238549E-02  4.67484426E-04 -5.11453344E-02  2.26114432E-02  4.77633007E-03
 -5.65825324E-03  1.77455640E-03  2.51284941E-03 -9.30650381E-03  3.79068309E-03
 -5.50220275E-03  1.36654793E-02 -6.31403943E-02  5.65506071E-02  6.78763060E-02
  2.20891126E-02 -4.24008090E-02  1.38648137E-02  1.46013041E-02 -2.36134020E-03
  5.62384727E-03 -3.27473746E-03  8.11548909E-03 -1.24337142E-03  2.24790450E-03
  7.07935990E-03 -1.34064112E-02 -2.20435049E-02  3.00321122E-01  5.22885339E-02
 -2.47841044E-02 -1.42766209E-02  1.46730797E-01  3.20619373E-02 -6.18561884E-03
  9.33607821E-03 -3.30197241E-03  9.53685646E-03 -3.65108041E-03  7.29578944E-03
  1.55815875E-01  1.64844729E-01  4.35085444E-03  2.61909577E-03 -7.20751725E-04
 -6.45936590E-02 -6.75842247E-02 -3.92224142E-03 -1.19960993E-04 -3.53448699E-03
  1.33784462E-02 -1.64713908E-03 -2.17356328E-03 -7.60586257E-04 -4.29080227E-04
 -7.33330683E-02 -9.00469122E-02  1.25316727E-04 -7.02148732E-05  1.37432594E-03
 -3.33018230E-02 -4.64996739E-02 -9.45471406E-04  1.68670506E-03 -2.83813700E-04
 -4.89561659E-02 -5.38362678E-02 -7.62448696E-04 -1.61255958E-03  1.73042398E-03
 -3.88135635E-02 -3.57301249E-02 -4.31604398E-04  5.84841182E-03 -2.83773298E-04
 -1.09381676E-02 -4.73580889E-04 -8.22280470E-04  5.66660271E-03  1.99615213E-03
 -8.60517036E-02 -9.20734851E-02  6.34745679E-04  5.46752641E-04  3.50730795E-03
  1.28221887E-02 -2.67802799E-02 -9.54079037E-02  1.26077044E-01  1.00818708E-01
 -5.98882126E-02 -3.50667595E-02  5.02167151E-02  5.13534043E-02  2.62715532E-03
  3.81013075E-03 -4.84044533E-03  4.60679679E-03 -1.37800077E-02  1.78591666E-03
  9.65505701E-02  1.11574444E-01  1.43727365E-03  2.66069059E-03 -1.16950130E-03
  2.62129316E-03 -5.02701927E-03 -3.71614711E-02  1.37112684E-01 -6.84084160E-02
 -4.85264459E-03 -1.36080507E-02  5.51845476E-02 -1.63017148E-02  4.32966975E-03
 -3.14886078E-03 -1.03360126E-03 -1.39421483E-02 -5.15696606E-03 -3.42872941E-03
  1.24785625E-02 -2.61631417E-02 -4.74224517E-02 -8.39752939E-02 -1.19635914E-01
 -3.21514533E-02  1.04884466E-02 -3.25512895E-02 -4.89069205E-02  5.12638119E-03
  7.14663536E-03 -8.91999610E-03  3.74593115E-03 -5.19905743E-03  5.18556876E-03
 -9.95072010E-04  4.42918367E-03 -1.29043157E-01  2.29892698E-01  1.62288624E-01
  4.85329406E-03 -5.90892101E-02  1.21684580E-01  8.95457750E-02  1.94938353E-03
 -2.06437257E-03 -1.73753587E-03 -8.77955195E-03 -1.00286570E-02 -1.25902385E-03
  1.53942531E-03 -2.85030610E-03  2.60938945E-01  5.09426952E-02 -9.48475094E-02
 -1.57442432E-02  1.11923187E-01  1.98382625E-02 -3.81309393E-02  6.27682399E-03
 -9.77469198E-03  4.06846441E-03  4.22114814E-03 -4.48544064E-03  2.32040703E-03
  1.95330937E-03 -7.42077145E-03 -1.37015285E-02 -2.53979743E-01 -1.13624235E-02
  9.03371501E-04 -2.30424738E-02 -1.18339157E-01 -1.57522091E-02  2.75153810E-03
  3.28169057E-03 -6.22222511E-03 -1.55748277E-02 -1.58661798E-03 -1.83333308E-03
 -2.63602895E-02  5.56822025E-02  1.59321592E-01  2.97433552E-03  1.48726348E-01
  1.19347559E-01  8.28388521E-02  9.43786800E-03  7.35060634E-02  2.97919275E-03
  3.21840458E-03 -1.19180832E-02 -9.35497623E-04 -2.94527261E-03 -8.53630400E-04
 -9.07947788E-02 -9.29369146E-02 -7.61573167E-04 -1.95208869E-03 -1.91600160E-03
 -1.24295692E-02 -1.70074813E-02 -1.43596435E-04 -1.09646344E-03 -2.15668607E-03
  1.46835438E-02  1.03484180E-02 -3.04838233E-03  4.14962684E-03  4.32223227E-03
 -4.25065497E-02 -4.18913883E-02 -8.18694804E-04  3.34563090E-03  4.22762328E-03
 -3.08429618E-02 -4.43028384E-02 -3.11061181E-04 -5.15445812E-03 -1.34272916E-03
  1.43629908E-01  1.52553805E-01 -4.31992081E-03  3.54080397E-04 -1.39131564E-03
 -1.07301044E-01 -1.22892794E-01  1.97997787E-03  4.34249078E-04 -1.99050931E-03
 -7.90677169E-03 -1.31921130E-02  2.09072879E-03 -3.30069799E-04  3.62988019E-03
  2.91574369E-02  4.08233588E-02 -1.65630808E-03 -7.67578347E-04  1.54586559E-03
  1.17008276E-02 -2.39076851E-02 -5.23405324E-02 -8.73553907E-02  1.12215706E-01
 -6.16081692E-02 -2.77066493E-02 -3.55335646E-02  5.65123627E-02  9.32561359E-03
 -9.11482812E-03  2.74817091E-03 -6.42692238E-04  4.31763822E-04 -1.34047467E-03
  6.64966951E-02  6.95843152E-02  1.36282711E-03 -2.60022200E-03 -1.67154733E-04
  1.08218080E-02 -2.67826988E-02 -2.82517655E-01 -8.95034829E-02  1.76212886E-01
 -3.05889518E-02 -1.16976871E-01 -3.15106499E-02  8.37068984E-02 -1.22765764E-02
  1.40200076E-02 -3.43321195E-04 -2.52028248E-03  1.22542526E-02  5.71443124E-03
  6.06620075E-03 -1.28509801E-02 -6.37861087E-02 -4.71875624E-02 -1.10327893E-01
 -4.21302793E-03 -2.55045694E-02 -3.39428110E-02 -6.30467920E-02 -2.86465181E-03
  6.89026889E-03  2.13103941E-04  4.63536057E-04 -1.01985357E-03 -8.68789908E-04
  2.05897590E-03 -3.90118698E-03 -1.06727885E-01  1.82430319E-04 -5.48383464E-02
  8.58099582E-04 -4.48283493E-02 -2.24805802E-02 -2.48357780E-02 -5.26955453E-03
  9.96103509E-04  5.19328122E-03 -1.51206954E-03 -1.00610463E-02  2.96752111E-03
 -1.74156742E-02  4.22013306E-02  8.39936317E-02 -1.37885008E-01  4.20779111E-02
  5.83148445E-02  3.77963289E-02 -5.28698568E-02  1.38130467E-02 -2.82210900E-03
  3.14511358E-03 -1.56751244E-03  4.21425352E-03 -2.41657959E-03 -2.50777676E-03
  2.69646553E-02 -5.43278945E-02  3.23226280E-01  5.16418657E-03 -1.47003077E-01
 -1.33295289E-01  1.65355443E-01  3.62420036E-03 -8.27547996E-02 -9.98597702E-03
  9.95034980E-03  5.15426051E-03 -8.18842963E-03  6.29251809E-03  6.47527210E-04
 -6.93192724E-03  1.98161620E-02  1.35127958E-01  1.66685660E-02 -2.94044632E-02
  1.46924158E-02  4.29115815E-02 -8.32546146E-03 -8.03886989E-03 -9.47611029E-03
  8.38135169E-03  5.07344624E-04  1.97580703E-04  7.83301938E-03 -4.65819577E-03
  1.03685704E-01  1.18232840E-01 -3.81690575E-03  2.79222190E-03  3.61359542E-03
  1.96345652E-02  2.41171093E-02 -1.21370752E-03 -9.74667393E-04 -2.17116816E-03
  8.05426705E-03  2.11010288E-02 -2.28738604E-03 -5.77428317E-04 -1.78338928E-03
 -9.05120149E-02 -9.42632224E-02  1.37419914E-03 -1.24955829E-03  1.58026902E-03
  5.52943484E-02  7.11855876E-02  6.65156099E-03 -4.43831199E-05 -3.13969992E-05
  9.87675889E-02  1.13897187E-01  2.89243300E-03  3.70452221E-03 -3.53753447E-03
  1.26544686E-02  1.50070863E-02  3.13641820E-03  1.41552484E-03 -5.17376292E-04
 -9.72538937E-02 -1.18350730E-01 -1.01220925E-03 -1.45727773E-03  1.55799953E-03
  4.18005287E-03  2.85872161E-04  2.04261644E-03  9.39200146E-04 -2.51552598E-03
 -1.23341198E-02  2.74966969E-02  9.21118774E-02  4.15216617E-02 -1.37580273E-01
  5.53177602E-02  3.53112950E-02  1.40367257E-02 -5.78170112E-02 -3.07001712E-03
  6.07284817E-03 -5.64450138E-03  7.96176451E-03  1.19402478E-02 -2.29720274E-03
 -1.11238424E-01 -1.33123104E-01 -1.99352819E-03  2.54508783E-04  1.37962102E-04
  7.32555580E-03 -1.46943896E-02  1.02202680E-01 -6.39104680E-02  2.70844168E-01
 -3.93789286E-02  4.63787002E-02 -2.86409726E-02  1.29483642E-01 -1.15162944E-02
 -4.01321032E-03  1.58593358E-02  4.15728927E-03 -1.21026325E-03  2.57453291E-03
 -3.09123204E-03  1.24846133E-02  3.58086087E-02 -1.02337426E-01  4.49258830E-02
 -1.15960192E-02  1.79781729E-02 -2.09719854E-02 -1.76629975E-03  9.65327820E-03
 -7.16982845E-03 -3.81615528E-03  3.47189937E-05  4.94107233E-03  7.29380052E-03
 -2.94724443E-03  6.39569169E-03 -5.83733716E-03  2.53679290E-02  2.00501247E-01
  1.34781463E-02 -4.42196034E-03  3.84299897E-02  8.71390930E-02  8.69340916E-03
 -8.86372460E-03 -1.24211031E-03 -9.64932762E-03  4.85626196E-03  4.96464599E-03
 -6.78116856E-03  1.52315000E-02  5.66735208E-02  9.85485968E-02 -1.68784332E-01
  4.40129212E-02  1.66302411E-02  1.84057627E-02 -6.37488794E-02  8.47272399E-03
 -5.99059908E-03 -4.26978319E-03 -7.91937213E-05  3.07450845E-03  6.39653417E-03
  7.45930778E-03 -1.79839268E-02 -3.15557338E-02 -5.96465815E-04 -1.78791789E-01
 -2.97720629E-02 -1.31188069E-02 -7.58041332E-03 -7.44405278E-02 -9.04183423E-03
 -6.34678987E-03  1.66612931E-02 -1.59369394E-03 -1.57724665E-03 -2.52827325E-03
  9.54868006E-03 -2.27303539E-02 -8.70899209E-02  1.70698384E-01 -9.85567188E-02
 -3.46457044E-02 -3.22823076E-02  1.00082786E-01 -2.93883603E-02 -3.46029908E-03
 -5.55805090E-03  1.07504143E-02  7.47192785E-03  6.26524725E-03 -1.00187529E-03
 -6.04825968E-03 -1.45421338E-03  2.37358790E-03 -1.25840690E-03  5.98040347E-03
 -8.58766137E-02 -1.10630818E-01  8.58764400E-04  2.00125654E-04 -1.65224603E-03
 -9.53669051E-02 -1.18328596E-01  9.60204176E-04  3.00238063E-03  1.07920674E-03
  8.72777719E-02  9.31577792E-02 -2.96467191E-03  1.53268556E-03  1.30773803E-03
  1.37028960E-01  1.58274147E-01  1.40013927E-04 -1.49124550E-03  2.31458560E-03
 -4.39487386E-02 -4.73890005E-02  2.56132236E-04 -1.59570245E-03 -3.42275052E-03
  9.14774786E-02  1.16830053E-01 -1.03587896E-03  3.17435322E-03  1.86035564E-03
 -1.74500312E-02 -1.12691009E-02 -2.23243391E-03  2.72866942E-03 -1.79414120E-03
 -5.55105030E-02 -6.29260038E-02 -9.37630980E-04 -5.36193885E-03 -2.02178347E-03
 -7.39701538E-03  1.87665559E-02 -1.51307604E-01 -2.23484774E-01 -1.55109297E-01
  6.12103677E-03 -8.60825327E-02 -1.49403104E-01 -7.70949938E-02 -2.94625314E-03
 -4.59461608E-03  5.72789998E-03  1.49835493E-03 -1.71116757E-03  8.80994671E-03
  2.19040100E-02  1.54484612E-02 -2.05600627E-03 -4.57054612E-03 -3.49163319E-03
  3.08612124E-02 -7.05368141E-02  3.19182358E-02 -9.78673661E-02 -5.84319330E-02
 -1.41266915E-01  3.20612492E-02 -3.91533663E-03 -3.32991670E-02 -2.60439462E-03
  1.48899911E-02 -4.24867059E-03  6.80447780E-03 -1.25965113E-03  6.90702311E-03
  4.71011820E-03 -1.10992761E-02  2.78001261E-01 -1.55152049E-01 -2.08178622E-01
  2.01887885E-03  1.79971266E-01 -1.71577723E-01 -1.82444737E-01  2.07827481E-03
  4.73949095E-03 -5.94083826E-03 -1.29826317E-02 -5.76167778E-03 -9.95641757E-03
  1.20704242E-02 -2.68897190E-02  8.57875993E-02  1.68203635E-02  2.69366963E-02
 -9.99126043E-02  4.49095416E-02 -1.71975881E-02 -3.99845527E-02  1.43159338E-02
 -7.47918952E-03 -5.23744728E-03 -8.71918666E-04  7.89352631E-03 -1.11174310E-02
  1.74809531E-02 -3.14339029E-02 -1.37091743E-01 -2.68211600E-01 -2.37653050E-01
 -7.61002372E-02 -4.12397082E-02 -2.27034541E-01 -1.79355325E-01 -1.08366559E-02
  1.01631667E-03  1.51345723E-02  1.02461300E-02  9.61315813E-03 -4.66871839E-03
  2.34751596E-02 -4.68716316E-02 -3.13555221E-02 -9.46621747E-02 -5.80303593E-02
 -1.48487155E-01 -4.60959041E-02 -8.19153716E-02 -3.80529136E-02 -7.90034016E-05
  2.85421415E-03  2.68278051E-05 -5.09149429E-03  1.00627582E-04 -4.06567034E-04
  1.80527393E-02 -2.97355405E-02 -1.06375353E-01 -1.18378620E-02  2.02584448E-02
 -1.70628695E-01 -8.36713420E-02 -5.57532976E-02 -1.84627632E-03  1.46270579E-02
 -8.59013917E-03 -2.47382427E-03  1.18077521E-02 -6.51489193E-03 -4.26131390E-03
  6.09439208E-02  1.37588428E-01  9.89200406E-04 -1.59162640E-03 -2.03172368E-03
  5.79732238E-02  7.38972801E-02  6.41765473E-03 -5.45318152E-03 -3.99984187E-03
  5.07879596E-03  2.24405115E-02  1.26646181E-03  7.29279080E-04  7.52500391E-04
  7.77471557E-02  1.34187777E-01  8.45411887E-04  9.24327698E-04 -1.14285936E-03
  9.57015667E-03  3.64607778E-02 -6.82356265E-04 -1.28901362E-03 -1.88078187E-04
  2.26187823E-02  5.87920145E-02 -6.74209042E-04 -1.63477827E-03 -1.28326687E-03
 -2.58986792E-02 -2.22411597E-02 -1.47020628E-03  6.77846035E-04 -6.27930652E-05
  9.83999373E-02  1.45479086E-01 -3.82829082E-04 -6.96700410E-04 -1.54233537E-03
 -3.84958886E-04 -7.41375863E-03  9.59279153E-04  2.68648229E-03  3.98876258E-04
 -1.58528564E-02  4.43022614E-02  3.13635893E-02  1.40120982E-01  2.01687778E-02
  1.48899341E-02 -2.62661650E-04  5.37242086E-02  3.58474352E-02 -1.66334633E-03
 -8.45978189E-04 -5.89959761E-05 -1.19613468E-03 -5.43709965E-03 -1.10950383E-02
  2.44899539E-02  4.39931350E-03  1.19750133E-03  1.71058242E-03  3.47864872E-04
 -1.61116686E-02  1.73363083E-02  7.70643782E-02 -2.27679261E-02  8.35600793E-02
  2.04009904E-01  9.20101859E-02 -2.65272901E-02  1.81078694E-01 -2.63345393E-03
 -1.82410441E-04 -1.56919480E-03 -2.22436615E-03 -3.38893570E-03 -5.87698941E-03
  3.81461065E-02 -8.94938215E-02  1.98144389E-01 -1.66563790E-01 -2.78521880E-01
 -3.89482881E-02  3.39847104E-01 -2.47985089E-01 -2.13830833E-01  1.74783733E-03
 -1.12054175E-03  9.21335722E-03  1.04980640E-02  7.16176863E-03  8.62074096E-03
  4.17234060E-02 -8.83918271E-02  1.19655194E-01 -6.68143109E-02 -8.59012114E-02
 -2.68598949E-01  6.23767548E-02 -5.85682440E-03 -7.00975317E-02 -3.97847378E-03
  6.54997077E-03  7.12411260E-03 -7.61264638E-03  2.74984008E-03  1.07069994E-02
 -4.19968124E-02  1.03648636E-01  3.64472385E-02  2.58519009E-01  2.66357238E-01
  4.75604433E-02  1.68066877E-01  2.78949679E-01  3.72340656E-01 -1.74561787E-02
 -2.94000242E-03  1.21809561E-02  1.00421307E-02  7.55954731E-03 -3.08554456E-03
 -2.12094833E-02  3.11131543E-02  2.66624771E-02  7.90663986E-02  5.44332109E-02
  1.80479015E-01  5.20978072E-02  1.43462835E-01  5.46507123E-02  3.22061370E-03
 -4.51992841E-03 -6.93957890E-03  5.40852037E-03 -1.70080234E-04 -8.13062108E-03
 -2.61395707E-02  5.57062626E-02  3.70296949E-02  1.10099205E-01  4.53762607E-02
  1.41680950E-01  6.62767493E-02  1.08812805E-01 -3.96205509E-02  9.44428708E-03
 -6.96589342E-03 -8.82934564E-03  8.79797778E-03 -9.63105884E-03 -1.30027093E-02
  2.93143106E-03 -3.91642945E-02  2.05803148E-03 -4.15518162E-04  2.92276437E-03
  1.34504879E-02  4.56703096E-02  6.34254854E-03 -7.07675968E-03 -7.78857376E-03
 -2.82868919E-02  1.39608174E-02  8.50441234E-04 -1.52572278E-03 -2.75956385E-03
  3.70701305E-04  7.85402577E-02  2.13262343E-03 -1.55007087E-03 -1.46509368E-03
 -1.80493975E-02 -4.83761679E-02  6.30734709E-04  4.27561705E-03  1.42356700E-03
 -2.44242090E-02 -5.13200932E-02  6.42862383E-04  1.86673225E-03  2.49307030E-03
 -5.02050116E-02 -1.72676856E-01  1.80345950E-03  5.64004049E-03  8.75031435E-04
  6.57789713E-02  1.39113150E-01  9.48195642E-04  3.73314962E-04  7.66653381E-04
 -2.89344968E-02 -3.92763332E-02  2.04531821E-04 -3.58458119E-04 -7.76758404E-04
  1.22766176E-02 -1.94905591E-02 -1.02765110E-02 -1.61012608E-02  1.50417826E-02
 -7.95736451E-02 -9.96575950E-03  5.45274750E-02  8.91809211E-02 -4.07322809E-03
  1.11123580E-02 -3.14405438E-03  4.43367642E-03  3.00355132E-03  1.23870595E-02
 -2.29788386E-02 -6.45243599E-02 -1.64558276E-04 -4.61895980E-04  3.26031476E-04
 -3.24772942E-02  5.57243621E-02 -1.09751434E-02 -5.61417826E-02 -4.77449209E-02
  5.06504313E-01 -2.38631018E-02 -2.70621126E-02 -7.28920015E-02 -2.47114365E-03
 -4.72563475E-03  5.88353821E-03  8.66733640E-05  1.28193225E-03  3.23023638E-03
 -2.89481761E-02  7.98668247E-02  2.79250410E-02  5.86437842E-02 -8.02045173E-02
  1.69402861E-01  1.85166082E-02  2.81384395E-01 -2.43621360E-01  4.95362135E-03
 -1.43278830E-03 -5.11356241E-03  1.65533487E-03  6.42538355E-03  1.23680674E-03
 -4.64270290E-02  7.32372512E-02  1.14992593E-01  2.58303889E-02 -5.00238145E-02
  6.54961737E-01  4.02813604E-01  1.19660368E-01 -7.31617906E-02  7.73071554E-04
 -6.98036709E-03 -5.80170246E-03 -3.25324918E-03 -1.72016913E-03  6.93292453E-03
 -1.37253635E-02  6.05306616E-03  2.15421344E-02  5.37510913E-03 -5.13769325E-02
  3.76370588E-01 -6.95635791E-02 -1.32353858E-01 -2.31938376E-01 -4.96979659E-03
  1.35048712E-03  1.95243299E-03  1.18674257E-03  1.51393203E-03 -7.19264510E-03
 -4.09309694E-02  5.41958266E-02  6.67870533E-02 -7.45593594E-02 -1.33957692E-01
  7.18349238E-01  2.19882951E-01 -2.17833322E-01 -4.06041479E-01  1.56437435E-03
 -2.33648905E-03 -8.42613239E-03  5.82519724E-03 -3.44688006E-03  5.04809518E-03
 -3.75639568E-02  5.08207612E-02 -9.90887558E-02  1.61936797E-02 -8.06307246E-02
  6.29852340E-01 -3.31998432E-01  5.03872295E-02 -1.62477975E-01  8.27631673E-04
  2.52737172E-03 -1.21229715E-02  6.78030929E-04  8.31034824E-05 -2.34599012E-04
 -9.87021161E-03 -3.79682020E-01  2.71150482E-05  2.15480356E-03 -2.76882635E-03
 -4.60494559E-03 -5.72380879E-01 -2.99649824E-03  7.74610482E-04  2.92239309E-03
 -3.33780341E-02 -6.20721970E-01  3.06033676E-03 -3.28467532E-03  2.37705850E-03
 -3.31082097E-03 -5.00249814E-01  3.10178674E-03  3.52983195E-03 -4.98977323E-03
 -2.73009109E-02 -7.11848220E-01  3.47787790E-03 -4.98707349E-03  2.85208751E-04
 -1.65765552E-02 -5.80096483E-01  1.03366168E-03  8.04675131E-04 -6.72792389E-03
 -3.06030526E-02 -6.15180298E-01 -3.62629537E-03  3.22335554E-05  3.09387611E-03
 -1.14803814E-03 -3.95895713E-01 -3.27776766E-03  7.35140397E-04 -5.53439007E-03
 -1.43467467E-02 -6.58652095E-01 -5.86905756E-03  1.76820889E-03  2.71655846E-03
 -6.89008837E-02  1.13846151E-01  3.14097577E-02 -2.47420095E-02  7.47458361E-02
  7.68172760E-01  8.52171223E-02 -1.11037869E-01  3.33710110E-01 -1.03537893E-02
 -6.36738412E-03 -2.41756614E-03  3.39496369E-03  9.20253058E-04  4.39440229E-04
 -1.35437232E-02 -4.70197972E-01  5.28782029E-03 -1.80369759E-03  9.43111781E-04
 -1.30099703E-02  2.90850161E-03 -2.71488662E-02  1.35573600E-01  3.49235450E-06
  1.96186232E-01  7.43135902E-02  4.13883532E-01  1.12215591E-01 -1.20435798E-02
  5.81271072E-03  4.08759366E-03  9.20078441E-03 -5.17545093E-03 -4.39422418E-04
  7.11237646E-04 -2.10152599E-02 -4.95142730E-02  1.07236450E-01 -4.98304760E-02
  2.33571939E-01 -9.13029453E-02  2.46928789E-01 -1.16213834E-01  4.77619934E-03
 -2.63349784E-03 -1.59137689E-03 -6.86918052E-03 -7.45801032E-04  4.04622303E-03
  2.17741606E-02 -3.22889034E-02 -7.93369835E-02  1.46937784E-01 -1.63782744E-01
 -3.06237800E-01 -1.80532884E-01  3.65156106E-01 -4.73837131E-01  1.03558982E-02
 -7.20365182E-03  8.40424916E-04 -3.15035031E-03  1.22518743E-02  7.47637452E-03
 -2.78987796E-03 -1.20121425E-02  9.93190214E-03  6.97277878E-03 -8.86745971E-03
  1.98503293E-01  6.99016571E-02 -7.55107349E-02  5.51633697E-02 -1.04203147E-02
  1.53581394E-03  8.63725078E-03  1.00207866E-02 -7.02485669E-03  2.49994800E-03
  4.94855138E-03 -2.17927499E-03 -9.73836854E-02  1.85348819E-01 -1.41748872E-01
 -1.57953513E-01 -2.29591427E-01  4.57352116E-01 -3.95635571E-01  5.56875325E-03
  9.64542289E-03 -1.57213162E-02 -1.16971343E-02 -2.35376673E-03 -2.64146125E-04
  2.19597552E-02 -4.39056978E-02 -6.01434557E-02  5.50645115E-02 -8.97467393E-02
 -1.54739949E-01 -1.77276702E-01  1.41743333E-01 -2.67266237E-01  7.00436691E-03
 -8.00624233E-04 -2.35871707E-03 -6.48086780E-03 -7.61870766E-05 -3.46907594E-03
  2.75398072E-02  4.65941775E-01 -1.30346998E-03 -8.31432140E-05 -5.57621190E-05
 -2.63867008E-02 -4.34248462E-01 -3.82640904E-03  8.16373812E-04  1.34648692E-03
 -4.57361083E-02 -6.43189730E-01 -1.13727046E-03 -7.15761173E-04  1.17273510E-03
  5.24350191E-02  8.99750066E-01  3.51557935E-03  1.04420848E-03  1.11012607E-03
 -5.59531232E-02 -7.31292678E-01 -6.56547487E-04  3.45544292E-03  3.06387341E-03
  6.94097947E-02  9.52118523E-01  3.31779734E-03 -1.08484872E-03 -1.42434636E-03
 -8.33860983E-03 -2.93310231E-01 -3.78498166E-03  3.15117335E-03 -2.62154760E-05
  7.09361043E-03  1.45841360E-01 -3.27141142E-03  2.51255800E-03 -1.59131151E-03
  1.75953872E-02  5.30430904E-01 -1.25987902E-03  2.17408050E-03  1.03044284E-03
  8.70644033E-04  3.20647075E-02 -7.85886396E-02  6.95455040E-02 -4.63094294E-02
 -3.76440798E-01 -2.93031513E-01  1.42203979E-01  3.35305111E-02 -8.02613179E-03
  8.73231404E-04  3.15143118E-03  2.55361836E-03  8.17476831E-03 -1.23675368E-03
 -2.92474755E-02 -2.08986699E-01  2.42096065E-03  5.87368146E-04 -1.01766656E-03
  1.86767344E-02 -2.28403149E-02  7.67970522E-02  8.64177036E-02 -5.20621348E-02
 -3.75375644E-01 -7.06851709E-03  2.57845767E-01 -6.45737178E-02 -3.02695200E-03
 -2.35085584E-03  8.23171308E-03  4.78080288E-03  1.29783996E-02 -7.93098210E-03
 -5.25542436E-02  7.04712832E-02 -2.87504271E-02  4.68251825E-02 -8.84610056E-02
  6.21337019E-01 -1.59007418E-01  2.07024579E-01 -2.07818050E-01 -1.00682345E-02
 -6.85230858E-03 -2.68994368E-03 -6.15854141E-03 -3.41118840E-05  1.31855732E-02
 -1.64735015E-02  3.46238424E-03  1.16199571E-01 -1.65236687E-02 -1.64944861E-02
  4.13091610E-01  3.43745639E-01 -6.36880129E-02 -1.00053320E-01 -2.35925018E-03
 -5.36785032E-03  5.21540204E-04  2.62408722E-03 -1.10284253E-02 -3.21421393E-03
 -2.29453640E-02  1.25939612E-02  6.79138360E-02 -2.62247952E-02  4.62299447E-02
  4.91305860E-01 -4.24493947E-02 -1.30549077E-01  6.01494565E-02 -5.90881422E-03
  5.71979229E-03 -3.60691687E-03 -8.61257637E-03  7.36060886E-03  1.92569384E-03
  4.24767215E-02 -7.38403946E-02  4.35955278E-02 -5.69616041E-03 -9.70730951E-03
 -4.13252129E-01 -8.77107744E-03 -5.57157747E-02 -2.70526972E-02  9.99903638E-03
 -2.75620411E-03  4.37951076E-03 -2.91617753E-03 -2.60849732E-03  4.36986783E-04
  5.25584784E-02 -6.55244058E-02  1.66041078E-01 -3.68518503E-02 -1.62096465E-01
 -8.36859796E-01  4.67018240E-01 -1.06035003E-01 -4.31961535E-01  1.11846390E-02
  8.57632447E-03 -6.61560961E-03  6.48763902E-03 -1.36311268E-02  3.98831891E-03
 -1.64662194E-02  4.29523302E-01  2.15729687E-04 -3.43223387E-06 -9.02932919E-04
 -4.30384339E-02 -6.97891457E-01 -3.66667430E-03 -3.92700312E-03  2.48954791E-03
  1.63230046E-02 -2.04603598E-01  6.52664015E-03 -2.79856158E-03 -1.63715105E-03
 -3.44860103E-02 -4.74601612E-01  3.85836695E-04 -1.71528925E-05 -3.18698800E-03
 -3.30388795E-03  1.75359812E-01  3.28827955E-04  1.01055887E-04 -3.04642086E-03
  1.03457049E-02  1.71991238E-01  3.65535059E-03 -1.68688198E-04 -1.78172770E-03
 -4.78648382E-02 -2.00563130E-01  4.78581058E-03 -3.68349553E-03 -4.23516944E-04
  6.26558766E-02  1.20432379E+00 -3.09323606E-03 -3.65417905E-03  1.97940585E-03
 -3.90927870E-02 -4.94441087E-01 -1.99976658E-03 -1.79090557E-03 -2.53410261E-03
  8.55251538E-03 -5.96447667E-04  1.52228844E-01 -1.03639396E-01 -9.58731678E-02
 -3.01865103E-01  4.92106521E-01 -4.18730710E-01 -2.20681351E-01 -1.78738408E-03
  7.19777728E-04 -1.45074845E-04  6.70789730E-03 -1.13860060E-02  1.70300443E-03
  3.63944512E-02  8.58375783E-01 -2.44459286E-03 -3.02861847E-03 -1.47719605E-03
 -3.72844036E-02  4.62738305E-02  4.58749818E-02 -7.08307800E-02 -1.52050122E-02
  6.16196723E-01  2.27331550E-01 -2.47686328E-01 -4.41831575E-02  2.03577146E-03
 -3.33450225E-03 -5.77900267E-03  2.49022808E-03  1.21173244E-02 -2.61979217E-03
 -2.70232127E-02  4.98452268E-02  8.58537274E-04  1.05079151E-01 -9.32759135E-03
  3.77771129E-01  1.61748160E-01  2.84771128E-01  3.29131506E-02  1.01646774E-02
 -6.61148390E-03 -1.02702207E-02  1.88852446E-03  1.04678153E-03  1.06246655E-02
  7.58403820E-02 -9.44053057E-02 -1.01434601E-01 -8.23892262E-02  2.09420400E-02
 -1.26580842E+00 -2.15756708E-01 -2.98689892E-01  3.22222067E-03  7.68716328E-03
  4.36387383E-03  7.37868174E-03 -3.75542107E-03 -4.90500834E-03 -8.04308282E-03
  2.94276534E-03 -8.05794883E-03  8.00319162E-02 -1.21419229E-02 -7.76705018E-02
 -9.47951084E-02  2.54693805E-01 -9.89861608E-03 -1.35354591E-01 -1.09106431E-02
  6.95550039E-03  2.29175538E-03 -1.11577500E-02  4.69697946E-04 -3.44007059E-03
  6.00970496E-02 -8.36114771E-02  1.66926385E-02  3.09168308E-02  5.23767610E-02
 -9.07014615E-01  2.16111759E-01  2.21597855E-01  1.58939769E-01  1.94894063E-03
 -2.26081294E-03  1.49316053E-02 -8.14485609E-04 -4.37215123E-03 -5.06969488E-03
 -7.31358218E-02  8.59027936E-02 -9.80401057E-02 -6.30017407E-03 -1.34602617E-01
  1.27567954E+00 -2.23636089E-01  3.53784308E-02 -3.35734099E-01 -4.41587696E-03
 -2.22449491E-05 -1.45562033E-02 -1.97157405E-03 -4.23116959E-03  2.63088026E-03
  3.37119471E-04 -4.51994060E-01  6.35726784E-04  6.21361016E-04 -4.59372464E-04
 -5.70337766E-02 -5.45210009E-01  3.41194875E-03 -5.08609788E-04  6.43689028E-03
  3.19874029E-02  8.56041286E-01 -4.23992946E-04  5.47488691E-04 -5.89570491E-03
  1.39254330E-02  6.24408708E-01  1.51596523E-03 -5.21301571E-03  1.64256506E-03
  5.02573647E-02  5.97559276E-01  4.52860400E-03  2.63548616E-03 -4.45313785E-03
 -1.22791523E-02  3.39310701E-01  2.62001856E-03 -5.37241241E-04  3.26343676E-03
 -4.48793644E-02 -1.04593345E+00  4.96756075E-04 -2.89976310E-03  4.80018545E-03
 -6.32192848E-03 -4.83758690E-01  2.23995437E-04  1.95021610E-03 -3.87632114E-03
 -7.01265619E-02 -2.28403778E-01  2.29405243E-03  3.90229469E-03 -5.09340491E-03
 -4.92088907E-03  1.30435001E-02  4.34435782E-02  3.59482211E-02  3.26761453E-03
  3.16271507E-02  1.56812745E-01  1.71685922E-01 -4.69704569E-03  1.09180343E-03
 -7.08518242E-03  5.57923916E-03  7.03011734E-03 -1.88389077E-02  8.35436463E-03
  7.64231980E-02  2.90095178E-01  2.74070354E-03 -1.82583680E-04  5.39742336E-03
  2.24608585E-02 -3.39418738E-02 -4.13798339E-02 -4.13203497E-02  1.48589477E-01
 -2.55810661E-01 -3.10904956E-01 -2.43340003E-02  6.10031291E-01  1.19621736E-02
  3.39965733E-03 -1.03410080E-02  7.66334407E-03  1.81223860E-03 -4.76093697E-03
 -3.45393914E-02  4.82357671E-02 -1.00712666E-02 -1.71512047E-02 -1.43955918E-02
  5.45169892E-01  4.97786644E-02 -6.19180604E-02  5.21823243E-02 -6.32275152E-03
  4.96787673E-04  3.25706715E-05 -4.87469815E-03 -1.34376117E-03 -1.32503515E-03
  5.64198643E-02 -5.91325501E-02 -2.69320472E-02  1.51729140E-01  1.18495464E-01
 -8.43643094E-01 -1.37060906E-01  5.44206819E-01  4.01650460E-01 -1.00607222E-03
  1.23226222E-02  5.26623758E-03  1.28167799E-02  5.96544829E-03 -1.45210005E-03
  3.16589042E-02 -5.15270827E-02 -7.64165286E-02 -7.48832545E-02 -8.59749188E-03
 -4.66543733E-01 -7.64463671E-02 -1.42779686E-01  1.57565939E-01  2.65808052E-03
  9.47172903E-04  3.59821722E-04  1.54305929E-03  5.01239994E-03  5.69804406E-04
 -1.33062871E-01  1.33649492E-01  7.23965594E-02  2.06312940E-03 -1.74812646E-02
  2.20826025E+00  1.51885883E-01  7.75196257E-02  7.68346374E-02 -2.14586560E-02
 -1.42228840E-02  1.63722850E-03 -1.03767486E-02 -5.23079325E-03 -6.11709865E-03
 -5.28976476E-03  4.33792045E-03  3.22335422E-02 -7.72457327E-02 -1.34763354E-01
  6.70258960E-02  6.39743913E-02 -1.76601820E-01 -4.09629409E-01 -8.17413670E-03
  1.96894588E-03  3.65027027E-03  1.05689701E-02  7.07878889E-03 -3.00493359E-03
  3.21274643E-02  8.78161041E-02 -6.09824766E-03 -3.41055551E-04  6.16774470E-03
 -3.84588085E-03 -1.86440739E-01  7.38054689E-05 -7.91390055E-04  6.99585158E-04
  3.68811735E-02  3.21625307E-01  2.11507564E-03  7.20347126E-03  4.18632157E-03
  3.62897066E-03  3.22531217E-01 -2.41088955E-03  6.21186352E-03  7.79858200E-03
  3.27521337E-02 -7.29857190E-01  4.35004755E-03  2.20775028E-03  3.51993054E-03
 -1.13689345E-02 -9.32808733E-01 -2.81897035E-03  4.20313158E-03  1.88258584E-03
  3.04252635E-02 -4.35833962E-01 -3.54265262E-03 -8.95020933E-04  4.90221790E-04
 -3.11106253E-02  1.85146900E-01  3.07609750E-03 -7.91306043E-03  1.52200532E-03
  4.65654873E-03  3.45150107E-01  4.21403892E-03  3.03820175E-03  1.43642957E-03
  5.92366674E-02 -6.33225074E-02  7.34554915E-02  8.84157128E-02 -4.41993001E-02
 -1.05840356E+00  2.58402691E-01  2.03347671E-01 -7.68335091E-02  5.78774534E-03
  4.91882561E-03  3.83436667E-03  4.04234504E-04 -1.78321758E-03  2.01964249E-03
  1.02027101E-02  6.87666913E-01 -2.48026794E-03  1.68246620E-03  9.06782002E-04
 -1.23372458E-01  1.51925010E-01 -8.20887278E-02 -1.00058861E-01 -9.01350453E-02
  1.96617539E+00 -4.14783785E-01 -3.21965196E-01 -2.69123081E-01 -1.43456566E-02
 -3.13653545E-03 -7.26378910E-03  2.69102998E-03 -1.15130208E-03  7.39931879E-03
  1.21489474E-02 -2.58014897E-02  2.81841777E-02 -4.11222853E-03  5.44588439E-03
 -2.83126548E-01 -1.17008618E-01 -3.45953574E-02  5.76565041E-02  9.68109790E-03
 -9.83937066E-03 -5.63387622E-03 -3.68934346E-03  1.40625779E-03  2.36277462E-03
  3.20215615E-02 -2.22997856E-02 -4.04332680E-02  7.76821447E-03 -6.85145576E-02
 -6.67136309E-01 -2.66690736E-02  2.56001328E-02 -2.27235196E-01  3.69196478E-03
  1.88357225E-04  3.20739357E-03 -1.12302866E-02 -6.87291845E-03  2.84397855E-03
 -1.51649865E-02  8.55109811E-03  5.78478322E-02  2.26063327E-02 -1.13273474E-01
  2.42610598E-01  1.79137478E-01  6.85534671E-02 -2.90352664E-01 -6.40775048E-03
 -4.11773806E-03  2.16982650E-03 -7.91476382E-04  6.34460323E-04 -3.15118563E-03
  1.05602675E-02 -2.75353099E-02  1.34215779E-01 -5.73305227E-02 -7.47355538E-02
  6.87763587E-02  4.71937405E-01 -3.72177046E-03 -1.16090229E-01  1.36852856E-02
 -5.09759818E-03 -8.14680075E-03  2.86249142E-03 -5.12044369E-03  6.67528796E-04
  8.59211562E-02 -9.16054342E-02  3.70705476E-02  1.27749130E-01  2.93377237E-02
 -1.43032068E+00  8.62301574E-02  5.95877219E-01  7.87524894E-02  5.71712050E-03
  1.10274392E-02  7.01510915E-03 -1.40256342E-02  3.74797515E-04 -2.27143544E-03
 -1.61388253E-02 -1.33895760E+00 -7.18514845E-05  3.64295167E-03 -3.74270990E-03
 -3.16085278E-02  9.42778017E-02 -2.65231767E-04 -2.82061794E-03 -4.67314831E-04
 -1.70380986E-02 -1.01427474E-02 -4.26609041E-04 -1.66306327E-03 -2.08677931E-03
  1.70789579E-03  4.62331704E-01  4.34708802E-04 -2.98762282E-03 -7.70323138E-04
 -3.22740177E-02 -1.56991826E-01  2.04174967E-03 -1.78840597E-03  1.56751053E-04
  2.19840248E-03 -3.32601707E-01  6.47937459E-03  4.56972219E-03 -3.75843024E-03
  2.31121024E-02  6.67445796E-01 -2.28662632E-03  4.60895766E-03 -3.24409625E-03
  7.87489412E-03  6.92628570E-01 -2.05425666E-03  5.91969892E-03  4.23527108E-03
  3.24817020E-02  1.59784946E-01  2.64548578E-03  4.11029299E-03  2.81746882E-03
  2.13046787E-02 -1.09197026E-02  6.84561966E-02  4.27893876E-02 -3.83532456E-02
 -3.60985592E-01  2.66668505E-01  3.05498142E-01 -7.85382575E-02  5.30963386E-03
 -3.33027097E-03  9.18949011E-03  1.00616857E-03  7.06497418E-03  2.68032466E-03
  9.44305710E-03  4.46541976E-01 -2.38750706E-03  1.23804997E-03 -1.47785129E-03
  3.03741247E-03  1.63612808E-02 -3.15243378E-02 -2.02779115E-01  1.52465564E-01
 -1.32736182E-01 -7.92679723E-02 -8.31929505E-01  2.82809440E-01  1.08532178E-02
 -1.25412583E-02 -1.27606189E-03 -9.76849562E-03 -4.55324317E-03 -3.92326357E-03
 -6.38152715E-02  7.61853297E-02 -2.35841497E-02  3.88797490E-02 -1.30755037E-01
  1.10972900E+00  1.06106080E-01  1.24799911E-01 -4.46254794E-01 -9.21871322E-03
 -1.24444901E-02  6.72922120E-03 -2.99335248E-03 -5.82584190E-03 -5.42647403E-03
 -6.80339535E-02  6.85128962E-02 -3.16264005E-02  5.61489011E-02 -1.26424481E-01
  1.16492180E+00 -2.90781811E-01  1.66540005E-01 -3.73838613E-01 -5.84863516E-03
 -9.39520518E-03 -2.36909352E-03 -3.07181547E-04  2.16491434E-03 -1.07541816E-02
  1.92197917E-02  8.86563490E-03 -4.05757001E-02 -1.48115692E-02  7.85787264E-02
 -4.83256073E-01 -1.98852199E-01 -1.50142625E-01  4.56667467E-01  4.84500833E-03
 -7.78602182E-03  1.14649196E-02 -1.66486681E-03 -5.04265339E-03 -4.16202715E-03
  2.42550235E-02 -2.74505241E-02 -1.25238339E-01 -9.36180974E-02  7.06235227E-02
 -4.42251851E-01 -4.49884051E-01 -2.13663480E-01  3.37570474E-01 -9.91305591E-03
  1.16784493E-02  5.36259287E-03  5.64946453E-03  5.19924487E-03 -7.04634209E-03
 -3.19743726E-04 -2.04594753E-02 -1.12251409E-02 -1.66994211E-01  2.76236661E-02
  1.62686549E-01  1.98068568E-01 -4.74828593E-01  2.26875845E-01 -1.08540624E-02
  7.40072279E-03  3.24741635E-03  1.04196618E-02 -2.16828174E-03 -5.29684797E-03
 -8.05768361E-02 -9.84226623E-01  1.80390032E-03  1.27428059E-03  5.08804925E-03
 -2.31799332E-03 -9.19005994E-01 -4.14225728E-03 -5.38903077E-03 -3.30322515E-03
  1.50873934E-02 -8.09127389E-01 -7.85604098E-04 -4.83699782E-03 -1.30845419E-03
  3.52452081E-03  8.01398744E-02 -3.68274420E-03 -2.03429659E-03  1.13829485E-03
  4.08354510E-02  5.74198414E-01 -5.32794995E-03 -8.33344798E-04 -7.96978284E-04
 -6.02057370E-03  1.46339477E-01 -7.09888680E-03 -4.71290635E-03  5.19963239E-03
  1.33994176E-02  2.36068617E-01  3.00585333E-03 -4.54172039E-03 -6.32047400E-04
 -3.51407829E-03 -1.59283653E-01  3.36296119E-03 -8.50167569E-03  1.00479045E-03
 -1.77299140E-03  6.11540698E-01  3.27229281E-03 -3.41356530E-04 -1.74306954E-03
  4.23111251E-02 -5.30181446E-02 -5.44209633E-02  7.99334198E-02 -1.62348984E-02
 -6.22944011E-01 -1.86540209E-01  2.34779264E-01 -1.81263698E-01  5.03407033E-03
  1.19831535E-02 -2.67132356E-03  5.68025777E-04  4.41297250E-03  1.44164359E-02
 -1.89624713E-02  7.48492542E-02 -1.65184273E-03  4.23810600E-03 -8.29250543E-04
  1.07571131E-02 -5.51850113E-03 -2.31452193E-02 -1.19493659E-01 -1.03872395E-01
 -1.16745568E-01 -2.04756395E-02 -5.37283011E-01 -5.75587280E-02 -7.54806791E-03
 -6.65770224E-03  1.60845256E-02 -5.51319043E-03 -2.79406172E-03 -4.68243319E-03
  3.64200791E-02 -3.20040071E-02 -3.69170538E-02 -1.18632195E-01  3.82237205E-02
 -7.51340558E-01 -1.33764993E-01 -2.07507335E-01  2.33617855E-01 -4.99954884E-03
  1.41856449E-03  1.42437405E-02 -8.95475066E-03  3.35411695E-03 -6.76276658E-03
 -2.24016655E-02  4.87804500E-02 -3.50453426E-02 -1.45425333E-01 -3.47883819E-02
  1.41545817E-01 -2.54599795E-02 -4.47511530E-01 -7.63139683E-02 -4.60258296E-05
 -1.29014502E-02  7.80108577E-03 -1.29993486E-03 -9.04157316E-03 -5.77350600E-03
 -7.19769682E-02  9.92476055E-02 -5.27112652E-02 -1.38906619E-01  1.13526812E-01
  9.85591717E-01 -1.18162379E-01 -3.93848058E-01  1.39051336E-01  6.42380657E-03
 -1.15659547E-02 -1.00268839E-02 -4.45522583E-03 -1.72508547E-03  1.06438443E-02
  1.22736627E-02 -3.21685952E-02 -8.75531431E-02 -7.48282886E-02 -1.94049863E-01
  9.40823770E-03 -2.93397789E-01 -8.97410906E-02 -5.49442251E-01  1.45750516E-03
  3.06932066E-03 -4.79488051E-03  9.49762518E-03  5.65701840E-03  5.86373808E-03
 -2.87616046E-02  8.41260862E-03 -3.09245643E-02 -3.92824830E-02 -1.67518941E-01
  7.05226731E-01  1.17480210E-01 -1.66424855E-02 -5.00836630E-01 -3.22790407E-03
 -2.03598798E-03 -1.73060466E-03  1.37112415E-03 -2.14877877E-04  3.19875080E-03
 -6.85464453E-02 -6.63954433E-01  2.98827462E-03  5.57446171E-04 -1.38244538E-03
  5.98752395E-02  8.08263853E-01 -2.42989027E-03  1.41653990E-04 -5.23675384E-03
  3.14122771E-02  3.04642097E-01 -1.16317784E-04 -4.97270656E-03 -4.50577499E-03
 -8.40960815E-03 -1.22278666E-01 -2.49245672E-03 -4.58771617E-03 -1.08245382E-03
 -3.32199271E-02 -7.14694121E-01 -7.36221470E-04 -4.83903932E-03  2.60940716E-04
 -1.07185700E-02  1.85983262E-01 -3.65201667E-03 -2.48570584E-03 -2.51324921E-03
 -2.18487852E-02 -8.73905378E-01 -1.40098899E-03 -1.57763559E-03  1.67582281E-03
  7.39032031E-03  1.22214521E-01  1.22030746E-03 -1.53109473E-03 -5.63673416E-04
  7.72614730E-03  6.21556975E-01 -2.21061452E-03 -1.11436837E-02 -3.06370069E-03
  5.60244975E-02 -6.15066595E-02 -1.07769025E-01 -1.74726054E-01 -1.34815436E-01
 -9.62409129E-01 -3.61989509E-01 -4.87505756E-01 -3.27706971E-01  7.80908595E-04
  2.40803753E-02 -1.11324192E-02  6.27090893E-03 -2.67522536E-03 -9.62895850E-03
 -8.64539425E-03  3.28908868E-01 -4.70803815E-03 -8.41450633E-03 -2.75530930E-03
  2.89251402E-02 -2.16359264E-02 -1.48345739E-01 -9.48347587E-02 -2.86688096E-02
 -4.33666457E-01 -6.21753661E-01 -3.57445892E-01 -1.32887441E-01  2.94580898E-03
 -1.06464246E-02  1.30667700E-02  6.66563871E-03 -5.62439610E-03 -1.20780891E-02
 -4.80021073E-02  5.25290077E-02 -1.10472630E-01 -8.14775275E-02 -1.15160175E-02
  7.09364627E-01 -2.16066113E-01 -3.23536049E-01 -1.38039932E-01 -6.83848331E-03
 -1.14455769E-02  5.00194784E-03 -9.46651977E-03 -3.85636248E-04  3.80857923E-03
  4.97668120E-02 -3.71258845E-02 -1.17618424E-01 -3.39590189E-02  6.83275962E-02
 -9.80988140E-01 -2.04470159E-01 -1.65065244E-03  2.17377696E-01  6.62571412E-03
  3.30983160E-03  6.80180174E-03  5.75528185E-03  8.75127887E-03 -2.95612387E-03
 -1.08819401E-02  2.43260228E-02 -5.28254316E-02 -4.83199800E-02  9.35141672E-02
  1.06685272E-01 -1.82842168E-02 -9.11861995E-02  1.25561584E-01  5.14023245E-03
 -9.39539163E-03  5.04828527E-03 -6.45563602E-03  3.82372393E-04  3.26089452E-03
 -4.15396638E-02  3.00302537E-02 -8.93195620E-02  1.67743468E-02  8.01141630E-02
  7.14163502E-01 -3.66254038E-01  2.37257795E-01  3.04395696E-01 -2.34807353E-03
  4.86742255E-03 -1.10975962E-02 -1.04590250E-02  8.97293587E-03  1.41976549E-03
  6.94835084E-02 -8.87279977E-02  1.90394356E-02 -6.00834756E-02 -3.63503499E-02
 -1.11415762E+00  6.06026741E-02 -2.27735872E-01 -2.03044932E-01  4.02847323E-03
  1.79169663E-02 -5.64703606E-03  7.55046553E-03 -8.61732526E-03  2.67260521E-03
 -4.73907589E-02 -5.04313264E-01 -7.37515010E-03  2.83344070E-03  2.49660266E-03
 -4.47896696E-02 -1.51834556E-01 -2.59704939E-03 -5.44897956E-03 -3.06860849E-03
  3.27478555E-02  7.12031890E-01 -1.87299341E-03  3.14207432E-03 -1.84393411E-03
  2.89355592E-02  4.81992360E-01  2.21968500E-03  1.40152971E-03  3.72531995E-03
 -3.64349759E-02 -7.03894860E-02 -7.48050302E-03  2.38169878E-03  2.77251922E-03
  6.34000186E-02  1.91109487E-01  4.50136309E-04  2.53425425E-05  6.15327710E-04
 -4.54699304E-02  1.77568996E-01  1.94338596E-03 -2.77281962E-03 -2.08844848E-03
  3.11397501E-02  5.99345622E-01 -4.14943043E-03 -6.31270913E-03 -3.17778294E-03
 -3.06591383E-02 -7.72038703E-01 -5.08246909E-03 -2.99276538E-04 -1.39715798E-03
 -6.94280520E-02  6.63341176E-02 -8.71548897E-02 -1.66643189E-01  1.55344161E-01
  1.36401539E+00 -2.21628691E-01 -4.27894762E-01  2.53058527E-01 -6.81358996E-03
  4.85077409E-03 -1.72100458E-02  9.50337689E-03  1.25948360E-03 -1.19110815E-03
 -5.37943804E-02 -1.05862262E+00  2.03313695E-03 -8.30732981E-03 -4.78601993E-03
 -2.22833967E-02  3.21935150E-02  1.00892415E-01 -1.52444520E-01  6.09212402E-02
  4.25322153E-01  2.73387245E-01 -5.51579919E-01  3.16209016E-01  3.43561311E-04
  6.91547347E-03 -9.40658635E-03  7.75368360E-04  1.38812342E-02 -1.40735592E-02
  2.82413628E-02 -4.27614558E-02 -3.19047417E-02 -1.23744756E-01  1.46815036E-01
 -6.79832042E-01 -9.36065578E-02 -3.77010104E-01  4.36857162E-01 -6.92792921E-03
  3.95427451E-03  3.08060946E-03 -6.93086662E-03 -7.37104880E-03  1.19984386E-03
 -2.26601323E-02  3.18612516E-02 -5.70876815E-03  2.05282504E-01  3.80820998E-02
  3.80028772E-01 -4.75600727E-02  6.34343338E-01  6.30570832E-02  3.15437168E-04
 -5.96027279E-03 -2.81376662E-03  2.39498355E-03  1.28802574E-02  6.97582628E-03
  2.94397742E-02 -4.49913762E-02 -9.02065357E-02 -4.24469961E-02  1.20162866E-03
 -4.33349869E-01 -2.91705175E-01  2.57957002E-02  2.43098625E-02  9.84162316E-03
 -8.43754738E-03  4.43033687E-03  2.74096024E-03 -2.15896508E-03  1.22225992E-03
  1.70090338E-02 -2.56231995E-02  3.47041874E-02  1.82899459E-01 -2.37169487E-03
 -2.65823782E-01 -5.82424976E-03  6.98873959E-01  8.46250790E-03 -9.91382893E-04
  4.01246810E-03  2.90986188E-03 -6.83564797E-03 -8.82038333E-03 -1.13717514E-02
 -3.19993362E-02  2.83052317E-02  5.84572801E-02 -1.09433166E-01 -3.02817445E-02
  5.00180818E-01  3.52498231E-01 -1.84656048E-01 -1.27739279E-01  6.28203996E-04
 -7.73168210E-03 -2.79697315E-03  5.31896103E-03 -3.78823731E-03  7.31844012E-03
  9.89130636E-03 -6.23545796E-01  3.95169029E-03 -1.57459498E-03  5.69518491E-03
  3.31461988E-02  1.04813881E+00 -4.41852029E-04  1.90339882E-03 -1.49870782E-03
 -6.50385291E-02 -7.41736325E-01 -5.59283987E-03  1.94712907E-03  5.13589263E-03
  3.63648547E-02  8.26967254E-02  1.38101553E-03  8.24328029E-03  3.32007801E-04
  1.95906975E-02  4.63146115E-03  3.31435023E-03  6.83994887E-03 -7.18587269E-04
  5.25909771E-02  7.76913264E-01  2.41585113E-03 -7.39312469E-04  7.90996878E-04
 -1.60451014E-03 -2.23390498E-01  2.88008343E-03 -3.83768299E-03  1.17196142E-03
  2.57508851E-02  1.51347486E-01  1.74096230E-03 -2.06014019E-03 -5.32430163E-04
 -4.07292741E-02 -1.02047402E+00 -4.20540861E-03 -1.25255199E-03 -1.48559213E-03
 -5.52595251E-03  1.43235895E-02  2.09864025E-01 -3.90408962E-02  1.24167519E-01
  1.42389543E-01  7.02503137E-01 -6.46238993E-02  3.32396207E-01 -1.07490381E-02
  8.80726717E-03  1.19005218E-03 -7.49312403E-03 -4.02056138E-03  6.97129262E-03
  4.29407054E-03  3.87501806E-01  3.96618187E-03  5.01078520E-03  3.78737234E-03
 -4.78018900E-02  5.96872881E-02 -3.25316949E-02  1.03954555E-02 -6.62116329E-02
  7.94635252E-01  1.37638163E-02 -4.50080094E-02 -8.90382120E-02 -9.01934762E-03
  7.03468219E-03 -3.71576550E-03  9.59061643E-03  3.47373909E-03 -6.35826365E-04
  9.26873146E-03 -1.03868697E-02  1.79137785E-02  8.45949000E-03  2.23075531E-03
 -2.40684354E-01 -4.04502334E-02 -2.58626396E-03  3.58356717E-02 -5.43637593E-03
 -1.66275974E-03  6.82820987E-03 -6.07776231E-03  4.86765459E-03 -4.81037343E-04
 -3.40287959E-02  4.95596949E-02  8.78107479E-02  1.03653735E-01  2.18022456E-01
  4.68761758E-01  2.38759799E-01  2.26500596E-01  6.83099352E-01 -1.44508497E-02
  9.04889121E-03 -8.74720960E-03  4.25365367E-03  5.90045908E-03  6.38509379E-03
  2.62263067E-02 -3.79894531E-02 -1.36554700E-01  1.60877219E-02 -4.11838992E-03
 -3.52429744E-01 -2.25184669E-01  9.68701434E-02 -1.28700462E-01  1.35437775E-02
 -2.73893208E-03 -6.01430746E-03  1.07927267E-02 -3.15533673E-03 -1.31432973E-04
  1.39468557E-02 -9.68258561E-03  1.04785928E-01  1.20865019E-01  1.32291172E-01
 -3.36715215E-01  3.04868604E-01  4.14661967E-01  4.05358261E-01  9.52157930E-03
 -9.02618634E-03  4.33067659E-03 -5.83799145E-03  2.12798500E-03 -4.34719574E-03
  2.23420219E-02 -4.55868018E-02 -1.18191051E-02  7.38760147E-02 -2.13205259E-01
 -1.54345577E-01  8.82160033E-03  3.18059875E-01 -7.24718877E-01  1.14828221E-02
 -1.50626187E-03 -4.58755481E-03 -6.68221439E-03 -1.47496602E-03 -2.64656618E-03
  2.97169421E-02 -3.10369877E-01 -3.15403820E-03  9.01214637E-04 -6.96365470E-04
  5.80940315E-04  8.30164463E-02 -1.57506264E-03 -2.94355910E-04 -3.11048476E-04
 -8.11737867E-03  3.80135899E-02 -1.14703760E-03  3.77548534E-03  8.35508643E-03
 -4.65630615E-02 -9.49207742E-01 -6.76152096E-03  3.95919657E-03  2.25021129E-03
  4.30577193E-02  6.39844812E-01  2.20354968E-03  3.40715143E-03 -1.98024050E-03
  1.72837594E-02  2.21094658E-01  4.77813942E-03  3.26460866E-03  4.27518966E-03
 -4.67971669E-02 -8.49340700E-01  3.99341834E-04  3.19527278E-03  6.53527302E-04
  4.70153900E-02  6.93194743E-01 -6.75885471E-03  3.63541643E-03 -4.27753243E-03
  4.81538889E-02  9.92107902E-01 -1.47080879E-04 -2.96962449E-03  1.74323997E-03
  4.81112131E-05  1.08567633E-02 -2.23688912E-01  1.29358772E-01  1.41745703E-02
 -4.14162022E-02 -7.43098001E-01  4.39824649E-01  6.32679647E-02 -4.14814332E-03
  1.98688743E-03  4.95258690E-03 -9.14672828E-03  1.25977506E-03 -2.03374499E-03
 -2.23441112E-02 -8.29588234E-01  1.69091842E-03  3.62750405E-03 -4.34817523E-04
  5.59269657E-02 -3.69287068E-02  1.27144220E-01 -4.94281893E-02 -7.66635472E-02
 -1.21128532E+00  2.53454654E-01 -3.14860405E-01 -5.44086155E-01 -3.82809448E-03
  1.12626000E-03  1.08101924E-02 -1.39890455E-02  1.10740227E-02  5.92853682E-03
  2.55457990E-02 -5.93465629E-02 -4.95638473E-02 -1.76989576E-02  2.40033927E-02
 -1.21906696E-01  7.24262593E-02 -1.37116895E-01  4.17493499E-01  1.20671577E-03
  4.06435369E-03  7.71300316E-04  6.73222947E-03 -1.87901418E-03  2.53152086E-03
 -9.84940527E-03  1.01128822E-02 -1.67240864E-01  5.94483061E-02 -1.78211945E-01
  1.02584170E-01 -7.29873403E-01  2.69290243E-01 -6.13714830E-01 -6.93581874E-03
  7.06431389E-03 -1.38635184E-03 -1.19014163E-02 -4.57072092E-04  1.58582095E-03
  3.69277984E-02  2.33120115E-03  1.91182850E-02  6.73292638E-02 -1.81720458E-02
 -1.15055115E+00  2.52784103E-01  3.95172265E-01  9.77021035E-02  6.74823950E-04
  3.24217228E-03  1.28095455E-03  9.25124973E-03 -1.45177539E-02 -2.37010418E-03
  4.08685741E-03 -2.83068669E-02  1.77858965E-01 -1.47348370E-01  2.49824299E-02
  6.84663005E-02  4.16027616E-01 -6.33823622E-01  2.67745079E-01 -2.91623645E-03
  3.67279654E-03 -5.50735820E-03  1.00879560E-02  2.03696775E-03 -9.92453115E-04
 -2.97663579E-02  3.46070549E-02  1.69723149E-01 -1.09014644E-02 -1.19176489E-01
  4.27136212E-01  6.30475781E-01 -9.47768295E-02 -3.78257470E-01 -6.85942501E-03
 -5.86199520E-03  6.03673756E-03  4.06450780E-03 -5.50628204E-03  9.59091584E-03
 -2.55961514E-03  2.09311778E-01  6.32048426E-03 -2.38850975E-03 -7.45142135E-03
  6.17988112E-03  4.28286426E-01  3.32553375E-03  2.48777646E-03  4.70358138E-04
 -3.50253424E-02 -6.23767720E-01 -7.79590830E-03  2.01805186E-04 -4.02649381E-04
  3.34017274E-02  1.12275442E+00 -5.15124231E-04 -3.04024553E-03  9.87914044E-04
 -9.99444878E-04  3.87912785E-01  7.35357821E-04 -2.42751483E-03  1.48534586E-04
 -5.84439427E-02 -1.02670592E+00 -1.98160542E-03  1.67546177E-03  2.83809395E-04
 -1.80533736E-02 -5.35810218E-01  7.92473571E-03 -7.06303989E-03 -2.56568301E-05
  3.32077958E-02  7.37275644E-01  1.23273828E-03  8.46899828E-04  2.40897630E-03
  1.63183157E-02  1.52295402E-01  9.37896206E-04 -5.96851337E-04 -6.05826245E-03
 -7.40196977E-02  5.70231120E-02 -7.93476063E-02  1.54167810E-02 -8.42695598E-02
  1.49003535E+00 -3.19526745E-01  2.65231995E-01 -7.01749337E-01 -2.55491853E-03
 -2.14234284E-03 -7.76686418E-03 -1.22675387E-02 -4.28281906E-03  1.03629344E-03
  4.14776298E-03 -4.37170091E-01 -1.03449477E-03  4.08982653E-03 -5.64465896E-03
 -2.39724464E-02 -8.24967659E-03  1.81695218E-01  3.81392446E-02 -1.18942555E-01
  6.48460402E-01  5.86908311E-01  4.60679386E-01 -3.16381652E-01  6.92007609E-03
 -5.32158974E-03 -6.29028462E-03  2.03529930E-03  1.02312197E-02  2.86700228E-04
 -2.49320089E-02  5.32349898E-02 -1.46395119E-01 -1.16764113E-01 -6.27306531E-02
  3.94973384E-01 -6.31360384E-01 -3.79360058E-01 -3.80007191E-01 -4.12130089E-03
  6.19619317E-03  2.99518536E-03 -1.18356321E-02  5.68783194E-03 -1.52316288E-02
  5.47883722E-02 -2.97211453E-02  1.73936210E-02  1.62382194E-01 -3.52780644E-02
 -1.10401598E+00  5.23340668E-01  5.60962611E-01 -3.60097737E-01  4.94831737E-03
  1.92369118E-03  5.69622578E-03  1.90520220E-03 -1.10142583E-02  1.63229109E-02
 -8.69742888E-02  6.11319323E-02  3.44869380E-02 -8.85834786E-02  1.16129493E-02
  1.97940353E+00  1.37687190E-01 -5.90634470E-01 -9.16283224E-02  7.04935742E-03
 -1.35658302E-02 -9.28168724E-03  1.31167379E-02  1.49305005E-03  1.05623542E-02
  6.22022868E-03  8.73731405E-03  1.73260383E-01  2.93238125E-02  1.25486053E-01
 -2.10464280E-01  9.14196671E-01  1.60051735E-01  3.81245758E-01  1.10788234E-02
 -4.80040858E-03 -3.32312731E-03  2.48952340E-03 -1.59060359E-02 -5.62231286E-03
  3.05507933E-02 -8.52671562E-03 -1.18221198E-01 -1.79015196E-01  6.73908427E-02
 -6.27999282E-01 -7.06833606E-01 -7.24304081E-01  1.33633983E-01  8.42000902E-03
  9.69511115E-03 -1.13324347E-02  9.23892824E-03  1.47385039E-03  1.23310072E-02
 -1.87526886E-02  2.93045432E-01 -1.26429345E-03  2.13545252E-03 -1.42321438E-03
  4.59537289E-02  7.25978830E-02 -1.10430870E-02 -1.67110371E-04 -5.97208773E-03
 -4.02646243E-02 -4.36424707E-01  6.09059515E-03 -2.93173198E-03 -7.83111397E-04
 -3.63042421E-02  3.59440515E-01  4.38127506E-03  5.67465308E-03 -5.72842199E-04
 -7.91339761E-04  6.25623866E-01  9.00047488E-03  2.46770843E-03 -1.20811325E-03
 -3.14834030E-02 -5.07679079E-01  5.84686378E-03  5.23883529E-03  4.12232686E-04
 -5.21382855E-02  2.24445399E-01 -3.18163353E-03 -6.66909180E-03  1.06263242E-04
 -2.20301684E-03 -6.11313305E-01 -3.04310436E-03 -4.55316618E-03 -6.19641318E-03
 -2.15260092E-02  2.71706854E-01 -5.18522433E-03 -8.33986620E-03  2.80070559E-03
  4.47483078E-02 -3.00976210E-02 -9.88882904E-02 -1.04792895E-01  9.18436254E-03
 -9.92916994E-01 -4.38238068E-01 -6.02762408E-01  4.11485784E-01 -1.23623018E-02
  9.61092132E-03  6.35631423E-03 -2.49731599E-03 -1.15552390E-02 -7.69588371E-03
  1.92385668E-02 -1.26158220E-01  2.07612209E-03 -5.54817773E-03  5.80806973E-03
  3.35495360E-02  8.97398315E-03  1.88340856E-01 -1.58817709E-01 -1.66987078E-01
 -9.11530465E-01  7.83485472E-01 -1.03140266E+00 -8.39474245E-01 -9.71749557E-03
  7.53496545E-03  7.59197904E-03 -3.37463352E-03  5.19053143E-03  3.73597897E-03
 -4.69496793E-02  5.44961231E-02  9.94054222E-03  3.88381167E-02 -5.95145551E-02
  9.74325304E-01  3.81836601E-01  8.51751067E-03 -1.52120129E-02 -1.09892292E-02
  5.58372565E-03 -1.95083532E-04  9.56358554E-03 -1.22826074E-02 -9.44917130E-03
  2.52638798E-02 -2.42378011E-02  2.25040903E-02  1.30549812E-02  1.38452066E-01
 -4.75669687E-01  2.06892852E-01  3.05410405E-02  6.00071357E-01 -1.11333192E-02
  4.20274830E-03  1.29109894E-02 -3.51373532E-03 -1.97395976E-03  1.22361090E-02
  4.28485684E-02 -2.48808827E-02  7.74415840E-02 -1.81568411E-02  4.37101404E-02
 -1.11213355E+00  3.87611474E-01  2.06895120E-01  9.72553586E-02  1.41674908E-02
  2.48232313E-03 -7.09595509E-03  4.93674216E-03  2.93196968E-03 -3.43812846E-03
 -4.47607573E-03 -8.22001740E-03  1.17352452E-01  2.21140360E-01 -1.74424682E-01
  1.14695459E-01  3.03067011E-01  9.29988940E-01 -4.84203699E-01  6.68757215E-03
 -8.45970736E-03 -1.21536875E-03  1.07302357E-02 -1.92906983E-03 -8.12431891E-03
 -8.89638224E-03 -2.66296765E-02  3.81797491E-02 -7.54422632E-02  1.21721918E-01
  5.13357601E-01  3.68729778E-01 -5.51233464E-01  6.75157200E-01  2.74882341E-03
 -8.70563579E-03  1.16241027E-02  8.66403090E-03 -8.07786216E-03  1.43804231E-02
  9.12356379E-03 -4.74201969E-01  6.64267157E-03 -2.75770623E-03 -7.92023435E-03
  2.72532836E-02 -5.33705936E-01  5.80873898E-03 -9.07510651E-04  2.06563583E-03
 -1.55229187E-02  4.80884815E-01 -7.87841783E-04  2.44755360E-03  1.47769250E-03
 -5.37967446E-02 -4.39762142E-01 -2.93084260E-03  1.20241250E-03  4.37747546E-03
 -3.21682132E-02 -8.77060345E-01  2.94675305E-03  4.78773678E-03  3.89636264E-03
 -2.63720814E-02  5.61252629E-01  2.59153502E-03  3.52297080E-03  1.05843773E-03
  4.13138052E-02  6.65159022E-01  3.39679404E-03 -1.08684216E-02 -4.03455807E-03
  3.25836127E-02 -2.30466363E-01 -1.02761420E-04  5.54225126E-04  5.40432634E-03
  2.01783119E-02  4.07287493E-01  2.09766835E-03 -4.37098603E-03 -7.93862399E-03
 -4.50448608E-02  8.83259517E-03 -6.69484323E-02  9.18902218E-05 -1.28562218E-01
  1.16484965E+00 -3.83834823E-01  2.22256614E-01 -9.90318675E-01  8.13226490E-03
 -1.42021127E-03 -8.89362010E-03 -9.80959961E-03 -7.01349515E-03 -2.51965439E-03
  4.97721399E-02 -7.02235393E-02 -4.99673501E-03  2.79350861E-03 -5.10610505E-03
 -4.32506890E-02  7.05270079E-03  2.29195417E-01 -1.53814967E-03  1.99357449E-01
  1.09447401E+00  1.11023848E+00  2.41581988E-01  9.59488468E-01 -5.83430879E-03
  1.08035022E-02 -1.09175663E-02 -1.82165019E-02 -8.49062470E-03 -9.21123238E-03
 -1.60213475E-02  3.18009918E-02 -1.77914845E-02  4.07697208E-02  8.30586553E-02
  3.29970694E-01  9.59231271E-02  1.77016021E-01  3.56280284E-01 -9.22549828E-03
  1.78190850E-02 -8.84075418E-03 -5.45291800E-03 -7.90408663E-03  3.67797370E-03
 -6.42348474E-04  3.13969405E-02 -5.17808529E-02 -1.26408960E-01  3.80560776E-02
 -2.93023668E-01  6.78739935E-02 -5.40773694E-01 -1.21730787E-01  8.38520021E-03
 -1.50402914E-02  8.53014838E-03 -7.22205359E-03 -7.04105078E-03  3.51310401E-03
 -4.88893937E-03 -3.54834893E-02  1.44417205E-01 -7.90080955E-02 -5.27255879E-02
  3.52732048E-01  4.83116131E-01 -5.15747598E-01 -3.91140852E-02  3.80497102E-03
 -1.08179895E-02  4.47698314E-03 -6.83396766E-03 -1.31299386E-03  1.14643583E-03
  2.69223086E-02 -9.35474856E-03  4.65879549E-03 -9.07457316E-02 -1.16622362E-01
 -5.99376190E-01  2.63812698E-01 -1.61335436E-01 -6.93057452E-01 -2.58706301E-03
  5.77671428E-03 -2.76365343E-03  8.05100346E-03 -1.36116870E-02 -4.73562593E-04
 -7.12632374E-03  2.47396679E-02  2.27629906E-01 -1.20183669E-01 -3.22560115E-03
  9.08142938E-02  5.36012788E-01 -2.77696591E-01 -1.15957856E-01  1.13176343E-02
 -1.46245750E-02  1.13263700E-02  9.60833521E-03  4.98629870E-03  5.06492842E-04
  3.31370175E-03  2.30408674E-01  1.18338392E-02 -3.58576490E-03  1.14651407E-02
  1.77065436E-03 -9.62837859E-04 -6.71345293E-04  4.86152279E-03  4.85098559E-03
 -4.70652323E-03  4.80658539E-01  2.22317830E-03 -5.75657728E-03 -6.00332381E-03
  6.16042487E-03 -6.46303564E-02 -7.81806106E-05 -7.16866724E-04 -8.05312163E-05
 -1.73044379E-02 -3.86139124E-01  8.35035504E-03 -3.94715321E-04 -9.20839154E-04
 -3.41589447E-02 -1.35392197E-01 -5.14890233E-03 -2.84869225E-03 -4.69459341E-03
  6.11979750E-02  1.59454672E-01  2.34085121E-04 -3.52859100E-03 -4.55726619E-03
  4.78893028E-02  6.56842044E-01 -4.09708606E-03 -4.60999333E-03  5.05763463E-04
 -4.34131891E-02  2.38601247E-01 -4.21546718E-03  5.40388301E-03  8.98487386E-03
  4.29280400E-02 -1.68951345E-02 -1.03681050E-01  8.32880943E-02  2.42365721E-01
 -1.06866326E+00 -5.48189026E-01  2.92309133E-01  1.29189000E+00 -1.06656886E-02
 -3.21638133E-05  9.40255504E-03  7.56550463E-03  5.04270264E-03  1.00601287E-02
 -4.53108290E-02 -9.58092265E-01  6.46547311E-03  2.42025214E-03  4.94690280E-03
  6.74997263E-02 -6.64650542E-03 -9.49279332E-02 -1.19907321E-01 -8.20282004E-02
 -1.56659526E+00 -3.85950138E-01 -1.15443566E+00  6.59204460E-02  1.98887724E-03
  1.46339250E-02 -5.85226810E-03  1.60164254E-04 -1.27661361E-02 -1.49629005E-02
  5.79437554E-02  1.70830442E-03  1.13039423E-01  2.07650331E-01  5.80228053E-02
 -1.89941321E+00  2.11389475E-01  1.48365849E+00  5.59833762E-02 -2.38569546E-03
  8.78758011E-03 -4.07719133E-03  2.26640332E-03 -2.96549837E-03  2.83736179E-03
  6.18478322E-02 -2.50879127E-05  9.10083473E-02  9.71929317E-02 -5.79962458E-02
 -1.62170341E+00  1.25523145E+00  5.78111042E-01 -3.23130584E-01  6.90888806E-03
  3.54798111E-03 -2.98504766E-03  8.94423940E-03 -1.10523063E-02  4.75552040E-03
 -8.69357657E-02  7.46192593E-03  8.29420766E-02 -1.76731149E-01  1.05769561E-02
  2.66336717E+00  1.74105077E-01 -1.00563759E+00 -6.78919316E-01 -7.10920383E-03
  1.25607309E-02 -1.20668257E-02 -1.51848283E-03 -7.48043269E-04 -1.26695490E-02
 -5.04798984E-02  1.38709920E-02 -4.13958189E-02  3.35641485E-02  1.29339503E-01
  1.26534988E+00 -3.83116962E-01  5.40028240E-01  8.35751897E-01  4.24165817E-03
 -3.29507710E-03 -3.72524464E-03 -3.23679970E-03  6.00283279E-03 -7.20273304E-03
 -6.92055628E-02  7.02388945E-03  1.09814675E-01  9.06457953E-02  5.59672652E-02
  1.82401362E+00  1.39016765E+00  7.30691679E-01  4.85943087E-01 -3.44927832E-03
 -1.47349508E-02  9.45039525E-03 -9.08034349E-03 -8.00074508E-03 -8.86683334E-03
  2.74588354E-02 -5.47526065E-01  1.51718293E-03 -5.56903504E-03  1.16549179E-02
  1.44737392E-02 -3.82183828E-01 -3.44295807E-04  6.81436464E-03  9.09798956E-03
 -1.82641000E-02 -4.04778889E-01  8.69307262E-03 -3.92589886E-04  2.73786318E-03
 -3.68145315E-02 -2.60347784E-03  8.24202246E-03  4.64227617E-03 -5.88391910E-03
  3.04590450E-02  3.33606954E-01 -4.55769956E-03  2.75784634E-03 -2.86956630E-04
  2.05300269E-02  2.48736952E-02 -1.71745240E-03  2.14077299E-03  8.03182677E-03
  6.35445245E-02  1.76681403E-01  5.72891647E-03  5.21716435E-03 -1.63693318E-03
  3.79991740E-02  3.45283507E-01  6.66093954E-03  3.73592642E-03  8.26572074E-03
 -5.29770598E-03  1.22114944E-01 -3.47111310E-03 -5.01934671E-03 -7.43044470E-04
  1.16944692E-02  1.33735831E-02  4.06287619E-03  8.48601578E-02  7.07782555E-02
 -3.28180801E-01 -4.26505871E-01 -6.38197163E-01 -2.53413080E-02  6.18928435E-03
  9.33850494E-03 -1.19954291E-02  1.06138571E-02 -2.35570698E-03 -1.43065994E-02
 -1.32025405E-02 -2.20097852E-01 -4.05528674E-03 -8.53603204E-03 -5.40263048E-03
 -4.44403814E-02  2.63739716E-02 -7.47447387E-03  9.94782124E-02 -1.53548307E-01
  1.00489906E+00  3.89660932E-01  6.00214903E-01 -2.65242950E-01 -2.02017009E-02
  1.14807827E-02  6.14174693E-03 -3.10549775E-03  4.22872772E-03 -3.99319651E-03
 -2.83443363E-03 -4.64099045E-02  1.73935462E-01  1.95896482E-01  1.53043582E-02
  5.36045976E-01  1.07485566E+00  5.96091498E-01  3.43009064E-03 -1.74931871E-02
  1.69699733E-03  9.46033561E-03 -1.07166480E-03 -9.97008352E-03 -1.04304241E-02
 -4.41971463E-02  1.47637741E-02 -1.56756451E-01  6.58132833E-02  7.56501486E-02
  1.11828070E+00 -1.24037703E+00  3.74891634E-01  2.53228433E-01 -1.37618074E-02
 -3.25524419E-03  1.21660186E-02  1.29744981E-02  1.48313539E-02 -1.15489948E-02
  3.64337245E-02 -2.71868497E-02 -2.14759521E-01 -2.10118437E-01  2.36539456E-01
 -9.95097047E-01 -7.91694133E-01 -9.31480896E-01  1.36862998E+00  3.47173768E-03
  4.32214522E-03 -1.09197936E-03 -6.96502195E-03 -2.43683514E-03  3.76494964E-03
  2.56047204E-02 -1.09915557E-02  2.12498931E-01 -2.28490889E-02  1.42562947E-02
 -6.31132249E-01  6.48113278E-01 -2.94533602E-01 -2.46511940E-01  4.71444214E-03
  9.62775354E-03 -1.35118259E-02 -1.25992733E-02 -3.11706247E-03  6.33185645E-03
 -1.64053521E-02  1.68245591E-02 -2.61469716E-02  9.58608757E-02  8.48031011E-02
  3.22366742E-01 -4.24410359E-02  7.32140312E-01  3.98214617E-01  1.89580553E-02
 -2.10902073E-02 -3.23681090E-03 -1.93818115E-02 -9.11922378E-03 -2.76898904E-03
  2.07261956E-02  2.63994864E-01  6.93429309E-03 -1.57502521E-03 -7.04294759E-04
  6.16933668E-02 -6.94850904E-01  6.86818729E-03 -5.82372953E-04  8.82121735E-04
  6.27662468E-02 -5.07311367E-02 -7.21158656E-03  2.49209357E-03 -3.34564967E-03
  5.12805318E-02  4.78401158E-01 -7.48866909E-03  6.27642949E-03  1.31771434E-02
 -5.23233550E-02  1.48389405E-01  5.78904407E-03  1.69348108E-03 -7.19501464E-04
  4.97006500E-02 -4.08539234E-01  2.40285566E-03  6.10411528E-04 -6.23782818E-03
  1.69322553E-02  3.28041031E-01 -3.77890394E-04  5.49513233E-03  5.91372659E-04
  6.94698065E-02 -1.65989823E-01 -3.49986737E-03  1.24681158E-02 -6.78351415E-04
 -4.31159067E-02 -3.57904665E-01 -4.80817908E-03 -6.26886323E-03  1.07764448E-03
  4.04495699E-02 -2.99045418E-03 -7.43806034E-03 -1.83351733E-01  3.12477319E-03
 -1.08218665E+00 -8.79269523E-02 -9.95527021E-01  5.34775052E-01 -1.05445490E-02
  2.10565264E-02 -2.97699664E-03  5.51025714E-03  2.01340654E-03 -9.92262432E-03
 -5.67282853E-02  1.85657893E-02  1.53613106E-03 -5.54991834E-03  3.30874098E-03
 -1.09276294E-02 -2.98976492E-02 -3.36665088E-02 -1.65910690E-02  5.86159672E-03
  3.49979102E-01 -5.88777381E-01  4.41129760E-01 -1.21048015E-01 -6.96811505E-03
 -7.12477864E-03  8.93607888E-03  2.08632951E-02 -1.38794011E-02  3.77835848E-03
 -7.63511869E-02  4.17953983E-02  6.38378603E-02 -1.08452965E-01  2.05980484E-01
  3.15683816E+00  1.53325571E+00 -1.14787749E+00  1.72903799E+00  8.41514453E-03
  2.28255759E-02 -1.84610365E-02  1.01671422E-02 -1.07587042E-02 -6.90184306E-03
  1.24330205E-02 -4.12381636E-02  1.90614845E-01  5.08442933E-02 -1.36418585E-01
 -3.26144456E-01  2.85281577E-01  1.88029571E-01 -7.11399015E-01 -1.15449800E-02
 -1.20905637E-02  1.58580600E-02  8.41807995E-03 -1.41409823E-02 -6.02492796E-05
  6.28772373E-02  4.38670895E-03  2.01495241E-01 -1.87958936E-01  3.27304285E-02
 -2.81186562E+00  2.42143947E+00 -7.31192561E-01  1.14892150E+00 -1.95984263E-03
  1.82167619E-03 -1.39432643E-03 -4.14917604E-03  2.27882042E-02  5.24523259E-03
 -7.07198591E-03  6.22245057E-03 -8.43852321E-02 -4.31498113E-02  1.09318024E-01
  6.82963639E-02 -9.86117055E-02 -7.02608317E-02  3.48314564E-01  1.50183298E-02
  1.51933080E-04 -1.50348105E-02 -5.51882051E-03  2.21870548E-03 -6.07329763E-03
  2.36737295E-02 -3.77138882E-03 -1.03051853E-01  2.18038778E-01 -6.57476702E-02
 -6.94914327E-01 -6.82120750E-01  1.49214035E-01 -5.79501177E-01 -4.49392336E-03
 -9.13969287E-03  8.85461543E-03  1.06583401E-02  1.20405322E-02  2.17926842E-02
  1.44494225E-04  4.79730449E-02 -1.15204659E-02  5.53366259E-03 -2.06021416E-03
  2.85142475E-02  7.82570471E-01  1.60579197E-02  1.07200317E-02  5.69642537E-03
  9.19265098E-03 -6.63983956E-01  2.19148557E-03 -1.01496061E-02 -2.89565184E-03
 -8.63022020E-02  3.79528755E-02 -1.06500574E-02  5.86524456E-03  3.45767940E-03
 -4.20989642E-02  3.32229582E-01 -6.26548843E-03  3.66608001E-03  7.83128717E-04
  4.95754868E-02 -9.91275019E-03  4.77812552E-03  4.60289582E-04  8.73014007E-04
  3.86257695E-02 -3.55001350E-01 -6.75963019E-03 -1.03256694E-02  3.68437283E-04
 -4.47072440E-02 -4.05776566E-02 -2.86416254E-04  3.58430182E-03 -2.83245598E-03
 -4.57386019E-02  2.40840330E-01  4.83961580E-03  1.49894992E-02  2.74541009E-03
  9.23021685E-04 -3.22589515E-02 -6.02490119E-02 -9.15055117E-02 -4.66990985E-02
  1.23407070E-01 -3.62356908E-01  1.43700255E-01 -1.67125398E-01  1.19948875E-02
 -1.14921108E-02 -1.52573589E-03  2.81966925E-02 -3.59790332E-04 -2.87071940E-03
  1.88481508E-02 -1.40948352E-01 -5.54446114E-03 -1.43165069E-02 -1.85157337E-03
  5.25378533E-03 -2.08892959E-02  7.59454046E-03 -6.14499725E-03  6.36362726E-02
 -2.67616689E-01  5.99373834E-02 -2.75456913E-01  2.13302957E-01 -5.46710882E-02
  9.51087481E-03  3.69254144E-02  2.79740834E-02  2.35263622E-02  2.13119777E-02
 -1.36039671E-02 -2.17198998E-01 -1.93484065E-01 -2.75426428E-03 -1.28893526E-02
  7.68201508E-02  8.88183775E-02  1.28791127E-01  8.11806563E-02  1.08093624E-02
 -5.39490086E-02 -3.13446879E-02 -4.95346623E-02 -3.00287957E-02  4.28174591E-02
  3.02437825E-03 -8.35561567E-02  2.43461935E-01 -1.24446950E-01  4.35414503E-02
  1.05275688E-01 -1.73291891E-01  6.02337163E-02 -1.45292396E-02  3.56519694E-02
 -4.63055759E-02 -1.44664522E-02 -3.99980234E-02  1.87852004E-02  5.51139307E-03
  1.43983176E-02 -3.66552795E-02  1.22314613E-01 -2.41100379E-01 -2.06066794E-01
 -9.96087983E-02 -1.37637305E-01  3.29015515E-01  2.51410140E-01 -3.86329910E-02
  3.55061002E-02  1.51410792E-02  2.92480442E-02  1.77541322E-04  1.54395081E-02
 -1.13584993E-02 -1.38149566E-01  2.87271609E-01 -2.62433683E-01 -8.84269169E-02
  3.82282603E-01 -5.64412385E-01  5.21625874E-01  3.16989784E-01  8.26613029E-03
  9.45317114E-03 -7.14792112E-02 -3.40687794E-02  1.53511752E-02 -1.51147626E-02
 -5.96862011E-03 -1.90593241E-01 -3.51423108E-01 -1.04337047E-01  2.66185181E-02
  5.78431025E-01  7.55099442E-01  1.24454479E-03  1.11127670E-01  2.80691019E-03
 -1.30401348E-02 -3.46947766E-02  5.33410678E-03 -4.71166459E-02  6.69054417E-03
  3.35498253E-02 -1.00233415E-01 -1.70628076E-03 -6.90046544E-03 -1.01137519E-03
 -2.51151477E-01  7.53748608E-02 -2.71300673E-03 -1.57189010E-02  5.85292520E-03
 -1.41667469E-01  1.17087638E-01 -8.57656993E-03 -7.03706277E-03 -5.37868620E-03
  1.82261260E-01 -1.81621210E-01  1.97129041E-03  5.14076029E-03 -1.01703920E-02
 -1.35517752E-01  1.07501225E-01 -1.34268444E-02  1.60487895E-02  1.51587011E-02
  2.66509476E-01 -5.28471521E-03 -1.13090568E-02  1.00566087E-02 -1.59016839E-03
 -1.05149487E-01  1.59994557E-01  1.74204769E-02 -3.89752662E-03  4.91758104E-03
  1.93484475E-01 -5.35723891E-02  1.09057416E-02  1.93337214E-03 -7.70155111E-03
 -3.56187993E-02 -1.85098158E-02 -4.39029008E-04 -9.96054624E-03  1.30842687E-02
  1.62378394E-02  1.48969388E-01 -8.30307315E-04  5.02884646E-02 -2.97317014E-01
 -2.85741102E-01 -4.96087063E-02 -7.06102858E-02  6.97350125E-01 -7.13758647E-03
  2.04696004E-02  4.30804875E-02  5.84779756E-03  4.66950747E-04 -1.43397222E-02
 -9.98888402E-02 -1.52575482E-01 -3.69648692E-03  5.57106801E-03  9.31725253E-03
 -9.94876901E-04 -1.16680910E-01 -1.60490644E-01 -2.41596059E-02  3.40977869E-03
  1.21734779E-01  2.09771078E-01  1.72766266E-01  2.46936321E-02 -1.96904501E-02
 -1.35714117E-03 -8.41423143E-03 -3.87004454E-02  4.26406830E-02 -7.14911855E-03
  8.47968271E-03  5.66773131E-02  3.69249175E-01 -1.34501165E-01  5.86115918E-02
 -2.47914630E-02 -4.41090198E-01  3.06745341E-01 -1.12867267E-01  9.70394796E-03
 -2.11026071E-04 -1.20206652E-02 -6.08002461E-02  2.08929309E-03  2.24749836E-03
  5.21808678E-03 -1.31777182E-01  2.18455982E-01 -5.96788696E-02 -2.55032401E-01
  2.48603393E-01 -3.68570407E-01  5.73563821E-02  1.58683984E-01 -3.80255985E-02
  1.35287527E-02  6.46219334E-03  3.61272468E-02 -3.36330018E-02 -2.11860495E-02
  1.36561057E-02  8.08040425E-02 -1.20579711E-01 -9.91129320E-02 -2.74299400E-01
 -4.83366828E-01  3.72757971E-01  1.82845915E-01  4.53915647E-01 -1.90812599E-02
 -8.28675031E-03  1.61926033E-02 -1.90257778E-02  7.40469080E-02  1.17625789E-02
 -7.66189577E-03 -3.88049173E-02  2.13612712E-01  8.71021381E-02 -1.48689709E-01
 -6.68428373E-02 -3.15458108E-01 -3.67778285E-02  1.70088788E-01 -4.25850758E-02
 -2.54524051E-02  2.58568726E-02  2.02459899E-02  3.02423493E-02 -7.35380189E-03
 -6.52537886E-03 -1.11972542E-02  4.63869564E-02 -3.94913856E-01  4.73637655E-02
  6.08866768E-02  1.28534800E-01  4.94558424E-01 -5.88572576E-03  2.37369006E-02
 -6.70896403E-03 -2.47682786E-02 -1.92412491E-02 -1.55020840E-02 -7.57573241E-03
  1.78506678E-02  1.78905020E-01  2.07307166E-02 -3.96267084E-03 -5.11150552E-03
 -9.97640815E-02 -6.32544749E-02 -1.65738432E-02 -1.95860556E-03 -7.71875708E-03
  2.13827306E-01 -1.44877100E-01  1.94647439E-02  6.38638448E-04  2.67451597E-03
 -1.65382142E-01  1.85818300E-01 -1.82407635E-02  1.94087181E-04  7.21676919E-03
  1.50343077E-01 -9.45150311E-02 -5.90586402E-03 -5.25724031E-03  2.85426846E-03
 -6.34877212E-02  1.61371625E-01 -1.29585842E-02  6.17681859E-03  1.11532002E-02
 -9.03876563E-02  6.89703851E-02  5.93369361E-03  5.75900579E-03  5.86009466E-04
  6.97570462E-02  3.11761989E-02 -2.24201371E-04  1.02037716E-02 -2.59994202E-03
 -1.87836566E-01  1.31599556E-01  5.29755188E-03  1.13803694E-02 -2.25104689E-02
 -4.83642375E-03 -3.14843183E-02 -1.67844823E-01 -2.06092323E-01  4.73335704E-02
  1.52978429E-01  3.44301352E-02  3.08061097E-01 -1.06646479E-01  1.22569262E-02
 -1.98720737E-02 -3.68585882E-03  2.26615204E-02 -4.61262998E-02  1.00043452E-02
  1.88520708E-01 -2.31254218E-01  5.01115268E-03 -6.23951680E-03  4.40379151E-03
 -2.47594403E-02 -1.79538119E-01 -1.15492105E-01 -2.47932010E-01  2.63812481E-02
  1.17588308E+00  3.08526995E-01  1.15534853E+00  9.06846370E-02 -1.08777322E-02
 -1.07074981E-02 -1.35161572E-02 -1.93262673E-02  1.66907764E-02  1.22200165E-02
  1.59540717E-02 -3.15713994E-02 -1.10702376E-01 -2.81606225E-01 -3.73728152E-01
 -1.19137941E-01  1.09869063E-01  3.83263511E-01  3.65163903E-01 -1.72825288E-03
  6.67559357E-02 -3.38691895E-02  1.62415280E-02  2.40701298E-03  1.04577870E-02
  1.20745399E-03  2.35125510E-03 -3.41038932E-02 -3.24699649E-01 -2.26651532E-01
  2.13182317E-01  6.47957357E-02  4.20753122E-01  3.69330057E-01  2.09591207E-02
  3.73435263E-02 -2.85631552E-02  3.37430283E-02  1.86525885E-02  1.50856613E-02
 -3.77152383E-03 -1.91856542E-01 -9.31408009E-02 -4.01667740E-01  1.16807074E-02
  3.73655119E-01 -2.60013101E-01  3.45652432E-01 -2.65676599E-01 -6.61566349E-02
  2.48189746E-02 -7.15981927E-03  3.67139396E-02 -2.34753583E-03  1.95378552E-02
  6.37438339E-03 -3.90263661E-03 -1.25355353E-03  2.07657547E-01  6.51053904E-02
 -1.90310140E-01  2.44762308E-01 -4.03295001E-01 -1.08735242E-01 -4.03059269E-02
  2.72326971E-02  2.01886426E-02  3.37259720E-02  2.25479087E-02  4.21720693E-02
  8.54560309E-03  8.01093208E-02  2.88807636E-01  1.32847887E-01  1.35098447E-01
 -2.71258785E-01 -8.63140299E-01 -9.51891042E-02 -3.00283900E-01  1.83238980E-02
  3.35235402E-02 -1.97874647E-02  4.23234826E-02  2.17242588E-02  2.09216579E-02
 -7.47660757E-02  3.71523820E-01  1.03864008E-02  2.54725068E-02  7.63125895E-04
 -3.80433150E-02 -6.19924219E-02  1.55240727E-02  1.13640909E-02  1.41087376E-02
 -8.10137143E-02 -2.09651937E-02 -9.58616357E-04  1.79777125E-02  1.21268997E-02
 -2.33716539E-03 -8.97245401E-02  1.36394462E-02  3.50068044E-03 -4.27992510E-03
  6.20823469E-02  7.62740502E-02 -2.71675654E-03 -2.01034750E-02 -1.03127907E-02
 -9.71929548E-02 -1.95538386E-02 -2.10643346E-03 -1.45928426E-02 -6.06853649E-03
 -8.99935313E-02 -6.49063055E-03 -1.98637538E-02 -1.62300116E-02 -8.73334125E-03
 -8.13480510E-02 -1.87384254E-01 -2.03705213E-02 -6.02636990E-03 -7.95702787E-03
 -8.52135244E-02 -8.45450589E-02 -8.47033572E-03 -1.46182298E-02  1.15779976E-02
  5.36468386E-03 -8.42620850E-03  5.07730805E-03  1.20698236E-01 -1.14326285E-01
 -2.94124288E-01  2.94804215E-02 -3.17559749E-01  6.36726761E-01 -3.27982507E-02
  3.04991152E-02 -4.29361121E-03  1.37972480E-02 -1.69744910E-02 -2.94928564E-02
 -5.13336177E-02 -7.04118630E-02  6.62650980E-03 -7.66944815E-03  1.55556210E-02
  8.51520501E-03  4.58951050E-02 -3.12330969E-02 -9.51531723E-03  3.62467938E-01
 -4.07208265E-01  1.23440886E-01 -3.30400576E-01 -3.29605538E-01 -3.81224853E-02
 -1.46024905E-02  4.42275206E-02  8.60146039E-04  4.57866248E-04  3.01165959E-02
  9.55182178E-04  1.26473742E-01  8.57664528E-02  1.12490601E-01  1.39292690E-01
 -3.92474619E-01 -2.72832807E-01  9.50555775E-02 -1.35585712E-01  1.73096470E-03
 -9.36132362E-03  2.56830559E-02  2.41561217E-03  1.65983272E-02 -2.36574809E-02
  1.04348284E-02  6.30202857E-02 -2.60278537E-01 -3.09667607E-01 -8.72039542E-02
 -4.71453382E-01  8.90934195E-01  5.04058822E-01 -4.28631132E-02 -6.44871557E-03
  3.64892187E-02  3.19862905E-03  4.92878688E-02  2.84076360E-02  6.27964626E-02
 -1.09980371E-02 -1.04609589E-01 -1.44777605E-01  2.08331566E-01 -7.96359248E-03
  1.19156732E+00  4.84342564E-01 -7.20414567E-01 -3.80774194E-01  1.94884447E-02
 -1.42273535E-02 -8.98238226E-03 -1.11170493E-03 -1.56228165E-04  6.28569610E-03
 -1.13433335E-04  6.82869312E-03  2.14886024E-01  3.33864722E-01  2.66865366E-01
  3.66990899E-01 -3.18014731E-01 -3.73420711E-01 -2.93292717E-01 -4.00210510E-03
  6.60976817E-02 -2.27267760E-02  1.69972285E-02  2.18325553E-02  5.96724162E-02
 -1.09887877E-02 -1.86512440E-02 -1.51064084E-01  3.43936740E-02 -1.23482954E-01
  2.49197267E-01  5.75929592E-01 -9.45604531E-02  3.52665404E-01 -1.02031402E-02
 -2.00812470E-02  2.00364496E-02 -5.72366623E-03 -1.76834658E-02 -4.55161989E-04
 -5.20360827E-02 -1.39571507E-01  1.50474023E-02  4.05975641E-04 -1.30458116E-02
  1.04939078E-01 -3.20338548E-02 -7.40432731E-03  3.85991961E-03 -1.48862655E-03
 -1.30370811E-01 -4.69273036E-02  2.14156501E-02  1.21143499E-02  2.03459538E-03
 -1.22721335E-01 -1.04248986E-01  1.12645454E-02  2.47802815E-02  1.26770533E-02
 -2.12302293E-01  1.12736939E-02 -1.53971712E-02 -1.05748444E-02 -9.21049858E-03
  1.22175766E-02 -9.15426164E-02 -1.67312433E-04 -1.78877842E-02 -1.65215956E-02
  3.11961172E-02  7.86807856E-02  2.42129292E-02 -5.18459957E-03  8.32900503E-03
  1.01288374E-01  7.77432035E-02  2.78441114E-03  7.20596415E-03  5.17432337E-03
  6.39278248E-02 -6.18110055E-02  2.11054904E-04  9.58252381E-03  2.53525649E-02
  4.18368815E-03  2.53388973E-02  3.68118007E-02 -9.00592230E-02 -2.11906684E-01
 -1.66559206E-01 -1.18684415E-01  4.54674087E-02  4.15526508E-01 -1.62034927E-02
 -1.15899516E-02  3.36643127E-02 -6.03033615E-03  6.19023666E-02  2.45597611E-02
 -1.45187622E-01  9.44444071E-02 -1.35628485E-03  2.50095209E-03  7.37118519E-03
  6.81584905E-03 -1.43796522E-01 -8.99599654E-02 -8.94471624E-02 -5.83950512E-02
  3.15020468E-01  3.02205303E-01  2.37391444E-01 -1.14860777E-02  1.12227512E-02
 -1.10455299E-02 -1.32739876E-02  7.41473787E-03 -4.27811346E-02  9.56738247E-03
  4.59118386E-03 -1.98524227E-01  1.59297611E-01 -6.82793570E-02 -3.58969625E-01
  2.47305010E-01 -5.31495535E-02  5.99587244E-03  2.50920017E-01 -2.89329578E-02
 -1.69413059E-02 -4.36218497E-03 -4.49313873E-02 -3.27195054E-02 -3.93266312E-02
  2.77577984E-03 -2.73403209E-02 -1.10834921E-01 -4.04106940E-02  1.20774831E-01
  2.08061937E-01  1.71139194E-01  1.54298011E-01 -1.93619864E-01  4.11369652E-02
 -2.12254919E-02 -1.64252518E-02  1.32973968E-02 -2.36351291E-02  1.13057896E-02
  7.08790158E-03 -6.48409195E-02  5.69981931E-02 -2.83625420E-01 -2.65721555E-01
 -5.30993446E-01  4.77200935E-02  5.14287709E-01  3.89764098E-01  2.09085085E-03
 -6.01605445E-02  1.75671463E-02  1.07956042E-02 -1.34043859E-02  6.20954028E-02
 -5.02265195E-03  5.44469034E-02 -2.63286606E-01 -1.20257978E-01  1.84636839E-01
 -2.16676493E-01  3.78341606E-01  2.18646927E-01 -2.26002187E-01  7.85514619E-04
  8.10049489E-03 -5.02668509E-03 -1.76458489E-03 -4.51229117E-03  1.39274083E-02
  2.74102444E-03 -7.18170546E-02 -1.35845982E-01 -2.23934856E-01 -2.03727264E-01
 -3.68915047E-04  1.99581472E-01  2.53771332E-01  2.76781752E-01 -3.52896844E-02
 -2.96840215E-02  4.30031035E-02 -5.83182216E-04  2.25527087E-02 -8.38698615E-03
  1.15256717E-01  1.91730995E-01 -3.43628727E-03 -1.79458843E-03 -3.84273207E-03
  1.23944670E-01 -1.73376581E-01  3.31286980E-05 -1.01209910E-02 -2.12403917E-03
 -9.83166817E-02 -1.34638615E-01  1.79416128E-02 -1.86933450E-03 -7.32073952E-03
 -6.61389661E-02 -1.23527972E-02  5.55551522E-03  6.86674082E-03 -7.43879773E-03
 -3.99876295E-02  1.21422579E-02  3.19032451E-03  5.97104125E-04 -9.76915829E-03
 -1.36950561E-02  3.24380859E-02 -1.97965513E-03 -1.51639393E-03 -7.24666181E-04
  2.27987485E-01 -5.67165108E-02 -3.69411561E-03 -4.58790215E-03  5.46350934E-03
 -8.99409724E-02  1.02963789E-01  1.60306318E-02  9.09395719E-03  1.13251473E-02
  2.91727694E-01 -1.15943082E-01 -1.05512495E-02 -7.71034457E-03  2.52451604E-03
 -4.37502980E-03 -7.90382555E-02 -2.43737905E-02 -4.28364253E-01  1.16014165E-01
  2.40876227E-01  6.83286588E-02  6.06819443E-01 -3.96869608E-01  3.69134190E-03
  7.71198035E-03 -3.18035215E-02 -3.89308439E-02  5.42860766E-02 -3.45257515E-02
 -1.58526388E-01  1.86296066E-01 -1.20745844E-03  1.63179731E-02 -3.03458063E-02
 -5.25224781E-03 -3.11868049E-03  1.11781131E-02  8.31496776E-02 -3.62382982E-01
  2.66346174E-01  2.26761335E-01 -4.26777420E-02  3.64237358E-01  4.41055985E-02
 -6.29434542E-03 -2.49343373E-02 -2.17757005E-02 -3.21320884E-02 -1.88578412E-02
 -3.37049053E-02  3.48661516E-02 -5.01016933E-02  2.72473493E-02  1.16654760E-01
  6.50945453E-01  1.59517823E-01 -3.59341916E-01  6.32152674E-02  3.01822896E-02
 -5.20507750E-02 -6.35786935E-04 -2.73457591E-02 -1.10185229E-02 -1.53304264E-02
 -1.34063793E-02 -7.40272269E-02  2.41861679E-01 -2.67047878E-01 -1.51802298E-01
  1.32907308E-01 -7.24807419E-01  2.05861006E-01  7.52155475E-02 -3.17773664E-02
 -7.61703291E-03  6.34746770E-03 -1.80337701E-02  4.83283473E-02  3.24737571E-02
  1.92323511E-02 -4.43919867E-02 -1.59876707E-01  3.05620280E-02  5.71247012E-02
 -6.80223680E-01  7.44991834E-01 -6.43014826E-02  2.73291524E-01 -2.66333820E-02
  1.87236992E-02 -8.80598218E-03  3.62216238E-02  2.10069595E-02 -5.09138294E-02
  1.35160344E-02 -1.48907456E-03 -1.04975228E-01  7.23542062E-03  1.97896667E-01
 -1.25908423E-01  4.02360485E-01 -2.33442210E-01 -6.77034071E-01  1.86026333E-02
  3.12542842E-02 -2.91750864E-02  3.22811438E-02 -2.60781514E-02  5.68916123E-03
  1.01802109E-02 -9.56346321E-02 -5.14121613E-02 -4.07701619E-01 -1.71089668E-01
 -2.70747825E-02 -4.80259856E-02  3.70477958E-01  1.76310568E-01 -3.49546887E-02
  1.05296318E-02  8.29484224E-03 -2.82862803E-02  1.94788934E-02 -1.20751482E-02
 -9.81302662E-02  7.23278328E-02  1.44570197E-02 -4.50222193E-03  1.76759773E-02
 -1.43718160E-01  9.42546211E-02  4.72749118E-03 -1.81368900E-02 -4.71926182E-03
 -1.55325215E-01  1.23343384E-01 -2.39887474E-02 -8.51488902E-03 -4.65864735E-03
  1.19473507E-01  1.40298974E-01 -1.36154995E-02  8.10559828E-03  4.18760294E-03
 -1.63654718E-01 -1.00606978E-01  2.15809874E-02  6.03015420E-04 -1.35655279E-02
 -7.77594950E-02 -1.14407384E-01 -1.06673997E-02 -1.58507213E-02 -1.67600569E-02
  1.27544511E-01 -3.89795658E-02 -9.29494421E-03  8.28861652E-03  6.26249448E-03
 -1.34769165E-01  5.22033145E-02  1.35145278E-02 -5.98114419E-03  6.33665010E-03
  4.28276647E-02  7.63965252E-02 -5.75800751E-04  7.50691089E-03 -6.80189065E-03
 -1.48082833E-02  6.77568286E-02  2.23488889E-01  3.68013761E-01  9.33928901E-02
 -1.31416966E-01 -4.32856675E-01 -3.23603350E-01 -2.66600073E-01  1.98585430E-02
  1.62108606E-02 -4.38807518E-02  4.99561944E-03  1.66205956E-02 -2.93339868E-02
 -6.42348205E-02 -2.72921940E-03 -1.37018938E-02 -9.15637770E-03 -1.71340100E-02
  1.06969851E-02 -2.00976566E-01  4.02252020E-01 -3.11250631E-01  8.76363242E-02
  6.25473862E-01 -3.95297996E-01  6.76208417E-01 -1.42234332E-02  2.47870711E-02
 -5.40518093E-02  1.51495526E-02  4.48483255E-02 -2.45675678E-02  1.14850301E-02
  2.82445889E-02 -1.97363233E-02  2.66682094E-01 -2.80955841E-01 -1.26655420E-01
 -7.89610875E-01 -6.00213941E-01  1.22458110E+00 -2.20054956E-01  3.01449282E-03
 -3.61457171E-03 -1.80209867E-02 -6.02942586E-03  9.89025112E-03  3.06754964E-02
 -5.87935958E-03 -1.38857852E-01  2.24491607E-01  3.18278550E-01  1.26037179E-01
  4.71581515E-01 -1.05451593E+00 -7.85792903E-01 -6.64800370E-02 -5.06135346E-02
  1.12555513E-02  8.06666854E-03  5.71751883E-03  1.68680764E-02 -6.94744169E-03
 -5.05809217E-03 -4.70380112E-02 -1.40971831E-01  9.45055471E-02  4.01342185E-02
  7.32629126E-01 -2.50550957E-01 -1.94272433E-01 -2.07565808E-01 -1.43291586E-02
 -1.45586295E-03  5.55854647E-03  1.21329152E-02  3.78504954E-02 -2.88938127E-02
 -9.30295501E-03  1.87213974E-01 -1.68329185E-01  1.72098546E-01  2.84648840E-01
 -6.27440139E-01  4.36203075E-01 -6.72761731E-01 -8.88592995E-01  4.52802552E-02
 -3.06564836E-02 -3.79405845E-03 -1.14185281E-02 -3.52284943E-02 -7.40220996E-03
 -3.15954076E-02  6.06605414E-02 -8.06723037E-02  5.50588717E-02  3.00969414E-02
  3.05716611E-02  6.77364994E-01  1.08533175E-01  2.24514970E-01 -4.92673484E-02
 -7.67138943E-04  6.39936941E-03  6.42326088E-02 -3.49671928E-02  3.68186881E-03
 -2.68274577E-02  1.91300872E-01 -6.11257765E-03  1.24367665E-02 -3.29094423E-03
 -1.78990755E-01 -3.34336706E-01 -5.52768410E-03  9.26453555E-03  3.11129133E-03
  1.83702588E-01  2.88412409E-01 -1.19855788E-02 -1.79333108E-03  2.95706804E-03
  9.20628977E-02  3.05912774E-01 -2.17464948E-02 -2.45598907E-03  1.23527229E-02
 -1.94601980E-01 -2.34327778E-01  4.77627655E-03  3.20317064E-04 -4.41671939E-03
 -4.34351169E-02 -1.93092163E-01  2.88534003E-02  7.80565038E-03 -1.89932383E-02
  8.75249069E-03  2.08554151E-01  2.31072951E-02 -6.36323903E-03  3.76878319E-03
  3.68913673E-02  1.45141349E-01  2.78439894E-02 -1.28431900E-02  1.26494727E-02
 -5.45572263E-02 -9.11598878E-02  5.11464403E-03  1.69391595E-02  1.71854724E-02
 -8.31966049E-03  8.77904396E-02 -5.64135972E-02  1.83816767E-02 -1.59784279E-01
 -3.52756783E-01  1.23379100E-01 -2.34505476E-01  4.88956836E-01  4.22734745E-03
 -4.22244558E-04 -8.21548425E-03  2.95025945E-02  5.29355432E-03  8.32615169E-03
 -9.29453016E-02 -4.63497169E-02 -2.57576184E-03 -1.56199711E-02 -1.09668820E-02
 -3.03552941E-02  1.86965848E-01  4.59306187E-01  3.88379727E-02 -2.42450817E-01
 -7.97651066E-01 -8.28606144E-01 -1.18565354E-01  4.88553705E-01 -1.32860637E-02
 -2.75292056E-02  1.24155035E-02  2.85110699E-02 -1.93868148E-02 -3.68254352E-03
  2.65463369E-02  8.43169723E-02 -3.85037091E-02 -3.32668874E-02  6.92978669E-02
 -6.15977266E-01 -2.89897791E-01  5.00398200E-01 -4.96703774E-01 -2.24213111E-03
  2.02278205E-02  2.16536371E-02 -5.16884970E-03  4.32514824E-02 -1.87431855E-02
 -2.95726423E-02  2.44981187E-01 -2.82917266E-01 -2.42481093E-01 -2.31551379E-01
 -5.78170563E-01  5.51804497E-01  4.16324655E-01  5.21422081E-01 -2.05494861E-02
  1.16105556E-02  2.87167055E-03 -4.96306276E-03 -2.12548237E-02 -2.97273112E-02
  1.98684133E-02 -1.22869667E-01 -3.60042166E-01 -1.08323662E-01 -2.45832549E-01
  6.58965449E-01  8.74520388E-04  3.25415538E-01  3.01151398E-02  1.85622710E-03
 -5.26302249E-03 -1.43120970E-02 -8.43475546E-03 -9.33577331E-03  2.50795154E-02
  3.43411690E-02 -3.50843582E-01 -5.61308574E-02 -2.41442331E-01 -2.41168716E-01
  1.27857939E+00 -8.47549370E-02  5.03920550E-01  4.60444845E-01  4.52113581E-02
 -2.94760187E-02  2.26854821E-03  3.33218620E-02 -1.98115146E-02  2.90677036E-02
 -4.65154617E-03 -2.15787374E-02 -2.68216184E-01  3.17454668E-01 -1.19986521E-02
  4.67828163E-02  8.65314600E-01 -2.64553453E-01  2.09798246E-01 -1.86367524E-02
  9.90347865E-04  2.81562803E-03  2.44829646E-02 -2.52064729E-02 -1.23453408E-02
 -8.36155278E-02  6.68355585E-02 -1.48161309E-02  7.99206406E-03  9.14793186E-03
  4.08530291E-02 -3.14222942E-01 -1.52052695E-02  1.66918265E-02 -5.22041409E-03
  4.14914512E-02 -5.50993168E-02 -2.46733076E-03 -3.70232883E-03  2.38365534E-03
 -2.16634654E-01 -1.54805519E-01 -1.12730507E-02 -1.61605580E-02  8.84664346E-03
  7.48528191E-02  5.29631907E-03  3.67270654E-03 -1.76422164E-02 -1.00031523E-02
 -2.35616213E-03  1.57636434E-01  1.78264574E-02  2.40108911E-03 -1.26929577E-02
  5.91570322E-02  2.07621851E-01  1.57402329E-02  1.43751484E-02  3.05110031E-03
  1.03430948E-01  1.44156804E-01  2.37872648E-02 -1.95533848E-02  9.89841960E-03
 -2.28320187E-02 -1.65828174E-01  6.14122279E-03  1.45738466E-02  2.06824337E-03
  1.15793918E-03 -6.32812207E-02 -2.25651650E-02  7.89526272E-02  1.40744519E-01
  1.45712572E-01  3.10842713E-01 -2.79031980E-02 -1.46552736E-01 -7.67004873E-03
 -1.34964884E-02  4.58664303E-03  3.43907659E-03 -5.57771958E-03 -3.64185064E-03
 -1.78159794E-02  6.99567286E-02  2.13553742E-03 -1.02322542E-02 -1.30273260E-02
  4.71876061E-02 -4.40903743E-01  4.84345597E-03 -3.63172674E-01 -4.82688347E-02
  1.59829962E+00  1.49837536E-01  9.43100755E-01  4.08422134E-02  6.90890084E-03
  1.32241275E-02  3.46537282E-03 -4.84657603E-03  7.84655399E-03  1.17527567E-02
  1.78149830E-02  5.35574303E-03 -1.78252876E-01  3.45443313E-01  3.32091822E-01
  2.36146940E-01  9.88153250E-02 -5.28824175E-01 -4.99428661E-01 -5.41382381E-03
  3.64094760E-02  1.16292591E-02  1.05799874E-02  3.74275976E-02 -1.07231338E-02
 -1.11334744E-02  9.00210291E-02 -6.77310346E-02 -2.94361754E-02 -6.47291994E-02
 -2.35071943E-01  1.62535944E-01  3.92733432E-02  3.10525306E-01  1.96410887E-02
 -1.69405029E-02 -4.51999729E-03 -2.00260892E-03  1.88039421E-02 -1.09671032E-02
  1.16652444E-02  3.09521269E-02 -2.47669887E-01 -3.14521264E-02 -7.78063769E-02
 -2.08202799E-01  2.06584366E-01  3.64902542E-01  3.26852170E-02  1.58783334E-03
  3.08226634E-02 -3.35740092E-02 -7.65620779E-03 -1.91860188E-02  1.03190988E-02
 -7.73845487E-03  5.24422087E-02 -4.35966633E-01 -2.37643501E-01  6.95648211E-02
 -1.91173356E-01  7.37596305E-01  3.50502049E-01 -1.62875968E-01 -2.07065071E-02
  3.23208856E-02 -1.53915049E-02 -1.47391489E-02  1.59999988E-02  1.06390993E-02
 -2.96516097E-02  3.02417628E-01  3.98228341E-01 -1.64896833E-01  1.14377648E-01
 -9.29601960E-01 -8.03531944E-01  2.04700003E-01 -1.15265095E-01 -1.86077857E-03
 -7.29316537E-03  9.83690750E-03  1.61349482E-02 -3.70400440E-02  8.73032773E-04
  2.37697230E-01  2.06420355E-01 -7.64587349E-03 -5.38424310E-03 -3.66091926E-03
  3.48275006E-02 -7.53212582E-02 -9.57989033E-03  1.13127748E-02 -1.29549805E-03
 -7.94552197E-02  8.87324343E-02 -1.27639988E-02 -1.23424212E-02 -4.79646644E-05
 -1.62343453E-02 -2.50232148E-01 -5.41810523E-06 -4.08208591E-03  2.36973408E-03
 -6.56547469E-02  3.17925359E-02 -1.03587260E-02 -4.25102936E-04  2.05787785E-03
  7.90417014E-02 -7.49225589E-02  5.23992207E-03 -6.84694438E-03 -6.73732375E-03
 -1.07398219E-01  5.76212153E-02  1.91759262E-02  7.29700746E-03 -8.19920755E-04
  7.78830988E-02 -1.90978640E-01 -1.03712774E-02 -9.43500135E-03  2.35587540E-03
 -4.22380607E-02  2.27856879E-02  4.58064487E-03 -3.48743818E-03  1.08095057E-04
 -2.11363043E-02  1.65922033E-01 -9.89853315E-02 -1.96622324E-01 -4.15765284E-01
 -2.72113993E-01  1.55391665E-01  3.18189740E-01  5.53542328E-01  1.18294771E-02
  9.33357322E-03 -1.25170934E-02 -8.95133389E-04 -3.03784475E-02 -3.06298723E-02
  5.05528838E-02 -2.96974754E-02 -7.59490539E-03 -1.41215348E-02  1.12152371E-02
  1.46860007E-02 -1.76573120E-01 -1.23491043E-01  5.27375853E-02 -2.23666737E-01
  2.55546235E-01  1.30622870E-01 -2.63854137E-01  1.34544902E-01  3.51525448E-03
 -8.23569908E-02  4.85673051E-02 -5.56445045E-02  9.44709234E-03 -6.94785531E-04
 -1.34435914E-02 -1.17074099E-01  4.13109755E-01 -1.47529937E-02 -1.74324164E-02
  9.64457738E-01 -1.18693533E-01 -3.49241522E-01  2.36813974E-01  1.82568120E-02
 -3.31755567E-02 -1.95621821E-02  2.13926741E-02 -8.22363659E-03  2.88645845E-02
 -2.13098722E-02  9.54680734E-02 -2.78092242E-01  8.54606944E-02  3.29346968E-01
 -1.59058040E-01  4.95251918E-01  2.26832850E-01 -6.26105164E-01 -1.10639415E-02
 -9.81275418E-03  5.76183161E-03 -1.60288948E-02 -1.07794680E-02  2.02108563E-02
  6.51369640E-02 -3.19281019E-01  4.85361070E-02  1.58918504E-01 -2.87598124E-01
  3.95041459E-01  3.15461949E-01 -5.42497394E-01  7.38596581E-01  1.31878804E-02
 -1.85026465E-02  8.32319415E-03 -1.62330355E-02 -3.47702896E-02 -6.63000793E-02
 -1.83795756E-02  1.45303972E-02 -4.35064994E-02 -1.17314574E-01 -7.20329899E-02
  4.30451171E-02 -1.11205344E-01  3.70566814E-01  3.85595466E-01 -8.66697779E-03
 -8.06694782E-03 -1.92328211E-02  4.52072154E-02  1.94651353E-02 -2.94927933E-02
 -1.72825967E-02  2.02444651E-02  1.42937829E-01  6.48572304E-02  7.22359878E-02
  1.77697086E-02 -4.12092017E-01 -1.97075114E-01 -2.05540270E-01 -1.57088948E-02
  1.99285026E-02 -2.25976428E-02 -3.76052648E-02 -3.79095719E-03 -8.14961242E-04
 -3.18258961E-01  6.70615608E-02  5.62146865E-04  1.29491091E-02  1.56271661E-03
 -7.68208136E-02  2.40062193E-01  6.04884853E-03 -1.08874715E-02  6.36492914E-04
 -1.58950652E-01 -2.32493317E-01  1.38130734E-02 -3.27751154E-03 -1.00726507E-02
 -1.23506040E-01  4.59141147E-02 -1.01466715E-02  1.06759638E-02 -6.51396218E-04
 -2.51980554E-02  1.36447305E-01  4.30787425E-03  1.54698734E-02  1.37887983E-02
 -9.22858403E-02  1.94910476E-01 -1.90058447E-02  1.07393892E-02  1.62410022E-02
 -1.61254615E-01 -8.73786243E-02 -5.64930167E-03  8.16127779E-03  4.87706421E-03
 -1.75353145E-01 -1.09917682E-01  2.74035545E-03  1.14969821E-02 -2.65873628E-03
 -2.33521678E-01 -5.02442786E-02 -3.69878162E-03  2.63460480E-03 -1.42071569E-02
 -4.99847390E-02  1.84062659E-01  8.10693624E-02  2.60105204E-01 -3.15657302E-01
 -3.19416352E-01 -2.52078444E-01 -4.75974780E-01  4.94166523E-01 -1.42930587E-02
  1.40112760E-02 -3.97132354E-02 -5.62244419E-03  1.77498018E-02  5.09776756E-02
 -2.58444163E-01 -1.14164751E-01  6.28857908E-03  1.77105638E-02 -9.92273556E-03
 -1.65838651E-02 -7.52595107E-02 -3.46819786E-01  1.07192431E-02 -2.61682828E-01
  3.09606540E-01  9.06905226E-01  2.90677909E-01  6.07219018E-01 -6.08221170E-03
 -3.53736273E-02  1.54983316E-02  2.23306896E-02 -1.08005603E-02  1.73218540E-02
  3.06632228E-02  1.37088867E-01 -3.98359100E-01  1.62942957E-01  1.01542421E-01
 -3.44922366E-01  1.02457773E-01 -2.06308090E-01 -4.74721255E-01  4.65168381E-02
  2.32303757E-02  1.24055983E-02 -2.04594753E-03  4.93470517E-02 -4.33526980E-02
  2.52584553E-02 -2.70946950E-01  2.12562224E-01  2.92887485E-01  2.03318847E-02
  1.09205161E+00 -7.72406130E-01 -8.90854143E-01 -2.95882265E-02  2.35723358E-02
  1.91142115E-02 -2.75390673E-02  4.47723480E-03  4.59742215E-04  1.19715014E-02
 -1.52991524E-02  1.31258479E-01 -6.35695875E-02 -1.09001000E-01 -5.53641675E-01
 -2.02463016E-01 -3.04235435E-01  5.58892873E-01  6.31665887E-01 -2.98212775E-02
  2.22319908E-02 -2.11063459E-02  3.66687498E-02 -1.23397620E-02  1.50882492E-02
 -1.81837562E-02  1.83723698E-01  4.68366749E-02  3.59074714E-01  1.34570361E-01
 -8.95810499E-01  7.70575633E-02 -9.12838497E-01 -6.27325519E-01  1.64824049E-03
 -2.75674710E-02  1.50909519E-02 -2.30644884E-03  8.77281062E-05 -1.18606949E-02
  9.30007212E-03 -2.93678476E-02 -9.88987770E-02  2.99765697E-01 -1.03097159E-01
  8.67659814E-02  4.40251843E-01 -6.14777542E-01  4.01687407E-01 -2.86190244E-02
  2.59457888E-02  1.43733293E-02 -1.53299846E-02 -3.27693244E-03 -1.26107153E-02
 -1.27426234E-01  2.68797444E-01  9.24941042E-03  1.74944579E-02 -7.02561854E-03
  1.68568415E-01 -9.43572732E-02 -1.54060987E-02  1.45782483E-02 -8.47033161E-03
  1.13374604E-01  3.02887583E-01  3.43450280E-03  3.23038344E-03  7.49841426E-03
  7.82813267E-02  3.70379516E-02  5.83774589E-03 -2.42626782E-03  6.25305737E-03
 -3.55055975E-03 -1.81354310E-01  1.27025475E-02  1.80784136E-03  4.01943640E-03
 -1.99503779E-01 -2.16984207E-01 -1.70134056E-03  7.23480154E-04  1.25727727E-02
  1.48484476E-01  2.44379130E-01  6.01865757E-03  1.22373230E-02  7.60174810E-05
  1.07703197E-01  1.28817035E-01 -6.92213644E-03 -7.82312527E-03  7.88470313E-03
 -1.14601200E-01 -2.62518480E-01 -1.71488250E-03  9.41182264E-04 -1.13239689E-02
 -8.94754874E-03  2.88764742E-02 -2.71656487E-02 -1.91500270E-02 -9.31534623E-02
 -2.66246815E-01  1.37651454E-01 -5.84301482E-03  5.38395762E-01 -6.33708723E-03
 -5.18874827E-03 -1.21596510E-02  7.30489299E-03 -2.78002980E-03 -2.30435468E-02
 -9.56466114E-02 -1.11763883E-01  6.01232494E-03  1.53247813E-03 -1.36520637E-03
  1.70702734E-03 -5.12177701E-03  4.51260310E-01 -1.25206922E-01 -8.18304167E-02
 -7.79657409E-02 -7.21986198E-01  1.05207290E-01  1.02606858E-01 -3.56100376E-03
  1.46395908E-02 -1.15587965E-02 -2.43184926E-02  2.27583385E-02  8.37338507E-04
  3.60216103E-02 -3.23527518E-01  2.06689599E-01  3.94908441E-01  3.14453607E-02
  1.00723536E+00 -4.43115238E-01 -8.68927958E-01 -1.58623664E-01  3.37620732E-02
  1.16189166E-02 -4.76153379E-02  2.86799199E-02  5.40465454E-03 -1.71707855E-02
  2.65279025E-02 -9.83987512E-02  3.28387407E-01 -2.22053115E-01 -1.14982985E-01
  2.84314192E-01 -6.74508188E-01  3.91185377E-01  7.67105857E-02  5.23922304E-02
 -3.01505963E-02  8.38798909E-03 -5.72445578E-03  8.57242832E-03  6.73595414E-03
 -3.52783750E-02  2.60999030E-01  1.82770508E-01 -1.27484454E-02 -2.63025545E-01
 -7.04823686E-01 -3.12555233E-01  2.01565322E-02  4.90932789E-01 -4.79786595E-02
  1.41522480E-02  2.95848296E-02 -2.33881060E-03  1.10354169E-02 -1.24778981E-05
  1.34732304E-02 -6.57668327E-02  2.69487364E-01  1.37065473E-01 -3.82813118E-02
  2.89346362E-01 -4.88821566E-01 -8.69914747E-02  3.36970408E-01  9.61316270E-03
  2.46341470E-02 -1.15546532E-02 -3.93428664E-03 -2.80552064E-02 -2.24572334E-02
 -3.48480217E-02  2.28849396E-01  3.24776367E-01  2.43845856E-01  5.69566067E-02
 -8.87138490E-01 -9.47580748E-01 -5.30758404E-01 -2.58378069E-01 -4.89493505E-02
 -2.19090175E-02  3.95206112E-02 -3.75846748E-02  1.36196198E-02  1.06624053E-02
 -7.76328388E-02 -9.78219915E-02  9.23579753E-04  5.16225991E-03 -1.02217786E-02
  1.20636108E-01  6.71754542E-02  2.83963549E-03  2.55750289E-03  5.41439482E-03
  3.05050527E-02  7.28503988E-02  1.20073137E-02  1.39197157E-03 -1.22463339E-02
  2.09369485E-01  1.28101230E-01  2.59804080E-03  9.85142233E-03 -3.00809653E-03
  5.69126903E-02  1.87369003E-01  8.34547741E-03  1.51430587E-02 -2.56911322E-03
  1.86080341E-01  8.48449720E-02  7.25549979E-03 -1.22993963E-02 -6.15894282E-03
 -2.35193617E-03 -3.07667192E-01 -9.36564338E-04  2.93659852E-03  6.82341729E-03
 -3.37671483E-01 -1.38397764E-01  1.81604593E-02  9.81081816E-04  1.45792181E-02
  9.40523477E-02  1.17009502E-01 -9.02604045E-03  2.37163382E-04  7.40914454E-03
  6.30694500E-03 -6.42764538E-02  3.21114206E-02 -1.64287243E-01  5.32815687E-02
  1.27199234E-02 -1.84817570E-01  1.59689959E-01 -1.04157547E-01 -5.90266966E-03
  2.45291987E-03 -4.06580864E-03 -1.08222167E-02  4.97025704E-03 -3.83105542E-03
 -9.79639512E-02 -1.20741020E-01 -8.00339311E-03  6.87706652E-03 -1.68975985E-02
  2.55943263E-02 -2.23606949E-02  6.04475944E-03  2.28153282E-02 -5.38095997E-01
  3.13691094E-01 -1.95053464E-02 -2.68456124E-02  1.01731209E+00 -3.68377252E-02
  4.46140961E-02  3.61903676E-02  3.87117657E-02  2.23760112E-02  4.96535139E-02
 -9.64097676E-03  2.04377819E-01 -2.84791344E-02 -2.23983780E-01 -2.23522175E-01
 -7.89055521E-01  8.12843696E-02  5.06808525E-01  4.30340523E-01  4.98582164E-03
  3.18713450E-03  8.17334061E-03  6.74415403E-03 -1.04072841E-02 -5.26989867E-03
  4.04865794E-03  1.14457362E-01 -1.40602566E-02 -1.59380538E-01 -2.07142936E-01
 -3.85464289E-01  8.00407684E-02  2.90354958E-01  3.72661440E-01  2.62776733E-03
  1.71186134E-02  5.19428582E-03 -2.36840516E-03 -8.05071141E-04 -1.66207707E-02
 -6.66234286E-03 -5.37420556E-02  2.52311777E-01  4.82976442E-01  8.63522369E-02
  6.54109275E-01 -4.39129660E-01 -1.01241141E+00 -3.34565027E-01 -7.14256089E-03
  2.64192206E-02 -1.02728012E-03  2.45781110E-02  1.02220701E-02 -2.53649621E-03
  1.87623481E-02 -2.72380182E-03  5.12485154E-03  4.08745943E-02 -6.52720129E-02
  2.41223413E-01 -1.80445193E-01  1.68590118E-02  3.95471282E-01  7.87033853E-03
  1.39698452E-02  2.56369709E-02 -1.55983246E-02  1.59754932E-02  8.60094826E-03
  1.79256139E-02 -8.03585745E-02 -5.69477829E-02 -9.39422521E-02 -1.03935300E-01
  4.42698003E-01  4.29552560E-01  1.18866430E-01  2.51505910E-01  2.26550763E-02
 -1.19371854E-02  2.00965907E-02  3.21545358E-02  1.66394234E-02  2.08344125E-02
  2.73452536E-01 -2.11455583E-01 -5.69040953E-03 -1.67719707E-02 -1.30004716E-02
  1.02262190E-01  1.05763281E-01 -6.95117854E-03  1.19728611E-04  7.38865716E-05
  1.47274839E-01  7.53481787E-02  1.04916248E-02  1.46606566E-03 -1.67433143E-03
  5.81601894E-02 -7.97601298E-03  8.64376919E-03 -6.10900728E-03  2.67271887E-03
  2.40922033E-01  2.27728694E-01  5.23043655E-03 -2.72133010E-03 -1.57158435E-02
  1.72997942E-01 -1.30493800E-02  7.26230492E-03 -1.74795847E-02  5.77768275E-03
  2.29490503E-01  1.45749152E-01 -2.01309941E-02 -7.78568199E-03 -8.94668016E-03
  8.36711580E-02  6.12610580E-02 -7.58084085E-03 -1.06582015E-02  5.99588708E-03
 -6.33565181E-02 -2.88721568E-01  9.83678399E-04 -2.21278580E-03 -2.61023194E-03
 -2.53554182E-02  3.28485669E-01 -5.60263944E-02 -8.03015806E-02 -4.68389488E-01
 -1.23482783E+00  8.08296971E-02 -4.82616541E-02  1.39732695E+00  2.68512396E-02
 -1.99936944E-02 -8.50603295E-03 -2.12587880E-02  2.09355290E-03 -1.18939874E-02
 -1.25790137E-01 -2.84126280E-01 -6.08585517E-03  3.40383726E-04 -1.10000785E-02
  2.75503283E-03  1.55928354E-02 -4.67505978E-01  2.11309534E-01  2.13849269E-01
 -5.81867287E-02  1.95844162E+00 -8.54252293E-01 -6.84384902E-01  1.30767641E-02
 -3.35339178E-03  4.18618042E-04  3.44510855E-02 -1.42621195E-02  1.33748377E-02
  3.79209065E-02 -1.72101585E-01  1.97413849E-01 -2.11744943E-02 -1.61243128E-01
  5.39184450E-01 -8.24396729E-01  2.66996922E-01 -4.36105513E-02  3.24907154E-02
  1.05899502E-02 -3.00860000E-02  3.18759364E-04  3.21099646E-02 -2.23317125E-02
 -9.72304275E-03  8.93763635E-02  2.64064469E-01 -2.00427129E-01 -9.98692399E-02
 -1.00206620E+00 -6.81288530E-01  6.05586851E-01  2.89498330E-01 -2.83369446E-02
 -3.72472190E-02  3.03150529E-02 -2.25268506E-02  3.04316034E-02 -1.32266539E-02
 -2.65952410E-02  1.75962099E-01 -2.87562741E-01  1.70413409E-01  1.63583255E-02
  1.68305266E-01  3.87966877E-01 -4.77002700E-01 -1.24849164E-01 -3.03126065E-02
  1.20270020E-02  2.01456205E-02  2.29519851E-02  2.46280390E-02 -2.86631374E-03
 -9.65239426E-04  1.04182828E-01 -3.35266346E-01 -3.44131636E-01 -5.44554882E-02
 -8.18503045E-01  1.27132472E+00  1.07454997E+00 -8.69636387E-02 -4.06261680E-02
  4.05054065E-02 -1.74779440E-02 -6.40060672E-03  1.67174640E-02 -1.81104431E-02
 -9.85459232E-04 -8.37939920E-02 -7.52132258E-03  4.88705210E-01 -4.99908596E-02
  7.63774386E-01  4.98948527E-01 -1.44993839E+00  5.21631322E-01 -2.30407735E-03
  6.52998447E-04  9.94096849E-03 -4.33167775E-02  7.27669807E-03  4.36309732E-03
  1.61474850E-02 -1.80294899E-01 -2.20810907E-02 -4.62790375E-03 -4.62646433E-03
  7.91595310E-02 -2.21560368E-01 -9.98531812E-03  1.84443992E-02  6.26000589E-03
 -2.43329297E-02  1.38057737E-01 -1.91731395E-02 -1.95149341E-02 -1.74362433E-02
  1.20721160E-01  2.79152175E-01 -3.13776963E-02  1.49699686E-03  7.24913540E-03
 -2.87948560E-02  5.24514839E-02  2.41041633E-03  1.55391462E-02  1.08769109E-02
  8.12126331E-02  1.29504810E-02 -3.27121763E-02 -1.33821816E-02  8.74028841E-03
  9.44560257E-02  2.09026577E-01  5.18405660E-03 -1.72481166E-02 -2.66958963E-03
  9.72012066E-03 -2.62521747E-02 -1.57313766E-02  2.54185193E-02  1.41884612E-02
 -1.03092796E-01  3.06134900E-01 -1.65077492E-02 -1.07348790E-03 -1.54023436E-02
  1.30852011E-02  1.44083800E-02  1.53349376E-01 -7.33686597E-02  4.55077295E-03
  2.91081407E-02 -7.85940338E-01  3.94430275E-02  1.48885934E-01 -1.02333404E-02
  1.57931127E-03  3.20165687E-02  2.06173906E-03 -9.96802699E-03  5.42769872E-03
  9.34772576E-02 -4.32363708E-01 -4.74575103E-03  3.88960042E-03  2.85918999E-02
 -7.24634568E-03  1.33793488E-02 -2.09478168E-01 -7.23434462E-02 -4.24515917E-01
 -2.47276678E-01  6.62207074E-01  9.62086940E-02  1.48300736E+00 -4.82150879E-03
 -3.07681133E-03 -1.31462838E-02  4.25564007E-03 -1.00427566E-02 -2.10865605E-02
  7.11214701E-03 -1.27093245E-01  7.35945479E-02 -1.62559854E-01  1.39311302E-01
  4.85247896E-01 -2.40513618E-01  6.64400309E-01 -4.77498024E-01 -2.62433184E-02
  3.13705661E-02 -1.34839181E-02 -2.02912748E-03  2.19713451E-02  5.77743278E-02
  7.29911337E-03 -6.46005982E-02 -1.12193709E-01 -9.52873193E-02  2.05239772E-02
  6.73247853E-01  2.82650247E-01  1.50175003E-01  3.15450119E-02  4.75042436E-02
 -4.08479348E-02  2.40905457E-02  5.14427981E-02  1.25375102E-02  2.02522675E-02
 -9.35135612E-04 -4.46790344E-02  1.21079824E-01  1.47255330E-01 -5.11134659E-02
  8.17972471E-02 -4.50483344E-01 -2.70469612E-01  1.43814873E-01 -5.79007853E-04
 -1.81207035E-02  2.99305136E-03 -4.61900101E-02  1.49616731E-02  2.76334365E-02
 -7.82605093E-04 -5.64712027E-02  1.63719381E-01 -6.21076265E-02  3.89987286E-01
  3.61968991E-01 -5.42714290E-01  1.33401672E-01 -1.40527147E+00 -1.86502530E-02
  3.85315546E-02 -1.45319970E-02 -8.80793177E-03 -4.41692020E-02  2.81052128E-02
  3.39821072E-03 -3.18667223E-02  1.27959896E-02  2.75506922E-01  2.97462311E-01
  6.39106978E-01  3.37098803E-02 -8.26266899E-01 -8.52228971E-01  6.42502929E-02
  3.04339437E-03 -4.46981214E-02  1.33144939E-02  2.16882499E-04 -3.38545440E-02
  2.09796251E-02  2.22475028E-01  1.71140026E-03  1.89295333E-02  1.20984991E-02
 -1.56020064E-01 -3.96844836E-01 -1.71530935E-02  2.14013936E-02 -3.89823603E-03
 -8.41585733E-02 -1.17002288E-01  2.09100187E-02 -9.85147218E-03 -1.75434448E-02
  6.80720303E-02 -2.39533604E-01  2.10811962E-02  3.87700536E-02  1.43767283E-02
 -1.87563256E-01 -7.14012149E-01  2.33836818E-02  4.65979573E-03 -3.73269456E-02
  4.48900878E-02  1.94141167E-01 -2.69360128E-02 -3.96932502E-03 -3.34120584E-02
 -1.53990906E-01 -3.61384914E-01 -1.94166504E-02  2.63009423E-02 -1.79126836E-02
  1.00440103E-01 -5.99091363E-02 -1.07731088E-02 -2.04915228E-02 -2.62626985E-02
  2.05959062E-01  4.54123070E-01  1.83000814E-02 -7.26726600E-04 -3.39469149E-02
 -8.72372156E-03  1.38190381E-01 -1.09007808E-01 -1.49803913E-01  1.25930924E-01
 -1.40672469E+00  3.20498035E-01  7.06503419E-01 -7.03839318E-01  7.11812358E-02
 -2.23861949E-02 -7.66131280E-02 -2.74921562E-02 -2.80804108E-02  1.08350793E-02
  3.14484393E-01  4.45664481E-01 -8.35723547E-03  1.93913017E-02 -2.56063510E-02
 -1.55057815E-03  2.72955552E-02  6.35178685E-02  1.82880210E-01 -2.76787917E-01
 -1.62276397E-01 -2.00291715E-01 -7.75391016E-01  8.58234232E-01  1.70376915E-02
 -6.39580766E-02  4.51641805E-02 -3.62379080E-02  1.61926527E-02  3.00864524E-02
  4.85040482E-03  5.72602393E-02 -6.32318175E-02 -1.25550499E-01  9.53444217E-02
 -3.27207220E-01 -9.78225936E-02  6.75356643E-01 -2.82326757E-01  1.76243148E-02
 -1.00792543E-02 -3.23199579E-03  1.17317037E-02  5.54886538E-03 -1.19342934E-02
 -9.96220401E-03  8.77335193E-02  7.50121098E-03  5.86180065E-02  2.31669887E-01
 -7.03185135E-01  4.57580021E-01 -1.05085748E-01 -7.80327962E-01 -2.68256227E-02
  3.82747607E-03 -3.49243182E-03 -2.05042084E-02  3.57294406E-02  2.15353696E-02
 -1.22139343E-02  2.19122196E-01 -3.34715483E-01 -2.47934067E-01  4.07507984E-01
 -7.08256969E-02  9.24818986E-01  4.54689955E-01 -1.24765666E+00  4.17843642E-02
 -3.89795040E-02  2.13841649E-02 -1.73607565E-02  1.25935379E-03 -4.99969466E-03
 -3.13941558E-03  5.34874035E-03  1.69118183E-01  6.59344704E-02 -1.38225946E-01
  1.68983773E-01 -6.18226182E-01 -1.53313963E-01  5.57582649E-01 -8.15438999E-04
  8.40581686E-03 -1.17812359E-02  4.96014945E-02 -1.16530807E-02 -4.23204990E-02
 -3.53076868E-03 -8.08414772E-02  1.86577817E-02  4.94627492E-02 -6.08223219E-02
  7.00840517E-01  3.86472857E-01 -5.72292309E-02  3.33091187E-01 -4.58273497E-02
  5.37690158E-02 -2.20341050E-03 -1.24035597E-02  2.26729718E-02 -1.54986805E-02
 -2.20836161E-01 -1.10040340E-01  3.45184662E-03 -4.90197723E-03 -2.86498132E-02
 -1.81013117E-01 -3.54192336E-01  2.06696074E-02  1.07214065E-02  8.37861810E-03
 -2.42129747E-01 -1.17615316E-01 -2.71237173E-02  1.19971811E-02  1.37193399E-02
  4.38371670E-02  4.55831223E-02 -6.99288122E-03  3.08402509E-03 -1.91244059E-02
  5.77636228E-02  2.67597351E-01  2.00010224E-02  2.05708081E-02  1.20880946E-02
 -1.04997983E-01  1.39534560E-01 -2.16469544E-02 -2.79288465E-03  1.83612325E-02
  8.41960838E-02  9.23073056E-02 -8.49149474E-03  1.77731728E-02  1.39009356E-03
 -1.68706520E-01  1.29741266E-01  1.21864502E-02 -1.81956407E-02  1.37808851E-02
 -1.04114018E-01  3.96903529E-01 -1.63411754E-02  6.96602022E-03 -3.70092339E-03
  6.56922085E-03 -5.48947564E-02 -6.27847898E-02 -6.24405894E-01 -1.70671051E-01
  3.87541825E-01  4.93954418E-02  1.72409817E+00  4.29942429E-01 -1.63463488E-02
  3.78730545E-02 -1.01600450E-02  3.98009182E-02 -1.57417265E-02 -6.43322409E-03
 -6.08942556E-04 -2.26656511E-01 -1.31765839E-02 -2.45274281E-02  8.66966201E-03
 -9.37312769E-03  3.71190391E-02  5.20534647E-02 -1.50556575E-01  2.08249346E-02
 -3.72881093E-01 -9.28392267E-02  5.47556733E-01 -5.30211646E-02 -3.30154245E-02
  4.54314958E-02 -3.08841775E-02 -9.73664541E-03  2.01193262E-02 -2.84557599E-04
  3.78668577E-02 -7.14906635E-02 -2.06506855E-01 -2.61228448E-01 -1.28248239E-01
  1.10634863E+00  6.65108474E-01  4.75499347E-01  5.38407667E-01 -6.74215422E-03
  7.17366821E-02  7.24199408E-03 -3.43684296E-02  4.66465764E-02 -9.23165355E-02
 -8.52650671E-03  1.35662684E-01 -1.44648258E-01  1.90953391E-01  2.61530844E-01
 -7.64199554E-01  5.47714662E-01 -7.04600060E-01 -1.04857647E+00 -7.94122394E-03
 -2.02951679E-02  1.84964616E-02  4.17033439E-03  6.12428419E-02  3.35817261E-03
  3.16131903E-03 -1.46379874E-01 -4.85328039E-01  2.11221173E-01 -1.85609775E-01
  4.18393054E-01  1.91561161E+00 -6.47017078E-01  5.64373165E-01 -1.05146959E-02
  5.57725215E-03 -2.27951777E-02  3.27017069E-02 -2.97372579E-02  5.14309525E-02
  9.40955119E-03 -3.17167987E-03  2.75297607E-01  4.53599598E-02 -1.00456068E-01
 -4.89810500E-01 -8.93342893E-01 -2.34431102E-01  3.67025139E-01 -6.87793798E-03
  4.19771922E-02 -4.84328691E-02 -4.87503866E-02  1.20983730E-02 -2.34644623E-02
  1.13834930E-02 -5.53737170E-02  1.46702211E-01 -1.35699926E-01  1.07187406E-01
  3.34172709E-01 -4.71503424E-01  4.30666837E-01 -3.49618508E-01  1.51569018E-02
 -2.31602041E-02  3.40129437E-02  1.41422794E-02  5.37466836E-02  2.39526486E-02
  9.83862933E-02  2.12119692E-01  1.78648031E-02  5.68903407E-03  5.17465242E-03
  2.91821346E-01 -4.78849115E-01 -1.80122907E-02  4.37917738E-02 -1.77788887E-02
  1.80113215E-03  2.55632431E-02 -1.59026750E-03 -1.19269233E-02 -1.35722085E-02
  1.01477814E-01 -7.17571071E-02 -1.19623409E-02  9.63822632E-03  1.68959079E-02
 -2.73188971E-02  3.50578363E-01 -1.83252508E-02  2.38323318E-02  1.30741193E-02
  3.28197564E-01 -5.22865580E-02  4.00131587E-03 -4.13861587E-03  5.67107041E-03
  1.52594020E-01 -4.54776807E-01 -2.80585572E-02 -1.88467560E-02 -2.02470672E-02
 -9.27336390E-02 -4.60304239E-02 -3.97267460E-03  6.47437012E-05 -8.50501501E-04
 -1.57186273E-02  8.47944323E-01 -1.04572428E-02  4.08935278E-02 -2.30781894E-02
  9.72269772E-04  2.05863535E-02  4.91557650E-01  6.29363619E-02  3.24912261E-02
 -2.85817566E-01 -1.57284467E+00  3.86218604E-03 -2.22164509E-01  2.88707081E-02
 -4.75607240E-02  1.97013552E-02 -1.33725866E-03 -4.66841976E-02  4.18597077E-03
  2.46352036E-01 -7.82881561E-01 -4.34603414E-02 -1.94378706E-02  2.57583785E-02
 -1.66484688E-02  1.57033457E-01 -8.66963811E-03 -1.53117191E-01  7.27423234E-02
 -3.96809730E-01  1.47538295E-02  6.27655247E-01 -8.11172137E-01  2.60029668E-02
 -4.95538414E-02  1.05316596E-02 -2.19478714E-02  1.36692862E-03 -4.60031263E-04
  1.85120910E-02  9.42857636E-03 -1.36067452E-01 -4.16424208E-01  3.53361596E-01
  1.54459110E-02  6.87386397E-01  1.68990731E+00 -1.24398785E+00 -4.21895095E-03
  2.92200463E-02  2.16490506E-03  4.65982276E-03 -2.40551306E-03 -1.58609041E-02
  1.51478989E-02 -8.02218718E-02  1.11715391E-01 -4.11853888E-01  3.96088636E-01
  4.82370317E-01 -5.48294751E-01  1.46387377E+00 -1.03503575E+00 -3.29777162E-03
  2.00602601E-03  2.84420564E-02  2.56592180E-02 -4.12532658E-02 -4.68319692E-02
  9.76868486E-03  4.77197030E-02  1.64416142E-01  5.78073368E-02 -1.26018736E-01
  3.93507047E-01 -8.44179488E-01 -8.10256347E-01  1.01528548E+00  3.54803461E-02
 -4.46551840E-03 -1.06254979E-02 -1.06940811E-02  2.67823592E-02  1.83924647E-03
  1.87765241E-03  8.80755476E-02 -1.29038168E-01  8.38265037E-02 -1.90413218E-01
 -2.35870770E-01  6.06087241E-01 -2.03241246E-01  8.23078934E-01 -1.20868420E-02
  3.02598531E-02 -8.29622104E-03  2.42325193E-03 -1.45628342E-02 -1.85805188E-02
  2.10412561E-03 -2.56961805E-03  2.11634146E-01  7.11927227E-03 -5.24158601E-01
  4.46939519E-01 -3.51038897E-01  3.35196568E-01  1.74036479E+00  4.02498741E-02
  3.58195182E-02 -6.18949153E-02  3.85748455E-02 -3.91479941E-02 -3.80331412E-03
 -1.48051284E-01  6.01384317E-01  4.60916761E-03  2.84100962E-02 -1.29073999E-02
  1.08267000E-01 -1.35574220E+00  9.56659985E-03  5.38993967E-02 -3.03925937E-02
  2.03932520E-01 -1.21737775E+00  1.79768470E-02  4.34465790E-02 -4.88303763E-02
 -1.09200441E-02  8.07864001E-01 -2.45689872E-02  1.03335697E-02 -2.18428653E-02
 -4.99884475E-03  5.74648246E-01  1.67183517E-02  1.99290914E-02  2.66124649E-02
  1.14016162E-01 -3.33252010E-01  4.54563105E-03 -2.45296794E-02 -1.15802989E-03
 -1.71945241E-01  1.10929489E+00  1.84556959E-02  1.14915381E-02  4.92997724E-02
  2.16263266E-01 -9.06048046E-01 -5.19559392E-02 -1.91459491E-02  1.85229079E-02
  1.59391069E-01 -2.60632113E-01  9.55948591E-03 -1.55422924E-02  1.31192120E-02
  3.27713387E-03  3.01208402E-02 -1.27802965E-01  9.19577319E-02  3.91160802E-02
 -4.96831971E-01  3.06812557E-01 -7.48409898E-01 -3.15158350E-01  1.72893037E-02
 -1.68349168E-02 -1.66785896E-03 -2.32283174E-02  3.67397280E-02  2.50299323E-02
  5.08553394E-03  3.68403476E-01  1.80306490E-03  1.15026047E-02 -2.27498883E-02
 -6.47349833E-03  7.24850270E-02  5.34777052E-03 -2.27831453E-02 -1.80454446E-02
 -1.77532516E-01  4.25679115E-01  3.88889837E-02  8.88197666E-02 -1.11816969E-02
  2.36924430E-02 -1.01545262E-02 -4.75062322E-03  4.59531266E-03  6.73812674E-03
 -8.77070896E-03 -4.62237658E-02  1.65477679E-01  4.04686687E-02 -1.88639321E-02
  4.73583522E-01 -3.50170744E-01 -3.86476705E-01 -1.64908449E-01 -2.32754322E-02
  2.10486042E-02 -4.14317200E-03 -2.09743808E-02  1.01462567E-02  2.76821648E-02
  2.87063149E-03  2.02321018E-02 -2.03957082E-01  3.29634834E-01 -2.54071216E-01
 -2.95616881E-01  6.00956561E-01 -1.18548861E+00  6.19906956E-01  1.55679827E-02
 -2.28233954E-02  8.19044688E-03 -3.44373808E-02  7.30756747E-02  7.39515543E-03
  1.30620722E-02 -5.26241764E-02 -1.34132514E-01 -8.96161724E-02  8.93504174E-02
  3.04586349E-01  5.75415772E-01  5.00890840E-01 -3.06850714E-01  9.37147665E-03
 -1.05096662E-02  1.47850811E-02  2.71273546E-02  5.73869282E-03  3.20307181E-03
  5.55605698E-03  1.09028462E-01  3.32232013E-01 -2.90058495E-01  2.58167068E-01
 -6.48009012E-01 -9.57835726E-01  8.63381055E-01 -7.86753651E-01 -4.90157041E-02
 -3.22574576E-02  8.07631541E-02  4.58940349E-02  3.11289048E-04 -3.49122015E-02
 -2.83972681E-05 -9.12341907E-02  2.79154441E-01  1.31968600E-01 -5.91714224E-01
  5.43225769E-02 -7.82468312E-01 -6.88396901E-01  1.46539070E+00  8.93515439E-02
 -2.58371539E-02 -7.42958495E-02  8.43108609E-03 -7.76533818E-02 -9.74898860E-03
  2.43011126E-02  6.98615780E-02  3.66923906E-03  3.64498387E-03  3.85028034E-03
 -1.95734975E-02  8.15692278E-02 -1.16588068E-03  6.30361244E-03  1.46680718E-02
 -9.18408344E-02  8.41793624E-01 -2.89924150E-02 -3.32028415E-02  1.19036291E-02
  2.76955180E-01 -8.71662882E-01  3.80823202E-02 -5.35984285E-03  3.31540646E-02
  3.08592834E-01 -7.92502001E-01 -7.78011856E-04  4.43573355E-03 -4.70340247E-02
 -1.42762604E-01  1.13713797E+00 -3.40961514E-02  4.55408068E-02  1.59458623E-02
 -2.51518613E-01  1.08034679E+00  1.49546109E-02 -4.06717380E-03  5.70973982E-02
  2.46288062E-01 -1.30546850E+00 -5.97542234E-02 -6.37135116E-03  2.73993042E-02
  2.54797780E-01 -6.00589740E-01  2.57928306E-02 -5.46393458E-03  2.65918257E-02
  2.30359329E-02 -1.26979148E-01 -6.72313898E-02  1.28897524E-01 -9.70090090E-02
  4.38303899E-01  1.73959723E-01 -1.41549625E-01  3.48830692E-01  4.10854205E-02
 -8.33401880E-03 -3.67672154E-03 -1.99981468E-02  5.44268122E-02 -4.88453694E-02
 -1.29115737E-02 -3.86780016E-02 -2.15153299E-02 -6.24776854E-03 -1.78974827E-02
  1.24899358E-02 -7.00094360E-02 -8.96224278E-03  7.42236866E-02 -5.75757660E-02
 -7.37287557E-02 -1.73920133E-01 -1.28211491E-01  3.31248488E-01 -3.53381631E-02
  8.39784762E-02 -3.99308925E-02  2.59757658E-03  6.72578964E-03  2.15839510E-02
  2.52840443E-03 -3.85083460E-02 -9.51254734E-02  3.06893602E-01 -3.24980908E-01
  7.96778682E-01  7.27705701E-02 -1.13446993E+00  1.29200264E+00  6.41647670E-02
 -2.00487867E-02 -3.22144556E-02 -2.45399691E-02  5.18228129E-02  3.67230870E-02
  7.84591345E-05  2.73196535E-02  9.10797076E-02 -1.85739166E-01  5.01926087E-01
 -5.50745762E-01  9.64450781E-02  2.57426390E-01 -1.70682156E+00 -6.85100068E-02
  4.46587823E-02  1.56596623E-02  6.02206103E-02 -3.24606524E-02 -6.36356159E-02
 -1.51377477E-02 -1.78059943E-02 -4.59707360E-01  1.02763380E-01  2.22258682E-02
 -2.59849183E-01  1.71969411E+00 -2.30870035E-01  2.67901847E-02 -2.25561571E-02
  2.20234619E-02 -2.27441239E-02  3.24058675E-02 -3.18052303E-02  2.92188494E-02
  1.68983504E-02 -1.01761056E-01  1.16074472E-01  2.37125015E-02  1.00688890E-01
  5.60686378E-02 -4.45312989E-01 -3.78085085E-01 -1.88610474E-01 -3.91733630E-02
 -1.15112616E-02  6.23725251E-02 -3.24856962E-02  3.28989918E-03 -8.71628114E-03
 -1.62880641E-02  1.00312763E-01 -1.58195274E-02  4.67460562E-02  8.15471316E-02
 -3.53478232E-01  1.31842332E-02 -2.44011219E-01 -2.84353820E-01  5.64540862E-03
  5.93279877E-03 -2.62772244E-02 -2.09289541E-02  6.07020264E-03  1.17811842E-02
  2.09934624E-01 -3.73572379E-01  8.18506877E-03 -2.16842986E-02 -9.47630062E-04
 -2.04941362E-01  1.15845009E+00 -5.05324302E-03 -3.14023347E-02  3.67468863E-02
  2.61431226E-01 -1.10111340E+00  1.42458930E-02  3.01231997E-02 -4.07038661E-02
 -2.10548129E-01  9.03045072E-01 -5.42030384E-02  1.14105399E-02 -1.35864183E-02
  1.88561099E-01 -3.71487219E-01  4.03983610E-04  1.65057131E-02 -2.04398592E-02
  5.94683255E-02 -4.03210398E-02 -1.18097184E-02 -1.30357607E-02  4.11311322E-03
 -4.17249890E-02  4.12592106E-02 -1.28926098E-02 -2.25397768E-02  8.51818159E-04
 -9.30179710E-02  1.34398107E-01  9.26917143E-03  1.08195348E-02 -1.08715188E-02
  2.55211468E-01 -9.41469308E-01  3.25473252E-02 -2.45590625E-02  4.05872117E-02
  2.48223180E-03  3.47330229E-02 -5.14439917E-01  1.85309929E-01  4.86644409E-02
 -5.33891637E-02  1.19548507E+00 -3.21422982E-01 -1.39823556E-01 -1.85663961E-02
  1.95437556E-02  5.79853882E-03 -5.03055375E-02  9.21658226E-02 -7.24994444E-02
 -1.68565164E-01  9.62218638E-01  3.48446183E-02 -1.85950523E-02 -3.67411250E-02
  1.41410617E-02 -1.70820018E-01  1.35157839E-01  1.60083337E-01  1.76803554E-01
  3.20129272E-01 -4.26388131E-01 -9.38716901E-01 -7.12734793E-01  2.50747745E-02
 -3.12842572E-02  5.50393279E-03 -1.82530291E-02  5.93424360E-03  1.47260527E-02
  3.37735600E-02 -1.53396220E-01 -3.78307194E-01 -2.57343468E-01  7.16962581E-02
 -7.61855141E-02  1.11249442E+00  1.22518346E+00 -1.45989495E-01  2.02882858E-02
  8.67606617E-03  6.61161621E-03 -8.92720656E-03  4.74659796E-03 -6.52605495E-02
  7.91190903E-03 -4.93509383E-02  1.18540565E-01 -1.24536007E-01 -1.13853752E-02
  4.00469056E-02 -5.82894252E-02  5.18333489E-01  4.68378510E-01 -4.66106605E-03
  2.34736725E-02 -1.79748744E-02 -2.50043859E-02 -2.93537334E-02 -1.83643663E-02
 -2.06228965E-02  2.05740736E-01  4.64627601E-03  2.13882491E-01 -1.82246830E-01
 -6.26035830E-01 -4.88175715E-01 -8.07875257E-01  3.91160037E-01 -4.57181756E-03
 -1.36197065E-02  1.62819471E-02  2.30736764E-02 -2.25542459E-02 -4.74103086E-03
 -1.64547772E-03 -5.56361769E-02  1.85241993E-01 -4.43548427E-01  4.78271314E-01
  4.27790753E-01 -2.03091095E-01  1.32032095E+00 -8.62498806E-01 -3.20164925E-02
 -9.04890071E-02  1.26898952E-01  7.62837652E-02  1.76967898E-02 -2.06098302E-02
  3.22320925E-03 -2.00511091E-01  9.90489271E-02 -1.53920162E-01  2.13986929E-01
  1.25345236E+00 -2.80417586E-02  9.34082354E-01 -1.05962324E-01 -2.21055937E-02
  6.51544143E-03  3.35453576E-02  5.75244956E-03  2.30704300E-02  2.86242112E-02
 -5.25693729E-02 -5.94843068E-01 -1.38643625E-02 -2.28429628E-02 -1.68676238E-02
  1.99954358E-01 -8.61609427E-01  4.10358509E-04  3.94466219E-02 -2.94420224E-02
  3.53559474E-02 -9.72508463E-02 -6.10254055E-04  2.78174373E-04 -1.10613040E-02
 -8.37048289E-02 -2.95667255E-02 -1.33817095E-02  1.02488468E-02  2.88209938E-03
  3.41917116E-01 -1.20140923E+00 -9.88410373E-03  1.25895593E-02 -6.64935611E-02
 -3.59156583E-01  1.18273577E+00 -3.29447569E-02  5.50119180E-02  6.75100739E-03
  1.02112093E-01 -3.95968643E-01 -7.69067245E-03 -7.23199892E-03 -3.28739631E-02
 -7.70294884E-02 -5.70948113E-04  6.88394379E-04  2.76438812E-03  5.33302437E-03
 -2.02154794E-01  3.54828868E-01 -2.35032266E-02  2.02647291E-02  1.00626911E-02
 -3.31069868E-02  6.32097853E-02 -3.48369682E-02 -8.68402865E-02  1.11528923E-01
  4.19539605E-02  2.35630286E-02 -3.08560210E-02 -6.66440299E-01 -6.38007141E-02
  1.33346866E-02  7.54326862E-03  4.01568414E-02  3.75128847E-02  3.96001880E-02
 -2.57928849E-01  5.08824120E-01  2.89559679E-02 -6.39095835E-03 -6.64575805E-03
  1.16834623E-02 -3.37845379E-01  1.70671890E-01  4.07835983E-01  5.46798643E-02
  8.78794336E-01 -8.00711205E-01 -1.24383115E+00 -2.45863047E-01 -8.40214967E-03
  1.09521449E-02 -1.47415927E-02  1.00471383E-02  1.44004502E-02 -4.20862216E-02
  1.49295871E-02 -1.00101443E-02 -3.01538561E-01 -7.40431327E-02 -3.53489749E-01
  5.10742395E-03  1.31373213E+00  6.34970183E-01  8.14529620E-01  5.15867812E-02
 -3.66892887E-02 -4.59003260E-03 -8.62094407E-03  7.86206433E-02  1.64165669E-02
  2.52249844E-03  6.45714967E-02  1.69901350E-02  1.48731126E-01 -2.54112447E-01
 -2.99413186E-01  2.45565182E-01  2.31063125E-01  4.37355421E-01  6.12768739E-02
 -7.17887831E-02  1.09758554E-02 -1.19868556E-02  4.53881565E-02  5.59958333E-02
 -4.31406684E-02  1.27904477E-01 -1.41764184E-01  2.18497048E-01 -2.73362471E-01
 -4.73289367E-01  5.83568066E-02 -1.31199979E+00  5.77399308E-01 -4.75711516E-02
 -2.98382442E-02  2.69731093E-02  6.87100003E-03 -5.40886829E-02  5.46051767E-03
 -8.73918155E-03  3.39271565E-02 -1.20747476E-01  1.41032507E-01 -1.61123894E-01
  4.58939743E-01  1.71305238E-01  1.38834629E-01  2.84850351E-01  1.62230747E-02
  6.43959950E-02 -7.34768791E-02 -1.55448959E-02 -4.36860464E-02  1.22200125E-02
 -1.91663898E-02  2.43130655E-01  6.43902037E-02 -1.20873003E-01 -2.30093796E-01
  2.73858973E-01  1.58098864E-01  9.82167527E-01  5.16830824E-01  2.99873568E-02
  9.11213909E-02 -1.05490742E-01  9.34179787E-03 -3.00757365E-02  1.46092684E-02
  9.53024709E-02 -1.10013702E+00 -1.63397775E-02 -5.96618934E-02  7.17483328E-03
 -5.96086244E-02  6.73405350E-02 -2.77406528E-03 -1.18359870E-03  1.82990379E-02
 -3.30202422E-01  4.38873894E-01  3.62639824E-03 -4.08606773E-02  2.19274181E-02
  7.90403021E-02 -4.30406285E-01  8.85421086E-03  2.33815795E-02  1.99379336E-02
 -3.31132039E-01  4.24894132E-01  8.92543925E-03 -4.64426133E-03  3.24314543E-02
  1.40443178E-01 -2.53052715E-01  3.90108883E-03 -2.50960445E-02 -1.22599529E-02
 -4.05835813E-01  8.15967442E-01  1.48426992E-03 -1.47142520E-02  4.47874661E-02
 -3.36721411E-02 -4.69228395E-02 -8.26062588E-03 -5.27992628E-04 -1.38293930E-02
 -5.94357336E-02 -7.76909532E-02  2.69516527E-02  1.59789033E-02 -2.56609556E-02
  1.22800891E-02  2.23855799E-02 -2.50012807E-01 -8.82252588E-02  1.64725390E-01
 -7.28361596E-01  4.98236058E-01 -2.19749592E-01 -3.26971933E-01  1.47583227E-02
  5.67197906E-03 -3.32676579E-02  7.50368396E-04  5.69283277E-03  4.76216841E-02
 -1.38423490E-02  4.39361794E-01  1.07616921E-02  4.37782443E-03 -3.84292999E-02
 -2.04946392E-02  3.20161070E-01 -1.83711945E-01 -3.72775113E-01  1.67416900E-02
 -6.09142359E-01  4.33060703E-01  7.59403790E-01 -6.50747039E-02  4.37713778E-02
 -1.16969685E-01  7.20859226E-02 -8.79058869E-02 -3.41197107E-03 -1.81125292E-02
  8.22037169E-03  3.50151270E-02 -3.89984626E-02 -1.15061318E-01  1.73408215E-02
  1.09053518E-01  2.92808163E-01  1.77649381E-01  3.13062555E-01  1.66794244E-02
  1.17041678E-03 -5.01722767E-03  5.95694516E-03  6.06878830E-03 -6.83343509E-02
  1.88185364E-02 -2.21222357E-01 -2.38400144E-01  7.28165502E-02 -2.21095916E-01
  3.68377587E-01  4.21120483E-01 -6.16525553E-02  4.57459299E-01  4.26774864E-02
 -6.40590899E-02  3.29322287E-02 -3.27326320E-02  7.11725904E-02 -4.26635193E-02
  1.47871369E-02  3.48319291E-01 -7.71627672E-02  8.05693863E-02  5.52844145E-02
 -1.19073694E+00  2.89469806E-01  1.38254190E-01 -2.74939151E-03  1.80963664E-02
 -1.68575712E-02  3.73484263E-02  1.98110687E-02 -3.12985194E-03 -7.90229928E-03
  1.47213107E-02 -5.58547808E-02 -5.79449919E-02 -7.08089369E-02 -5.18293735E-02
 -1.06786822E-01  2.37413728E-01  3.43566701E-01 -6.93469213E-02 -5.14056427E-03
  3.64707304E-02 -2.11403628E-02 -2.66418785E-02  1.30083124E-02 -6.76729550E-02
 -1.92864086E-02  1.68142448E-01 -2.63105617E-01 -1.51677674E-01  1.66297365E-01
 -1.72866914E-01  5.83563263E-01  3.59818937E-01 -1.35633966E-01 -7.00640442E-02
  5.69942615E-02  2.15800182E-03 -5.15122788E-02  4.88126434E-02  4.57031118E-02
 -4.76555100E-01  1.25618897E+00  3.08684110E-02  6.18655463E-02  7.50945863E-03
  2.27699319E-01 -1.99049220E-01 -2.63407895E-03  2.18359681E-02 -1.21531027E-02
  2.21441515E-02  8.58904278E-02 -1.18048362E-02 -9.55152133E-03 -1.51881050E-02
  4.12953863E-01 -8.86336595E-01  3.85322177E-02 -1.72115409E-02  4.34101444E-02
  2.77439963E-02 -5.29308871E-02 -9.87273975E-03  3.09958671E-02  3.16030818E-03
  2.23992824E-01 -1.10772004E-01  1.29245157E-02 -3.60901377E-03  1.53989603E-02
  2.78021285E-02  2.58050269E-03 -1.10969566E-02 -1.00479106E-02 -1.98779421E-03
 -3.58890454E-01  8.46278027E-01  3.46999843E-02  3.76620659E-02 -2.93198031E-02
  1.64547519E-01 -7.16777330E-01  4.35036734E-02 -1.43214128E-02  2.45848031E-02
 -3.38523564E-03 -6.45472333E-02 -4.73782413E-01  1.33679663E-01 -1.83964949E-02
  4.24358619E-01  9.90908892E-01 -1.00951483E-01 -4.61895163E-02  3.22921953E-03
  3.27299623E-02 -2.98855639E-02 -1.64569261E-02  7.03253226E-02  7.76149323E-03
 -1.29128671E-01  6.24459429E-01  3.12715614E-02  2.14564087E-03 -1.82980479E-02
  1.69597120E-02 -4.71513622E-01  6.69224065E-02  4.86193640E-01  5.13355160E-02
  7.64672424E-01 -1.58991960E-01 -1.22863512E+00 -2.59878759E-01 -4.79042405E-02
  1.00598918E-01 -8.32357777E-02  5.62761973E-02  1.91558377E-02  4.72871330E-02
 -1.54905507E-02 -3.00564382E-01  1.62863968E-01 -2.36082663E-01  3.92820683E-01
  2.47641567E-01 -5.41800846E-01  4.55670720E-01 -1.14491249E+00 -4.45565157E-02
  2.40519208E-02 -2.95204795E-02  2.30312229E-02 -5.12117072E-02 -5.26097181E-02
  8.27130370E-03 -4.18681466E-01 -2.18881249E-01  2.76528507E-02 -2.25805444E-02
  7.42599842E-01  4.33281396E-01 -5.88013927E-02 -3.87786740E-02  8.38012746E-03
 -4.60502938E-02 -1.05903904E-03 -1.68611550E-02  7.08010696E-02 -5.17619146E-02
 -1.13630799E-04 -5.30169093E-01  4.48270818E-02 -1.75860860E-01  5.20896746E-02
  1.69639464E+00 -4.36044877E-01  2.99464953E-01 -3.38951556E-01 -1.74848305E-02
 -2.20676271E-02 -5.88537985E-03  8.81135024E-03  4.87718651E-02  1.81162939E-02
  7.34726035E-03 -3.89835544E-01 -1.29651231E-01  2.06231735E-01  4.94648909E-02
  7.78732738E-01  2.52449888E-01 -3.31626802E-01 -1.35806748E-01 -5.64287065E-02
  9.43576082E-03  1.24407280E-02 -7.33477070E-02 -1.44317131E-02 -1.33333641E-02
 -1.19134445E-04 -1.51930827E-01  6.95357414E-03  5.96571284E-02  8.91398074E-02
  3.14180663E-01  1.12007238E-01 -3.54780779E-01  1.97449255E-01 -2.13832503E-02
 -3.55470362E-02  3.63709913E-02 -6.24218430E-03  6.14563611E-02  1.30921475E-02
  3.76803546E-01 -1.44291789E+00 -1.77694083E-02 -7.06619322E-02 -2.53120750E-02
  1.93966985E-01 -9.55134852E-01  1.40690958E-02  3.42263874E-02 -3.69241994E-02
  2.47475187E-02 -2.20923113E-01 -2.03156272E-02  1.15971233E-02 -1.75740257E-02
  3.51497009E-01 -7.03508610E-01  3.29149015E-02 -1.97527391E-02  2.26840036E-02
  9.37927177E-02 -3.00015056E-01  1.41355949E-03  2.60184520E-03 -1.41314281E-02
  1.56306474E-01 -6.26808861E-01  1.08174313E-02 -3.78680219E-02  1.63148253E-02
  1.70196591E-01 -2.21950879E-01 -2.39521746E-03  6.86524755E-03 -1.40350427E-02
 -1.37754150E-01  9.13847562E-02  8.09352425E-03 -1.29785045E-02  2.72218791E-03
 -7.74970130E-04 -4.30661755E-01  1.57736535E-02 -2.82422701E-02  7.94090055E-03
 -4.55635538E-03 -2.08864761E-01 -2.38563360E-01  1.31807680E-01 -5.28324199E-02
  6.14851316E-01  5.32681211E-01 -2.62016019E-01  1.37229078E-02 -1.30868104E-02
 -3.16092115E-02  2.22489782E-02 -1.26508497E-02  6.68312335E-03 -2.54597812E-02
 -3.92342480E-02  1.43541095E-01  1.53762527E-02 -1.08635981E-02 -3.60887397E-03
 -4.68767850E-03  2.44352927E-01  3.25286872E-02 -2.51595527E-02  9.60981909E-02
 -8.65576859E-01 -3.50359384E-01 -1.27205413E-01 -5.24827641E-01  2.50911207E-02
 -6.37498033E-02  2.51124471E-02 -2.27890632E-02  1.63105757E-02  3.47342050E-03
 -1.06652021E-02  1.94382057E-01 -2.05603952E-02  7.32991951E-02 -1.10649994E-01
 -4.26242946E-01  3.56384148E-01  1.12289263E-01  1.49622123E-01  3.98626878E-02
 -4.73969056E-02 -1.02560509E-04 -3.21050244E-02  1.57040979E-02  4.50913206E-02
 -1.35026105E-02  2.28969830E-01  9.05186087E-02  1.05451494E-01 -4.17462208E-02
 -4.81111218E-01 -2.55966778E-01  2.20999166E-01 -4.14232848E-02  4.92018810E-02
 -5.62476400E-02 -9.13247834E-03 -1.59376323E-02  1.49114298E-03  3.49142226E-02
 -5.60721242E-03  2.93177589E-02 -1.41372283E-02  4.53159884E-02 -1.10903269E-01
 -7.82037832E-02 -1.77852339E-01 -4.44054291E-01  4.46717591E-01 -1.07339942E-02
 -3.96083987E-02  4.12683154E-02 -2.38744871E-02 -2.18152699E-02 -1.77765079E-02
  1.93354240E-02 -6.50188388E-01 -2.22104365E-01  2.17519949E-01  1.66204346E-01
  1.68719842E+00  4.24542230E-01 -3.40852889E-01 -6.46949400E-02 -4.83012678E-02
  1.34056662E-02  2.27306645E-02 -5.22080049E-02  5.99945996E-03 -6.89740693E-02
  2.14966992E-02 -5.86762219E-01  3.17063604E-01 -2.09961425E-02  1.29951157E-01
  1.49670199E+00 -3.63177532E-01  3.16817487E-01 -4.90275623E-02 -2.67534997E-02
 -4.30029869E-02  6.85355697E-02  1.35151263E-02 -5.54895842E-02 -4.39583088E-02
 -2.74376307E-01  3.08278405E-01 -2.09797962E-03  2.79163545E-02 -2.46689809E-02
 -2.95587131E-01  4.00484490E-01 -7.51632725E-03 -2.62683799E-02  1.94413733E-02
 -3.52647037E-01  3.72278988E-01 -1.37152215E-03 -3.36978120E-02  1.84192035E-02
 -4.95969066E-02  2.58819842E-01 -3.14986217E-03  2.02266528E-02 -1.81229259E-02
  3.47965992E-01 -6.36282972E-01 -1.82780703E-03  3.31057043E-02 -4.37211517E-02
  4.13340262E-01 -1.00056626E+00  3.60592940E-02 -5.57369176E-02  3.03355958E-02
  4.09327642E-01 -7.08765936E-01  1.05460615E-02  1.65314206E-02 -6.37250937E-02
  4.16361996E-01 -7.90056954E-01 -3.44639009E-02 -6.64874156E-03  5.83358010E-02
  4.20394307E-02 -2.09404137E-01  2.47689417E-02 -2.82405909E-03 -2.17605932E-03
  5.07459756E-03 -2.18852343E-01 -1.09173822E-01  2.18395086E-02  2.07406222E-02
  4.56803212E-01  2.03539530E-01 -4.07998582E-01 -3.83863416E-01  8.93421449E-03
 -6.46144131E-03 -1.40260567E-02 -8.82446109E-03  5.11005140E-03  4.83858158E-02
  4.24301594E-02  1.57368124E-01  4.46727308E-04  8.63483972E-03 -8.34788407E-04
 -2.19834384E-03  4.14765484E-02 -4.53540480E-03  5.86619418E-02  2.23967141E-02
 -3.82582318E-02  2.05940694E-01 -3.24116662E-01 -1.60728680E-01  4.31271876E-02
 -5.15463226E-02  8.64872138E-03  1.79233463E-02  5.04331295E-02 -3.00694979E-02
 -3.87325700E-03  2.82975193E-01 -4.69857415E-02  1.33860967E-01 -1.23849789E-01
 -6.91979478E-01  1.74891765E-01 -2.36951450E-01  3.00414943E-01  4.44851418E-02
 -5.14013303E-02  2.82731206E-02  2.88466575E-02  2.45663660E-02  5.66601220E-02
  1.67748844E-02 -2.79477282E-01 -2.53010297E-01 -1.56838331E-01  9.45655031E-02
  5.63707105E-01  4.74099919E-01  2.47606235E-01 -8.13289951E-02  2.69280198E-02
 -1.58685835E-02 -9.77562697E-03  2.34738034E-02  5.31987855E-03 -9.64730740E-02
 -1.16504481E-03 -1.06441718E-02  5.93254237E-03 -7.11054299E-02 -3.22648998E-02
 -5.49692190E-02  2.23727106E-01  4.31756166E-02 -6.04257360E-02 -4.30104858E-02
  2.13796162E-02  8.70606765E-03 -6.61406589E-02 -2.24096602E-02 -7.92581445E-03
  1.55428941E-02 -4.11099242E-01 -1.78604725E-01  9.52565616E-02  3.65038460E-01
  1.08603184E+00  4.00632494E-01  1.56210022E-02 -6.07711232E-01 -3.90121035E-02
 -3.30205762E-02  7.39612760E-02 -7.16306799E-02 -5.40146582E-03 -1.86709155E-02
 -8.72340119E-03  3.80154406E-01 -2.13182227E-01 -4.03101898E-02 -2.03189298E-01
 -7.53773712E-01  5.24720191E-01  1.61713007E-01  2.86160559E-01 -2.19131977E-02
  1.01162596E-01 -6.28366016E-02 -1.26176359E-02 -3.35809520E-02  2.91120577E-03
 -6.45689499E-02 -2.31423101E-02  5.45956308E-03 -2.94888176E-03 -5.53084759E-03
 -2.30790800E-01  6.55619205E-01  1.01483476E-03 -3.00995893E-02  1.99649693E-02
  3.63445259E-01 -7.11982800E-01  7.77141775E-03  3.20440339E-02 -3.61654859E-02
  2.53877811E-01 -5.10174336E-01  2.27186753E-02 -1.35594411E-02  2.06205452E-02
  4.16190431E-01 -9.76178291E-01 -6.69191562E-03  1.74888983E-02 -6.02805876E-02
  2.75369023E-01 -5.49318365E-01  3.06243760E-02 -2.48365395E-02  9.64992289E-03
 -3.63754142E-01  8.10260448E-01  8.98085449E-03 -7.12582504E-04  4.75891985E-02
 -1.48384833E-01  4.89402676E-01  2.54758876E-02  5.51481707E-03 -1.07251343E-02
 -3.26528292E-01  1.17054898E+00 -5.31926232E-02  2.08041284E-02 -1.08143660E-02
 -7.68631218E-03  9.67937516E-02  3.93856858E-01 -1.93335750E-01  5.70360782E-02
 -9.67921472E-02 -9.03099564E-01  4.93522071E-01 -2.78703397E-01 -1.80705691E-02
  7.20482085E-03  6.65398191E-03  5.30246488E-02 -8.94630500E-02  5.38338527E-02
  1.37833218E-01 -5.89008861E-01 -2.88979884E-02  1.15390355E-02  9.05128166E-03
  4.64386745E-03 -8.96338661E-02  1.06163878E-01  1.01859622E-01  5.03981680E-02
  1.41775216E-01 -5.69928842E-01 -5.47220549E-01 -3.17417875E-01  4.61328637E-02
 -4.38276027E-02 -1.20796135E-02  2.73135772E-03 -1.45054621E-02  6.39630637E-03
 -2.67276374E-03  8.86395171E-02 -1.17324070E-01  1.20514985E-01 -2.27141218E-01
 -1.53695657E-01  7.41389415E-01 -1.13724457E-01  7.54276864E-01  5.57798738E-02
 -5.34345477E-02  3.53494603E-04 -2.54768046E-02  2.17973592E-02  3.25512787E-02
  1.66735610E-02 -6.42762524E-01 -2.47863705E-01 -1.86601907E-01  3.86409056E-02
  1.39856195E+00  4.90220136E-01  7.83001454E-01 -5.33470653E-02 -4.60249939E-03
 -2.10214231E-02 -1.51946754E-03  6.93646760E-03  2.30012713E-02 -8.06918319E-02
 -1.30006213E-02  1.55406520E-01 -4.22135349E-02  1.00485400E-01 -1.21697686E-01
 -9.15856052E-01  9.76460585E-02 -6.25950690E-01  3.92537811E-01 -4.53976044E-02
  3.74442788E-03  2.42660381E-02 -2.70533972E-02 -1.15953399E-02  2.16620790E-02
 -2.30132684E-02  2.50037225E-01  4.78587365E-03 -1.29978417E-01 -1.42372343E-01
 -2.30970532E-01 -9.67518966E-03  4.00321433E-01  6.22698126E-01  2.81185518E-02
 -3.54459139E-02 -5.53771720E-03  5.46712285E-02 -4.79640360E-02  2.31198750E-02
  4.06117987E-03 -3.56965332E-01  1.36405028E-01 -6.68564005E-02  1.18675844E-01
  9.89020970E-01 -8.79216795E-02  6.19621231E-01 -2.87020078E-01 -5.57610167E-02
 -7.53983379E-03  4.68438237E-02  3.49504059E-03 -2.24521960E-02 -2.25860772E-02
 -1.24627677E-01 -3.31603679E-01 -2.09719737E-02 -4.24343706E-03  5.42075387E-03
 -2.48151599E-01  6.92337121E-01 -7.70838107E-03 -2.40973415E-02  2.18028677E-02
  3.40288206E-01 -1.11949489E+00  2.10298332E-03  4.47865231E-02 -3.85823752E-02
  2.79376803E-01 -6.88970189E-01  3.07108185E-02 -6.06814371E-03  3.32143508E-02
 -2.29406761E-01  6.06849367E-01  2.17075090E-02 -1.29657211E-02  3.04367223E-02
 -3.38099833E-01  6.00716538E-01 -8.45207795E-03  3.25148805E-02 -1.90985056E-02
  2.24740788E-01 -6.20233167E-01  1.26540970E-02  2.32534930E-03 -3.81761395E-02
  9.63858465E-02 -1.00552602E-01 -1.06364169E-02  2.79677240E-03  2.29658111E-02
  2.34584872E-01 -6.54076489E-01  4.47816246E-02 -1.75504626E-02  4.69373491E-03
  1.68548012E-02 -7.29065853E-01  7.42933577E-02  1.58398611E-02 -3.26664347E-01
  1.63808956E+00 -1.68086271E-01 -1.89792646E-01  4.82321376E-01  6.14731278E-02
 -7.38486720E-02 -2.19155064E-02 -4.21296857E-02 -4.58082538E-02  5.31754810E-03
  4.01238251E-01 -1.03674176E+00 -5.95039634E-02  1.68471010E-02  2.69949492E-02
  4.22728422E-03 -2.72880726E-02 -1.22808495E-02  2.78835327E-02 -1.08856988E-02
 -1.67809013E-02  5.33676713E-02 -2.45323006E-01  5.20423570E-02  2.42758482E-02
 -6.86214346E-04 -2.72184500E-02 -3.28939182E-03  2.29380593E-02  2.20267423E-03
  7.97409208E-03 -3.19947902E-01 -5.38848567E-02 -9.07648351E-02  5.15235543E-02
  3.67005329E-01  1.66428372E-01  4.25208718E-01 -1.81992286E-01 -1.66078827E-02
 -2.22899219E-02  1.72871301E-02  1.81222499E-02 -1.67763738E-02 -3.50678547E-02
 -2.10207539E-02  2.90006085E-01  2.73823599E-01  7.27247178E-02  5.31465895E-03
 -5.64102856E-01 -7.23745455E-01 -8.72254930E-02  2.76476910E-01 -8.71258924E-03
  2.10625182E-02 -3.10261203E-02 -4.10687484E-03 -7.00763207E-02  4.69563722E-02
 -2.45043763E-03  5.79373510E-02  5.68789060E-02  5.58659014E-02 -2.22267676E-02
 -3.02201662E-01 -4.57273222E-01 -1.79443980E-01  7.25948223E-02  2.34156697E-02
  3.19791382E-03 -2.33189801E-02  3.28717938E-03 -1.00436701E-02  2.91964098E-02
  2.55738138E-04 -4.14518595E-01 -6.67331396E-02  3.01406584E-02  1.67905612E-01
  1.01841163E+00  2.23453693E-01 -9.84567022E-02 -3.78519552E-01 -2.63883787E-02
 -4.04456733E-02  4.12778503E-02 -9.74610394E-04  1.85263385E-02 -1.31679143E-02
 -2.06862042E-02  2.89929909E-01 -2.57933902E-01 -2.78159107E-02 -6.77717793E-02
 -5.37135001E-01  7.28049154E-01  9.71981049E-02  2.82465047E-01 -2.71582922E-02
  5.66805575E-02 -3.99737391E-02 -3.30254977E-02  2.92294930E-02  1.67252930E-02
 -6.95110368E-02 -9.59312756E-02  1.16759476E-02 -2.87907455E-03  1.49376828E-02
  1.74837961E-01 -6.16688189E-01  1.97153584E-02  1.13747430E-02 -2.39703122E-02
 -2.09800656E-01  5.90020681E-01  4.03067100E-03 -2.12160446E-02  3.02822265E-02
 -4.01878867E-01  8.26722363E-01 -2.47762462E-02  1.68131100E-02 -4.01108890E-02
  2.24918271E-01 -7.31938003E-01 -1.20069186E-02  7.06385847E-03 -3.11994645E-02
 -7.24188524E-03 -2.78068273E-01  1.16801701E-02 -1.35047479E-02  4.57467604E-03
 -2.36643045E-01  6.09252865E-01  1.74768480E-03  1.89405771E-03  3.45732583E-02
 -3.29091270E-01  8.33055939E-01  2.52927888E-02  1.13332735E-02 -3.73623904E-02
  3.39011664E-01 -1.13826264E+00  5.80654112E-02 -2.08793110E-02  1.59656166E-02
  1.95415334E-02 -7.88283400E-01  7.44209383E-02  1.26728973E-01 -4.50246601E-01
  1.85611510E+00 -9.35038254E-02 -3.54770674E-01  1.06485080E+00  6.90744463E-02
 -8.69088908E-02 -8.46164541E-03 -6.99864071E-02 -5.05096925E-02 -3.11640036E-02
  4.63132469E-01 -1.38826814E+00 -6.91058197E-02  1.24219797E-02  3.33622070E-02
 -4.15678299E-03 -1.01837105E-01 -7.59640395E-02 -3.12807834E-01 -1.40040002E-01
 -2.01540996E-01 -2.01235930E-01  6.12384949E-01  5.81624040E-01 -4.57438590E-02
 -5.29020752E-03  2.58565484E-03  3.49602622E-02  2.87954235E-02 -7.43857171E-02
 -1.13313845E-02 -1.01415768E+00 -1.03579327E-01  1.48932700E-01 -7.91745346E-02
  2.16963946E+00  2.02187764E-01 -7.06108772E-01  3.91767359E-01 -4.88497149E-02
 -6.90968046E-02  5.45480996E-04 -3.19827628E-02 -6.54104016E-02 -2.11564654E-02
 -1.61674442E-02 -6.08855327E-01 -1.87297996E-02  2.19827704E-02  1.80956387E-02
  1.20222631E+00  5.17967723E-01 -5.51035264E-03  8.84795999E-02 -1.05047321E-02
 -9.11364224E-03 -8.10843751E-02  1.22430859E-02 -4.44744816E-03 -5.84908844E-02
 -1.10193244E-02 -6.20608561E-02 -9.60131289E-02  2.72276690E-01  2.14883258E-01
 -1.07484837E+00  4.00206027E-01 -8.37849858E-02 -4.11042271E-01 -4.28806605E-02
  2.15528104E-02  9.25945567E-03  1.14942398E-02 -4.58810405E-02  4.63556558E-02
 -2.00763306E-02 -6.40264954E-01  1.41215399E-02  2.10915609E-02 -8.01727561E-02
  1.44609977E+00 -1.71292374E-01 -4.91139617E-01 -1.86108503E-01 -2.34047799E-02
 -5.76001178E-02 -2.53184056E-02 -8.12577447E-02 -1.55756715E-02  5.05029927E-02
 -8.39675419E-03 -3.30132980E-01  4.24917239E-02  2.40349621E-02 -2.41536352E-01
 -5.58074163E-02 -5.80115314E-01 -3.23315766E-01  2.32809858E-01  2.02215927E-02
 -9.27508614E-02 -1.26747793E-02 -2.64058831E-02 -8.38109602E-02  1.39163311E-02
 -1.72626949E-01  4.56647307E-01 -9.49801054E-04  4.23412952E-02  2.40936008E-02
  1.78535265E-01 -1.83606903E-01  1.91406560E-02  3.55412021E-03 -2.48414550E-02
  3.80967216E-03 -4.25515754E-01  1.64933482E-02  1.44277756E-02  8.61839463E-03
 -1.95393914E-01 -4.81937789E-01  1.21932252E-03 -1.53660400E-02 -2.70935112E-03
 -1.82803483E-01 -2.26406566E-01  8.84987177E-03 -2.96448021E-02 -4.05920547E-03
 -6.68361466E-02 -5.40673512E-01  1.87028328E-02 -1.52218326E-03 -2.44181259E-02
 -7.88147197E-02  1.67129202E-01  9.28530115E-03  1.66202064E-03  1.92916073E-02
  1.24691191E-01 -7.17279774E-01 -1.20136197E-02  1.14271337E-02  2.42484239E-02
 -4.05299131E-01  2.19394606E-02 -1.96420654E-03  2.80173425E-02 -2.48417950E-02
 -1.91086770E-02 -2.09662007E-01 -3.13779320E-02 -8.64516538E-02  1.21632717E-01
  3.02694876E-01  4.51989201E-01  2.24698253E-01  2.60016029E-01 -1.26856900E-02
 -7.34874944E-03 -3.78076718E-02  1.50073536E-02 -6.31904207E-02  1.76698495E-02
 -6.30983968E-02 -3.22862737E-02  1.64593834E-02 -4.75376746E-03 -5.39307893E-03
 -1.55572472E-02 -3.24631389E-01  9.15951214E-03  2.46936291E-01 -1.19463341E-01
  9.25959978E-01  4.95752207E-01 -1.07218265E+00  8.03116876E-01 -1.05229245E-01
 -2.32107774E-02  7.98864000E-02 -4.32169579E-02 -7.56387769E-02 -1.16630923E-01
  1.63453188E-02  6.50131828E-02  1.62573852E-02 -4.67192801E-02 -2.74427541E-02
 -4.04829344E-01 -9.23892909E-02 -2.27261601E-01  5.70711079E-01 -5.69268803E-02
  3.43850906E-02  3.45554107E-02  9.98523782E-03  3.28016278E-02 -7.65281740E-02
  1.92276136E-02  5.82476082E-02  2.41198324E-02 -5.05069001E-03 -6.31659297E-02
 -5.89094391E-01  2.51449065E-02 -6.57049139E-01  6.25682871E-01 -1.12111263E-01
  5.95425206E-02  7.88377278E-02 -4.62395895E-02 -8.13277604E-02 -2.85717610E-02
  1.12651405E-02  4.59543934E-01 -9.35333177E-03 -1.91539742E-01  6.53362683E-02
 -1.59375242E+00  6.27154875E-01  1.11548309E+00 -1.04317273E+00  1.16338647E-01
 -6.67962891E-03 -7.65658181E-02  3.93294856E-02  9.57250157E-03 -5.54770419E-02
 -6.20869264E-04 -8.27613344E-02 -9.62424832E-02  8.34677257E-02  8.31886815E-02
  1.98229342E-01  2.84786883E-02  4.29669239E-01 -5.17725155E-01  1.02528008E-01
 -1.78734684E-03 -1.13933806E-01 -2.61785614E-02  9.67114748E-02 -6.20156390E-02
 -2.17230817E-02 -6.05372374E-01  1.44645276E-01 -2.85096625E-02  1.38339516E-01
  2.00378640E+00 -3.31460513E-02  4.36882087E-03 -9.23042669E-01  6.23109775E-02
 -5.30032048E-02 -7.96995285E-02 -5.97773991E-03 -3.32947402E-02  1.34278001E-02
 -1.72496404E-01 -4.55670549E-01  2.48669483E-02 -3.73446117E-02  6.13217768E-02
  2.57067678E-01  7.48464425E-02 -5.61352181E-03  1.45793766E-02 -5.27614774E-03
  4.32002303E-01  1.43806870E-01 -1.10252237E-02  4.75293302E-03 -1.74543817E-02
 -1.38996911E-01  9.36752057E-02 -2.37835326E-02 -5.08829064E-02  2.49688609E-02
 -1.38377215E-01 -1.14389411E-01 -3.77853083E-02  3.70618907E-02  2.75351863E-03
  3.40337036E-01 -2.84722036E-01  1.83345801E-02 -4.99352080E-03  2.68201982E-02
 -3.20647496E-01 -6.14244961E-01 -8.37180836E-03 -5.68443965E-03 -1.94296845E-02
  1.96220408E-01 -4.73465331E-01 -3.32393492E-02  1.31269810E-03 -2.49080830E-02
  2.30383905E-01 -1.15177625E-03  5.13023402E-03  9.54399695E-03  7.28185983E-03
 -7.63445153E-03 -2.34882963E-01  1.38726166E-01 -6.10334178E-02 -8.40256857E-02
  1.17053146E+00 -4.03120003E-01  1.42919740E+00  1.47964824E-01 -4.78525825E-03
  8.02701176E-02 -8.67986169E-02 -1.01301680E-02  9.63678868E-02 -2.46802530E-02
 -2.34709462E-01 -9.03747508E-02 -2.07834147E-02  3.03279970E-02  7.38822961E-05
 -3.02209893E-03  4.92039662E-04  1.41398711E-01  1.49740313E-01 -7.69301051E-02
  2.87237562E-01 -1.05248623E+00 -3.60983864E-01  5.49403346E-01  6.77102509E-02
 -8.45716125E-02  3.11745569E-02  7.33370607E-02  1.01951969E-01 -9.17411186E-02
  1.92205687E-02  3.44724535E-01  1.92243992E-01  1.97048381E-02 -1.73035903E-01
 -1.55668267E+00 -8.99193899E-01 -1.03024048E+00  7.20569481E-01  7.20719370E-03
 -3.38493880E-02  6.11964564E-02  7.78166569E-02 -4.66963294E-02 -9.65973360E-02
  7.06935116E-03  2.16450885E-01  4.72794171E-02 -1.25724085E-01  2.16167088E-01
 -2.44830541E-01 -2.10002849E-01 -8.33688086E-03 -5.72530398E-01  1.71663432E-02
 -2.22877986E-02  4.64923823E-02  4.67722789E-02 -2.28330596E-02  2.23666245E-02
  1.12174726E-02  1.16674620E-01  4.56693220E-02 -2.49231973E-01  5.75792540E-02
 -1.97454151E-01 -1.47972379E-01  1.39262578E+00 -7.59501458E-01  2.59151556E-02
  4.16972879E-02 -4.81936226E-02 -4.39047507E-02 -7.26271199E-03 -1.21860776E-02
  2.90909674E-03  1.85446977E-01  8.66398635E-02 -7.96148848E-02  2.37466993E-01
  1.36106957E-01 -7.25477334E-01  1.54051073E-01 -5.59841875E-01 -6.72651845E-03
  4.05523420E-02  1.97986236E-02  3.57857947E-03 -7.70274403E-02  1.98653189E-02
  1.39478753E-02  1.01042477E-01  4.64619199E-02 -8.37935183E-02 -7.00022653E-02
 -8.58077583E-01  2.06921648E-01  3.48329664E-01 -3.05846344E-02 -3.29386954E-02
  3.49077687E-02  1.06533551E-02 -4.99086750E-02 -1.26063310E-01  9.15766541E-02
 -9.28839141E-02 -2.73297895E-01 -7.29809063E-02  1.05186896E-03  4.04315437E-02
  5.76899376E-01  5.62141471E-01  2.58032412E-02 -2.26046353E-02 -2.19192424E-02
 -4.68234952E-02 -1.21697816E-01  7.57593588E-03 -3.19247555E-03 -2.68742871E-02
  6.12726381E-02  4.34821423E-01  2.69303991E-04  2.56884778E-02 -2.19196043E-02
 -1.15692498E-01 -3.10047838E-01  1.39828765E-02  1.12242936E-02 -1.76550245E-02
  4.94900202E-02  4.11424086E-01 -2.97419365E-02 -9.00952068E-03 -5.13347569E-02
  1.28887733E-01  1.93779403E-01  4.26111891E-02 -1.61733945E-02 -1.62924575E-02
  2.53918578E-01  5.41481425E-03  4.74882651E-04  4.19950435E-02  4.42057239E-02
 -2.87774829E-01 -2.38984971E-01  2.62007386E-02 -1.58568939E-02 -2.79575629E-04
  1.08264227E-03  1.11119323E-01 -2.40892573E-01  1.22342042E-01 -7.40768946E-02
  4.93159000E-01  1.72617350E+00  2.10339848E-01 -1.46056681E-01 -3.20108645E-02
  3.09072932E-02  3.20809783E-02  2.96537684E-02 -1.49575748E-01  3.93931331E-02
  3.97576628E-01  3.55895148E-01  3.43762714E-02  2.28568167E-03  3.15851330E-02
  2.13343264E-02  4.30393957E-01  1.12923667E-01  9.16110063E-02 -1.72340516E-02
 -5.35542145E-01 -1.08266850E+00  4.20713770E-01  3.30781585E-01  4.88039541E-02
  3.90768375E-02  1.39319914E-02 -2.15191369E-02  4.08982117E-03  2.46610921E-03
 -3.49232425E-02 -8.56893836E-01  5.42215760E-02 -5.99686875E-05 -5.65178217E-02
  4.32879082E+00  6.68679946E-01 -1.18665041E+00  1.44936486E+00 -4.19903289E-02
 -8.89670863E-02  6.45425902E-02 -4.66288819E-02 -2.58963845E-02 -1.91105008E-02
 -1.20544530E-02 -3.72412484E-01 -6.44448090E-02 -9.15397460E-02  6.34502322E-02
  1.05794384E+00 -2.68330375E-01  3.52075665E-01 -1.01673238E+00 -2.78557335E-02
  2.65606929E-02 -3.02637493E-02 -1.80939169E-01  5.05011380E-02  7.22622238E-02
  1.63832826E-02  4.82493163E-01 -1.27407351E-01 -5.61137849E-03 -9.27363475E-02
 -2.88974930E+00  1.76560548E+00 -8.09410978E-01  1.25240902E+00  5.38916145E-02
 -5.13193969E-02  2.31922773E-02  1.15391717E-01 -7.13979845E-02 -8.17608868E-02
 -3.53495867E-03  1.22608369E-01 -1.83754272E-01  2.59116916E-01 -6.28176453E-02
  2.69412794E-01  1.41710744E-02 -1.39340040E+00  9.23812702E-01  1.12731443E-02
 -4.03370821E-02  4.46795349E-02  1.02294829E-01  2.20641280E-02 -8.72324535E-02
  2.50500401E-02  5.15383448E-01 -7.24674609E-02 -4.23758511E-02  2.57968013E-01
 -2.20696805E+00  4.43914391E-02  1.33684059E-01 -1.55295918E+00  8.90479165E-02
 -2.34706514E-02 -2.28703019E-02 -3.01660925E-02 -1.03341058E-01 -5.03678465E-02
  1.13465628E-01  8.42751370E-02 -3.41400217E-02 -3.20208951E-04  6.05629944E-03
  1.89594118E-01  3.24769614E-02  1.64371570E-02 -1.36508109E-02 -5.26626923E-02
 -1.81567004E-01 -3.76458130E-01 -3.65455415E-02  2.47978491E-02 -2.50928481E-02
  2.12724648E-01 -9.44867357E-02  5.25874390E-03 -3.26505039E-02 -8.13942863E-03
  3.04387412E-01  3.15782197E-01  1.61691409E-02 -2.11775948E-02  8.25165631E-03
 -2.04789049E-01 -4.42124421E-01 -3.55478917E-03 -3.07806725E-02  6.53522956E-02
 -1.34742349E-01 -2.26350197E-01  4.92649646E-02  2.66148121E-02 -2.33782270E-02
  4.03375730E-01  4.44772702E-01  6.83698275E-04  1.94660139E-02 -4.52955509E-02
  1.83930465E-01  3.81963490E-01 -1.97546434E-04  1.58085536E-02  6.48979710E-03
  3.17270370E-02  4.78296987E-01  1.12509076E-01  7.05558603E-03 -5.94937137E-02
 -1.09087250E+00 -5.61357211E-01  6.96952818E-03 -2.11676467E-01  7.39655438E-03
  6.44539922E-02  2.62157035E-02  3.62794256E-03  2.41392038E-02 -3.78523252E-02
  9.06710270E-02  9.96501572E-02 -1.47392446E-02 -3.98302005E-02  1.48470009E-02
  4.04571678E-02  7.35317679E-01 -4.76859791E-03  1.70033342E-01  3.41027465E-02
 -1.53379041E+00  3.77510087E-01 -3.65168160E-01  3.65831872E-02  6.80369723E-02
  5.85967774E-02  5.60600203E-03 -6.53876302E-02 -6.97442917E-02  1.24848050E-01
 -2.72061052E-02 -5.50067360E-01 -4.80012290E-02 -1.11030521E-01 -5.61227250E-02
  1.59379122E+00  1.11600568E-01 -2.60308749E-01 -5.53786281E-01 -6.82106381E-03
 -1.92891793E-01  1.17753518E-01  9.20309736E-02  4.74564505E-02  6.67827566E-02
 -3.50708886E-02 -6.09823066E-01 -1.26558249E-01  9.65303973E-02 -1.07797976E-01
  2.42732271E+00  1.24880647E-01 -5.76624270E-01  9.92212224E-01 -1.04883013E-01
 -8.13290081E-02  1.22985193E-01  3.84058626E-02 -9.47016343E-02  2.08098546E-02
  1.63074531E-02  4.54687606E-01 -7.41118632E-03 -1.56861195E-01 -9.75690425E-02
 -1.46197063E+00 -8.87770643E-01  5.20092171E-01  3.40024075E-01  4.98243512E-02
  1.42545458E-01 -1.55609084E-01 -1.09846314E-01 -1.98465076E-02 -6.04346240E-02
  2.64343693E-03  6.24678972E-02  3.40093921E-02 -4.64328411E-02  1.36457013E-01
 -2.55459943E-01 -7.28442106E-01  4.03056713E-01 -7.21375969E-01  6.51590168E-02
  5.11418440E-02 -1.10323598E-01  4.26258258E-02  3.37303775E-02 -9.83031022E-02
  8.61153946E-03  2.24453798E-01  2.13187965E-01  1.01890943E-03 -1.09685083E-01
 -2.50250187E-01 -4.72208331E-01 -8.17689841E-01  8.18215669E-01 -9.67565472E-02
  8.95922396E-02  4.96424232E-02  6.50058679E-03  4.79507830E-02 -1.36042825E-01
  1.53654616E-01  6.76544258E-02  3.79561462E-02 -1.90910879E-02 -2.96877130E-02
 -1.18370744E-01 -2.80464850E-01  2.83916606E-02 -4.62542801E-02 -7.41608646E-02
  6.64872907E-02 -2.05230131E-02  4.34896947E-02 -3.81202478E-02 -1.64183114E-02
 -3.37950809E-01 -5.95934740E-01 -1.54289560E-02  7.87236152E-03  6.49576483E-02
 -1.65836664E-01 -1.99804368E-01 -4.60021559E-02  6.16308402E-02 -1.35808494E-04
  2.40665230E-01  2.89359481E-01  2.37738067E-03  8.70449445E-03  5.59550860E-03
  2.27382430E-01  2.49552067E-01 -2.90793342E-02  2.88545793E-02  1.52440671E-02
 -1.17736626E-01 -2.98437503E-01  5.19542821E-03 -6.01952754E-02  3.22180540E-02
 -8.32404314E-02 -2.11936025E-01 -1.05313387E-02 -4.07041067E-03  3.75399193E-02
  2.17726571E-02  3.05229178E-01 -6.67228995E-02  9.35021017E-02 -1.21148008E-01
  5.58354487E-02  4.09200972E-01 -3.34611458E-01  9.93150189E-02  2.49102873E-03
 -4.03137536E-02  1.32199321E-01  7.77979124E-02 -2.67464002E-02 -1.13531160E-01
  8.04437993E-02  5.36639116E-02  3.12351085E-02 -4.48900717E-02  4.66009190E-02
  2.01020137E-02  3.17723554E-01 -3.34568871E-02  3.47052141E-02 -1.03314029E-02
 -8.83154002E-01  1.06231742E+00 -4.36093009E-01 -2.66003115E-01  7.61932409E-02
 -3.99021999E-02  3.60073786E-03  7.53952646E-02  4.80509402E-02 -3.80100545E-02
 -3.90815165E-02 -7.85099246E-01 -8.56663812E-02 -1.86818963E-02  1.27232586E-01
  2.27873286E+00  7.54011098E-01 -2.11908860E-02  1.04349307E-01  5.50341385E-02
 -2.45302591E-01  8.75292081E-02  1.10014446E-01 -3.29623614E-02 -5.78017322E-03
  4.73724501E-02  8.29557358E-01 -9.78476383E-02  3.29008855E-03 -1.19118530E-01
 -2.25458359E+00  5.71801568E-01 -4.26005425E-01 -1.75183343E-01  1.78551126E-01
  1.96647895E-02 -7.40303546E-02  1.30185057E-01 -1.33236176E-02 -4.70171207E-02
 -1.22944427E-02 -1.03731983E-01 -1.26227222E-01 -2.27566581E-02 -6.05327271E-02
  2.89977418E-02  1.45684981E+00 -4.45485629E-01  1.01095582E-01 -3.71370824E-02
  2.17577069E-02  2.45473313E-03 -7.86681391E-02 -9.20936855E-02 -9.80759880E-03
  4.91489756E-02  9.28831658E-01 -8.48183989E-02  1.54112262E-01  1.12557439E-02
 -2.02966143E+00  4.63745567E-01  3.30977993E-02  3.53288113E-02  1.24077089E-02
  3.14303685E-02  1.28424091E-01 -1.01385883E-01 -1.23370553E-01  1.53221509E-01
 -4.55672137E-02 -8.03496187E-01 -3.44512055E-02 -4.38304309E-02  7.66145682E-02
  2.24574434E+00  1.59809724E-01 -4.42490991E-01 -7.93341078E-02 -1.84882789E-01
  6.80849418E-02  1.14240265E-02 -8.15315808E-02 -1.23459127E-01  5.78346927E-02
  6.92107466E-02  6.77959555E-02  1.86612463E-02 -3.91171066E-03 -9.80705193E-04
 -7.20996030E-02 -4.35311260E-01  9.63648298E-02 -4.14573211E-02 -6.54105123E-02
  1.70180826E-01  3.55187222E-01  6.79846556E-02 -1.25134014E-02  3.49538015E-02
  1.01569194E-01  7.58484287E-02  2.74778804E-02  1.97239337E-02 -2.21879013E-02
  1.59671776E-01  4.15272995E-01  6.17713255E-02 -6.85502747E-02 -8.10109405E-03
  1.32757617E-01  1.26304560E-01  1.40782799E-02 -8.41239347E-03 -5.64716088E-02
 -1.35306307E-01 -4.33624965E-01  7.42172704E-02 -2.61998172E-02 -2.82015829E-02
 -1.42763760E-01 -2.37174311E-01  1.26050642E-02  2.75445465E-02  3.59127599E-02
  3.68879823E-02  7.86170859E-02 -6.39999951E-03  3.47308530E-05  1.58123751E-02
 -6.50744258E-03 -7.04019043E-02 -1.92930114E-03 -1.58486406E-02 -1.30946288E-02
  3.63884545E-01 -4.72565251E-01  2.66059267E-02 -1.90005507E-01 -1.19658959E-02
  2.05210410E-02 -1.83858396E-02  3.55443476E-03  4.34848611E-02  2.29122633E-03
 -6.57132713E-02 -4.24244611E-02 -1.78024335E-02 -9.76358559E-03 -1.62858625E-02
  2.35870913E-02  5.55023614E-01 -1.75316071E-02  8.08170754E-02 -2.75548034E-02
 -1.37433628E+00  2.76739097E-01  9.65285779E-02 -4.17194401E-01 -1.05874056E-01
  3.35739205E-02  1.35286849E-01 -1.74251195E-03 -4.77361818E-02 -2.16065453E-01
 -3.04401361E-03 -1.61204859E-02 -1.37987078E-02 -8.76814525E-02  7.40993607E-02
  2.43629053E-01 -6.42065106E-01 -4.80113971E-04 -8.31162146E-01  1.64966875E-01
 -2.66847524E-02 -1.36655723E-01  1.72859435E-02 -5.83508495E-02 -4.51503485E-02
 -3.21245878E-02 -4.25460908E-01 -9.50230916E-03 -1.96471960E-02  1.71645484E-02
  1.61303298E+00 -1.61019500E-02 -3.69128335E-01  3.30449398E-02  1.23956027E-02
  1.29778262E-01 -1.85798431E-01 -8.46310225E-02 -3.78702745E-03 -3.57925554E-02
 -8.77514945E-03 -6.78074230E-02 -6.17454502E-02 -6.24597290E-02 -1.17554516E-02
  1.81750630E-01 -5.03936608E-01  5.56215312E-01 -1.98897290E-01 -9.51706422E-02
 -1.63718578E-01  2.04071040E-01 -1.32384501E-02 -6.20321188E-02 -2.03883077E-01
  3.02294294E-02  4.54346683E-01  4.55937444E-02 -6.04567543E-02  9.82871134E-02
 -1.40839958E+00 -4.52789362E-01  2.46923506E-02 -4.89373892E-01  1.87950222E-01
 -1.26823620E-01  2.19173765E-04 -9.54074676E-02  1.30180638E-01  9.24719823E-02
  3.78191748E-02  6.44240699E-01  1.22001612E-01  4.76718661E-02 -2.39205913E-02
 -1.47322937E+00 -2.71890303E-01 -6.92285928E-01  3.75943729E-01  6.43724149E-02
 -1.37975187E-02  4.93592342E-02 -4.95190037E-02  4.01877112E-02  1.28657896E-01
  2.36743199E-01  2.07214481E-01  2.29573758E-02 -1.69071545E-02  4.31513024E-02
 -9.96546876E-02 -2.58773806E-01 -1.25388812E-02  6.49757766E-03 -9.21202397E-03
 -7.93956506E-02 -1.30762420E-01 -6.89389834E-03  4.01216589E-02  3.46613693E-02
 -1.87770346E-01 -1.97632651E-01  1.77684748E-02 -4.01439217E-02 -4.09714381E-02
  1.70777190E-02 -8.84375533E-03 -7.81098077E-02 -3.34426474E-02 -9.54679618E-03
  1.92091499E-01  3.35593526E-01  6.36778604E-02  5.30771190E-02 -3.49716588E-02
  2.15973987E-01  2.82960829E-01 -3.21022360E-02 -6.37404496E-02  9.76608296E-03
  6.27112990E-02  3.74760327E-02 -1.70279540E-02  5.59056909E-03 -2.03879772E-03
 -6.02028445E-02 -1.87394537E-01  5.09942001E-02 -2.74950514E-02 -6.61681083E-02
 -3.11802372E-02 -5.41521524E-01 -5.43292205E-02 -3.33265071E-03 -3.19602765E-02
  1.79584397E+00  1.28303755E-01 -1.09902382E-01 -4.73627174E-01  9.70407246E-03
  1.68892473E-01 -2.36721033E-01  4.91484882E-02  1.19358318E-02  1.95293188E-01
 -1.72767774E-02 -7.00676846E-02 -3.62724807E-02  3.45184860E-02 -2.93661902E-02
 -4.43299623E-02 -6.16732658E-01 -1.64858490E-02  1.42109377E-01  6.55323879E-02
  2.57279349E+00 -1.22588524E-01 -2.36433284E-01  1.66289899E-01 -1.82414543E-01
  4.02247838E-03  1.33151850E-01 -1.50957577E-01 -1.78766886E-01  8.86191107E-03
 -2.25809067E-02 -3.32944271E-01 -1.59475976E-02 -3.50092756E-03 -3.75968269E-03
  1.29569441E+00 -6.58466259E-02 -7.68308874E-01  1.75012684E-01  3.13993317E-02
 -5.30289592E-02  1.72367430E-02 -4.16547074E-02 -7.37147879E-02  1.06356592E-01
  4.31682779E-02  6.45639620E-01 -1.44394116E-02  2.99062234E-02  3.26564403E-02
 -2.14431149E+00  1.76176608E-01  2.90825546E-01  3.17413122E-01  1.75549832E-01
  9.31049868E-02 -2.14380357E-01  9.87310608E-02  6.87457130E-02 -7.09442109E-02
 -2.69999013E-03  7.21589875E-02 -4.71600215E-03 -7.36530860E-02  4.52675546E-02
  2.56143126E-01  2.95933606E-01 -1.33679677E-01  8.77876475E-02 -2.25215102E-01
  1.19129361E-01  1.53458196E-01 -1.49558804E-01 -4.09229694E-02  9.25675721E-02
 -2.72713756E-02 -4.17769446E-01 -1.11843464E-02  3.60489974E-03 -2.26298683E-02
  1.16714185E+00  6.09679095E-01  5.35553177E-01  2.44810583E-01  8.85265184E-02
 -3.76062963E-02 -1.01279266E-01  2.24322239E-02  1.30568501E-01  4.75348654E-02
  3.00829129E-02  4.11161004E-01  2.60661885E-02 -1.28415602E-03 -6.21691228E-02
 -1.78593975E+00 -4.89293687E-01 -7.73791619E-02  2.15690559E-01  5.87973316E-02
 -5.99749913E-02  2.01796016E-02  1.99604652E-02 -4.11624644E-03 -1.70230056E-02
 -2.56738105E-01 -4.29115124E-01  7.41560045E-02 -4.01521983E-02  1.85520049E-02
  1.31808240E-01  1.37834439E-01  1.53998491E-02 -1.63078996E-02 -5.56571420E-02
  2.15438443E-01  2.38562804E-01  3.02154557E-02  6.82010634E-02  8.75094055E-02
  1.10123967E-01  1.39210267E-01  1.96825570E-02  2.91183137E-02 -3.12095578E-02
 -3.45179593E-02 -5.93554374E-03  5.72988760E-03  8.21310723E-03 -9.84068217E-03
 -1.03625954E-01 -1.99244623E-01  5.58913222E-02  5.33561856E-02  5.23894523E-02
  2.08050905E-01  2.72077583E-01 -4.03009909E-02 -3.21502890E-03  1.16978953E-02
  7.03899978E-02 -8.82829495E-02  8.48817142E-03 -7.75528717E-03  3.21943500E-03
  1.96569001E-01  1.51668664E-01  5.74070566E-02  1.06699307E-01  2.83634330E-02
  6.05673391E-02  8.28245407E-01 -2.35124383E-02  7.43939257E-02 -4.58197786E-02
 -2.44255779E+00  2.44271441E-01  3.01957722E-02  4.62577218E-01  2.06314673E-01
 -1.05244398E-01 -7.07160138E-03  2.26944383E-01  9.36612654E-02  2.26984777E-03
  2.65564426E-01  2.81074146E-01 -2.33203672E-02 -8.05503005E-02 -2.05843367E-02
  1.45142502E-02  2.07152882E-01  8.06219033E-03  1.19671205E-02 -8.36550153E-02
 -8.78038113E-01 -3.02640681E-01 -4.34053536E-01 -6.89184417E-01 -1.23982697E-02
  5.94239372E-02 -2.72605854E-02 -9.11095498E-02 -1.29248746E-01  9.04286630E-02
  1.60008099E-02  1.07328449E-01  2.27435806E-02  1.09433210E-02 -7.21913183E-02
 -6.85885866E-01 -9.13440871E-01 -4.80896526E-01  2.18959494E-01 -1.57137691E-01
  1.32220523E-02  1.70599348E-01  4.02127888E-02  6.84367126E-02 -2.86572038E-02
 -6.94635885E-03 -2.00448527E-01  1.48331753E-01 -6.31501872E-02  3.80609979E-02
  8.85050259E-02 -1.20856188E-01 -9.44646551E-02 -5.01024708E-01  6.37855454E-02
 -6.90282028E-02 -8.09823183E-03  1.26111654E-01 -8.33570384E-03 -5.60130994E-02
 -2.31981327E-02 -3.80778230E-01 -8.03206960E-03  4.65183440E-02  4.75539715E-02
  2.81475154E-01  3.12685243E-01  8.48417326E-01 -1.10335380E+00 -6.45613940E-04
  7.32374019E-02 -1.50675014E-01 -1.89522079E-01  6.65718520E-03 -1.70823821E-02
  4.03989666E-02  5.19885168E-01 -2.71000562E-02 -6.00739230E-02  9.86333981E-04
 -1.35439504E+00 -1.16857699E-02  1.79188041E-02  4.86911133E-02 -1.18753500E-01
  1.16933272E-01  8.53340988E-02 -4.29514685E-03 -1.76392976E-01 -3.18366579E-02
  4.11248127E-02  5.24714846E-01 -4.73938332E-02 -4.57354287E-02  1.45251478E-01
 -1.49655834E+00  2.51052218E-01  7.21255374E-04 -9.40901454E-01  1.62824178E-01
 -1.08054827E-01  2.73962893E-02  6.12318811E-02  1.01033755E-01 -6.74219165E-02
 -6.84237407E-02 -9.60436975E-02  3.70396875E-02  6.92613382E-03 -8.02259075E-02
  1.43142613E-01  2.36106823E-01 -6.42149692E-02 -4.73477675E-02 -5.24926603E-02
 -1.34604965E-01 -1.71139072E-01 -1.39691268E-02  8.27709893E-04 -2.19275406E-03
  3.20352314E-02  1.86706336E-01  3.52575858E-02  2.42869733E-02 -5.52644799E-02
  1.14768610E-01  1.63399806E-01  8.66391834E-02  5.42297650E-02  4.49659271E-03
  1.11821720E-01  2.71376999E-01 -3.30619042E-02 -3.34318873E-02 -3.19700438E-02
 -7.69212523E-02 -2.14213137E-01  1.25441430E-02 -3.64482145E-03 -5.42076962E-03
  2.64842093E-01  4.92767531E-01 -4.62855023E-02  2.08100705E-03 -9.97278004E-02
 -2.30733017E-01 -1.32527320E-01  5.49353095E-02  1.12102042E-01  3.23145702E-02
 -8.93776703E-02 -1.17692990E+00  1.84921275E-02 -5.85297284E-02  6.57251081E-02
  3.85885157E+00 -1.67869776E-01  4.92211941E-01 -7.56160568E-01  1.40244260E-01
 -1.53877938E-01 -1.17693427E-01  2.57345794E-01  1.20933212E-01 -8.76325060E-03
 -3.23931099E-01 -2.81869144E-01 -5.09017683E-02 -7.60996560E-02 -4.94832433E-02
  3.39354456E-02  4.99105960E-01 -4.04328526E-02 -1.95433079E-01 -8.40302324E-04
 -2.44374148E+00  2.71804318E-01  1.17023179E+00  4.80693718E-01 -7.13375254E-02
  2.89957090E-02  2.41214810E-02  2.93012742E-02 -5.44717243E-02 -6.22342070E-02
  3.60481818E-02  6.12024358E-01  1.13662394E-01 -9.67222163E-02 -1.34468410E-02
 -1.33066315E+00  2.38182426E-01  7.12134882E-01  5.60948917E-02  1.07333823E-01
 -1.18704315E-01  1.35237917E-02  7.52483696E-02  9.69992556E-02 -5.75390770E-02
 -2.46970170E-02 -2.07140764E-01 -2.56959266E-02 -1.29140220E-02  1.33113103E-01
  1.31329793E+00 -7.43075778E-01  7.21264361E-01 -3.19730320E-01  2.28373877E-03
 -7.64685258E-03 -2.64361196E-02 -3.72828748E-02 -7.16098479E-05  1.63115076E-02
  5.81329245E-02  6.85024010E-01  5.81774244E-02 -4.78772474E-02 -8.56024004E-02
 -1.74862710E+00 -6.05401446E-01  1.57138046E-01  9.43937793E-01 -4.46678474E-02
  6.88719883E-02  1.93444200E-02 -1.76061986E-01  2.52480678E-02 -7.80582167E-02
 -5.69839776E-02 -8.36240783E-01 -9.91092835E-03  1.70335324E-02 -7.81278787E-02
  2.13460024E+00 -1.18609923E-01 -6.81576666E-01  3.55172092E-01 -1.09323206E-02
 -7.89195319E-02 -6.77387686E-03  5.36126420E-02  3.44335557E-02 -7.21889284E-02
 -6.55554747E-02 -9.04263071E-01 -2.31892062E-02  4.36772085E-02  9.41749739E-03
  2.87088051E+00  3.49130401E-01 -8.22806580E-02 -1.52338969E-04 -9.94361720E-02
  2.96232632E-02 -6.88559044E-03 -6.87715358E-02 -1.14713329E-01  2.25644957E-01
  5.47773565E-01  7.82750564E-01  2.63706348E-02 -1.49038649E-02  6.75767650E-02
  6.76823659E-02 -1.66123297E-02 -3.17998091E-02  2.47133711E-03  2.33880455E-03
 -2.33066347E-01 -3.01598917E-01 -6.18666573E-02  3.13016156E-02 -3.55979681E-03
  8.36348267E-02  2.54831098E-01  3.44468657E-02  4.14288467E-02 -3.31835157E-02
 -1.32189262E-01 -1.79415192E-01  2.15245008E-03 -5.73516350E-03  1.60618981E-02
 -2.91368000E-01 -4.79357704E-01 -2.81211976E-02 -2.00863911E-02  4.96413190E-02
 -2.52045854E-01 -3.00362849E-01  4.90035772E-02 -1.46085835E-01 -2.54675934E-02
 -2.22967631E-01 -2.58082610E-01  2.72103745E-03  6.09972823E-02  2.76222803E-02
 -1.40980873E-02 -5.93182537E-02  8.38838676E-03  4.78985907E-02  4.45595314E-02
 -2.43059090E-03 -3.95996895E-02  2.63423250E-02  3.81996334E-02 -2.97399592E-02
  1.78164548E-01 -7.30295916E-02 -2.36268586E-01  5.38274109E-02  1.65639287E-01
 -1.34209453E-01 -1.19770918E-02  2.16227963E-01  4.57280105E-02 -5.44487115E-02
 -9.51580783E-02 -1.08977831E-01 -4.94995878E-02 -1.04999098E-01 -6.98204131E-02
  4.15476851E-03  1.69065181E-01  3.40928141E-02  1.55727376E-01 -7.34980882E-03
  3.10062567E-01 -1.14234065E-01 -9.59858351E-01  3.88371627E-01  4.21288466E-02
 -9.65703258E-03  9.50642219E-03  4.90686583E-02  1.08405696E-01 -9.83330354E-03
  2.00535551E-02  2.72933972E-01 -3.63263282E-02 -6.70932090E-02  4.37616523E-02
 -1.80455795E+00 -5.66862962E-01  4.58579932E-01 -3.46302586E-01  2.27174097E-01
 -5.28544375E-02 -1.39900822E-01  1.45380236E-01 -7.69399083E-02 -2.34943644E-02
 -6.41175690E-02 -9.15420369E-01  1.57607678E-01  1.88242037E-01 -1.05711936E-01
  1.59869706E+00  5.17679581E-02 -7.34789503E-01  5.75547262E-01 -7.16518567E-02
 -7.06077575E-02  1.08844715E-02  1.37283822E-01  6.77291763E-02 -5.43109429E-02
 -6.08339695E-02 -8.34161801E-01 -2.05681061E-02  2.52145365E-02  1.09513096E-01
  2.93923885E+00 -7.90850168E-01 -5.52075251E-01 -6.94034707E-01 -1.97743891E-01
  7.05780783E-02  7.55770213E-02 -4.91114792E-02  4.79005148E-02  2.65116003E-02
  5.69065732E-03 -8.26267110E-02 -3.44283704E-02 -1.10536461E-01 -1.24934641E-01
 -2.71212486E-01 -2.81329129E-01  1.21426706E-02  9.75948489E-02 -1.60075272E-01
  1.32168834E-01  1.45384900E-02 -5.33896486E-02 -1.41322870E-01  2.07911099E-02
  3.20538914E-02  4.05878785E-01  8.54614376E-02 -5.18822121E-02  1.40983494E-01
 -3.65118771E-01  2.81838965E-01  1.81294914E-01 -5.77860956E-01 -5.29222238E-02
  1.60355176E-01 -2.80544252E-02 -8.36083932E-02 -1.14807252E-01  2.28033610E-01
 -2.75328263E-01 -3.78732424E-01  2.43083470E-02 -5.10656497E-03  5.43161567E-02
  1.42400726E-01 -6.31162500E-02  3.51583568E-02  2.44065913E-02  1.49277455E-02
 -7.21681502E-02  1.87436727E-01  4.88477753E-02 -2.87471331E-02  2.69500911E-02
 -3.48942744E-01 -4.32999720E-01 -7.22041233E-02 -3.94059028E-02  6.23735094E-02
  3.12549618E-02  1.22918871E-01  7.35373573E-02  1.78160392E-02 -4.81351503E-03
  8.71277628E-03  3.09243000E-02 -6.97780612E-02 -3.57602753E-02  2.53145954E-03
  3.65134610E-02 -1.53837723E-01  7.62904517E-02 -6.31333044E-02 -4.87328560E-02
  2.35871756E-01  2.67115824E-01 -2.97943535E-02  4.88470712E-02 -9.40299188E-03
  4.81544351E-01  5.56507064E-01 -6.37835765E-02  2.04282240E-02  9.81925754E-02
  4.95245640E-02  5.95557192E-01  1.65601586E-01 -1.41660899E-01 -4.39971629E-02
 -2.14102405E+00 -1.37296040E+00  2.61295836E-01  4.84037617E-01  1.08334507E-02
 -4.04312518E-02  7.35367303E-02  6.67165043E-03  1.95012098E-02 -5.58934234E-02
 -1.21716913E-01 -2.90387660E-01 -3.48251462E-02  4.17000598E-02 -3.66322904E-02
  9.12883572E-03  1.12700858E-01 -1.56209372E-01  1.77223025E-02  1.13051581E-02
 -6.14907769E-01  1.45031527E-01  1.36667602E-01  9.05085002E-03  1.27433367E-01
 -1.00600962E-01 -3.75560819E-02  6.44529640E-02  9.38156292E-02 -1.04491967E-02
  1.65529870E-02  3.29995725E-01  1.54196200E-01 -1.20827885E-01 -3.57241044E-02
  7.13136599E-01 -1.24007610E-01 -6.06735382E-01  1.14417094E+00 -4.44538868E-03
 -1.22782037E-01  1.67131137E-01  9.41499338E-02  1.17822889E-01  9.73232779E-02
  7.03598030E-03  1.63455795E-02  1.67350570E-01  2.03575469E-02  1.03305143E-02
 -1.16052358E+00 -9.92791532E-02  1.60369851E-01 -3.61007563E-01  1.51493253E-01
 -1.86444435E-02 -1.74003510E-01  7.84778466E-03  4.26721799E-03 -1.14127309E-01
  2.61542908E-02  1.91091630E-01 -9.73116510E-02 -2.64559759E-02  5.93021051E-02
 -1.23658508E+00  1.67214228E+00  1.09095655E-02 -4.04212155E-03 -3.40991330E-02
 -2.88173378E-03  2.95915220E-02 -1.28054756E-01 -6.98602845E-02 -1.27233531E-02
 -4.78727732E-02 -7.33472683E-01  1.54209399E-01 -7.72080207E-02 -1.23421453E-01
  1.57294232E+00 -2.85570706E-01  2.25532392E-01  3.99966422E-01  4.17023054E-02
 -1.89555184E-01  7.66611743E-02 -1.81590966E-01 -2.15058041E-02  1.45533302E-01
  2.27343885E-02  3.14591065E-01  1.10218888E-01 -6.88426120E-02  1.12848764E-01
 -6.58519298E-01 -2.82505399E-01 -1.57521141E-03 -6.99114840E-01 -1.41868861E-01
  2.53629350E-01 -7.33317467E-02  1.27500696E-01 -9.92901989E-02 -3.76952742E-01
  1.50367991E-01  1.29596113E-01  3.33161139E-02 -1.56096216E-02 -4.44651990E-02
  3.63534487E-01  3.96405458E-01  2.18336895E-02  5.46320853E-02 -2.93204915E-03
 -4.78521893E-02  2.54934467E-02 -4.05012338E-02  5.18093858E-04 -1.55201508E-03
  8.81140461E-02  2.46897365E-01  3.45007431E-02 -5.46816697E-03 -7.74957430E-02
 -1.91286070E-01 -5.49611362E-02 -5.89941555E-02 -3.90624841E-02  1.51952806E-02
 -1.81740997E-01 -3.43417855E-02  7.29466051E-02  6.82084092E-02 -3.68627584E-02
  2.88683662E-02 -2.15905581E-01 -1.21449550E-02  1.65668741E-01 -2.40270616E-02
  1.00248424E-01  5.82065612E-02  4.53313576E-02 -1.65139165E-01 -7.10813836E-03
  2.24701787E-01  2.37083693E-01 -6.26860600E-02 -6.50520989E-02  4.69913750E-02
 -1.52051556E-02 -1.44939618E-01  7.75069666E-02  3.65611820E-02 -3.51887964E-02
  8.71157586E-01 -1.12020825E+00  4.60324961E-01 -2.95297400E-02 -5.77004173E-02
  9.13645664E-02 -3.19594389E-02 -8.56832198E-02 -5.46811800E-02  6.37266730E-02
 -3.30210035E-01 -3.51372641E-01 -3.34789872E-02  8.19792125E-02 -5.18411233E-02
  1.99226836E-02  2.43364973E-01  6.11926053E-02  2.33728681E-02  3.96370386E-02
 -6.43392131E-01  3.84034368E-01 -8.16141723E-01  2.08003820E-01  1.01308694E-01
  3.75182829E-02 -1.10018725E-01 -2.61135658E-02 -6.35779149E-02  1.60057565E-01
  2.08865660E-02  3.09760211E-01  3.89237219E-02  1.19359040E-01 -6.15002411E-02
 -2.29657236E+00  3.17217560E-02  4.74488728E-01  2.52578446E-01 -2.00066549E-02
  4.65253090E-02 -4.61850937E-02 -1.46858531E-03  7.92736229E-03 -3.73032032E-02
 -3.78634686E-02 -4.13614667E-01  1.56788285E-02 -4.26984801E-02 -5.78733999E-03
  1.33602665E+00 -3.36613834E-03 -1.06281539E-01  5.28030708E-03 -5.76549493E-02
  3.51719903E-01 -3.31190589E-01 -2.57925773E-01  4.57076341E-02 -4.13870616E-02
 -3.85123805E-02 -5.62073508E-01  5.84598581E-02  7.83366559E-02 -2.14928266E-02
  1.93909915E+00 -9.49619362E-01 -7.29447752E-01 -2.32853197E-02 -5.64414428E-02
 -6.56487116E-02  9.63563298E-02  1.16302387E-01  3.77451373E-02 -4.18746228E-02
  4.37844931E-02  5.29661044E-01 -2.91232630E-02 -6.57696633E-02  9.83225955E-02
 -1.41240858E+00 -2.28530219E-01  1.98867140E-01 -6.04624402E-01  5.58253758E-02
  5.35155258E-02 -5.30363470E-02 -2.68962147E-02 -4.27937984E-02 -1.00958346E-02
 -5.74732677E-02 -7.99034391E-01 -2.47023741E-02 -5.06218057E-03 -1.64824779E-02
  2.89555461E+00  6.66133006E-01  1.81480218E-01  1.03506995E-01 -1.46561251E-01
  1.59106207E-01 -4.75215420E-02  3.85886124E-02  1.18747145E-02 -1.61937405E-01
 -1.19200654E-01 -1.64753951E-01  9.65627883E-02 -1.48580427E-02 -3.87709819E-03
  1.54329520E-01  2.55078089E-01 -2.02047333E-02  7.47153957E-02  8.50265821E-02
 -8.72975315E-02 -1.39145675E-01 -8.23451532E-02  1.60228502E-01  1.32064203E-01
 -1.73988572E-01 -1.18150272E-01  1.20641454E-02 -1.88872987E-01 -1.14338160E-01
  5.81428647E-02 -9.04573652E-02 -4.42048542E-05  1.03986235E-01  4.58544994E-03
  2.39117750E-01  2.76372954E-01 -3.05718256E-02 -4.05934694E-02 -1.14562701E-01
 -2.39253818E-01 -2.04336864E-01  7.47962379E-02  9.34742366E-02 -1.07116398E-02
 -1.13526429E-01 -1.19319849E-01  3.30434378E-03 -6.32349594E-02  1.47722238E-02
 -7.11731120E-02 -1.13979634E-01  3.62461274E-02  4.24401667E-02 -2.41002453E-02
  2.94221088E-02  3.33413874E-01 -1.31159969E-01 -7.19845994E-02  1.09815781E-02
 -1.51876135E+00  5.86135256E-01 -5.64202271E-01  9.66359144E-02  9.66268802E-02
 -1.27420333E-01  4.66329811E-02  9.17302095E-02  1.22754644E-02 -1.33185969E-01
  2.17471565E-01  3.28143434E-01  2.09767771E-02 -1.12153449E-01  1.44947235E-02
  4.66621565E-02  5.65559369E-01  1.49376952E-02 -6.24296028E-03  4.29234674E-02
 -2.15678307E+00 -4.87510165E-01  9.84608414E-02  2.49479897E-02  1.41579222E-01
 -3.22024412E-02 -8.63510579E-02 -1.24195687E-01  1.03966867E-02  9.11326203E-02
 -1.06339434E-02 -1.32150100E-01 -2.63498086E-02  3.69173726E-03  2.72595495E-02
  5.73237068E-01 -1.05284259E-01 -6.42247514E-01  2.53220453E-01  1.38750604E-01
  4.22396921E-02 -1.61189357E-01 -7.76489874E-02 -9.91943338E-02  2.92582663E-02
  4.65881121E-02  6.44168780E-01 -9.40860374E-02  9.15564886E-02 -1.09571122E-02
 -2.04550314E+00  5.66902170E-01 -3.08096079E-01  6.64026148E-01  8.34540666E-02
  4.13594805E-03 -5.62087599E-02  6.46510665E-02  3.22388705E-03 -5.40333089E-02
  2.32584271E-02  3.47556314E-01 -2.50197749E-03 -9.39600511E-02  1.45864673E-04
 -8.75985342E-01  5.84946602E-01  8.58688766E-01 -4.07053615E-01 -1.26554653E-01
 -1.14447589E-01  2.71575752E-01  3.86362248E-02 -8.88201294E-02 -1.08174087E-01
 -6.09644292E-02 -7.26378543E-01  1.24247334E-02  7.05064069E-03  5.10620761E-02
  2.74819420E+00 -3.87912988E-01  3.66304655E-01  3.15150435E-02 -2.28549150E-01
  2.70851825E-01 -8.52682284E-02  1.46043261E-01 -2.24111685E-01 -2.04840498E-01
  8.21152983E-03 -3.22914532E-02 -2.75516767E-02 -2.39057913E-02 -1.74374056E-02
 -2.29026977E-01  2.82812418E-02 -2.23603628E-01 -1.23643128E-01  9.80240782E-02
 -3.64911089E-02 -4.39986172E-02 -3.52550338E-02  4.52395260E-02 -7.77428075E-02
  3.22880304E-01  1.99954818E-01 -9.32185671E-02  4.52713078E-03 -9.69404683E-02
  1.36491535E-01  1.88449144E-01  1.92911002E-02  6.91684753E-02  2.14022954E-02
  3.38074893E-01  4.16727031E-01  1.71886803E-01  4.27725468E-02  9.84156720E-02
 -2.46355204E-02 -8.86599878E-02 -3.94950916E-02 -7.96389352E-02  1.59569934E-02
 -2.76355017E-01 -3.39706130E-01  1.13088968E-01  1.70317255E-01  1.58234887E-02
 -1.46854457E-01 -1.18381471E-01 -1.28051377E-01 -1.07543567E-01 -4.14872631E-02
 -4.73733692E-03 -2.42453993E-02 -1.45997343E-02  3.75123640E-02  3.70671813E-03
  3.17329866E-02 -4.07345181E-03 -3.24463989E-02 -1.61370026E-02 -4.79942043E-02
 -1.13787239E-01 -1.73223849E-01 -2.25962579E-03 -6.63392516E-02 -5.63429200E-02
 -2.06926107E-02 -2.39474823E-01  4.21242070E-02  4.24262563E-02 -1.28849352E-01
  1.78509246E+00  4.33539785E-02  1.12225865E-01 -1.21302376E-01 -3.31974127E-02
  2.11033060E-01 -1.49100001E-01 -2.10048548E-02  9.26469848E-03  1.05171500E-01
 -5.04209863E-02 -1.93369932E-01 -3.81663428E-02 -5.96819973E-03 -1.23104651E-02
 -1.56485910E-02 -2.93888924E-01  1.04589271E-02  2.88477525E-02  7.25986468E-03
  1.03817449E+00  2.60805382E-01  1.89994598E-01 -2.77456508E-02  4.65386332E-02
 -6.99771924E-02  2.35388499E-02  1.47430543E-02  2.34802928E-01 -9.82506351E-02
 -1.72941530E-02  7.53483006E-02 -1.17934082E-02 -1.68307430E-01  2.41545103E-02
  1.13010829E+00  4.86132815E-01  3.25127734E-01 -2.69144749E-01 -2.65735776E-01
 -4.73335221E-02  2.90737331E-01 -1.91825703E-01  9.74915217E-02  1.03465874E-01
 -4.86310402E-03 -2.16206534E-01  2.81507503E-02  3.58661579E-02 -9.96699935E-02
  5.69479393E-01 -1.16019075E-01 -1.58465216E-01  3.62085330E-01  9.49186431E-02
  1.78674704E-01 -2.79913376E-01 -1.13751658E-01 -1.29252766E-01 -6.33047576E-02
  2.66661713E-02  3.32325589E-01 -3.68062692E-02 -5.76486657E-02 -3.80511855E-03
 -1.08203090E+00  2.54051363E-01 -1.66785193E-01  5.60374681E-01  1.69202513E-01
 -3.85803315E-02 -1.43013922E-01 -7.12578689E-02 -3.45197219E-02  9.39339753E-02
 -1.87218644E-02 -5.62728451E-02  3.83376897E-02 -2.02906636E-02  7.11272678E-03
 -1.42027340E-01 -6.69210487E-02  2.60732995E-01 -2.17250781E-01 -1.73129367E-01
  7.38134882E-02  3.36741522E-02 -7.32509103E-02 -8.89307263E-02 -1.94966012E-02
  1.06782702E-02  3.30902181E-01  1.05680656E-01  1.40650601E-01 -1.31831003E-02
 -5.86050897E-01 -5.06216192E-01 -1.80801456E-01  5.16950792E-01  8.62054553E-02
 -1.09712369E-01  2.05835059E-02 -1.86705129E-01 -6.43126455E-02  1.20496849E-01
  2.58515072E-02 -9.95233613E-02 -3.69000418E-02  8.53847967E-05 -1.00125819E-03
 -2.10727649E-01 -2.73344935E-01 -1.22351936E-01 -8.87574110E-02 -8.98640109E-02
  8.07794947E-03  7.41037758E-02 -1.25170411E-02  1.06439227E-01  1.30724005E-01
 -2.35494039E-02 -1.91648425E-01  6.17657875E-02 -1.88581565E-01 -1.21165022E-01
 -1.38173935E-01 -2.50037381E-02  5.26142292E-02  9.47188590E-02  2.90897949E-02
  2.32805378E-02  1.24503071E-01 -1.00145982E-01 -6.83012520E-02 -8.27464437E-02
  2.01747645E-01  2.11145368E-01 -1.37108665E-01 -1.05924069E-01  2.11335879E-02
 -1.29021998E-01 -1.88807938E-01  3.41546682E-02  1.93841902E-01  9.83470828E-02
  1.67866565E-01  1.55303680E-01 -2.92495077E-02  2.45965028E-02  8.01850349E-02
  9.96689938E-03  3.03536356E-01  6.49758984E-02  1.15853257E-01 -4.48499634E-02
 -7.09822021E-01 -5.13618579E-01  1.69919605E-02  2.26944018E-01 -1.69552020E-02
 -3.27439800E-02  5.06718099E-02 -6.39065079E-02 -3.66581577E-02  6.09150000E-02
 -1.04649012E-01 -1.08150712E-01 -1.33093951E-02  3.84681636E-02 -4.84114810E-02
 -1.24252495E-02 -2.65244126E-01 -2.39392866E-01  1.03986966E-02  1.84923629E-01
  6.84455613E-01  1.23384722E-01 -1.28663008E-01 -2.06664141E-01  1.49877986E-01
 -1.28842086E-02 -1.30265470E-01  2.55056660E-01 -1.86636371E-01 -1.02291620E-01
 -8.43881361E-04 -1.65418389E-01  4.47551308E-02  3.49274482E-02  3.55970799E-02
  7.37453940E-02 -1.64612617E-01  2.17590242E-01 -4.34882487E-01 -3.15137805E-02
  5.32179226E-02 -1.42206660E-02  2.07596289E-01  1.67696051E-02  3.58463295E-02
  6.12452687E-03  4.66719807E-01 -3.59781970E-02 -1.52274966E-01 -1.31073858E-01
 -1.25525646E+00  4.23055263E-01  4.01744018E-01  1.26471457E-01 -5.84944716E-03
 -8.23043537E-02  1.84878207E-02 -2.64986286E-01 -1.20320018E-01 -1.40371465E-01
 -1.31805581E-02 -4.53553640E-01 -9.42269155E-02  1.11679266E-01 -6.54810950E-02
  1.63439552E+00  1.00403905E-02 -6.40843791E-01 -5.02904082E-02  2.60367974E-02
  9.37272253E-02 -9.53406268E-02 -5.45291226E-02 -1.61229088E-01 -1.31462060E-01
 -1.27470091E-02 -2.35804352E-01  2.50951868E-01  1.40475165E-01 -2.64928789E-02
  6.54082863E-01 -9.42442403E-02  4.69765795E-02  1.79571041E-01  2.28061132E-01
 -1.68639638E-01 -6.34045116E-02 -5.59680678E-02 -2.27906108E-01 -2.24666749E-01
  1.68317855E-02  2.65680555E-01  2.22998458E-02 -1.31968324E-01 -3.19199415E-02
 -6.89505027E-01 -9.79340490E-02  1.62803344E-01  3.42864064E-01  4.17601796E-02
 -5.39223032E-02  8.56168982E-04  1.92435826E-01  7.35722974E-02  1.60742953E-01
 -1.94070123E-01 -8.59992259E-02 -1.02978860E-01  5.73990644E-02  6.26016250E-02
 -1.10720697E-01 -1.93769766E-01  1.70246152E-02 -8.48258608E-03  4.00235147E-05
  9.97878727E-03  9.46944200E-02 -1.38393615E-02 -1.02871747E-02  7.78907984E-03
  2.48546952E-02  3.20329730E-02 -2.86906269E-02 -8.24049990E-02 -3.25509465E-02
 -1.69972020E-02 -7.54218384E-03  8.16639581E-02  9.72924378E-02  2.76092584E-03
 -9.48243743E-02 -3.09851686E-02 -6.87158400E-03  1.61728675E-02  4.87169201E-02
  1.40172489E-01  1.75837533E-01 -4.48584367E-02 -1.05257582E-01  1.27023800E-02
  3.06494923E-02  2.08327497E-02 -3.32147883E-02  1.08900137E-02 -2.74799062E-02
  8.91013008E-02  8.40405602E-02 -3.02089014E-02 -4.00376886E-02 -1.41668684E-02
  1.33995873E-02  2.28756986E-01 -6.96622378E-02 -1.48034759E-01 -3.52588969E-02
 -1.07545830E+00 -1.03954111E-01 -2.80378246E-02  2.36579802E-01  3.98934529E-02
  4.09455956E-02 -9.70438251E-02  1.24758920E-02 -7.79889092E-02 -1.56415576E-01
  1.33278220E-02  6.89627394E-02 -1.02275388E-02 -4.93745856E-02 -1.50159528E-02
  1.23101446E-02  4.70375088E-01 -2.94482549E-02  1.16976948E-01 -1.97131239E-01
 -1.53128257E+00 -5.34374459E-01 -8.05473827E-01  1.41340190E-01 -1.18372058E-01
  1.09877134E-02  6.66581810E-02  8.31317768E-02  9.52557824E-02  1.96304377E-01
 -1.30099851E-02 -3.07019322E-01  1.39763629E-01  1.56541277E-02  3.19603600E-02
  1.78988465E+00  2.37843730E-01 -1.52795399E-01  1.92765640E-01 -5.12740181E-03
  5.35266799E-02 -5.53920720E-02  2.85952619E-01  5.37347121E-02 -1.03299358E-01
  5.25786078E-02  4.06404222E-01 -2.63384210E-02  1.08415926E-01  7.06494240E-02
 -1.74687858E+00  2.03493138E-01  2.61777644E-01 -2.78016635E-01  2.94461556E-02
  2.93468986E-01 -2.51622631E-01  7.14111193E-02  2.55357859E-02 -6.89680589E-03
  7.69768743E-03  3.00051718E-01 -7.19648868E-04  8.16764547E-02 -1.72786088E-01
 -1.22926717E+00  1.06985343E+00 -2.62629852E-01  5.14703410E-01  1.11736395E-02
  1.50035301E-01 -1.56853824E-01  1.00849130E-01  9.31146144E-03  1.47117942E-02
 -3.21653013E-02 -4.91963204E-01 -1.13654189E-01 -9.54108408E-02  4.42188991E-02
  1.98876384E+00 -1.38910548E-01  5.18281692E-01  1.29792390E-02 -5.88637200E-02
  5.10124410E-02  3.61935784E-02  1.03366080E-01  1.88095454E-01  1.16289255E-01
  2.24501318E-02  3.06366457E-01  8.21744374E-02 -2.04543496E-01  2.32692439E-02
 -5.51764956E-01  1.19647018E-01  1.69329826E-01 -3.76519843E-01  1.63344398E-02
 -2.05655088E-02  2.09088322E-02  1.63619012E-01  1.19447772E-01  2.17003376E-01
 -1.28371540E-01 -1.04420440E-01 -7.99254101E-02  5.27525822E-02 -3.46962533E-02
 -2.06063104E-01 -1.17433073E-01  9.26284251E-02 -3.33708894E-02  3.09978994E-02
  6.94702382E-02  2.05667131E-02 -1.09605496E-02  1.02499562E-01  1.07759221E-01
  2.91934698E-01  1.03596943E-01  8.17313656E-02 -8.75111932E-03 -6.45674575E-02
 -2.21141808E-01 -2.99006177E-01 -8.74904040E-02  7.91201549E-02  3.91107101E-02
 -2.11687576E-02 -5.35753239E-02 -1.03504258E-02 -3.03762625E-02 -3.63297215E-02
 -3.97624578E-02 -4.41277533E-02  3.67028201E-03 -8.40706334E-02 -1.05323590E-03
  2.33707418E-01  9.13315559E-02 -5.71048632E-02 -3.40038383E-02 -8.58331933E-02
  2.13249149E-02  1.68059618E-01 -2.64740934E-02 -3.98019545E-02  5.14405812E-02
 -1.53616726E-02 -5.63388967E-01 -1.08252203E-02 -7.13650072E-02  1.97107130E-01
  1.36130674E+00 -2.04526090E-01  3.80116838E-01 -1.01864569E+00 -2.59141157E-01
 -2.42378521E-03  2.72854125E-01 -4.14446935E-02 -3.51860802E-03 -8.23653953E-02
 -4.02978917E-02  6.21607453E-02  1.85048156E-02  3.45510587E-02  7.06374144E-02
  7.05617005E-04  1.36867717E-01 -1.80799862E-01  1.05305162E-01 -1.45794355E-01
 -2.18610805E-02  4.92299847E-01  1.03739551E-01  1.45504566E-01 -1.73287021E-01
 -1.86697442E-01  3.52567079E-01  2.68934757E-01 -2.11841815E-01  1.34222784E-01
  1.18215939E-02 -7.22845327E-02  1.35708143E-02  9.75084545E-02  1.60058364E-02
  6.60033547E-02  1.72194461E-01 -2.91044103E-01  1.82629080E-01 -1.29547121E-01
  1.38927911E-01  6.10855540E-03 -8.98115755E-02  3.62664453E-02  1.24191284E-01
 -2.64110300E-02 -4.39909333E-01  4.54800008E-02  2.18887036E-02 -1.44259837E-02
  1.38034545E+00 -2.66775777E-01 -2.98540606E-01  7.55511432E-02  3.10632620E-02
 -4.13465475E-02  1.14545806E-02 -1.54028534E-02 -1.35783163E-02  2.56175327E-02
  1.67521289E-03  2.51058184E-01 -9.69180866E-02 -1.00855173E-01  6.45431571E-02
 -8.02291912E-01 -2.44470451E-02  2.36833181E-01  1.14620258E-01 -4.10800054E-02
 -9.25390460E-02  1.31907491E-01 -6.30690867E-02  6.95145380E-03  1.31403094E-01
  2.38305248E-02  2.03751535E-01  4.04226675E-02  2.98463044E-02 -2.94793964E-02
 -1.04795449E+00 -1.09467923E-01 -2.50733984E-01 -8.68727557E-02  4.80694224E-02
  4.21831156E-02 -7.47819963E-02  4.16004176E-02 -1.06539396E-01 -9.54817673E-04
 -4.26376555E-02 -5.72470942E-02  1.32990960E-01 -1.52799979E-01  4.33646656E-02
  6.43715009E-01 -3.48026199E-01  1.23127482E-01 -7.47547854E-02 -1.40544802E-01
 -1.07209762E-01  1.57810902E-01  3.16289026E-01 -1.87030024E-01  3.31969251E-02
  1.16144758E-01  6.49943823E-02 -5.56983206E-02  6.86004656E-03 -7.58170086E-02
  1.05795675E-01  9.63811644E-02 -3.78886722E-02  6.22973608E-02  3.97293999E-02
 -4.64992804E-02 -4.27308146E-02 -3.19653518E-03  6.27981797E-03 -1.45910298E-03
 -1.55887432E-01 -8.53626258E-02 -2.59470558E-02 -4.13440463E-02  1.19149083E-02
  1.68051911E-01  8.99296217E-02  1.51236671E-01  1.56951552E-02 -5.30996398E-02
  8.77994151E-02  1.89802903E-02 -9.19005403E-02 -6.19031269E-02  2.97422176E-02
 -1.85485902E-01 -8.03691475E-02  7.65054933E-02 -6.87869721E-02  1.74249323E-02
 -2.84522578E-01 -7.07885873E-02  1.14657542E-01 -3.85674402E-02  3.64038967E-02
  9.19092749E-02 -1.11068077E-01  3.80547538E-02 -1.85527913E-03 -4.05831477E-02
  1.74793002E-02  4.33968077E-02  4.57715980E-02  1.88372372E-01  5.23661292E-02
 -6.89688195E-02 -1.04785424E-01 -2.31284546E-01  3.67402447E-02 -5.94574318E-02
 -2.07238113E-02  1.17440010E-01  1.80379421E-02  9.83347010E-02  2.81848383E-01
  7.51524292E-02 -6.38290716E-02  5.07264715E-02  1.12611181E-01  1.02918662E-01
  3.31549443E-02  8.56579331E-02 -7.33677492E-02  9.13827033E-03 -1.45684812E-01
 -7.34213751E-01 -1.49600376E-01 -1.15400093E-01  4.92164680E-01  1.35440542E-01
 -1.05636678E-01 -2.48007559E-03 -9.40539974E-02  1.53354314E-02  2.48266203E-01
  1.95212653E-03  1.38919561E-01  5.44614119E-02 -1.93981907E-02 -1.84209039E-02
 -3.99456243E-01 -3.16443796E-01  1.65981272E-01 -1.50571557E-01  8.88303802E-02
 -3.65621759E-02 -7.15853281E-02  1.52624557E-02 -1.76759687E-01 -2.53192294E-01
  1.69294609E-04  6.47850677E-02  6.60932228E-02 -8.90377607E-02 -9.65422035E-02
 -1.95260085E-01 -7.53443036E-02  5.03944524E-02  4.14393389E-01  1.84375511E-01
 -2.15061262E-01 -1.96327975E-02 -9.61342006E-02 -1.77780974E-01 -5.86738028E-02
 -3.23568527E-03 -5.95894796E-02 -1.18592913E-01 -5.59587729E-02  1.44343393E-01
  3.41317996E-01 -2.35255597E-01  2.36691305E-01 -3.36506461E-01  2.26012961E-01
 -3.27636248E-01  1.01649371E-01  7.82787953E-02 -9.12163137E-02  2.11423364E-01
 -3.81058823E-02 -2.19802121E-01  5.20235340E-02  6.08862160E-02  7.12131602E-02
  1.14371544E+00 -3.49263588E-01  4.82616313E-02 -2.69408926E-01  1.15731125E-01
 -1.82445127E-01  8.67161947E-03 -9.70744874E-02 -1.84562920E-02 -1.19515386E-01
  4.98086760E-03  3.50223162E-01  1.41797385E-01  6.65558253E-02  6.85484291E-02
 -2.98905337E-01  1.12798054E-02 -1.51742890E-01 -4.58983489E-01 -1.59463181E-01
  8.75458035E-02  7.39149505E-02 -1.22687781E-01  3.28385186E-02  1.02261099E-01
  1.48915610E-01 -5.10986193E-02  3.85402978E-02 -2.62696326E-02 -5.83736441E-02
 -1.93914217E-01  3.79509526E-02  8.91525420E-02 -4.16690173E-02  8.22184878E-02
  1.06099876E-01  9.37262388E-02  8.23774535E-02 -6.33172950E-02 -3.89508438E-02
 -1.50517300E-02 -9.58583118E-03  3.10722033E-02 -1.80860346E-02 -4.20016365E-02
 -2.22057228E-01 -2.10812747E-01 -9.13588714E-02  4.48974016E-02  4.38840165E-02
 -7.90253993E-02  3.25834258E-04  1.07579516E-01  1.03781597E-01 -3.96249355E-02
 -1.32201053E-01 -7.10720218E-02  9.96319082E-02 -2.71512259E-02  7.55521359E-03
  2.42616763E-01  3.67524895E-02 -8.80289231E-02  1.92136272E-02 -4.82546527E-02
 -1.18619990E-01  9.62189721E-02  4.94015689E-02  1.71036268E-01  2.43726769E-03
 -2.18519250E-02 -3.84983800E-03  6.93094144E-02  1.22795798E-01  1.20986627E-02
  2.04665042E-01 -8.57025687E-02 -5.34200324E-02 -1.60659749E-01  7.87080173E-02
 -2.76328442E-01  1.61471912E-01 -5.91980772E-02  1.33498549E-01  7.55048560E-02
 -5.65489488E-02  5.01316205E-02  1.20177075E-02 -7.32274452E-02  3.43706007E-02
  5.75682800E-03 -9.36491798E-02 -7.98586770E-02  9.78249250E-03  3.87449908E-02
  3.73176582E-02  2.59798000E-02  5.35531865E-02  2.45149524E-02  2.76991229E-01
 -6.51772013E-02 -1.77923207E-01 -7.52930852E-02 -3.63566142E-01  1.41287267E-01
  2.95453896E-03  1.80388234E-01 -3.26874943E-02 -1.22618634E-01  1.89067967E-02
  3.96695692E-01  5.52539435E-02 -4.80187677E-02  3.10208080E-01  7.96210323E-02
 -1.20749175E-01  6.49109116E-02 -1.20166855E-01 -4.68321186E-02  3.88303822E-02
 -3.90579966E-03 -6.86707414E-02 -5.42491007E-03  7.48897948E-02  7.28368990E-02
  3.75588096E-02 -2.86794256E-02 -2.48252502E-01 -3.81213114E-01 -4.71522982E-02
  1.46227748E-01 -8.10958723E-02  1.16769699E-01  3.13909893E-02  3.44751050E-02
  1.03299492E-02  1.14826776E-01 -1.43825970E-02  3.23783556E-02  5.71362868E-02
 -7.24758354E-01  6.27484116E-01  1.14092622E-01 -9.02649780E-02 -8.99221252E-02
  1.05416223E-01 -2.17268734E-02 -6.96935183E-02  1.27666726E-01  1.56517910E-01
  3.84547495E-02 -1.13242265E-01  1.24470872E-01 -3.75923759E-02 -7.68911693E-02
 -4.08345401E-01 -3.41827419E-01  1.14016229E-02  1.68658488E-02  2.59987761E-01
 -7.29392917E-02 -7.24952319E-02  2.60795417E-01 -8.11366060E-02  8.08573444E-02
  7.76785219E-03  2.83215496E-01  8.18348953E-02  5.63497802E-02  8.25358078E-02
 -4.44824947E-01 -1.74238545E-01 -5.33960587E-02 -5.23841727E-01 -5.44635542E-02
 -5.72382866E-02  1.09188101E-01 -1.35193107E-01 -8.21123786E-02  1.37226685E-02
  7.68847439E-02 -2.76183542E-02 -2.78131019E-02 -2.74438602E-02  4.65913827E-02
  1.05629723E-01 -9.77075519E-05 -9.47902758E-04 -3.91607134E-02 -7.42752193E-02
 -7.40892470E-02 -2.30793413E-03 -5.48770250E-02  7.32364962E-02  6.82687750E-02
  8.04516676E-02  4.74243716E-02  5.04757837E-02  2.76313984E-02 -1.48903702E-02
  1.63133613E-01 -6.57633628E-02 -4.28114470E-02  2.03222134E-02 -4.77369548E-02
  2.71525379E-01  3.64748585E-02  1.43719349E-01 -1.49420955E-02 -7.74497379E-02
 -1.32335055E-01 -1.11186798E-01  1.40657803E-01 -1.45704154E-01 -7.65927646E-03
  9.19590434E-02  7.43987582E-02 -7.14939592E-02  1.81673829E-01 -4.91277136E-02
 -1.25513165E-01  1.35815680E-01 -7.01897281E-02 -1.60320557E-01 -1.36309694E-01
 -3.89070473E-02 -2.27029266E-01  4.78159636E-03 -1.36383850E-02 -1.48188443E-02
  8.86703042E-01 -2.65791239E-01  3.53410542E-01 -1.14954582E-01  1.55103931E-02
 -2.46356382E-02 -3.81025048E-02 -2.20031371E-01 -1.23328480E-01 -9.61283021E-02
 -2.67630011E-01 -2.72308487E-02  7.26406528E-02  1.79819015E-01  2.22235114E-02
  4.33053973E-03  1.15538846E-01  2.29140063E-01 -7.37159823E-02 -3.42449747E-02
 -2.59550917E-01 -8.24487384E-01  2.14860470E-01  1.53148264E-01 -3.41256990E-01
  2.27928899E-01  8.01630887E-02 -1.98527940E-01 -1.95386954E-01  1.90649852E-02
 -1.08886799E-04  2.27927471E-01 -2.99193760E-02 -5.78703231E-02 -7.41176974E-02
 -7.77673604E-01  4.19611300E-02  4.03169565E-01  3.33771247E-01  1.64870018E-02
 -1.76482072E-01  8.29753948E-02  9.27364632E-02  6.96752209E-02 -1.32836957E-01
 -1.62311371E-02 -1.32230484E-01  8.03332576E-02 -7.06483546E-02 -6.07441165E-02
  1.50756373E-01 -1.58219324E-01  2.22868769E-01 -2.70019298E-01  2.21502072E-01
 -1.74369739E-01 -1.04276733E-01  3.44490097E-02  4.24390494E-02 -2.85824470E-01
 -2.09659126E-02 -3.70713257E-01 -3.70120040E-02  4.91925398E-02  2.83154348E-02
  1.01893139E+00  1.30619001E-01 -5.84087662E-01 -2.29198510E-02  1.86656465E-03
 -2.92018973E-02 -2.27146853E-03 -1.55388370E-01  2.23251641E-02 -4.60060433E-02
 -2.34962400E-02  2.30594072E-01 -7.57445140E-02  8.32030029E-02  1.19429362E-01
  2.84569223E-01  1.25636670E-01 -5.86676345E-01 -1.60988063E-02 -1.12145565E-01
  4.52453797E-02 -3.42321577E-02 -1.28745363E-01  9.30309717E-02 -2.27651881E-01
 -1.54149207E-02 -2.99434851E-01 -8.18130569E-02  3.89111199E-02 -3.07838868E-02
  5.87712293E-01  3.55218929E-01  3.28129343E-01 -1.48544363E-01  5.47083669E-02
 -1.12893003E-01  6.36037875E-02 -5.61398513E-02  6.19206016E-02 -2.83777834E-02
 -4.35680318E-02  4.08808429E-02  9.07331318E-02  1.29481769E-02  8.07308396E-02
  2.28869296E-02  7.08924789E-02 -1.67969779E-02 -5.17749855E-02 -1.89133715E-02
 -1.78016788E-01 -7.45581049E-02 -5.04267674E-02  6.53568198E-03  4.14246739E-02
 -7.33252308E-02  1.18606574E-01  5.36558602E-03 -3.13183411E-03 -1.18758799E-01
 -3.31679777E-02  8.13840817E-03  9.65186075E-02  7.88300103E-02  5.48503810E-02
 -2.77924411E-01 -8.94532934E-02 -6.06707204E-02  6.13728861E-02  1.27442930E-01
 -1.74865664E-01 -1.68778163E-02  5.80316986E-02 -3.66416501E-03  7.82540557E-03
  1.21838134E-02  6.28664254E-02  1.40401066E-02 -3.60567477E-02 -3.37206938E-03
 -8.01884917E-02  1.26388908E-02 -9.42499405E-02 -2.04844756E-01 -1.06555871E-01
  9.21277644E-03  2.46497336E-01 -1.40156848E-02 -1.16814442E-02 -2.18805551E-02
 -8.78359213E-01  2.94895050E-01 -3.29916546E-01  9.40862047E-03 -1.85962574E-01
  9.32572941E-02  6.81289194E-02 -2.54932955E-01  1.02935880E-02 -5.95845402E-03
  2.11011164E-01  1.38837299E-01  1.14099146E-01  1.73110897E-01  1.77788952E-01
 -2.55310028E-02 -1.59266065E-01 -9.05616628E-03 -7.20274134E-02  1.94154332E-01
  9.55636893E-01  8.03858138E-02  8.18001523E-01 -6.18990796E-01 -1.74416004E-01
  8.80496667E-02  8.18998057E-02 -1.36352732E-02 -1.59481837E-01 -2.63933970E-01
  9.81009663E-03  1.41071704E-01  3.60754365E-02 -3.60350814E-02  5.91826632E-03
 -3.09376183E-01 -2.26166083E-01  4.43602273E-01 -3.36397120E-01  1.90982656E-02
 -8.17759735E-02  6.06325475E-02  2.17078014E-01 -4.54140139E-02 -1.15271756E-01
  1.73691329E-02 -3.05394936E-01  1.85369650E-01  7.19825871E-02 -2.67119528E-02
  2.63411350E-02 -4.70415370E-01 -8.50333211E-02 -3.94766650E-02  9.95414291E-02
  5.74481335E-02 -6.82004488E-02  6.82252908E-02 -8.14045981E-02  3.25073650E-01
 -8.76281764E-03 -2.40771233E-01 -1.16176946E-01  4.32814056E-02  1.68391654E-02
  9.69096636E-01 -1.46324049E-01 -3.83170480E-01  6.77171160E-02  3.05075574E-01
 -9.92169741E-02 -1.81877957E-01  1.09642218E-01 -8.02881650E-02  1.16170477E-01
  2.32521308E-02 -2.56311331E-01  4.04991216E-02 -1.58589161E-01 -1.36351711E-01
 -4.68667564E-01  4.02502324E-01 -1.38441333E-02  3.38021212E-01 -2.11393774E-02
  2.80532861E-01 -1.54365398E-01  1.11384627E-01 -3.12687310E-02  5.63980093E-02
  2.17449039E-02  2.32928334E-01 -2.48911314E-02  5.03585392E-02  1.11649096E-02
 -8.86013110E-01 -2.95036914E-01  8.25539544E-02  1.91819487E-01 -1.23750015E-01
  1.66937734E-01 -2.22073596E-02  3.20647758E-02 -4.41181237E-02 -5.04230007E-02
  4.65383150E-02  2.33161520E-01  5.08922779E-02 -3.80470494E-02  1.22888698E-01
 -1.87445757E-01 -1.01979608E-01  1.90339382E-01 -5.48961745E-02  5.98420157E-02
  2.14783618E-01 -2.91358215E-02  8.39019203E-02  1.09984318E-01  5.27941650E-03
  1.88178586E-01  4.83113799E-02  1.15829552E-01 -3.83859778E-03 -5.34364272E-02
  2.63122958E-01  6.67303593E-02  1.23903831E-01  4.96830151E-02 -8.43274382E-02
 -8.64491619E-02  1.96681996E-04 -1.24604350E-01 -9.39571080E-02  5.60463405E-02
  1.40559144E-01  1.00982596E-01 -9.07676368E-03  5.58076797E-02 -1.08629646E-02
  1.45535666E-02  2.47140402E-02  4.13758066E-02 -1.65496986E-01  4.93333784E-02
 -7.53112423E-02 -2.16505344E-02  6.74554990E-02  6.10132995E-02 -1.58755352E-01
 -4.65012154E-04  1.17177803E-01 -1.74371720E-03  2.25119672E-02 -3.79384892E-02
 -5.18599312E-01 -2.47276250E-01 -4.10821369E-01  4.79701498E-01  1.76936464E-01
 -2.31118554E-02 -1.85586179E-01 -1.27939214E-01 -3.34135560E-02  1.71934697E-02
 -1.15132647E-01 -8.82081042E-02  2.97594904E-02 -2.20902696E-02 -1.84997380E-02
  4.34365975E-02  8.08545358E-01  1.44564077E-01  1.88384948E-01  7.22347525E-02
 -1.84316347E+00 -5.61719863E-01 -1.27713071E+00  2.00482493E-01  9.86586769E-02
  3.52771934E-02 -1.58737916E-01 -1.04738579E-01  2.57293096E-02  1.67787024E-01
 -7.01829600E-03 -3.38895528E-01  6.16006481E-02  1.71394404E-01  4.47176427E-03
 -5.14820617E-01 -1.42150867E-01 -2.73077194E-01  1.22048486E-01 -2.79046465E-01
  2.20862349E-01  4.23889135E-02  6.70884218E-02  2.59784482E-01  1.79448691E-01
  2.91935818E-02 -1.37781462E-01  2.13953514E-01  5.63095576E-02 -4.12152367E-02
 -1.05329430E+00  1.50514765E-01 -1.72813279E-01  1.40936836E-01  2.19705812E-01
 -1.51403356E-01 -1.48804666E-02 -4.56240106E-03  1.10445874E-01  1.15972433E-01
 -4.82878486E-02 -4.87141183E-01 -6.50769614E-02 -1.43558793E-01  7.06494406E-02
  1.89755350E+00  2.05822047E-01 -2.70637722E-01 -6.45810637E-01  7.25428833E-02
 -9.85097772E-02  1.55146122E-02 -8.92979552E-02 -1.22801572E-01 -2.46077791E-02
 -2.14809356E-02 -1.68428371E-01 -1.22745648E-01  2.32583141E-03  2.22897509E-02
  1.30903020E+00 -1.43167018E-01  8.28933066E-02  3.21234517E-01  6.40791110E-02
  1.12056781E-01 -1.65502767E-01 -1.04745411E-02  6.77199218E-02  1.15018213E-01
 -1.36072293E-02 -4.61211008E-01 -8.14640091E-02 -1.35196827E-01 -6.54656415E-02
  1.27004389E+00  6.82821496E-01  7.80256143E-02  3.50697842E-01  1.12215441E-01
  1.62996410E-01 -2.29590603E-01  5.56755107E-02  6.49626958E-02  1.83515017E-01
 -8.84145494E-02 -3.41829827E-01  2.10439044E-02  1.95112051E-02 -6.69105871E-02
  1.25365560E-01  1.21955837E-01 -1.74730287E-01  1.22374250E-01  7.65589889E-02
  2.76069615E-01  7.90918426E-02  3.94980499E-02  4.97383869E-02 -6.96677911E-02
 -8.22080992E-02  4.94747970E-02  2.31308769E-03  6.78758210E-02 -4.82680932E-02
  6.25249584E-02 -3.73786166E-02 -1.05719759E-01 -1.04212386E-01 -5.95408122E-02
 -1.47167052E-01 -1.01343247E-01  8.90262314E-02  1.04373039E-01  1.44518058E-02
  1.25502898E-01 -1.07259534E-02 -1.87228569E-02 -1.72410792E-01 -9.35326183E-02
 -2.10278803E-02 -1.20234614E-02 -6.34522002E-02  1.66183025E-01 -1.42196398E-02
 -9.45341271E-02 -1.53322779E-01  9.38338740E-03  9.42756066E-03 -1.20786608E-01
  3.22025994E-02  4.32191296E-01 -4.98414809E-02 -2.46512418E-02 -1.85616157E-01
 -6.13145045E-01  1.31602651E-01 -3.53884182E-01  5.53491059E-01  1.18904903E-01
  1.84272420E-02 -1.13268921E-01 -1.59708960E-01  2.72424169E-02  7.96964575E-02
  4.59747932E-02 -5.06120799E-02  1.99738446E-03  3.64157362E-02 -3.49851285E-02
 -4.61928239E-03 -5.65836021E-02  3.87658248E-02 -9.38776072E-02 -3.02401169E-02
  4.08129357E-01  3.09764922E-01  5.44909615E-01 -1.32455116E-01  1.42802744E-02
  2.73732234E-02 -3.71564452E-02  7.72511269E-02  2.24214553E-01 -3.39488261E-02
  8.76062194E-03 -3.14032854E-01 -8.92751264E-02  1.41590973E-01 -1.99720001E-02
 -2.43547613E-01 -2.90906415E-01 -2.82227991E-02 -1.56559143E-01  1.30090930E-01
 -7.02344476E-02 -1.22463598E-02  7.73648037E-02 -1.78682472E-02  1.32484782E-01
  7.98096834E-03  3.21220352E-01 -4.07855489E-02 -9.90510643E-02 -4.78391922E-02
 -6.67467789E-01  4.18021290E-01 -4.13112989E-03 -1.34393725E-01 -2.00774360E-01
  6.18078082E-02  1.07044785E-01 -1.37036911E-01  3.20815988E-02 -3.24631805E-02
 -5.93443456E-02 -3.15002939E-01 -5.30045049E-02 -7.26564325E-02  7.07118127E-02
  1.80745917E+00  2.59395881E-03 -3.30087237E-01 -6.27240808E-01 -1.16138705E-01
  5.86649332E-02  3.61924970E-02 -2.57759984E-01  1.27116512E-01  2.49602652E-01
  1.97998645E-02  5.95068770E-01 -4.06904079E-02  1.08286058E-01  1.29214361E-01
 -1.13495302E+00  4.43803558E-01 -4.10703914E-01 -5.27184365E-01  3.71972627E-02
  6.70977461E-02 -1.41743613E-01  1.14448824E-01  2.24237849E-01 -3.15958254E-01
  1.08515371E-02  5.04858691E-03 -8.62531662E-02 -1.08647089E-02  9.54643895E-04
 -4.17652697E-01  2.87366007E-02 -4.99555747E-02 -3.58356202E-03  8.91836856E-03
  1.52923418E-01 -1.39592704E-01  4.57835371E-02 -3.03344806E-02  1.43974368E-02
  4.34986581E-02  2.19973428E-01 -9.01392321E-02  3.93912462E-02 -5.64359876E-03
  1.06896246E-01 -7.55536601E-02  1.32662891E-01 -1.98597805E-02 -6.32478672E-02
 -2.69107495E-02  4.69196680E-02 -1.43009635E-01  9.75687861E-02  9.40072317E-02
 -1.35145570E-04  2.71883888E-02 -3.10627376E-02 -4.75667084E-02  2.04744689E-02
  1.28052247E-02  1.32926001E-02 -1.23134047E-01  8.15046177E-02  4.18536416E-02
 -4.50208999E-02 -1.54147071E-02 -9.08648314E-02 -7.37869134E-03  1.10591358E-01
  1.53754048E-01 -3.01955135E-02  6.25004828E-03  2.48050849E-02 -6.67403479E-02
  3.30327016E-02  8.11264665E-02 -1.05383639E-02 -8.78981227E-02 -5.31177531E-02
 -1.45087316E-01 -9.39363207E-02  2.45182788E-02  6.49131700E-02 -3.58874956E-02
 -2.17281633E-02 -3.24976848E-01 -8.23969749E-04  2.39063353E-02  1.11122651E-01
  1.99364596E-01 -2.47785236E-02 -4.08950642E-01  1.95288896E-01  2.24756719E-01
 -2.34261628E-01 -3.25751265E-02 -1.56735697E-01 -5.25453095E-02  2.02581125E-01
 -2.38249045E-01  2.91976280E-02 -2.60948357E-02  1.71849299E-01 -2.05840419E-01
 -3.32291767E-02 -2.14557229E-01 -7.23051549E-02 -3.02078969E-02 -6.00986078E-02
  7.37203621E-01  9.07376634E-02  1.32149457E-01  4.16927633E-01 -9.94424845E-02
  1.62154945E-01 -1.51944949E-01  1.43053206E-01  4.32144268E-02  2.36544341E-01
  1.46428913E-02  3.94406130E-01 -1.51022274E-01 -1.14551793E-01 -3.58953751E-02
 -1.51988100E+00 -9.99227148E-02  7.99768297E-01  4.08126408E-02  3.45924387E-03
 -3.24354135E-01  3.09455444E-01  3.49654416E-02 -5.01944257E-02 -1.90988310E-04
  5.42357330E-02  4.92745152E-01  7.92566144E-02  9.53212229E-03 -4.30800400E-02
 -2.49969484E+00  8.34460355E-01  1.60547819E-01  1.10274172E-01 -1.31347574E-01
  9.22266313E-03  1.40500828E-01 -1.78317219E-01  1.94489503E-01  1.54625191E-01
 -4.87131415E-02 -6.30628763E-01  8.46815442E-02 -1.56678829E-02 -1.48682741E-02
  2.73526996E+00  8.88404423E-02 -5.59983543E-01 -8.79039556E-01  1.65973587E-02
 -1.39383214E-01  1.58994335E-01  6.34151260E-02 -6.40306369E-02 -2.16495595E-01
 -2.19971578E-02 -3.89140225E-01  2.61587230E-02 -4.52257842E-02 -7.06566671E-02
  1.15106613E+00  1.94442191E-01  4.58189308E-01  1.89721427E-01 -1.36738081E-02
  2.35407137E-01 -1.96759595E-01 -1.26665522E-01  9.83930899E-02  6.02711026E-02
 -1.08068337E-02  2.88779512E-01  1.45692895E-01  6.32752251E-02  6.47436158E-02
  1.86724964E-01 -2.07910211E-01  2.02182615E-01 -3.14691898E-01 -1.19645351E-01
 -1.72160262E-01  2.09377296E-01 -1.11160910E-02 -1.33882198E-01 -2.70211009E-02
 -2.42626757E-01  1.53980120E-01  8.64798160E-03  1.22465836E-01 -1.22259961E-01
  3.01242657E-02 -3.45862827E-02 -2.30015910E-02 -1.32004796E-01 -1.75938424E-01
  3.23029751E-01  7.68706017E-02  1.83618673E-02  5.23479299E-02 -5.93237236E-02
 -5.08146811E-03  6.88016183E-02 -9.62585748E-02  4.94905059E-03  5.66781199E-02
  1.51458347E-02 -7.33870414E-02 -1.71542470E-01  4.60071876E-02 -5.79346921E-02
 -2.46146095E-01  4.37861022E-02 -7.64934334E-02  7.01939274E-02 -2.16825531E-02
 -2.06230299E-01 -1.50016265E-02  7.93950323E-02 -7.69355941E-02  5.36428889E-02
 -4.60329367E-02  1.55599177E-02  7.42276237E-02  7.54601238E-02  6.09120249E-02
  1.40564388E-01  6.23082201E-02  7.89291980E-02 -1.06695925E-02 -9.57042653E-02
  1.26059230E-02 -2.07777482E-01 -4.82963531E-02 -1.54441803E-01  1.59311004E-01
 -7.55931250E-01 -2.16458078E-01  1.98463177E-01  2.39610659E-01  3.25387209E-02
  3.56837982E-02 -4.59719048E-02  2.96513958E-02 -2.54107430E-02  5.14038047E-02
 -4.71626812E-02 -1.87821117E-04 -8.55704521E-03 -6.21318905E-02 -1.04105509E-02
 -6.69724493E-02 -6.69856147E-01  5.06003987E-02 -9.35516645E-02 -5.31827590E-02
  2.20235666E+00  1.10697987E-01  8.41844279E-01  3.61569264E-01 -1.30170526E-01
  1.34005167E-01 -6.65293262E-02 -9.06551100E-02 -1.01779058E-03  1.95147070E-01
  4.01764690E-02  4.85556903E-01  6.87424335E-02 -7.20604122E-02  3.41006811E-02
 -1.07224616E+00 -3.70568863E-01  2.09033261E-01 -1.89407642E-01  2.12455231E-01
 -2.47417994E-02 -7.90764337E-02  1.14949536E-02 -1.70518062E-01  2.67335626E-01
 -1.48645213E-02 -4.22684750E-01  1.30897076E-01 -1.57368847E-02 -9.06457381E-03
  1.31640241E+00 -8.34748221E-01  9.60026908E-02  3.63188719E-02  1.55857698E-02
  8.29036898E-02 -1.77147751E-02 -8.94134086E-02 -4.31519259E-01  1.90463708E-01
  3.97565140E-02  1.24959003E-01 -2.79811662E-01  3.36889548E-02  5.90613719E-02
 -6.67607564E-01 -2.70652841E-01  3.20657054E-01  2.69577681E-01 -1.54889427E-02
  2.33198801E-02  5.41022234E-02 -1.73753211E-01 -3.26787367E-01 -1.13553844E-01
  8.21229950E-03  3.04541531E-01 -1.69869749E-02 -5.92392915E-02  1.56119045E-02
 -1.24112132E+00  2.85783025E-01 -4.12828295E-02 -3.00277771E-01 -1.37475321E-01
 -1.00148364E-01  1.62337254E-01  7.27479197E-02  1.15937851E-01  2.39835135E-02
  9.77222289E-03 -2.26254642E-01 -1.22148964E-01  3.81292780E-02 -8.18313048E-02
 -2.19340393E-01 -2.02301082E-02  2.35829329E-01  5.58448759E-02  2.08418357E-01
 -1.06592613E-01 -6.01214446E-02  7.23540243E-02 -1.06245744E-01  2.11707456E-02
 -1.48449955E-01  1.92102995E-01  1.26140917E-01  2.73252700E-02 -9.04906790E-02
  2.70777900E-01 -7.94853427E-02  1.26493066E-01  1.19834483E-01  1.23613146E-03
 -9.15381871E-02 -6.01551599E-02  8.87922956E-02 -8.80079095E-02 -9.69704818E-02
  2.46268465E-01 -8.10531835E-03  1.16129456E-01 -5.15330027E-02  7.34816435E-02
 -7.84292531E-02  1.27159704E-01 -1.93128855E-02  6.28319505E-03  7.88283797E-02
  1.71993774E-01  6.97024463E-02 -5.15475043E-03 -8.85859571E-02 -5.03609217E-02
  7.95952823E-02 -8.65823243E-03  5.01806253E-02 -7.64978362E-02 -6.96777237E-02
 -1.29125849E-01  5.62140057E-02  5.38511595E-02  4.09379834E-02 -4.65371277E-02
  3.43203720E-02  6.96993910E-02 -1.83544681E-02 -8.18835492E-02 -1.64063721E-02
  1.62445743E-02 -4.10565746E-02  3.96495606E-02 -5.02155785E-03  1.40477938E-01
 -7.27490112E-01  1.56017039E-01  2.13261690E-01  1.68638601E-01 -1.21304800E-02
 -1.49103347E-02  4.27833608E-02 -3.72918490E-02 -1.02687267E-01 -5.50210075E-02
  2.34268955E-02  4.98587447E-02  2.28267859E-02  7.87947633E-04  5.45960131E-03
 -2.15591173E-02 -8.96278582E-01  4.08993855E-03 -2.40299790E-01  2.97709175E-02
  1.62336341E+00 -2.93158095E-01  9.58595369E-01  2.88054588E-01 -3.69363406E-02
  5.37856545E-02  9.31647622E-02 -1.16366263E-01 -8.28591384E-02  1.47664845E-01
  4.78400234E-03 -1.97364213E-01  2.92504833E-02  1.02626149E-01 -5.17579652E-02
  6.78616455E-01  2.70806915E-01 -5.17168747E-02  2.27625750E-01  2.28091403E-01
 -2.00353275E-01 -3.85012173E-02  1.66717222E-01  1.38186195E-01  2.21936208E-03
 -7.14786851E-04 -5.92280178E-03 -1.24232623E-01  4.23529229E-02  5.62748078E-02
  5.26456842E-01  1.86709794E-01  3.69753293E-01  1.61534805E-02 -1.65432304E-01
  5.03575570E-02  1.35336685E-01 -1.98806132E-01  5.99496147E-02  3.15186101E-02
  2.59629349E-02  8.43418330E-01  6.25222086E-02 -2.11725502E-01 -3.41046931E-02
 -1.60242322E+00 -1.62598476E-01  1.44366636E-01  7.71562265E-01  1.57153581E-02
 -9.85677591E-02 -1.37483703E-02 -3.45050952E-02  1.37689829E-01 -8.56818584E-02
 -1.60068406E-02 -1.91521417E-01  8.73714053E-02 -3.36407896E-04 -6.73021996E-02
  3.14435892E-01 -1.84224239E-01  1.71690061E-01  6.04871900E-01 -6.67266180E-02
  3.56093434E-02  2.90687615E-02 -1.43609944E-01 -2.61435828E-01  2.31642316E-01
  6.82423842E-03 -5.49760602E-02 -1.29734830E-01 -2.44460809E-03 -7.46096312E-02
 -7.42275871E-01  1.99336919E-01  3.46115599E-01  1.88164943E-01  6.21150946E-02
  1.16932035E-01 -1.42426377E-01 -4.54440472E-03  2.19310696E-01  8.87383751E-02
 -1.05969516E-02  1.64747555E-01  3.85378327E-02 -2.53643623E-02 -1.71240280E-01
  3.42435249E-02 -1.93503470E-02  1.19322840E-01 -7.14402616E-02 -1.13466264E-01
 -8.15728420E-02 -1.54740341E-01 -1.30418197E-01 -7.57938081E-03 -4.72108844E-02
 -7.48661434E-02 -1.10087321E-01 -6.25483900E-02 -1.40745392E-01 -3.58604068E-02
  1.43908009E-01  1.32896052E-01  1.11092251E-01 -1.22945451E-01 -8.78509272E-02
 -1.63278556E-02  7.91720295E-02 -2.09878114E-02 -5.80993710E-02 -1.74360653E-01
  1.41284330E-01  1.67282804E-01 -1.52281830E-01 -9.38302567E-02 -2.34229256E-02
  2.07176832E-01  4.28853680E-02 -1.30336403E-01 -5.94086158E-02 -5.66578113E-02
 -9.81901634E-02 -5.02578524E-02 -3.69148344E-02 -2.59455249E-03 -5.34431395E-02
  3.35643980E-02  2.85386517E-01  3.58914878E-02  1.09249630E-01  3.09844297E-02
 -1.15224258E+00  3.31841491E-01 -2.95498230E-01  4.40216057E-01  6.82115486E-02
 -5.34153413E-02  1.23506889E-02 -9.08645726E-02  1.79412774E-01  1.35812564E-01
  2.08601359E-01  9.40626404E-03 -1.20231774E-03  1.03177602E-01  5.24752628E-02
  7.71836226E-02  4.52317788E-01 -9.03534477E-03  2.52267861E-02  4.30360458E-02
 -2.21250631E+00  1.20588289E-01 -1.50741298E+00  4.26220451E-02  4.67711471E-02
  1.12352468E-02 -2.30491728E-02  1.54442732E-01  8.15909216E-02  2.07761532E-02
  2.20985769E-03 -1.98988957E-01 -1.92865099E-01  9.30107820E-02 -1.45717224E-01
 -1.18403391E+00  8.29490497E-02  4.22416680E-01  2.73654510E-01  7.31239491E-02
 -1.38074755E-01 -3.41722234E-02 -5.14585003E-02  1.94262000E-02 -3.23305437E-01
  3.88527034E-02  8.69400264E-02  1.94826518E-01  6.94624153E-02 -1.10219672E-02
 -1.83235652E+00  3.65686848E-01  1.49596357E-02 -9.25822085E-02 -8.42562812E-02
  8.27706116E-02  6.81915576E-02  2.10694193E-02 -1.33812609E-01  6.61537011E-02
 -6.89916456E-02 -6.82913635E-01 -1.12115527E-01 -5.82328054E-02  5.80507231E-02
  2.82100813E+00  2.95198848E-01 -6.73472444E-01 -6.34680154E-01  6.55406319E-02
 -1.97508788E-01  9.54125324E-02 -3.87719964E-01  3.95068884E-02 -1.94194525E-01
 -1.52636311E-02 -2.36302716E-01 -7.76890891E-02 -3.63996830E-02 -1.61154263E-02
  1.20403412E+00 -1.24192082E-01  3.93836240E-01  3.97685182E-01  1.53263039E-01
 -3.28117322E-02 -4.52479913E-02  1.78042568E-01 -5.24842453E-02  1.66716308E-01
 -6.11306873E-02 -4.41982717E-01  6.62829592E-02 -2.92367052E-02  3.50514844E-02
  2.46362339E+00  1.03519895E+00 -7.50887815E-02  2.48884194E-01  1.90463951E-01
 -2.17681289E-01 -5.00467146E-03 -3.50168288E-02  2.76440750E-01 -6.06777322E-02
 -1.19140770E-01 -3.03095010E-01 -1.13462963E-01  8.45389546E-02  6.35120127E-02
 -3.17056435E-02  8.39358911E-02 -1.58212053E-01 -7.86304650E-03  7.13697876E-02
  8.35313489E-02  1.35774325E-01  3.22702732E-02  3.79777796E-02  6.23355340E-02
  2.13188760E-01  3.75466845E-02  9.31882066E-02 -3.01623631E-02  5.26215366E-02
  4.23634193E-02 -5.20683920E-02  4.18959337E-02 -8.85382382E-02 -5.58120912E-02
  5.76423543E-02 -9.75163105E-02  2.29227814E-02 -5.97578546E-02  7.19569536E-02
 -2.33273170E-01  4.28443261E-02 -7.38743190E-02  1.62086073E-01  8.55081547E-02
 -2.18738962E-02 -1.07319731E-02 -5.30312638E-02 -8.50266059E-02 -6.91866784E-02
  2.69181851E-01  2.03031687E-02 -5.08132478E-03 -6.97473152E-02  1.19557030E-01
  2.41021793E-02  6.10329259E-01 -3.32822816E-02 -3.11023974E-02 -1.81032612E-01
 -1.11507266E+00 -3.75625788E-01 -3.53554518E-01  1.81224263E-01  3.07691792E-02
 -1.99347707E-01  1.33817131E-01  2.79818451E-02 -1.33892731E-01  1.96579188E-01
 -9.93858115E-02  1.06361947E-01  1.08848592E-01  2.44634829E-02  6.07017915E-03
 -2.07535458E-02  2.98184367E-01  2.80009929E-02  2.30497491E-01  9.41136426E-02
  2.05503180E-01 -2.84583422E-01 -3.86323013E-01 -1.90601487E-01 -1.69505159E-01
  2.00240891E-01 -1.76260115E-01  1.57467256E-01 -7.02503405E-02  2.26297204E-02
 -3.84205869E-02 -3.54588366E-01 -9.76832584E-02  9.28575895E-03 -8.32256173E-02
  1.46296179E+00  3.66940191E-01 -7.12663430E-01  2.35758071E-02  1.77046558E-01
 -1.96651356E-03 -2.85471441E-01 -1.93001629E-01  1.85812648E-01 -6.37254021E-02
 -1.66496185E-03  2.81339555E-01 -1.35422507E-01 -4.96131445E-02  8.14678018E-02
 -2.26673728E-02 -9.88386511E-02  2.47619386E-01  7.75501470E-02 -9.91626568E-02
  3.51118003E-02  9.99728595E-03  1.56042314E-01 -1.73829800E-01 -9.40422995E-02
  1.13130422E-02  3.41675481E-01  1.27686567E-01 -1.48428501E-01  6.46685290E-02
 -1.33696944E+00 -3.24886358E-01  4.40802862E-01  3.54177332E-01  1.94980589E-01
 -1.41805151E-01 -1.69232146E-01  4.03137730E-02  2.65134952E-01 -9.13532238E-02
 -1.85192823E-02 -1.81392542E-01 -4.09268175E-02  3.95695577E-04  1.55963138E-02
  6.95994092E-01  2.16562996E-02  1.87157969E-01  1.67849764E-01 -4.39106879E-02
 -2.22393526E-02  2.28283397E-02 -1.98645855E-01  1.80624405E-02  8.63669627E-02
  3.60082878E-03  4.67418427E-01  1.47747407E-01 -7.98283691E-02 -1.17644921E-02
 -1.11532881E+00 -6.14150259E-01 -7.49896754E-02  1.89969828E-01  7.18380065E-03
 -7.37608523E-02 -6.24290634E-02  5.89427979E-02 -2.45509732E-01 -3.13323409E-02
 -2.66149701E-01 -1.23820435E-01 -1.40841639E-02  1.78406442E-01 -5.61540429E-02
  2.11968231E-02 -1.63776769E-02 -2.49538826E-02  8.19644185E-02  5.57989801E-02
 -1.28520335E-01  3.48632189E-02  8.01614742E-02 -7.05705983E-02  1.31664346E-01
  2.08020020E-01 -7.20632800E-02  1.18280587E-01 -5.70336035E-02 -3.70276687E-03
 -4.36123108E-02 -3.40332329E-02  2.28663017E-02  5.35835952E-02  1.65559157E-02
 -1.20344666E-01  9.38414848E-05 -2.92551598E-02  6.12091894E-02 -3.91252463E-02
  1.92394571E-01  1.06552794E-01  1.35390043E-01  1.67483609E-02 -6.90150493E-02
 -1.80633117E-01  3.01297222E-03  9.55503822E-02  2.34099302E-02 -8.71042238E-02
 -3.06309007E-01 -5.95107667E-02 -1.11568007E-01  6.76502010E-02 -5.68820421E-02
 -6.01632706E-03  2.22491630E-01 -3.07828914E-02  7.51847473E-02 -1.50410386E-01
  2.71438082E-01  4.86167986E-01 -9.69881369E-02  1.64873039E-01  1.59147931E-01
 -1.04474920E-01 -1.41633531E-01 -9.98683305E-02  1.57863373E-01 -1.53362381E-01
  1.23760488E-01  1.57247049E-03 -9.41604250E-02  2.46776786E-02 -1.23765566E-01
  1.68774375E-02 -1.43550515E-01 -1.87898219E-03 -1.65922367E-01 -4.31389049E-02
  6.32377636E-02 -9.00876790E-02  2.68244779E-01  2.46787088E-01  3.52080747E-02
 -4.24920107E-02  1.03122355E-01 -4.00736687E-02 -6.79518662E-02  9.64198343E-02
  2.09132854E-02 -8.67217177E-02 -7.09184491E-02  1.37878054E-01 -7.68168178E-02
 -1.46599910E+00 -3.03297226E-01  2.41350167E-01  1.69110144E-01 -5.75398261E-02
 -7.55599577E-02  2.23045862E-01  3.29278451E-02  9.98407596E-02  7.40560150E-02
  4.29058815E-02  2.06752948E-01  2.00727557E-01 -6.96971848E-02  9.16523881E-03
 -1.84178564E+00  4.68312079E-01  2.39524551E-01 -4.29591937E-01 -2.08870682E-01
  2.06059340E-01  7.41269373E-02  4.31641240E-02 -1.26614154E-01 -7.29335407E-02
 -7.06541510E-02 -1.30636893E+00  8.94218622E-02  7.21169380E-02  7.32091093E-02
  3.84509801E+00 -1.47206443E-01 -8.84214817E-01 -9.21748047E-01  1.43841534E-01
 -6.07456654E-02  5.72553384E-02  6.42820214E-02 -1.46583548E-02 -1.17555145E-01
  1.51858317E-02 -2.12880741E-01  1.20673247E-01 -6.11004085E-02 -1.72405228E-02
  4.17738636E-01 -1.39993596E-03  9.03589203E-02 -1.32058355E-01  5.45419645E-02
 -6.19892130E-02  1.58507457E-01  1.99188160E-01  1.24584248E-01 -5.95728494E-02
 -7.33752715E-04  7.50948897E-02 -2.38299918E-02  1.61710403E-02  2.12159499E-02
  4.09919911E-02  4.35959075E-02  1.45970861E-01 -1.49223328E-01 -2.75093031E-01
  3.28075711E-01 -1.06699012E-02 -6.92728505E-02  1.42689112E-02 -1.40959895E-03
  7.20559184E-02  1.02667722E-01 -7.30230774E-02 -5.45159951E-02  3.15679749E-02
  1.38655407E-01  1.19883399E-01 -1.52131635E-01 -6.32176901E-03 -1.02374769E-01
 -9.52633836E-02  5.23468182E-02  1.05116908E-01 -6.02425741E-02  1.04195155E-01
  2.95075490E-01  9.98071238E-02  4.53747413E-02 -3.34800730E-02  1.82510607E-01
 -1.84217663E-01 -1.95611912E-02  3.87188339E-02 -4.92598556E-02  6.27892987E-02
  1.00911327E-01 -6.38966309E-02  2.32060717E-03 -1.21903950E-01  2.11244865E-01
 -3.25385221E-02 -2.25411670E-03 -7.50295385E-02 -9.09870656E-02  5.16442029E-03
  1.48728541E-01  7.70357661E-04 -3.64146688E-02  1.35802878E-02  1.87041659E-01
 -1.62660792E-01  3.60268441E-02 -9.57014646E-02  2.27078695E-02  4.17298600E-02
  2.03136040E-02 -1.98429323E-02 -1.47564051E-01 -1.04414947E-01  1.71481769E-01
 -1.33762538E+00  4.49371287E-01 -4.72279214E-01  1.45816610E-01 -6.18366943E-03
  1.68057411E-01 -1.06897080E-01 -2.62443002E-02  3.26015851E-01  1.17916124E-01
  3.80322240E-01  1.38684146E-01 -1.84463325E-01  4.10300231E-02  5.99740350E-02
 -7.48788392E-03  3.62157241E-01  3.12945241E-02  1.20057317E-01  1.14555345E-01
 -1.41035171E-01 -3.32982810E-01 -1.33444442E-01  5.24057039E-01  1.52027057E-02
 -1.12076888E-02 -7.75816340E-02 -1.29088902E-01 -3.89563719E-02  1.26809530E-01
  5.87687338E-03 -1.83789981E-02 -5.90209681E-02  4.86954923E-03 -6.63940362E-02
 -5.68025581E-01 -2.94103946E-01  1.98157642E-01 -1.00671463E-01 -2.58725846E-01
  1.35201202E-01  8.75904827E-02  1.28969446E-01 -1.77776390E-01 -1.17977316E-01
  2.30358427E-02  1.17333765E-01  8.46045026E-02 -4.16041209E-02  3.76290431E-02
 -1.29191264E+00  5.88685286E-01  4.38631925E-01 -2.53997343E-01 -2.78429670E-01
  1.44584398E-01  8.85341442E-02  3.74749192E-02 -3.63766690E-03 -2.50051414E-01
 -5.21195322E-02 -8.32875451E-02 -4.00677833E-02  5.35561240E-03 -1.99619946E-01
  2.32230388E+00  3.50008645E-02 -7.84145671E-01 -2.60678815E-01  9.00612423E-02
  1.52144903E-01 -2.27656843E-01 -6.25640884E-04 -4.30550220E-03  8.21473926E-02
 -4.19380668E-02 -3.39693760E-01  3.59874057E-02  1.33262904E-02  1.40313015E-02
  1.53325819E+00 -2.28517346E-01  2.12589938E-01  4.61396269E-01 -1.08273891E-01
 -4.97025924E-02  1.04571445E-01 -7.53344198E-02  2.11899478E-02  1.07134269E-01
  1.17215814E-03 -1.07754926E-01 -1.76909315E-03  3.52457064E-02 -3.76147053E-02
  2.79200587E-01 -1.67198451E-02 -4.56966417E-02  5.77811988E-02  6.18331495E-03
 -4.84111665E-02  4.38137210E-02  1.06737206E-02 -5.03793959E-02  5.37933559E-02
  2.07665778E-02 -7.05299143E-02  1.48847622E-01 -2.20150584E-02 -2.47269385E-01
 -1.61270024E-01  1.28358327E-01  1.41949691E-01 -5.29116181E-02  1.56150721E-01
 -2.07742299E-01  8.28878048E-03 -5.29372113E-02 -1.24629162E-01  1.15718014E-01
  1.34375512E-01 -9.41077462E-03 -7.33422167E-02 -1.40472930E-01  1.38577657E-01
 -1.30533851E-01  6.12754319E-02  1.18336668E-02 -1.01148734E-01  4.77860541E-02
 -1.02791660E-01 -2.95246488E-02  2.78832647E-03 -1.36930078E-02  7.01333680E-02
 -3.51955824E-02  1.54588072E-02  1.02271723E-01 -2.62856996E-02 -2.11624745E-04
 -5.07087187E-02 -9.10799306E-02  3.53897959E-02  2.59491494E-02  1.73902982E-02
  2.61586483E-01  4.92849823E-03  1.78127258E-01 -1.02740723E-01 -1.65311918E-01
  4.74846046E-02  6.24649636E-01  6.67305095E-02 -4.71726643E-02 -8.73402730E-02
 -2.07678072E+00 -2.70371322E-01 -2.61604540E-01  9.95301764E-01  1.88920320E-01
  1.50195508E-01 -3.60559333E-01  9.38314299E-02 -1.78369178E-01  3.00991230E-01
 -5.26691337E-02 -4.88889829E-02  9.57551745E-02 -2.58012830E-04 -4.66747256E-02
  5.18024667E-03 -4.64971694E-01 -6.35657493E-02 -1.62407597E-01 -9.30007878E-02
  8.46087748E-01 -1.80867368E-01  7.88958012E-01  1.91812884E-01  2.75315484E-02
 -2.13181198E-02  1.55060847E-01 -1.04921986E-01  1.16743864E-02  2.35162561E-02
 -3.74769287E-02 -5.67358168E-01 -7.06134332E-02  4.04241046E-02 -9.47375073E-02
  2.23764690E+00  2.82085128E-01 -9.39692032E-01  1.78206835E-01  2.20950776E-01
  6.28520331E-02 -2.31575006E-01 -9.04099182E-02  2.23616234E-01  2.83465894E-02
 -6.94243601E-03  3.25046540E-01 -1.10250706E-01 -2.59033985E-02 -1.29059933E-02
 -2.45696530E-01 -6.61863222E-02 -3.16438805E-03  5.76154969E-02 -1.13310593E-02
 -8.48795106E-02  5.53914056E-02 -4.61422855E-02 -1.49905800E-01  1.02662592E-01
  2.01578870E-02 -4.92950772E-01  7.56038486E-02  1.36554866E-01  1.43413525E-01
 -7.97053160E-01  2.98262315E-01 -1.29832644E-01  2.91901790E-01  1.13087341E-01
  1.61009129E-01 -2.16379725E-01 -1.62627874E-02  1.98100622E-01 -9.99618183E-02
 -1.60264912E-03 -4.11983454E-03  5.55269857E-03  6.15639085E-02 -4.99897851E-02
 -2.72254387E-02  7.44908758E-02 -3.81439892E-01  5.17254427E-02  1.20808538E-01
  7.96860591E-02 -1.96668020E-01 -8.11396718E-02 -1.22844851E-02 -1.38733359E-01
  5.50407540E-02  3.82555979E-01 -7.20895358E-02 -1.85521615E-02 -5.41357628E-02
 -2.20345802E+00 -7.76060032E-01 -2.42785695E-01 -5.15982799E-01 -1.27554009E-01
  2.33726337E-01 -2.84039668E-02 -1.97872878E-01 -1.74873436E-01 -4.71361381E-03
  1.25171862E-01  1.13180341E-01  7.58999910E-02 -1.04100399E-01 -1.51040389E-01
  2.55336081E-02  1.70381895E-02 -7.68486458E-02  1.49827522E-01  3.07011572E-02
  6.46152503E-02  1.00067624E-01  5.22680185E-02  6.59700208E-02  4.35525056E-02
  1.14323059E-01 -1.96643702E-02  1.61229695E-01 -6.34310053E-02 -1.52667011E-01
  1.06842676E-01  1.56317874E-02  4.36403690E-02  1.89862336E-03 -8.50584413E-02
 -1.90173784E-01 -1.07743652E-02  4.63149845E-03  1.06281331E-01  5.77540462E-02
  1.23450364E-01 -5.70715518E-02  5.24539695E-02 -3.72371169E-02 -9.86542290E-02
  1.48883605E-01  9.21473418E-06 -2.37648217E-02  5.02951455E-02  5.41445050E-03
  3.11585188E-01  1.12935819E-01  2.28369542E-01 -1.23588845E-01 -8.23132304E-03
  1.34490588E-03 -3.74057332E-01  1.61051938E-01 -6.85434156E-02  2.14994482E-01
  6.82489171E-02 -5.07455376E-01  2.72787837E-01 -3.13264601E-01 -1.35974334E-01
  1.30827335E-01  1.31480798E-01  2.40789451E-01 -1.80542437E-01  9.00212925E-02
 -1.27763659E-01 -7.82136074E-02  1.70875248E-01 -5.45473288E-02  1.53110929E-01
  9.11004568E-02  3.44722294E-01 -3.48738181E-02 -1.34209666E-01  1.97528738E-02
 -2.76326561E+00 -2.41854946E-01 -7.10169805E-01 -9.79172203E-02 -5.04359062E-02
  2.22883763E-02  1.53663637E-01 -2.88980876E-02 -2.63468660E-02 -6.25733991E-02
  2.28467633E-02  2.88611735E-01 -4.85490335E-02 -9.27969709E-03  5.19953665E-03
 -2.07207920E+00 -4.16502510E-01  9.94778081E-01 -6.60963086E-01 -1.42783567E-01
 -4.96868426E-02  1.44894932E-01  2.97263045E-02 -2.17238087E-01 -5.32929258E-02
  3.61142251E-02  4.53819676E-02  1.46220205E-01  7.40802355E-03  1.63153426E-04
 -1.24278963E+00  4.22356613E-01  4.43957130E-01 -3.25315405E-01 -1.00518074E-01
  1.53909110E-02  1.35979686E-01 -2.12085765E-02 -1.26416874E-03 -1.18932696E-01
 -4.74339112E-02 -6.38885323E-01 -3.16844396E-02  1.55382691E-01 -1.76897154E-01
  3.11528225E+00 -5.00434645E-01 -6.17399474E-01 -4.89857886E-01  1.07973012E-01
  1.94952247E-02 -1.50671884E-02 -2.93159062E-02 -7.34768383E-02  4.41308178E-02
 -2.89956868E-02 -2.35153795E-01 -4.69614206E-02  5.78223032E-02 -6.46715990E-02
  1.45795746E+00 -2.97714978E-01 -1.64999674E-02  6.04460420E-01  2.96118154E-01
  4.97297685E-02 -2.86147027E-01  8.22686548E-02 -7.44439325E-02  8.21000367E-02
 -4.04230543E-02 -2.84012103E-01  1.10692931E-01  7.84274917E-02 -1.39118174E-01
  1.87942013E+00  5.55728851E-01 -3.25757047E-01  9.18594167E-01  3.37258082E-01
  1.32465841E-02 -3.43491315E-01 -1.15162443E-01 -1.44111519E-01 -1.98866373E-03
  1.48113985E-01 -7.89243240E-02 -3.22051281E-02 -4.05160125E-02 -8.61816590E-02
 -1.21122921E-01 -1.43230348E-01  7.10333112E-02 -7.43889392E-02  4.74516389E-02
 -1.02089218E-01 -5.22597112E-02 -6.41134297E-02  1.65175294E-03  4.18273636E-02
  1.13135221E-01  9.57724153E-02 -1.34431134E-02 -5.32761533E-06  4.60294667E-02
  1.61467328E-01 -1.95135795E-02 -7.63388568E-02  1.34118530E-01 -1.65725787E-01
 -1.50541481E-01 -7.11400493E-02  1.11181730E-02  4.68083950E-02 -1.67833865E-01
  2.43166850E-01  7.43291189E-02  1.07466717E-01  1.34021266E-01 -2.29865423E-01
 -3.53289885E-01 -6.91488479E-02  3.27431965E-02  3.21540401E-02 -2.49069459E-01
 -6.08454465E-02 -1.78090660E-01 -1.50699783E-01 -6.92503172E-02  1.69736633E-01
  4.89797659E-03 -8.34605751E-02 -1.44860104E-01 -6.52257323E-02  2.97395944E-02
 -2.29955089E-02  4.47474990E-01 -4.59562586E-01 -3.33489766E-01 -1.86611658E-01
  1.05164653E-01  1.73563274E-01  8.61632272E-02  1.84002664E-01  9.49878855E-02
  2.63574710E-01  8.64467503E-02 -1.81341824E-01  1.09366102E-02  6.26928097E-03
 -1.20104923E-01 -9.45210071E-01  4.46171016E-02 -7.28144369E-02  9.93956272E-04
  4.45010237E+00  9.04340741E-01  1.79344085E+00  6.39970865E-01  2.17609063E-01
 -2.38983141E-01  3.14697241E-02 -6.34873935E-02  6.14588071E-02  5.38408250E-02
 -1.41139444E-02 -1.18834561E-01 -5.60419421E-03 -4.12039027E-02 -4.92377964E-02
  1.14924211E+00  1.56419577E-01 -4.60311754E-01  1.68846934E-01 -1.20420683E-02
  1.14210605E-01 -1.47327094E-01  3.98207360E-02 -2.43854621E-02 -1.49671980E-01
 -5.20816393E-02 -5.57973675E-01 -1.90698613E-02  6.97737653E-03 -2.53383880E-02
  2.74657860E+00 -1.08493319E+00 -3.74060437E-01  2.92244770E-02  1.71072261E-01
 -2.23173262E-02 -5.78806217E-02  7.47497690E-02 -1.25428502E-01  2.11750004E-01
  5.60244426E-02  3.71856767E-01 -1.13888062E-01  7.97883801E-02  6.27410476E-02
 -2.15504700E+00 -2.76561915E-01  1.93520759E-01  8.71513190E-01 -6.37131400E-02
  2.24523344E-01 -1.44933049E-01 -1.92596866E-01  1.05650640E-02 -5.99280798E-02
  6.98517347E-02  3.53305151E-01  6.86694572E-02  3.96374083E-02 -1.43008421E-01
 -2.93676509E+00  7.51829682E-01 -7.31307809E-01 -6.32771400E-01 -2.99279107E-02
  1.74617598E-01 -1.03067972E-01 -1.74504587E-01  1.63016793E-01 -1.28920862E-01
  1.10105412E-02 -1.61724245E-01 -1.97493400E-01  6.72125183E-02 -2.29154889E-02
 -1.14003174E+00 -4.82303021E-01  4.39093027E-03 -1.21036853E-01 -1.70361780E-01
 -1.64177814E-01  3.13587357E-01  7.70736095E-02  5.46320913E-02  1.71453733E-02
  9.22032814E-02  2.52280118E-01 -1.81939319E-01 -4.22842473E-02 -1.92033015E-01
 -8.60140654E-02  1.21068795E-01 -1.83338940E-02 -3.16949853E-02  6.22499863E-02
 -7.75533421E-02 -6.27422800E-02  7.45176724E-03  1.20623726E-01  2.30583781E-02
 -5.63307275E-02 -3.74979105E-02  5.48354847E-02 -6.32245520E-02 -1.98631117E-02
  2.29448756E-01  6.40240200E-02 -1.89616340E-01 -5.95909200E-02 -4.23723677E-02
 -6.88376033E-02  2.69419688E-03 -8.02785247E-02  8.30215247E-02 -3.06890412E-02
 -1.64929685E-01  1.98497786E-01  1.72439548E-01  7.29465941E-02  1.01705310E-01
  6.62754272E-02 -6.45142408E-02 -8.43901807E-02 -3.41971620E-02 -4.95867319E-02
  1.69001695E-02 -1.44929470E-01 -2.40098545E-01 -1.21294506E-01  1.08378828E-01
  5.28099135E-02  4.48671472E-01 -6.35517200E-02  1.89516072E-01  1.41582747E-01
 -2.40435954E+00  5.48686668E-01 -3.55866116E-02  9.78383754E-01  1.23490128E-01
  2.38459764E-01 -3.32640372E-01  3.96379012E-02  1.02884474E-01 -5.05528922E-02
  2.64139770E-01  1.54296684E-01 -2.25351343E-01  8.18129083E-02 -1.02455348E-01
 -8.69302341E-02 -9.21083098E-01 -1.98177631E-02 -1.51374183E-01  7.50199995E-03
  3.32281542E+00  8.23976166E-01  1.40558061E+00  1.61470004E-01  1.72849068E-01
 -2.16813956E-01  1.12379451E-01  1.27272731E-02  2.89213102E-02 -1.30976919E-02
  8.86250289E-03  3.27918821E-02  5.85968773E-02  4.02893764E-02  9.58483651E-02
  2.44974778E-01  4.24827109E-01  2.65769901E-01  1.04732561E-01 -3.65460529E-02
 -1.22896836E-01  1.48216471E-01  7.95091916E-02  2.29240485E-01 -1.88289359E-01
 -4.28939320E-02 -3.64372791E-01 -3.70591073E-02 -6.87167911E-02  2.67472169E-02
  1.99592839E+00 -6.83683277E-01 -3.66838283E-01 -2.43869582E-01  1.22702670E-01
  5.09375365E-02 -1.66960545E-01  1.17907360E-01  9.42174186E-02  3.73152357E-02
  3.34557999E-02  2.69651976E-01  1.11021852E-01 -6.98600088E-02  1.31109720E-01
 -1.46988266E+00 -1.00058068E-01  1.19811907E-01  5.51509055E-01 -6.29539345E-02
 -1.42618992E-01  1.61628351E-01  1.41180069E-01  4.03964328E-04 -1.44634523E-01
  6.03373855E-02  3.29548201E-01  1.31544243E-01 -7.95478805E-02 -4.05186085E-02
 -2.62443810E+00  3.40149384E-01 -3.71732695E-01 -7.09742754E-01 -6.45466940E-02
 -2.59702278E-02  1.19124697E-01 -1.04849629E-02  1.27401279E-01 -1.22243221E-01
 -4.95656420E-04 -1.10065311E-01 -4.56848952E-02  1.37979076E-01 -1.86517269E-01
 -3.61062615E-01 -3.48679597E-01  3.01022443E-01  5.82256526E-01  9.58076681E-02
  3.31248078E-02 -9.95194418E-02  1.99795510E-01 -1.09380300E-01  2.46101366E-02
  7.15033646E-02  2.33557233E-01 -1.63279173E-02 -1.05534578E-01 -3.53178492E-02
 -1.36868412E-01 -1.27657892E-02 -1.66279866E-01 -2.08106661E-01 -1.70124340E-01
 -7.17987499E-02 -1.69679268E-01  2.67945923E-01 -1.83168983E-02  1.10309393E-01
 -1.12762554E-01  9.58829583E-02 -1.49415066E-01 -5.57398915E-02  2.02900035E-01
  1.00368647E-02  8.17178950E-02  3.31923988E-02 -2.62174359E-02  6.65040893E-02
  1.57777654E-01  9.18858001E-02  4.77439547E-02 -2.06899232E-03  9.79484137E-02
  2.18905096E-01  1.73363751E-01  1.67169623E-01 -4.69874928E-02 -2.11670389E-01
 -1.90959518E-01 -7.24462071E-02 -4.91052431E-02 -9.29881880E-02 -3.66457862E-01
  5.51910337E-02  4.48003287E-03  5.37078487E-02 -5.29192603E-02 -9.50550473E-02
  2.52420204E-02  8.76713162E-02  8.28058439E-02  9.08123352E-02  1.18031019E-01
 -1.24172732E+00  4.96624662E-02  6.07916867E-02  5.36170932E-01  9.39349327E-02
 -8.87175813E-02 -1.17131569E-02 -1.04964382E-01 -1.30105690E-01 -6.43256172E-02
 -3.92638168E-02  3.66608869E-02  1.07342931E-01 -1.93406454E-01  1.24525210E-02
  2.18849971E-03 -1.31286927E-02 -1.34251921E-01  4.74336547E-02  3.83246557E-02
  2.39345544E-01  8.83147889E-02 -1.45912903E-01  3.98616415E-01  3.44236703E-02
 -1.49560850E-02  1.26807093E-02 -7.18288768E-02  6.86546593E-02  1.17345762E-01
 -1.36042238E-02 -4.48909872E-02 -1.46731912E-01 -3.72605428E-02 -7.87218347E-02
 -7.25544091E-01 -2.53547783E-01  1.81940676E-01 -5.67298952E-01  7.89877743E-02
 -5.35504159E-02 -9.79274786E-02  7.04851546E-02 -7.24346366E-02 -1.25600419E-01
  1.26516007E-02  1.68924540E-01 -5.91956002E-02  1.23857088E-01 -1.85404260E-01
 -6.15066527E-01  6.96116983E-01 -5.83203930E-01  9.72253027E-01  2.37627375E-02
 -3.84513422E-02  1.57939676E-02 -1.68523478E-01  1.81067230E-01  9.36733957E-02
 -4.01951525E-02 -4.74970562E-01  3.42959486E-02 -1.98985395E-02  1.22455506E-02
  2.21240388E+00 -8.76606478E-01 -9.73574369E-02 -5.39069672E-01  1.43502936E-01
  7.10132758E-02 -1.68429076E-01  1.92949699E-02  6.46617855E-02 -1.34682651E-01
 -1.11979523E-02 -1.56559374E-01  1.15749815E-01 -1.67928291E-01  1.23885044E-01
  5.01769155E-01 -6.41962479E-01  8.27766492E-01 -7.08545555E-01 -8.91791287E-02
 -7.34912583E-02  2.08439553E-01  1.96596101E-01 -9.75389060E-02 -8.94082926E-02
  1.25642416E-02  1.71547914E-01  1.27414048E-01  6.06819499E-02 -1.09720713E-01
 -2.32301024E-01 -4.71153517E-01 -2.52613471E-01  4.35341195E-01  1.10766698E-01
 -1.69081508E-01  1.88615666E-03 -1.27234591E-02 -2.45043413E-01  1.62284732E-02
 -1.40049076E-02 -7.20719108E-02  9.07221994E-02 -2.53837677E-02 -1.41377738E-01
 -1.13778513E-01 -3.14436533E-02  4.18076910E-03 -1.07954794E-02  5.19868426E-02
  3.61105241E-01  2.88250906E-01 -1.43313372E-01  2.08029463E-01 -1.10513111E-01
 -2.94081862E-01 -2.77845006E-01  6.37040593E-02  1.19049271E-01 -2.96058849E-01
 -3.84259691E-01 -1.99443524E-01  1.73288723E-01 -2.16390722E-01  9.19064135E-02
  3.22726749E-01  2.39776344E-01  2.03405471E-01 -6.86538490E-02  2.60771500E-01
  1.61218988E-01  9.13867896E-02  4.64900245E-02  1.45019192E-02 -4.70573144E-02
 -2.34677895E-01 -1.17492921E-01  1.63931097E-01 -6.35663885E-02 -7.91048971E-02
 -4.31867626E-02 -1.50750826E-01 -6.67534744E-02  7.48624548E-02  1.24593358E-01
  3.19045643E-02  1.49582213E-01 -9.09501212E-02 -4.25468279E-02  6.82494210E-02
 -1.13812770E+00  4.31214273E-01 -3.73597425E-01  3.77520730E-01  5.56768843E-02
  5.84510351E-02 -8.59969423E-02 -8.12152210E-03  2.23526339E-02  4.43089423E-02
  1.51743147E-01  1.24836598E-01 -1.05840453E-01  1.83993115E-01 -8.55340510E-02
  1.38633291E-02  3.38176052E-02 -6.86541878E-02 -3.08162535E-02 -3.77008670E-02
 -7.18452123E-01 -1.75050859E-01  1.17723550E-02 -2.21250542E-01 -1.21250976E-01
  7.48418230E-02  4.93220302E-02 -9.65716119E-02  6.36114296E-02 -5.67381859E-03
 -3.12724562E-02  1.95578315E-01  9.51278729E-02 -2.13142930E-01  3.33140748E-02
  1.40543695E+00 -1.36187235E-01 -5.31853107E-01  2.17077592E-02  3.17482452E-02
 -7.24024711E-03 -7.29406512E-02  1.19662213E-01  7.97051780E-02  2.54714819E-02
  3.45544936E-02  1.78960370E-01 -9.44646992E-04 -3.02629267E-02  1.26377509E-01
 -6.75811447E-01  8.36384102E-02  7.46499157E-01 -5.13123990E-01  6.94866395E-02
 -1.14044738E-01  5.39488950E-02 -1.49129486E-01  8.80480979E-02 -8.64600043E-02
  2.57292688E-02  3.71375390E-01  8.28762629E-02 -1.46536220E-02 -6.52507322E-03
 -1.52235409E+00  5.48495268E-01  2.84277936E-01  3.85406464E-01 -6.73111051E-02
  1.09958679E-01 -1.07142218E-01 -6.10780374E-02 -1.91025253E-01  4.96693922E-02
 -3.15802126E-02  3.77995811E-02  2.28332514E-02  1.35495487E-02  9.80921845E-02
  7.03092604E-01 -1.71826879E-01  4.50450754E-01  6.65956423E-02  6.23924811E-02
  1.16391486E-01 -2.21007633E-01  9.24319559E-02 -4.02200997E-02  1.08451712E-01
  3.69789907E-02  2.87394863E-01  1.71156164E-02 -7.11798280E-02  3.06200336E-02
 -1.19355290E+00 -4.12917588E-01 -4.20727274E-01 -3.06591043E-01 -1.12400728E-02
 -1.33250245E-01  1.23004000E-01 -1.52025702E-01 -8.74294611E-02 -1.00055420E-01
  4.42489684E-02  5.29900234E-02 -6.60527685E-02  1.85490993E-02  4.12193421E-02
 -1.37394539E-02  3.39778940E-02 -2.97235082E-03  1.72362960E-01  1.73270551E-01
 -7.79064078E-02 -3.53785520E-01  2.89900389E-01  2.59690572E-02  2.15032627E-01
  5.87047185E-02  3.12007826E-01 -2.67092337E-01 -4.37107727E-01  9.86736832E-02
  6.54825015E-02 -2.33382607E-01  6.57877963E-02 -4.12216695E-01 -1.56160254E-01
  1.95144331E-02  1.93093888E-01  8.34522400E-02  4.67437006E-02  2.43463064E-01
 -4.46576673E-03 -1.91848019E-02 -1.46175639E-02  8.46072537E-02  5.72867693E-02
  4.10264731E-02  1.98764962E-02  3.86754858E-02  9.87979399E-02  3.06239839E-02
 -1.77730144E-01 -4.02069303E-02 -4.01290466E-02  7.13936029E-02 -3.04820433E-02
 -3.74874547E-02 -6.57439164E-01 -7.95912533E-02  1.80122386E-02  8.50982330E-02
  1.84329468E+00  2.41010252E-01  2.06798044E-01 -7.85725686E-01 -3.88958102E-02
 -1.17287154E-01  1.95559657E-01 -8.82685687E-02  2.01792128E-02 -1.54405759E-01
 -7.89820853E-02  1.03260970E-01 -5.31406395E-02 -1.46590621E-02 -4.97940022E-02
 -4.76408609E-02 -2.22039384E-01 -1.39136560E-01 -4.52119129E-02  3.82699346E-02
  1.60374028E+00 -1.24180093E-01  6.00205918E-01 -1.19903751E-02  1.52440616E-02
 -2.53978623E-01  2.79803915E-01 -3.10847415E-01  7.87358311E-02 -1.32775631E-02
 -2.05182811E-02 -4.14892939E-01 -1.46134387E-01  1.76880316E-02 -8.87827478E-02
  8.61812687E-01 -1.44610663E-01 -4.91654649E-01 -1.16134337E-01  9.83685595E-02
  5.88441986E-02 -7.39969097E-02  1.24840496E-01  5.03585079E-02  1.68322808E-02
  6.97993192E-02  3.00551753E-01  8.33580062E-02  3.46283969E-02 -3.56390700E-02
 -2.22475074E+00  8.47378792E-01  3.23275724E-01  2.62533283E-02 -1.10627482E-01
  1.53796586E-03  1.37930580E-01 -2.86870342E-02  9.37588095E-02 -3.21876159E-01
 -6.33480651E-02 -5.81203993E-01  1.08589521E-01 -3.03625669E-02  2.78146683E-02
  2.26965911E+00  2.88699627E-01 -5.94872991E-01 -3.50878629E-01  1.96821399E-01
 -7.95791501E-02 -8.70439905E-02 -1.04675134E-01 -1.36240990E-01 -2.95638189E-01
 -2.32104025E-02 -8.38860839E-02  8.66570238E-02  1.14629170E-01 -6.23085514E-02
  6.16035106E-01  4.53780509E-01  1.75856893E-01  6.10071511E-01 -1.40367942E-01
  1.59103457E-01  9.16791692E-03  2.02163164E-01  1.00056159E-01  1.15780396E-01
  5.95358153E-02  2.86724654E-01 -8.10356451E-02  8.05984560E-03 -8.53615762E-04
 -1.96578999E+00 -7.22301710E-01  9.18149894E-03 -4.27452815E-01 -3.05949026E-02
 -1.79478085E-01  2.29821394E-01  9.05174708E-02 -2.19308215E-01  5.50057586E-03
  1.44177841E-01 -9.23875586E-02 -1.31546389E-01 -1.83391864E-01  9.45652263E-02
 -1.25233513E-02 -1.01949012E-02 -5.45991161E-02  1.46596594E-01  8.51392303E-02
 -1.68624532E-02  1.73793671E-01 -1.52021379E-01 -1.24664016E-01 -5.24285901E-02
  3.81589120E-02 -3.36806331E-02  3.24932240E-03  6.02922540E-02 -8.66956671E-02
  5.72974439E-02  2.29400023E-01 -1.58028274E-01  1.35074809E-01 -4.97939933E-02
 -4.73786058E-02 -1.70436823E-01  3.18234150E-02 -8.35056980E-02 -3.12931557E-01
  1.39043324E-02 -2.28264844E-02 -5.90994498E-02 -4.58257731E-02  6.59490609E-02
 -1.17081737E-02  1.40267479E-01  1.45127486E-01 -6.44123399E-02  7.95370295E-02
 -3.52709639E-03  2.69515086E-01 -3.59377317E-02  2.61246300E-02 -2.64622864E-02
  3.24375961E-02  2.82766489E-02  4.68502382E-02 -5.02745072E-02  1.25638543E-01
 -1.39213538E+00 -3.72632452E-01 -1.23616842E-01  3.83912991E-01  2.24280993E-01
 -2.04299401E-01 -3.10664288E-02 -2.55868785E-01 -5.13927650E-02 -7.82755452E-02
 -6.67954866E-02  4.43607120E-03  7.49683990E-02 -1.91203450E-01  1.25976828E-03
  1.15285049E-02  3.33086262E-01  1.48252010E-01 -1.29171398E-02  1.24166305E-01
 -8.05277449E-01  5.02868009E-01 -6.40238028E-01  4.08552085E-01 -6.39788899E-02
 -2.80002439E-01  3.04213171E-01  1.93484368E-01 -3.14503666E-02  1.28313884E-01
  1.14176953E-02  1.82652895E-01  6.45694427E-02 -5.20408251E-02  4.80123888E-03
 -7.91615147E-01  9.48800404E-02  5.44820285E-01 -2.69175875E-01  8.70100049E-02
 -6.63705029E-02  3.72639311E-02 -1.18380710E-01 -2.83006003E-01  4.67702150E-02
  9.27332046E-03  1.56128258E-01 -1.57557000E-02  3.56657819E-02 -5.13791918E-02
 -6.55570572E-01  3.57649779E-01 -1.36671425E-01  3.97220969E-01 -7.15225004E-02
  1.31812648E-01 -1.06252563E-01 -4.68425974E-02 -1.48868964E-02 -7.94259830E-02
 -2.43869054E-02 -2.65541522E-02 -5.25630557E-02 -6.64791455E-02 -6.87256933E-03
  1.17179040E+00 -1.64828371E-01 -3.61735538E-01 -7.24724892E-02 -5.43528884E-02
  2.36409140E-01 -1.85037007E-01  6.86931179E-02 -1.78143222E-01 -1.45075299E-01
 -1.08612988E-02 -1.42933431E-01 -1.98058237E-05  3.29809599E-02  2.66855889E-02
  5.71263423E-01 -1.49786871E-01  5.07509968E-01 -3.29397376E-01  7.96661778E-02
 -3.17115646E-02 -7.32312270E-02 -1.86736949E-01  1.45732241E-01  1.31021334E-01
 -5.29943563E-02 -4.52120839E-02  1.25201754E-01 -2.28768945E-02  1.14985006E-02
  1.54053531E+00  4.78558503E-01 -3.60704130E-01  5.26933437E-01 -5.47017775E-02
  9.47073174E-02 -8.39586960E-02 -1.74328504E-01  9.01387309E-02  7.77496788E-02
  8.62239243E-02 -1.66680577E-01 -5.48661674E-02 -2.65667515E-02 -1.65542821E-01
 -1.01799103E-02 -1.60747002E-01 -2.78380265E-01  8.65066127E-02 -2.89827314E-02
  5.68237658E-02  2.35340387E-01 -1.29879877E-01 -8.05732052E-02 -1.30982839E-01
 -1.09610808E-02 -1.82926279E-01  6.35145035E-02  1.86398956E-01 -4.21562130E-02
 -7.81619876E-02 -2.74091355E-01  2.52391909E-01 -6.04915359E-02 -4.54515949E-02
 -3.78288839E-02  2.04403349E-01 -2.98496392E-01 -7.70989256E-02  2.04679766E-01
 -2.03486463E-02  1.67255145E-01 -8.98668659E-03  2.76901329E-01 -3.39867174E-02
 -4.40331601E-02 -1.66033577E-01 -2.20216003E-01  9.45513338E-02 -1.66016186E-01
 -6.07737315E-02  5.65915150E-02 -5.35994366E-03  6.19716298E-02 -1.98569897E-01
  4.96300735E-02 -4.40139249E-02 -4.22309975E-02 -4.75031363E-02  7.53942778E-02
 -8.24864051E-01 -1.09383869E-01 -1.24936399E-01  4.05155096E-01  2.02118980E-01
 -1.69018729E-01 -2.56090248E-03 -1.77856886E-01 -2.28673616E-02 -1.55216383E-01
 -6.25059805E-02 -2.40628272E-02  6.11362696E-02  1.40681912E-02 -2.94004766E-02
 -4.01435098E-03 -3.79090016E-01 -7.07664025E-02  9.38518150E-03  7.09247375E-03
  1.00574372E+00 -2.80475681E-01  7.80695888E-01 -1.77201806E-01 -1.52296207E-01
  2.99094940E-01 -6.70419360E-02 -5.08101273E-02  4.70045697E-03 -9.54921811E-02
 -9.00373551E-02 -5.52883481E-01  8.67865070E-02 -2.14758936E-01  9.26156700E-02
  4.12209236E+00  5.96694626E-01 -1.44345615E+00  4.47188139E-01 -4.32936831E-02
  1.05400326E-01 -8.26603378E-02  1.73131946E-01  4.07050993E-01 -1.78664300E-01
  3.27904632E-02  3.34488875E-01 -1.13963295E-01  7.87115979E-02 -1.99314165E-02
 -8.86123940E-01  4.66551782E-01  2.01847271E-01  1.19069839E-01  5.96748356E-02
  4.13725377E-02 -1.06417205E-01 -2.64697580E-01 -5.51453800E-02  1.05748801E-02
  5.32209395E-02  2.64228692E-01  2.06873932E-01 -1.13329508E-01  1.89875445E-01
 -2.57096664E+00  1.12674683E+00  8.90099451E-02  5.67010323E-01 -2.50820555E-01
  1.56050072E-01  7.55625956E-02 -7.46355278E-02 -1.86760049E-01  2.01223887E-01
 -2.94508906E-02 -4.49728342E-02  6.35181844E-02  2.78991497E-02  1.17997949E-02
  5.39650319E-01  1.19942892E-01  1.30329022E-01  4.40669158E-01  6.37282966E-02
 -1.41673346E-01  6.36415712E-02  1.59898759E-01  5.58948446E-03  8.66461228E-02
  6.88206654E-02  4.46532689E-01 -5.98839652E-02 -1.08449021E-01 -7.51445407E-02
 -2.80869504E+00 -1.29911711E+00 -4.90463833E-01 -1.70160894E-01 -2.18533172E-01
  5.06118845E-02  1.67923273E-01 -2.18110097E-01 -1.31122084E-01 -3.17923257E-02
 -6.81800506E-02  2.25118376E-01  1.01861513E-01  9.09927503E-02 -7.37381610E-02
 -2.10065854E-01  1.99442057E-01 -2.71629185E-01  1.71896821E-02  1.33730432E-01
  1.36944797E-01 -7.17979459E-02 -1.30321201E-04 -1.05394898E-01 -1.73415707E-01
 -4.49450608E-03 -9.16039924E-02 -1.60494815E-01  1.43463178E-01  1.55273185E-01
 -1.93816214E-02  2.08078352E-01 -5.92341760E-03  1.78794132E-01  3.84042954E-02
  3.82148100E-02 -1.36019272E-01 -1.32726709E-01 -2.95511100E-01 -2.07605128E-01
  1.40850280E-01  1.24504512E-01  2.22524544E-01  2.14332936E-01 -1.58347058E-02
  1.04266008E-01 -2.51183038E-01 -5.36455425E-02  7.79413153E-02 -7.61551668E-02
  1.20859798E-02 -2.61360637E-02  1.67755869E-02  2.62265169E-02  4.82137108E-03
 -1.26701627E-02  3.17546608E-02  4.57768644E-03  7.17554585E-02 -9.92675107E-03
  3.68855424E-01 -5.67579400E-02  6.41818926E-02 -3.95038532E-02 -7.12326246E-02
  8.28775992E-02 -3.71631334E-02  1.43872545E-02  6.44320553E-03  7.51364036E-02
 -2.63434264E-02 -6.57800683E-03 -3.55307404E-02  9.31115722E-02 -8.11214675E-03
 -6.63549785E-03 -2.47452624E-01  2.48582440E-02 -3.70405564E-02 -1.03488150E-01
  5.48523549E-01  1.01532323E+00 -5.98037476E-02 -4.87818556E-01  2.33158337E-01
 -3.76078112E-03 -1.94444277E-01  9.84360449E-02 -2.97400309E-02 -1.56048821E-01
 -1.68521113E-02  3.32306604E-02 -1.02340329E-02 -8.77275438E-02  1.39382774E-03
  3.67420962E-01 -3.35468422E-01 -1.03241999E-02 -6.36159851E-01  1.27273211E-01
 -7.19904999E-02 -4.99749061E-02  7.30873457E-02  9.58742772E-02  1.04761714E-01
  1.75494067E-02 -1.28106597E-01  6.86223945E-02  1.63808850E-02 -1.01703802E-01
 -1.37205386E-01  3.32833882E-01 -4.79873949E-01  3.51479087E-01 -4.81829994E-02
  3.27988332E-02  4.02885883E-02  1.27791092E-01  3.80666868E-02 -4.83295433E-02
 -8.96137001E-03 -2.26579836E-02  1.19993182E-01 -3.00585207E-02 -5.12831073E-02
  5.48287705E-01  4.13104453E-02  2.66500302E-01 -1.77582157E-01  1.38005661E-01
 -1.26357982E-01 -4.70283466E-02 -1.69379256E-01 -1.59254697E-01  1.16032949E-01
  3.34997657E-02 -1.25190577E-02  1.22262640E-01 -3.33996326E-02 -3.14837931E-03
 -9.97570898E-01  3.10326940E-01  5.16085972E-01 -5.00824629E-01 -1.17291937E-01
  7.97594892E-02  9.97656695E-02 -5.56734605E-02  1.71324458E-02  3.27287109E-02
  2.10237333E-02  1.19460640E-01  8.04444599E-03 -1.92746012E-02 -8.01363846E-02
 -4.84876343E-01 -2.86779763E-01 -6.19964016E-01  6.35995734E-01  4.86321326E-02
 -1.19979495E-01  8.13660452E-02 -6.94800541E-02  2.43325909E-02 -2.10709526E-01
 -3.40225573E-02  2.56552345E-02 -2.01779576E-01  7.09433629E-02  8.70147619E-02
 -1.63445098E-02 -2.71432504E-01  1.32117596E-01  1.49526578E-01  8.13010923E-02
  4.64004716E-02  2.36782458E-01 -3.33570855E-01  1.67816927E-01  1.07914032E-01
 -6.68031144E-02 -2.72575186E-01 -7.78933956E-03  8.02173803E-02 -1.05846956E-02
 -5.99163632E-02 -1.01358664E-01 -1.55602041E-01 -1.52837756E-01  6.47062781E-02
  1.33185227E-01  1.39848899E-01 -1.36027100E-01 -8.31790143E-02  1.43125563E-01
  1.05612849E-01  3.02599763E-01  1.82268138E-01 -4.19623487E-02 -4.59445171E-02
 -1.28171366E-01 -1.28327472E-01 -1.17747655E-01  1.73709820E-01 -2.08623641E-01
  4.74362795E-02  3.27613529E-01  2.25053959E-01  2.10428222E-01 -1.23647965E-01
 -2.58468871E-02  1.57979944E-01 -5.35260756E-05  1.70207293E-02 -5.42671681E-02
  1.97600800E-01 -6.50436420E-01  1.41478751E-01 -1.63605818E-01 -1.76621434E-01
  1.76692696E-01 -1.74996376E-02 -2.38815296E-02  2.37581292E-01  7.57780367E-02
  4.92714081E-02 -3.15589568E-01  7.37260360E-02 -2.57711639E-01  3.75678292E-01
  1.14487626E-02 -2.89106476E-01  1.79647977E-02 -7.37110476E-02  3.35128742E-02
  4.86634037E-01  5.82147670E-01  4.60912011E-01  7.47363327E-01  9.80834842E-02
  1.30773421E-02 -1.04061736E-02  9.53144712E-02  4.72217689E-02  5.69764787E-02
 -9.63802775E-03  1.82399639E-01  9.48110052E-02 -8.99474685E-02  7.68858792E-02
  2.19136516E-01 -1.62212722E-01 -1.47598114E-01  3.36815458E-01  1.48597934E-01
 -1.40978268E-01 -4.00279217E-02  1.95200410E-01  8.42936225E-02 -1.66337083E-01
 -7.06151746E-02 -5.75136134E-01  8.36133202E-03 -6.48263000E-02 -2.38580393E-02
  2.39182168E+00 -8.38321702E-01 -7.00629603E-01 -5.90041493E-01  1.07116562E-01
  1.07012078E-01 -2.18484563E-01  2.07944378E-01  3.50732289E-02  5.41300432E-02
  4.76509840E-03  7.46629243E-02  7.44502140E-03 -8.38572393E-02  1.07389954E-01
 -5.41276684E-01  1.90695213E-01 -1.13877003E-01  4.79964405E-01 -1.22479814E-01
  1.81557750E-01 -1.11995706E-01  1.02689663E-01 -7.55371688E-02 -5.87682173E-02
  4.75384011E-02  3.44608792E-01 -7.69515984E-02 -7.01868171E-03 -9.72698156E-02
 -1.95278185E+00 -1.05198945E-01 -1.14879717E+00 -3.43359875E-01  2.45783842E-01
 -1.94648857E-01 -5.32467143E-02 -1.70230681E-02 -5.81125715E-02 -1.96079697E-01
 -1.35654455E-02 -2.57169928E-01 -8.17773429E-02 -3.12724726E-02  3.96830384E-02
  4.25528819E-01  5.68341795E-01 -2.51380765E-01 -8.45042720E-01  2.65315937E-01
 -1.20164268E-01 -1.20393554E-01 -1.70037053E-01 -1.45150122E-01 -4.87475450E-02
  7.53519586E-02  1.53688416E-01 -1.37460408E-01  1.15876915E-01 -3.57719666E-01
  2.94423290E-02  1.66070467E-01 -3.97335773E-02  6.02107608E-02  1.35169833E-01
 -1.74062853E-01 -6.28104930E-02  3.97142838E-02  6.40475686E-02  7.53874812E-02
 -5.32023923E-02  7.36255092E-02 -5.45429385E-02  1.84006005E-01  1.95740852E-01
  1.61303960E-01  1.06637559E-01 -2.59219952E-02  1.50098669E-01  9.31031387E-03
  4.13601643E-02 -1.90301843E-01  5.21260163E-02  7.57986038E-02 -4.90437608E-02
 -1.03682699E-01 -4.10127649E-01 -4.09582906E-01  8.64811366E-03  4.77893789E-02
 -1.64197208E-02  4.56836705E-01  2.31952002E-01 -2.27062803E-02  2.82717464E-01
  8.49677636E-02  2.16293919E-01  1.19872141E-01  2.12170866E-01 -1.34434249E-01
  3.28407274E-02  1.05348767E-01  4.03414601E-02 -1.65403165E-03  4.26736186E-02
 -1.09007626E+00 -6.23105168E-01 -7.41846010E-02  4.28303289E-01  5.24653643E-02
 -4.95627464E-03 -3.83987148E-02 -9.01097805E-02  1.10790003E-01  5.98796227E-03
  2.96713789E-02 -3.00042701E-01  1.07289350E-01  8.26335446E-02  1.43719858E-01
  5.51625048E-02  3.13659875E-01  2.64798759E-02 -6.77789630E-02 -7.15994222E-02
 -1.59189477E+00 -1.78342753E-01 -1.26327749E-01 -6.17615440E-01  1.09939185E-01
 -7.20805398E-02  5.34686261E-02 -8.43868326E-02 -1.54932402E-01 -1.51721927E-01
 -1.05013305E-02 -9.42796903E-02 -1.45588322E-01  1.75592546E-02 -1.00477330E-01
 -3.02074304E-01 -5.35092853E-01  5.48467045E-02 -5.99105301E-01 -9.58390565E-02
  8.56240622E-02  1.84151602E-02  2.20509912E-01  1.63130756E-02  1.51030288E-01
 -8.55692332E-03  1.74973990E-01  5.69575086E-02 -7.45588465E-02 -3.41001223E-02
 -4.09073071E-01  2.78076828E-02  1.12316937E-01 -6.00300849E-01 -1.77079035E-01
  2.09053760E-01 -4.58540752E-02 -4.84023710E-02  1.60097842E-01  1.77129691E-01
 -8.18712351E-02 -4.66549508E-01 -8.65833150E-02 -9.95803891E-02 -6.34596385E-02
  2.98519877E+00 -4.48825949E-01 -6.99196549E-01  3.89537962E-02  4.98045158E-02
  7.31039863E-02 -1.09425272E-01  9.97921888E-02  5.10603358E-02 -2.80832586E-01
  3.19402727E-02 -1.80753090E-01 -2.59019463E-02 -9.36776271E-03 -3.28709220E-02
 -5.81811303E-03 -8.43093289E-02 -4.20421303E-01  2.42359604E-01 -2.32042818E-02
 -4.32938351E-02  1.76659953E-01 -2.64480316E-01 -3.18027496E-03 -9.08526728E-02
  1.76998603E-02 -9.18546400E-02 -5.71809876E-03 -5.08225377E-02 -2.82184133E-02
 -1.15591309E-01 -1.14401548E-01 -5.60188037E-01  4.90546627E-01  6.51130635E-02
 -1.54767790E-01  1.13366755E-01 -3.92091367E-02  7.82559266E-02 -2.29376436E-01
  2.11535950E-01 -1.11492014E-01  1.08324357E-02 -9.27813813E-02  1.54292131E-01
 -3.03571268E-02 -1.28962496E-01  1.52735992E-01  1.36957877E-01  6.94472571E-02
  3.09290159E-03 -1.68050769E-01  2.46896895E-01  2.32423511E-02 -1.66259485E-02
  9.27837251E-02  2.18965013E-01 -1.84888145E-02  5.58097089E-02  1.58363163E-01
 -1.37082854E-02  1.44695556E-01  6.79094993E-02  1.40404982E-01  9.45500424E-02
 -1.45531529E-01 -3.87717603E-02 -1.17590217E-03  1.14387012E-01 -7.58087243E-02
  3.57129908E-02  2.07949505E-01  1.69299139E-01  5.18120209E-03  3.34896851E-02
 -9.17349857E-02 -1.63175592E-01 -8.13452049E-02  3.18617543E-01 -8.82742797E-02
 -4.29194975E-02 -1.85587328E-01 -2.49354925E-02  2.01241320E-01  2.52636514E-01
  1.70203311E-02  6.31560133E-02 -1.11434237E-01 -1.64937813E-01 -4.54592425E-02
 -5.56684218E-01  1.25478676E-01 -1.22350585E+00 -2.46834651E-01  1.45112241E-01
 -2.99811539E-01  1.60452362E-01 -3.38090154E-02  1.81714012E-02  2.28090373E-01
  3.33534616E-02  2.52104352E-01  1.15212657E-01  3.86981620E-01  4.57494588E-02
 -8.24759224E-03 -2.28521667E-01 -2.57403468E-02 -2.02497755E-02  2.02522633E-02
  6.02314774E-01 -6.21348942E-02  3.43885955E-01  2.95029701E-01  3.96345262E-03
  1.23524991E-01 -8.42772242E-02 -1.23427427E-01  9.66625286E-02 -1.35093247E-02
 -4.77432422E-03  2.05962308E-01  8.93838404E-02 -6.05325434E-03  3.41360523E-02
 -2.31268147E-01  8.83834845E-02  3.91867659E-02  1.09297873E-01  6.31162649E-02
 -5.67241107E-02 -1.56252367E-02 -1.35080400E-02  1.76000649E-01  2.27718250E-02
 -1.02511435E-02 -3.02073930E-01 -4.84953998E-03 -2.53342216E-03  2.89599962E-02
  9.86387334E-01 -2.64904730E-01 -2.18791374E-01  2.05787191E-01  7.78396130E-02
  1.07570052E-01 -1.55316379E-01  6.17459926E-02 -3.65410148E-02 -2.02925468E-01
  1.65849823E-02  1.34487155E-01  7.89621574E-02 -4.78983433E-02  6.15382635E-02
 -6.17607412E-01 -2.73008271E-01  1.25351237E-01  2.72919778E-01  2.04486150E-02
 -8.08871895E-02  3.85677990E-03  1.95536540E-01 -9.38481420E-02 -5.42331395E-03
 -4.79072535E-03  1.63819103E-01 -5.91075262E-03 -6.18112999E-03 -2.91382392E-02
 -3.67858933E-01 -2.83696332E-01 -4.30004980E-02 -3.81265417E-01  2.40075752E-01
  1.99192367E-02 -2.74351818E-01  6.52729592E-02  1.31764049E-01  6.68297717E-02
  3.18494185E-03 -2.08693926E-01 -7.30323094E-02  3.41873169E-02  1.09532083E-02
  1.46219714E-01 -4.83626711E-02  2.85321491E-01  9.48554625E-02 -2.77369595E-03
 -6.27006227E-02  9.69813302E-02 -1.07158164E-02  1.42953490E-01 -1.83889416E-01
 -1.47405437E-02  8.81872175E-02 -1.07352057E-01  7.30493792E-02 -1.88644722E-01
  7.45351018E-02 -5.92690800E-03  1.22605924E-01  2.10747601E-02 -5.25485986E-02
 -1.12805737E-01  1.62149514E-01 -7.70347485E-02 -1.99690774E-01 -8.73156634E-02
 -7.07590419E-02 -1.00997498E-01  5.12176846E-02  1.33166630E-01 -2.39643693E-02
  9.84021416E-02 -2.82359845E-01  3.51749705E-01  4.95596525E-02 -1.71697956E-01
  2.33993858E-02  1.90274643E-01 -3.74293701E-02 -1.98637787E-02  1.55825917E-01
 -1.00533129E-01  1.40203971E-01  2.19253444E-01 -3.96370539E-01  2.58978391E-02
  2.56875075E-02 -1.23947175E-01 -3.00264214E-02 -8.40644008E-02 -2.59446105E-02
  3.25654171E-02 -2.39103849E-01  5.75527834E-02  2.91963840E-01  3.34026200E-01
  1.09914392E-02  1.45617995E-01  7.78125633E-03  2.28460498E-02  2.28206262E-03
 -5.51455551E-01  4.33671250E-01 -2.25116106E-01  1.13686601E-01 -1.39334621E-01
  1.46549464E-01 -1.65499268E-02 -1.55646762E-01 -2.37509792E-01  7.84226060E-02
  3.63483554E-02  2.50307514E-01 -9.90153424E-02 -6.71562851E-02 -2.21587882E-01
 -1.52994408E-02 -8.27606694E-02  1.20973234E-01 -5.12421641E-02 -2.28979669E-02
  5.39491558E-01  1.26063634E+00 -4.23658704E-01 -6.46190625E-03  1.03006290E-01
 -1.36041638E-01  3.95693790E-02  1.40611178E-01 -2.52216172E-01  8.53945696E-02
 -9.38955360E-03 -3.85902928E-02 -7.60975394E-02 -6.30324844E-04  5.33432878E-02
 -5.14913496E-01 -6.27377396E-01  5.53210428E-02 -4.62694424E-01 -2.24240757E-02
 -4.46704943E-02 -2.71763747E-02  4.21360128E-02  1.31098263E-01 -1.35614669E-01
  8.77907039E-03 -2.80682340E-02 -2.92968121E-02  7.94428265E-02 -2.66933593E-02
 -3.36716250E-02 -1.64947101E-01  1.24255472E-01  8.29716017E-01  1.83544301E-01
 -5.33050965E-03 -1.48318952E-01 -7.67797477E-02  3.90512479E-02 -8.62281602E-02
  9.21738158E-03 -2.37644540E-01  3.83249861E-02  6.65663224E-02  5.14070964E-02
  3.19501071E-01 -7.55712905E-01  3.77642680E-01 -5.19456089E-01  1.57573252E-02
 -9.39980534E-02  1.39716292E-01 -7.66547561E-04  1.54040365E-01  6.79246685E-02
  2.42735772E-02  1.46730865E-01  1.02741501E-01  5.04009141E-02  4.18895020E-02
 -7.77163130E-01  7.67456456E-01  6.59078976E-01 -6.54242443E-01 -6.82814294E-02
  4.51548186E-02  1.48661518E-02  2.04654058E-02  3.21694979E-01  1.04428871E-01
 -2.17837361E-02  6.04360123E-02  3.00426669E-02 -3.60668513E-02 -2.60415748E-02
  4.29775892E-01  3.71388262E-01 -7.29483714E-01  4.52928517E-02  1.07804390E-01
  5.31597947E-02 -2.10426049E-01 -9.79753134E-02 -3.60668283E-02 -2.77992386E-01
 -4.14949508E-02 -7.11910808E-02 -3.23129860E-01  4.61823751E-02 -1.48334676E-02
 -6.29928478E-02 -1.77886963E-02  3.33223729E-01 -5.28207506E-02  1.35894045E-01
  1.19731101E-01  1.36812921E-01  1.02479503E-01 -2.75380498E-01 -2.93342535E-01
 -1.39807878E-01  2.12542753E-03 -1.88634398E-02 -8.97191403E-02 -1.43408559E-01
 -6.66313440E-02 -1.52932360E-01 -4.17764572E-02 -8.75827808E-02  4.32820343E-02
  1.09388578E-01  6.27228998E-02 -2.52127340E-01 -1.82161876E-01  5.62522926E-02
  6.89008864E-02 -9.35088636E-02 -1.79465950E-01 -1.02546047E-01 -7.63592078E-02
 -6.53524138E-02  1.72683994E-01  2.97739517E-02  2.94748696E-01  1.05523657E-01
  3.78353793E-02 -1.01226015E-01 -8.57482992E-02 -2.46746893E-01  3.75247722E-03
 -1.07757578E-02 -9.31055366E-02  3.45786653E-02  3.69421394E-02  1.38723134E-02
  2.47739374E-01  1.13082951E-01  2.97695753E-01  6.09419700E-02  1.36120342E-01
 -8.10043412E-02 -3.52219024E-02  2.84277690E-01 -1.27803943E-03 -9.44474984E-02
 -2.76320871E-02  1.92297915E-02  1.59166973E-02  4.94464045E-02 -2.88784445E-02
  2.82269769E-02  4.14046631E-01  9.66732121E-03  4.18553508E-02  8.62550811E-02
 -1.21215423E+00  4.01271071E-01 -5.77931971E-01 -3.05371190E-01 -1.80589294E-02
  2.95818502E-02 -3.67544041E-02 -3.12673141E-02  6.13717627E-02 -9.87605687E-02
  1.50248145E-02  3.49389134E-01  3.62167810E-03 -1.01505392E-02 -5.95894919E-03
 -1.40147931E+00  4.54620557E-01  1.18638805E+00 -1.52498064E-01  4.45572384E-02
 -9.32088081E-02  1.15387669E-02  2.71678303E-02 -1.23878431E-02  8.22979415E-02
 -6.20148819E-03 -8.38707435E-02  2.74304024E-02  6.97680538E-02  6.55311270E-02
 -1.33980909E-01 -3.48942043E-01  8.89103949E-01  4.23447038E-01  6.77977356E-02
 -4.07961185E-02 -1.54638109E-03 -5.42247114E-02 -7.05593228E-02 -2.70841594E-03
 -6.44486503E-03 -3.73867825E-01 -9.66223838E-02  1.35809386E-02  1.82344347E-02
  1.40556099E+00 -7.65537621E-01 -1.29512329E+00  3.85018244E-01 -1.54613656E-01
  3.32623318E-01 -4.80109029E-02  1.27081212E-01  1.28996629E-01  7.05278592E-02
 -3.18757158E-02 -2.59175252E-01 -3.98345737E-03  1.32042238E-02 -4.74159909E-03
  1.09808479E+00  3.75669393E-01  2.09290967E-01  3.86990684E-01 -6.69991490E-02
  6.01924740E-02  1.40136150E-02  1.47876860E-01  2.50416427E-02  7.54426853E-02
 -3.43866330E-02 -4.18126220E-01  4.51746582E-02  2.70183297E-02 -2.86000196E-02
  2.22986261E+00  4.41131727E-01  2.16322433E-01  6.55723269E-01  7.81776750E-02
 -6.80615612E-02  3.03412445E-02 -1.92941744E-02  7.81021370E-02  9.04439089E-02
  3.71771182E-02 -6.62709654E-02 -3.06765833E-01  7.58441713E-02 -2.40606361E-02
  3.76422458E-03 -3.01582116E-01 -1.34617728E-01 -8.31882775E-02 -2.19073828E-01
 -3.90031645E-02 -6.03677692E-02  1.58742493E-01 -3.01243006E-01 -2.62265657E-01
  4.65348301E-02  1.02623076E-01  1.13692340E-01 -3.96433518E-01 -2.78193251E-01
 -2.68395389E-02  5.77720676E-02 -1.22631074E-01  5.38376609E-02  2.12963676E-02
 -6.45890829E-02 -2.31253949E-01  1.68592301E-01  4.95758747E-02 -6.78385942E-02
 -8.88311347E-02  1.36607458E-01  1.53564314E-01  9.79708391E-02 -2.18584271E-02
 -1.93273269E-01 -1.34011210E-01  1.97950706E-02 -2.04967379E-01 -8.44194295E-02
  8.58803023E-02  1.31433874E-01  2.00860280E-01  3.00213045E-01 -1.04423265E-01
  3.52293991E-02  3.52371057E-01 -4.45047757E-02 -1.25931023E-01 -7.05929738E-02
 -1.36042385E+00 -6.53905486E-01 -7.78286469E-01  3.93085608E-01  5.03015788E-02
  5.77460755E-02 -1.36931598E-01  2.42356032E-02  1.42555886E-01  2.35332073E-02
  6.06281960E-02 -2.68706039E-01  1.43323219E-01  2.10271933E-01  2.10766001E-01
  1.22159087E-02 -1.29578940E-01 -6.17882560E-02 -1.87436622E-02  4.12985723E-03
  8.58195742E-02  2.21171141E-01  4.13971145E-01  5.02864513E-01  5.31388351E-02
  1.50457451E-02  1.32738506E-02  9.09382528E-03  1.96164413E-01  1.68306203E-01
 -2.18262888E-02  3.53684206E-02 -7.96980243E-02 -2.74695969E-02 -3.21209043E-02
  5.27270625E-01 -5.93071430E-01 -2.79721934E-01 -3.70599849E-02 -9.15718863E-02
  1.94497628E-01 -2.33055881E-01  3.21712592E-01  1.82657413E-01  6.53613058E-02
 -3.18764795E-02 -3.03420313E-01  9.88097505E-03 -3.14798529E-03  4.02408927E-02
  1.17069491E+00 -3.21883229E-01 -3.38337343E-01  2.99571860E-01 -8.56338048E-03
  6.45883308E-02 -2.22163163E-03  1.22941719E-01 -9.26010423E-02  8.65272022E-03
  5.24201833E-03  1.11547379E-01 -9.13096251E-02 -5.39890947E-02  2.28782742E-02
 -3.23079725E-01 -2.49265846E-01  2.13537236E-01 -9.51098537E-02 -1.26446635E-01
  3.79912407E-02  1.33469294E-01  6.81208591E-02  1.21621375E-01 -7.69226815E-02
 -2.40352430E-03 -1.92250058E-02 -2.86666214E-03 -5.60254699E-02 -2.70085859E-02
 -2.12826243E-01 -3.98986706E-01 -2.66541104E-01 -3.30815029E-01  1.39919474E-01
 -5.05985229E-04 -1.16795088E-01  5.94234998E-02 -3.89734554E-02 -6.07219770E-02
  3.04517313E-02 -7.67317220E-02 -4.41275121E-02 -6.72927080E-02 -2.98261561E-02
 -6.27207015E-01 -1.02537728E-01 -8.25059940E-01 -2.74078613E-01  4.35260232E-02
 -1.35905551E-01  1.08509403E-01  4.61199155E-02 -4.17885086E-02 -1.48431761E-02
  9.04551415E-02  1.36784512E-01  1.23714141E-01 -2.83004676E-02  1.64071755E-01
  1.57588335E-02  4.14699894E-02  1.51279633E-01 -2.37388833E-01 -2.32756679E-01
 -6.94118590E-02  1.88305549E-01 -9.25018111E-02 -1.09496418E-01 -9.45079606E-02
 -5.20746801E-02 -1.82508001E-01  1.86761606E-01 -4.64252465E-02 -1.16404536E-01
  1.11037871E-02 -1.72879829E-01  1.83451096E-01  7.48011545E-02 -6.18272581E-02
  1.49606832E-02  6.41819918E-02  1.43765248E-01  9.35262673E-02  1.16798533E-01
 -2.18137264E-02 -2.91438085E-02 -3.04054748E-02  4.37444605E-01  8.57774069E-02
 -2.85005001E-03  5.83501658E-02  4.25589076E-02  4.76190213E-01  6.84755958E-02
  8.08253110E-03  6.41303484E-02  3.11862117E-02 -4.05336002E-02 -1.53257241E-01
  2.08507264E-02  8.50683941E-02  2.64220544E-02  2.18117646E-02  3.95503464E-02
 -4.98376650E-01 -1.43780200E-01  1.17579151E-01  4.61176737E-01 -3.34421004E-02
  2.40512157E-02  1.35479243E-02 -1.38845366E-01  8.85938682E-02  1.82267364E-01
  1.76880742E-02 -1.82488502E-01 -1.07558896E-01 -2.76543632E-01 -9.55373246E-02
  1.10077122E-02 -1.61464419E-01  1.75956033E-02  4.13670704E-03  3.09380400E-02
  2.40177495E-01  3.98124757E-01 -5.79163705E-03  4.58207725E-01 -1.26082494E-01
  3.98509858E-02  1.52827418E-01  3.80361228E-02  1.39994166E-01  1.27658191E-01
  2.01018671E-03 -8.40587710E-03 -9.70113276E-03 -1.08336904E-02 -5.65004331E-02
 -3.54044297E-01 -2.26806554E-01  1.04730223E-02 -3.15357475E-01  1.02897859E-02
 -1.55415880E-01  2.12868865E-01 -9.79962586E-04 -2.31635321E-02  7.33626097E-02
 -2.26204258E-02 -1.55179255E-01 -2.71122874E-03  1.99356424E-02 -1.09762274E-01
  8.13758594E-01  8.52129686E-02 -3.86853381E-01 -1.08521919E-01 -7.95644560E-02
  1.01078500E-01 -3.61497482E-02  1.35880828E-02  1.58398351E-01  1.52502358E-01
 -1.12971105E-02 -3.01091886E-02  2.28616106E-02 -8.24312688E-02  1.01329889E-03
  5.40034511E-01 -1.78125974E-01  1.29953479E-01 -3.10394799E-01  8.22050452E-02
  1.06262477E-01 -1.66348534E-01 -5.61069689E-02  3.05388564E-02  9.74139695E-02
  1.38683655E-02  7.76622600E-02 -2.21368610E-02 -3.42123555E-02  2.02944074E-02
 -6.40242528E-01 -4.97876457E-01 -4.89931799E-01 -1.33189917E-01 -1.67366502E-02
 -1.02951862E-01  1.11066122E-01 -3.36954695E-02  6.79110413E-02  1.48073326E-02
 -1.49818648E-02 -3.43481026E-03  3.13915448E-03 -1.55447410E-02  9.90453593E-03
  2.63370165E-01  5.70015307E-02 -2.41615381E-01  3.42759107E-01 -1.53900776E-02
 -3.67868186E-02  3.58708622E-02 -2.08777445E-01  5.35277168E-02 -3.48226652E-02
 -1.89196271E-02  4.16439181E-02 -2.88624530E-01  1.34669504E-01  1.64091230E-01
  3.16322211E-03 -6.54163115E-02  3.32370329E-02  2.82913769E-01  2.34871908E-01
  8.97556195E-03 -6.81465129E-02  4.41611879E-02  4.62777017E-03 -1.28927666E-01
 -1.08097406E-01 -5.94763346E-02 -9.28351577E-02 -4.42354257E-02  2.94258609E-02
 -1.27414015E-02  1.16977903E-01  3.60969918E-01  3.14969231E-01  9.80552761E-02
  7.06510058E-02 -4.98620170E-02  3.27428759E-01  2.17170491E-01 -7.60388738E-02
  9.03059661E-03  1.61747306E-01  5.78698171E-02 -9.81600654E-02 -8.07922312E-03
 -3.00406443E-02 -1.20254095E-01 -1.07076034E-01 -1.35490136E-01 -1.01032540E-01
  5.10917758E-02 -1.76758701E-02 -2.54500223E-02 -3.03752822E-01 -2.38653031E-01
  2.42655734E-02  1.66580594E-01  1.03560661E-02  2.90962945E-02  5.98287363E-02
 -6.98552337E-01  1.90089302E-02  3.21027553E-01  6.21300272E-01  3.53035145E-02
  6.28429814E-03 -3.03095087E-02  4.20353088E-02  1.04037164E-01  1.45914607E-01
  2.10670012E-02 -1.19464461E-01 -1.44891438E-01 -2.73955368E-01 -1.17873148E-01
 -2.99094235E-02 -8.67323759E-01  1.19179004E-02 -9.97504092E-02  1.52642001E-02
  2.09645786E+00  1.02040540E+00  1.45277008E+00  2.94455424E-01 -3.69546399E-02
  1.25455899E-01  6.63521628E-02  3.02103540E-01 -5.90576787E-02  1.19375504E-01
  2.17430476E-02  1.67338421E-01  3.66929120E-02  7.58228309E-02 -1.13931879E-01
 -2.92250094E-01 -2.00046758E-01  1.01543916E-01 -2.68139237E-01  2.36810482E-02
  1.02480671E-01 -9.73754659E-02 -1.88040303E-01 -1.12161055E-01  9.63045389E-02
 -1.41360144E-02 -4.91031146E-01 -3.99146148E-02  2.40509727E-02 -7.02001516E-02
  1.51749434E+00 -8.88510563E-01 -1.53132863E-01 -1.74550207E-01  2.86918745E-01
 -1.99357105E-01 -5.24651753E-02  1.71617019E-01  1.92022921E-01 -2.20722231E-01
 -2.88227629E-03  4.42364319E-01 -6.95427169E-02 -4.45983054E-02  2.41951636E-02
 -3.76215240E-01 -4.60876823E-01  2.02231540E-01  6.60817169E-01  3.08741831E-01
 -2.55219602E-02 -4.33870893E-01  2.78167100E-02 -8.49506290E-02 -3.84124226E-01
  2.15346628E-02  1.94512545E-01  1.16335934E-01 -4.41140865E-02 -8.16817741E-02
 -1.65988196E+00  6.43810848E-01 -5.69778062E-01 -2.26792629E-01  2.56210284E-02
 -2.62508189E-02  1.83070401E-02  2.75140887E-01  1.02458005E-01 -7.95106574E-03
 -2.48132236E-02 -1.79800266E-01 -1.40724111E-01  2.50374190E-02  1.50899401E-03
  1.14543577E-01 -9.84300845E-02 -3.01398745E-01  2.57097737E-01 -5.64992763E-02
  1.89553964E-01 -5.59697830E-02 -6.73074883E-02  1.14629493E-01  1.07020565E-01
  1.30409879E-04  6.00273252E-01  6.85177901E-02  1.47704310E-01  1.72810156E-02
  2.17127624E-02 -9.40400453E-02  1.83045223E-01  4.41525020E-02 -1.15640329E-01
 -1.21581439E-01 -3.58974059E-02  1.43147845E-01  5.24117781E-02  1.38560895E-01
 -1.38473001E-01  3.64366622E-01 -2.01570047E-01 -5.81244638E-03 -1.13986510E-01
  1.10675167E-01  1.36834348E-01 -1.79750788E-01  1.30226329E-01  1.32477476E-02
  9.88372218E-02 -3.45293784E-01  6.34382056E-02 -1.40673657E-01 -7.45359156E-02
  8.82618653E-03  1.03827108E-01  1.30328723E-01  2.36608421E-01 -4.93328059E-02
 -1.46862335E-02 -2.11776019E-01 -1.71816701E-01  5.58198065E-02  9.57510571E-02
  1.12405502E-01 -1.26413885E-01  6.34986184E-02  2.44339919E-02  7.82877025E-02
  4.59737881E-02  2.26348371E-01  7.74047308E-02 -2.22629883E-03  1.22487433E-01
 -1.65535000E+00 -3.76321553E-02 -3.65673330E-01  6.66064696E-01  1.28176328E-01
 -1.51145989E-02 -7.42139663E-02  3.17882002E-02 -2.05013540E-02  1.93706401E-01
  4.01491398E-02  2.20989793E-02  8.15447459E-03  6.53913817E-02 -5.85672538E-02
  5.69754838E-02  9.89765219E-01  1.76571983E-02  9.19441833E-02  1.03117463E-01
 -2.67398303E+00 -5.65198914E-01 -1.80347797E+00  6.16017419E-01 -2.62511912E-01
 -1.61376516E-01  2.68940169E-01 -6.25881877E-02  1.43048648E-01 -9.49838973E-02
 -2.17484335E-03  3.96214693E-01 -6.92622794E-02  1.22892877E-01 -1.68222122E-01
 -2.09091594E+00 -5.49640579E-01  6.06041161E-01  1.22751907E-03 -1.77941719E-02
  4.27854164E-03 -1.46481189E-01 -4.40340483E-02  2.06716717E-01  1.45944689E-01
  7.20909574E-03  1.49908171E-02  1.13928026E-01  5.58449113E-02 -3.70550021E-02
 -1.23101601E+00  2.61487619E-01  1.94789582E-01 -2.89291851E-01  1.33685136E-01
 -1.59014975E-01  8.41405621E-02 -2.26824329E-01 -3.03361873E-02  2.35771277E-02
 -3.19754667E-02 -9.49965256E-01 -5.47573884E-02  5.21448962E-02  5.53184064E-02
  2.92459340E+00 -2.81561727E-01 -4.78642382E-01 -1.07280481E+00  1.59350478E-01
  8.69991158E-02 -3.67230867E-02  2.25020118E-03  2.50786822E-01  1.92096713E-01
 -4.81571847E-02 -2.91129142E-01 -8.83064401E-02 -6.51468882E-02  9.78659573E-02
  2.00252383E+00 -5.69838524E-01  2.24266203E-01  4.61249156E-01  2.77681936E-01
 -3.51411267E-01  9.47092663E-02 -2.63513994E-02 -6.60161039E-02  1.34308892E-01
 -2.88004231E-02 -2.41620309E-01  1.14975538E-01 -6.31423295E-02  1.02559128E-01
  1.91648047E+00  8.40651978E-01 -1.17243727E-01  1.80588266E-02  1.56037381E-01
 -2.15368734E-01  1.39404226E-02 -1.06097165E-01  1.89997122E-01  4.78564394E-02
 -1.39617998E-03 -5.56490415E-01 -5.11094368E-02 -7.07890304E-02 -2.95568681E-01
  1.66002455E-01 -7.21769688E-02  3.27748516E-01 -2.00398737E-02 -2.89790236E-01
  5.94122678E-02 -1.36963399E-01  1.76504505E-01  2.25181484E-01  1.23500070E-01
  2.60063463E-02  2.31351092E-01 -1.02026076E-01  9.69956704E-02  1.56671468E-01
 -1.28272847E-01  2.79180980E-02 -1.29154389E-02  5.71731227E-02  6.06492791E-02
 -3.79586349E-02 -1.16105450E-01 -1.15707943E-01 -2.11536903E-01 -4.75478900E-02
 -1.65384415E-01  1.85939768E-02  1.38004667E-01  5.65402227E-02  9.86107882E-02
 -1.44461434E-02  4.29517348E-02  4.83869810E-02 -1.70249136E-02  8.44987610E-03
  2.02960849E-02  1.17316033E-01 -7.01955927E-02 -6.03716822E-02 -8.21350460E-02
  1.91372305E-02  1.40386272E-01 -2.03185657E-02 -3.03656828E-02 -8.46322363E-02
 -3.70598869E-01 -2.57676839E-02  3.12163104E-01  2.02653743E-01  3.80844763E-02
  6.74266277E-02 -1.24900961E-01 -5.64064805E-02 -1.23269686E-02 -1.66594428E-01
  3.44071020E-02 -7.05813386E-02  4.03034045E-02 -1.97666830E-01  1.27039452E-02
 -3.42703558E-03 -7.71197146E-03 -5.45514533E-02 -9.19530043E-03 -7.47526377E-03
  9.01907664E-02  2.61213358E-01  8.78890616E-02 -3.38578434E-01  5.08771226E-02
  2.79276687E-02 -1.18045152E-01 -1.65200822E-01  1.45667748E-01  2.00416681E-01
 -2.24188530E-02  7.51656577E-02  4.88797668E-03 -9.83345915E-02  1.18129476E-02
  8.59924263E-01  1.16274455E-01 -3.72587265E-01  1.86661889E-01 -1.53834621E-01
  3.58553949E-01 -3.09900980E-01 -1.68116255E-01  9.85744801E-02 -8.59385471E-03
  7.69141220E-03 -9.26564983E-03 -9.03666851E-03  2.15236869E-02  4.61865683E-03
 -1.55726277E-01  2.64891301E-01 -2.63234147E-01  1.73723669E-02  1.15505430E-01
  1.11939401E-01 -2.16059464E-01 -2.22851725E-01 -1.84179216E-01 -1.01939303E-01
  3.24885818E-03  1.68761613E-01 -3.52159266E-02  3.05511026E-03  5.73286444E-02
 -5.09838440E-01  4.66746448E-01  7.53319140E-02  2.44350696E-01 -5.26095480E-02
  7.30259681E-02 -1.28948030E-01 -4.36461517E-02 -1.32141080E-01 -1.83254653E-01
 -1.10118289E-02 -7.81706565E-02  3.65648639E-02  2.37666181E-02 -3.45840427E-02
 -8.66072392E-02 -2.83500603E-01  3.65217762E-01 -7.62319079E-02 -6.14065153E-02
  1.59086496E-01 -6.80790315E-02 -7.12404631E-02 -9.80461753E-02  1.31835261E-01
  2.53394006E-02  1.92782370E-01  9.72230275E-04 -3.97294887E-03 -4.45643192E-02
 -6.55482312E-01 -5.72588097E-01 -2.07694423E-02 -1.23381704E-01 -1.27042379E-02
  4.21536029E-02 -4.60436022E-02 -1.71458225E-01 -5.70847429E-02  2.68030723E-02
  1.88983878E-02  3.08552227E-02 -2.80140125E-01  4.19665124E-02  3.25788254E-01
 -2.33987464E-02  1.39025059E-01  1.83816393E-01 -2.70201042E-01 -1.97515579E-01
  3.65521454E-02  6.64428060E-02 -1.11931992E-01  2.57875135E-02  2.09508715E-02
 -8.47444357E-03 -1.45788308E-01 -1.07729651E-01  3.09915006E-01  2.71649757E-01
  3.56501193E-03 -1.39765052E-01  9.81808023E-02 -6.73769930E-02 -9.52223769E-02
  3.51284563E-02  2.48635683E-01  5.79546971E-02  1.02634557E-01  1.25872029E-01
  5.48830889E-02 -8.77075580E-02  1.60842285E-01 -2.21372962E-02 -6.99012628E-02
 -2.76479900E-03 -8.41730321E-02  1.60541780E-01 -2.62846112E-01  9.32013844E-02
  2.91860435E-02  1.30253108E-01  3.11861362E-02 -1.09139504E-01 -1.53320305E-01
 -1.72623367E-03 -1.57142555E-01  3.00152859E-02 -4.07621445E-02  2.20721563E-02
  4.95391440E-01 -5.39256186E-01 -4.04664529E-02 -1.38082046E-01  1.41317325E-01
 -1.64200757E-01  5.18655682E-02  1.94085727E-01  1.55187398E-01 -2.06593184E-02
 -8.18373811E-02 -2.01559350E-01  9.88901348E-02  2.39941064E-01  1.09984169E-01
  1.11142514E-02  3.82351228E-01  7.12871746E-02  3.64529576E-03  6.94245631E-02
 -6.60838125E-01  1.51154013E-01 -5.07540496E-01 -2.95277532E-01 -1.07781452E-01
 -1.09950077E-01  1.26687852E-01  2.60485608E-02 -2.23299126E-01  2.89070485E-01
 -1.16155184E-02  6.15001035E-02  2.02152745E-01  3.11673687E-02  1.15901451E-01
 -1.40885365E-01  7.05911589E-01  5.13830943E-01  3.55281793E-01  4.48700092E-01
 -2.38502271E-01 -1.58939223E-01 -3.62790986E-02  9.11905048E-02 -2.21284985E-01
 -6.59841526E-04 -5.31392953E-03 -6.57302384E-03  3.90765463E-02 -1.50082491E-02
 -2.19125385E-01 -6.86170641E-04  4.19243165E-01 -1.20650930E-01  1.50645014E-01
 -2.11861761E-01  4.09494356E-02 -1.36175382E-01 -2.10659049E-01 -1.29583882E-02
  9.39614439E-03 -3.19000119E-01  5.24268942E-02 -9.15550030E-02  1.78344043E-01
  5.25676947E-01 -8.31765681E-02 -1.05675039E+00  4.62336472E-01 -3.70300947E-02
  3.68713683E-01 -2.94234389E-01  2.97204679E-01 -1.38298792E-01  2.14050398E-01
 -7.60152150E-03  1.23800225E-02 -3.07409369E-02  9.69856260E-02  1.27665076E-02
  1.75980657E-01  3.75492991E-01  4.53551181E-02  5.21843297E-01 -1.94955911E-01
  4.70802870E-02  9.18853885E-02 -4.11866795E-02 -1.00874143E-02  1.11034451E-01
 -5.44154552E-02 -3.91787481E-01  8.84911128E-02 -8.13694177E-03 -3.80458737E-02
  1.84706845E+00  6.31375002E-01  1.92441000E-01  3.22720191E-01  1.31509545E-01
  1.12269352E-02 -1.60563081E-01  1.25872532E-01  1.22300553E-01 -2.37072741E-01
 -6.02670827E-03 -1.52066669E-01 -1.23172558E-01 -7.18881691E-02  3.35148419E-01
 -1.55978360E-02 -6.83691410E-02 -2.54027426E-01 -3.55735954E-02 -1.61821464E-01
 -2.83627980E-02 -1.44567721E-01 -8.30476789E-02  1.65921961E-01  1.05801077E-01
  5.64022676E-02  6.58007230E-02 -1.15982499E-01  9.99217110E-03  9.33722122E-02
  6.43738837E-02  2.44810814E-01 -1.24279320E-01 -1.98873590E-02  6.27959490E-02
 -6.00254247E-02 -1.11362224E-01 -2.64145527E-02  3.40694137E-02 -1.21515664E-01
 -5.35541714E-02 -3.13993522E-02 -6.36736050E-02 -9.94101418E-02 -3.62046744E-02
 -1.02937949E-01  5.72813511E-02  6.62911648E-02  1.81193926E-01  2.90042614E-02
  6.82899458E-02 -3.32490357E-01  1.62365031E-01  1.06281686E-01 -1.84671923E-03
  3.92159824E-02  3.34462345E-01  6.11677796E-03 -8.26091530E-02 -1.54030720E-02
 -1.05567137E+00  8.02255460E-02 -7.04966699E-01  6.10753478E-01 -1.53739933E-01
  1.20365719E-01 -1.70435061E-02 -5.49671618E-02 -1.19798608E-01  2.27041978E-01
  7.35637946E-02 -5.03955944E-03 -1.75379826E-01 -1.36108638E-02 -3.34794942E-01
 -9.19714256E-03  8.20179891E-02 -7.53864608E-03  5.72903896E-03 -4.34422333E-02
 -5.17296191E-01  6.60655871E-01 -7.50848898E-02  4.29715741E-01 -1.46940331E-01
  7.30062141E-02  7.97980009E-02 -5.31548680E-02 -3.48582404E-01 -1.21003629E-01
 -1.15491134E-02 -4.46593049E-02  3.88026395E-02 -2.10945767E-02  4.07398571E-02
  7.60259606E-01 -7.22740139E-02 -2.36726023E-01  1.81542999E-01 -4.48547895E-03
  8.34340027E-02 -1.01518869E-01  5.09914593E-02  5.82522737E-02  2.16994639E-02
  3.10948008E-02  6.30838245E-02  6.27773592E-02 -2.53516591E-02 -1.34943136E-02
 -5.26697201E-01  6.31480057E-01 -2.79600419E-01 -2.88743985E-01 -1.01278256E-01
 -6.59156220E-02  1.94456508E-01  1.06298601E-03 -8.73646425E-04  3.80254024E-02
  1.26198602E-02 -1.66276426E-02  4.66219945E-02  7.38165690E-02 -4.18777040E-02
 -3.09075001E-01  7.93504651E-01  2.89036433E-01 -3.06836651E-01  1.04350556E-01
 -2.84512260E-01  2.06351433E-01 -6.76226547E-02 -2.07516814E-01  1.41893210E-01
  2.04020858E-02  3.51434612E-02  8.89344677E-02  2.36883842E-02  6.37225988E-02
 -4.43720465E-01 -4.13801303E-01  2.34505383E-02 -2.22353754E-01 -3.04488588E-01
  2.13949741E-01  1.18204139E-01 -1.17466060E-02  2.05227439E-01  9.29792237E-02
 -4.94526201E-03 -1.95881455E-02 -2.86152757E-02 -6.90591332E-02  2.14127918E-03
  3.76723416E-01 -8.98157120E-02 -6.19816811E-01 -2.97775955E-01 -8.20825526E-02
  1.76711480E-01 -5.99402232E-02 -2.88003982E-02 -4.25691305E-02  9.54810332E-02
  7.64057750E-02  8.46691030E-02 -3.77643536E-01  1.21143342E-01 -3.20543460E-01
 -6.36730708E-03  5.36205000E-02 -4.31849464E-02 -1.25001104E-01 -1.25227430E-01
  3.17388621E-02 -3.89328466E-02 -2.14191569E-01  1.67237145E-01  1.46185503E-01
 -1.26959679E-02 -1.27678805E-01 -4.62935796E-02 -5.63707678E-02  6.41777650E-02
 -6.25444193E-02  4.51482990E-02  2.43825193E-01  6.72831260E-02  9.08894493E-02
  7.83874989E-02  1.33504775E-01  3.21467253E-01  2.45609156E-01 -7.31512838E-02
 -4.19877905E-02 -2.03753517E-01  1.23337402E-02  2.89125282E-01 -5.21452794E-02
 -4.74615181E-03 -1.10175752E-01 -3.73127318E-02  1.60672311E-01  1.49846552E-01
  1.47829550E-02  6.55776134E-02 -4.04925045E-02  5.00526563E-02  2.77577318E-01
 -2.70822492E-02 -1.79667656E-01  9.75364213E-02  4.86559758E-02 -9.24263795E-03
  5.71904099E-01 -1.30435354E-02  4.99965302E-01 -3.94741483E-01  3.42193380E-02
  8.36780035E-02 -9.51324542E-02  1.62248126E-02 -2.04067824E-01 -2.01858881E-01
 -9.08042587E-02  1.86366280E-01  1.30559912E-01  3.87193103E-04  3.03702265E-02
 -1.51026162E-02  2.01828760E-01  4.78378574E-02 -7.68043960E-02 -1.99324535E-02
 -5.20045519E-01 -6.91560269E-01  3.17052215E-01  2.15589580E-03  2.29975566E-01
 -1.79479274E-01 -1.04891790E-01  1.77844668E-01  1.21303591E-01  2.81313255E-02
  6.54348176E-03 -1.16739549E-01  5.39232629E-02  6.65748640E-03  5.23223507E-02
  1.97881731E-01  2.11059077E-01 -1.41929696E-01  3.92248768E-01  1.73525916E-01
  2.55304339E-02 -1.79424433E-01 -3.48759002E-01  1.62918501E-02 -2.27612384E-01
  3.19549627E-02  1.35728429E-01  2.72538079E-03  1.09370571E-02 -2.96769130E-02
 -6.67620541E-01  3.53041741E-01  5.11352270E-01 -6.23562664E-01 -6.02813592E-02
 -3.94730534E-03  1.50963550E-02 -9.27818690E-02  1.19051962E-01  6.84193183E-02
 -1.37470379E-03 -1.51901177E-01  1.83401321E-01  6.61478213E-02  2.90878823E-02
  6.51265760E-02  5.38896303E-01 -1.92382425E-01  5.24632643E-02  3.84245221E-02
  6.88306304E-02 -1.60047485E-01 -4.25300144E-01 -1.59818147E-01  8.03061508E-02
 -9.24988605E-03 -7.56727973E-02 -7.31012368E-03  7.71985509E-02 -3.23574385E-02
  8.02758945E-01 -1.24111514E-01 -4.83746152E-01  3.53422060E-01 -4.63559408E-02
  2.78472216E-02  7.66740814E-03  2.97942388E-02  2.75181737E-01  3.08011459E-01
 -6.20441341E-03  4.39461126E-02  4.59615927E-05  7.44053960E-02  1.91384623E-02
 -2.95413647E-01  1.46451874E-01  3.65323001E-01 -3.88121164E-01  1.18689137E-02
  6.81257259E-02 -6.47672709E-02  2.14350226E-01  5.45209552E-03 -4.82881023E-02
  7.21647418E-02  3.67417241E-02  3.44128395E-01 -2.27562822E-01  3.74718961E-02
  1.28682005E-02  1.93178597E-01  1.18688083E-01 -1.50792429E-01  3.93894321E-03
 -1.64299270E-02 -3.82500368E-01  4.48953928E-02 -3.83952164E-02 -6.13229850E-02
  1.04357287E-01  1.85646839E-01 -2.34367051E-01 -1.61383069E-01  4.08737850E-02
  2.16538890E-02  5.76613780E-02  2.72134433E-01  4.12274401E-01  1.02007194E-02
 -1.01941940E-01 -1.82838451E-01  5.04173403E-02  1.00979681E-01  9.41822994E-02
 -3.16270780E-02 -1.35213942E-01 -1.01324964E-01 -1.02437239E-01 -8.50852414E-03
  5.82785657E-02  2.07971724E-01  1.54005616E-02  1.02310165E-01  4.68990106E-02
 -6.53831164E-02  9.49509480E-02  3.92696482E-02  2.28516549E-01 -3.40011723E-02
 -1.87835825E-02 -1.96630750E-01 -1.52369823E-01  5.55156625E-02  6.31643928E-02
  4.98887844E-01  3.25002788E-02 -5.85951108E-02 -3.05783050E-01 -6.84277060E-02
  2.49800764E-01 -1.02224483E-01 -4.93124191E-02 -1.32335124E-02 -1.72173425E-01
 -1.41227572E-05 -7.53951715E-02 -6.93181087E-02  8.67659101E-02  2.34289316E-01
  2.30532204E-02 -6.03276104E-02 -1.93038966E-03  1.03840884E-02 -6.52392868E-03
  2.81005664E-03 -2.69495656E-02 -1.27841811E-01  7.56996977E-02 -1.62824120E-01
  1.23826312E-02  1.68897995E-01  3.38666686E-02 -2.94932367E-03 -6.76470856E-03
 -8.70044363E-03 -2.18259671E-01 -7.99005828E-02 -1.76455831E-01  9.62948647E-02
  1.03358342E+00  2.26225311E-01 -5.74412813E-01  4.11849089E-01 -1.62673485E-01
  3.91620690E-01 -2.05050901E-01  1.10838301E-02 -1.22593077E-01 -5.21998653E-02
 -4.16781422E-03  1.55188262E-01 -2.89621531E-02  2.26565200E-02 -4.76343521E-02
 -3.27203368E-01  1.72352796E-01  2.38858396E-02 -6.06136407E-02 -1.70976930E-01
 -1.33794927E-01  2.66915737E-01  2.06430151E-01  9.57066640E-02  1.72457712E-01
 -1.66365778E-02  2.11113096E-01 -2.69010542E-02 -3.29149742E-04 -3.81165251E-02
 -6.00369206E-01  6.06582618E-01 -1.40108019E-01  1.82075677E-01 -2.73001822E-01
  1.93779549E-01  3.31962925E-02 -1.45259910E-01 -1.50358562E-01 -2.40547413E-01
  4.12443430E-04 -1.40768022E-01 -1.72951105E-02 -4.50877130E-02  4.57551968E-02
  2.72972900E-01 -6.20122125E-02  2.93852159E-02  1.37232528E-01  1.74945994E-01
 -2.58703587E-01  1.09883191E-01 -8.79900170E-02 -5.17386097E-02  2.97817079E-03
  2.81851749E-03  1.85991745E-01 -7.60860778E-03 -9.17021914E-02 -8.21129464E-04
 -3.49897842E-01 -4.89293417E-01  1.35433762E-03 -4.65728841E-01  3.01618512E-02
  1.26400524E-01 -2.35574239E-01 -2.32459522E-01  1.11039640E-01 -3.67178815E-01
 -1.62770678E-02 -2.47548276E-02 -6.36267966E-02  9.77124113E-02 -2.77428521E-02
 -1.30325345E-02  3.45734021E-01 -1.10719640E-01 -3.21543026E-01  1.56896126E-02
  4.42271731E-02 -8.81640162E-02 -2.22462118E-02  1.63645735E-01  3.73815610E-02
  3.43582368E-02 -4.69494466E-02  8.00092735E-02 -2.47566087E-01 -2.16083870E-01
 -2.97455667E-02  9.66454686E-02 -9.08407532E-03  5.16015082E-02  9.60664910E-02
  4.95770292E-03 -5.03339622E-02 -1.24348222E-01 -9.90436666E-02 -4.65383712E-02
  5.08719423E-03 -2.81334879E-01  2.82811183E-01 -3.41023157E-01 -1.26505339E-01
  5.55886045E-02 -1.14965790E-01  1.17994288E-01 -1.62603004E-02  2.66499374E-01
  4.83555544E-02  2.76376520E-01 -1.10989377E-01  5.74432842E-02 -5.39798022E-02
  1.86829280E-02 -1.13284774E-01 -1.55349744E-02 -2.22074571E-02 -9.48487967E-03
 -8.06196598E-02 -4.06603727E-01  1.97049234E-01 -1.24025952E-01  2.55159231E-02
 -1.32554237E-01  1.10139561E-01 -2.28675359E-01  2.33882864E-02  9.02291356E-02
 -5.78681748E-02 -4.26855906E-02  5.38772259E-02 -2.08285228E-01 -5.24810271E-03
 -2.71739239E-02 -2.95893066E-01 -2.28909794E-02 -1.82265793E-04  8.71260333E-02
  8.31194647E-01  2.96050732E-01  6.93972287E-01  2.81607332E-01 -1.42145489E-01
  1.05726494E-01  1.24664670E-01 -7.53341073E-02  4.11387220E-01  3.95036404E-02
  3.36798467E-02  8.70029307E-02 -7.28383963E-02 -9.37784179E-03  5.77795721E-02
 -6.94673663E-01 -2.65421063E-01  2.58051292E-01 -3.22422371E-01 -1.32073830E-01
 -1.39723186E-01  1.97611009E-01  1.02890209E-01 -2.58413648E-01 -3.97890189E-03
 -2.82479578E-02 -2.24091195E-01 -7.90788325E-02  6.01781505E-02  1.03530200E-01
  1.00095326E+00 -4.75986736E-01 -2.58985729E-01  2.08836794E-01  1.53623041E-01
 -3.81180934E-01  2.71304931E-01 -1.56487974E-01 -2.52533708E-01 -1.14460654E-01
  3.39150250E-02  2.86224479E-01 -2.32053152E-01  7.17725323E-02 -6.03214997E-02
 -3.72520116E-01 -4.91218133E-01  3.78948475E-01  1.83926462E-01 -1.55927133E-01
 -2.26097217E-02  1.77588246E-01  8.54645985E-02  3.20314350E-01 -1.45083647E-01
 -3.80195173E-02  3.63182161E-02  3.65244070E-02 -4.84771289E-02 -4.27461537E-02
 -1.67191296E-01 -1.48718873E-01 -1.08052932E-01  1.34079931E-01  7.31046777E-02
 -5.82342216E-02 -3.48329388E-02  1.10238626E-01  1.46023043E-01  4.41025115E-02
 -2.05612794E-03  1.64594161E-02 -1.65585724E-02  1.00831864E-01 -4.45244837E-02
 -1.23237725E-01 -6.83345185E-02 -5.72275894E-02  2.33398499E-01 -1.69896580E-01
  1.24270688E-01  3.11109798E-02  3.15388428E-01  3.79608508E-02 -2.15700365E-01
  3.23461858E-02  2.60052012E-01 -1.06615138E-01  5.68001144E-02  5.60971957E-02
  3.25292705E-03 -1.75683604E-02 -5.33357784E-02 -2.61034743E-02  2.08061886E-01
 -3.71309459E-02  1.45685833E-01  3.12575305E-02  1.98864603E-01  2.82658567E-01
 -7.85285013E-02 -3.61187524E-03  1.15246174E-01  1.50976343E-01 -3.80588006E-02
  6.59289157E-03  4.51286960E-02  2.19016317E-01  3.15975608E-02 -1.40557150E-01
  1.20018282E-02 -7.67478059E-02  1.17160730E-01 -1.37305209E-01 -1.71243081E-01
  1.93306836E-02  1.10641954E-01 -7.63116426E-03 -1.45814384E-01 -3.79041355E-02
 -3.12065895E-02 -5.38537821E-02 -1.18220369E-01  3.30149916E-01 -8.65133891E-02
  6.43061666E-02  1.25388445E-01  9.19586683E-02  5.30160551E-02 -1.51024015E-01
  2.98644719E-02  1.67058103E-01  8.73894852E-02  5.51624902E-02  4.23598011E-02
 -7.82756672E-01 -3.66801864E-01  3.05265351E-02  5.35458886E-01  1.30948400E-01
  7.65979521E-02 -2.28181060E-01  1.74235417E-01  7.19558553E-02 -2.49635533E-01
  4.22438730E-03 -2.38937454E-01  1.27402798E-01  2.41789134E-01  8.85967050E-02
 -1.53896297E-02 -4.99694158E-02 -9.44519129E-02  2.57222184E-02 -7.96204078E-02
  1.82471172E-01  5.40533729E-02 -3.32922972E-02 -5.36212539E-01  2.58382011E-01
  1.38433017E-01 -4.41575258E-01 -3.49564603E-01 -8.40056717E-02 -2.02052412E-02
  2.98902191E-02  1.58713335E-01 -3.64826945E-02  4.35073767E-02 -8.47010293E-02
 -4.62505978E-01  8.41839294E-02  2.77251071E-01  8.14962917E-02  5.02987849E-02
 -1.71748065E-02 -8.38156711E-02  1.46101569E-02 -2.73719669E-01  3.94340682E-02
  8.53559840E-03 -9.36989751E-02  1.18191248E-02  3.78929901E-02 -8.00185566E-02
 -2.13169509E-01 -1.64718662E-01  3.43524443E-03 -2.11430146E-01 -8.29861946E-02
  1.00431476E-01  6.76345707E-02 -2.84361904E-02  2.20241935E-01 -3.58537358E-03
 -1.45008031E-02  1.56081892E-01 -8.24843239E-02  4.02298817E-02 -9.27957991E-02
 -1.25543755E-01  2.22690804E-01  5.34426604E-02 -2.30606701E-02  2.19161977E-01
 -6.77036324E-02 -1.78871733E-01 -2.10850791E-01  9.36374631E-02  4.98887844E-02
  2.82016120E-02 -8.11265826E-02  1.68807107E-02 -2.66562764E-02 -1.05219982E-02
 -5.70847478E-01  4.06008202E-02  3.08383099E-01  2.00817379E-01  2.81196706E-01
 -1.80917417E-01  2.14241095E-02 -1.85468136E-01  3.71957016E-01 -1.39308456E-01
  2.15369468E-02  8.55538408E-02  1.82981658E-02  9.47887681E-02 -1.10788726E-02
 -1.23631685E-01 -1.83818965E-01  3.37966275E-01 -3.14063439E-01 -3.14913702E-03
  3.21246217E-02 -4.84797119E-02  2.93156829E-01 -3.62007521E-02  2.40769995E-01
 -2.69651139E-02 -3.26586919E-02 -2.01593254E-01  4.37671864E-02  9.44889041E-02
  1.92875949E-02 -2.60987231E-02 -1.61167843E-01 -3.58359201E-02 -9.70214531E-02
 -1.54240658E-02 -7.54776052E-02  2.73898845E-01  3.31946637E-02  3.17411456E-02
  1.09155121E-02  2.03009145E-01 -1.21336001E-02  6.77337608E-02 -9.52013647E-02
  2.79341011E-02  1.49757875E-01  3.72346293E-01 -2.30487618E-01 -2.46158296E-02
  1.24892061E-02  2.15781523E-01 -2.45711738E-01 -1.93246159E-01 -3.34632229E-01
 -1.10469786E-02 -1.89406019E-01  3.12596459E-02  1.71461344E-01 -5.85374491E-03
  2.39127649E-02  1.12448672E-01  1.92987540E-01 -2.57907125E-02  1.34489464E-01
  9.34718024E-03  9.85929728E-02  1.64711399E-01 -2.43784475E-02  2.40857246E-02
 -4.85027770E-02 -1.32129081E-01  5.13085330E-02 -6.65294817E-02 -1.49081477E-02
  1.06730895E+00 -5.22639545E-01  1.56854100E-01 -3.55579209E-01 -1.72978890E-01
  2.79721983E-02  1.80808954E-01 -4.27473719E-02  8.08840322E-02  1.34701986E-01
 -1.08190389E-01 -2.41396227E-01 -1.04752544E-01 -9.99567726E-02  4.52189676E-02
  1.77136665E-02  1.14088339E-01 -1.81471303E-02  3.72304220E-02 -1.60077100E-01
 -5.43391458E-01 -3.76393023E-01 -2.85452842E-01 -4.82810112E-04  8.63778362E-02
  1.22440321E-01 -2.27280763E-01 -5.32941637E-02  8.75827558E-02 -5.23457120E-01
  1.53594524E-02  5.30668798E-02  1.05362215E-01  7.39317772E-02 -6.72805244E-03
 -7.54766866E-02  4.57753912E-01  2.84885539E-01  2.39897680E-01  3.01489068E-01
 -5.11983931E-02 -1.56173171E-01 -1.39590420E-02 -2.03983224E-01 -9.61828176E-02
  1.29657065E-02 -1.07420062E-02 -3.45006841E-02  5.63274348E-02 -4.37204147E-02
 -1.61565494E-01  4.05321778E-02  8.24320379E-02  3.17655254E-02  4.20182212E-02
  1.28205187E-01 -1.58693918E-01 -1.23584202E-01 -4.18062615E-02 -9.71135287E-02
 -1.02184715E-02  6.45690506E-02 -4.65269464E-02 -5.99704297E-02  5.56620194E-02
 -3.47405023E-01  8.70166997E-02 -3.06742936E-01  1.95549214E-01  9.83762588E-02
  1.43037079E-01 -2.55798826E-01  1.20747099E-01 -7.74811095E-02  7.64901571E-02
 -1.95768368E-02 -3.24475295E-03  8.97924510E-03 -2.81916623E-02  2.84379489E-02
  6.33387348E-01 -1.51333055E-01  2.54637672E-02 -8.74033560E-02 -1.34031745E-01
  1.78648424E-01 -8.17916206E-02  9.88151000E-02 -7.05288214E-02  6.06296039E-02
  4.87550612E-03 -4.65831163E-02  1.56423213E-02  4.83338371E-02  9.77669778E-02
  3.78296509E-01  4.04334535E-02  3.97950385E-01 -2.58970514E-01 -3.14421599E-02
  1.06462840E-01 -8.82755611E-02  3.75840222E-01  9.81087301E-02 -1.95417503E-01
 -2.69586544E-02 -6.66116505E-02  5.15192101E-02  3.98989319E-02 -3.36552142E-01
 -2.73561155E-02 -6.66924777E-02 -2.46801051E-01  1.18748130E-02 -1.91654219E-01
 -2.08521090E-02  1.77492097E-02  4.11331117E-02 -5.55564794E-02 -7.59741365E-02
  2.33273377E-02  3.47164362E-02 -9.96469506E-02  1.20532382E-01  3.47063599E-03
 -2.50850397E-02 -1.67423400E-01 -5.46900699E-02  4.27308159E-02 -1.97250938E-02
 -2.31285206E-02 -4.15369693E-02  1.70783227E-01  5.48955188E-02  1.46502955E-01
 -4.18169163E-02 -9.37461070E-02  1.25062203E-01 -1.72593174E-01  8.24057132E-02
  1.22011272E-02  5.06467840E-02  2.51760588E-02  2.44912478E-01  1.23419807E-01
  1.00219547E-02  1.50572348E-01 -2.15895646E-01 -3.56384269E-01 -6.71092936E-02
 -2.03494285E-02 -2.73552447E-02 -4.96148138E-02 -7.61937361E-02 -8.00546164E-02
  2.53655841E-01 -1.18339314E-01  1.42372460E-01 -3.64782660E-01  1.45264384E-01
 -4.09746881E-01  2.41740549E-01  8.39076262E-02  2.43618324E-01  2.81103365E-01
 -1.48195531E-02  1.55237107E-02  4.93508390E-02 -1.13659680E-01  1.26794233E-01
  6.50731983E-03  7.65901543E-02 -8.50004329E-02  5.49321952E-02  7.97733343E-02
 -3.29721931E-01  1.57765761E-02 -1.31340097E-01  2.91022397E-01 -3.41240196E-01
  4.58534987E-02  3.12133614E-01 -1.15835859E-03  1.31343702E-01  5.11020455E-02
  1.19786384E-02  6.38922231E-02  9.90384503E-02 -2.77192135E-02  1.14573552E-01
 -2.14995843E-01  3.83862946E-02  1.13670201E-01  1.09337491E-01  5.31914037E-02
 -1.89459776E-01  1.02358415E-01 -4.17937652E-01  1.07124247E-01 -1.97348388E-01
  6.50476384E-04  2.79846493E-02  6.44530642E-02 -4.96537142E-03 -4.91451411E-02
 -4.57130428E-01  2.09972668E-01 -1.68348375E-01 -5.14531743E-02 -2.10247867E-01
  4.25038003E-01 -1.98785688E-01 -9.33247777E-02  1.52064131E-01 -2.47520144E-02
 -7.84685974E-03 -2.04988296E-01  1.91337410E-01 -2.15940378E-02  6.07137116E-02
  5.41133490E-01  3.59023190E-01 -1.64074992E-01 -1.50769921E-01 -6.17396898E-02
  1.17952444E-01 -8.87750483E-02 -2.29475135E-01 -1.65082418E-01  5.79615287E-02
 -9.67290750E-03 -1.54042508E-01 -5.36080061E-02 -5.46791455E-02 -1.30447310E-02
  3.56827899E-01 -3.47225741E-01  1.13617745E-01  2.36924372E-01 -3.29394362E-02
  1.12982286E-01 -8.58291861E-03  3.28218438E-02 -2.78333456E-01 -4.39672784E-01
 -4.20603871E-02  1.91773150E-01  5.86056199E-02  8.19311412E-02 -1.02713454E-02
  5.45176698E-01 -3.44241165E-02 -6.34031194E-02  2.99378096E-02 -8.87759677E-02
  1.33480700E-01 -1.87186234E-01  2.88760529E-01  2.11517250E-01  6.22498857E-03
  3.75854709E-03  8.70219375E-03 -6.09549303E-02  3.28127553E-02 -9.11583212E-04
  1.21490972E-02  9.52000279E-02  2.10483732E-01 -5.91109182E-02  1.45734024E-01
  1.58784545E-02  5.10016356E-02  1.71559627E-01 -1.44791695E-01 -1.59003366E-01
  1.38230955E-02 -7.15203195E-02  8.17464833E-02  2.00911577E-01  3.80236472E-02
 -3.85207738E-02  8.23900355E-02 -1.01959175E-01 -3.61214548E-01 -6.44045998E-02
 -2.14585605E-02  8.18598796E-02  1.83773217E-01  8.16262575E-02 -2.28777981E-01
 -2.49963071E-02 -7.95056755E-02  1.60702172E-01  5.07225929E-02 -1.46775408E-01
 -4.52619492E-03 -1.55065735E-01 -3.48734787E-02  2.25240332E-01  1.52486423E-01
  6.98865762E-02  2.12855487E-01  1.04483552E-02  1.56328854E-01 -2.47460179E-02
  2.52631559E-02  4.39979512E-02  1.29449325E-02  3.71897034E-02  3.91566339E-02
 -5.15382856E-01 -3.69857340E-01  1.96335388E-01  2.22160300E-01 -3.98685628E-02
  2.14393388E-01 -1.56697392E-01 -1.67352070E-01 -9.03558668E-02 -1.16510920E-01
 -2.87427380E-02 -1.38096852E-01  2.41819049E-02 -1.08958733E-01  3.85688487E-02
  1.94430154E-02  9.56100622E-02  1.53400511E-01  4.92601841E-02 -1.22438373E-03
 -4.30684056E-01  1.83914174E-01 -4.53857219E-01 -5.88253454E-02  2.11464466E-01
 -2.05565050E-01 -3.97365198E-03  4.29998197E-01 -1.83055978E-01 -1.02510821E-01
 -2.18840157E-02  2.26967785E-01  3.93275199E-02 -8.92153401E-02  2.72852365E-02
 -1.30089782E-01 -7.15682941E-02  5.43523836E-03  2.09382002E-01 -7.33655934E-02
  1.31284331E-01 -1.53309943E-01  9.35833496E-02  1.71847594E-01  1.64975020E-02
  2.46814627E-02 -2.77346789E-01  6.00915607E-02  2.15417182E-02  6.36146454E-02
 -2.63370926E-01 -3.02428539E-01 -1.42887005E-02  4.29777974E-02 -1.21011542E-01
  3.28821295E-02  2.86936831E-01 -2.97859524E-01 -6.57747935E-03 -1.91367952E-01
  4.03824457E-03 -1.19561400E-01 -2.16947398E-02 -5.78900417E-02  4.49118994E-02
  1.46337952E-01  1.60136239E-01 -2.49893943E-01  3.36259708E-02 -1.30170257E-01
  1.67509202E-01  5.06187204E-02  2.65856063E-02 -1.44547184E-01  6.87170623E-02
  1.20486975E-02 -9.74185526E-02  2.37734856E-02  4.99682550E-02 -2.98635345E-02
 -7.49553960E-02  1.18578750E-01  1.62425995E-01  2.80275558E-01 -2.80185667E-01
  3.11597825E-01  2.98832102E-02  1.13848748E-01  3.52121873E-01 -1.19836647E-01
 -1.46048072E-02 -1.20561754E-01 -4.56303970E-03 -1.27374329E-01  8.08145821E-02
  5.53246966E-01  4.22084591E-01 -6.10552785E-02  1.14603488E-01  9.53313260E-02
 -1.10394565E-01  2.68044517E-02 -3.78068214E-01 -6.01326502E-02 -1.83575093E-01
 -2.05247060E-02 -6.51920631E-02  2.50836260E-01  3.14907980E-02 -8.02017012E-02
  4.23812273E-02  9.11571495E-02  6.04550730E-02 -1.01580745E-01 -9.14737485E-02
 -1.61415366E-02  1.60857547E-01  2.95843957E-01 -2.05354126E-02  2.27066230E-01
  6.27883086E-03  1.13006106E-01  2.24274323E-01  2.82381579E-01 -1.82072810E-01
  1.77969202E-02  1.42317257E-01  1.67148714E-01 -2.27859960E-01 -4.05157938E-02
 -2.25826612E-04  2.33590074E-02  1.45700371E-01  1.20132122E-01 -3.42687654E-01
 -1.36901876E-02  9.02215743E-02 -9.87202845E-02 -1.34494668E-01  1.02960148E-01
 -2.63821619E-02  5.35620537E-02 -1.13458086E-01 -1.84507204E-01 -1.08922533E-01
  8.70863071E-02  7.56073608E-02 -5.32120885E-02  9.45059213E-03 -1.36666471E-01
  1.01318141E-02  2.50492970E-01 -1.01205714E-01 -8.53469807E-03 -5.72027938E-02
 -3.69376838E-01 -2.77934952E-01 -6.23902392E-02  2.31591903E-01 -5.54338160E-02
 -9.63998350E-02  6.54243305E-02  8.03346616E-04  4.51760789E-02  1.15092211E-01
 -1.43577351E-02 -1.72985745E-01 -9.74139973E-02 -4.04822627E-02  3.07289923E-02
  6.77607499E-03  2.62496381E-02 -1.44583740E-02 -2.77104381E-02  9.56563257E-02
 -9.75651299E-03 -2.47928886E-01  5.22663143E-03  2.90346162E-01 -8.29153673E-02
 -4.58047829E-02  1.51799414E-01  3.53886340E-02  2.89886036E-01  6.42642321E-02
 -3.05222563E-02 -2.28607669E-02  2.00036258E-01  2.60954586E-02  5.53253802E-02
  9.55268137E-01  3.50547914E-01 -1.64039502E-01  3.84295518E-01  2.45120766E-01
 -3.30131734E-02 -9.40358203E-02  1.40777448E-02  2.96576265E-01 -1.00064480E-01
  3.42793475E-02 -2.17433343E-02  1.19142209E-01 -1.41631758E-01 -6.59602533E-02
 -8.60583916E-01  4.26533692E-01 -2.10440523E-01 -2.44717161E-01 -2.71431428E-01
  1.27696683E-01  1.42542865E-01  3.70365937E-01  3.37906657E-01  9.07370143E-02
 -1.82200611E-03 -1.76904389E-01  2.57832313E-01 -4.83866869E-02  5.05909878E-02
  1.61408400E-01  8.30215834E-01 -3.22795293E-01 -6.45610087E-02  3.03079894E-01
 -3.01867908E-01  1.30251633E-02  1.43449165E-01 -6.46381493E-01  2.81024951E-01
  4.92672190E-03 -1.40005186E-01 -7.63121350E-02 -2.94595384E-02 -2.93179223E-02
  3.40036530E-01 -2.89623083E-01 -1.51303872E-01  2.03302658E-01  2.54031369E-01
 -1.93126042E-01  2.61534147E-02 -1.78522255E-02 -3.69092221E-02 -2.17754144E-01
  5.68292659E-03 -1.35199895E-01  3.81791393E-02 -2.98921780E-02  4.18088049E-03
 -4.52423343E-02 -1.06012874E-02  4.16124732E-02  1.02489904E-01  6.93895600E-02
 -5.97243548E-02  2.83147414E-03 -3.78961187E-03  1.28592690E-01 -8.89481609E-02
 -7.65281779E-04 -5.43965164E-02  5.87117410E-02 -6.15443623E-02  2.08881433E-02
 -3.91350877E-02 -4.77058882E-02 -6.19652247E-02  6.69602687E-02 -2.09118866E-01
  5.62773032E-02  1.28629578E-01 -1.24716328E-01 -9.21404596E-02  1.02663652E-01
  2.31588156E-02 -4.46142904E-02  5.39820608E-02 -1.38688932E-01 -1.45242804E-01
 -9.90977848E-03  5.62567648E-02  7.98898457E-02 -5.30034261E-02 -3.03156550E-02
 -1.70427860E-02 -1.70519607E-02 -5.97114721E-02 -2.73578232E-02 -1.47061131E-01
  1.82691624E-03  1.48784190E-01  1.20417153E-01 -4.64359295E-02  7.26378418E-02
  1.79253014E-02 -2.34218892E-02  7.10126970E-02  5.21884230E-02 -2.25740058E-02
  3.03338185E-02 -1.71240224E-01  4.44464441E-02 -2.00859969E-01 -1.99197889E-01
  2.90225414E-03  2.81603531E-01  1.40310657E-02  7.60663904E-02  1.56327664E-02
 -4.80472026E-01  1.15225882E-01 -7.63495071E-02  4.43016033E-01  5.30720848E-02
 -9.98232331E-02 -7.65839506E-02  3.99705719E-01 -4.64781332E-03 -2.99818230E-01
  2.82347242E-02 -2.55429559E-02 -4.23230816E-02  4.19230800E-01 -5.78392426E-02
 -2.89116310E-02 -3.73469234E-01 -7.26395394E-02 -2.48136408E-01 -6.78725025E-02
  1.73381448E+00  3.71679191E-01  5.73496291E-01  1.81457203E-01  1.36837857E-01
  4.24661057E-02 -1.92226825E-02  1.27526142E-01 -1.41292918E-01 -1.93416890E-01
  5.55059245E-05 -2.59905898E-01 -1.46425885E-01  1.38280701E-02 -7.73165153E-02
  5.18794657E-01 -2.35960641E-01 -4.62157135E-01 -1.31768874E-01 -9.35265607E-02
 -4.93890660E-02  1.40776102E-01  1.09239394E-01 -6.42275862E-02  7.16369164E-02
 -5.61929282E-03 -1.26884380E-01 -3.40537569E-02 -2.01217831E-03  3.19742311E-02
  5.27291356E-01 -1.44618505E-01 -3.01012915E-01  3.08975552E-01  5.48977045E-02
 -1.91994517E-02 -6.14590115E-03 -7.90434753E-02 -6.83266858E-02 -3.56622190E-02
 -2.50860859E-03  1.93967425E-01 -6.74708860E-02  1.13590727E-02 -6.42698057E-03
 -2.31145336E-01 -2.18141475E-01  3.61394979E-01 -6.68359284E-02 -1.58113079E-02
 -2.17112334E-01  1.18849172E-01 -1.38215984E-01  2.16007412E-01 -1.55887657E-01
  1.81916541E-02 -2.72385678E-02  1.11958833E-01  3.69228911E-03 -4.10537446E-03
 -6.96271255E-01  1.92920158E-01 -8.05118379E-02 -2.68706665E-01 -1.57890425E-01
  1.69953218E-01  4.78818026E-02  1.31877623E-02 -1.59798775E-03  1.02898446E-01
  6.16439360E-03  2.11110532E-01 -3.59076979E-02 -6.83433395E-04  6.80180841E-02
 -9.05334894E-01 -6.79829647E-01 -2.88192100E-01 -1.18401203E-01  2.05981583E-01
 -9.93298242E-02 -2.12043078E-01 -1.42279809E-02  2.21410094E-01  6.97165925E-02
 -1.03835267E-01 -6.11939328E-02 -4.53199946E-02 -3.17205502E-01 -2.08299544E-01
  9.29528323E-03  9.10120232E-02 -1.87479257E-02  4.97489091E-02  1.63126114E-01
  4.40113771E-02  1.66486530E-01 -5.43868668E-03 -5.52489833E-02  4.62462077E-02
 -6.36908185E-02 -1.19421920E-01  4.26312260E-02  9.01176671E-02  1.33684922E-02
  1.00626718E-02  2.08992832E-02 -7.11881104E-02  8.53368767E-02  7.56604098E-02
  1.73169065E-02 -2.19914335E-02  7.36325205E-02  2.85424975E-02  1.01912523E-01
  8.37334263E-02 -2.44025421E-02  3.84657930E-01  8.82259216E-02 -1.31854524E-03
 -5.66455177E-03 -2.11520544E-01  9.49974752E-02 -1.28887072E-02  3.38897432E-01
  4.80604051E-02 -1.08600777E-01  3.15703521E-01  8.06337404E-02 -4.15189827E-01
 -2.14750365E-02  3.28164350E-01  2.35635461E-02  7.64909086E-02 -4.80654926E-02
 -3.75413388E-01 -9.05347375E-02 -2.09248924E-02  6.54435822E-01 -5.03004711E-01
 -1.19194610E-01  3.91832485E-01  8.25947814E-02  9.14549858E-03 -2.43100127E-01
  1.91855729E-02 -2.25598264E-01 -3.05581649E-01  1.78900983E-01 -3.59097513E-01
  3.00876653E-02  3.48120423E-01 -5.74216369E-03  5.52593719E-02 -1.87304174E-03
 -1.10253539E+00 -1.43074052E-01 -7.06223519E-01  1.41347011E-01 -1.51974626E-01
  1.22805534E-01 -6.90831472E-02 -2.44339161E-01 -7.04770443E-02 -2.50201234E-01
  2.06527461E-02  1.84652810E-01 -1.86999835E-03 -9.20339733E-03  3.56689460E-02
 -2.04956983E+00 -2.38604520E-01  6.68991931E-01 -5.29879228E-02 -1.13057151E-01
  1.83723668E-01 -1.40473165E-01 -2.88968321E-01  6.58217035E-03 -6.28538856E-02
  3.76459451E-03 -7.56679410E-02  1.48893037E-01  2.22922071E-02 -7.54690592E-02
 -5.69056182E-01  2.49155452E-01  1.30541753E-01 -1.46375404E-01  2.02401878E-02
  4.82473479E-02  3.45059660E-02  1.16929003E-01  6.19864826E-02 -4.22838808E-03
 -4.84093252E-02 -6.88852517E-01  1.28622641E-02  1.82857206E-02  5.85117265E-02
  2.97299413E+00 -3.65176037E-01 -7.52999880E-01 -4.53594378E-01  3.24391490E-02
  1.60304718E-01 -3.19577779E-02 -1.04858829E-01 -1.45604084E-01 -2.42513663E-01
 -7.97895450E-03 -8.94826868E-02 -3.65399885E-02 -5.84952263E-02  7.15514977E-02
  6.14216815E-01 -6.02524260E-02 -5.63255242E-02  3.26784492E-01  7.75940943E-02
 -6.70462541E-02 -2.18397133E-03 -2.08975720E-02 -9.51950728E-02 -4.27689222E-02
 -8.64250504E-03 -5.04289566E-01 -3.85697869E-02  6.28935324E-02  3.84431150E-02
  1.50797470E+00  9.28848703E-01  2.07867156E-01  4.60483191E-01 -3.00811995E-01
  2.50209716E-01  2.77178324E-01  1.37131552E-01 -3.29957222E-01 -7.89425003E-02
  2.49808348E-03 -1.80545455E-01 -1.74996011E-01  1.02144559E-01 -2.04016835E-01
  7.77601935E-02  8.44836625E-02  2.02163620E-01 -2.25383554E-01 -5.06230532E-02
 -4.37721296E-02 -8.10854348E-02 -3.23007293E-02  7.91975240E-02 -1.08735610E-01
 -1.45243460E-03  2.17074662E-02  3.88759834E-03 -9.39228218E-02  5.70540825E-02
  3.13182162E-02  1.42390164E-01 -4.79122639E-02 -1.89856109E-02  1.16583896E-01
 -6.34989014E-02 -1.46882702E-01  4.29282715E-02 -6.94093233E-02 -4.76161846E-02
 -4.00656888E-02  2.12811986E-01 -4.10477472E-01 -9.90197638E-02  1.82200538E-01
 -7.14241921E-02  1.05973899E-01 -2.79716932E-01  5.99399903E-02 -3.94677531E-01
  3.94131177E-02 -1.76870487E-01  2.47578920E-01  2.78058987E-02 -2.47072397E-01
  1.01713291E-02  5.04672812E-01 -3.30465460E-02 -1.47951639E-01 -9.99260244E-02
 -1.18854134E+00  2.04285065E-03 -5.75394457E-01  6.07630389E-01 -3.70084961E-01
 -2.33418612E-01  3.73158515E-01 -5.31152074E-02  5.78037711E-02  1.05233087E-02
  1.00677779E-01 -7.16733818E-02 -1.75696952E-01  9.64060414E-02 -2.85002395E-01
  3.04203598E-02  4.56104283E-01 -5.97757604E-03  7.15681042E-02  1.56200850E-03
 -1.58297498E+00 -6.47170039E-01 -7.29159587E-01 -2.10226206E-01  6.88416109E-02
 -1.27235946E-01 -9.16045452E-02  1.46946154E-01 -1.73408238E-03 -1.28432563E-01
 -8.64537904E-03 -8.71709230E-02 -8.01669146E-02  6.43414671E-02 -9.23595376E-02
 -2.62114694E-01  1.07160239E-04  1.57077005E-01 -1.02352000E-01 -6.85011698E-02
 -2.49911261E-02  1.14350721E-01 -5.81195722E-02  1.74720208E-02 -4.98753212E-02
  2.02287022E-05  6.70450024E-01  3.38233810E-02  6.44452250E-02  5.76074635E-02
 -1.77033839E+00  1.19441053E+00  5.99984088E-01  3.16078913E-02  3.22169951E-01
 -2.80648420E-01 -3.04504963E-01  2.13108036E-01 -2.07623739E-01  3.12808130E-02
 -2.36695625E-02 -5.92813997E-01 -6.77662505E-04  3.20764172E-02  2.98300628E-02
  2.03632829E+00  4.94488140E-03 -5.88921800E-01 -3.92295994E-01 -1.40417373E-02
  1.60457682E-01  3.81556824E-02  1.41842763E-01  1.34737783E-01 -2.11687627E-01
 -2.38431236E-02 -4.91984393E-01  7.58569837E-02 -2.04100601E-02  1.44329661E-02
  1.95106377E+00 -4.13073472E-01  6.82039778E-01  7.93671329E-01  5.00149393E-02
  1.72481518E-01 -2.56366410E-02  9.72755038E-02  3.14087838E-01 -3.00055791E-01
 -1.30068353E-02  3.26472979E-01  1.18161933E-01 -2.15077545E-02  5.96241772E-02
  4.72400511E-02 -1.02715990E-01  7.18867793E-02  1.03728650E-01  1.27671027E-03
 -8.66469111E-02 -1.51740791E-01 -3.87610784E-02  8.64650830E-02  1.92805677E-02
  9.09410206E-03 -1.88083213E-01  2.17429905E-01 -1.34827053E-02 -4.77485202E-02
 -7.13009116E-02 -5.97018549E-02  8.85454123E-02  1.04812535E-01 -3.56772215E-02
  5.27342196E-02 -2.08743394E-01 -4.83318169E-01  1.09204212E-01 -2.56996227E-01
  3.19847770E-02 -2.95291795E-01 -1.62974851E-01 -3.54370735E-01  3.72197823E-01
 -9.86883159E-02  1.48726296E-01  2.74603420E-01 -3.19533530E-01 -5.63955809E-02
 -1.02471564E-01  1.20672794E-01  8.72112474E-02 -7.78976514E-02 -4.20026274E-01
  6.23975597E-02  3.68254576E-02  1.24859405E-01 -2.27332521E-02  3.52004291E-02
  2.04907237E-02 -9.87738049E-02  4.16802622E-02 -3.08184828E-02  5.00175522E-02
  1.77851839E-02  1.17910957E-01 -7.18879247E-02  2.72682996E-02 -7.15779830E-02
  1.07637747E-02 -1.06409628E-01 -1.04874078E-01 -1.29537998E-01 -5.74782596E-02
  9.22908302E-04 -1.15269699E-01 -2.23284432E-01 -2.06616179E-01  4.29594351E-02
 -1.34666185E-01  1.39366115E-01  4.63429321E-03  7.01361109E-02  1.00869049E-01
  2.58233562E-03  1.36333840E-02  2.38864274E-02  1.08975494E-02  2.58023594E-02
 -1.48473878E-02 -4.18913690E-02 -6.23235111E-02 -4.93922912E-02 -1.01524473E-01
  5.46402546E-01  6.22208433E-03  1.03102386E-01 -2.37237019E-01  2.03470391E-01
  1.01248769E-01 -2.99138484E-01 -1.47825441E-01 -4.18279107E-02 -1.03699280E-01
 -1.71365613E-02  1.13080406E-01  3.16427180E-01 -7.51727295E-02  2.73326554E-01
  8.06630192E-01  2.89613191E-01 -1.96069661E-01  2.42745570E-01  4.70349481E-02
 -3.58533410E-01  3.66818314E-01 -5.00286735E-01  5.28882022E-01 -2.39567117E-01
 -4.24080734E-03 -1.19831449E-01 -3.85254257E-02  1.50291239E-02  1.24521427E-02
  3.21197022E-01 -1.62420238E-01 -1.64400014E-01  1.65082111E-01 -8.90978450E-02
 -1.85824284E-01  3.18983201E-01  1.68798824E-02 -1.01834438E-01  1.66086919E-02
  1.16448166E-02 -2.10564391E-01  2.65051136E-01 -1.87100378E-01  2.59626717E-01
 -5.59317973E-01  2.08226204E-01 -3.25126399E-01  4.10440585E-01 -5.43506588E-01
  3.99819685E-01  7.79838704E-02  4.18929980E-01 -4.67656219E-01 -7.49110132E-02
  1.18656094E-02  9.53176623E-02  3.96290791E-02 -8.34399922E-03  4.14704921E-02
 -5.01324007E-01  1.12058578E-01  2.91015810E-03 -1.98784906E-01  2.95559071E-02
 -3.28858601E-02 -9.18135174E-03 -5.91962072E-02  9.48732832E-02  1.48304453E-01
 -9.00742541E-03  2.48208593E-01 -1.77478526E-03  1.35868131E-01  6.70203148E-03
 -4.05556645E-01 -2.52866130E-01  1.08302128E-01 -9.66538349E-02 -2.38137528E-02
 -4.60251008E-02 -2.77238603E-02  2.71681591E-01  7.83945160E-02  3.20481777E-01
 -5.92093009E-02 -9.33700357E-02 -7.00491996E-02 -1.13705737E-01 -2.83076898E-02
 -3.18514369E-03  6.21301005E-02  3.18392923E-01  1.01010357E-01  2.13904514E-01
  1.75079486E-02  1.17502235E-01 -1.61379631E-02  1.10189339E-01  1.67749367E-01
 -4.97282006E-03 -7.90972246E-02  1.26945998E-01 -1.98190859E-03 -2.03858912E-01
  3.12831433E-02 -2.02014874E-02  5.68344224E-02  9.23943985E-02  6.31457268E-02
  1.68284204E-02  5.26948569E-02 -6.22063113E-02 -5.08947718E-02  8.22303712E-02
 -5.66761313E-03 -4.15314315E-02  6.15141756E-02  1.95548900E-01 -7.33133748E-02
  1.97472905E-02 -3.50365376E-02  3.44958931E-02 -3.95657547E-02  1.03607320E-01
  6.94795778E-02  1.04314809E-01 -1.63452135E-01 -3.51571517E-02 -4.54104860E-02
  2.50502680E-02 -1.04504598E-01 -6.02294041E-02 -1.14260834E-01 -6.64256593E-02
 -3.44301656E-01 -1.88866214E-01 -2.31715393E-01 -1.07335760E-01  8.16129578E-02
 -2.26780128E-01  2.05239592E-01 -1.09109334E-02  1.13420036E-01  3.17554484E-01
  1.99393686E-02  5.08288567E-02  8.66158190E-02 -1.83185776E-02 -1.41403503E-02
 -1.61023970E-02  1.87909721E-01  7.20918083E-02  1.70799269E-01  3.18083969E-03
 -5.03187940E-02  6.07412744E-02 -3.54652600E-02 -2.67489918E-02  6.34265707E-02
 -2.24176339E-01 -1.34315408E-02 -5.43037378E-02 -5.69870123E-02 -3.75420900E-02
 -2.43525602E-02  7.37379454E-02  4.54511351E-02  1.48519195E-02 -2.32194777E-02
  5.62460466E-01  1.48264529E-01 -1.26060415E-01  9.34724359E-02 -1.45382251E-02
  4.68116797E-02 -4.64612321E-02  4.12941334E-02  5.25840794E-02 -1.16903271E-01
 -6.40026547E-02  4.76155547E-01  2.84140433E-01  8.46415402E-02 -2.66681211E-02
  4.67816151E-01  1.97781639E-01  4.27803813E-02 -1.53781316E-02 -1.29311892E-01
 -1.08168030E-01  1.83956931E-02  1.72678488E-02  2.39594470E-01 -3.08460569E-01
 -1.19915754E-02  2.48983384E-01  8.00898571E-02 -7.45566872E-02 -1.29642313E-02
 -4.36774178E-01  1.84460874E-01 -2.91722082E-02  1.33986202E-01 -7.02623262E-02
 -3.05677756E-02 -5.15723044E-02  3.21111871E-02 -1.36367955E-01  5.56075739E-02
 -7.21648923E-02  5.71855902E-01  1.28703578E-01 -1.09300763E-01 -2.66442733E-01
  4.08478234E-01  1.21751137E-01 -9.29097355E-02 -2.57040638E-01 -3.25475203E-01
 -1.30120781E-01  1.46000437E-01 -3.03023054E-01  1.23771353E-01 -8.27305164E-02
 -5.24661044E-02  3.57382024E-01 -2.39129003E-01 -5.06802271E-02 -1.12788223E-01
  3.62876522E-01 -1.94190344E-01 -5.26493244E-02 -1.69089604E-01  2.52480752E-02
 -3.69403865E-01  1.62494759E-01  5.66482479E-02 -8.13157393E-02 -7.35972187E-02
  1.15272143E-01  2.29831027E-02  5.37588081E-02  1.67953135E-01  1.69864892E-02
 -1.22651749E-01 -4.52685324E-03  1.39598467E-02  1.07511996E-01 -1.25949717E-01
 -2.33036091E-01 -2.37482154E-01  1.35439368E-01  3.43483776E-01 -2.87298283E-01
 -2.76909663E-01 -2.57479581E-01  4.29312395E-01 -1.28929110E-01  2.68047365E-01
 -3.14455899E-01 -3.06822092E-01 -7.77484669E-02  1.43997290E-01 -5.67857666E-01
 -2.26210458E-01 -2.28943898E-01  2.52073145E-01 -3.64890480E-01  1.16405225E-01
 -2.35672937E-01 -2.56244523E-01 -7.17817554E-02  1.69159554E-02 -4.19204796E-01
 -2.07089058E-01 -1.76689573E-01 -3.00782230E-01 -8.53749211E-02  2.47665795E-01
 -1.86560468E-01 -1.48223972E-01  2.68296369E-01 -1.66280390E-01  1.22488094E-01
 -5.65840502E-02  4.07491087E-01 -1.65062273E-03 -6.54885629E-02  1.70353253E-01
  4.17685874E-01 -1.44168090E-02 -4.76202491E-02  1.01127460E-01  7.25287410E-02
 -2.76550229E-01 -7.91519531E-02 -1.50069641E-01 -4.54689017E-02 -9.50834125E-02
 -1.71546759E-01 -1.52113412E-01 -2.80454170E-01  3.75761818E-02  1.60171613E-01
  1.39984717E-02  2.42322043E-01 -6.27687137E-02  1.77478937E-01  4.19815228E-02
 -6.64560564E-01 -3.57558364E-01 -2.10479858E-01  4.32943230E-02 -4.12667358E-02
 -1.03743316E-01  2.78597433E-02 -2.06394436E-01  1.38138433E-01 -7.48283379E-02
 -1.72829884E-02  1.41483030E-01 -7.68167635E-02  4.15230299E-02 -1.16533892E-01
 -2.11890979E-01 -1.04228341E-01  1.17797210E-01 -6.89807828E-02 -1.08336004E-01
  7.79212027E-02 -4.40921141E-02  1.27846725E-01 -3.01686426E-02 -9.07484907E-02
  5.23861490E-02 -3.03300333E-01 -1.81469636E-01 -6.88670868E-02  5.62823052E-02
 -7.29110121E-01  2.08218715E-02  3.87484930E-03  7.70414434E-02  1.24402785E-01
  4.94494413E-02  1.47100232E-02 -3.73382028E-02 -1.73691339E-01  2.64050286E-01
 -6.74998188E-04 -2.84441829E-01 -9.59995508E-02  1.00464739E-02  1.56005824E-02
  7.77587414E-01 -1.33387190E-01 -1.87866239E-01 -1.90528825E-01 -1.84364351E-03
  9.62163760E-02  9.47566353E-02  3.58112911E-02  1.12774550E-01 -6.21564327E-02
  3.39207027E-02 -4.96678621E-01 -1.27458282E-01  7.97337449E-02  1.95164177E-01
  3.37882377E-01 -3.28680654E-01  1.98169504E-01  3.70982055E-01  2.66118150E-01
  2.86465070E-02 -9.60790728E-02  2.18527170E-01 -1.37033501E-01  8.80356366E-02
 -8.01780556E-02  6.12982242E-01 -3.80321706E-01 -4.40710824E-02 -2.21073468E-01
  7.16332568E-01 -3.42060120E-01  5.80436744E-03 -2.11070872E-01 -6.19293232E-02
 -6.13760244E-01  3.63931981E-01  1.60582781E-01 -1.64263220E-01 -1.37882062E-01
  1.22607697E-01 -2.85223790E-02  8.32386137E-02  1.66925608E-01 -8.06767527E-03
 -9.85520009E-02 -9.54068478E-02  2.25835431E-02  1.25334476E-01 -1.58339063E-01
  2.20397805E-01  2.21752842E-01 -1.37222866E-01 -2.64259835E-01  2.34511944E-01
  1.75905999E-01  1.63012519E-01 -2.77268536E-01  6.10216121E-02 -1.60857572E-01
  1.69519532E-01  2.66561079E-01  6.27562593E-02 -9.89320241E-02  3.93170937E-01
  1.57528751E-01  2.30438582E-01 -2.14284623E-01  2.73145312E-01 -7.63432212E-02
 -3.95461668E-01 -4.53445002E-01 -1.51580865E-01  6.93634080E-03 -7.15174071E-01
 -3.35938548E-01 -3.69833335E-01 -5.25746814E-01 -1.00838924E-01  3.34454386E-01
 -9.26223276E-03 -1.12915952E-01  7.60433790E-02 -4.70532501E-02  1.46198531E-02
 -2.54146342E-02  2.62213806E-01 -1.33796250E-01 -4.61366935E-02  1.14279561E-01
  9.56532673E-02 -1.01069203E-01 -1.27188401E-01  1.59729681E-01  7.54733037E-02
 -2.21596696E-01 -4.08855800E-03 -7.05473266E-02 -1.40242425E-01 -1.47059289E-02
 -2.04794439E-01 -1.42528249E-01 -2.89329902E-01  4.28017190E-02  1.63809721E-01
  1.86476528E-02 -9.42701861E-02  6.12616401E-02  1.28812150E-01  1.21640229E-01
 -9.71506617E-02  7.35202295E-02  1.46705808E-01  1.17337282E-01 -1.23934695E-02
 -1.70019153E-01  2.78609896E-01 -1.94302661E-02  4.18229001E-02  2.40225444E-02
  1.95329269E-02 -1.24969140E-01  5.52114044E-02 -8.00038970E-02  1.39020469E-01
 -9.77455612E-02  1.81377397E-02 -8.21206072E-02  8.78742675E-02  9.59890407E-02
 -1.04132300E-01  9.73616170E-02 -1.26081054E-01  1.02078006E-01  1.03516060E-01
 -9.68198991E-03  1.64461285E-02  3.38885042E-03  3.48541042E-02  4.26522129E-02
  1.86008653E-01 -4.92406183E-02  1.22803877E-02  1.24973660E-01  5.33623282E-02
 -1.01445081E-01  1.43961628E-02 -4.11432260E-02 -4.55563233E-02 -5.00412565E-02
  7.05990563E-04  8.64106263E-02  1.69221036E-02 -1.06278898E-01  8.59756343E-02
 -1.84139181E-01 -1.09923556E-01 -8.57359837E-03  9.70676183E-02 -1.58908338E-01
  1.13327785E-01 -8.96352151E-04  1.41512476E-01 -3.69213254E-02 -8.89890250E-02
  2.22433235E-02 -2.34925792E-01 -6.98974627E-02  1.00442387E-01  1.13688744E-01
 -1.29340642E-01 -7.93245770E-02  1.04375526E-01  1.19077078E-01  8.18193176E-02
  4.67987102E-02 -5.23485424E-02  1.91260379E-01 -7.04798693E-02  1.11936368E-01
  3.27258772E-02 -2.75766592E-01  1.93514063E-01  2.66667653E-02  1.41253567E-01
 -2.64390482E-01  1.84162951E-01 -1.67745251E-02  2.03581545E-01  7.10065873E-02
  2.78828539E-01 -2.54348395E-01 -3.28246489E-02  1.06600569E-01  8.44272806E-02
  1.64057974E-01  1.57540715E-01  7.65496486E-02  2.43768501E-01 -9.83309807E-03
  1.52615417E-01  1.38869944E-01  1.83420473E-02 -1.59194969E-01  2.04511354E-01
  1.05269223E-03  7.25831239E-03 -1.21772704E-02  2.18484571E-02 -7.43014339E-04
 -6.10669552E-02 -1.27409928E-02  3.94240008E-02 -1.67518133E-02  2.66254999E-02
  1.30944915E-01  1.15856921E-01  1.58805963E-02 -4.42902397E-02  2.28664202E-01
  1.30354842E-01  1.78625274E-01 -1.60292609E-01  2.20055694E-01 -2.34379577E-02
  2.46933597E-01  2.59375188E-01  1.29900056E-01  4.78793726E-03  3.92362044E-01
  1.16365336E-01  1.98542194E-01  2.57869649E-01  5.39372709E-02 -1.15404017E-01
 -4.48188704E-01 -5.19875435E-01  6.03430251E-01 -3.86983539E-01  3.80477672E-01
 -7.05163651E-02  5.92798244E-01  1.32977707E-02 -1.97682639E-01  5.00619773E-01
  5.47731982E-01  3.04494879E-02 -2.21213803E-01  5.78560490E-01  4.62080603E-01
 -4.63652078E-01 -2.02629196E-01 -4.33763021E-01 -9.55256848E-02 -2.01952933E-01
 -3.81029487E-01 -4.98536267E-01 -5.80547928E-01  3.68617167E-02  4.55730674E-01
  4.17342730E-03  5.51424363E-01  6.57784125E-02  5.25772300E-02 -5.65311322E-03
 -1.12986544E+00 -7.57389621E-02 -7.45896192E-01 -4.56250719E-02 -9.02094471E-02
 -1.44437899E-01 -6.13794431E-02  4.08715530E-02 -1.04076493E-01  2.83076065E-03
  1.88707972E-02 -7.97706803E-02 -4.78973486E-02 -6.37968102E-02  5.62535230E-02
 -9.13504684E-01 -1.67747413E-01  2.20285750E-01 -5.74684618E-02  6.13583707E-02
 -1.88725864E-02  7.83695167E-03 -4.04025883E-02  1.55222625E-02  1.37961791E-01
  6.83978074E-02 -3.92207029E-01 -3.59445924E-01 -2.61344265E-01  6.22985301E-02
 -1.12575597E+00 -1.78628192E-01 -1.62469390E-01  2.37150789E-02  9.38953854E-02
  1.43989934E-01 -7.06529749E-02  3.75940303E-02 -1.67459182E-01  6.52909882E-01
 -1.78374397E-02 -4.59044887E-01 -7.05095417E-02 -9.19633260E-03  3.80818950E-02
  1.37954301E+00 -1.91307037E-01 -2.81726620E-01 -3.45926523E-01 -2.48213052E-02
  1.41403262E-01  4.97340466E-02  3.21630655E-02  7.78839730E-02 -5.04955486E-02
 -6.58651511E-02  3.59435383E-01  1.57732076E-01 -3.20648584E-01 -2.09566300E-01
  1.05268858E+00  7.71017183E-02 -1.81877169E-01 -1.21602140E-01 -1.72717542E-01
 -5.39639586E-02  5.30574810E-02 -5.37925228E-01  9.55418297E-02 -3.03019300E-01
 -1.83474754E-02 -9.71874344E-02  5.30287942E-02 -4.17462262E-02  7.93201796E-02
  8.13295582E-01  4.40936304E-01 -5.21814624E-02  1.51515133E-01  5.12219090E-02
 -7.19784381E-03 -1.03865447E-01 -6.34185892E-02 -1.47298781E-02  5.14621606E-03
 -2.81445169E-03 -2.30025678E-01 -3.39361343E-02 -1.30390439E-02  2.21083752E-03
  1.58367516E-01  4.20673783E-02 -2.20992468E-03 -1.54472573E-01  1.32850984E-01
  4.51454190E-01  4.49417843E-01 -2.36795967E-01 -5.18537330E-01  4.67876534E-01
  3.26130786E-01  3.89803120E-01 -4.71576959E-01  1.01985700E-01 -2.96586129E-01
 -2.63340968E-01 -3.20750577E-01 -4.66713398E-02  5.37988783E-02 -4.42714426E-01
 -4.43277501E-01 -4.41101013E-01  4.36700407E-01 -5.69760536E-01  5.44221218E-02
  2.28965475E-02  7.94413907E-02 -8.53567868E-03  3.57772533E-03  1.17628419E-01
 -3.00790866E-02  5.49207103E-02 -1.66194319E-02 -1.35802821E-02 -2.61312539E-02
 -7.91376207E-02 -1.35626554E-01  1.02984745E-01 -6.95159049E-02  8.93662134E-02
 -1.37658338E-02  1.34390435E-01 -6.01176683E-02 -1.10691747E-01  6.99670631E-02
  1.66504177E-01 -2.93072459E-02 -1.84653149E-01  4.48160035E-02  8.52851374E-02
 -1.50235554E-01  3.03387037E-02 -1.28996417E-01 -4.04165580E-02  2.93635613E-02
 -1.00299117E-01 -1.12628822E-01 -1.55017942E-01 -1.80923274E-02  1.15611680E-01
 -4.54101358E-02  6.20488087E-01 -1.11029151E-01 -3.19960253E-01 -2.26321871E-02
 -3.67870966E-01 -3.34209398E-01 -7.49941269E-01 -9.34280991E-02 -3.51038965E-01
  3.59753106E-01 -3.84681654E-01  2.59471670E-01  1.15843286E-01  1.24276270E-01
  2.74375148E-02 -4.59875412E-02 -2.38336214E-02 -3.30439058E-01  2.48639094E-01
 -7.00896495E-01  4.04651799E-02 -2.88583098E-03  1.02655024E-01  2.95791898E-01
 -1.62586584E-01 -1.68149208E-01 -6.03097536E-03  1.16050019E-01  4.46427490E-01
 -1.40203977E-02  7.79281000E-02  4.71115847E-02  5.03809879E-02 -4.82247800E-02
  2.14857731E-02  8.74198665E-02  1.38652843E-01 -7.76627952E-02 -2.27032408E-02
  4.90811278E-03 -5.41569976E-02  5.52946807E-02  1.85680581E-02 -1.04267304E-01
 -1.48005241E-02  2.41459999E-02  7.58980270E-03 -6.53568040E-02  7.65037689E-03
  2.76074664E-01 -1.22628048E-01 -7.20574992E-02 -2.43992030E-02  8.64394706E-02
[truncated: 875,838 more chars]
