# Supplementary material for: Hyperpyramidalized alkenes with bond orders near 1.5 as synthetic building blocks
Source: Nat Chem. 2026 Jan 21;18(5):913–22. doi: 10.1038/s41557-025-02055-9 (PMC12859755; doi:10.1038/s41557-025-02055-9)
Supplement: Supplementary file 2 — Output files for reported computations. [file 41557_2025_2055_MOESM2_ESM.zip › Computation data/ABO221-7/M062x-def2tzvp/abo221-11.out]

 Entering Gaussian System, Link 0=/u/local/apps/gaussian/16_sse4/g16
 Initial command:
 /u/local/apps/gaussian/16_sse4/l1.exe "/work/8215938.1.pod_smp.q/Gau-7919.inp" -scrdir="/work/8215938.1.pod_smp.q/"
 Entering Link 1 = /u/local/apps/gaussian/16_sse4/l1.exe PID=      7920.
  
 Copyright (c) 1988,1990,1992,1993,1995,1998,2003,2009,2016,
            Gaussian, Inc.  All Rights Reserved.
  
 This is part of the Gaussian(R) 16 program.  It is based on
 the Gaussian(R) 09 system (copyright 2009, Gaussian, Inc.),
 the Gaussian(R) 03 system (copyright 2003, Gaussian, Inc.),
 the Gaussian(R) 98 system (copyright 1998, Gaussian, Inc.),
 the Gaussian(R) 94 system (copyright 1995, Gaussian, Inc.),
 the Gaussian 92(TM) system (copyright 1992, Gaussian, Inc.),
 the Gaussian 90(TM) system (copyright 1990, Gaussian, Inc.),
 the Gaussian 88(TM) system (copyright 1988, Gaussian, Inc.),
 the Gaussian 86(TM) system (copyright 1986, Carnegie Mellon
 University), and the Gaussian 82(TM) system (copyright 1983,
 Carnegie Mellon University). Gaussian is a federally registered
 trademark of Gaussian, Inc.
  
 This software contains proprietary and confidential information,
 including trade secrets, belonging to Gaussian, Inc.
  
 This software is provided under written license and may be
 used, copied, transmitted, or stored only in accord with that
 written license.
  
 The following legend is applicable only to US Government
 contracts under FAR:
  
                    RESTRICTED RIGHTS LEGEND
  
 Use, reproduction and disclosure by the US Government is
 subject to restrictions as set forth in subparagraphs (a)
 and (c) of the Commercial Computer Software - Restricted
 Rights clause in FAR 52.227-19.
  
 Gaussian, Inc.
 340 Quinnipiac St., Bldg. 40, Wallingford CT 06492
  
  
 ---------------------------------------------------------------
 Warning -- This program may not be used in any manner that
 competes with the business of Gaussian, Inc. or will provide
 assistance to any competitor of Gaussian, Inc.  The licensee
 of this program is prohibited from giving any competitor of
 Gaussian, Inc. access to this program.  By using this program,
 the user acknowledges that Gaussian, Inc. is engaged in the
 business of creating and licensing software in the field of
 computational chemistry and represents and warrants to the
 licensee that it is not a competitor of Gaussian, Inc. and that
 it will not use this program in any manner prohibited above.
 ---------------------------------------------------------------
  

 Cite this work as:
 Gaussian 16, Revision A.03,
 M. J. Frisch, G. W. Trucks, H. B. Schlegel, G. E. Scuseria, 
 M. A. Robb, J. R. Cheeseman, G. Scalmani, V. Barone, 
 G. A. Petersson, H. Nakatsuji, X. Li, M. Caricato, A. V. Marenich, 
 J. Bloino, B. G. Janesko, R. Gomperts, B. Mennucci, H. P. Hratchian, 
 J. V. Ortiz, A. F. Izmaylov, J. L. Sonnenberg, D. Williams-Young, 
 F. Ding, F. Lipparini, F. Egidi, J. Goings, B. Peng, A. Petrone, 
 T. Henderson, D. Ranasinghe, V. G. Zakrzewski, J. Gao, N. Rega, 
 G. Zheng, W. Liang, M. Hada, M. Ehara, K. Toyota, R. Fukuda, 
 J. Hasegawa, M. Ishida, T. Nakajima, Y. Honda, O. Kitao, H. Nakai, 
 T. Vreven, K. Throssell, J. A. Montgomery, Jr., J. E. Peralta, 
 F. Ogliaro, M. J. Bearpark, J. J. Heyd, E. N. Brothers, K. N. Kudin, 
 V. N. Staroverov, T. A. Keith, R. Kobayashi, J. Normand, 
 K. Raghavachari, A. P. Rendell, J. C. Burant, S. S. Iyengar, 
 J. Tomasi, M. Cossi, J. M. Millam, M. Klene, C. Adamo, R. Cammi, 
 J. W. Ochterski, R. L. Martin, K. Morokuma, O. Farkas, 
 J. B. Foresman, and D. J. Fox, Gaussian, Inc., Wallingford CT, 2016.
 
 ******************************************
 Gaussian 16:  ES64L-G16RevA.03 25-Dec-2016
                 9-Apr-2025 
 ******************************************
 %nproc=8
 Will use up to    8 processors via shared memory.
 %mem=16GB
 %chk=abo221-11.chk
 -------------------------------------------------------
 # opt freq geom=connectivity m062x def2tzvp pop=nboread
 -------------------------------------------------------
 1/18=20,19=15,26=3,38=1,57=2/1,3;
 2/9=110,12=2,17=6,18=5,40=1/2;
 3/5=44,7=101,11=2,25=1,30=1,71=1,74=-55/1,2,3;
 4//1;
 5/5=2,38=5/2;
 6/7=2,8=2,9=2,10=2,28=1,40=2/1,7;
 7//1,2,3,16;
 1/18=20,19=15,26=3/3(2);
 2/9=110/2;
 99//99;
 2/9=110/2;
 3/5=44,7=101,11=2,25=1,30=1,71=1,74=-55/1,2,3;
 4/5=5,16=3,69=1/1;
 5/5=2,38=5/2;
 7//1,2,3,16;
 1/18=20,19=15,26=3/3(-5);
 2/9=110/2;
 6/7=2,8=2,9=2,10=2,19=2,28=1,40=2/1,7;
 99/9=1/99;
 -----
 M0001
 -----
 Symbolic Z-matrix:
 Charge =  0 Multiplicity = 1
 C                     0.44509  -0.13038  -0.94288 
 C                    -0.58662  -1.19143   0.8429 
 C                    -0.45152   1.19708   1.03102 
 C                     0.19643  -0.15588   1.19921 
 C                    -0.44716   1.11258  -0.56353 
 C                    -0.25645  -1.4941   -0.61945 
 H                     0.86992  -0.05099  -1.94684 
 H                    -1.60633  -1.28448   1.19933 
 H                    -1.46532   1.25635   1.42305 
 H                     0.13266   2.04028   1.3999 
 H                    -1.46668   1.01209  -0.93976 
 H                    -0.01262   2.0126   -1.00156 
 H                    -1.18785  -1.66544  -1.16344 
 H                     0.41153  -2.333    -0.83802 
 H                     1.99355   0.78762   0.34747 
 C                     1.3939   -0.11831   0.25347 
 H                     2.03749  -0.9946    0.31913 
 

 GradGradGradGradGradGradGradGradGradGradGradGradGradGradGradGradGradGrad
 Berny optimization.
 Initialization pass.
                           ----------------------------
                           !    Initial Parameters    !
                           ! (Angstroms and Degrees)  !
 --------------------------                            --------------------------
 ! Name  Definition              Value          Derivative Info.                !
 --------------------------------------------------------------------------------
 ! R1    R(1,5)                  1.5764         estimate D2E/DX2                !
 ! R2    R(1,6)                  1.5673         estimate D2E/DX2                !
 ! R3    R(1,7)                  1.093          estimate D2E/DX2                !
 ! R4    R(1,16)                 1.527          estimate D2E/DX2                !
 ! R5    R(2,4)                  1.3463         estimate D2E/DX2                !
 ! R6    R(2,6)                  1.5294         estimate D2E/DX2                !
 ! R7    R(2,8)                  1.0842         estimate D2E/DX2                !
 ! R8    R(3,4)                  1.5095         estimate D2E/DX2                !
 ! R9    R(3,5)                  1.5968         estimate D2E/DX2                !
 ! R10   R(3,9)                  1.0886         estimate D2E/DX2                !
 ! R11   R(3,10)                 1.0901         estimate D2E/DX2                !
 ! R12   R(4,16)                 1.5264         estimate D2E/DX2                !
 ! R13   R(5,11)                 1.0914         estimate D2E/DX2                !
 ! R14   R(5,12)                 1.0912         estimate D2E/DX2                !
 ! R15   R(6,13)                 1.0921         estimate D2E/DX2                !
 ! R16   R(6,14)                 1.0944         estimate D2E/DX2                !
 ! R17   R(15,16)                1.0905         estimate D2E/DX2                !
 ! R18   R(16,17)                1.0892         estimate D2E/DX2                !
 ! A1    A(5,1,6)              112.5229         estimate D2E/DX2                !
 ! A2    A(5,1,7)              112.5668         estimate D2E/DX2                !
 ! A3    A(5,1,16)              99.0284         estimate D2E/DX2                !
 ! A4    A(6,1,7)              115.2588         estimate D2E/DX2                !
 ! A5    A(6,1,16)              97.0843         estimate D2E/DX2                !
 ! A6    A(7,1,16)             118.5257         estimate D2E/DX2                !
 ! A7    A(4,2,6)              106.2433         estimate D2E/DX2                !
 ! A8    A(4,2,8)              121.7384         estimate D2E/DX2                !
 ! A9    A(6,2,8)              120.0256         estimate D2E/DX2                !
 ! A10   A(4,3,5)               93.5925         estimate D2E/DX2                !
 ! A11   A(4,3,9)              114.1069         estimate D2E/DX2                !
 ! A12   A(4,3,10)             115.1851         estimate D2E/DX2                !
 ! A13   A(5,3,9)              111.411          estimate D2E/DX2                !
 ! A14   A(5,3,10)             112.1716         estimate D2E/DX2                !
 ! A15   A(9,3,10)             109.5788         estimate D2E/DX2                !
 ! A16   A(2,4,3)              114.221          estimate D2E/DX2                !
 ! A17   A(2,4,16)             108.1348         estimate D2E/DX2                !
 ! A18   A(3,4,16)             104.2209         estimate D2E/DX2                !
 ! A19   A(1,5,3)              106.4743         estimate D2E/DX2                !
 ! A20   A(1,5,11)             111.9123         estimate D2E/DX2                !
 ! A21   A(1,5,12)             109.1685         estimate D2E/DX2                !
 ! A22   A(3,5,11)             110.2776         estimate D2E/DX2                !
 ! A23   A(3,5,12)             110.9958         estimate D2E/DX2                !
 ! A24   A(11,5,12)            108.033          estimate D2E/DX2                !
 ! A25   A(1,6,2)               96.993          estimate D2E/DX2                !
 ! A26   A(1,6,13)             114.5476         estimate D2E/DX2                !
 ! A27   A(1,6,14)             110.6432         estimate D2E/DX2                !
 ! A28   A(2,6,13)             108.856          estimate D2E/DX2                !
 ! A29   A(2,6,14)             118.3214         estimate D2E/DX2                !
 ! A30   A(13,6,14)            107.5049         estimate D2E/DX2                !
 ! A31   A(1,16,4)              89.8726         estimate D2E/DX2                !
 ! A32   A(1,16,15)            114.5691         estimate D2E/DX2                !
 ! A33   A(1,16,17)            114.0802         estimate D2E/DX2                !
 ! A34   A(4,16,15)            113.4813         estimate D2E/DX2                !
 ! A35   A(4,16,17)            113.979          estimate D2E/DX2                !
 ! A36   A(15,16,17)           109.7703         estimate D2E/DX2                !
 ! D1    D(6,1,5,3)             72.2619         estimate D2E/DX2                !
 ! D2    D(6,1,5,11)           -48.3022         estimate D2E/DX2                !
 ! D3    D(6,1,5,12)          -167.8458         estimate D2E/DX2                !
 ! D4    D(7,1,5,3)           -155.4717         estimate D2E/DX2                !
 ! D5    D(7,1,5,11)            83.9642         estimate D2E/DX2                !
 ! D6    D(7,1,5,12)           -35.5794         estimate D2E/DX2                !
 ! D7    D(16,1,5,3)           -29.3381         estimate D2E/DX2                !
 ! D8    D(16,1,5,11)         -149.9022         estimate D2E/DX2                !
 ! D9    D(16,1,5,12)           90.5542         estimate D2E/DX2                !
 ! D10   D(5,1,6,2)            -52.7502         estimate D2E/DX2                !
 ! D11   D(5,1,6,13)            61.7056         estimate D2E/DX2                !
 ! D12   D(5,1,6,14)          -176.5972         estimate D2E/DX2                !
 ! D13   D(7,1,6,2)            176.3284         estimate D2E/DX2                !
 ! D14   D(7,1,6,13)           -69.2159         estimate D2E/DX2                !
 ! D15   D(7,1,6,14)            52.4814         estimate D2E/DX2                !
 ! D16   D(16,1,6,2)            50.119          estimate D2E/DX2                !
 ! D17   D(16,1,6,13)          164.5747         estimate D2E/DX2                !
 ! D18   D(16,1,6,14)          -73.728          estimate D2E/DX2                !
 ! D19   D(5,1,16,4)            54.5074         estimate D2E/DX2                !
 ! D20   D(5,1,16,15)          -61.4117         estimate D2E/DX2                !
 ! D21   D(5,1,16,17)          170.8762         estimate D2E/DX2                !
 ! D22   D(6,1,16,4)           -59.7344         estimate D2E/DX2                !
 ! D23   D(6,1,16,15)         -175.6535         estimate D2E/DX2                !
 ! D24   D(6,1,16,17)           56.6344         estimate D2E/DX2                !
 ! D25   D(7,1,16,4)           176.4202         estimate D2E/DX2                !
 ! D26   D(7,1,16,15)           60.5011         estimate D2E/DX2                !
 ! D27   D(7,1,16,17)          -67.2109         estimate D2E/DX2                !
 ! D28   D(6,2,4,3)             93.1917         estimate D2E/DX2                !
 ! D29   D(6,2,4,16)           -22.3263         estimate D2E/DX2                !
 ! D30   D(8,2,4,3)            -49.2792         estimate D2E/DX2                !
 ! D31   D(8,2,4,16)          -164.7971         estimate D2E/DX2                !
 ! D32   D(4,2,6,1)            -17.4567         estimate D2E/DX2                !
 ! D33   D(4,2,6,13)          -136.4161         estimate D2E/DX2                !
 ! D34   D(4,2,6,14)           100.5512         estimate D2E/DX2                !
 ! D35   D(8,2,6,1)            125.7901         estimate D2E/DX2                !
 ! D36   D(8,2,6,13)             6.8307         estimate D2E/DX2                !
 ! D37   D(8,2,6,14)          -116.2021         estimate D2E/DX2                !
 ! D38   D(5,3,4,2)            -68.8021         estimate D2E/DX2                !
 ! D39   D(5,3,4,16)            48.979          estimate D2E/DX2                !
 ! D40   D(9,3,4,2)             46.5904         estimate D2E/DX2                !
 ! D41   D(9,3,4,16)           164.3715         estimate D2E/DX2                !
 ! D42   D(10,3,4,2)           174.6228         estimate D2E/DX2                !
 ! D43   D(10,3,4,16)          -67.5961         estimate D2E/DX2                !
 ! D44   D(4,3,5,1)            -10.6324         estimate D2E/DX2                !
 ! D45   D(4,3,5,11)           110.9777         estimate D2E/DX2                !
 ! D46   D(4,3,5,12)          -129.334          estimate D2E/DX2                !
 ! D47   D(9,3,5,1)           -128.2909         estimate D2E/DX2                !
 ! D48   D(9,3,5,11)            -6.6808         estimate D2E/DX2                !
 ! D49   D(9,3,5,12)           113.0076         estimate D2E/DX2                !
 ! D50   D(10,3,5,1)           108.4464         estimate D2E/DX2                !
 ! D51   D(10,3,5,11)         -129.9435         estimate D2E/DX2                !
 ! D52   D(10,3,5,12)          -10.2552         estimate D2E/DX2                !
 ! D53   D(2,4,16,1)            52.831          estimate D2E/DX2                !
 ! D54   D(2,4,16,15)          169.7265         estimate D2E/DX2                !
 ! D55   D(2,4,16,17)          -63.6287         estimate D2E/DX2                !
 ! D56   D(3,4,16,1)           -69.0633         estimate D2E/DX2                !
 ! D57   D(3,4,16,15)           47.8323         estimate D2E/DX2                !
 ! D58   D(3,4,16,17)          174.4771         estimate D2E/DX2                !
 --------------------------------------------------------------------------------
 Trust Radius=3.00D-01 FncErr=1.00D-07 GrdErr=1.00D-06 EigMax=2.50D+02 EigMin=1.00D-04
 Number of steps in this run=    102 maximum allowed number of steps=    102.
 GradGradGradGradGradGradGradGradGradGradGradGradGradGradGradGradGradGrad

                          Input orientation:                          
 ---------------------------------------------------------------------
 Center     Atomic      Atomic             Coordinates (Angstroms)
 Number     Number       Type             X           Y           Z
 ---------------------------------------------------------------------
      1          6           0        0.445089   -0.130377   -0.942880
      2          6           0       -0.586620   -1.191432    0.842896
      3          6           0       -0.451524    1.197078    1.031022
      4          6           0        0.196434   -0.155876    1.199211
      5          6           0       -0.447157    1.112579   -0.563526
      6          6           0       -0.256453   -1.494096   -0.619455
      7          1           0        0.869916   -0.050988   -1.946838
      8          1           0       -1.606331   -1.284481    1.199327
      9          1           0       -1.465321    1.256348    1.423053
     10          1           0        0.132658    2.040277    1.399904
     11          1           0       -1.466680    1.012085   -0.939757
     12          1           0       -0.012621    2.012603   -1.001560
     13          1           0       -1.187847   -1.665439   -1.163435
     14          1           0        0.411526   -2.332998   -0.838024
     15          1           0        1.993547    0.787623    0.347465
     16          6           0        1.393899   -0.118308    0.253471
     17          1           0        2.037486   -0.994598    0.319127
 ---------------------------------------------------------------------
                    Distance matrix (angstroms):
                    1          2          3          4          5
     1  C    0.000000
     2  C    2.319322   0.000000
     3  C    2.542113   2.399712   0.000000
     4  C    2.156625   1.346295   1.509510   0.000000
     5  C    1.576374   2.702950   1.596791   2.265045   0.000000
     6  C    1.567321   1.529407   3.162996   2.302929   2.614241
     7  H    1.093029   3.347346   3.488770   3.219038   2.236543
     8  H    3.182661   1.084210   2.742269   2.126901   3.193311
     9  H    3.342202   2.664643   1.088571   2.192239   2.236922
    10  H    3.209048   3.357314   1.090104   2.206226   2.247635
    11  H    2.227126   2.967801   2.224575   2.950468   1.091364
    12  H    2.192101   3.741301   2.233631   3.096675   1.091209
    13  H    2.252008   2.147445   3.681279   3.126837   2.936988
    14  H    2.205371   2.263837   4.086517   2.989389   3.561557
    15  H    2.214823   3.289282   2.571629   2.201199   2.625364
    16  C    1.526971   2.328406   2.395915   1.526355   2.360519
    17  H    2.208001   2.683098   3.391962   2.206236   3.375311
                    6          7          8          9         10
     6  C    0.000000
     7  H    2.261242   0.000000
     8  H    2.274659   4.189470   0.000000
     9  H    3.632925   4.303327   2.554555   0.000000
    10  H    4.089133   4.014675   3.757436   1.780061   0.000000
    11  H    2.801462   2.757538   3.141561   2.375403   3.014809
    12  H    3.535873   2.435330   4.272538   2.925920   2.406013
    13  H    1.092139   2.730304   2.429589   3.912001   4.695399
    14  H    1.094406   2.578209   3.053184   4.638796   4.920530
    15  H    3.347190   2.688799   4.240095   3.652446   2.477837
    16  C    2.319150   2.262841   3.354994   3.381233   2.750368
    17  H    2.528358   2.718128   3.759812   4.307559   3.742581
                   11         12         13         14         15
    11  H    0.000000
    12  H    1.766109   0.000000
    13  H    2.701280   3.864628   0.000000
    14  H    3.837654   4.369313   1.763384   0.000000
    15  H    3.698716   2.710195   4.292040   3.694111   0.000000
    16  C    3.299165   2.845028   3.326657   2.657305   1.090469
    17  H    4.229745   3.871745   3.612588   2.402928   1.782987
                   16         17
    16  C    0.000000
    17  H    1.089220   0.000000
 Stoichiometry    C7H10
 Framework group  C1[X(C7H10)]
 Deg. of freedom    45
 Full point group                 C1      NOp   1
 Largest Abelian subgroup         C1      NOp   1
 Largest concise Abelian subgroup C1      NOp   1
                         Standard orientation:                         
 ---------------------------------------------------------------------
 Center     Atomic      Atomic             Coordinates (Angstroms)
 Number     Number       Type             X           Y           Z
 ---------------------------------------------------------------------
      1          6           0       -0.452868   -1.035787   -0.137687
      2          6           0       -0.733668    1.266290   -0.108566
      3          6           0        1.549675    0.528869   -0.074326
      4          6           0        0.271770    0.827225    0.671706
      5          6           0        0.932705   -0.736800   -0.827434
      6          6           0       -1.544848    0.029416   -0.497432
      7          1           0       -0.762227   -2.077852   -0.252187
      8          1           0       -0.592011    2.068991   -0.823490
      9          1           0        1.845189    1.304955   -0.778136
     10          1           0        2.400583    0.260439    0.551954
     11          1           0        0.820425   -0.525644   -1.892273
     12          1           0        1.580720   -1.608454   -0.722394
     13          1           0       -1.789327    0.087453   -1.560272
     14          1           0       -2.474379   -0.173063    0.043585
     15          1           0        0.675945   -1.038333    1.767887
     16          6           0       -0.139344   -0.518026    1.264193
     17          1           0       -1.005451   -0.465610    1.922608
 ---------------------------------------------------------------------
 Rotational constants (GHZ):           4.2339337           3.3016173           2.9611674
 Standard basis: def2TZVP (5D, 7F)
 There are   312 symmetry adapted cartesian basis functions of A   symmetry.
 There are   277 symmetry adapted basis functions of A   symmetry.
   277 basis functions,   437 primitive gaussians,   312 cartesian basis functions
    26 alpha electrons       26 beta electrons
       nuclear repulsion energy       308.6418497953 Hartrees.
 NAtoms=   17 NActive=   17 NUniq=   17 SFac= 1.00D+00 NAtFMM=   60 NAOKFM=F Big=F
 Integral buffers will be    131072 words long.
 Raffenetti 2 integral format.
 Two-electron integral symmetry is turned on.
 One-electron integrals computed using PRISM.
   1 Symmetry operations used in ECPInt.
 ECPInt:  NShTT=    6903 NPrTT=   20284 LenC2=    6878 LenP2D=   17097.
 LDataN:  DoStor=T MaxTD1= 6 Len=  172
 NBasis=   277 RedAO= T EigKep=  4.53D-05  NBF=   277
 NBsUse=   277 1.00D-06 EigRej= -1.00D+00 NBFU=   277
 ExpMin= 9.52D-02 ExpMax= 1.36D+04 ExpMxC= 4.63D+02 IAcc=3 IRadAn=         5 AccDes= 0.00D+00
 Harris functional with IExCor= 1009 and IRadAn=       5 diagonalized for initial guess.
 HarFok:  IExCor= 1009 AccDes= 0.00D+00 IRadAn=         5 IDoV= 1 UseB2=F ITyADJ=14
 ICtDFT=  3500011 ScaDFX=  1.000000  1.000000  1.000000  1.000000
 FoFCou: FMM=F IPFlag=           0 FMFlag=      100000 FMFlg1=           0
         NFxFlg=           0 DoJE=T BraDBF=F KetDBF=T FulRan=T
         wScrn=  0.000000 ICntrl=       500 IOpCl=  0 I1Cent=   200000004 NGrid=           0
         NMat0=    1 NMatS0=      1 NMatT0=    0 NMatD0=    1 NMtDS0=    0 NMtDT0=    0
 Petite list used in FoFCou.
 Requested convergence on RMS density matrix=1.00D-08 within 128 cycles.
 Requested convergence on MAX density matrix=1.00D-06.
 Requested convergence on             energy=1.00D-06.
 No special actions if energy rises.
 Integral accuracy reduced to 1.0D-05 until final iterations.
 Initial convergence to 1.0D-05 achieved.  Increase integral accuracy.
 SCF Done:  E(RM062X) =  -272.616868913     A.U. after   14 cycles
            NFock= 14  Conv=0.53D-08     -V/T= 2.0052

 **********************************************************************

            Population analysis using the SCF density.

 **********************************************************************

 Orbital symmetries:
       Occupied  (A) (A) (A) (A) (A) (A) (A) (A) (A) (A) (A) (A)
                 (A) (A) (A) (A) (A) (A) (A) (A) (A) (A) (A) (A)
                 (A) (A)
       Virtual   (A) (A) (A) (A) (A) (A) (A) (A) (A) (A) (A) (A)
                 (A) (A) (A) (A) (A) (A) (A) (A) (A) (A) (A) (A)
                 (A) (A) (A) (A) (A) (A) (A) (A) (A) (A) (A) (A)
                 (A) (A) (A) (A) (A) (A) (A) (A) (A) (A) (A) (A)
                 (A) (A) (A) (A) (A) (A) (A) (A) (A) (A) (A) (A)
                 (A) (A) (A) (A) (A) (A) (A) (A) (A) (A) (A) (A)
                 (A) (A) (A) (A) (A) (A) (A) (A) (A) (A) (A) (A)
                 (A) (A) (A) (A) (A) (A) (A) (A) (A) (A) (A) (A)
                 (A) (A) (A) (A) (A) (A) (A) (A) (A) (A) (A) (A)
                 (A) (A) (A) (A) (A) (A) (A) (A) (A) (A) (A) (A)
                 (A) (A) (A) (A) (A) (A) (A) (A) (A) (A) (A) (A)
                 (A) (A) (A) (A) (A) (A) (A) (A) (A) (A) (A) (A)
                 (A) (A) (A) (A) (A) (A) (A) (A) (A) (A) (A) (A)
                 (A) (A) (A) (A) (A) (A) (A) (A) (A) (A) (A) (A)
                 (A) (A) (A) (A) (A) (A) (A) (A) (A) (A) (A) (A)
                 (A) (A) (A) (A) (A) (A) (A) (A) (A) (A) (A) (A)
                 (A) (A) (A) (A) (A) (A) (A) (A) (A) (A) (A) (A)
                 (A) (A) (A) (A) (A) (A) (A) (A) (A) (A) (A) (A)
                 (A) (A) (A) (A) (A) (A) (A) (A) (A) (A) (A) (A)
                 (A) (A) (A) (A) (A) (A) (A) (A) (A) (A) (A) (A)
                 (A) (A) (A) (A) (A) (A) (A) (A) (A) (A) (A)
 The electronic state is 1-A.
 Alpha  occ. eigenvalues --  -10.54703 -10.54642 -10.54170 -10.54089 -10.53731
 Alpha  occ. eigenvalues --  -10.52929 -10.52568  -0.99508  -0.84056  -0.81231
 Alpha  occ. eigenvalues --   -0.78221  -0.69256  -0.63228  -0.59381  -0.55688
 Alpha  occ. eigenvalues --   -0.53218  -0.52421  -0.47671  -0.43957  -0.42912
 Alpha  occ. eigenvalues --   -0.40860  -0.39807  -0.39052  -0.38632  -0.36359
 Alpha  occ. eigenvalues --   -0.25883
 Alpha virt. eigenvalues --   -0.00359   0.06639   0.09782   0.09997   0.11352
 Alpha virt. eigenvalues --    0.11986   0.12587   0.13301   0.14597   0.16109
 Alpha virt. eigenvalues --    0.16767   0.18503   0.19481   0.20223   0.21800
 Alpha virt. eigenvalues --    0.22695   0.23864   0.24153   0.25693   0.26698
 Alpha virt. eigenvalues --    0.27021   0.27449   0.29253   0.31525   0.33819
 Alpha virt. eigenvalues --    0.35681   0.36966   0.39461   0.40486   0.40838
 Alpha virt. eigenvalues --    0.41576   0.42788   0.43896   0.44284   0.45319
 Alpha virt. eigenvalues --    0.46220   0.46556   0.46761   0.48124   0.48526
 Alpha virt. eigenvalues --    0.48974   0.49714   0.50706   0.52095   0.52901
 Alpha virt. eigenvalues --    0.53172   0.53814   0.55821   0.57936   0.61270
 Alpha virt. eigenvalues --    0.61926   0.63791   0.68077   0.71285   0.71881
 Alpha virt. eigenvalues --    0.74901   0.77242   0.81434   0.83166   0.86127
 Alpha virt. eigenvalues --    0.89643   0.90562   0.93905   0.95127   0.96106
 Alpha virt. eigenvalues --    0.99352   0.99837   1.01036   1.03004   1.04172
 Alpha virt. eigenvalues --    1.05830   1.09677   1.11047   1.13207   1.14388
 Alpha virt. eigenvalues --    1.15448   1.19586   1.20810   1.21098   1.22179
 Alpha virt. eigenvalues --    1.23289   1.24202   1.26006   1.27492   1.29070
 Alpha virt. eigenvalues --    1.29736   1.31821   1.34203   1.35701   1.37953
 Alpha virt. eigenvalues --    1.42746   1.47822   1.52363   1.54734   1.58467
 Alpha virt. eigenvalues --    1.59122   1.61582   1.63771   1.65182   1.66744
 Alpha virt. eigenvalues --    1.67445   1.68360   1.68949   1.73577   1.78162
 Alpha virt. eigenvalues --    1.79543   1.80589   1.81287   1.83271   1.85466
 Alpha virt. eigenvalues --    1.86916   1.91338   1.92670   1.98465   1.98840
 Alpha virt. eigenvalues --    2.01461   2.02763   2.05247   2.06530   2.10063
 Alpha virt. eigenvalues --    2.11909   2.15590   2.17555   2.22925   2.23616
 Alpha virt. eigenvalues --    2.25649   2.27175   2.30643   2.32238   2.34252
 Alpha virt. eigenvalues --    2.36848   2.40113   2.44715   2.45329   2.46880
 Alpha virt. eigenvalues --    2.47326   2.50730   2.51250   2.53866   2.55469
 Alpha virt. eigenvalues --    2.55954   2.58794   2.59815   2.60415   2.61810
 Alpha virt. eigenvalues --    2.63489   2.65644   2.67345   2.68841   2.70024
 Alpha virt. eigenvalues --    2.72271   2.74332   2.75838   2.76357   2.77700
 Alpha virt. eigenvalues --    2.79675   2.80599   2.83813   2.86350   2.88374
 Alpha virt. eigenvalues --    2.88999   2.91660   2.93351   2.97709   2.98998
 Alpha virt. eigenvalues --    3.01708   3.03981   3.06194   3.07646   3.08892
 Alpha virt. eigenvalues --    3.11172   3.14008   3.14775   3.16901   3.17433
 Alpha virt. eigenvalues --    3.18817   3.20108   3.20910   3.24799   3.27486
 Alpha virt. eigenvalues --    3.28165   3.32364   3.34001   3.35352   3.39250
 Alpha virt. eigenvalues --    3.39487   3.39862   3.43291   3.43531   3.44748
 Alpha virt. eigenvalues --    3.50203   3.51064   3.53652   3.55657   3.57243
 Alpha virt. eigenvalues --    3.60305   3.62955   3.65026   3.70172   3.70469
 Alpha virt. eigenvalues --    3.72715   3.74869   3.78209   3.80302   3.82043
 Alpha virt. eigenvalues --    3.85369   3.87521   3.92102   3.93675   3.98383
 Alpha virt. eigenvalues --    3.99607   4.05276   4.06705   4.08252   4.11710
 Alpha virt. eigenvalues --    4.12401   4.14802   4.16508   4.18555   4.19446
 Alpha virt. eigenvalues --    4.26799   4.29627   4.30120   4.32620   4.33586
 Alpha virt. eigenvalues --    4.36477   4.37515   4.40888   4.44314   4.50014
 Alpha virt. eigenvalues --    4.55529   4.58529   4.60808   4.64772   4.66919
 Alpha virt. eigenvalues --    4.76467   4.77234   4.81508   4.81942   4.89538
 Alpha virt. eigenvalues --    4.93322   4.94876   4.97285   5.01912  22.45510
 Alpha virt. eigenvalues --   22.50832  22.55369  22.59584  22.71843  22.77363
 Alpha virt. eigenvalues --   22.95402
          Condensed to atoms (all electrons):
               1          2          3          4          5          6
     1  C    5.267607  -0.021356  -0.040409  -0.052532   0.206727   0.262883
     2  C   -0.021356   5.331806  -0.056089   0.522864  -0.153090   0.132429
     3  C   -0.040409  -0.056089   5.109253   0.275621   0.293643   0.031533
     4  C   -0.052532   0.522864   0.275621   5.379942  -0.115879  -0.136119
     5  C    0.206727  -0.153090   0.293643  -0.115879   5.380785   0.059882
     6  C    0.262883   0.132429   0.031533  -0.136119   0.059882   5.376004
     7  H    0.420259   0.022518   0.002105   0.023148  -0.047120  -0.062127
     8  H    0.006701   0.456803  -0.002280  -0.065099  -0.006684  -0.061934
     9  H    0.001564  -0.002791   0.422291  -0.035521  -0.042766  -0.001144
    10  H    0.010945   0.015214   0.420017  -0.037515  -0.068245  -0.005459
    11  H   -0.039104   0.010682  -0.045867   0.009364   0.405571  -0.014799
    12  H   -0.033598   0.007555  -0.038073   0.009633   0.404519   0.000547
    13  H   -0.039419  -0.033742  -0.000748  -0.000535  -0.006301   0.415070
    14  H   -0.026963  -0.021691  -0.001647   0.015856  -0.001493   0.364431
    15  H   -0.032533   0.002920  -0.003705  -0.034841  -0.001488   0.005469
    16  C    0.237676  -0.084663  -0.052231   0.222732  -0.026677  -0.032933
    17  H   -0.025961   0.000287   0.003514  -0.030760   0.003444  -0.006944
               7          8          9         10         11         12
     1  C    0.420259   0.006701   0.001564   0.010945  -0.039104  -0.033598
     2  C    0.022518   0.456803  -0.002791   0.015214   0.010682   0.007555
     3  C    0.002105  -0.002280   0.422291   0.420017  -0.045867  -0.038073
     4  C    0.023148  -0.065099  -0.035521  -0.037515   0.009364   0.009633
     5  C   -0.047120  -0.006684  -0.042766  -0.068245   0.405571   0.404519
     6  C   -0.062127  -0.061934  -0.001144  -0.005459  -0.014799   0.000547
     7  H    0.558716  -0.000146   0.000039   0.000495   0.002703  -0.000415
     8  H   -0.000146   0.533150   0.002767   0.000176   0.000085   0.000070
     9  H    0.000039   0.002767   0.522931  -0.014847  -0.007195   0.002523
    10  H    0.000495   0.000176  -0.014847   0.550108   0.005149  -0.003498
    11  H    0.002703   0.000085  -0.007195   0.005149   0.530883  -0.012706
    12  H   -0.000415   0.000070   0.002523  -0.003498  -0.012706   0.522509
    13  H    0.000800  -0.004430  -0.000226   0.000109   0.002659  -0.000292
    14  H    0.006201   0.002240   0.000102   0.000189   0.000549   0.000024
    15  H   -0.000136  -0.000189   0.000202  -0.000996  -0.000399   0.000230
    16  C   -0.049333   0.009575   0.008004  -0.011851   0.007558  -0.008046
    17  H    0.001131  -0.000489  -0.000178   0.000421  -0.000177  -0.000087
              13         14         15         16         17
     1  C   -0.039419  -0.026963  -0.032533   0.237676  -0.025961
     2  C   -0.033742  -0.021691   0.002920  -0.084663   0.000287
     3  C   -0.000748  -0.001647  -0.003705  -0.052231   0.003514
     4  C   -0.000535   0.015856  -0.034841   0.222732  -0.030760
     5  C   -0.006301  -0.001493  -0.001488  -0.026677   0.003444
     6  C    0.415070   0.364431   0.005469  -0.032933  -0.006944
     7  H    0.000800   0.006201  -0.000136  -0.049333   0.001131
     8  H   -0.004430   0.002240  -0.000189   0.009575  -0.000489
     9  H   -0.000226   0.000102   0.000202   0.008004  -0.000178
    10  H    0.000109   0.000189  -0.000996  -0.011851   0.000421
    11  H    0.002659   0.000549  -0.000399   0.007558  -0.000177
    12  H   -0.000292   0.000024   0.000230  -0.008046  -0.000087
    13  H    0.522640  -0.011717  -0.000280   0.010199  -0.000040
    14  H   -0.011717   0.537518   0.000261  -0.016943   0.000847
    15  H   -0.000280   0.000261   0.511321   0.421251  -0.011432
    16  C    0.010199  -0.016943   0.421251   5.257469   0.411070
    17  H   -0.000040   0.000847  -0.011432   0.411070   0.513117
 Mulliken charges:
               1
     1  C   -0.102487
     2  C   -0.129656
     3  C   -0.316926
     4  C    0.049640
     5  C   -0.284827
     6  C   -0.326788
     7  H    0.121162
     8  H    0.129684
     9  H    0.144247
    10  H    0.139587
    11  H    0.145044
    12  H    0.149106
    13  H    0.146252
    14  H    0.152236
    15  H    0.144346
    16  C   -0.302859
    17  H    0.142239
 Sum of Mulliken charges =  -0.00000
 Mulliken charges with hydrogens summed into heavy atoms:
               1
     1  C    0.018675
     2  C    0.000027
     3  C   -0.033092
     4  C    0.049640
     5  C    0.009323
     6  C   -0.028300
    16  C   -0.016274
 Electronic spatial extent (au):  <R**2>=            589.6145
 Charge=             -0.0000 electrons
 Dipole moment (field-independent basis, Debye):
    X=              0.2788    Y=             -1.0378    Z=             -0.9154  Tot=              1.4116
 Quadrupole moment (field-independent basis, Debye-Ang):
   XX=            -43.3096   YY=            -45.6742   ZZ=            -43.9681
   XY=              0.4538   XZ=              0.3080   YZ=             -2.5005
 Traceless Quadrupole moment (field-independent basis, Debye-Ang):
   XX=              1.0077   YY=             -1.3569   ZZ=              0.3492
   XY=              0.4538   XZ=              0.3080   YZ=             -2.5005
 Octapole moment (field-independent basis, Debye-Ang**2):
  XXX=              1.0846  YYY=             -5.4086  ZZZ=             -3.3056  XYY=              2.1649
  XXY=             -2.5387  XXZ=              0.6513  XZZ=             -0.5986  YZZ=             -1.5056
  YYZ=             -4.9358  XYZ=             -0.1708
 Hexadecapole moment (field-independent basis, Debye-Ang**3):
 XXXX=           -361.4101 YYYY=           -261.7723 ZZZZ=           -210.7225 XXXY=              2.5701
 XXXZ=              0.5107 YYYX=              2.4561 YYYZ=            -11.0424 ZZZX=              1.0410
 ZZZY=             -6.6536 XXYY=           -105.7501 XXZZ=            -93.8459 YYZZ=            -82.1233
 XXYZ=             -3.9062 YYXZ=              0.8886 ZZXY=              0.2654
 N-N= 3.086418497953D+02 E-N=-1.248597197876D+03  KE= 2.711983567681D+02
 ******************************Gaussian NBO Version 3.1******************************
             N A T U R A L   A T O M I C   O R B I T A L   A N D
          N A T U R A L   B O N D   O R B I T A L   A N A L Y S I S
 ******************************Gaussian NBO Version 3.1******************************

       /RESON  / : Allow strongly delocalized NBO set
       /BNDIDX / : Print bond indices based on the NAO density matrix

 Analyzing the SCF density

 Job title: M0001                                                           

 Storage needed:    231415 in NPA,    308067 in NBO (2147482033 available)
 GSVD:  LWork=       24895 too small for GESVD, short by       77342 words or       77342 for optimal perf.


 NATURAL POPULATIONS:  Natural atomic orbital occupancies 
                                                          
   NAO  Atom  No  lang   Type(AO)    Occupancy      Energy
 ----------------------------------------------------------
     1    C    1  S      Cor( 1S)     1.99948     -10.40492
     2    C    1  S      Val( 2S)     1.02823      -0.29595
     3    C    1  S      Ryd( 4S)     0.00053       2.66869
     4    C    1  S      Ryd( 3S)     0.00018       1.35735
     5    C    1  S      Ryd( 5S)     0.00000      21.03704
     6    C    1  px     Val( 2p)     1.00536      -0.09187
     7    C    1  px     Ryd( 4p)     0.00142       1.34793
     8    C    1  px     Ryd( 3p)     0.00019       1.33567
     9    C    1  py     Val( 2p)     1.15265      -0.10733
    10    C    1  py     Ryd( 3p)     0.00340       1.54424
    11    C    1  py     Ryd( 4p)     0.00057       1.65225
    12    C    1  pz     Val( 2p)     1.00373      -0.09605
    13    C    1  pz     Ryd( 3p)     0.00143       1.25691
    14    C    1  pz     Ryd( 4p)     0.00007       1.30546
    15    C    1  dxy    Ryd( 3d)     0.00114       1.58351
    16    C    1  dxy    Ryd( 4d)     0.00035       3.48645
    17    C    1  dxz    Ryd( 3d)     0.00041       1.48295
    18    C    1  dxz    Ryd( 4d)     0.00052       3.36902
    19    C    1  dyz    Ryd( 3d)     0.00055       1.49282
    20    C    1  dyz    Ryd( 4d)     0.00042       3.23805
    21    C    1  dx2y2  Ryd( 3d)     0.00116       1.57209
    22    C    1  dx2y2  Ryd( 4d)     0.00053       3.50235
    23    C    1  dz2    Ryd( 3d)     0.00085       1.53182
    24    C    1  dz2    Ryd( 4d)     0.00039       3.54851
    25    C    1  f(0)   Ryd( 4f)     0.00004       3.63267
    26    C    1  f(C1)  Ryd( 4f)     0.00002       3.60899
    27    C    1  f(S1)  Ryd( 4f)     0.00008       3.69038
    28    C    1  f(C2)  Ryd( 4f)     0.00005       3.55084
    29    C    1  f(S2)  Ryd( 4f)     0.00003       3.59067
    30    C    1  f(C3)  Ryd( 4f)     0.00006       3.72365
    31    C    1  f(S3)  Ryd( 4f)     0.00007       3.72009

    32    C    2  S      Cor( 1S)     1.99876     -10.37372
    33    C    2  S      Val( 2S)     1.01191      -0.24245
    34    C    2  S      Ryd( 3S)     0.00073       1.20219
    35    C    2  S      Ryd( 4S)     0.00016       2.57044
    36    C    2  S      Ryd( 5S)     0.00000      20.62592
    37    C    2  px     Val( 2p)     1.04726      -0.08792
    38    C    2  px     Ryd( 3p)     0.00254       0.93421
    39    C    2  px     Ryd( 4p)     0.00029       1.70527
    40    C    2  py     Val( 2p)     1.07251      -0.07002
    41    C    2  py     Ryd( 3p)     0.00229       1.01870
    42    C    2  py     Ryd( 4p)     0.00030       1.90657
    43    C    2  pz     Val( 2p)     1.03074      -0.07249
    44    C    2  pz     Ryd( 3p)     0.00500       0.97811
    45    C    2  pz     Ryd( 4p)     0.00018       1.74897
    46    C    2  dxy    Ryd( 3d)     0.00149       1.37719
    47    C    2  dxy    Ryd( 4d)     0.00025       3.49952
    48    C    2  dxz    Ryd( 3d)     0.00232       1.30480
    49    C    2  dxz    Ryd( 4d)     0.00018       3.40701
    50    C    2  dyz    Ryd( 3d)     0.00142       1.42822
    51    C    2  dyz    Ryd( 4d)     0.00050       3.54346
    52    C    2  dx2y2  Ryd( 3d)     0.00147       1.35453
    53    C    2  dx2y2  Ryd( 4d)     0.00039       3.45976
    54    C    2  dz2    Ryd( 3d)     0.00132       1.24945
    55    C    2  dz2    Ryd( 4d)     0.00018       3.28247
    56    C    2  f(0)   Ryd( 4f)     0.00007       3.50110
    57    C    2  f(C1)  Ryd( 4f)     0.00013       3.51045
    58    C    2  f(S1)  Ryd( 4f)     0.00009       3.62133
    59    C    2  f(C2)  Ryd( 4f)     0.00019       3.67640
    60    C    2  f(S2)  Ryd( 4f)     0.00012       3.67089
    61    C    2  f(C3)  Ryd( 4f)     0.00007       3.62808
    62    C    2  f(S3)  Ryd( 4f)     0.00006       3.66791

    63    C    3  S      Cor( 1S)     1.99934     -10.40197
    64    C    3  S      Val( 2S)     1.07001      -0.30190
    65    C    3  S      Ryd( 3S)     0.00048       1.65539
    66    C    3  S      Ryd( 4S)     0.00037       2.14097
    67    C    3  S      Ryd( 5S)     0.00000      21.20855
    68    C    3  px     Val( 2p)     1.11258      -0.10744
    69    C    3  px     Ryd( 3p)     0.00146       0.97547
    70    C    3  px     Ryd( 4p)     0.00033       1.97024
    71    C    3  py     Val( 2p)     1.09642      -0.10474
    72    C    3  py     Ryd( 3p)     0.00182       1.05385
    73    C    3  py     Ryd( 4p)     0.00014       1.68584
    74    C    3  pz     Val( 2p)     1.12619      -0.10502
    75    C    3  pz     Ryd( 3p)     0.00224       1.11055
    76    C    3  pz     Ryd( 4p)     0.00017       1.68589
    77    C    3  dxy    Ryd( 3d)     0.00096       1.45788
    78    C    3  dxy    Ryd( 4d)     0.00023       3.29478
    79    C    3  dxz    Ryd( 3d)     0.00281       1.45414
    80    C    3  dxz    Ryd( 4d)     0.00028       3.52326
    81    C    3  dyz    Ryd( 3d)     0.00223       1.46246
    82    C    3  dyz    Ryd( 4d)     0.00013       3.42545
    83    C    3  dx2y2  Ryd( 3d)     0.00118       1.41631
    84    C    3  dx2y2  Ryd( 4d)     0.00035       3.39139
    85    C    3  dz2    Ryd( 3d)     0.00061       1.28643
    86    C    3  dz2    Ryd( 4d)     0.00013       3.00141
    87    C    3  f(0)   Ryd( 4f)     0.00006       3.48244
    88    C    3  f(C1)  Ryd( 4f)     0.00004       3.55861
    89    C    3  f(S1)  Ryd( 4f)     0.00003       3.48766
    90    C    3  f(C2)  Ryd( 4f)     0.00014       3.72931
    91    C    3  f(S2)  Ryd( 4f)     0.00009       3.61997
    92    C    3  f(C3)  Ryd( 4f)     0.00005       3.56502
    93    C    3  f(S3)  Ryd( 4f)     0.00006       3.63998

    94    C    4  S      Cor( 1S)     1.99869     -10.37960
    95    C    4  S      Val( 2S)     0.98179      -0.24311
    96    C    4  S      Ryd( 4S)     0.00110       2.17673
    97    C    4  S      Ryd( 3S)     0.00020       1.85303
    98    C    4  S      Ryd( 5S)     0.00000      21.22621
    99    C    4  px     Val( 2p)     1.01644      -0.05846
   100    C    4  px     Ryd( 3p)     0.00313       1.11721
   101    C    4  px     Ryd( 4p)     0.00011       1.93722
   102    C    4  py     Val( 2p)     0.97856      -0.06658
   103    C    4  py     Ryd( 3p)     0.00599       1.11306
   104    C    4  py     Ryd( 4p)     0.00030       1.87719
   105    C    4  pz     Val( 2p)     0.99188      -0.08795
   106    C    4  pz     Ryd( 3p)     0.00289       1.02727
   107    C    4  pz     Ryd( 4p)     0.00034       1.79593
   108    C    4  dxy    Ryd( 3d)     0.00173       1.35404
   109    C    4  dxy    Ryd( 4d)     0.00054       3.51450
   110    C    4  dxz    Ryd( 3d)     0.00304       1.38888
   111    C    4  dxz    Ryd( 4d)     0.00048       3.64876
   112    C    4  dyz    Ryd( 3d)     0.00112       1.39352
   113    C    4  dyz    Ryd( 4d)     0.00037       3.53716
   114    C    4  dx2y2  Ryd( 3d)     0.00182       1.42908
   115    C    4  dx2y2  Ryd( 4d)     0.00050       3.58825
   116    C    4  dz2    Ryd( 3d)     0.00170       1.26297
   117    C    4  dz2    Ryd( 4d)     0.00036       3.39433
   118    C    4  f(0)   Ryd( 4f)     0.00005       3.63334
   119    C    4  f(C1)  Ryd( 4f)     0.00003       3.73920
   120    C    4  f(S1)  Ryd( 4f)     0.00004       3.50028
   121    C    4  f(C2)  Ryd( 4f)     0.00009       3.88305
   122    C    4  f(S2)  Ryd( 4f)     0.00006       3.81889
   123    C    4  f(C3)  Ryd( 4f)     0.00005       3.69757
   124    C    4  f(S3)  Ryd( 4f)     0.00008       3.76344

   125    C    5  S      Cor( 1S)     1.99946     -10.40291
   126    C    5  S      Val( 2S)     1.08181      -0.31453
   127    C    5  S      Ryd( 3S)     0.00046       1.48028
   128    C    5  S      Ryd( 4S)     0.00032       2.60095
   129    C    5  S      Ryd( 5S)     0.00000      20.94140
   130    C    5  px     Val( 2p)     1.06232      -0.09893
   131    C    5  px     Ryd( 3p)     0.00109       1.02684
   132    C    5  px     Ryd( 4p)     0.00015       1.64271
   133    C    5  py     Val( 2p)     1.09087      -0.10049
   134    C    5  py     Ryd( 3p)     0.00133       1.09197
   135    C    5  py     Ryd( 4p)     0.00022       1.68802
   136    C    5  pz     Val( 2p)     1.14904      -0.10613
   137    C    5  pz     Ryd( 3p)     0.00142       1.06112
   138    C    5  pz     Ryd( 4p)     0.00021       1.64423
   139    C    5  dxy    Ryd( 3d)     0.00131       1.57316
   140    C    5  dxy    Ryd( 4d)     0.00025       3.36975
   141    C    5  dxz    Ryd( 3d)     0.00102       1.57435
   142    C    5  dxz    Ryd( 4d)     0.00021       3.17055
   143    C    5  dyz    Ryd( 3d)     0.00109       1.56648
   144    C    5  dyz    Ryd( 4d)     0.00012       3.14951
   145    C    5  dx2y2  Ryd( 3d)     0.00077       1.52019
   146    C    5  dx2y2  Ryd( 4d)     0.00022       3.13838
   147    C    5  dz2    Ryd( 3d)     0.00102       1.61579
   148    C    5  dz2    Ryd( 4d)     0.00035       3.38401
   149    C    5  f(0)   Ryd( 4f)     0.00009       3.66039
   150    C    5  f(C1)  Ryd( 4f)     0.00003       3.54875
   151    C    5  f(S1)  Ryd( 4f)     0.00005       3.53999
   152    C    5  f(C2)  Ryd( 4f)     0.00004       3.50895
   153    C    5  f(S2)  Ryd( 4f)     0.00002       3.53140
   154    C    5  f(C3)  Ryd( 4f)     0.00007       3.69705
   155    C    5  f(S3)  Ryd( 4f)     0.00002       3.48861

   156    C    6  S      Cor( 1S)     1.99943     -10.39796
   157    C    6  S      Val( 2S)     1.07619      -0.30642
   158    C    6  S      Ryd( 3S)     0.00072       1.54699
   159    C    6  S      Ryd( 4S)     0.00028       2.40064
   160    C    6  S      Ryd( 5S)     0.00000      21.06938
   161    C    6  px     Val( 2p)     1.13359      -0.10611
   162    C    6  px     Ryd( 3p)     0.00145       0.94556
   163    C    6  px     Ryd( 4p)     0.00036       2.01649
   164    C    6  py     Val( 2p)     1.01671      -0.09893
   165    C    6  py     Ryd( 3p)     0.00171       0.93805
   166    C    6  py     Ryd( 4p)     0.00016       1.72451
   167    C    6  pz     Val( 2p)     1.19708      -0.11055
   168    C    6  pz     Ryd( 3p)     0.00214       1.14331
   169    C    6  pz     Ryd( 4p)     0.00025       1.73013
   170    C    6  dxy    Ryd( 3d)     0.00126       1.49771
   171    C    6  dxy    Ryd( 4d)     0.00024       3.50949
   172    C    6  dxz    Ryd( 3d)     0.00171       1.50139
   173    C    6  dxz    Ryd( 4d)     0.00034       3.35362
   174    C    6  dyz    Ryd( 3d)     0.00062       1.30675
   175    C    6  dyz    Ryd( 4d)     0.00014       3.00694
   176    C    6  dx2y2  Ryd( 3d)     0.00098       1.44588
   177    C    6  dx2y2  Ryd( 4d)     0.00033       3.28514
   178    C    6  dz2    Ryd( 3d)     0.00240       1.50404
   179    C    6  dz2    Ryd( 4d)     0.00018       3.46563
   180    C    6  f(0)   Ryd( 4f)     0.00010       3.76698
   181    C    6  f(C1)  Ryd( 4f)     0.00007       3.51796
   182    C    6  f(S1)  Ryd( 4f)     0.00004       3.41001
   183    C    6  f(C2)  Ryd( 4f)     0.00005       3.57939
   184    C    6  f(S2)  Ryd( 4f)     0.00004       3.55955
   185    C    6  f(C3)  Ryd( 4f)     0.00011       3.68966
   186    C    6  f(S3)  Ryd( 4f)     0.00004       3.61727

   187    H    7  S      Val( 1S)     0.78973       0.04221
   188    H    7  S      Ryd( 2S)     0.00066       1.18756
   189    H    7  S      Ryd( 3S)     0.00012       1.54409
   190    H    7  px     Ryd( 2p)     0.00018       2.60947
   191    H    7  py     Ryd( 2p)     0.00050       3.02193
   192    H    7  pz     Ryd( 2p)     0.00015       2.45796

   193    H    8  S      Val( 1S)     0.80458       0.05189
   194    H    8  S      Ryd( 2S)     0.00082       1.07744
   195    H    8  S      Ryd( 3S)     0.00014       1.47040
   196    H    8  px     Ryd( 2p)     0.00011       2.47263
   197    H    8  py     Ryd( 2p)     0.00030       2.80385
   198    H    8  pz     Ryd( 2p)     0.00026       2.60136

   199    H    9  S      Val( 1S)     0.78270       0.04324
   200    H    9  S      Ryd( 2S)     0.00068       0.99474
   201    H    9  S      Ryd( 3S)     0.00011       1.51710
   202    H    9  px     Ryd( 2p)     0.00009       2.54162
   203    H    9  py     Ryd( 2p)     0.00028       2.75005
   204    H    9  pz     Ryd( 2p)     0.00022       2.60057

   205    H   10  S      Val( 1S)     0.79644       0.04112
   206    H   10  S      Ryd( 2S)     0.00090       0.93290
   207    H   10  S      Ryd( 3S)     0.00011       1.60047
   208    H   10  px     Ryd( 2p)     0.00023       2.92407
   209    H   10  py     Ryd( 2p)     0.00013       2.40608
   210    H   10  pz     Ryd( 2p)     0.00021       2.57755

   211    H   11  S      Val( 1S)     0.79422       0.03496
   212    H   11  S      Ryd( 2S)     0.00054       0.97576
   213    H   11  S      Ryd( 3S)     0.00010       1.55731
   214    H   11  px     Ryd( 2p)     0.00009       2.43556
   215    H   11  py     Ryd( 2p)     0.00011       2.40405
   216    H   11  pz     Ryd( 2p)     0.00043       3.04637

   217    H   12  S      Val( 1S)     0.78917       0.03691
   218    H   12  S      Ryd( 2S)     0.00050       0.99737
   219    H   12  S      Ryd( 3S)     0.00010       1.56008
   220    H   12  px     Ryd( 2p)     0.00021       2.67715
   221    H   12  py     Ryd( 2p)     0.00030       2.82648
   222    H   12  pz     Ryd( 2p)     0.00008       2.37487

   223    H   13  S      Val( 1S)     0.78597       0.03836
   224    H   13  S      Ryd( 2S)     0.00052       1.06295
   225    H   13  S      Ryd( 3S)     0.00012       1.49940
   226    H   13  px     Ryd( 2p)     0.00010       2.48730
   227    H   13  py     Ryd( 2p)     0.00011       2.42396
   228    H   13  pz     Ryd( 2p)     0.00036       2.92255

   229    H   14  S      Val( 1S)     0.78448       0.03816
   230    H   14  S      Ryd( 2S)     0.00096       0.94436
   231    H   14  S      Ryd( 3S)     0.00010       1.58510
   232    H   14  px     Ryd( 2p)     0.00031       2.97679
   233    H   14  py     Ryd( 2p)     0.00011       2.43611
   234    H   14  pz     Ryd( 2p)     0.00018       2.46896

   235    H   15  S      Val( 1S)     0.79196       0.03912
   236    H   15  S      Ryd( 3S)     0.00048       1.30986
   237    H   15  S      Ryd( 2S)     0.00010       1.23079
   238    H   15  px     Ryd( 2p)     0.00026       2.65653
   239    H   15  py     Ryd( 2p)     0.00016       2.60038
   240    H   15  pz     Ryd( 2p)     0.00015       2.70777

   241    C   16  S      Cor( 1S)     1.99939     -10.37492
   242    C   16  S      Val( 2S)     1.05711      -0.29176
   243    C   16  S      Ryd( 4S)     0.00092       2.09180
   244    C   16  S      Ryd( 3S)     0.00031       1.96661
   245    C   16  S      Ryd( 5S)     0.00000      21.10403
   246    C   16  px     Val( 2p)     1.19915      -0.10676
   247    C   16  px     Ryd( 3p)     0.00242       1.37344
   248    C   16  px     Ryd( 4p)     0.00015       1.62359
   249    C   16  py     Val( 2p)     1.07646      -0.10189
   250    C   16  py     Ryd( 3p)     0.00134       1.07868
   251    C   16  py     Ryd( 4p)     0.00025       1.60219
   252    C   16  pz     Val( 2p)     1.09781      -0.10408
   253    C   16  pz     Ryd( 3p)     0.00162       1.09774
   254    C   16  pz     Ryd( 4p)     0.00037       1.74570
   255    C   16  dxy    Ryd( 3d)     0.00121       1.40689
   256    C   16  dxy    Ryd( 4d)     0.00011       3.16892
   257    C   16  dxz    Ryd( 3d)     0.00091       1.53193
   258    C   16  dxz    Ryd( 4d)     0.00031       3.52579
   259    C   16  dyz    Ryd( 3d)     0.00097       1.51601
   260    C   16  dyz    Ryd( 4d)     0.00025       3.43699
   261    C   16  dx2y2  Ryd( 3d)     0.00197       1.41800
   262    C   16  dx2y2  Ryd( 4d)     0.00008       3.29682
   263    C   16  dz2    Ryd( 3d)     0.00205       1.51310
   264    C   16  dz2    Ryd( 4d)     0.00029       3.37544
   265    C   16  f(0)   Ryd( 4f)     0.00012       3.75011
   266    C   16  f(C1)  Ryd( 4f)     0.00007       3.57632
   267    C   16  f(S1)  Ryd( 4f)     0.00003       3.62942
   268    C   16  f(C2)  Ryd( 4f)     0.00009       3.74518
   269    C   16  f(S2)  Ryd( 4f)     0.00008       3.61845
   270    C   16  f(C3)  Ryd( 4f)     0.00006       3.47514
   271    C   16  f(S3)  Ryd( 4f)     0.00004       3.55209

   272    H   17  S      Val( 1S)     0.78556       0.04517
   273    H   17  S      Ryd( 2S)     0.00052       1.25989
   274    H   17  S      Ryd( 3S)     0.00010       1.28946
   275    H   17  px     Ryd( 2p)     0.00028       2.71979
   276    H   17  py     Ryd( 2p)     0.00010       2.44361
   277    H   17  pz     Ryd( 2p)     0.00020       2.81537

 WARNING:  1 low occupancy (<1.9990e) core orbital  found on  C    2
           1 low occupancy (<1.9990e) core orbital  found on  C    4

 WARNING:  Population inversion found on atom  C    1
           Population inversion found on atom  C    4
           Population inversion found on atom  H   15
           Population inversion found on atom  C   16


 Summary of Natural Population Analysis:                  
                                                          
                                       Natural Population 
                Natural  -----------------------------------------------
    Atom  No    Charge         Core      Valence    Rydberg      Total
 -----------------------------------------------------------------------
      C    1   -0.20392      1.99948     4.18996    0.01448     6.20392
      C    2   -0.18291      1.99876     4.16243    0.02172     6.18291
      C    3   -0.42094      1.99934     4.40520    0.01640     6.42094
      C    4    0.00653      1.99869     3.96867    0.02610     5.99347
      C    5   -0.39540      1.99946     4.38404    0.01190     6.39540
      C    6   -0.43872      1.99943     4.42358    0.01571     6.43872
      H    7    0.20867      0.00000     0.78973    0.00161     0.79133
      H    8    0.19379      0.00000     0.80458    0.00163     0.80621
      H    9    0.21592      0.00000     0.78270    0.00138     0.78408
      H   10    0.20198      0.00000     0.79644    0.00158     0.79802
      H   11    0.20451      0.00000     0.79422    0.00127     0.79549
      H   12    0.20964      0.00000     0.78917    0.00119     0.79036
      H   13    0.21282      0.00000     0.78597    0.00121     0.78718
      H   14    0.21386      0.00000     0.78448    0.00166     0.78614
      H   15    0.20688      0.00000     0.79196    0.00115     0.79312
      C   16   -0.44595      1.99939     4.43053    0.01603     6.44595
      H   17    0.21323      0.00000     0.78556    0.00120     0.78677
 =======================================================================
   * Total *   -0.00000     13.99456    37.86922    0.13622    52.00000

                                 Natural Population      
 --------------------------------------------------------
   Core                      13.99456 ( 99.9611% of  14)
   Valence                   37.86922 ( 99.6558% of  38)
   Natural Minimal Basis     51.86378 ( 99.7380% of  52)
   Natural Rydberg Basis      0.13622 (  0.2620% of  52)
 --------------------------------------------------------

    Atom  No          Natural Electron Configuration
 ----------------------------------------------------------------------------
      C    1      [core]2S( 1.03)2p( 3.16)3p( 0.01)
      C    2      [core]2S( 1.01)2p( 3.15)3p( 0.01)3d( 0.01)
      C    3      [core]2S( 1.07)2p( 3.34)3p( 0.01)3d( 0.01)
      C    4      [core]2S( 0.98)2p( 2.99)3p( 0.01)3d( 0.01)
      C    5      [core]2S( 1.08)2p( 3.30)3d( 0.01)
      C    6      [core]2S( 1.08)2p( 3.35)3p( 0.01)3d( 0.01)
      H    7            1S( 0.79)
      H    8            1S( 0.80)
      H    9            1S( 0.78)
      H   10            1S( 0.80)
      H   11            1S( 0.79)
      H   12            1S( 0.79)
      H   13            1S( 0.79)
      H   14            1S( 0.78)
      H   15            1S( 0.79)
      C   16      [core]2S( 1.06)2p( 3.37)3p( 0.01)3d( 0.01)
      H   17            1S( 0.79)


 Wiberg bond index matrix in the NAO basis:                                    

     Atom    1       2       3       4       5       6       7       8       9
     ---- ------  ------  ------  ------  ------  ------  ------  ------  ------
   1.  C  0.0000  0.0205  0.0047  0.0260  0.9939  0.9927  0.9132  0.0033  0.0035
   2.  C  0.0205  0.0000  0.0212  1.8663  0.0419  1.0242  0.0131  0.9262  0.0012
   3.  C  0.0047  0.0212  0.0000  1.0278  0.9716  0.0142  0.0076  0.0019  0.9293
   4.  C  0.0260  1.8663  1.0278  0.0000  0.0157  0.0166  0.0166  0.0066  0.0019
   5.  C  0.9939  0.0419  0.9716  0.0157  0.0000  0.0058  0.0015  0.0001  0.0014
   6.  C  0.9927  1.0242  0.0142  0.0166  0.0058  0.0000  0.0010  0.0013  0.0004
   7.  H  0.9132  0.0131  0.0076  0.0166  0.0015  0.0010  0.0000  0.0000  0.0000
   8.  H  0.0033  0.9262  0.0019  0.0066  0.0001  0.0013  0.0000  0.0000  0.0003
   9.  H  0.0035  0.0012  0.9293  0.0019  0.0014  0.0004  0.0000  0.0003  0.0000
  10.  H  0.0014  0.0133  0.9272  0.0086  0.0013  0.0003  0.0000  0.0005  0.0002
  11.  H  0.0014  0.0003  0.0011  0.0019  0.9357  0.0023  0.0000  0.0000  0.0026
  12.  H  0.0015  0.0083  0.0010  0.0029  0.9306  0.0071  0.0012  0.0002  0.0012
  13.  H  0.0018  0.0024  0.0006  0.0107  0.0012  0.9246  0.0004  0.0021  0.0000
  14.  H  0.0024  0.0034  0.0004  0.0186  0.0094  0.9151  0.0003  0.0025  0.0001
  15.  H  0.0012  0.0075  0.0022  0.0015  0.0009  0.0106  0.0006  0.0003  0.0006
  16.  C  0.9963  0.0114  0.0084  0.9806  0.0062  0.0095  0.0025  0.0186  0.0117
  17.  H  0.0017  0.0034  0.0065  0.0015  0.0119  0.0017  0.0003  0.0002  0.0006

     Atom   10      11      12      13      14      15      16      17
     ---- ------  ------  ------  ------  ------  ------  ------  ------
   1.  C  0.0014  0.0014  0.0015  0.0018  0.0024  0.0012  0.9963  0.0017
   2.  C  0.0133  0.0003  0.0083  0.0024  0.0034  0.0075  0.0114  0.0034
   3.  C  0.9272  0.0011  0.0010  0.0006  0.0004  0.0022  0.0084  0.0065
   4.  C  0.0086  0.0019  0.0029  0.0107  0.0186  0.0015  0.9806  0.0015
   5.  C  0.0013  0.9357  0.9306  0.0012  0.0094  0.0009  0.0062  0.0119
   6.  C  0.0003  0.0023  0.0071  0.9246  0.9151  0.0106  0.0095  0.0017
   7.  H  0.0000  0.0000  0.0012  0.0004  0.0003  0.0006  0.0025  0.0003
   8.  H  0.0005  0.0000  0.0002  0.0021  0.0025  0.0003  0.0186  0.0002
   9.  H  0.0002  0.0026  0.0012  0.0000  0.0001  0.0006  0.0117  0.0006
  10.  H  0.0000  0.0036  0.0024  0.0000  0.0007  0.0001  0.0009  0.0005
  11.  H  0.0036  0.0000  0.0002  0.0002  0.0003  0.0004  0.0086  0.0007
  12.  H  0.0024  0.0002  0.0000  0.0000  0.0000  0.0000  0.0007  0.0001
  13.  H  0.0000  0.0002  0.0000  0.0000  0.0003  0.0011  0.0102  0.0004
  14.  H  0.0007  0.0003  0.0000  0.0003  0.0000  0.0005  0.0020  0.0003
  15.  H  0.0001  0.0004  0.0000  0.0011  0.0005  0.0000  0.9307  0.0001
  16.  C  0.0009  0.0086  0.0007  0.0102  0.0020  0.9307  0.0000  0.9261
  17.  H  0.0005  0.0007  0.0001  0.0004  0.0003  0.0001  0.9261  0.0000


 Wiberg bond index, Totals by atom:                                            

     Atom    1
     ---- ------
   1.  C  3.9656
   2.  C  3.9644
   3.  C  3.9258
   4.  C  4.0039
   5.  C  3.9293
   6.  C  3.9275
   7.  H  0.9582
   8.  H  0.9643
   9.  H  0.9549
  10.  H  0.9611
  11.  H  0.9596
  12.  H  0.9574
  13.  H  0.9561
  14.  H  0.9563
  15.  H  0.9584
  16.  C  3.9246
  17.  H  0.9558


 Atom-atom overlap-weighted NAO bond order:                                    

     Atom    1       2       3       4       5       6       7       8       9
     ---- ------  ------  ------  ------  ------  ------  ------  ------  ------
   1.  C  0.0000  0.0104 -0.0033  0.0247  0.8367  0.8349  0.7926  0.0007  0.0006
   2.  C  0.0104  0.0000  0.0257  1.2262 -0.0161  0.8625  0.0005  0.8016 -0.0048
   3.  C -0.0033  0.0257  0.0000  0.8886  0.8174  0.0009  0.0013 -0.0037  0.7969
   4.  C  0.0247  1.2262  0.8886  0.0000  0.0404  0.0095  0.0003  0.0042  0.0020
   5.  C  0.8367 -0.0161  0.8174  0.0404  0.0000  0.0034  0.0012 -0.0005  0.0055
   6.  C  0.8349  0.8625  0.0009  0.0095  0.0034  0.0000 -0.0010 -0.0020  0.0003
   7.  H  0.7926  0.0005  0.0013  0.0003  0.0012 -0.0010  0.0000 -0.0000 -0.0000
   8.  H  0.0007  0.8016 -0.0037  0.0042 -0.0005 -0.0020 -0.0000  0.0000 -0.0026
   9.  H  0.0006 -0.0048  0.7969  0.0020  0.0055  0.0003 -0.0000 -0.0026  0.0000
  10.  H  0.0004 -0.0002  0.7962 -0.0006  0.0002  0.0002  0.0000 -0.0001  0.0034
  11.  H  0.0008 -0.0014  0.0029 -0.0022  0.7991 -0.0051 -0.0007 -0.0003 -0.0033
  12.  H  0.0024 -0.0004  0.0031 -0.0019  0.7967  0.0001 -0.0028 -0.0000 -0.0006
  13.  H -0.0018  0.0073  0.0000 -0.0017 -0.0043  0.7923 -0.0007 -0.0028  0.0001
  14.  H  0.0008  0.0005  0.0003  0.0015 -0.0002  0.7888 -0.0021 -0.0008 -0.0000
  15.  H  0.0019  0.0001 -0.0048  0.0018 -0.0037 -0.0003 -0.0010  0.0000 -0.0000
  16.  C  0.8482 -0.0007 -0.0030  0.8411  0.0047  0.0054  0.0016  0.0007 -0.0000
  17.  H  0.0009 -0.0059 -0.0003  0.0045 -0.0002 -0.0028 -0.0009  0.0000  0.0001

     Atom   10      11      12      13      14      15      16      17
     ---- ------  ------  ------  ------  ------  ------  ------  ------
   1.  C  0.0004  0.0008  0.0024 -0.0018  0.0008  0.0019  0.8482  0.0009
   2.  C -0.0002 -0.0014 -0.0004  0.0073  0.0005  0.0001 -0.0007 -0.0059
   3.  C  0.7962  0.0029  0.0031  0.0000  0.0003 -0.0048 -0.0030 -0.0003
   4.  C -0.0006 -0.0022 -0.0019 -0.0017  0.0015  0.0018  0.8411  0.0045
   5.  C  0.0002  0.7991  0.7967 -0.0043 -0.0002 -0.0037  0.0047 -0.0002
   6.  C  0.0002 -0.0051  0.0001  0.7923  0.7888 -0.0003  0.0054 -0.0028
   7.  H  0.0000 -0.0007 -0.0028 -0.0007 -0.0021 -0.0010  0.0016 -0.0009
   8.  H -0.0001 -0.0003 -0.0000 -0.0028 -0.0008  0.0000  0.0007  0.0000
   9.  H  0.0034 -0.0033 -0.0006  0.0001 -0.0000 -0.0000 -0.0000  0.0001
  10.  H  0.0000 -0.0009 -0.0034 -0.0000 -0.0000 -0.0027 -0.0050 -0.0000
  11.  H -0.0009  0.0000  0.0030 -0.0022 -0.0000 -0.0000 -0.0001  0.0001
  12.  H -0.0034  0.0030  0.0000  0.0001  0.0000 -0.0015 -0.0035  0.0001
  13.  H -0.0000 -0.0022  0.0001  0.0000  0.0054  0.0000  0.0007 -0.0000
  14.  H -0.0000 -0.0000  0.0000  0.0054  0.0000  0.0001 -0.0056 -0.0029
  15.  H -0.0027 -0.0000 -0.0015  0.0000  0.0001  0.0000  0.7944  0.0035
  16.  C -0.0050 -0.0001 -0.0035  0.0007 -0.0056  0.7944  0.0000  0.7934
  17.  H -0.0000  0.0001  0.0001 -0.0000 -0.0029  0.0035  0.7934  0.0000


 Atom-atom overlap-weighted NAO bond order, Totals by atom:                    

     Atom    1
     ---- ------
   1.  C  3.3508
   2.  C  2.9054
   3.  C  3.3184
   4.  C  3.0384
   5.  C  3.2805
   6.  C  3.2872
   7.  H  0.7884
   8.  H  0.7946
   9.  H  0.7975
  10.  H  0.7873
  11.  H  0.7896
  12.  H  0.7914
  13.  H  0.7925
  14.  H  0.7857
  15.  H  0.7878
  16.  C  3.2723
  17.  H  0.7894


 MO bond order:                                                                

     Atom    1       2       3       4       5       6       7       8       9
     ---- ------  ------  ------  ------  ------  ------  ------  ------  ------
   1.  C  0.0000  0.1672  0.0587 -0.3067  0.2157  0.3327 -0.6622  0.0342  0.0540
   2.  C  0.1672  0.0000 -0.0786  1.2653  0.2902 -1.4039 -0.0742  0.6580 -0.0602
   3.  C  0.0587 -0.0786  0.0000  1.1615 -1.6497  0.2000 -0.0734 -0.0297  0.7408
   4.  C -0.3067  1.2653  1.1615  0.0000 -0.1440 -0.3625 -0.0699 -0.0197  0.0367
   5.  C  0.2157  0.2902 -1.6497 -0.1440  0.0000 -0.0391 -0.0458 -0.0014 -0.0006
   6.  C  0.3327 -1.4039  0.2000 -0.3625 -0.0391  0.0000 -0.0131 -0.0433  0.0277
   7.  H -0.6622 -0.0742 -0.0734 -0.0699 -0.0458 -0.0131  0.0000 -0.0056 -0.0025
   8.  H  0.0342  0.6580 -0.0297 -0.0197 -0.0014 -0.0433 -0.0056  0.0000 -0.0046
   9.  H  0.0540 -0.0602  0.7408  0.0367 -0.0006  0.0277 -0.0025 -0.0046  0.0000
  10.  H -0.0070  0.0581  1.4033 -0.0516 -0.0112  0.0053  0.0026  0.0162  0.0149
  11.  H  0.0191 -0.0143 -0.0042  0.0661 -0.2366  0.0056  0.0044 -0.0048 -0.0519
  12.  H -0.0196 -0.0353 -0.0310  0.0582  0.3508  0.0369 -0.0400  0.0097  0.0196
  13.  H  0.0352 -0.0638 -0.0078  0.1126  0.0475 -0.4633 -0.0130 -0.0450 -0.0008
  14.  H -0.0611  0.0171  0.0089 -0.1753 -0.0679  0.0509 -0.0217  0.0325  0.0052
  15.  H  0.0099  0.0750 -0.0264  0.0203  0.0031  0.0567 -0.0221 -0.0108  0.0211
  16.  C -1.2803 -0.0817 -0.0769  0.3725 -0.1412 -0.2305  0.0338  0.1343  0.1244
  17.  H  0.0095 -0.0475  0.0315 -0.0209  0.0086  0.0057 -0.0131  0.0140 -0.0154

     Atom   10      11      12      13      14      15      16      17
     ---- ------  ------  ------  ------  ------  ------  ------  ------
   1.  C -0.0070  0.0191 -0.0196  0.0352 -0.0611  0.0099 -1.2803  0.0095
   2.  C  0.0581 -0.0143 -0.0353 -0.0638  0.0171  0.0750 -0.0817 -0.0475
   3.  C  1.4033 -0.0042 -0.0310 -0.0078  0.0089 -0.0264 -0.0769  0.0315
   4.  C -0.0516  0.0661  0.0582  0.1126 -0.1753  0.0203  0.3725 -0.0209
   5.  C -0.0112 -0.2366  0.3508  0.0475 -0.0679  0.0031 -0.1412  0.0086
   6.  C  0.0053  0.0056  0.0369 -0.4633  0.0509  0.0567 -0.2305  0.0057
   7.  H  0.0026  0.0044 -0.0400 -0.0130 -0.0217 -0.0221  0.0338 -0.0131
   8.  H  0.0162 -0.0048  0.0097 -0.0450  0.0325 -0.0108  0.1343  0.0140
   9.  H  0.0149 -0.0519  0.0196 -0.0008  0.0052  0.0211  0.1244 -0.0154
  10.  H  0.0000  0.0383 -0.0449  0.0002  0.0136 -0.0091 -0.0470  0.0210
  11.  H  0.0383  0.0000 -0.0045 -0.0044  0.0162  0.0170 -0.0368 -0.0220
  12.  H -0.0449 -0.0045  0.0000  0.0053 -0.0056 -0.0131  0.0120  0.0110
  13.  H  0.0002 -0.0044  0.0053  0.0000 -0.0017 -0.0251 -0.0431  0.0186
  14.  H  0.0136  0.0162 -0.0056 -0.0017  0.0000  0.0196  0.0421 -0.0033
  15.  H -0.0091  0.0170 -0.0131 -0.0251  0.0196  0.0000  1.0541  0.0099
  16.  C -0.0470 -0.0368  0.0120 -0.0431  0.0421  1.0541  0.0000  0.3625
  17.  H  0.0210 -0.0220  0.0110  0.0186 -0.0033  0.0099  0.3625  0.0000


 MO atomic valencies:                                                          

     Atom    1
     ---- ------
   1.  C -1.4005
   2.  C  0.6716
   3.  C  1.6271
   4.  C  1.9426
   5.  C -1.4215
   6.  C -1.8343
   7.  H -1.0158
   8.  H  0.7339
   9.  H  0.9085
  10.  H  1.4028
  11.  H -0.2125
  12.  H  0.3095
  13.  H -0.4486
  14.  H -0.1304
  15.  H  1.1802
  16.  C  0.1984
  17.  H  0.3701


 NATURAL BOND ORBITAL ANALYSIS:

                       Occupancies       Lewis Structure    Low   High
           Occ.    -------------------  -----------------   occ   occ
  Cycle   Thresh.   Lewis   Non-Lewis     CR  BD  3C  LP    (L)   (NL)   Dev
 =============================================================================
   1(1)    1.90    51.56404   0.43596      7  19   0   0     0      0    0.04
 -----------------------------------------------------------------------------

 Structure accepted: No low occupancy Lewis orbitals

 WARNING:  1 low occupancy (<1.9990e) core orbital  found on  C    2
           1 low occupancy (<1.9990e) core orbital  found on  C    4

 --------------------------------------------------------
   Core                     13.99456 ( 99.961% of  14)
   Valence Lewis            37.56949 ( 98.867% of  38)
  ==================       ============================
   Total Lewis              51.56404 ( 99.162% of  52)
  -----------------------------------------------------
   Valence non-Lewis         0.36907 (  0.710% of  52)
   Rydberg non-Lewis         0.06689 (  0.129% of  52)
  ==================       ============================
   Total non-Lewis           0.43596 (  0.838% of  52)
 --------------------------------------------------------


       (Occupancy)   Bond orbital/ Coefficients/ Hybrids
 ---------------------------------------------------------------------------------
     1. (1.98136) BD ( 1) C   1 - C   5  
                ( 50.09%)   0.7077* C   1 s( 25.13%)p 2.98( 74.78%)d 0.00(  0.08%)
                                                  f 0.00(  0.00%)
                                            0.0000  0.5013  0.0034 -0.0046  0.0003
                                            0.7251  0.0037 -0.0062  0.1360 -0.0273
                                           -0.0046 -0.4500 -0.0146 -0.0013  0.0176
                                           -0.0014 -0.0109 -0.0077 -0.0005 -0.0043
                                            0.0135  0.0055 -0.0094  0.0001  0.0030
                                           -0.0009  0.0002 -0.0006  0.0003  0.0014
                                            0.0047
                ( 49.91%)   0.7065* C   5 s( 26.88%)p 2.72( 73.02%)d 0.00(  0.09%)
                                                  f 0.00(  0.01%)
                                            0.0002  0.5185  0.0015 -0.0072  0.0004
                                           -0.7632 -0.0038  0.0078 -0.1712 -0.0145
                                           -0.0062  0.3435 -0.0104 -0.0069  0.0044
                                            0.0025 -0.0215 -0.0012  0.0008 -0.0040
                                            0.0176  0.0038 -0.0029 -0.0037 -0.0042
                                           -0.0024  0.0021  0.0032  0.0005 -0.0048
                                           -0.0010
     2. (1.97776) BD ( 1) C   1 - C   6  
                ( 49.98%)   0.7069* C   1 s( 25.45%)p 2.93( 74.46%)d 0.00(  0.08%)
                                                  f 0.00(  0.00%)
                                           -0.0001  0.5045  0.0039 -0.0034  0.0001
                                           -0.6233 -0.0213  0.0007  0.5243 -0.0210
                                           -0.0073 -0.2831 -0.0131 -0.0019 -0.0184
                                           -0.0069  0.0052  0.0025  0.0010 -0.0072
                                           -0.0117  0.0056 -0.0127 -0.0012  0.0018
                                            0.0025 -0.0006 -0.0010 -0.0010  0.0045
                                            0.0008
                ( 50.02%)   0.7073* C   6 s( 26.54%)p 2.76( 73.35%)d 0.00(  0.10%)
                                                  f 0.00(  0.01%)
                                           -0.0000  0.5151 -0.0031 -0.0052  0.0000
                                            0.5598 -0.0105 -0.0098 -0.6313 -0.0142
                                           -0.0005  0.1452 -0.0092 -0.0062 -0.0206
                                           -0.0069  0.0148 -0.0024 -0.0055 -0.0024
                                            0.0078 -0.0025 -0.0145 -0.0026 -0.0057
                                           -0.0033  0.0005  0.0018 -0.0012 -0.0016
                                           -0.0036
     3. (1.98248) BD ( 1) C   1 - H   7  
                ( 60.90%)   0.7804* C   1 s( 25.10%)p 2.98( 74.81%)d 0.00(  0.09%)
                                                  f 0.00(  0.01%)
                                            0.0001 -0.5008  0.0135 -0.0040  0.0005
                                            0.2471 -0.0051  0.0032  0.8236 -0.0190
                                            0.0103  0.0903 -0.0036 -0.0002 -0.0133
                                           -0.0041  0.0011 -0.0017  0.0002 -0.0028
                                            0.0208  0.0066  0.0143  0.0030 -0.0024
                                           -0.0012 -0.0037 -0.0027  0.0016 -0.0036
                                           -0.0028
                ( 39.10%)   0.6253* H   7 s( 99.94%)p 0.00(  0.06%)
                                           -0.9997 -0.0030 -0.0005 -0.0071 -0.0234
                                           -0.0025
     4. (1.96685) BD ( 1) C   1 - C  16  
                ( 49.68%)   0.7049* C   1 s( 24.16%)p 3.14( 75.76%)d 0.00(  0.08%)
                                                  f 0.00(  0.01%)
                                            0.0002  0.4914  0.0084  0.0026  0.0003
                                            0.1515 -0.0081 -0.0022  0.1603 -0.0316
                                           -0.0078  0.8412  0.0163 -0.0001  0.0068
                                           -0.0017  0.0091  0.0016  0.0191  0.0002
                                           -0.0047  0.0025  0.0109  0.0112 -0.0014
                                            0.0018  0.0057 -0.0031  0.0021  0.0024
                                            0.0026
                ( 50.32%)   0.7093* C  16 s( 25.31%)p 2.95( 74.54%)d 0.01(  0.14%)
                                                  f 0.00(  0.01%)
                                            0.0000  0.5030  0.0061 -0.0030 -0.0001
                                           -0.2099 -0.0054 -0.0005 -0.4234 -0.0190
                                           -0.0079 -0.7221  0.0082  0.0103  0.0022
                                            0.0014  0.0081  0.0026  0.0065  0.0086
                                           -0.0017 -0.0001  0.0349 -0.0008 -0.0080
                                           -0.0027 -0.0009  0.0017 -0.0021 -0.0021
                                           -0.0016
     5. (1.98841) BD ( 1) C   2 - C   4  
                ( 49.32%)   0.7023* C   2 s( 37.62%)p 1.65( 62.07%)d 0.01(  0.30%)
                                                  f 0.00(  0.01%)
                                            0.0001  0.6134  0.0009 -0.0027 -0.0003
                                            0.4772  0.0271 -0.0090 -0.0543  0.0151
                                            0.0110  0.6234  0.0149  0.0023 -0.0234
                                            0.0004  0.0378  0.0066 -0.0258  0.0013
                                            0.0125  0.0059 -0.0070  0.0058 -0.0044
                                            0.0048 -0.0026  0.0046 -0.0043 -0.0004
                                           -0.0019
                ( 50.68%)   0.7119* C   4 s( 38.73%)p 1.58( 61.05%)d 0.01(  0.22%)
                                                  f 0.00(  0.00%)
                                            0.0000  0.6222  0.0124 -0.0017 -0.0001
                                           -0.5672 -0.0186  0.0025  0.4792  0.0244
                                            0.0065 -0.2407 -0.0110  0.0070  0.0016
                                           -0.0108  0.0356  0.0103 -0.0152 -0.0037
                                            0.0199  0.0044  0.0069 -0.0017  0.0028
                                            0.0007 -0.0008 -0.0011  0.0035 -0.0005
                                            0.0036
     6. (1.93007) BD ( 2) C   2 - C   4  
                ( 50.14%)   0.7081* C   2 s(  0.16%)p99.99( 99.70%)d 0.77(  0.12%)
                                                  f 0.10(  0.02%)
                                           -0.0001 -0.0388 -0.0101  0.0006  0.0009
                                           -0.5924  0.0009 -0.0096  0.5898 -0.0281
                                            0.0000  0.5441 -0.0351  0.0053  0.0065
                                            0.0105  0.0034 -0.0028 -0.0123  0.0092
                                            0.0058 -0.0018  0.0278  0.0041  0.0031
                                            0.0061 -0.0060 -0.0015  0.0077 -0.0039
                                           -0.0026
                ( 49.86%)   0.7061* C   4 s(  0.09%)p99.99( 99.79%)d 1.18(  0.11%)
                                                  f 0.10(  0.01%)
                                            0.0001  0.0259  0.0130  0.0097 -0.0007
                                            0.1285  0.0212 -0.0002  0.5373 -0.0611
                                            0.0035  0.8292 -0.0294  0.0042 -0.0114
                                           -0.0048 -0.0019 -0.0077 -0.0235  0.0061
                                            0.0054 -0.0038 -0.0121 -0.0105 -0.0010
                                           -0.0006 -0.0049  0.0069 -0.0016 -0.0012
                                            0.0041
     7. (1.98260) BD ( 1) C   2 - C   6  
                ( 49.27%)   0.7019* C   2 s( 32.00%)p 2.12( 67.81%)d 0.01(  0.18%)
                                                  f 0.00(  0.01%)
                                           -0.0002  0.5657  0.0032 -0.0017  0.0001
                                           -0.6397 -0.0170 -0.0028 -0.5058 -0.0016
                                            0.0087 -0.1090 -0.0280  0.0017  0.0188
                                            0.0090  0.0094 -0.0014  0.0047  0.0052
                                           -0.0319  0.0034 -0.0144 -0.0017  0.0034
                                            0.0024  0.0040 -0.0032 -0.0049  0.0035
                                           -0.0009
                ( 50.73%)   0.7122* C   6 s( 25.86%)p 2.86( 74.00%)d 0.00(  0.13%)
                                                  f 0.00(  0.01%)
                                            0.0001  0.5085  0.0083 -0.0063  0.0005
                                            0.3198 -0.0149 -0.0086  0.7568  0.0194
                                           -0.0040  0.2535 -0.0062 -0.0022  0.0216
                                            0.0037  0.0150 -0.0028  0.0115  0.0028
                                           -0.0071 -0.0072 -0.0183  0.0012 -0.0041
                                           -0.0032 -0.0021  0.0017  0.0024 -0.0048
                                            0.0002
     8. (1.98036) BD ( 1) C   2 - H   8  
                ( 59.88%)   0.7738* C   2 s( 30.09%)p 2.32( 69.76%)d 0.00(  0.13%)
                                                  f 0.00(  0.02%)
                                           -0.0003  0.5486 -0.0024  0.0039  0.0002
                                            0.0835 -0.0055  0.0027  0.6249  0.0014
                                           -0.0041 -0.5476  0.0085 -0.0019  0.0154
                                           -0.0028 -0.0209 -0.0006 -0.0181 -0.0088
                                            0.0000 -0.0083  0.0126 -0.0006  0.0031
                                           -0.0047  0.0042  0.0109  0.0013 -0.0002
                                           -0.0042
                ( 40.12%)   0.6334* H   8 s( 99.95%)p 0.00(  0.05%)
                                            0.9997  0.0029  0.0002 -0.0073 -0.0158
                                            0.0155
     9. (1.97915) BD ( 1) C   3 - C   4  
                ( 49.78%)   0.7055* C   3 s( 25.94%)p 2.85( 73.86%)d 0.01(  0.20%)
                                                  f 0.00(  0.01%)
                                            0.0002  0.5092 -0.0029 -0.0095  0.0004
                                           -0.6292  0.0116  0.0121  0.2983  0.0155
                                            0.0021  0.5030  0.0108 -0.0035 -0.0048
                                           -0.0067 -0.0307 -0.0037  0.0097  0.0007
                                            0.0270 -0.0021 -0.0103  0.0045 -0.0032
                                            0.0008  0.0006  0.0073 -0.0031 -0.0038
                                            0.0003
                ( 50.22%)   0.7087* C   4 s( 33.90%)p 1.94( 65.89%)d 0.01(  0.20%)
                                                  f 0.00(  0.00%)
                                           -0.0001  0.5822 -0.0016 -0.0007  0.0002
                                            0.7845  0.0158 -0.0015  0.0794  0.0046
                                            0.0082 -0.1916 -0.0057  0.0056 -0.0228
                                           -0.0008 -0.0337 -0.0103  0.0098  0.0030
                                           -0.0009  0.0087  0.0087 -0.0016  0.0021
                                           -0.0030  0.0002 -0.0007  0.0022  0.0035
                                           -0.0016
    10. (1.96209) BD ( 1) C   3 - C   5  
                ( 50.20%)   0.7085* C   3 s( 25.31%)p 2.95( 74.57%)d 0.00(  0.11%)
                                                  f 0.00(  0.01%)
                                           -0.0005  0.5030  0.0043 -0.0051  0.0002
                                           -0.2697  0.0152  0.0080 -0.6955 -0.0053
                                            0.0049 -0.4344 -0.0145  0.0003  0.0243
                                            0.0007  0.0021  0.0044  0.0181  0.0028
                                           -0.0013 -0.0061 -0.0112  0.0007  0.0002
                                            0.0024  0.0023  0.0040 -0.0041  0.0014
                                           -0.0034
                ( 49.80%)   0.7057* C   5 s( 25.87%)p 2.86( 74.06%)d 0.00(  0.07%)
                                                  f 0.00(  0.00%)
                                            0.0003  0.5085  0.0106 -0.0047  0.0001
                                            0.3688  0.0181  0.0026  0.6737  0.0035
                                           -0.0049  0.3875 -0.0095 -0.0057  0.0088
                                            0.0045  0.0010  0.0065  0.0209 -0.0001
                                           -0.0091 -0.0027 -0.0008 -0.0021 -0.0040
                                           -0.0016  0.0035 -0.0015 -0.0001 -0.0028
                                           -0.0016
    11. (1.98564) BD ( 1) C   3 - H   9  
                ( 60.89%)   0.7803* C   3 s( 24.70%)p 3.04( 75.16%)d 0.01(  0.13%)
                                                  f 0.00(  0.01%)
                                            0.0001 -0.4970  0.0005 -0.0058  0.0002
                                           -0.2440 -0.0066 -0.0005 -0.6143  0.0040
                                           -0.0046  0.5608 -0.0082  0.0059 -0.0005
                                           -0.0048  0.0000  0.0041  0.0309  0.0042
                                            0.0156  0.0019 -0.0077  0.0003 -0.0021
                                           -0.0028 -0.0023 -0.0034  0.0053  0.0018
                                           -0.0010
                ( 39.11%)   0.6254* H   9 s( 99.95%)p 0.00(  0.05%)
                                           -0.9998 -0.0018 -0.0002  0.0061  0.0165
                                           -0.0127
    12. (1.98885) BD ( 1) C   3 - H  10  
                ( 60.53%)   0.7780* C   3 s( 23.98%)p 3.16( 75.86%)d 0.01(  0.16%)
                                                  f 0.00(  0.01%)
                                           -0.0002  0.4897 -0.0015  0.0066 -0.0003
                                            0.6841 -0.0018  0.0041 -0.2195  0.0104
                                           -0.0046  0.4921 -0.0056  0.0042 -0.0120
                                           -0.0011  0.0293  0.0042 -0.0201  0.0021
                                            0.0045  0.0056  0.0090 -0.0021 -0.0017
                                           -0.0010 -0.0005  0.0053 -0.0027  0.0034
                                           -0.0025
                ( 39.47%)   0.6282* H  10 s( 99.96%)p 0.00(  0.04%)
                                            0.9998  0.0031  0.0002 -0.0153  0.0044
                                           -0.0132
    13. (1.96612) BD ( 1) C   4 - C  16  
                ( 48.20%)   0.6943* C   4 s( 27.25%)p 2.66( 72.52%)d 0.01(  0.22%)
                                                  f 0.00(  0.00%)
                                           -0.0001  0.5218 -0.0149  0.0008  0.0002
                                           -0.2042 -0.0007  0.0007 -0.6855  0.0052
                                            0.0072  0.4612  0.0289  0.0059  0.0194
                                            0.0065  0.0018 -0.0041  0.0039 -0.0107
                                           -0.0213 -0.0085 -0.0334  0.0004  0.0000
                                            0.0013  0.0013 -0.0042  0.0001 -0.0010
                                            0.0009
                ( 51.80%)   0.7197* C  16 s( 25.39%)p 2.93( 74.43%)d 0.01(  0.17%)
                                                  f 0.00(  0.01%)
                                            0.0002  0.5038  0.0062 -0.0089  0.0006
                                            0.2559  0.0051 -0.0026  0.8006  0.0094
                                           -0.0064 -0.1924  0.0244  0.0118  0.0166
                                            0.0006 -0.0057 -0.0008 -0.0280  0.0029
                                           -0.0221 -0.0009  0.0056 -0.0095 -0.0004
                                           -0.0009  0.0016  0.0058 -0.0044 -0.0027
                                           -0.0019
    14. (1.98738) BD ( 1) C   5 - H  11  
                ( 60.34%)   0.7768* C   5 s( 23.83%)p 3.19( 76.06%)d 0.00(  0.11%)
                                                  f 0.00(  0.00%)
                                            0.0001 -0.4881  0.0050 -0.0055  0.0001
                                            0.0900 -0.0037  0.0004 -0.1706  0.0053
                                           -0.0014  0.8505 -0.0021  0.0058  0.0076
                                           -0.0013 -0.0121  0.0021  0.0153 -0.0001
                                            0.0013  0.0007 -0.0256 -0.0068  0.0060
                                            0.0007 -0.0030 -0.0006  0.0002  0.0014
                                            0.0005
                ( 39.66%)   0.6298* H  11 s( 99.95%)p 0.00(  0.05%)
                                           -0.9998 -0.0017 -0.0002 -0.0022  0.0018
                                           -0.0220
    15. (1.98216) BD ( 1) C   5 - H  12  
                ( 60.47%)   0.7776* C   5 s( 23.37%)p 3.27( 76.49%)d 0.01(  0.14%)
                                                  f 0.00(  0.00%)
                                           -0.0002  0.4834 -0.0044  0.0058 -0.0002
                                            0.5214 -0.0026  0.0040 -0.6972  0.0032
                                           -0.0034  0.0827 -0.0061  0.0019 -0.0287
                                           -0.0033  0.0085 -0.0013 -0.0146  0.0038
                                           -0.0104 -0.0009 -0.0107 -0.0034 -0.0017
                                           -0.0027  0.0030 -0.0011  0.0003 -0.0042
                                           -0.0016
                ( 39.53%)   0.6288* H  12 s( 99.95%)p 0.00(  0.05%)
                                            0.9998  0.0014  0.0001 -0.0123  0.0174
                                           -0.0010
    16. (1.97882) BD ( 1) C   6 - H  13  
                ( 60.62%)   0.7786* C   6 s( 23.97%)p 3.17( 75.88%)d 0.01(  0.14%)
                                                  f 0.00(  0.00%)
                                            0.0003 -0.4896  0.0022 -0.0054  0.0002
                                            0.1883  0.0059 -0.0012 -0.0363  0.0025
                                            0.0005  0.8496 -0.0096  0.0073 -0.0001
                                            0.0005  0.0020 -0.0065  0.0067  0.0004
                                           -0.0013 -0.0003 -0.0360 -0.0042  0.0039
                                            0.0049 -0.0008  0.0003  0.0005  0.0017
                                            0.0013
                ( 39.38%)   0.6276* H  13 s( 99.96%)p 0.00(  0.04%)
                                           -0.9998 -0.0016 -0.0002 -0.0055  0.0006
                                           -0.0198
    17. (1.98108) BD ( 1) C   6 - H  14  
                ( 61.01%)   0.7811* C   6 s( 23.57%)p 3.24( 76.29%)d 0.01(  0.14%)
                                                  f 0.00(  0.01%)
                                            0.0000 -0.4854  0.0015 -0.0054  0.0003
                                            0.7391 -0.0012  0.0043  0.1594 -0.0037
                                           -0.0011 -0.4372  0.0083 -0.0053 -0.0044
                                           -0.0021  0.0275  0.0036  0.0101 -0.0013
                                           -0.0184 -0.0042 -0.0112  0.0046  0.0040
                                           -0.0010 -0.0004 -0.0033 -0.0024  0.0028
                                            0.0033
                ( 38.99%)   0.6244* H  14 s( 99.96%)p 0.00(  0.04%)
                                           -0.9998 -0.0036 -0.0001 -0.0180 -0.0042
                                            0.0101
    18. (1.98444) BD ( 1) H  15 - C  16  
                ( 39.56%)   0.6290* H  15 s( 99.95%)p 0.00(  0.05%)
                                            0.9998  0.0016  0.0002 -0.0162  0.0099
                                           -0.0106
                ( 60.44%)   0.7774* C  16 s( 24.50%)p 3.08( 75.36%)d 0.01(  0.13%)
                                                  f 0.00(  0.01%)
                                           -0.0001  0.4949 -0.0059  0.0047 -0.0001
                                            0.6443 -0.0118  0.0040 -0.4196  0.0006
                                           -0.0039  0.4029  0.0073  0.0016 -0.0229
                                           -0.0025  0.0106  0.0067 -0.0047 -0.0044
                                            0.0200 -0.0011 -0.0147  0.0014 -0.0025
                                            0.0002 -0.0030  0.0026 -0.0050 -0.0020
                                           -0.0021
    19. (1.98385) BD ( 1) C  16 - H  17  
                ( 60.79%)   0.7797* C  16 s( 24.69%)p 3.04( 75.17%)d 0.01(  0.13%)
                                                  f 0.00(  0.01%)
                                            0.0001 -0.4968  0.0062 -0.0051  0.0002
                                            0.6886 -0.0110  0.0054 -0.0345  0.0043
                                            0.0007 -0.5255 -0.0047 -0.0039  0.0112
                                           -0.0020  0.0195  0.0073 -0.0037 -0.0005
                                           -0.0257 -0.0003  0.0081 -0.0031  0.0017
                                            0.0043  0.0018 -0.0050  0.0012  0.0020
                                            0.0014
                ( 39.21%)   0.6262* H  17 s( 99.95%)p 0.00(  0.05%)
                                           -0.9998 -0.0019 -0.0002 -0.0168  0.0012
                                            0.0133
    20. (1.99948) CR ( 1) C   1           s(100.00%)p 0.00(  0.00%)
                                            1.0000 -0.0000 -0.0000 -0.0000 -0.0000
                                           -0.0001  0.0000  0.0000 -0.0001  0.0000
                                           -0.0000 -0.0001 -0.0000 -0.0000 -0.0000
                                            0.0000 -0.0000  0.0000 -0.0000 -0.0000
                                           -0.0000 -0.0000 -0.0000 -0.0000  0.0000
                                            0.0000 -0.0000  0.0000 -0.0000  0.0000
                                           -0.0000
    21. (1.99877) CR ( 1) C   2           s(100.00%)p 0.00(  0.00%)
                                            1.0000  0.0002 -0.0000  0.0000  0.0000
                                           -0.0002 -0.0000  0.0000  0.0002 -0.0000
                                           -0.0000 -0.0002 -0.0000  0.0000  0.0000
                                            0.0000 -0.0000 -0.0000 -0.0000 -0.0000
                                           -0.0000 -0.0000  0.0000 -0.0000  0.0000
                                           -0.0000  0.0000  0.0000  0.0000  0.0000
                                           -0.0000
    22. (1.99934) CR ( 1) C   3           s(100.00%)p 0.00(  0.00%)
                                            1.0000  0.0003  0.0000  0.0000 -0.0000
                                            0.0002  0.0000  0.0000 -0.0004 -0.0000
                                            0.0000 -0.0003 -0.0000  0.0000  0.0000
                                            0.0000  0.0000  0.0000  0.0000  0.0000
                                           -0.0000 -0.0000 -0.0000 -0.0000  0.0000
                                            0.0000  0.0000  0.0000 -0.0000  0.0000
                                           -0.0000
    23. (1.99869) CR ( 1) C   4           s(100.00%)p 0.00(  0.00%)
                                            1.0000  0.0001 -0.0000 -0.0000  0.0000
                                            0.0000 -0.0000 -0.0000 -0.0001  0.0000
                                            0.0000 -0.0001  0.0000  0.0000  0.0000
                                            0.0000 -0.0000 -0.0000  0.0000 -0.0000
                                           -0.0000  0.0000 -0.0000  0.0000  0.0000
                                           -0.0000  0.0000 -0.0000  0.0000  0.0000
                                           -0.0000
    24. (1.99945) CR ( 1) C   5           s(100.00%)p 0.00(  0.00%)
                                            1.0000 -0.0001 -0.0000  0.0000 -0.0000
                                            0.0002 -0.0000 -0.0000 -0.0003  0.0000
                                            0.0000 -0.0003  0.0000  0.0000 -0.0000
                                           -0.0000  0.0000 -0.0000 -0.0000  0.0000
                                           -0.0000 -0.0000  0.0000  0.0000  0.0000
                                            0.0000 -0.0000 -0.0000 -0.0000  0.0000
                                            0.0000
    25. (1.99943) CR ( 1) C   6           s(100.00%)p 0.00(  0.00%)
                                            1.0000  0.0001 -0.0000  0.0000 -0.0000
                                           -0.0001 -0.0000  0.0000 -0.0001 -0.0000
                                            0.0000 -0.0002  0.0000 -0.0000 -0.0000
                                           -0.0000 -0.0000  0.0000 -0.0000 -0.0000
                                            0.0000  0.0000  0.0000  0.0000 -0.0000
                                           -0.0000  0.0000 -0.0000 -0.0000 -0.0000
                                           -0.0000
    26. (1.99939) CR ( 1) C  16           s(100.00%)p 0.00(  0.00%)
                                            1.0000 -0.0000 -0.0000  0.0000 -0.0000
                                           -0.0001 -0.0000  0.0000 -0.0002 -0.0000
                                            0.0000  0.0001 -0.0000 -0.0000 -0.0000
                                           -0.0000 -0.0000 -0.0000  0.0000 -0.0000
                                            0.0000  0.0000 -0.0000  0.0000 -0.0000
                                           -0.0000 -0.0000 -0.0000  0.0000  0.0000
                                            0.0000
    27. (0.00176) RY*( 1) C   1           s(  2.76%)p24.90( 68.77%)d10.07( 27.83%)
                                                  f 0.23(  0.65%)
                                           -0.0000 -0.0158  0.1208  0.1127  0.0087
                                           -0.0091 -0.2887  0.1206 -0.0375 -0.6794
                                            0.3454 -0.0083  0.0463  0.0720 -0.0600
                                           -0.2492  0.0119 -0.0710 -0.1846  0.0697
                                            0.0554  0.3880  0.1031  0.0651  0.0311
                                            0.0077  0.0450  0.0482 -0.0052  0.0121
                                            0.0300
    28. (0.00124) RY*( 2) C   1           s(  1.18%)p44.35( 52.20%)d38.97( 45.88%)
                                                  f 0.63(  0.74%)
                                           -0.0000  0.0042  0.0467  0.0978  0.0008
                                           -0.0012 -0.6316 -0.0268 -0.0026  0.2832
                                            0.0726  0.0038 -0.1911  0.0202  0.1898
                                           -0.1438  0.0463 -0.4123 -0.0053 -0.0002
                                            0.3083 -0.2955  0.0623  0.2089 -0.0004
                                           -0.0180 -0.0089 -0.0040  0.0220 -0.0172
                                            0.0790
    29. (0.00104) RY*( 3) C   1           s(  1.54%)p39.30( 60.49%)d24.26( 37.33%)
                                                  f 0.42(  0.64%)
                                           -0.0000 -0.0041  0.0152  0.1221  0.0150
                                           -0.0022  0.1693  0.0659 -0.0167 -0.1491
                                            0.1272  0.0076 -0.7296 -0.0298 -0.1671
                                            0.0935  0.0673  0.1551  0.1970 -0.4149
                                            0.0338 -0.0745  0.1418  0.2651 -0.0274
                                            0.0181  0.0185 -0.0453 -0.0009  0.0505
                                            0.0200
    30. (0.00068) RY*( 4) C   1           s( 16.44%)p 2.05( 33.70%)d 2.89( 47.45%)
                                                  f 0.15(  2.42%)
                                           -0.0000  0.0253  0.3400  0.2185 -0.0203
                                           -0.0095  0.3050 -0.0729 -0.0017  0.1493
                                            0.3163 -0.0065  0.3403 -0.0186 -0.2726
                                            0.2031  0.0847 -0.0511 -0.1692 -0.1414
                                            0.5023 -0.0865  0.1994  0.0304  0.0469
                                            0.0123 -0.0621 -0.0439 -0.0013  0.0371
                                            0.1212
    31. (0.00053) RY*( 5) C   1           s(  1.45%)p20.51( 29.66%)d44.08( 63.74%)
                                                  f 3.57(  5.16%)
                                           -0.0000 -0.0012  0.1011  0.0651  0.0016
                                            0.0120 -0.4758  0.0958 -0.0054  0.1079
                                           -0.0145 -0.0043  0.2172  0.0428 -0.1513
                                            0.1426 -0.4024  0.5906  0.0863 -0.2177
                                            0.0203  0.0249 -0.0961  0.1351 -0.0198
                                            0.0047 -0.0083 -0.1654 -0.1260  0.0742
                                           -0.0486
    32. (0.00038) RY*( 6) C   1           s(  0.86%)p12.16( 10.51%)d96.72( 83.62%)
                                                  f 5.79(  5.00%)
                                            0.0000 -0.0077 -0.0243  0.0884  0.0137
                                           -0.0012  0.1445  0.0468  0.0005 -0.1733
                                           -0.1007  0.0091 -0.0263  0.2027 -0.1313
                                            0.1147 -0.0635 -0.0511 -0.2181  0.2543
                                            0.0775 -0.1870 -0.6234  0.5072 -0.0704
                                           -0.0497 -0.1769  0.0086  0.0728  0.0471
                                            0.0611
    33. (0.00027) RY*( 7) C   1           s(  1.24%)p21.18( 26.25%)d53.26( 66.02%)
                                                  f 5.23(  6.49%)
                                            0.0000 -0.0141  0.0936 -0.0586  0.0022
                                            0.0072 -0.2426 -0.3755 -0.0058 -0.1338
                                            0.0452 -0.0165  0.2057 -0.0026 -0.0718
                                            0.5286  0.3400 -0.1760  0.2608 -0.1629
                                           -0.3095  0.0779 -0.0553  0.1723 -0.0502
                                            0.0722  0.0562  0.1202  0.1980  0.0091
                                           -0.0154
    34. (0.00024) RY*( 8) C   1           s(  0.80%)p36.79( 29.36%)d85.80( 68.48%)
                                                  f 1.71(  1.37%)
                                           -0.0000  0.0115  0.0804  0.0369 -0.0045
                                            0.0156 -0.2123 -0.0520 -0.0031  0.1947
                                            0.0247  0.0156 -0.3858 -0.2407 -0.4177
                                            0.3026  0.0201  0.0517 -0.2689  0.4813
                                           -0.0368  0.2127  0.0124 -0.2548  0.0018
                                            0.0307 -0.1034  0.0101  0.0358  0.0222
                                           -0.0127
    35. (0.00018) RY*( 9) C   1           s( 11.73%)p 2.26( 26.56%)d 4.72( 55.39%)
                                                  f 0.54(  6.32%)
                                            0.0000 -0.0106  0.3078  0.1470 -0.0278
                                           -0.0186  0.0266 -0.4623  0.0008 -0.1206
                                           -0.0720  0.0010 -0.1687 -0.0516  0.5453
                                            0.0438  0.0900  0.3955 -0.0200  0.1612
                                            0.2105  0.0472 -0.1095 -0.0724  0.0384
                                           -0.0765  0.0207  0.0245 -0.0195 -0.1655
                                            0.1646
    36. (0.00015) RY*(10) C   1           s( 64.97%)p 0.14(  9.13%)d 0.34( 22.08%)
                                                  f 0.06(  3.83%)
                                           -0.0000 -0.0047  0.7995 -0.0817 -0.0620
                                            0.0021  0.0411  0.2786 -0.0079 -0.0592
                                           -0.0805 -0.0075 -0.0377 -0.0211 -0.0007
                                           -0.0685 -0.0664 -0.0938  0.1201  0.1343
                                           -0.2946 -0.2881  0.0114 -0.0212  0.0256
                                            0.0327  0.0754  0.0163 -0.0164 -0.0112
                                           -0.1739
    37. (0.00009) RY*(11) C   1           s(  4.98%)p 8.48( 42.25%)d 8.77( 43.74%)
                                                  f 1.81(  9.03%)
    38. (0.00006) RY*(12) C   1           s( 30.82%)p 1.24( 38.09%)d 0.93( 28.62%)
                                                  f 0.08(  2.48%)
    39. (0.00003) RY*(13) C   1           s(  1.23%)p24.41( 30.09%)d45.46( 56.02%)
                                                  f10.27( 12.66%)
    40. (0.00003) RY*(14) C   1           s(  0.10%)p60.24(  6.31%)d99.99( 87.03%)
                                                  f62.69(  6.56%)
    41. (0.00002) RY*(15) C   1           s(  5.04%)p 4.82( 24.29%)d 8.10( 40.85%)
                                                  f 5.91( 29.82%)
    42. (0.00000) RY*(16) C   1           s( 99.68%)p 0.00(  0.13%)d 0.00(  0.17%)
                                                  f 0.00(  0.01%)
    43. (0.00000) RY*(17) C   1           s(  4.25%)p 9.58( 40.73%)d11.58( 49.22%)
                                                  f 1.36(  5.80%)
    44. (0.00000) RY*(18) C   1           s(  7.69%)p 2.53( 19.47%)d 9.25( 71.17%)
                                                  f 0.22(  1.67%)
    45. (0.00000) RY*(19) C   1           s( 41.78%)p 0.41( 17.09%)d 0.95( 39.86%)
                                                  f 0.03(  1.28%)
    46. (0.00000) RY*(20) C   1           s(  0.92%)p 4.48(  4.13%)d 6.94(  6.40%)
                                                  f95.93( 88.54%)
    47. (0.00000) RY*(21) C   1           s(  0.08%)p13.52(  1.09%)d26.50(  2.13%)
                                                  f99.99( 96.70%)
    48. (0.00000) RY*(22) C   1           s(  0.10%)p35.72(  3.42%)d99.99( 14.30%)
                                                  f99.99( 82.18%)
    49. (0.00000) RY*(23) C   1           s(  0.08%)p93.22(  7.24%)d85.42(  6.63%)
                                                  f99.99( 86.05%)
    50. (0.00000) RY*(24) C   1           s(  0.02%)p99.99(  3.04%)d99.99(  5.95%)
                                                  f99.99( 90.99%)
    51. (0.00000) RY*(25) C   1           s(  0.04%)p99.99( 11.89%)d99.99(  8.24%)
                                                  f99.99( 79.83%)
    52. (0.00000) RY*(26) C   1           s(  0.38%)p11.27(  4.31%)d56.35( 21.55%)
                                                  f99.99( 73.75%)
    53. (0.00393) RY*( 1) C   2           s(  1.03%)p85.61( 88.37%)d 9.90( 10.22%)
                                                  f 0.36(  0.37%)
                                           -0.0000 -0.0025  0.1002  0.0167  0.0023
                                            0.0334  0.3576 -0.0704 -0.0085 -0.1326
                                            0.0262 -0.0285 -0.8542 -0.0318 -0.0955
                                            0.0414  0.0542 -0.0083 -0.1088  0.2385
                                            0.0602  0.0340  0.0958 -0.0756  0.0103
                                            0.0095 -0.0029 -0.0103  0.0209 -0.0525
                                           -0.0155
    54. (0.00203) RY*( 2) C   2           s(  4.55%)p17.15( 78.02%)d 3.79( 17.24%)
                                                  f 0.04(  0.19%)
                                            0.0000 -0.0076  0.2120 -0.0205  0.0096
                                           -0.0290  0.6003  0.1807  0.0157  0.5806
                                           -0.0354  0.0019  0.1581  0.1507  0.1038
                                            0.0074 -0.1393  0.1461  0.0357  0.1093
                                           -0.1771  0.2634 -0.0809 -0.0159  0.0163
                                            0.0246  0.0120 -0.0245 -0.0134 -0.0051
                                            0.0105
    55. (0.00136) RY*( 3) C   2           s( 35.29%)p 1.58( 55.87%)d 0.23(  8.08%)
                                                  f 0.02(  0.76%)
                                            0.0000  0.0052  0.5929  0.0376  0.0004
                                           -0.0051  0.3214  0.1002 -0.0027 -0.6129
                                           -0.0514  0.0008  0.2333  0.1120 -0.0200
                                           -0.0603 -0.0518 -0.1009 -0.0091 -0.0709
                                           -0.1017 -0.1680 -0.1315  0.0541 -0.0169
                                           -0.0401 -0.0051 -0.0178  0.0561 -0.0351
                                            0.0320
    56. (0.00052) RY*( 4) C   2           s(  8.46%)p 3.27( 27.66%)d 7.17( 60.67%)
                                                  f 0.38(  3.20%)
                                           -0.0000 -0.0009  0.2778  0.0787  0.0355
                                            0.0321 -0.4498  0.0643  0.0015 -0.0184
                                           -0.1610  0.0293 -0.1634 -0.1239  0.1982
                                           -0.1216 -0.3501  0.2755 -0.2329  0.1559
                                           -0.4739  0.1992  0.0598  0.0883 -0.0178
                                           -0.0523  0.0541 -0.1072 -0.0374 -0.0336
                                            0.1096
    57. (0.00039) RY*( 5) C   2           s(  2.50%)p 2.33(  5.82%)d34.89( 87.21%)
                                                  f 1.79(  4.47%)
                                           -0.0000  0.0137  0.0213  0.1550  0.0181
                                            0.0251  0.0026 -0.0421  0.0100 -0.0583
                                            0.0216  0.0259 -0.2022 -0.1015  0.2452
                                           -0.0666 -0.1451 -0.1954  0.6079 -0.4605
                                           -0.1713  0.2508  0.0139 -0.2724  0.1612
                                           -0.0605 -0.0048  0.0284  0.0283  0.1158
                                            0.0005
    58. (0.00028) RY*( 6) C   2           s(  1.62%)p 4.92(  7.96%)d48.34( 78.25%)
                                                  f 7.52( 12.17%)
                                           -0.0000  0.0125  0.0105  0.1249  0.0180
                                            0.0025 -0.0619  0.0647 -0.0092  0.0855
                                            0.0117  0.0214 -0.1565  0.1977  0.1877
                                           -0.1288 -0.4872  0.0978  0.1560  0.0644
                                            0.4443 -0.2665 -0.2743  0.3342  0.0320
                                           -0.2365  0.0371  0.0401  0.0969  0.1619
                                           -0.1616
    59. (0.00021) RY*( 7) C   2           s( 38.59%)p 0.72( 27.83%)d 0.82( 31.57%)
                                                  f 0.05(  2.01%)
                                           -0.0000 -0.0106 -0.3190  0.5329  0.0044
                                            0.0049  0.2679 -0.0878 -0.0083 -0.1488
                                            0.3711 -0.0019  0.1034 -0.1676  0.3971
                                           -0.1844  0.0781  0.1489 -0.1321  0.0852
                                           -0.1772 -0.1527  0.0678  0.1079  0.0015
                                            0.0858  0.0982  0.0420 -0.0311 -0.0099
                                            0.0177
    60. (0.00016) RY*( 8) C   2           s( 16.72%)p 0.51(  8.48%)d 3.98( 66.49%)
                                                  f 0.50(  8.31%)
                                           -0.0000  0.0074  0.1380  0.3848 -0.0075
                                           -0.0053 -0.0717  0.0716 -0.0222  0.1284
                                            0.1836  0.0087  0.0689  0.1379 -0.1465
                                            0.2142 -0.3817 -0.0866 -0.1833 -0.0898
                                            0.2067 -0.1728  0.3591 -0.4484 -0.0122
                                            0.0113 -0.1308 -0.0753 -0.0047 -0.2069
                                            0.1313
    61. (0.00010) RY*( 9) C   2           s( 13.70%)p 2.09( 28.61%)d 3.58( 49.06%)
                                                  f 0.63(  8.63%)
                                            0.0000  0.0037  0.1813  0.3145 -0.0723
                                           -0.0242  0.0652 -0.0701 -0.0170  0.0391
                                           -0.4266 -0.0089  0.0945 -0.2890 -0.0762
                                           -0.2970  0.1659  0.1262 -0.1041 -0.1365
                                            0.3818  0.2472  0.3325  0.0792  0.0117
                                           -0.0732  0.0170 -0.0432 -0.0258  0.1042
                                           -0.2591
    62. (0.00006) RY*(10) C   2           s( 29.23%)p 0.50( 14.49%)d 1.53( 44.75%)
                                                  f 0.39( 11.52%)
    63. (0.00005) RY*(11) C   2           s( 12.94%)p 2.31( 29.91%)d 2.96( 38.29%)
                                                  f 1.46( 18.86%)
    64. (0.00003) RY*(12) C   2           s(  6.86%)p 3.57( 24.51%)d 7.91( 54.24%)
                                                  f 2.10( 14.39%)
    65. (0.00000) RY*(13) C   2           s(  4.70%)p 3.09( 14.52%)d16.27( 76.43%)
                                                  f 0.93(  4.35%)
    66. (0.00001) RY*(14) C   2           s(  2.29%)p 1.89(  4.33%)d37.18( 85.26%)
                                                  f 3.54(  8.11%)
    67. (0.00000) RY*(15) C   2           s( 96.31%)p 0.01(  0.71%)d 0.03(  2.44%)
                                                  f 0.01(  0.53%)
    68. (0.00001) RY*(16) C   2           s(  4.45%)p 3.75( 16.66%)d17.49( 77.77%)
                                                  f 0.25(  1.11%)
    69. (0.00001) RY*(17) C   2           s( 10.80%)p 2.55( 27.49%)d 5.64( 60.90%)
                                                  f 0.07(  0.81%)
    70. (0.00001) RY*(18) C   2           s(  1.86%)p11.61( 21.56%)d34.19( 63.50%)
                                                  f 7.05( 13.09%)
    71. (0.00001) RY*(19) C   2           s(  3.32%)p23.97( 79.54%)d 3.38( 11.23%)
                                                  f 1.78(  5.91%)
    72. (0.00000) RY*(20) C   2           s(  0.07%)p21.42(  1.43%)d51.76(  3.46%)
                                                  f99.99( 95.04%)
    73. (0.00001) RY*(21) C   2           s(  1.60%)p10.29( 16.43%)d10.20( 16.30%)
                                                  f41.13( 65.68%)
    74. (0.00000) RY*(22) C   2           s(  0.31%)p11.71(  3.61%)d22.94(  7.08%)
                                                  f99.99( 89.00%)
    75. (0.00000) RY*(23) C   2           s(  0.49%)p 6.42(  3.14%)d23.34( 11.42%)
                                                  f99.99( 84.95%)
    76. (0.00001) RY*(24) C   2           s(  0.89%)p 4.57(  4.08%)d 8.93(  7.98%)
                                                  f97.50( 87.05%)
    77. (0.00000) RY*(25) C   2           s(  1.24%)p 1.67(  2.06%)d13.47( 16.65%)
                                                  f64.80( 80.06%)
    78. (0.00000) RY*(26) C   2           s(  0.29%)p25.73(  7.57%)d43.35( 12.76%)
                                                  f99.99( 79.37%)
    79. (0.00288) RY*( 1) C   3           s(  2.56%)p30.23( 77.25%)d 7.53( 19.25%)
                                                  f 0.37(  0.94%)
                                            0.0000  0.0047  0.1595  0.0087 -0.0050
                                           -0.0123 -0.0317 -0.0434 -0.0113 -0.4195
                                            0.0622  0.0106  0.7676  0.0131  0.0619
                                            0.1126  0.3013 -0.2021 -0.1098 -0.1233
                                           -0.0818  0.0254 -0.0947  0.0280  0.0432
                                            0.0462 -0.0376 -0.0419  0.0202  0.0432
                                            0.0021
    80. (0.00263) RY*( 2) C   3           s(  9.25%)p 5.27( 48.70%)d 4.32( 39.99%)
                                                  f 0.22(  2.06%)
                                           -0.0000  0.0057  0.3015  0.0395 -0.0023
                                           -0.0333 -0.5147 -0.0169  0.0060  0.4491
                                           -0.0208 -0.0042 -0.0882  0.1039  0.0540
                                           -0.0850  0.4905  0.0356 -0.1719  0.0191
                                           -0.1569  0.2816 -0.0954 -0.0704  0.1047
                                            0.0425 -0.0161 -0.0708  0.0340  0.0337
                                            0.0175
    81. (0.00108) RY*( 3) C   3           s(  1.82%)p42.87( 78.04%)d10.91( 19.86%)
                                                  f 0.15(  0.28%)
                                            0.0000  0.0125  0.1340  0.0092 -0.0038
                                           -0.0027 -0.6087  0.1234 -0.0011 -0.5539
                                           -0.0114  0.0060 -0.2419 -0.1708 -0.0348
                                            0.1756 -0.2444  0.1608 -0.0433 -0.1806
                                            0.0794  0.1169  0.0774 -0.1434 -0.0224
                                           -0.0185  0.0075  0.0041  0.0299 -0.0302
                                            0.0065
    82. (0.00041) RY*( 4) C   3           s( 16.07%)p 3.31( 53.10%)d 1.81( 29.02%)
                                                  f 0.11(  1.81%)
                                           -0.0000 -0.0015  0.3600  0.1745  0.0248
                                           -0.0224  0.3587 -0.1021  0.0088 -0.3633
                                           -0.2119  0.0145 -0.4526 -0.0973  0.0169
                                           -0.1405  0.2894 -0.3402 -0.2004  0.0732
                                           -0.0790  0.0195  0.1357 -0.0096  0.0517
                                            0.0569 -0.0466 -0.0161  0.0727  0.0149
                                           -0.0653
    83. (0.00033) RY*( 5) C   3           s( 29.08%)p 0.24(  6.87%)d 1.91( 55.46%)
                                                  f 0.30(  8.59%)
                                            0.0000 -0.0009 -0.3509  0.4094  0.0055
                                           -0.0221  0.1249  0.1900 -0.0086  0.0067
                                            0.0039 -0.0047 -0.0686 -0.1079 -0.5429
                                            0.3391  0.1981  0.0231 -0.0510 -0.1414
                                           -0.1256  0.2372 -0.1020  0.0085  0.1019
                                            0.0997 -0.1132  0.0311 -0.0555  0.0176
                                            0.2201
    84. (0.00018) RY*( 6) C   3           s(  1.02%)p10.56( 10.75%)d80.63( 82.07%)
                                                  f 6.05(  6.16%)
                                           -0.0000 -0.0072 -0.0518  0.0849 -0.0154
                                            0.0093  0.0640  0.1014  0.0082 -0.2129
                                            0.1171  0.0018 -0.1175  0.1420  0.1660
                                           -0.1027 -0.0129  0.2449 -0.2116  0.2242
                                            0.1724  0.1972 -0.6024  0.4427 -0.0548
                                            0.1730  0.1390 -0.0717  0.0088  0.0269
                                           -0.0583
    85. (0.00017) RY*( 7) C   3           s( 31.36%)p 0.41( 12.79%)d 1.72( 53.90%)
                                                  f 0.06(  1.94%)
                                           -0.0000 -0.0043 -0.0892  0.5516  0.0365
                                           -0.0060  0.0410  0.1455 -0.0027  0.0479
                                            0.2789  0.0135  0.0981 -0.1232  0.4945
                                           -0.0774 -0.1304  0.0892 -0.0514  0.0507
                                           -0.1886  0.2447  0.4010  0.0463  0.0094
                                            0.0172  0.0518  0.0978  0.0343  0.0325
                                           -0.0676
    86. (0.00016) RY*( 8) C   3           s( 19.46%)p 0.74( 14.49%)d 2.94( 57.14%)
                                                  f 0.46(  8.92%)
                                            0.0000 -0.0051  0.2277  0.3775  0.0119
                                           -0.0100 -0.0151 -0.1205 -0.0170  0.1584
                                            0.0909 -0.0072  0.0755  0.3011 -0.1780
                                            0.2252 -0.2140  0.0398 -0.4770  0.0364
                                            0.2662 -0.3393  0.0052 -0.1635 -0.1236
                                            0.0406 -0.0945  0.0209  0.1479 -0.0609
                                           -0.1932
    87. (0.00014) RY*( 9) C   3           s( 12.29%)p 1.71( 21.05%)d 5.19( 63.74%)
                                                  f 0.24(  2.93%)
                                           -0.0000 -0.0041  0.1338  0.3220  0.0355
                                            0.0199 -0.0325  0.4404  0.0171  0.0055
                                            0.1123 -0.0012 -0.0465  0.0007  0.0848
                                           -0.1925  0.1041 -0.1646  0.4281 -0.1393
                                            0.1022 -0.3269 -0.3752 -0.3073  0.0283
                                            0.0135  0.0142  0.0308 -0.1143 -0.0117
                                           -0.1181
    88. (0.00007) RY*(10) C   3           s( 19.17%)p 1.04( 19.94%)d 2.66( 51.02%)
                                                  f 0.51(  9.87%)
    89. (0.00004) RY*(11) C   3           s(  1.35%)p35.47( 48.06%)d18.09( 24.51%)
                                                  f19.24( 26.07%)
    90. (0.00004) RY*(12) C   3           s(  0.95%)p38.49( 36.67%)d61.42( 58.52%)
                                                  f 4.05(  3.85%)
    91. (0.00001) RY*(13) C   3           s(  8.64%)p 0.77(  6.63%)d 9.67( 83.56%)
                                                  f 0.14(  1.18%)
    92. (0.00001) RY*(14) C   3           s( 23.95%)p 1.53( 36.72%)d 1.36( 32.56%)
                                                  f 0.28(  6.77%)
    93. (0.00000) RY*(15) C   3           s(  0.65%)p11.40(  7.44%)d99.99( 90.81%)
                                                  f 1.69(  1.10%)
    94. (0.00001) RY*(16) C   3           s(  0.14%)p99.99( 30.11%)d99.99( 67.58%)
                                                  f15.33(  2.17%)
    95. (0.00000) RY*(17) C   3           s( 97.97%)p 0.01(  0.55%)d 0.01(  1.03%)
                                                  f 0.00(  0.45%)
    96. (0.00000) RY*(18) C   3           s( 11.18%)p 1.55( 17.32%)d 5.84( 65.29%)
                                                  f 0.56(  6.22%)
    97. (0.00000) RY*(19) C   3           s(  7.45%)p 5.02( 37.43%)d 5.17( 38.51%)
                                                  f 2.23( 16.61%)
    98. (0.00000) RY*(20) C   3           s(  0.07%)p26.61(  1.96%)d52.84(  3.90%)
                                                  f99.99( 94.06%)
    99. (0.00000) RY*(21) C   3           s(  1.47%)p 0.43(  0.63%)d 5.28(  7.77%)
                                                  f61.28( 90.13%)
   100. (0.00000) RY*(22) C   3           s(  1.98%)p11.70( 23.17%)d 1.50(  2.97%)
                                                  f36.30( 71.88%)
   101. (0.00000) RY*(23) C   3           s(  1.47%)p 1.68(  2.48%)d 5.24(  7.72%)
                                                  f59.90( 88.32%)
   102. (0.00000) RY*(24) C   3           s(  0.39%)p 6.30(  2.49%)d25.00(  9.86%)
                                                  f99.99( 87.25%)
   103. (0.00000) RY*(25) C   3           s(  0.05%)p 6.10(  0.32%)d21.69(  1.15%)
                                                  f99.99( 98.47%)
   104. (0.00000) RY*(26) C   3           s(  0.28%)p20.12(  5.59%)d99.99( 32.20%)
                                                  f99.99( 61.94%)
   105. (0.00357) RY*( 1) C   4           s(  0.81%)p99.99( 88.61%)d12.41( 10.08%)
                                                  f 0.62(  0.51%)
                                           -0.0000 -0.0111  0.0772 -0.0451  0.0023
                                            0.0208 -0.6051 -0.1043  0.0285  0.6688
                                           -0.0470  0.0540  0.1693 -0.1631  0.0957
                                            0.0528 -0.2421  0.0323 -0.0110 -0.1024
                                            0.0082  0.0812  0.1082 -0.0122 -0.0191
                                            0.0282  0.0188 -0.0423  0.0075  0.0327
                                           -0.0253
   106. (0.00241) RY*( 2) C   4           s(  5.11%)p12.21( 62.45%)d 6.07( 31.06%)
                                                  f 0.27(  1.38%)
                                            0.0000  0.0103  0.1954 -0.1132 -0.0053
                                           -0.0065 -0.5597 -0.0674 -0.0239 -0.4986
                                            0.0978 -0.0190 -0.2174  0.0163 -0.0487
                                            0.0517 -0.0499 -0.0318 -0.1055  0.2573
                                           -0.3683  0.1872  0.1702 -0.1583 -0.0375
                                           -0.0094 -0.0015  0.0808  0.0379  0.0363
                                            0.0553
   107. (0.00159) RY*( 3) C   4           s(  6.39%)p10.22( 65.34%)d 4.24( 27.13%)
                                                  f 0.18(  1.13%)
                                            0.0000 -0.0076  0.2516 -0.0242  0.0014
                                            0.0108 -0.0572 -0.0334 -0.0257  0.3040
                                            0.1697  0.0031 -0.7258  0.0131 -0.1572
                                            0.0834  0.2453 -0.1942  0.0084 -0.0076
                                            0.0163 -0.2058 -0.2613  0.1755  0.0449
                                           -0.0123 -0.0031  0.0391  0.0275 -0.0541
                                            0.0629
   108. (0.00136) RY*( 4) C   4           s(  8.54%)p 1.33( 11.38%)d 9.18( 78.40%)
                                                  f 0.20(  1.68%)
                                            0.0000  0.0059  0.2763 -0.0951  0.0028
                                            0.0041  0.1196  0.0533 -0.0223 -0.0204
                                            0.0687 -0.0003 -0.2945 -0.0656  0.5806
                                           -0.3802 -0.2276  0.2455 -0.0762  0.0783
                                            0.2143 -0.2192  0.2452 -0.1556 -0.0452
                                            0.0526 -0.0193 -0.0209 -0.0755  0.0469
                                           -0.0571
   109. (0.00094) RY*( 5) C   4           s(  1.68%)p17.35( 29.22%)d38.47( 64.79%)
                                                  f 2.56(  4.31%)
                                            0.0000  0.0030  0.1297  0.0019  0.0029
                                            0.0137 -0.4062 -0.0174 -0.0105 -0.3140
                                           -0.0368 -0.0073  0.1484  0.0680 -0.0659
                                            0.0798  0.0771  0.0355  0.2307 -0.0126
                                            0.6708 -0.2637 -0.2366 -0.0332  0.1469
                                            0.0279 -0.0249 -0.0380 -0.0810 -0.0543
                                           -0.0955
   110. (0.00064) RY*( 6) C   4           s( 22.03%)p 0.41(  9.12%)d 3.08( 67.80%)
                                                  f 0.05(  1.05%)
                                            0.0000  0.0003  0.4673  0.0438  0.0039
                                           -0.0221  0.2483  0.0324 -0.0294  0.1073
                                            0.0543  0.0040  0.1104 -0.0203 -0.5125
                                            0.2491 -0.2069  0.0939 -0.2835  0.1300
                                            0.1696 -0.1023  0.2667 -0.3064  0.0545
                                            0.0057  0.0236  0.0639  0.0504 -0.0032
                                            0.0172
   111. (0.00030) RY*( 7) C   4           s( 35.96%)p 0.51( 18.28%)d 1.20( 43.04%)
                                                  f 0.08(  2.72%)
                                           -0.0000  0.0014  0.5972 -0.0013  0.0545
                                           -0.0062  0.1192 -0.1117  0.0214 -0.0970
                                            0.0103 -0.0185  0.3310 -0.1903  0.1366
                                           -0.0965 -0.1847 -0.1499  0.0858  0.0098
                                           -0.2576 -0.0165 -0.4144  0.3163 -0.0093
                                            0.0997  0.0582  0.0540  0.0447 -0.0937
                                           -0.0095
   112. (0.00026) RY*( 8) C   4           s(  5.58%)p 5.99( 33.43%)d 9.22( 51.43%)
                                                  f 1.71(  9.56%)
                                            0.0000 -0.0104 -0.0029  0.2359  0.0067
                                           -0.0021 -0.0587 -0.3258 -0.0089  0.1233
                                            0.1739  0.0082  0.1304  0.4026 -0.2130
                                           -0.6277  0.0366 -0.1400  0.1025  0.1710
                                            0.0239 -0.0423  0.1021 -0.0394 -0.0198
                                            0.0420 -0.1559  0.1277  0.1608 -0.1268
                                            0.1044
   113. (0.00015) RY*( 9) C   4           s( 21.09%)p 0.82( 17.27%)d 2.78( 58.55%)
                                                  f 0.15(  3.08%)
                                            0.0000 -0.0099  0.1150  0.4444  0.0126
                                            0.0321 -0.1164  0.2162 -0.0087  0.0361
                                            0.2014 -0.0122  0.1275  0.2304  0.2315
                                            0.0427  0.2578  0.0873 -0.5952  0.0222
                                            0.0991  0.2021 -0.2160  0.0625 -0.0772
                                           -0.0728 -0.0396 -0.0574 -0.0780  0.0875
                                            0.0311
   114. (0.00014) RY*(10) C   4           s( 14.18%)p 1.47( 20.79%)d 3.89( 55.18%)
                                                  f 0.69(  9.85%)
                                           -0.0000 -0.0009  0.1990  0.3070  0.0891
                                           -0.0187  0.0963  0.1017  0.0050  0.0823
                                           -0.0342  0.0088 -0.1433  0.3992  0.1329
                                            0.2771 -0.1858 -0.0178  0.5114  0.0931
                                           -0.0235  0.3777  0.0603 -0.0734  0.0414
                                            0.0383 -0.1529 -0.0845 -0.1618  0.0124
                                           -0.1961
   115. (0.00007) RY*(11) C   4           s(  6.69%)p 3.49( 23.34%)d 9.27( 62.01%)
                                                  f 1.19(  7.96%)
   116. (0.00007) RY*(12) C   4           s(  7.28%)p 1.91( 13.87%)d 8.90( 64.74%)
                                                  f 1.94( 14.11%)
   117. (0.00005) RY*(13) C   4           s(  1.44%)p13.50( 19.39%)d53.84( 77.36%)
                                                  f 1.26(  1.81%)
   118. (0.00003) RY*(14) C   4           s(  2.57%)p 6.80( 17.46%)d18.56( 47.68%)
                                                  f12.57( 32.29%)
   119. (0.00003) RY*(15) C   4           s(  1.25%)p37.76( 47.18%)d31.98( 39.95%)
                                                  f 9.30( 11.62%)
   120. (0.00003) RY*(16) C   4           s( 11.60%)p 0.56(  6.52%)d 6.00( 69.55%)
                                                  f 1.06( 12.33%)
   121. (0.00000) RY*(17) C   4           s(  0.24%)p99.99( 73.25%)d99.99( 25.31%)
                                                  f 5.05(  1.20%)
   122. (0.00000) RY*(18) C   4           s( 96.83%)p 0.00(  0.11%)d 0.03(  2.68%)
                                                  f 0.00(  0.38%)
   123. (0.00001) RY*(19) C   4           s( 48.75%)p 0.41( 19.88%)d 0.63( 30.94%)
                                                  f 0.01(  0.43%)
   124. (0.00000) RY*(20) C   4           s(  0.07%)p99.99(  6.79%)d99.99( 12.02%)
                                                  f99.99( 81.12%)
   125. (0.00000) RY*(21) C   4           s(  0.60%)p 5.28(  3.17%)d 5.76(  3.47%)
                                                  f99.99( 92.76%)
   126. (0.00000) RY*(22) C   4           s(  0.48%)p11.28(  5.38%)d28.77( 13.72%)
                                                  f99.99( 80.41%)
   127. (0.00000) RY*(23) C   4           s(  0.39%)p 1.61(  0.63%)d52.14( 20.28%)
                                                  f99.99( 78.71%)
   128. (0.00000) RY*(24) C   4           s(  0.11%)p10.31(  1.10%)d99.99( 17.53%)
                                                  f99.99( 81.26%)
   129. (0.00000) RY*(25) C   4           s(  0.25%)p17.13(  4.26%)d62.58( 15.57%)
                                                  f99.99( 79.92%)
   130. (0.00000) RY*(26) C   4           s(  0.10%)p24.91(  2.53%)d88.05(  8.96%)
                                                  f99.99( 88.40%)
   131. (0.00179) RY*( 1) C   5           s(  3.00%)p26.89( 80.56%)d 5.25( 15.74%)
                                                  f 0.23(  0.70%)
                                           -0.0000  0.0028  0.1714  0.0225 -0.0075
                                           -0.0105 -0.4830  0.0551  0.0105  0.6060
                                            0.0094 -0.0022 -0.4445  0.0650 -0.0444
                                           -0.1985  0.1683 -0.1275 -0.0710  0.0803
                                           -0.0262 -0.0324 -0.0225 -0.2402  0.0060
                                            0.0380 -0.0142 -0.0454  0.0377  0.0247
                                            0.0350
   132. (0.00141) RY*( 2) C   5           s( 11.32%)p 6.65( 75.20%)d 1.15( 13.00%)
                                                  f 0.04(  0.49%)
                                           -0.0000  0.0105  0.3192  0.1051 -0.0097
                                           -0.0086 -0.1206  0.0693  0.0003  0.3750
                                           -0.0095  0.0100  0.7634 -0.0946 -0.1186
                                           -0.1860 -0.0416 -0.0897  0.0283  0.0532
                                           -0.0918 -0.0449  0.1042  0.2160  0.0422
                                           -0.0221  0.0075 -0.0220 -0.0175  0.0413
                                           -0.0067
   133. (0.00088) RY*( 3) C   5           s(  0.03%)p99.99( 53.91%)d99.99( 44.20%)
                                                  f57.04(  1.86%)
                                            0.0000 -0.0069 -0.0081  0.0025  0.0144
                                           -0.0023  0.5132  0.1010 -0.0039  0.4818
                                           -0.1413 -0.0124 -0.1024 -0.0524 -0.2174
                                            0.1481 -0.3843  0.2618 -0.0106  0.0210
                                            0.2375 -0.2825 -0.0821 -0.1145 -0.0109
                                            0.0255  0.0376  0.1041 -0.0653  0.0362
                                            0.0027
   134. (0.00048) RY*( 4) C   5           s(  7.85%)p 1.27(  9.95%)d10.19( 80.01%)
                                                  f 0.28(  2.20%)
                                            0.0000 -0.0056  0.2501  0.1220  0.0323
                                           -0.0116  0.1250 -0.1355 -0.0128  0.0312
                                           -0.2401 -0.0088 -0.0649 -0.0474 -0.1513
                                            0.2456 -0.0471 -0.0287  0.4185 -0.2880
                                           -0.5098  0.2704  0.1561 -0.3137  0.0324
                                           -0.0320  0.0921 -0.0827 -0.0307  0.0456
                                            0.0394
   135. (0.00032) RY*( 5) C   5           s(  3.17%)p17.18( 54.51%)d11.90( 37.78%)
                                                  f 1.43(  4.53%)
                                           -0.0000 -0.0023  0.1675  0.0605  0.0033
                                            0.0119 -0.5798 -0.1509  0.0109 -0.3031
                                           -0.2834 -0.0073  0.0182 -0.1155 -0.2354
                                            0.1548 -0.2987  0.3369  0.0345  0.0835
                                            0.1226 -0.2485 -0.0930 -0.0461 -0.0278
                                           -0.0046  0.0306  0.1184 -0.1528  0.0321
                                            0.0719
   136. (0.00028) RY*( 6) C   5           s( 34.02%)p 0.18(  6.14%)d 1.67( 56.75%)
                                                  f 0.09(  3.09%)
                                           -0.0000 -0.0052  0.2982  0.5008  0.0210
                                           -0.0134  0.1452  0.0061  0.0122 -0.0373
                                           -0.0593  0.0083 -0.1395  0.1247 -0.2970
                                            0.2944  0.2798 -0.0257 -0.2458  0.2060
                                            0.0637  0.2240 -0.2379  0.3163  0.0029
                                           -0.0039 -0.1070 -0.0614 -0.0777 -0.0855
                                            0.0481
   137. (0.00019) RY*( 7) C   5           s( 27.19%)p 1.11( 30.30%)d 1.45( 39.49%)
                                                  f 0.11(  3.02%)
                                            0.0000  0.0007  0.2841  0.4372 -0.0050
                                            0.0130 -0.0302  0.1051 -0.0103 -0.0571
                                            0.4936 -0.0001 -0.0862 -0.1908  0.3937
                                            0.1617 -0.2842 -0.0887 -0.1095 -0.2064
                                            0.0333 -0.1899  0.1585 -0.0909 -0.0715
                                           -0.0462  0.0504  0.0206 -0.0470 -0.0699
                                            0.1137
   138. (0.00013) RY*( 8) C   5           s( 29.82%)p 1.32( 39.40%)d 0.91( 27.27%)
                                                  f 0.12(  3.52%)
                                           -0.0000 -0.0059 -0.2772  0.4697  0.0259
                                           -0.0040  0.0629  0.0488 -0.0024 -0.0550
                                           -0.4190  0.0042 -0.0553 -0.4538  0.1004
                                           -0.2016  0.1924 -0.2195  0.1581  0.0899
                                            0.0034 -0.3217  0.0114 -0.0013 -0.0272
                                            0.0539  0.0524 -0.0644  0.1169 -0.0047
                                           -0.1047
   139. (0.00011) RY*( 9) C   5           s(  1.46%)p 6.80(  9.89%)d57.70( 83.97%)
                                                  f 3.22(  4.68%)
                                            0.0000  0.0036  0.0221  0.1169  0.0199
                                            0.0057 -0.0485  0.1367 -0.0103  0.0960
                                            0.0874 -0.0200  0.0029 -0.2459  0.2824
                                           -0.1637 -0.0756  0.4247  0.3560  0.1584
                                            0.1142  0.5108 -0.3477  0.0211 -0.1569
                                            0.0319 -0.0250  0.0561  0.0866 -0.0186
                                           -0.0977
   140. (0.00008) RY*(10) C   5           s(  2.33%)p 7.71( 18.00%)d30.82( 71.94%)
                                                  f 3.31(  7.73%)
   141. (0.00005) RY*(11) C   5           s(  0.77%)p12.53(  9.62%)d99.99( 78.56%)
                                                  f14.40( 11.05%)
   142. (0.00003) RY*(12) C   5           s(  5.56%)p12.06( 67.04%)d 3.18( 17.68%)
                                                  f 1.75(  9.72%)
   143. (0.00003) RY*(13) C   5           s(  5.19%)p 3.85( 19.95%)d10.65( 55.24%)
                                                  f 3.78( 19.63%)
   144. (0.00001) RY*(14) C   5           s( 14.64%)p 1.68( 24.62%)d 3.58( 52.41%)
                                                  f 0.57(  8.33%)
   145. (0.00000) RY*(15) C   5           s(  1.19%)p 3.19(  3.79%)d79.50( 94.48%)
                                                  f 0.45(  0.54%)
   146. (0.00000) RY*(16) C   5           s( 99.04%)p 0.00(  0.36%)d 0.01(  0.50%)
                                                  f 0.00(  0.10%)
   147. (0.00000) RY*(17) C   5           s( 24.12%)p 0.95( 22.83%)d 2.19( 52.93%)
                                                  f 0.00(  0.12%)
   148. (0.00001) RY*(18) C   5           s(  1.55%)p 3.92(  6.06%)d59.26( 91.65%)
                                                  f 0.48(  0.74%)
   149. (0.00001) RY*(19) C   5           s( 16.26%)p 3.06( 49.72%)d 1.43( 23.21%)
                                                  f 0.67( 10.81%)
   150. (0.00000) RY*(20) C   5           s(  0.44%)p 2.80(  1.23%)d 9.05(  3.95%)
                                                  f99.99( 94.38%)
   151. (0.00000) RY*(21) C   5           s(  0.41%)p 4.92(  2.02%)d32.97( 13.52%)
                                                  f99.99( 84.05%)
   152. (0.00000) RY*(22) C   5           s(  0.25%)p 2.04(  0.50%)d36.67(  9.02%)
                                                  f99.99( 90.23%)
   153. (0.00000) RY*(23) C   5           s(  0.07%)p 2.98(  0.21%)d77.97(  5.49%)
                                                  f99.99( 94.23%)
   154. (0.00000) RY*(24) C   5           s(  6.29%)p 1.08(  6.82%)d 2.45( 15.42%)
                                                  f11.36( 71.47%)
   155. (0.00000) RY*(25) C   5           s(  0.56%)p 1.09(  0.61%)d14.17(  7.88%)
                                                  f99.99( 90.95%)
   156. (0.00000) RY*(26) C   5           s(  3.54%)p 2.02(  7.16%)d 2.12(  7.50%)
                                                  f23.08( 81.79%)
   157. (0.00274) RY*( 1) C   6           s( 16.31%)p 3.48( 56.75%)d 1.51( 24.58%)
                                                  f 0.14(  2.35%)
                                           -0.0000  0.0037  0.4030  0.0261 -0.0044
                                            0.0104  0.4526 -0.1157 -0.0021  0.4585
                                            0.0507  0.0010  0.3549  0.1022 -0.1475
                                            0.1717  0.1430 -0.0800 -0.2275  0.0535
                                            0.3117  0.1073  0.0667  0.0045  0.0040
                                            0.0450  0.0636  0.0667 -0.0297  0.1093
                                            0.0131
   158. (0.00233) RY*( 2) C   6           s(  0.44%)p99.99( 80.72%)d40.63( 18.03%)
                                                  f 1.81(  0.80%)
                                           -0.0000  0.0090  0.0627  0.0184 -0.0095
                                            0.0026 -0.0481  0.1180  0.0039 -0.3733
                                            0.0284  0.0224  0.7980 -0.1162 -0.0028
                                           -0.0437 -0.0689  0.2869 -0.0311  0.0339
                                           -0.2053  0.0548  0.0696  0.1980  0.0242
                                            0.0166 -0.0618 -0.0012 -0.0193 -0.0512
                                           -0.0185
   159. (0.00117) RY*( 3) C   6           s(  1.72%)p30.82( 52.98%)d24.99( 42.96%)
                                                  f 1.37(  2.35%)
                                           -0.0000  0.0132  0.1231  0.0420 -0.0106
                                            0.0215  0.6561  0.0921  0.0006 -0.2118
                                           -0.0052  0.0032 -0.2117  0.0245  0.2575
                                           -0.1075 -0.2787  0.1092  0.1750 -0.0161
                                           -0.1892  0.3880  0.1792 -0.1130  0.0524
                                            0.0039 -0.0750 -0.0914  0.0616 -0.0364
                                            0.0401
   160. (0.00047) RY*( 4) C   6           s(  4.58%)p13.22( 60.55%)d 6.84( 31.32%)
                                                  f 0.78(  3.55%)
                                           -0.0000 -0.0004  0.1735  0.1249 -0.0092
                                            0.0141 -0.2646  0.2170 -0.0103  0.5328
                                            0.4464  0.0056 -0.0670 -0.0176 -0.1129
                                           -0.1030 -0.3438  0.2680  0.0171 -0.0383
                                           -0.2649  0.0424  0.1612  0.0115  0.0492
                                           -0.0169 -0.1051 -0.1105  0.0254 -0.0830
                                           -0.0451
   161. (0.00045) RY*( 5) C   6           s( 12.14%)p 0.66(  8.07%)d 6.24( 75.71%)
                                                  f 0.34(  4.08%)
                                            0.0000 -0.0024  0.3463  0.0372  0.0065
                                           -0.0101 -0.1273  0.1191 -0.0252  0.1473
                                           -0.0969  0.0016  0.0990 -0.0935  0.5228
                                           -0.3121  0.3193 -0.0610  0.3186 -0.3751
                                            0.0446 -0.1651  0.0935 -0.0231 -0.0361
                                            0.0801  0.0138  0.0538  0.1277  0.0712
                                            0.0930
   162. (0.00027) RY*( 6) C   6           s( 28.56%)p 0.81( 23.11%)d 1.50( 42.94%)
                                                  f 0.19(  5.39%)
                                           -0.0000 -0.0076  0.3861  0.3690  0.0174
                                            0.0241 -0.1986  0.0296  0.0121 -0.3122
                                           -0.1609  0.0031 -0.1516  0.2090  0.0632
                                            0.0348 -0.3697  0.1272 -0.2544  0.0257
                                            0.3475 -0.2196  0.1919 -0.0122  0.0329
                                           -0.0306 -0.0416  0.0711  0.0335  0.2030
                                           -0.0528
   163. (0.00021) RY*( 7) C   6           s( 24.72%)p 0.87( 21.39%)d 2.04( 50.37%)
                                                  f 0.14(  3.53%)
                                           -0.0000 -0.0017 -0.3117  0.3873  0.0060
                                            0.0141  0.0359  0.1121  0.0098  0.0377
                                           -0.0098  0.0133  0.1379 -0.4231 -0.2097
                                            0.1903 -0.0776 -0.0639  0.3852 -0.0734
                                            0.2969  0.0060  0.3034 -0.2819 -0.0790
                                           -0.0216  0.0603 -0.0371  0.0827  0.1279
                                           -0.0188
   164. (0.00013) RY*( 8) C   6           s(  7.48%)p 3.23( 24.17%)d 8.35( 62.53%)
                                                  f 0.78(  5.82%)
                                            0.0000  0.0082  0.2422 -0.1268 -0.0040
                                           -0.0142  0.2599  0.3806  0.0009 -0.0430
                                            0.0032 -0.0088 -0.0515 -0.1565 -0.2479
                                           -0.1963 -0.0642 -0.0311  0.3034  0.3195
                                            0.0404 -0.4643 -0.3222  0.0708  0.0043
                                           -0.1721 -0.0039 -0.0072 -0.0761  0.0744
                                           -0.1310
   165. (0.00014) RY*( 9) C   6           s( 43.35%)p 0.45( 19.60%)d 0.78( 33.65%)
                                                  f 0.08(  3.40%)
                                            0.0000  0.0007  0.0569  0.6535  0.0559
                                           -0.0163  0.1415 -0.4098 -0.0032  0.0172
                                            0.0049 -0.0091 -0.0624 -0.0592 -0.0922
                                           -0.0406  0.1254  0.1709  0.0910 -0.1336
                                           -0.2224 -0.0520 -0.4065  0.1946 -0.0785
                                           -0.1124 -0.0092  0.0664  0.0316 -0.0915
                                           -0.0363
   166. (0.00006) RY*(10) C   6           s(  8.69%)p 1.13(  9.85%)d 8.09( 70.30%)
                                                  f 1.28( 11.16%)
   167. (0.00005) RY*(11) C   6           s(  0.47%)p99.99( 56.97%)d63.07( 29.33%)
                                                  f28.46( 13.24%)
   168. (0.00006) RY*(12) C   6           s(  4.47%)p 3.06( 13.67%)d17.20( 76.88%)
                                                  f 1.11(  4.98%)
   169. (0.00002) RY*(13) C   6           s( 13.09%)p 2.96( 38.80%)d 3.20( 41.90%)
                                                  f 0.47(  6.20%)
   170. (0.00000) RY*(14) C   6           s( 15.32%)p 2.19( 33.50%)d 3.29( 50.46%)
                                                  f 0.05(  0.72%)
   171. (0.00001) RY*(15) C   6           s(  1.59%)p27.96( 44.41%)d33.62( 53.41%)
                                                  f 0.37(  0.59%)
   172. (0.00000) RY*(16) C   6           s(  8.66%)p 2.65( 22.93%)d 7.59( 65.74%)
                                                  f 0.31(  2.67%)
   173. (0.00000) RY*(17) C   6           s( 99.51%)p 0.00(  0.29%)d 0.00(  0.19%)
                                                  f 0.00(  0.01%)
   174. (0.00000) RY*(18) C   6           s(  2.31%)p 3.80(  8.80%)d37.77( 87.35%)
                                                  f 0.67(  1.54%)
   175. (0.00000) RY*(19) C   6           s(  2.81%)p 4.26( 11.95%)d30.36( 85.19%)
                                                  f 0.02(  0.05%)
   176. (0.00000) RY*(20) C   6           s(  2.76%)p 1.05(  2.90%)d 2.04(  5.63%)
                                                  f32.10( 88.70%)
   177. (0.00000) RY*(21) C   6           s(  0.07%)p 8.05(  0.59%)d99.99(  7.84%)
                                                  f99.99( 91.50%)
   178. (0.00000) RY*(22) C   6           s(  0.19%)p22.21(  4.33%)d12.36(  2.41%)
                                                  f99.99( 93.07%)
   179. (0.00000) RY*(23) C   6           s(  0.41%)p 4.74(  1.96%)d10.63(  4.40%)
                                                  f99.99( 93.22%)
   180. (0.00000) RY*(24) C   6           s(  0.04%)p31.02(  1.24%)d99.99(  8.93%)
                                                  f99.99( 89.79%)
   181. (0.00000) RY*(25) C   6           s(  0.23%)p 2.40(  0.56%)d93.92( 21.82%)
                                                  f99.99( 77.39%)
   182. (0.00000) RY*(26) C   6           s(  0.13%)p 2.99(  0.38%)d44.11(  5.62%)
                                                  f99.99( 93.87%)
   183. (0.00069) RY*( 1) H   7           s( 95.90%)p 0.04(  4.10%)
                                            0.0013  0.9792 -0.0129 -0.1077 -0.1563
                                            0.0703
   184. (0.00016) RY*( 2) H   7           s( 21.32%)p 3.69( 78.68%)
                                           -0.0043  0.1238  0.4448  0.6828  0.0139
                                           -0.5661
   185. (0.00012) RY*( 3) H   7           s( 67.42%)p 0.48( 32.58%)
                                           -0.0079  0.0178  0.8208 -0.3199  0.3863
                                            0.2725
   186. (0.00013) RY*( 4) H   7           s(  0.62%)p99.99( 99.38%)
                                           -0.0013 -0.0218  0.0756  0.5976 -0.2082
                                            0.7703
   187. (0.00001) RY*( 5) H   7           s( 14.81%)p 5.75( 85.19%)
   188. (0.00084) RY*( 1) H   8           s( 98.13%)p 0.02(  1.87%)
                                           -0.0001  0.9906 -0.0003  0.0654  0.1182
                                           -0.0218
   189. (0.00015) RY*( 2) H   8           s( 71.77%)p 0.39( 28.23%)
                                            0.0009  0.0210  0.8469  0.2180 -0.3549
                                           -0.3299
   190. (0.00011) RY*( 3) H   8           s( 28.36%)p 2.53( 71.64%)
                                           -0.0018 -0.0344  0.5314 -0.3192  0.5665
                                            0.5419
   191. (0.00005) RY*( 4) H   8           s(  0.48%)p99.99( 99.52%)
   192. (0.00003) RY*( 5) H   8           s(  1.31%)p75.34( 98.69%)
   193. (0.00070) RY*( 1) H   9           s( 97.21%)p 0.03(  2.79%)
                                           -0.0007  0.9859  0.0045 -0.1343  0.0437
                                           -0.0895
   194. (0.00013) RY*( 2) H   9           s( 48.41%)p 1.07( 51.59%)
                                           -0.0024 -0.0408  0.6946 -0.0987 -0.4970
                                           -0.5090
   195. (0.00010) RY*( 3) H   9           s( 44.46%)p 1.25( 55.54%)
   196. (0.00004) RY*( 4) H   9           s(  8.43%)p10.87( 91.57%)
   197. (0.00003) RY*( 5) H   9           s(  1.54%)p63.80( 98.46%)
   198. (0.00094) RY*( 1) H  10           s( 95.35%)p 0.05(  4.65%)
                                           -0.0001  0.9765  0.0014  0.0591 -0.1834
                                            0.0970
   199. (0.00012) RY*( 2) H  10           s( 79.42%)p 0.26( 20.58%)
                                           -0.0035 -0.0441  0.8901 -0.1962 -0.3761
                                           -0.1609
   200. (0.00009) RY*( 3) H  10           s( 13.17%)p 6.59( 86.83%)
   201. (0.00004) RY*( 4) H  10           s(  5.44%)p17.39( 94.56%)
   202. (0.00002) RY*( 5) H  10           s(  6.67%)p13.99( 93.33%)
   203. (0.00057) RY*( 1) H  11           s( 95.65%)p 0.05(  4.35%)
                                           -0.0003  0.9780  0.0056 -0.0974  0.1806
                                           -0.0378
   204. (0.00013) RY*( 2) H  11           s( 40.25%)p 1.48( 59.75%)
                                           -0.0045 -0.0706  0.6305  0.4021  0.6245
                                            0.2141
   205. (0.00009) RY*( 3) H  11           s( 55.42%)p 0.80( 44.58%)
   206. (0.00006) RY*( 4) H  11           s(  6.98%)p13.33( 93.02%)
   207. (0.00003) RY*( 5) H  11           s(  1.75%)p56.08( 98.25%)
   208. (0.00053) RY*( 1) H  12           s( 94.54%)p 0.06(  5.46%)
                                           -0.0014  0.9723  0.0114  0.0237  0.0302
                                            0.2305
   209. (0.00012) RY*( 2) H  12           s(  0.55%)p99.99( 99.45%)
                                           -0.0002  0.0729 -0.0139 -0.8035 -0.5716
                                           -0.1492
   210. (0.00011) RY*( 3) H  12           s( 86.16%)p 0.16( 13.84%)
                                           -0.0032 -0.0875  0.9241 -0.1513  0.0938
                                            0.3266
   211. (0.00005) RY*( 4) H  12           s( 13.77%)p 6.26( 86.23%)
   212. (0.00002) RY*( 5) H  12           s(  5.02%)p18.92( 94.98%)
   213. (0.00055) RY*( 1) H  13           s( 93.95%)p 0.06(  6.05%)
                                           -0.0009  0.9691  0.0192  0.2031  0.1108
                                           -0.0833
   214. (0.00015) RY*( 2) H  13           s( 54.75%)p 0.83( 45.25%)
                                           -0.0038 -0.1343  0.7276  0.3055  0.5853
                                            0.1287
   215. (0.00008) RY*( 3) H  13           s( 36.92%)p 1.71( 63.08%)
   216. (0.00005) RY*( 4) H  13           s( 12.72%)p 6.86( 87.28%)
   217. (0.00002) RY*( 5) H  13           s(  1.70%)p57.98( 98.30%)
   218. (0.00100) RY*( 1) H  14           s( 97.18%)p 0.03(  2.82%)
                                           -0.0012  0.9858  0.0003 -0.0338 -0.0357
                                            0.1607
   219. (0.00012) RY*( 2) H  14           s( 70.22%)p 0.42( 29.78%)
                                           -0.0048 -0.0298  0.8375  0.4463 -0.2173
                                            0.2266
   220. (0.00010) RY*( 3) H  14           s(  4.06%)p23.61( 95.94%)
                                            0.0017 -0.0274  0.1997 -0.1096  0.9096
                                            0.3463
   221. (0.00007) RY*( 4) H  14           s( 22.04%)p 3.54( 77.96%)
   222. (0.00001) RY*( 5) H  14           s(  6.53%)p14.30( 93.47%)
   223. (0.00050) RY*( 1) H  15           s( 96.91%)p 0.03(  3.09%)
                                           -0.0002  0.9844 -0.0015  0.1535  0.0265
                                           -0.0816
   224. (0.00010) RY*( 2) H  15           s( 92.17%)p 0.08(  7.83%)
                                           -0.0056 -0.0019  0.9601 -0.1181  0.1163
                                           -0.2254
   225. (0.00009) RY*( 3) H  15           s(  0.14%)p99.99( 99.86%)
   226. (0.00006) RY*( 4) H  15           s(  4.54%)p21.04( 95.46%)
   227. (0.00001) RY*( 5) H  15           s(  6.29%)p14.91( 93.71%)
   228. (0.00275) RY*( 1) C  16           s(  1.24%)p71.01( 88.34%)d 7.88(  9.81%)
                                                  f 0.49(  0.61%)
                                            0.0000 -0.0034  0.1005  0.0483  0.0018
                                            0.0202  0.8534 -0.1507 -0.0106 -0.3545
                                            0.0423  0.0004  0.0660 -0.0029  0.0413
                                            0.1141 -0.1832 -0.1843  0.0203  0.1147
                                           -0.0291  0.0273 -0.0158  0.0196 -0.0071
                                            0.0598 -0.0215  0.0011 -0.0371  0.0000
                                           -0.0252
   229. (0.00187) RY*( 2) C  16           s( 31.18%)p 1.68( 52.45%)d 0.48( 14.89%)
                                                  f 0.05(  1.48%)
                                            0.0000 -0.0120  0.5231  0.1947  0.0068
                                           -0.0084 -0.2594  0.0581 -0.0091 -0.3499
                                           -0.0616  0.0162  0.5639 -0.0962  0.1321
                                            0.0368 -0.0051  0.1529 -0.0302  0.1642
                                           -0.2197 -0.0666 -0.1536 -0.0502  0.0183
                                           -0.0234 -0.0397  0.0591 -0.0748 -0.0546
                                           -0.0172
   230. (0.00105) RY*( 3) C  16           s(  1.45%)p27.75( 40.13%)d37.82( 54.68%)
                                                  f 2.59(  3.74%)
                                            0.0000 -0.0134  0.1192  0.0066 -0.0040
                                            0.0004  0.1666  0.0348 -0.0040  0.4196
                                            0.0656  0.0185  0.4343  0.0550 -0.0963
                                            0.0892  0.2070 -0.0968  0.1513  0.0444
                                            0.1079 -0.1331  0.5450 -0.3551 -0.1630
                                           -0.0609  0.0099 -0.0018  0.0242  0.0797
                                            0.0095
   231. (0.00036) RY*( 4) C  16           s( 52.92%)p 0.43( 22.81%)d 0.41( 21.96%)
                                                  f 0.04(  2.30%)
                                           -0.0000  0.0090  0.7074 -0.1663 -0.0338
                                           -0.0003 -0.0012 -0.0912  0.0042  0.0852
                                           -0.1979  0.0066 -0.4163  0.0058 -0.1370
                                            0.0476  0.2051 -0.2793  0.0562 -0.1868
                                           -0.0660 -0.1421  0.0318  0.1220  0.0259
                                           -0.0515 -0.0391  0.0683  0.0620  0.0695
                                           -0.0697
   232. (0.00032) RY*( 5) C  16           s(  5.79%)p 9.69( 56.08%)d 5.73( 33.15%)
                                                  f 0.86(  4.99%)
                                           -0.0000 -0.0046 -0.1676  0.1706  0.0257
                                            0.0106 -0.2054 -0.1389  0.0197 -0.5755
                                           -0.2923  0.0230 -0.2826  0.0420  0.0613
                                            0.0265  0.0728 -0.0488  0.1675  0.0244
                                           -0.0006 -0.0767  0.4205 -0.3286 -0.2065
                                           -0.0531 -0.0297 -0.0051 -0.0017  0.0371
                                            0.0458
   233. (0.00022) RY*( 6) C  16           s(  9.17%)p 4.71( 43.19%)d 4.54( 41.59%)
                                                  f 0.66(  6.05%)
                                           -0.0000  0.0006  0.1279  0.2738 -0.0181
                                            0.0105 -0.0853  0.0541  0.0096 -0.0832
                                            0.4670  0.0019 -0.0099  0.4431  0.1716
                                           -0.3443 -0.1167 -0.1482  0.2906 -0.1847
                                            0.1173 -0.0727  0.1536  0.2667 -0.0616
                                            0.0694 -0.1240 -0.0480 -0.0287 -0.1814
                                           -0.0223
   234. (0.00017) RY*( 7) C  16           s(  2.41%)p 1.86(  4.48%)d36.42( 87.62%)
                                                  f 2.28(  5.49%)
                                           -0.0000  0.0050 -0.0848  0.1293  0.0108
                                           -0.0049  0.1182  0.0814  0.0047 -0.0296
                                           -0.0928 -0.0010  0.0786  0.0920  0.3926
                                            0.2934  0.5535  0.0261  0.2112 -0.3701
                                            0.1188  0.2995 -0.2086 -0.0026  0.1047
                                           -0.1918 -0.0446  0.0087  0.0217 -0.0526
                                           -0.0433
   235. (0.00014) RY*( 8) C  16           s(  4.47%)p 3.62( 16.16%)d13.77( 61.52%)
                                                  f 4.00( 17.86%)
                                            0.0000 -0.0012 -0.1034  0.1843 -0.0028
                                           -0.0076  0.0052  0.1897 -0.0007 -0.0952
                                            0.2211  0.0129 -0.0541  0.2539 -0.3691
                                            0.1074  0.2562 -0.0444 -0.1954  0.1735
                                           -0.4928  0.2404  0.1231  0.1254 -0.0080
                                           -0.1554  0.0318  0.1072  0.1803  0.1012
                                           -0.3148
   236. (0.00013) RY*( 9) C  16           s( 26.46%)p 1.16( 30.66%)d 1.38( 36.41%)
                                                  f 0.24(  6.46%)
                                            0.0000 -0.0008 -0.1939  0.4755  0.0310
                                           -0.0031  0.0283 -0.2303 -0.0092  0.2275
                                           -0.4120 -0.0112  0.1689  0.0503 -0.1150
                                           -0.2345 -0.0978 -0.2844  0.0936 -0.2506
                                           -0.2890 -0.1381 -0.1767 -0.0038  0.1146
                                            0.0804  0.0215  0.1575 -0.0346  0.1359
                                           -0.0111
   237. (0.00009) RY*(10) C  16           s(  4.50%)p 4.69( 21.10%)d14.22( 63.98%)
                                                  f 2.32( 10.42%)
   238. (0.00004) RY*(11) C  16           s(  3.90%)p 7.35( 28.67%)d14.20( 55.40%)
                                                  f 3.08( 12.03%)
   239. (0.00002) RY*(12) C  16           s(  1.43%)p22.41( 31.98%)d28.00( 39.96%)
                                                  f18.66( 26.63%)
   240. (0.00002) RY*(13) C  16           s(  1.25%)p 8.56( 10.69%)d55.99( 69.92%)
                                                  f14.53( 18.14%)
   241. (0.00000) RY*(14) C  16           s(  0.54%)p18.32(  9.85%)d99.99( 88.09%)
                                                  f 2.83(  1.52%)
   242. (0.00001) RY*(15) C  16           s( 21.76%)p 0.71( 15.55%)d 2.87( 62.34%)
                                                  f 0.02(  0.35%)
   243. (0.00001) RY*(16) C  16           s(  0.58%)p99.99( 89.66%)d13.34(  7.74%)
                                                  f 3.48(  2.02%)
   244. (0.00000) RY*(17) C  16           s(  1.92%)p 3.97(  7.61%)d45.44( 87.07%)
                                                  f 1.78(  3.41%)
   245. (0.00000) RY*(18) C  16           s( 98.02%)p 0.01(  0.89%)d 0.01(  0.83%)
                                                  f 0.00(  0.25%)
   246. (0.00000) RY*(19) C  16           s( 25.44%)p 0.43( 10.97%)d 2.50( 63.52%)
                                                  f 0.00(  0.06%)
   247. (0.00000) RY*(20) C  16           s(  0.18%)p 7.26(  1.33%)d78.54( 14.43%)
                                                  f99.99( 84.06%)
   248. (0.00000) RY*(21) C  16           s(  0.12%)p 1.28(  0.15%)d99.99( 23.69%)
                                                  f99.99( 76.04%)
   249. (0.00000) RY*(22) C  16           s(  1.09%)p 0.67(  0.73%)d 3.36(  3.65%)
                                                  f86.88( 94.53%)
   250. (0.00000) RY*(23) C  16           s(  2.64%)p 1.04(  2.76%)d 2.51(  6.65%)
                                                  f33.26( 87.95%)
   251. (0.00000) RY*(24) C  16           s(  0.04%)p49.65(  1.76%)d99.99( 17.66%)
                                                  f99.99( 80.55%)
   252. (0.00001) RY*(25) C  16           s(  0.27%)p23.34(  6.19%)d40.03( 10.62%)
                                                  f99.99( 82.92%)
   253. (0.00000) RY*(26) C  16           s(  1.38%)p 4.55(  6.26%)d16.15( 22.25%)
                                                  f50.91( 70.11%)
   254. (0.00054) RY*( 1) H  17           s( 97.46%)p 0.03(  2.54%)
                                           -0.0005  0.9872  0.0002 -0.1136  0.0985
                                           -0.0526
   255. (0.00011) RY*( 2) H  17           s( 89.28%)p 0.12( 10.72%)
                                           -0.0050 -0.0130  0.9448  0.0307 -0.0098
                                           -0.3258
   256. (0.00010) RY*( 3) H  17           s(  0.97%)p99.99( 99.03%)
                                           -0.0010 -0.0343  0.0923  0.3471  0.8912
                                            0.2750
   257. (0.00007) RY*( 4) H  17           s(  7.21%)p12.86( 92.79%)
   258. (0.00001) RY*( 5) H  17           s(  5.12%)p18.54( 94.88%)
   259. (0.01894) BD*( 1) C   1 - C   5  
                ( 49.91%)   0.7065* C   1 s( 25.13%)p 2.98( 74.78%)d 0.00(  0.08%)
                                                  f 0.00(  0.00%)
                                           -0.0000 -0.5013 -0.0034  0.0046 -0.0003
                                           -0.7251 -0.0037  0.0062 -0.1360  0.0273
                                            0.0046  0.4500  0.0146  0.0013 -0.0176
                                            0.0014  0.0109  0.0077  0.0005  0.0043
                                           -0.0135 -0.0055  0.0094 -0.0001 -0.0030
                                            0.0009 -0.0002  0.0006 -0.0003 -0.0014
                                           -0.0047
                ( 50.09%)  -0.7077* C   5 s( 26.88%)p 2.72( 73.02%)d 0.00(  0.09%)
                                                  f 0.00(  0.01%)
                                           -0.0002 -0.5185 -0.0015  0.0072 -0.0004
                                            0.7632  0.0038 -0.0078  0.1712  0.0145
                                            0.0062 -0.3435  0.0104  0.0069 -0.0044
                                           -0.0025  0.0215  0.0012 -0.0008  0.0040
                                           -0.0176 -0.0038  0.0029  0.0037  0.0042
                                            0.0024 -0.0021 -0.0032 -0.0005  0.0048
                                            0.0010
   260. (0.01659) BD*( 1) C   1 - C   6  
                ( 50.02%)   0.7073* C   1 s( 25.45%)p 2.93( 74.46%)d 0.00(  0.08%)
                                                  f 0.00(  0.00%)
                                           -0.0001  0.5045  0.0039 -0.0034  0.0001
                                           -0.6233 -0.0213  0.0007  0.5243 -0.0210
                                           -0.0073 -0.2831 -0.0131 -0.0019 -0.0184
                                           -0.0069  0.0052  0.0025  0.0010 -0.0072
                                           -0.0117  0.0056 -0.0127 -0.0012  0.0018
                                            0.0025 -0.0006 -0.0010 -0.0010  0.0045
                                            0.0008
                ( 49.98%)  -0.7069* C   6 s( 26.54%)p 2.76( 73.35%)d 0.00(  0.10%)
                                                  f 0.00(  0.01%)
                                           -0.0000  0.5151 -0.0031 -0.0052  0.0000
                                            0.5598 -0.0105 -0.0098 -0.6313 -0.0142
                                           -0.0005  0.1452 -0.0092 -0.0062 -0.0206
                                           -0.0069  0.0148 -0.0024 -0.0055 -0.0024
                                            0.0078 -0.0025 -0.0145 -0.0026 -0.0057
                                           -0.0033  0.0005  0.0018 -0.0012 -0.0016
                                           -0.0036
   261. (0.02473) BD*( 1) C   1 - H   7  
                ( 39.10%)   0.6253* C   1 s( 25.10%)p 2.98( 74.81%)d 0.00(  0.09%)
                                                  f 0.00(  0.01%)
                                           -0.0001  0.5008 -0.0135  0.0040 -0.0005
                                           -0.2471  0.0051 -0.0032 -0.8236  0.0190
                                           -0.0103 -0.0903  0.0036  0.0002  0.0133
                                            0.0041 -0.0011  0.0017 -0.0002  0.0028
                                           -0.0208 -0.0066 -0.0143 -0.0030  0.0024
                                            0.0012  0.0037  0.0027 -0.0016  0.0036
                                            0.0028
                ( 60.90%)  -0.7804* H   7 s( 99.94%)p 0.00(  0.06%)
                                            0.9997  0.0030  0.0005  0.0071  0.0234
                                            0.0025
   262. (0.00979) BD*( 1) C   1 - C  16  
                ( 50.32%)   0.7093* C   1 s( 24.16%)p 3.14( 75.76%)d 0.00(  0.08%)
                                                  f 0.00(  0.01%)
                                            0.0002  0.4914  0.0084  0.0026  0.0003
                                            0.1515 -0.0081 -0.0022  0.1603 -0.0316
                                           -0.0078  0.8412  0.0163 -0.0001  0.0068
                                           -0.0017  0.0091  0.0016  0.0191  0.0002
                                           -0.0047  0.0025  0.0109  0.0112 -0.0014
                                            0.0018  0.0057 -0.0031  0.0021  0.0024
                                            0.0026
                ( 49.68%)  -0.7049* C  16 s( 25.31%)p 2.95( 74.54%)d 0.01(  0.14%)
                                                  f 0.00(  0.01%)
                                            0.0000  0.5030  0.0061 -0.0030 -0.0001
                                           -0.2099 -0.0054 -0.0005 -0.4234 -0.0190
                                           -0.0079 -0.7221  0.0082  0.0103  0.0022
                                            0.0014  0.0081  0.0026  0.0065  0.0086
                                           -0.0017 -0.0001  0.0349 -0.0008 -0.0080
                                           -0.0027 -0.0009  0.0017 -0.0021 -0.0021
                                           -0.0016
   263. (0.01484) BD*( 1) C   2 - C   4  
                ( 50.68%)   0.7119* C   2 s( 37.62%)p 1.65( 62.07%)d 0.01(  0.30%)
                                                  f 0.00(  0.01%)
                                            0.0001  0.6134  0.0009 -0.0027 -0.0003
                                            0.4772  0.0271 -0.0090 -0.0543  0.0151
                                            0.0110  0.6234  0.0149  0.0023 -0.0234
                                            0.0004  0.0378  0.0066 -0.0258  0.0013
                                            0.0125  0.0059 -0.0070  0.0058 -0.0044
                                            0.0048 -0.0026  0.0046 -0.0043 -0.0004
                                           -0.0019
                ( 49.32%)  -0.7023* C   4 s( 38.73%)p 1.58( 61.05%)d 0.01(  0.22%)
                                                  f 0.00(  0.00%)
                                            0.0000  0.6222  0.0124 -0.0017 -0.0001
                                           -0.5672 -0.0186  0.0025  0.4792  0.0244
                                            0.0065 -0.2407 -0.0110  0.0070  0.0016
                                           -0.0108  0.0356  0.0103 -0.0152 -0.0037
                                            0.0199  0.0044  0.0069 -0.0017  0.0028
                                            0.0007 -0.0008 -0.0011  0.0035 -0.0005
                                            0.0036
   264. (0.08467) BD*( 2) C   2 - C   4  
                ( 49.86%)   0.7061* C   2 s(  0.16%)p99.99( 99.70%)d 0.77(  0.12%)
                                                  f 0.10(  0.02%)
                                            0.0001  0.0388  0.0101 -0.0006 -0.0009
                                            0.5924 -0.0009  0.0096 -0.5898  0.0281
                                           -0.0000 -0.5441  0.0351 -0.0053 -0.0065
                                           -0.0105 -0.0034  0.0028  0.0123 -0.0092
                                           -0.0058  0.0018 -0.0278 -0.0041 -0.0031
                                           -0.0061  0.0060  0.0015 -0.0077  0.0039
                                            0.0026
                ( 50.14%)  -0.7081* C   4 s(  0.09%)p99.99( 99.79%)d 1.18(  0.11%)
                                                  f 0.10(  0.01%)
                                           -0.0001 -0.0259 -0.0130 -0.0097  0.0007
                                           -0.1285 -0.0212  0.0002 -0.5373  0.0611
                                           -0.0035 -0.8292  0.0294 -0.0042  0.0114
                                            0.0048  0.0019  0.0077  0.0235 -0.0061
                                           -0.0054  0.0038  0.0121  0.0105  0.0010
                                            0.0006  0.0049 -0.0069  0.0016  0.0012
                                           -0.0041
   265. (0.01416) BD*( 1) C   2 - C   6  
                ( 50.73%)   0.7122* C   2 s( 32.00%)p 2.12( 67.81%)d 0.01(  0.18%)
                                                  f 0.00(  0.01%)
                                           -0.0002  0.5657  0.0032 -0.0017  0.0001
                                           -0.6397 -0.0170 -0.0028 -0.5058 -0.0016
                                            0.0087 -0.1090 -0.0280  0.0017  0.0188
                                            0.0090  0.0094 -0.0014  0.0047  0.0052
                                           -0.0319  0.0034 -0.0144 -0.0017  0.0034
                                            0.0024  0.0040 -0.0032 -0.0049  0.0035
                                           -0.0009
                ( 49.27%)  -0.7019* C   6 s( 25.86%)p 2.86( 74.00%)d 0.00(  0.13%)
                                                  f 0.00(  0.01%)
                                            0.0001  0.5085  0.0083 -0.0063  0.0005
                                            0.3198 -0.0149 -0.0086  0.7568  0.0194
                                           -0.0040  0.2535 -0.0062 -0.0022  0.0216
                                            0.0037  0.0150 -0.0028  0.0115  0.0028
                                           -0.0071 -0.0072 -0.0183  0.0012 -0.0041
                                           -0.0032 -0.0021  0.0017  0.0024 -0.0048
                                            0.0002
   266. (0.01746) BD*( 1) C   2 - H   8  
                ( 40.12%)   0.6334* C   2 s( 30.09%)p 2.32( 69.76%)d 0.00(  0.13%)
                                                  f 0.00(  0.02%)
                                            0.0003 -0.5486  0.0024 -0.0039 -0.0002
                                           -0.0835  0.0055 -0.0027 -0.6249 -0.0014
                                            0.0041  0.5476 -0.0085  0.0019 -0.0154
                                            0.0028  0.0209  0.0006  0.0181  0.0088
                                           -0.0000  0.0083 -0.0126  0.0006 -0.0031
                                            0.0047 -0.0042 -0.0109 -0.0013  0.0002
                                            0.0042
                ( 59.88%)  -0.7738* H   8 s( 99.95%)p 0.00(  0.05%)
                                           -0.9997 -0.0029 -0.0002  0.0073  0.0158
                                           -0.0155
   267. (0.01931) BD*( 1) C   3 - C   4  
                ( 50.22%)   0.7087* C   3 s( 25.94%)p 2.85( 73.86%)d 0.01(  0.20%)
                                                  f 0.00(  0.01%)
                                            0.0002  0.5092 -0.0029 -0.0095  0.0004
                                           -0.6292  0.0116  0.0121  0.2983  0.0155
                                            0.0021  0.5030  0.0108 -0.0035 -0.0048
                                           -0.0067 -0.0307 -0.0037  0.0097  0.0007
                                            0.0270 -0.0021 -0.0103  0.0045 -0.0032
                                            0.0008  0.0006  0.0073 -0.0031 -0.0038
                                            0.0003
                ( 49.78%)  -0.7055* C   4 s( 33.90%)p 1.94( 65.89%)d 0.01(  0.20%)
                                                  f 0.00(  0.00%)
                                           -0.0001  0.5822 -0.0016 -0.0007  0.0002
                                            0.7845  0.0158 -0.0015  0.0794  0.0046
                                            0.0082 -0.1916 -0.0057  0.0056 -0.0228
                                           -0.0008 -0.0337 -0.0103  0.0098  0.0030
                                           -0.0009  0.0087  0.0087 -0.0016  0.0021
                                           -0.0030  0.0002 -0.0007  0.0022  0.0035
                                           -0.0016
   268. (0.01756) BD*( 1) C   3 - C   5  
                ( 49.80%)   0.7057* C   3 s( 25.31%)p 2.95( 74.57%)d 0.00(  0.11%)
                                                  f 0.00(  0.01%)
                                            0.0005 -0.5030 -0.0043  0.0051 -0.0002
                                            0.2697 -0.0152 -0.0080  0.6955  0.0053
                                           -0.0049  0.4344  0.0145 -0.0003 -0.0243
                                           -0.0007 -0.0021 -0.0044 -0.0181 -0.0028
                                            0.0013  0.0061  0.0112 -0.0007 -0.0002
                                           -0.0024 -0.0023 -0.0040  0.0041 -0.0014
                                            0.0034
                ( 50.20%)  -0.7085* C   5 s( 25.87%)p 2.86( 74.06%)d 0.00(  0.07%)
                                                  f 0.00(  0.00%)
                                           -0.0003 -0.5085 -0.0106  0.0047 -0.0001
                                           -0.3688 -0.0181 -0.0026 -0.6737 -0.0035
                                            0.0049 -0.3875  0.0095  0.0057 -0.0088
                                           -0.0045 -0.0010 -0.0065 -0.0209  0.0001
                                            0.0091  0.0027  0.0008  0.0021  0.0040
                                            0.0016 -0.0035  0.0015  0.0001  0.0028
                                            0.0016
   269. (0.01077) BD*( 1) C   3 - H   9  
                ( 39.11%)   0.6254* C   3 s( 24.70%)p 3.04( 75.16%)d 0.01(  0.13%)
                                                  f 0.00(  0.01%)
                                           -0.0001  0.4970 -0.0005  0.0058 -0.0002
                                            0.2440  0.0066  0.0005  0.6143 -0.0040
                                            0.0046 -0.5608  0.0082 -0.0059  0.0005
                                            0.0048 -0.0000 -0.0041 -0.0309 -0.0042
                                           -0.0156 -0.0019  0.0077 -0.0003  0.0021
                                            0.0028  0.0023  0.0034 -0.0053 -0.0018
                                            0.0010
                ( 60.89%)  -0.7803* H   9 s( 99.95%)p 0.00(  0.05%)
                                            0.9998  0.0018  0.0002 -0.0061 -0.0165
                                            0.0127
   270. (0.01955) BD*( 1) C   3 - H  10  
                ( 39.47%)   0.6282* C   3 s( 23.98%)p 3.16( 75.86%)d 0.01(  0.16%)
                                                  f 0.00(  0.01%)
                                            0.0002 -0.4897  0.0015 -0.0066  0.0003
                                           -0.6841  0.0018 -0.0041  0.2195 -0.0104
                                            0.0046 -0.4921  0.0056 -0.0042  0.0120
                                            0.0011 -0.0293 -0.0042  0.0201 -0.0021
                                           -0.0045 -0.0056 -0.0090  0.0021  0.0017
                                            0.0010  0.0005 -0.0053  0.0027 -0.0034
                                            0.0025
                ( 60.53%)  -0.7780* H  10 s( 99.96%)p 0.00(  0.04%)
                                           -0.9998 -0.0031 -0.0002  0.0153 -0.0044
                                            0.0132
   271. (0.02304) BD*( 1) C   4 - C  16  
                ( 51.80%)   0.7197* C   4 s( 27.25%)p 2.66( 72.52%)d 0.01(  0.22%)
                                                  f 0.00(  0.00%)
                                           -0.0001  0.5218 -0.0149  0.0008  0.0002
                                           -0.2042 -0.0007  0.0007 -0.6855  0.0052
                                            0.0072  0.4612  0.0289  0.0059  0.0194
                                            0.0065  0.0018 -0.0041  0.0039 -0.0107
                                           -0.0213 -0.0085 -0.0334  0.0004  0.0000
                                            0.0013  0.0013 -0.0042  0.0001 -0.0010
                                            0.0009
                ( 48.20%)  -0.6943* C  16 s( 25.39%)p 2.93( 74.43%)d 0.01(  0.17%)
                                                  f 0.00(  0.01%)
                                            0.0002  0.5038  0.0062 -0.0089  0.0006
                                            0.2559  0.0051 -0.0026  0.8006  0.0094
                                           -0.0064 -0.1924  0.0244  0.0118  0.0166
                                            0.0006 -0.0057 -0.0008 -0.0280  0.0029
                                           -0.0221 -0.0009  0.0056 -0.0095 -0.0004
                                           -0.0009  0.0016  0.0058 -0.0044 -0.0027
                                           -0.0019
   272. (0.01058) BD*( 1) C   5 - H  11  
                ( 39.66%)   0.6298* C   5 s( 23.83%)p 3.19( 76.06%)d 0.00(  0.11%)
                                                  f 0.00(  0.00%)
                                           -0.0001  0.4881 -0.0050  0.0055 -0.0001
                                           -0.0900  0.0037 -0.0004  0.1706 -0.0053
                                            0.0014 -0.8505  0.0021 -0.0058 -0.0076
                                            0.0013  0.0121 -0.0021 -0.0153  0.0001
                                           -0.0013 -0.0007  0.0256  0.0068 -0.0060
                                           -0.0007  0.0030  0.0006 -0.0002 -0.0014
                                           -0.0005
                ( 60.34%)  -0.7768* H  11 s( 99.95%)p 0.00(  0.05%)
                                            0.9998  0.0017  0.0002  0.0022 -0.0018
                                            0.0220
   273. (0.00976) BD*( 1) C   5 - H  12  
                ( 39.53%)   0.6288* C   5 s( 23.37%)p 3.27( 76.49%)d 0.01(  0.14%)
                                                  f 0.00(  0.00%)
                                            0.0002 -0.4834  0.0044 -0.0058  0.0002
                                           -0.5214  0.0026 -0.0040  0.6972 -0.0032
                                            0.0034 -0.0827  0.0061 -0.0019  0.0287
                                            0.0033 -0.0085  0.0013  0.0146 -0.0038
                                            0.0104  0.0009  0.0107  0.0034  0.0017
                                            0.0027 -0.0030  0.0011 -0.0003  0.0042
                                            0.0016
                ( 60.47%)  -0.7776* H  12 s( 99.95%)p 0.00(  0.05%)
                                           -0.9998 -0.0014 -0.0001  0.0123 -0.0174
                                            0.0010
   274. (0.01155) BD*( 1) C   6 - H  13  
                ( 39.38%)   0.6276* C   6 s( 23.97%)p 3.17( 75.88%)d 0.01(  0.14%)
                                                  f 0.00(  0.00%)
                                           -0.0003  0.4896 -0.0022  0.0054 -0.0002
                                           -0.1883 -0.0059  0.0012  0.0363 -0.0025
                                           -0.0005 -0.8496  0.0096 -0.0073  0.0001
                                           -0.0005 -0.0020  0.0065 -0.0067 -0.0004
                                            0.0013  0.0003  0.0360  0.0042 -0.0039
                                           -0.0049  0.0008 -0.0003 -0.0005 -0.0017
                                           -0.0013
                ( 60.62%)  -0.7786* H  13 s( 99.96%)p 0.00(  0.04%)
                                            0.9998  0.0016  0.0002  0.0055 -0.0006
                                            0.0198
   275. (0.02048) BD*( 1) C   6 - H  14  
                ( 38.99%)   0.6244* C   6 s( 23.57%)p 3.24( 76.29%)d 0.01(  0.14%)
                                                  f 0.00(  0.01%)
                                           -0.0000  0.4854 -0.0015  0.0054 -0.0003
                                           -0.7391  0.0012 -0.0043 -0.1594  0.0037
                                            0.0011  0.4372 -0.0083  0.0053  0.0044
                                            0.0021 -0.0275 -0.0036 -0.0101  0.0013
                                            0.0184  0.0042  0.0112 -0.0046 -0.0040
                                            0.0010  0.0004  0.0033  0.0024 -0.0028
                                           -0.0033
                ( 61.01%)  -0.7811* H  14 s( 99.96%)p 0.00(  0.04%)
                                            0.9998  0.0036  0.0001  0.0180  0.0042
                                           -0.0101
   276. (0.01200) BD*( 1) H  15 - C  16  
                ( 60.44%)   0.7774* H  15 s( 99.95%)p 0.00(  0.05%)
                                            0.9998  0.0016  0.0002 -0.0162  0.0099
                                           -0.0106
                ( 39.56%)  -0.6290* C  16 s( 24.50%)p 3.08( 75.36%)d 0.01(  0.13%)
                                                  f 0.00(  0.01%)
                                           -0.0001  0.4949 -0.0059  0.0047 -0.0001
                                            0.6443 -0.0118  0.0040 -0.4196  0.0006
                                           -0.0039  0.4029  0.0073  0.0016 -0.0229
                                           -0.0025  0.0106  0.0067 -0.0047 -0.0044
                                            0.0200 -0.0011 -0.0147  0.0014 -0.0025
                                            0.0002 -0.0030  0.0026 -0.0050 -0.0020
                                           -0.0021
   277. (0.01329) BD*( 1) C  16 - H  17  
                ( 39.21%)   0.6262* C  16 s( 24.69%)p 3.04( 75.17%)d 0.01(  0.13%)
                                                  f 0.00(  0.01%)
                                           -0.0001  0.4968 -0.0062  0.0051 -0.0002
                                           -0.6886  0.0110 -0.0054  0.0345 -0.0043
                                           -0.0007  0.5255  0.0047  0.0039 -0.0112
                                            0.0020 -0.0195 -0.0073  0.0037  0.0005
                                            0.0257  0.0003 -0.0081  0.0031 -0.0017
                                           -0.0043 -0.0018  0.0050 -0.0012 -0.0020
                                           -0.0014
                ( 60.79%)  -0.7797* H  17 s( 99.95%)p 0.00(  0.05%)
                                            0.9998  0.0019  0.0002  0.0168 -0.0012
                                           -0.0133


 NHO Directionality and "Bond Bending" (deviations from line of nuclear centers)

         [Thresholds for printing:  angular deviation  >  1.0 degree]
                                    hybrid p-character > 25.0%
                                    orbital occupancy  >  0.10e

                                Line of Centers        Hybrid 1              Hybrid 2
                                ---------------  -------------------   ------------------
                NBO               Theta   Phi    Theta   Phi    Dev    Theta   Phi    Dev
 ========================================================================================
     1. BD (   1) C   1 - C   5   115.9   12.2   122.5    8.2   7.5     67.4  194.2   3.8
     2. BD (   1) C   1 - C   6   103.3  135.7   110.1  142.4   9.4     81.2  309.9   7.3
     4. BD (   1) C   1 - C  16    23.4   58.8    12.2   40.6  12.3    144.6  244.4  12.3
     5. BD (   1) C   2 - C   4    54.6  336.4    37.7  356.7  22.2    107.5  138.8  23.7
     6. BD (   2) C   2 - C   4    54.6  336.4   122.0  316.9  69.9     32.0   72.7 116.4
     7. BD (   1) C   2 - C   6   104.7  236.7    99.3  217.1  20.0     73.5   69.0  11.9
     8. BD (   1) C   2 - H   8   131.3   80.0   130.8   82.6   2.0      --     --    --
     9. BD (   1) C   3 - C   4    60.4  166.9    53.2  152.4  14.0    103.4    6.6  24.4
    10. BD (   1) C   3 - C   5   118.1  244.0   121.3  250.5   6.4     64.4   59.9   4.5
    11. BD (   1) C   3 - H   9   130.3   69.2   130.1   67.8   1.1      --     --    --
    13. BD (   1) C   4 - C  16    67.2  253.0    54.8  253.1  12.4    100.5   72.2  12.4
    18. BD (   1) H  15 - C  16   117.5  147.5     --     --    --      61.7  326.4   1.2
    19. BD (   1) C  16 - H  17    52.8  176.5    52.0  177.5   1.1      --     --    --


 Second Order Perturbation Theory Analysis of Fock Matrix in NBO Basis

     Threshold for printing:   0.50 kcal/mol
                                                                              E(2)  E(j)-E(i) F(i,j)
         Donor NBO (i)                     Acceptor NBO (j)                 kcal/mol   a.u.    a.u. 
 ===================================================================================================

 within unit  1
   1. BD (   1) C   1 - C   5        /264. BD*(   2) C   2 - C   4            1.43    0.73    0.029
   1. BD (   1) C   1 - C   5        /269. BD*(   1) C   3 - H   9            0.52    1.08    0.021
   1. BD (   1) C   1 - C   5        /275. BD*(   1) C   6 - H  14            1.76    1.07    0.039
   1. BD (   1) C   1 - C   5        /277. BD*(   1) C  16 - H  17            3.30    1.08    0.053
   2. BD (   1) C   1 - C   6        /228. RY*(   1) C  16                    0.54    2.10    0.030
   2. BD (   1) C   1 - C   6        /264. BD*(   2) C   2 - C   4            1.75    0.73    0.033
   2. BD (   1) C   1 - C   6        /266. BD*(   1) C   2 - H   8            1.54    1.12    0.037
   2. BD (   1) C   1 - C   6        /273. BD*(   1) C   5 - H  12            1.16    1.07    0.032
   2. BD (   1) C   1 - C   6        /276. BD*(   1) H  15 - C  16            3.35    1.08    0.054
   3. BD (   1) C   1 - H   7        /159. RY*(   3) C   6                    0.83    2.41    0.040
   3. BD (   1) C   1 - H   7        /230. RY*(   3) C  16                    0.63    2.51    0.036
   3. BD (   1) C   1 - H   7        /265. BD*(   1) C   2 - C   6            1.80    0.97    0.037
   3. BD (   1) C   1 - H   7        /268. BD*(   1) C   3 - C   5            2.36    0.91    0.041
   3. BD (   1) C   1 - H   7        /271. BD*(   1) C   4 - C  16            1.00    0.97    0.028
   4. BD (   1) C   1 - C  16        /261. BD*(   1) C   1 - H   7            0.59    1.08    0.023
   4. BD (   1) C   1 - C  16        /264. BD*(   2) C   2 - C   4            5.37    0.74    0.057
   4. BD (   1) C   1 - C  16        /271. BD*(   1) C   4 - C  16            0.78    1.04    0.025
   4. BD (   1) C   1 - C  16        /272. BD*(   1) C   5 - H  11            2.38    1.08    0.045
   4. BD (   1) C   1 - C  16        /274. BD*(   1) C   6 - H  13            2.93    1.08    0.050
   5. BD (   1) C   2 - C   4        / 79. RY*(   1) C   3                    1.21    2.22    0.046
   5. BD (   1) C   2 - C   4        /266. BD*(   1) C   2 - H   8            0.61    1.27    0.025
   5. BD (   1) C   2 - C   4        /270. BD*(   1) C   3 - H  10            1.03    1.23    0.032
   5. BD (   1) C   2 - C   4        /274. BD*(   1) C   6 - H  13            0.75    1.22    0.027
   5. BD (   1) C   2 - C   4        /276. BD*(   1) H  15 - C  16            1.54    1.23    0.039
   6. BD (   2) C   2 - C   4        / 79. RY*(   1) C   3                    0.50    1.76    0.027
   6. BD (   2) C   2 - C   4        / 80. RY*(   2) C   3                    2.51    2.06    0.065
   6. BD (   2) C   2 - C   4        /157. RY*(   1) C   6                    1.56    1.75    0.047
   6. BD (   2) C   2 - C   4        /229. RY*(   2) C  16                    0.91    2.12    0.040
   6. BD (   2) C   2 - C   4        /260. BD*(   1) C   1 - C   6            0.74    0.68    0.020
   6. BD (   2) C   2 - C   4        /261. BD*(   1) C   1 - H   7            4.54    0.76    0.053
   6. BD (   2) C   2 - C   4        /262. BD*(   1) C   1 - C  16            0.72    0.70    0.020
   6. BD (   2) C   2 - C   4        /265. BD*(   1) C   2 - C   6            1.31    0.72    0.028
   6. BD (   2) C   2 - C   4        /266. BD*(   1) C   2 - H   8            0.85    0.81    0.024
   6. BD (   2) C   2 - C   4        /267. BD*(   1) C   3 - C   4            2.33    0.72    0.037
   6. BD (   2) C   2 - C   4        /268. BD*(   1) C   3 - C   5            3.17    0.66    0.041
   6. BD (   2) C   2 - C   4        /270. BD*(   1) C   3 - H  10            5.31    0.77    0.058
   6. BD (   2) C   2 - C   4        /271. BD*(   1) C   4 - C  16            0.76    0.72    0.021
   6. BD (   2) C   2 - C   4        /273. BD*(   1) C   5 - H  12            1.29    0.76    0.028
   6. BD (   2) C   2 - C   4        /275. BD*(   1) C   6 - H  14            5.53    0.76    0.059
   6. BD (   2) C   2 - C   4        /277. BD*(   1) C  16 - H  17            0.84    0.77    0.023
   7. BD (   1) C   2 - C   6        /105. RY*(   1) C   4                    1.15    1.92    0.042
   7. BD (   1) C   2 - C   6        /107. RY*(   3) C   4                    0.55    2.29    0.032
   7. BD (   1) C   2 - C   6        /261. BD*(   1) C   1 - H   7            2.46    1.09    0.046
   7. BD (   1) C   2 - C   6        /263. BD*(   1) C   2 - C   4            0.70    1.26    0.027
   7. BD (   1) C   2 - C   6        /264. BD*(   2) C   2 - C   4            0.71    0.75    0.021
   7. BD (   1) C   2 - C   6        /267. BD*(   1) C   3 - C   4            4.27    1.05    0.060
   7. BD (   1) C   2 - C   6        /271. BD*(   1) C   4 - C  16            0.50    1.06    0.021
   7. BD (   1) C   2 - C   6        /275. BD*(   1) C   6 - H  14            0.52    1.09    0.021
   7. BD (   1) C   2 - C   6        /276. BD*(   1) H  15 - C  16            0.53    1.10    0.022
   8. BD (   1) C   2 - H   8        /105. RY*(   1) C   4                    1.06    1.85    0.040
   8. BD (   1) C   2 - H   8        /106. RY*(   2) C   4                    2.36    2.21    0.065
   8. BD (   1) C   2 - H   8        /158. RY*(   2) C   6                    0.62    2.05    0.032
   8. BD (   1) C   2 - H   8        /263. BD*(   1) C   2 - C   4            0.60    1.18    0.024
   8. BD (   1) C   2 - H   8        /264. BD*(   2) C   2 - C   4            1.79    0.68    0.032
   8. BD (   1) C   2 - H   8        /271. BD*(   1) C   4 - C  16            4.88    0.98    0.062
   8. BD (   1) C   2 - H   8        /274. BD*(   1) C   6 - H  13            0.65    1.02    0.023
   8. BD (   1) C   2 - H   8        /275. BD*(   1) C   6 - H  14            1.04    1.02    0.029
   9. BD (   1) C   3 - C   4        / 53. RY*(   1) C   2                    1.76    1.85    0.051
   9. BD (   1) C   3 - C   4        /228. RY*(   1) C  16                    0.64    2.13    0.033
   9. BD (   1) C   3 - C   4        /259. BD*(   1) C   1 - C   5            0.56    1.02    0.021
   9. BD (   1) C   3 - C   4        /263. BD*(   1) C   2 - C   4            0.58    1.27    0.024
   9. BD (   1) C   3 - C   4        /264. BD*(   2) C   2 - C   4            0.53    0.77    0.018
   9. BD (   1) C   3 - C   4        /265. BD*(   1) C   2 - C   6            2.41    1.06    0.045
   9. BD (   1) C   3 - C   4        /273. BD*(   1) C   5 - H  12            0.86    1.11    0.028
   9. BD (   1) C   3 - C   4        /277. BD*(   1) C  16 - H  17            1.79    1.11    0.040
  10. BD (   1) C   3 - C   5        /261. BD*(   1) C   1 - H   7            1.42    1.06    0.035
  10. BD (   1) C   3 - C   5        /263. BD*(   1) C   2 - C   4            0.87    1.22    0.029
  10. BD (   1) C   3 - C   5        /264. BD*(   2) C   2 - C   4           10.15    0.72    0.077
  10. BD (   1) C   3 - C   5        /267. BD*(   1) C   3 - C   4            0.77    1.02    0.025
  10. BD (   1) C   3 - C   5        /277. BD*(   1) C  16 - H  17            0.54    1.07    0.022
  11. BD (   1) C   3 - H   9        /108. RY*(   4) C   4                    0.71    2.79    0.040
  11. BD (   1) C   3 - H   9        /259. BD*(   1) C   1 - C   5            1.15    0.92    0.029
  11. BD (   1) C   3 - H   9        /271. BD*(   1) C   4 - C  16            2.92    0.97    0.048
  11. BD (   1) C   3 - H   9        /272. BD*(   1) C   5 - H  11            0.66    1.01    0.023
  12. BD (   1) C   3 - H  10        /107. RY*(   3) C   4                    1.28    2.20    0.047
  12. BD (   1) C   3 - H  10        /263. BD*(   1) C   2 - C   4            2.94    1.17    0.052
  12. BD (   1) C   3 - H  10        /272. BD*(   1) C   5 - H  11            0.93    1.01    0.027
  12. BD (   1) C   3 - H  10        /273. BD*(   1) C   5 - H  12            0.66    1.01    0.023
  13. BD (   1) C   4 - C  16        / 54. RY*(   2) C   2                    1.54    2.20    0.052
  13. BD (   1) C   4 - C  16        /261. BD*(   1) C   1 - H   7            5.55    1.08    0.069
  13. BD (   1) C   4 - C  16        /262. BD*(   1) C   1 - C  16            0.60    1.01    0.022
  13. BD (   1) C   4 - C  16        /263. BD*(   1) C   2 - C   4            0.61    1.24    0.025
  13. BD (   1) C   4 - C  16        /264. BD*(   2) C   2 - C   4            0.67    0.74    0.020
  13. BD (   1) C   4 - C  16        /265. BD*(   1) C   2 - C   6            0.65    1.04    0.023
  13. BD (   1) C   4 - C  16        /266. BD*(   1) C   2 - H   8            5.79    1.12    0.072
  13. BD (   1) C   4 - C  16        /269. BD*(   1) C   3 - H   9            3.05    1.09    0.052
  14. BD (   1) C   5 - H  11        / 28. RY*(   2) C   1                    0.97    2.67    0.046
  14. BD (   1) C   5 - H  11        /262. BD*(   1) C   1 - C  16            1.60    0.94    0.035
  14. BD (   1) C   5 - H  11        /269. BD*(   1) C   3 - H   9            0.67    1.02    0.023
  14. BD (   1) C   5 - H  11        /270. BD*(   1) C   3 - H  10            1.09    1.01    0.030
  15. BD (   1) C   5 - H  12        / 27. RY*(   1) C   1                    0.70    2.51    0.037
  15. BD (   1) C   5 - H  12        /260. BD*(   1) C   1 - C   6            3.25    0.92    0.049
  15. BD (   1) C   5 - H  12        /267. BD*(   1) C   3 - C   4            0.80    0.96    0.025
  15. BD (   1) C   5 - H  12        /270. BD*(   1) C   3 - H  10            0.75    1.01    0.025
  16. BD (   1) C   6 - H  13        / 29. RY*(   3) C   1                    0.58    2.62    0.035
  16. BD (   1) C   6 - H  13        /262. BD*(   1) C   1 - C  16            1.56    0.94    0.034
  16. BD (   1) C   6 - H  13        /263. BD*(   1) C   2 - C   4            2.34    1.17    0.047
  16. BD (   1) C   6 - H  13        /264. BD*(   2) C   2 - C   4            3.02    0.67    0.041
  16. BD (   1) C   6 - H  13        /266. BD*(   1) C   2 - H   8            0.55    1.05    0.021
  17. BD (   1) C   6 - H  14        / 27. RY*(   1) C   1                    0.62    2.51    0.035
  17. BD (   1) C   6 - H  14        / 53. RY*(   1) C   2                    0.91    1.75    0.036
  17. BD (   1) C   6 - H  14        /259. BD*(   1) C   1 - C   5            3.37    0.92    0.050
  17. BD (   1) C   6 - H  14        /264. BD*(   2) C   2 - C   4            0.92    0.67    0.022
  17. BD (   1) C   6 - H  14        /266. BD*(   1) C   2 - H   8            0.83    1.05    0.026
  18. BD (   1) H  15 - C  16        / 29. RY*(   3) C   1                    0.64    2.62    0.037
  18. BD (   1) H  15 - C  16        /106. RY*(   2) C   4                    0.54    2.19    0.031
  18. BD (   1) H  15 - C  16        /108. RY*(   4) C   4                    0.50    2.79    0.033
  18. BD (   1) H  15 - C  16        /260. BD*(   1) C   1 - C   6            1.84    0.92    0.037
  18. BD (   1) H  15 - C  16        /263. BD*(   1) C   2 - C   4            2.29    1.17    0.046
  19. BD (   1) C  16 - H  17        / 28. RY*(   2) C   1                    0.54    2.67    0.034
  19. BD (   1) C  16 - H  17        /259. BD*(   1) C   1 - C   5            1.99    0.92    0.038
  19. BD (   1) C  16 - H  17        /267. BD*(   1) C   3 - C   4            2.23    0.96    0.041
  19. BD (   1) C  16 - H  17        /274. BD*(   1) C   6 - H  13            0.61    1.01    0.022
  21. CR (   1) C   2                /105. RY*(   1) C   4                    1.39   11.64    0.114
  21. CR (   1) C   2                /107. RY*(   3) C   4                    1.39   12.01    0.115
  21. CR (   1) C   2                /263. BD*(   1) C   2 - C   4            0.64   10.97    0.075
  21. CR (   1) C   2                /264. BD*(   2) C   2 - C   4            3.12   10.47    0.165
  21. CR (   1) C   2                /267. BD*(   1) C   3 - C   4            0.75   10.77    0.081
  22. CR (   1) C   3                /263. BD*(   1) C   2 - C   4            0.61   11.00    0.073
  22. CR (   1) C   3                /264. BD*(   2) C   2 - C   4            1.36   10.50    0.109
  23. CR (   1) C   4                / 54. RY*(   2) C   2                    0.51   11.94    0.069
  23. CR (   1) C   4                / 55. RY*(   3) C   2                    0.93   11.82    0.093
  23. CR (   1) C   4                /264. BD*(   2) C   2 - C   4            4.80   10.48    0.205
  25. CR (   1) C   6                /264. BD*(   2) C   2 - C   4            0.51   10.50    0.067
  26. CR (   1) C  16                / 29. RY*(   3) C   1                    0.54   12.43    0.073


 Natural Bond Orbitals (Summary):

                                                            Principal Delocalizations
           NBO                        Occupancy    Energy   (geminal,vicinal,remote)
 ====================================================================================
 Molecular unit  1  (C7H10)
     1. BD (   1) C   1 - C   5          1.98136    -0.63476  277(v),275(v),264(r),269(v)
     2. BD (   1) C   1 - C   6          1.97776    -0.63449  276(v),264(v),266(v),273(v)
                                                    228(v)
     3. BD (   1) C   1 - H   7          1.98248    -0.57096  268(v),265(v),271(v),159(v)
                                                    230(v)
     4. BD (   1) C   1 - C  16          1.96685    -0.64004  264(v),274(v),272(v),271(g)
                                                    261(g)
     5. BD (   1) C   2 - C   4          1.98841    -0.78386  276(v),79(v),270(v),274(v)
                                                    266(g)
     6. BD (   2) C   2 - C   4          1.93007    -0.32401  275(v),270(v),261(r),268(v)
                                                    80(v),267(g),157(v),265(g)
                                                    273(r),229(v),266(g),277(v)
                                                    271(g),260(v),262(v),79(v)
     7. BD (   1) C   2 - C   6          1.98260    -0.65499  267(v),261(v),105(v),264(g)
                                                    263(g),107(v),276(r),275(g)
                                                    271(v)
     8. BD (   1) C   2 - H   8          1.98036    -0.58285  271(v),106(v),264(g),105(v)
                                                    275(v),274(v),158(v),263(g)
     9. BD (   1) C   3 - C   4          1.97915    -0.66714  265(v),277(v),53(v),273(v)
                                                    228(v),263(g),259(v),264(g)
    10. BD (   1) C   3 - C   5          1.96209    -0.62091  264(v),261(v),263(v),267(g)
                                                    277(r)
    11. BD (   1) C   3 - H   9          1.98564    -0.57281  271(v),259(v),108(v),272(v)
    12. BD (   1) C   3 - H  10          1.98885    -0.56939  263(v),107(v),272(v),273(v)
    13. BD (   1) C   4 - C  16          1.96612    -0.64102  266(v),261(v),269(v),54(v)
                                                    264(g),265(v),263(g),262(g)
    14. BD (   1) C   5 - H  11          1.98738    -0.56834  262(v),270(v),28(v),269(v)
    15. BD (   1) C   5 - H  12          1.98216    -0.56556  260(v),267(v),270(v),27(v)
    16. BD (   1) C   6 - H  13          1.97882    -0.56833  264(v),263(v),262(v),29(v)
                                                    266(v)
    17. BD (   1) C   6 - H  14          1.98108    -0.56727  259(v),264(v),53(v),266(v)
                                                    27(v)
    18. BD (   1) H  15 - C  16          1.98444    -0.56850  263(v),260(v),29(v),106(v)
    19. BD (   1) C  16 - H  17          1.98385    -0.56696  267(v),259(v),274(r),28(v)
                                                    264(v)
    20. CR (   1) C   1                  1.99948   -10.40490   
    21. CR (   1) C   2                  1.99877   -10.37401  264(g),105(v),107(v),267(v)
                                                    263(g)
    22. CR (   1) C   3                  1.99934   -10.40246  264(v),263(v)
    23. CR (   1) C   4                  1.99869   -10.37972  264(g),55(v),54(v)
    24. CR (   1) C   5                  1.99945   -10.40273   
    25. CR (   1) C   6                  1.99943   -10.39816  264(v)
    26. CR (   1) C  16                  1.99939   -10.37487  29(v)
    27. RY*(   1) C   1                  0.00176     1.94280   
    28. RY*(   2) C   1                  0.00124     2.10631   
    29. RY*(   3) C   1                  0.00104     2.05408   
    30. RY*(   4) C   1                  0.00068     1.69275   
    31. RY*(   5) C   1                  0.00053     1.96643   
    32. RY*(   6) C   1                  0.00038     2.20955   
    33. RY*(   7) C   1                  0.00027     2.17948   
    34. RY*(   8) C   1                  0.00024     1.88921   
    35. RY*(   9) C   1                  0.00018     2.44301   
    36. RY*(  10) C   1                  0.00015     3.07769   
    37. RY*(  11) C   1                  0.00009     2.47353   
    38. RY*(  12) C   1                  0.00006     2.06960   
    39. RY*(  13) C   1                  0.00003     2.41665   
    40. RY*(  14) C   1                  0.00003     2.77487   
    41. RY*(  15) C   1                  0.00002     2.47992   
    42. RY*(  16) C   1                  0.00000    20.51591   
    43. RY*(  17) C   1                  0.00000     2.47747   
    44. RY*(  18) C   1                  0.00000     1.96970   
    45. RY*(  19) C   1                  0.00000     1.61774   
    46. RY*(  20) C   1                  0.00000     3.41028   
    47. RY*(  21) C   1                  0.00000     3.52317   
    48. RY*(  22) C   1                  0.00000     3.37537   
    49. RY*(  23) C   1                  0.00000     3.27813   
    50. RY*(  24) C   1                  0.00000     3.43178   
    51. RY*(  25) C   1                  0.00000     3.24044   
    52. RY*(  26) C   1                  0.00000     3.21628   
    53. RY*(   1) C   2                  0.00393     1.18181   
    54. RY*(   2) C   2                  0.00203     1.55739   
    55. RY*(   3) C   2                  0.00136     1.43570   
    56. RY*(   4) C   2                  0.00052     1.59886   
    57. RY*(   5) C   2                  0.00039     2.09376   
    58. RY*(   6) C   2                  0.00028     1.77926   
    59. RY*(   7) C   2                  0.00021     1.71497   
    60. RY*(   8) C   2                  0.00016     2.32719   
    61. RY*(   9) C   2                  0.00010     2.42116   
    62. RY*(  10) C   2                  0.00006     1.86040   
    63. RY*(  11) C   2                  0.00005     2.31332   
    64. RY*(  12) C   2                  0.00003     2.12565   
    65. RY*(  13) C   2                  0.00000     3.20854   
    66. RY*(  14) C   2                  0.00001     2.70710   
    67. RY*(  15) C   2                  0.00000    20.44535   
    68. RY*(  16) C   2                  0.00001     2.63816   
    69. RY*(  17) C   2                  0.00001     2.12193   
    70. RY*(  18) C   2                  0.00001     2.90375   
    71. RY*(  19) C   2                  0.00001     1.76392   
    72. RY*(  20) C   2                  0.00000     3.43427   
    73. RY*(  21) C   2                  0.00001     2.95345   
    74. RY*(  22) C   2                  0.00000     3.63274   
    75. RY*(  23) C   2                  0.00000     3.56178   
    76. RY*(  24) C   2                  0.00001     3.53769   
    77. RY*(  25) C   2                  0.00000     3.30733   
    78. RY*(  26) C   2                  0.00000     3.23625   
    79. RY*(   1) C   3                  0.00288     1.44055   
    80. RY*(   2) C   3                  0.00263     1.74099   
    81. RY*(   3) C   3                  0.00108     1.45796   
    82. RY*(   4) C   3                  0.00041     1.77042   
    83. RY*(   5) C   3                  0.00033     1.57392   
    84. RY*(   6) C   3                  0.00018     1.74934   
    85. RY*(   7) C   3                  0.00017     1.84246   
    86. RY*(   8) C   3                  0.00016     2.25675   
    87. RY*(   9) C   3                  0.00014     2.29447   
    88. RY*(  10) C   3                  0.00007     2.29966   
    89. RY*(  11) C   3                  0.00004     2.21077   
    90. RY*(  12) C   3                  0.00004     2.46572   
    91. RY*(  13) C   3                  0.00001     3.20826   
    92. RY*(  14) C   3                  0.00001     2.14558   
    93. RY*(  15) C   3                  0.00000     3.31278   
    94. RY*(  16) C   3                  0.00001     1.75522   
    95. RY*(  17) C   3                  0.00000    20.55116   
    96. RY*(  18) C   3                  0.00000     2.47465   
    97. RY*(  19) C   3                  0.00000     2.13186   
    98. RY*(  20) C   3                  0.00000     3.44152   
    99. RY*(  21) C   3                  0.00000     3.43817   
   100. RY*(  22) C   3                  0.00000     3.06536   
   101. RY*(  23) C   3                  0.00000     3.65515   
   102. RY*(  24) C   3                  0.00000     3.38918   
   103. RY*(  25) C   3                  0.00000     3.51384   
   104. RY*(  26) C   3                  0.00000     3.09488   
   105. RY*(   1) C   4                  0.00357     1.26670   
   106. RY*(   2) C   4                  0.00241     1.62566   
   107. RY*(   3) C   4                  0.00159     1.63467   
   108. RY*(   4) C   4                  0.00136     2.21712   
   109. RY*(   5) C   4                  0.00094     1.87948   
   110. RY*(   6) C   4                  0.00064     1.92009   
   111. RY*(   7) C   4                  0.00030     2.01104   
   112. RY*(   8) C   4                  0.00026     2.82768   
   113. RY*(   9) C   4                  0.00015     1.60884   
   114. RY*(  10) C   4                  0.00014     2.80763   
   115. RY*(  11) C   4                  0.00007     2.84853   
   116. RY*(  12) C   4                  0.00007     2.07418   
   117. RY*(  13) C   4                  0.00005     2.62115   
   118. RY*(  14) C   4                  0.00003     3.18247   
   119. RY*(  15) C   4                  0.00003     2.46414   
   120. RY*(  16) C   4                  0.00003     3.03153   
   121. RY*(  17) C   4                  0.00000     1.88433   
   122. RY*(  18) C   4                  0.00000    19.97453   
   123. RY*(  19) C   4                  0.00001     2.06746   
   124. RY*(  20) C   4                  0.00000     3.47937   
   125. RY*(  21) C   4                  0.00000     3.62621   
   126. RY*(  22) C   4                  0.00000     3.43801   
   127. RY*(  23) C   4                  0.00000     3.75867   
   128. RY*(  24) C   4                  0.00000     3.52769   
   129. RY*(  25) C   4                  0.00000     3.33825   
   130. RY*(  26) C   4                  0.00000     3.55451   
   131. RY*(   1) C   5                  0.00179     1.43794   
   132. RY*(   2) C   5                  0.00141     1.47152   
   133. RY*(   3) C   5                  0.00088     1.76862   
   134. RY*(   4) C   5                  0.00048     1.81993   
   135. RY*(   5) C   5                  0.00032     1.57797   
   136. RY*(   6) C   5                  0.00028     2.46500   
   137. RY*(   7) C   5                  0.00019     2.07969   
   138. RY*(   8) C   5                  0.00013     2.21315   
   139. RY*(   9) C   5                  0.00011     2.44162   
   140. RY*(  10) C   5                  0.00008     1.51505   
   141. RY*(  11) C   5                  0.00005     2.52918   
   142. RY*(  12) C   5                  0.00003     1.77464   
   143. RY*(  13) C   5                  0.00003     2.52384   
   144. RY*(  14) C   5                  0.00001     2.15211   
   145. RY*(  15) C   5                  0.00000     3.04548   
   146. RY*(  16) C   5                  0.00000    20.69297   
   147. RY*(  17) C   5                  0.00000     2.22243   
   148. RY*(  18) C   5                  0.00001     2.57743   
   149. RY*(  19) C   5                  0.00001     2.01420   
   150. RY*(  20) C   5                  0.00000     3.60048   
   151. RY*(  21) C   5                  0.00000     3.31307   
   152. RY*(  22) C   5                  0.00000     3.45530   
   153. RY*(  23) C   5                  0.00000     3.45842   
   154. RY*(  24) C   5                  0.00000     3.14260   
   155. RY*(  25) C   5                  0.00000     3.70418   
   156. RY*(  26) C   5                  0.00000     3.21340   
   157. RY*(   1) C   6                  0.00274     1.42661   
   158. RY*(   2) C   6                  0.00233     1.46572   
   159. RY*(   3) C   6                  0.00117     1.83437   
   160. RY*(   4) C   6                  0.00047     1.73170   
   161. RY*(   5) C   6                  0.00045     1.70072   
   162. RY*(   6) C   6                  0.00027     2.02327   
   163. RY*(   7) C   6                  0.00021     1.50975   
   164. RY*(   8) C   6                  0.00013     2.36773   
   165. RY*(   9) C   6                  0.00014     2.32492   
   166. RY*(  10) C   6                  0.00006     2.14541   
   167. RY*(  11) C   6                  0.00005     2.33795   
   168. RY*(  12) C   6                  0.00006     2.37582   
   169. RY*(  13) C   6                  0.00002     2.12316   
   170. RY*(  14) C   6                  0.00000     2.28292   
   171. RY*(  15) C   6                  0.00001     1.75443   
   172. RY*(  16) C   6                  0.00000     2.10103   
   173. RY*(  17) C   6                  0.00000    20.70610   
   174. RY*(  18) C   6                  0.00000     2.89952   
   175. RY*(  19) C   6                  0.00000     3.32168   
   176. RY*(  20) C   6                  0.00000     3.67799   
   177. RY*(  21) C   6                  0.00000     3.38480   
   178. RY*(  22) C   6                  0.00000     3.38949   
   179. RY*(  23) C   6                  0.00000     3.49036   
   180. RY*(  24) C   6                  0.00000     3.39167   
   181. RY*(  25) C   6                  0.00000     3.25085   
   182. RY*(  26) C   6                  0.00000     3.51077   
   183. RY*(   1) H   7                  0.00069     1.14910   
   184. RY*(   2) H   7                  0.00016     2.41645   
   185. RY*(   3) H   7                  0.00012     1.96926   
   186. RY*(   4) H   7                  0.00013     2.46932   
   187. RY*(   5) H   7                  0.00001     2.81498   
   188. RY*(   1) H   8                  0.00084     1.03685   
   189. RY*(   2) H   8                  0.00015     1.78554   
   190. RY*(   3) H   8                  0.00011     1.98481   
   191. RY*(   4) H   8                  0.00005     2.54429   
   192. RY*(   5) H   8                  0.00003     3.07158   
   193. RY*(   1) H   9                  0.00070     0.98072   
   194. RY*(   2) H   9                  0.00013     1.97235   
   195. RY*(   3) H   9                  0.00010     2.02881   
   196. RY*(   4) H   9                  0.00004     2.45051   
   197. RY*(   5) H   9                  0.00003     2.97028   
   198. RY*(   1) H  10                  0.00094     0.89845   
   199. RY*(   2) H  10                  0.00012     1.76040   
   200. RY*(   3) H  10                  0.00009     2.37232   
   201. RY*(   4) H  10                  0.00004     2.43156   
   202. RY*(   5) H  10                  0.00002     2.97651   
   203. RY*(   1) H  11                  0.00057     0.96655   
   204. RY*(   2) H  11                  0.00013     2.06480   
   205. RY*(   3) H  11                  0.00009     1.98134   
   206. RY*(   4) H  11                  0.00006     2.41617   
   207. RY*(   5) H  11                  0.00003     2.98902   
   208. RY*(   1) H  12                  0.00053     1.04792   
   209. RY*(   2) H  12                  0.00012     2.46590   
   210. RY*(   3) H  12                  0.00011     1.60165   
   211. RY*(   4) H  12                  0.00005     2.37113   
   212. RY*(   5) H  12                  0.00002     2.94841   
   213. RY*(   1) H  13                  0.00055     1.10965   
   214. RY*(   2) H  13                  0.00015     1.83699   
   215. RY*(   3) H  13                  0.00008     2.10528   
   216. RY*(   4) H  13                  0.00005     2.33888   
   217. RY*(   5) H  13                  0.00002     3.00426   
   218. RY*(   1) H  14                  0.00100     0.89646   
   219. RY*(   2) H  14                  0.00012     1.87997   
   220. RY*(   3) H  14                  0.00010     2.37167   
   221. RY*(   4) H  14                  0.00007     2.30100   
   222. RY*(   5) H  14                  0.00001     2.96021   
   223. RY*(   1) H  15                  0.00050     1.27613   
   224. RY*(   2) H  15                  0.00010     1.34025   
   225. RY*(   3) H  15                  0.00009     2.42161   
   226. RY*(   4) H  15                  0.00006     2.50495   
   227. RY*(   5) H  15                  0.00001     2.96116   
   228. RY*(   1) C  16                  0.00275     1.46108   
   229. RY*(   2) C  16                  0.00187     1.79353   
   230. RY*(   3) C  16                  0.00105     1.93761   
   231. RY*(   4) C  16                  0.00036     2.18661   
   232. RY*(   5) C  16                  0.00032     1.54067   
   233. RY*(   6) C  16                  0.00022     1.97973   
   234. RY*(   7) C  16                  0.00017     2.28500   
   235. RY*(   8) C  16                  0.00014     1.87627   
   236. RY*(   9) C  16                  0.00013     2.60114   
   237. RY*(  10) C  16                  0.00009     1.63546   
   238. RY*(  11) C  16                  0.00004     2.05797   
   239. RY*(  12) C  16                  0.00002     2.71347   
   240. RY*(  13) C  16                  0.00002     2.07830   
   241. RY*(  14) C  16                  0.00000     3.32309   
   242. RY*(  15) C  16                  0.00001     2.16639   
   243. RY*(  16) C  16                  0.00001     1.93104   
   244. RY*(  17) C  16                  0.00000     3.36635   
   245. RY*(  18) C  16                  0.00000    20.60200   
   246. RY*(  19) C  16                  0.00000     2.22440   
   247. RY*(  20) C  16                  0.00000     3.36753   
   248. RY*(  21) C  16                  0.00000     3.09377   
   249. RY*(  22) C  16                  0.00000     3.53295   
   250. RY*(  23) C  16                  0.00000     3.67250   
   251. RY*(  24) C  16                  0.00000     3.42459   
   252. RY*(  25) C  16                  0.00001     3.27646   
   253. RY*(  26) C  16                  0.00000     3.09322   
   254. RY*(   1) H  17                  0.00054     1.22578   
   255. RY*(   2) H  17                  0.00011     1.42929   
   256. RY*(   3) H  17                  0.00010     2.41229   
   257. RY*(   4) H  17                  0.00007     2.47005   
   258. RY*(   5) H  17                  0.00001     2.98939   
   259. BD*(   1) C   1 - C   5          0.01894     0.35076   
   260. BD*(   1) C   1 - C   6          0.01659     0.35644   
   261. BD*(   1) C   1 - H   7          0.02473     0.43880   
   262. BD*(   1) C   1 - C  16          0.00979     0.37294   
   263. BD*(   1) C   2 - C   4          0.01484     0.60038   
   264. BD*(   2) C   2 - C   4          0.08467     0.09976   
   265. BD*(   1) C   2 - C   6          0.01416     0.39733   
   266. BD*(   1) C   2 - H   8          0.01746     0.48368   
   267. BD*(   1) C   3 - C   4          0.01931     0.39651   
   268. BD*(   1) C   3 - C   5          0.01756     0.33554   
   269. BD*(   1) C   3 - H   9          0.01077     0.44715   
   270. BD*(   1) C   3 - H  10          0.01955     0.44409   
   271. BD*(   1) C   4 - C  16          0.02304     0.40023   
   272. BD*(   1) C   5 - H  11          0.01058     0.43814   
   273. BD*(   1) C   5 - H  12          0.00976     0.43976   
   274. BD*(   1) C   6 - H  13          0.01155     0.44062   
   275. BD*(   1) C   6 - H  14          0.02048     0.43431   
   276. BD*(   1) H  15 - C  16          0.01200     0.44213   
   277. BD*(   1) C  16 - H  17          0.01329     0.44612   
       -------------------------------
              Total Lewis   51.56404  ( 99.1616%)
        Valence non-Lewis    0.36907  (  0.7098%)
        Rydberg non-Lewis    0.06689  (  0.1286%)
       -------------------------------
            Total unit  1   52.00000  (100.0000%)
           Charge unit  1    0.00000
   1 Symmetry operations used in ECPInt.
 ECPInt:  NShTT=    6903 NPrTT=   20284 LenC2=    6878 LenP2D=   17097.
 LDataN:  DoStor=T MaxTD1= 7 Len=  274
 Calling FoFJK, ICntrl=      2127 FMM=F ISym2X=0 I1Cent= 0 IOpClX= 0 NMat=1 NMatS=1 NMatT=0.
 ***** Axes restored to original set *****
 -------------------------------------------------------------------
 Center     Atomic                   Forces (Hartrees/Bohr)
 Number     Number              X              Y              Z
 -------------------------------------------------------------------
      1        6          -0.000111206    0.000104435   -0.001657607
      2        6          -0.000582835    0.000577486    0.000879112
      3        6          -0.000395538    0.001193088    0.000547013
      4        6          -0.000208419   -0.000929572    0.000970717
      5        6          -0.000234077    0.000185515   -0.000484952
      6        6           0.000135674   -0.000561204   -0.001018708
      7        1          -0.000051241   -0.000121492    0.000376340
      8        1           0.000033833   -0.000016525   -0.000029685
      9        1           0.000307214   -0.000346756   -0.000263919
     10        1           0.000016492   -0.000426951   -0.000238868
     11        1           0.000114450   -0.000221585    0.000300589
     12        1           0.000071242   -0.000243031    0.000268862
     13        1           0.000164430    0.000187276    0.000202793
     14        1           0.000049920    0.000389194    0.000226741
     15        1          -0.000586999    0.000142673    0.000044619
     16        6           0.001979188    0.000163483   -0.000172967
     17        1          -0.000702127   -0.000076033    0.000049922
 -------------------------------------------------------------------
 Cartesian Forces:  Max     0.001979188 RMS     0.000556005

 GradGradGradGradGradGradGradGradGradGradGradGradGradGradGradGradGradGrad
 Berny optimization.
 FormGI is forming the generalized inverse of G from B-inverse, IUseBI=4.
 Internal  Forces:  Max     0.000984648 RMS     0.000201081
 Search for a local minimum.
 Step number   1 out of a maximum of  102
 All quantities printed in internal units (Hartrees-Bohrs-Radians)
 Mixed Optimization -- En-DIIS/RFO-DIIS
 Second derivative matrix not updated -- first step.
 ITU=  0
     Eigenvalues ---    0.00521   0.01087   0.02006   0.02154   0.02878
     Eigenvalues ---    0.03187   0.03828   0.04390   0.04980   0.05182
     Eigenvalues ---    0.05219   0.05696   0.05759   0.06140   0.06589
     Eigenvalues ---    0.06857   0.07199   0.07235   0.07256   0.07415
     Eigenvalues ---    0.08686   0.09122   0.09520   0.10619   0.11624
     Eigenvalues ---    0.13226   0.17694   0.22221   0.24190   0.24612
     Eigenvalues ---    0.25252   0.25648   0.28753   0.29901   0.34308
     Eigenvalues ---    0.34465   0.34567   0.34655   0.34673   0.34758
     Eigenvalues ---    0.34801   0.34903   0.34978   0.35490   0.50461
 RFO step:  Lambda=-3.42716112D-05 EMin= 5.21357997D-03
 Linear search not attempted -- first point.
 Iteration  1 RMS(Cart)=  0.00372884 RMS(Int)=  0.00000859
 Iteration  2 RMS(Cart)=  0.00000994 RMS(Int)=  0.00000288
 Iteration  3 RMS(Cart)=  0.00000000 RMS(Int)=  0.00000288
 Variable       Old X    -DE/DX   Delta X   Delta X   Delta X     New X
                                 (Linear)    (Quad)   (Total)
    R1        2.97891   0.00005   0.00000   0.00031   0.00031   2.97923
    R2        2.96181  -0.00008   0.00000  -0.00052  -0.00052   2.96129
    R3        2.06553  -0.00037   0.00000  -0.00109  -0.00109   2.06444
    R4        2.88556   0.00059   0.00000   0.00246   0.00246   2.88802
    R5        2.54413  -0.00017   0.00000  -0.00033  -0.00032   2.54380
    R6        2.89016   0.00098   0.00000   0.00296   0.00296   2.89312
    R7        2.04886  -0.00004   0.00000  -0.00011  -0.00011   2.04875
    R8        2.85256   0.00029   0.00000   0.00073   0.00073   2.85329
    R9        3.01750   0.00033   0.00000   0.00113   0.00113   3.01863
   R10        2.05710  -0.00040   0.00000  -0.00114  -0.00114   2.05596
   R11        2.06000  -0.00040   0.00000  -0.00116  -0.00116   2.05884
   R12        2.88439   0.00072   0.00000   0.00284   0.00284   2.88723
   R13        2.06238  -0.00019   0.00000  -0.00055  -0.00055   2.06183
   R14        2.06209  -0.00028   0.00000  -0.00081  -0.00081   2.06128
   R15        2.06384  -0.00027   0.00000  -0.00078  -0.00078   2.06306
   R16        2.06813  -0.00031   0.00000  -0.00091  -0.00091   2.06722
   R17        2.06069  -0.00020   0.00000  -0.00058  -0.00058   2.06011
   R18        2.05833  -0.00035   0.00000  -0.00101  -0.00101   2.05732
    A1        1.96390  -0.00018   0.00000  -0.00137  -0.00137   1.96253
    A2        1.96466   0.00018   0.00000   0.00227   0.00227   1.96693
    A3        1.72837  -0.00012   0.00000  -0.00041  -0.00042   1.72796
    A4        2.01165   0.00008   0.00000   0.00066   0.00067   2.01231
    A5        1.69444  -0.00007   0.00000  -0.00197  -0.00197   1.69247
    A6        2.06866   0.00004   0.00000   0.00004   0.00004   2.06870
    A7        1.85430  -0.00013   0.00000  -0.00016  -0.00017   1.85412
    A8        2.12474   0.00013   0.00000   0.00153   0.00154   2.12627
    A9        2.09484   0.00003   0.00000   0.00132   0.00131   2.09616
   A10        1.63350   0.00004   0.00000  -0.00029  -0.00030   1.63320
   A11        1.99154  -0.00017   0.00000  -0.00205  -0.00205   1.98949
   A12        2.01036  -0.00001   0.00000  -0.00048  -0.00048   2.00988
   A13        1.94449  -0.00005   0.00000  -0.00099  -0.00099   1.94350
   A14        1.95776  -0.00006   0.00000   0.00035   0.00035   1.95811
   A15        1.91251   0.00020   0.00000   0.00287   0.00287   1.91538
   A16        1.99353  -0.00015   0.00000  -0.00184  -0.00184   1.99169
   A17        1.88731   0.00011   0.00000   0.00053   0.00052   1.88783
   A18        1.81900  -0.00019   0.00000  -0.00230  -0.00230   1.81670
   A19        1.85833   0.00022   0.00000   0.00131   0.00130   1.85963
   A20        1.95324  -0.00003   0.00000  -0.00065  -0.00064   1.95260
   A21        1.90535  -0.00010   0.00000  -0.00039  -0.00039   1.90496
   A22        1.92471  -0.00015   0.00000  -0.00178  -0.00178   1.92293
   A23        1.93724  -0.00012   0.00000  -0.00114  -0.00114   1.93610
   A24        1.88553   0.00019   0.00000   0.00256   0.00256   1.88809
   A25        1.69285   0.00018   0.00000   0.00001   0.00000   1.69285
   A26        1.99923  -0.00012   0.00000  -0.00019  -0.00019   1.99904
   A27        1.93109  -0.00011   0.00000  -0.00139  -0.00138   1.92971
   A28        1.89990  -0.00010   0.00000  -0.00022  -0.00022   1.89968
   A29        2.06510  -0.00006   0.00000  -0.00089  -0.00089   2.06421
   A30        1.87631   0.00019   0.00000   0.00235   0.00234   1.87866
   A31        1.56857   0.00011   0.00000   0.00123   0.00123   1.56980
   A32        1.99961  -0.00009   0.00000  -0.00065  -0.00065   1.99896
   A33        1.99108  -0.00013   0.00000  -0.00108  -0.00108   1.98999
   A34        1.98062  -0.00014   0.00000  -0.00261  -0.00261   1.97801
   A35        1.98931  -0.00022   0.00000  -0.00303  -0.00303   1.98628
   A36        1.91585   0.00038   0.00000   0.00492   0.00491   1.92077
    D1        1.26121  -0.00007   0.00000   0.00273   0.00273   1.26394
    D2       -0.84303  -0.00001   0.00000   0.00444   0.00444  -0.83859
    D3       -2.92946  -0.00015   0.00000   0.00191   0.00191  -2.92755
    D4       -2.71349   0.00004   0.00000   0.00453   0.00452  -2.70897
    D5        1.46545   0.00011   0.00000   0.00623   0.00623   1.47168
    D6       -0.62098  -0.00004   0.00000   0.00370   0.00370  -0.61728
    D7       -0.51205   0.00010   0.00000   0.00544   0.00544  -0.50661
    D8       -2.61629   0.00017   0.00000   0.00715   0.00715  -2.60914
    D9        1.58047   0.00002   0.00000   0.00462   0.00462   1.58509
   D10       -0.92066   0.00016   0.00000   0.00591   0.00591  -0.91476
   D11        1.07697   0.00010   0.00000   0.00559   0.00559   1.08255
   D12       -3.08220   0.00018   0.00000   0.00747   0.00747  -3.07473
   D13        3.07751   0.00000   0.00000   0.00330   0.00330   3.08081
   D14       -1.20804  -0.00005   0.00000   0.00298   0.00298  -1.20506
   D15        0.91597   0.00002   0.00000   0.00487   0.00487   0.92084
   D16        0.87474  -0.00004   0.00000   0.00425   0.00425   0.87899
   D17        2.87237  -0.00010   0.00000   0.00394   0.00393   2.87630
   D18       -1.28680  -0.00002   0.00000   0.00582   0.00582  -1.28098
   D19        0.95133  -0.00008   0.00000  -0.00244  -0.00244   0.94889
   D20       -1.07184   0.00004   0.00000   0.00000   0.00000  -1.07183
   D21        2.98235  -0.00030   0.00000  -0.00545  -0.00545   2.97690
   D22       -1.04256   0.00015   0.00000  -0.00049  -0.00049  -1.04305
   D23       -3.06573   0.00027   0.00000   0.00195   0.00195  -3.06378
   D24        0.98846  -0.00007   0.00000  -0.00350  -0.00350   0.98496
   D25        3.07911   0.00008   0.00000   0.00011   0.00011   3.07923
   D26        1.05594   0.00020   0.00000   0.00256   0.00256   1.05850
   D27       -1.17305  -0.00015   0.00000  -0.00289  -0.00290  -1.17595
   D28        1.62650  -0.00009   0.00000   0.00396   0.00395   1.63045
   D29       -0.38967   0.00015   0.00000   0.00752   0.00751  -0.38216
   D30       -0.86008  -0.00014   0.00000  -0.00008  -0.00008  -0.86017
   D31       -2.87625   0.00011   0.00000   0.00348   0.00348  -2.87278
   D32       -0.30468  -0.00012   0.00000  -0.00747  -0.00747  -0.31215
   D33       -2.38091  -0.00004   0.00000  -0.00719  -0.00719  -2.38810
   D34        1.75495  -0.00016   0.00000  -0.00952  -0.00952   1.74543
   D35        2.19545  -0.00004   0.00000  -0.00340  -0.00341   2.19204
   D36        0.11922   0.00004   0.00000  -0.00312  -0.00312   0.11610
   D37       -2.02811  -0.00008   0.00000  -0.00546  -0.00546  -2.03357
   D38       -1.20082   0.00002   0.00000   0.00534   0.00534  -1.19548
   D39        0.85484  -0.00004   0.00000   0.00355   0.00355   0.85840
   D40        0.81316  -0.00006   0.00000   0.00349   0.00349   0.81665
   D41        2.86882  -0.00012   0.00000   0.00170   0.00170   2.87053
   D42        3.04774   0.00007   0.00000   0.00525   0.00525   3.05300
   D43       -1.17978   0.00000   0.00000   0.00347   0.00347  -1.17631
   D44       -0.18557  -0.00012   0.00000  -0.00575  -0.00575  -0.19132
   D45        1.93693  -0.00011   0.00000  -0.00674  -0.00674   1.93018
   D46       -2.25730  -0.00005   0.00000  -0.00544  -0.00544  -2.26274
   D47       -2.23910   0.00006   0.00000  -0.00306  -0.00307  -2.24216
   D48       -0.11660   0.00007   0.00000  -0.00406  -0.00406  -0.12066
   D49        1.97235   0.00013   0.00000  -0.00276  -0.00276   1.96960
   D50        1.89275  -0.00012   0.00000  -0.00633  -0.00633   1.88642
   D51       -2.26794  -0.00012   0.00000  -0.00732  -0.00733  -2.27527
   D52       -0.17899  -0.00006   0.00000  -0.00602  -0.00602  -0.18501
   D53        0.92207  -0.00014   0.00000  -0.00411  -0.00412   0.91796
   D54        2.96229  -0.00022   0.00000  -0.00480  -0.00480   2.95748
   D55       -1.11053   0.00000   0.00000  -0.00285  -0.00286  -1.11339
   D56       -1.20538   0.00008   0.00000  -0.00099  -0.00099  -1.20637
   D57        0.83483  -0.00000   0.00000  -0.00168  -0.00168   0.83315
   D58        3.04520   0.00022   0.00000   0.00027   0.00027   3.04547
         Item               Value     Threshold  Converged?
 Maximum Force            0.000985     0.000450     NO 
 RMS     Force            0.000201     0.000300     YES
 Maximum Displacement     0.011980     0.001800     NO 
 RMS     Displacement     0.003729     0.001200     NO 
 Predicted change in Energy=-1.716964D-05
 GradGradGradGradGradGradGradGradGradGradGradGradGradGradGradGradGradGrad

                          Input orientation:                          
 ---------------------------------------------------------------------
 Center     Atomic      Atomic             Coordinates (Angstroms)
 Number     Number       Type             X           Y           Z
 ---------------------------------------------------------------------
      1          6           0        0.445181   -0.129818   -0.944885
      2          6           0       -0.590797   -1.188409    0.841121
      3          6           0       -0.448780    1.198225    1.032206
      4          6           0        0.195768   -0.156780    1.200431
      5          6           0       -0.449066    1.111075   -0.562803
      6          6           0       -0.254605   -1.493988   -0.620890
      7          1           0        0.870502   -0.049995   -1.947974
      8          1           0       -1.611618   -1.279264    1.194745
      9          1           0       -1.461248    1.258384    1.425858
     10          1           0        0.138997    2.039363    1.398261
     11          1           0       -1.469768    1.006216   -0.933767
     12          1           0       -0.018048    2.011544   -1.002329
     13          1           0       -1.183547   -1.668041   -1.167363
     14          1           0        0.417154   -2.330615   -0.834109
     15          1           0        1.991596    0.787803    0.349009
     16          6           0        1.393941   -0.118885    0.253177
     17          1           0        2.034337   -0.996815    0.319313
 ---------------------------------------------------------------------
                    Distance matrix (angstroms):
                    1          2          3          4          5
     1  C    0.000000
     2  C    2.320277   0.000000
     3  C    2.543965   2.398480   0.000000
     4  C    2.159934   1.346123   1.509894   0.000000
     5  C    1.576540   2.697909   1.597388   2.265449   0.000000
     6  C    1.567046   1.530973   3.165192   2.303947   2.612956
     7  H    1.092454   3.348198   3.489991   3.221665   2.237866
     8  H    3.182715   1.084150   2.741636   2.127593   3.186569
     9  H    3.343950   2.662028   1.087966   2.190709   2.236288
    10  H    3.207714   3.355819   1.089491   2.205766   2.247956
    11  H    2.226596   2.956213   2.223586   2.946417   1.091074
    12  H    2.191647   3.737118   2.233014   3.098306   1.090782
    13  H    2.251307   2.148350   3.686932   3.129356   2.937420
    14  H    2.203762   2.264287   4.084812   2.985620   3.559378
    15  H    2.215308   3.288821   2.567225   2.200489   2.625402
    16  C    1.528273   2.329967   2.395264   1.527856   2.361207
    17  H    2.208007   2.683341   3.390028   2.205076   3.374702
                    6          7          8          9         10
     6  C    0.000000
     7  H    2.261003   0.000000
     8  H    2.276867   4.189118   0.000000
     9  H    3.636029   4.304841   2.552583   0.000000
    10  H    4.088577   4.012207   3.757574   1.780863   0.000000
    11  H    2.797415   2.760628   3.126357   2.373076   3.015604
    12  H    3.534149   2.435921   4.265680   2.923383   2.405882
    13  H    1.091724   2.728836   2.431861   3.919932   4.698552
    14  H    1.093924   2.578264   3.055733   4.638616   4.915034
    15  H    3.345548   2.689774   4.239244   3.647352   2.469708
    16  C    2.317887   2.263581   3.356548   3.379963   2.746660
    17  H    2.523968   2.718744   3.760206   4.304587   3.738291
                   11         12         13         14         15
    11  H    0.000000
    12  H    1.767166   0.000000
    13  H    2.699656   3.863285   0.000000
    14  H    3.834691   4.367156   1.764174   0.000000
    15  H    3.697872   2.713361   4.290931   3.688247   0.000000
    16  C    3.297805   2.847585   3.325848   2.651047   1.090165
    17  H    4.226239   3.874177   3.607704   2.392631   1.785377
                   16         17
    16  C    0.000000
    17  H    1.088688   0.000000
 Stoichiometry    C7H10
 Framework group  C1[X(C7H10)]
 Deg. of freedom    45
 Full point group                 C1      NOp   1
 Largest Abelian subgroup         C1      NOp   1
 Largest concise Abelian subgroup C1      NOp   1
                         Standard orientation:                         
 ---------------------------------------------------------------------
 Center     Atomic      Atomic             Coordinates (Angstroms)
 Number     Number       Type             X           Y           Z
 ---------------------------------------------------------------------
      1          6           0       -0.457362   -1.035541   -0.139061
      2          6           0       -0.726291    1.268922   -0.110492
      3          6           0        1.552709    0.522320   -0.072407
      4          6           0        0.275365    0.827078    0.672775
      5          6           0        0.927731   -0.737220   -0.830438
      6          6           0       -1.546029    0.034164   -0.494263
      7          1           0       -0.770286   -2.075924   -0.253677
      8          1           0       -0.581169    2.069456   -0.827057
      9          1           0        1.851623    1.298508   -0.773729
     10          1           0        2.400062    0.246506    0.554421
     11          1           0        0.812807   -0.517935   -1.893052
     12          1           0        1.572749   -1.611231   -0.731128
     13          1           0       -1.795237    0.092274   -1.555574
     14          1           0       -2.472133   -0.163623    0.053351
     15          1           0        0.674861   -1.040942    1.765048
     16          6           0       -0.140558   -0.518980    1.263942
     17          1           0       -1.006665   -0.461545    1.921058
 ---------------------------------------------------------------------
 Rotational constants (GHZ):           4.2336395           3.3013512           2.9616722
 Standard basis: def2TZVP (5D, 7F)
 There are   312 symmetry adapted cartesian basis functions of A   symmetry.
 There are   277 symmetry adapted basis functions of A   symmetry.
   277 basis functions,   437 primitive gaussians,   312 cartesian basis functions
    26 alpha electrons       26 beta electrons
       nuclear repulsion energy       308.6242129873 Hartrees.
 NAtoms=   17 NActive=   17 NUniq=   17 SFac= 1.00D+00 NAtFMM=   60 NAOKFM=F Big=F
 Integral buffers will be    131072 words long.
 Raffenetti 2 integral format.
 Two-electron integral symmetry is turned on.
 One-electron integrals computed using PRISM.
   1 Symmetry operations used in ECPInt.
 ECPInt:  NShTT=    6903 NPrTT=   20284 LenC2=    6878 LenP2D=   17096.
 LDataN:  DoStor=T MaxTD1= 6 Len=  172
 NBasis=   277 RedAO= T EigKep=  4.53D-05  NBF=   277
 NBsUse=   277 1.00D-06 EigRej= -1.00D+00 NBFU=   277
 Initial guess from the checkpoint file:  "abo221-11.chk"
 B after Tr=     0.000000   -0.000000    0.000000
         Rot=    0.999998   -0.000523   -0.000460    0.001937 Ang=  -0.24 deg.
 Requested convergence on RMS density matrix=1.00D-08 within 128 cycles.
 Requested convergence on MAX density matrix=1.00D-06.
 Requested convergence on             energy=1.00D-06.
 No special actions if energy rises.
 SCF Done:  E(RM062X) =  -272.616885049     A.U. after    9 cycles
            NFock=  9  Conv=0.61D-08     -V/T= 2.0052
   1 Symmetry operations used in ECPInt.
 ECPInt:  NShTT=    6903 NPrTT=   20284 LenC2=    6878 LenP2D=   17096.
 LDataN:  DoStor=T MaxTD1= 7 Len=  274
 Calling FoFJK, ICntrl=      2127 FMM=F ISym2X=0 I1Cent= 0 IOpClX= 0 NMat=1 NMatS=1 NMatT=0.
 ***** Axes restored to original set *****
 -------------------------------------------------------------------
 Center     Atomic                   Forces (Hartrees/Bohr)
 Number     Number              X              Y              Z
 -------------------------------------------------------------------
      1        6          -0.000091782   -0.000030089    0.000091349
      2        6           0.000353701   -0.000067830    0.000223132
      3        6          -0.000410139    0.000298761    0.000005979
      4        6          -0.000021308   -0.000314682   -0.000051775
      5        6           0.000193528    0.000330219   -0.000192147
      6        6          -0.000527851   -0.000135285   -0.000336087
      7        1           0.000005549   -0.000030580    0.000098987
      8        1           0.000026006   -0.000024161   -0.000037120
      9        1          -0.000047063   -0.000024607   -0.000092338
     10        1           0.000070062   -0.000111374   -0.000057288
     11        1          -0.000005142   -0.000087331    0.000117353
     12        1          -0.000010652    0.000035337    0.000010533
     13        1           0.000005817    0.000004022    0.000007309
     14        1           0.000018500    0.000092616    0.000186768
     15        1          -0.000173980    0.000032849    0.000040887
     16        6           0.000754812    0.000095813    0.000029859
     17        1          -0.000140059   -0.000063677   -0.000045401
 -------------------------------------------------------------------
 Cartesian Forces:  Max     0.000754812 RMS     0.000193058

 GradGradGradGradGradGradGradGradGradGradGradGradGradGradGradGradGradGrad
 Berny optimization.
 Using GEDIIS/GDIIS optimizer.
 FormGI is forming the generalized inverse of G from B-inverse, IUseBI=4.
 Internal  Forces:  Max     0.000337517 RMS     0.000072169
 Search for a local minimum.
 Step number   2 out of a maximum of  102
 All quantities printed in internal units (Hartrees-Bohrs-Radians)
 Mixed Optimization -- En-DIIS/RFO-DIIS
 Swapping is turned off.
 Update second derivatives using D2CorX and points    1    2
 DE= -1.61D-05 DEPred=-1.72D-05 R= 9.40D-01
 TightC=F SS=  1.41D+00  RLast= 3.73D-02 DXNew= 5.0454D-01 1.1202D-01
 Trust test= 9.40D-01 RLast= 3.73D-02 DXMaxT set to 3.00D-01
 ITU=  1  0
     Eigenvalues ---    0.00594   0.01158   0.02020   0.02146   0.02800
     Eigenvalues ---    0.03272   0.03816   0.04340   0.04558   0.05156
     Eigenvalues ---    0.05401   0.05657   0.05862   0.06203   0.06578
     Eigenvalues ---    0.06802   0.07165   0.07241   0.07275   0.07354
     Eigenvalues ---    0.08314   0.09077   0.09618   0.11029   0.11654
     Eigenvalues ---    0.13234   0.17587   0.22205   0.24327   0.24611
     Eigenvalues ---    0.25306   0.25607   0.27192   0.30380   0.34021
     Eigenvalues ---    0.34394   0.34573   0.34638   0.34698   0.34724
     Eigenvalues ---    0.34786   0.34898   0.35066   0.35497   0.50397
 En-DIIS/RFO-DIIS/Sim-DIIS IScMMF=       -3 using points:     2    1
 RFO step:  Lambda=-8.35522277D-06.
 DidBck=T Rises=F RFO-DIIS coefs:    0.76292    0.23708
 Iteration  1 RMS(Cart)=  0.00181379 RMS(Int)=  0.00000192
 Iteration  2 RMS(Cart)=  0.00000242 RMS(Int)=  0.00000059
 Iteration  3 RMS(Cart)=  0.00000000 RMS(Int)=  0.00000059
 Variable       Old X    -DE/DX   Delta X   Delta X   Delta X     New X
                                 (Linear)    (Quad)   (Total)
    R1        2.97923   0.00010  -0.00007   0.00013   0.00005   2.97928
    R2        2.96129   0.00019   0.00012   0.00080   0.00092   2.96221
    R3        2.06444  -0.00009   0.00026  -0.00077  -0.00051   2.06393
    R4        2.88802   0.00018  -0.00058   0.00159   0.00101   2.88903
    R5        2.54380  -0.00008   0.00008  -0.00045  -0.00038   2.54343
    R6        2.89312  -0.00001  -0.00070   0.00137   0.00067   2.89379
    R7        2.04875  -0.00003   0.00003  -0.00015  -0.00012   2.04863
    R8        2.85329   0.00034  -0.00017   0.00170   0.00153   2.85482
    R9        3.01863  -0.00007  -0.00027   0.00037   0.00010   3.01873
   R10        2.05596   0.00001   0.00027  -0.00052  -0.00025   2.05571
   R11        2.05884  -0.00007   0.00027  -0.00074  -0.00046   2.05838
   R12        2.88723   0.00013  -0.00067   0.00174   0.00106   2.88829
   R13        2.06183  -0.00003   0.00013  -0.00033  -0.00020   2.06163
   R14        2.06128   0.00002   0.00019  -0.00033  -0.00014   2.06114
   R15        2.06306  -0.00001   0.00019  -0.00040  -0.00021   2.06285
   R16        2.06722  -0.00010   0.00022  -0.00070  -0.00048   2.06674
   R17        2.06011  -0.00006   0.00014  -0.00045  -0.00031   2.05980
   R18        2.05732  -0.00003   0.00024  -0.00057  -0.00033   2.05699
    A1        1.96253   0.00000   0.00032  -0.00032   0.00000   1.96253
    A2        1.96693  -0.00003  -0.00054   0.00070   0.00016   1.96709
    A3        1.72796   0.00005   0.00010  -0.00023  -0.00013   1.72783
    A4        2.01231   0.00001  -0.00016  -0.00015  -0.00031   2.01201
    A5        1.69247   0.00006   0.00047   0.00077   0.00123   1.69370
    A6        2.06870  -0.00006  -0.00001  -0.00085  -0.00086   2.06785
    A7        1.85412   0.00007   0.00004  -0.00009  -0.00005   1.85408
    A8        2.12627  -0.00000  -0.00036   0.00019  -0.00018   2.12610
    A9        2.09616  -0.00011  -0.00031  -0.00058  -0.00089   2.09526
   A10        1.63320   0.00001   0.00007   0.00055   0.00062   1.63382
   A11        1.98949   0.00005   0.00049  -0.00042   0.00007   1.98956
   A12        2.00988  -0.00007   0.00011  -0.00131  -0.00119   2.00869
   A13        1.94350  -0.00003   0.00023  -0.00085  -0.00062   1.94288
   A14        1.95811  -0.00004  -0.00008  -0.00047  -0.00055   1.95756
   A15        1.91538   0.00007  -0.00068   0.00210   0.00142   1.91679
   A16        1.99169  -0.00003   0.00044  -0.00081  -0.00037   1.99132
   A17        1.88783   0.00006  -0.00012   0.00077   0.00064   1.88848
   A18        1.81670  -0.00001   0.00054  -0.00019   0.00035   1.81705
   A19        1.85963   0.00000  -0.00031   0.00016  -0.00015   1.85948
   A20        1.95260  -0.00002   0.00015  -0.00106  -0.00091   1.95169
   A21        1.90496   0.00004   0.00009   0.00100   0.00110   1.90606
   A22        1.92293  -0.00009   0.00042  -0.00223  -0.00181   1.92113
   A23        1.93610   0.00003   0.00027   0.00018   0.00045   1.93656
   A24        1.88809   0.00003  -0.00061   0.00191   0.00130   1.88939
   A25        1.69285  -0.00005  -0.00000   0.00052   0.00052   1.69337
   A26        1.99904   0.00006   0.00005   0.00060   0.00065   1.99969
   A27        1.92971  -0.00001   0.00033  -0.00132  -0.00100   1.92871
   A28        1.89968   0.00008   0.00005   0.00061   0.00066   1.90034
   A29        2.06421  -0.00012   0.00021  -0.00238  -0.00217   2.06204
   A30        1.87866   0.00004  -0.00056   0.00178   0.00123   1.87989
   A31        1.56980  -0.00011  -0.00029  -0.00029  -0.00059   1.56922
   A32        1.99896  -0.00001   0.00015  -0.00020  -0.00005   1.99891
   A33        1.98999   0.00000   0.00026  -0.00090  -0.00065   1.98935
   A34        1.97801   0.00003   0.00062  -0.00186  -0.00124   1.97677
   A35        1.98628  -0.00003   0.00072  -0.00163  -0.00091   1.98537
   A36        1.92077   0.00008  -0.00116   0.00381   0.00264   1.92341
    D1        1.26394  -0.00003  -0.00065  -0.00152  -0.00216   1.26177
    D2       -0.83859   0.00008  -0.00105   0.00172   0.00067  -0.83793
    D3       -2.92755   0.00003  -0.00045  -0.00066  -0.00111  -2.92867
    D4       -2.70897  -0.00006  -0.00107  -0.00138  -0.00245  -2.71142
    D5        1.47168   0.00006  -0.00148   0.00186   0.00038   1.47206
    D6       -0.61728   0.00000  -0.00088  -0.00052  -0.00140  -0.61868
    D7       -0.50661  -0.00012  -0.00129  -0.00219  -0.00348  -0.51008
    D8       -2.60914  -0.00000  -0.00170   0.00105  -0.00065  -2.60978
    D9        1.58509  -0.00006  -0.00110  -0.00133  -0.00242   1.58267
   D10       -0.91476  -0.00014  -0.00140  -0.00163  -0.00303  -0.91779
   D11        1.08255  -0.00005  -0.00132  -0.00044  -0.00176   1.08079
   D12       -3.07473   0.00003  -0.00177   0.00133  -0.00044  -3.07517
   D13        3.08081  -0.00010  -0.00078  -0.00219  -0.00297   3.07784
   D14       -1.20506  -0.00001  -0.00071  -0.00099  -0.00170  -1.20676
   D15        0.92084   0.00007  -0.00115   0.00077  -0.00038   0.92046
   D16        0.87899  -0.00006  -0.00101  -0.00161  -0.00262   0.87638
   D17        2.87630   0.00002  -0.00093  -0.00041  -0.00134   2.87496
   D18       -1.28098   0.00011  -0.00138   0.00136  -0.00002  -1.28100
   D19        0.94889   0.00009   0.00058   0.00122   0.00180   0.95069
   D20       -1.07183   0.00011  -0.00000   0.00350   0.00350  -1.06833
   D21        2.97690  -0.00000   0.00129  -0.00094   0.00035   2.97726
   D22       -1.04305   0.00006   0.00012   0.00142   0.00154  -1.04151
   D23       -3.06378   0.00009  -0.00046   0.00371   0.00324  -3.06054
   D24        0.98496  -0.00002   0.00083  -0.00073   0.00009   0.98505
   D25        3.07923   0.00004  -0.00003   0.00148   0.00145   3.08068
   D26        1.05850   0.00007  -0.00061   0.00376   0.00315   1.06165
   D27       -1.17595  -0.00004   0.00069  -0.00068   0.00001  -1.17594
   D28        1.63045  -0.00010  -0.00094  -0.00160  -0.00253   1.62792
   D29       -0.38216  -0.00012  -0.00178  -0.00139  -0.00317  -0.38533
   D30       -0.86017  -0.00001   0.00002  -0.00070  -0.00068  -0.86085
   D31       -2.87278  -0.00003  -0.00082  -0.00050  -0.00132  -2.87410
   D32       -0.31215   0.00010   0.00177   0.00177   0.00354  -0.30861
   D33       -2.38810   0.00003   0.00170   0.00066   0.00236  -2.38573
   D34        1.74543   0.00000   0.00226  -0.00049   0.00176   1.74719
   D35        2.19204   0.00006   0.00081   0.00123   0.00204   2.19409
   D36        0.11610  -0.00001   0.00074   0.00013   0.00087   0.11696
   D37       -2.03357  -0.00004   0.00129  -0.00103   0.00027  -2.03330
   D38       -1.19548  -0.00007  -0.00127  -0.00198  -0.00324  -1.19872
   D39        0.85840  -0.00002  -0.00084  -0.00159  -0.00243   0.85596
   D40        0.81665  -0.00009  -0.00083  -0.00277  -0.00360   0.81305
   D41        2.87053  -0.00003  -0.00040  -0.00238  -0.00279   2.86774
   D42        3.05300  -0.00002  -0.00125  -0.00135  -0.00260   3.05040
   D43       -1.17631   0.00004  -0.00082  -0.00096  -0.00179  -1.17810
   D44       -0.19132   0.00009   0.00136   0.00207   0.00344  -0.18788
   D45        1.93018   0.00002   0.00160  -0.00039   0.00121   1.93139
   D46       -2.26274   0.00003   0.00129   0.00067   0.00196  -2.26079
   D47       -2.24216   0.00005   0.00073   0.00251   0.00324  -2.23893
   D48       -0.12066  -0.00003   0.00096   0.00005   0.00101  -0.11965
   D49        1.96960  -0.00002   0.00065   0.00110   0.00176   1.97135
   D50        1.88642   0.00001   0.00150   0.00075   0.00225   1.88866
   D51       -2.27527  -0.00006   0.00174  -0.00171   0.00002  -2.27524
   D52       -0.18501  -0.00006   0.00143  -0.00066   0.00077  -0.18424
   D53        0.91796   0.00003   0.00098   0.00008   0.00105   0.91901
   D54        2.95748  -0.00002   0.00114  -0.00069   0.00045   2.95793
   D55       -1.11339   0.00009   0.00068   0.00158   0.00226  -1.11113
   D56       -1.20637   0.00004   0.00023   0.00074   0.00098  -1.20539
   D57        0.83315  -0.00001   0.00040  -0.00003   0.00037   0.83352
   D58        3.04547   0.00010  -0.00006   0.00225   0.00218   3.04765
         Item               Value     Threshold  Converged?
 Maximum Force            0.000338     0.000450     YES
 RMS     Force            0.000072     0.000300     YES
 Maximum Displacement     0.005960     0.001800     NO 
 RMS     Displacement     0.001814     0.001200     NO 
 Predicted change in Energy=-4.178328D-06
 GradGradGradGradGradGradGradGradGradGradGradGradGradGradGradGradGradGrad

                          Input orientation:                          
 ---------------------------------------------------------------------
 Center     Atomic      Atomic             Coordinates (Angstroms)
 Number     Number       Type             X           Y           Z
 ---------------------------------------------------------------------
      1          6           0        0.445402   -0.129861   -0.945116
      2          6           0       -0.589088   -1.189521    0.842632
      3          6           0       -0.450142    1.197718    1.031473
      4          6           0        0.196679   -0.157015    1.200420
      5          6           0       -0.447450    1.112268   -0.563678
      6          6           0       -0.256407   -1.493495   -0.620886
      7          1           0        0.870909   -0.051149   -1.947920
      8          1           0       -1.609226   -1.281259    1.197804
      9          1           0       -1.463519    1.255947    1.422704
     10          1           0        0.136561    2.038708    1.398863
     11          1           0       -1.467997    1.007401   -0.934748
     12          1           0       -0.015446    2.012835   -1.001855
     13          1           0       -1.186251   -1.666384   -1.165968
     14          1           0        0.414845   -2.330139   -0.834337
     15          1           0        1.991132    0.789163    0.349145
     16          6           0        1.395236   -0.118426    0.252774
     17          1           0        2.034760   -0.996789    0.318693
 ---------------------------------------------------------------------
                    Distance matrix (angstroms):
                    1          2          3          4          5
     1  C    0.000000
     2  C    2.321442   0.000000
     3  C    2.543889   2.398724   0.000000
     4  C    2.160076   1.345923   1.510703   0.000000
     5  C    1.576567   2.701111   1.597441   2.266721   0.000000
     6  C    1.567533   1.531327   3.163931   2.304045   2.613384
     7  H    1.092185   3.348830   3.490220   3.221466   2.237798
     8  H    3.184230   1.084087   2.741617   2.127257   3.190848
     9  H    3.342307   2.661095   1.087835   2.191376   2.235789
    10  H    3.208163   3.355208   1.089247   2.205492   2.247427
    11  H    2.225886   2.959396   2.222223   2.947194   1.090966
    12  H    2.192429   3.739823   2.233338   3.098913   1.090709
    13  H    2.252104   2.149064   3.684249   3.128975   2.937600
    14  H    2.203277   2.262988   4.083531   2.985013   3.559070
    15  H    2.215626   3.288808   2.567550   2.199997   2.623800
    16  C    1.528808   2.330819   2.396670   1.528418   2.361502
    17  H    2.207903   2.682579   3.390967   2.204814   3.374621
                    6          7          8          9         10
     6  C    0.000000
     7  H    2.261022   0.000000
     8  H    2.276576   4.190444   0.000000
     9  H    3.632191   4.303389   2.551317   0.000000
    10  H    4.087820   4.013444   3.756378   1.781443   0.000000
    11  H    2.796594   2.759987   3.131403   2.370522   3.013958
    12  H    3.535187   2.437354   4.269623   2.923744   2.405664
    13  H    1.091611   2.729898   2.432005   3.913837   4.696371
    14  H    1.093669   2.577180   3.053949   4.634921   4.914412
    15  H    3.347077   2.690266   4.239038   3.647606   2.470365
    16  C    2.319918   2.263294   3.357387   3.380845   2.747910
    17  H    2.525663   2.717779   3.759307   4.304836   3.739541
                   11         12         13         14         15
    11  H    0.000000
    12  H    1.767853   0.000000
    13  H    2.698512   3.864502   0.000000
    14  H    3.833321   4.367452   1.764669   0.000000
    15  H    3.696158   2.710890   4.291975   3.689900   0.000000
    16  C    3.297847   2.847172   3.327623   2.652292   1.089999
    17  H    4.225777   3.873632   3.609361   2.394040   1.786745
                   16         17
    16  C    0.000000
    17  H    1.088512   0.000000
 Stoichiometry    C7H10
 Framework group  C1[X(C7H10)]
 Deg. of freedom    45
 Full point group                 C1      NOp   1
 Largest Abelian subgroup         C1      NOp   1
 Largest concise Abelian subgroup C1      NOp   1
                         Standard orientation:                         
 ---------------------------------------------------------------------
 Center     Atomic      Atomic             Coordinates (Angstroms)
 Number     Number       Type             X           Y           Z
 ---------------------------------------------------------------------
      1          6           0       -0.455443   -1.036591   -0.138694
      2          6           0       -0.729381    1.268444   -0.109297
      3          6           0        1.551172    0.525675   -0.073961
      4          6           0        0.273294    0.827816    0.673007
      5          6           0        0.930054   -0.737610   -0.829036
      6          6           0       -1.545273    0.031774   -0.496504
      7          1           0       -0.767294   -2.077111   -0.252422
      8          1           0       -0.585974    2.070086   -0.824873
      9          1           0        1.846258    1.301179   -0.777454
     10          1           0        2.399308    0.253491    0.552969
     11          1           0        0.814942   -0.519307   -1.891721
     12          1           0        1.577168   -1.609728   -0.727548
     13          1           0       -1.792641    0.089948   -1.558125
     14          1           0       -2.471187   -0.167425    0.050412
     15          1           0        0.677767   -1.038596    1.765204
     16          6           0       -0.139728   -0.519445    1.264922
     17          1           0       -1.006512   -0.462915    1.920931
 ---------------------------------------------------------------------
 Rotational constants (GHZ):           4.2294229           3.3014274           2.9606734
 Standard basis: def2TZVP (5D, 7F)
 There are   312 symmetry adapted cartesian basis functions of A   symmetry.
 There are   277 symmetry adapted basis functions of A   symmetry.
   277 basis functions,   437 primitive gaussians,   312 cartesian basis functions
    26 alpha electrons       26 beta electrons
       nuclear repulsion energy       308.5728040924 Hartrees.
 NAtoms=   17 NActive=   17 NUniq=   17 SFac= 1.00D+00 NAtFMM=   60 NAOKFM=F Big=F
 Integral buffers will be    131072 words long.
 Raffenetti 2 integral format.
 Two-electron integral symmetry is turned on.
 One-electron integrals computed using PRISM.
   1 Symmetry operations used in ECPInt.
 ECPInt:  NShTT=    6903 NPrTT=   20284 LenC2=    6878 LenP2D=   17094.
 LDataN:  DoStor=T MaxTD1= 6 Len=  172
 NBasis=   277 RedAO= T EigKep=  4.54D-05  NBF=   277
 NBsUse=   277 1.00D-06 EigRej= -1.00D+00 NBFU=   277
 Initial guess from the checkpoint file:  "abo221-11.chk"
 B after Tr=    -0.000000    0.000000    0.000000
         Rot=    1.000000    0.000218    0.000142   -0.000938 Ang=   0.11 deg.
 Requested convergence on RMS density matrix=1.00D-08 within 128 cycles.
 Requested convergence on MAX density matrix=1.00D-06.
 Requested convergence on             energy=1.00D-06.
 No special actions if energy rises.
 SCF Done:  E(RM062X) =  -272.616887517     A.U. after    8 cycles
            NFock=  8  Conv=0.85D-08     -V/T= 2.0052
   1 Symmetry operations used in ECPInt.
 ECPInt:  NShTT=    6903 NPrTT=   20284 LenC2=    6878 LenP2D=   17094.
 LDataN:  DoStor=T MaxTD1= 7 Len=  274
 Calling FoFJK, ICntrl=      2127 FMM=F ISym2X=0 I1Cent= 0 IOpClX= 0 NMat=1 NMatS=1 NMatT=0.
 ***** Axes restored to original set *****
 -------------------------------------------------------------------
 Center     Atomic                   Forces (Hartrees/Bohr)
 Number     Number              X              Y              Z
 -------------------------------------------------------------------
      1        6          -0.000102076    0.000069728    0.000348215
      2        6           0.000019641    0.000023977   -0.000200849
      3        6           0.000126265   -0.000006714   -0.000023635
      4        6           0.000018548    0.000083700   -0.000088852
      5        6          -0.000045148   -0.000174872    0.000056432
      6        6           0.000133906    0.000053458    0.000052024
      7        1           0.000020498   -0.000005576   -0.000077756
      8        1          -0.000031947    0.000013386   -0.000003718
      9        1          -0.000038356    0.000007875    0.000033358
     10        1           0.000034743    0.000087835    0.000034928
     11        1          -0.000033847    0.000036343   -0.000061629
     12        1          -0.000014390    0.000007675    0.000001004
     13        1          -0.000004207    0.000010738    0.000003973
     14        1           0.000036332   -0.000086678   -0.000024566
     15        1           0.000016842   -0.000012019   -0.000040747
     16        6          -0.000189930   -0.000086166   -0.000006939
     17        1           0.000053127   -0.000022688   -0.000001242
 -------------------------------------------------------------------
 Cartesian Forces:  Max     0.000348215 RMS     0.000083374

 GradGradGradGradGradGradGradGradGradGradGradGradGradGradGradGradGradGrad
 Berny optimization.
 Using GEDIIS/GDIIS optimizer.
 FormGI is forming the generalized inverse of G from B-inverse, IUseBI=4.
 Internal  Forces:  Max     0.000124929 RMS     0.000038040
 Search for a local minimum.
 Step number   3 out of a maximum of  102
 All quantities printed in internal units (Hartrees-Bohrs-Radians)
 Mixed Optimization -- En-DIIS/RFO-DIIS
 Swapping is turned off.
 Update second derivatives using D2CorX and points    1    2    3
 DE= -2.47D-06 DEPred=-4.18D-06 R= 5.91D-01
 TightC=F SS=  1.41D+00  RLast= 1.70D-02 DXNew= 5.0454D-01 5.1009D-02
 Trust test= 5.91D-01 RLast= 1.70D-02 DXMaxT set to 3.00D-01
 ITU=  1  1  0
     Eigenvalues ---    0.00608   0.01162   0.02030   0.02160   0.02855
     Eigenvalues ---    0.03502   0.03796   0.04141   0.04592   0.05161
     Eigenvalues ---    0.05514   0.05605   0.06092   0.06201   0.06618
     Eigenvalues ---    0.06814   0.07153   0.07240   0.07328   0.07449
     Eigenvalues ---    0.08321   0.09137   0.09708   0.11285   0.11647
     Eigenvalues ---    0.13242   0.17872   0.22232   0.24347   0.24610
     Eigenvalues ---    0.25291   0.26197   0.28117   0.30289   0.34347
     Eigenvalues ---    0.34404   0.34580   0.34660   0.34692   0.34743
     Eigenvalues ---    0.34892   0.34982   0.35206   0.35519   0.50365
 En-DIIS/RFO-DIIS/Sim-DIIS IScMMF=       -3 using points:     3    2    1
 RFO step:  Lambda=-1.44678157D-06.
 DidBck=T Rises=F RFO-DIIS coefs:    0.72388    0.35665   -0.08053
 Iteration  1 RMS(Cart)=  0.00085234 RMS(Int)=  0.00000036
 Iteration  2 RMS(Cart)=  0.00000044 RMS(Int)=  0.00000017
 Variable       Old X    -DE/DX   Delta X   Delta X   Delta X     New X
                                 (Linear)    (Quad)   (Total)
    R1        2.97928  -0.00004   0.00001  -0.00007  -0.00005   2.97923
    R2        2.96221  -0.00010  -0.00030  -0.00008  -0.00037   2.96184
    R3        2.06393   0.00008   0.00005   0.00014   0.00019   2.06412
    R4        2.88903  -0.00012  -0.00008  -0.00026  -0.00035   2.88868
    R5        2.54343   0.00001   0.00008   0.00003   0.00010   2.54353
    R6        2.89379  -0.00012   0.00005  -0.00042  -0.00036   2.89343
    R7        2.04863   0.00003   0.00002   0.00003   0.00005   2.04868
    R8        2.85482  -0.00002  -0.00036   0.00028  -0.00009   2.85473
    R9        3.01873  -0.00003   0.00006  -0.00026  -0.00019   3.01853
   R10        2.05571   0.00005  -0.00002   0.00017   0.00014   2.05585
   R11        2.05838   0.00010   0.00003   0.00019   0.00023   2.05861
   R12        2.88829  -0.00011  -0.00006  -0.00027  -0.00033   2.88796
   R13        2.06163   0.00005   0.00001   0.00010   0.00011   2.06174
   R14        2.06114   0.00000  -0.00003   0.00007   0.00004   2.06118
   R15        2.06285  -0.00000  -0.00000   0.00004   0.00003   2.06288
   R16        2.06674   0.00009   0.00006   0.00015   0.00021   2.06694
   R17        2.05980  -0.00000   0.00004  -0.00003   0.00001   2.05981
   R18        2.05699   0.00005   0.00001   0.00012   0.00013   2.05712
    A1        1.96253   0.00005  -0.00011   0.00030   0.00019   1.96272
    A2        1.96709  -0.00001   0.00014  -0.00026  -0.00012   1.96697
    A3        1.72783   0.00003   0.00000   0.00052   0.00052   1.72835
    A4        2.01201  -0.00004   0.00014  -0.00038  -0.00024   2.01177
    A5        1.69370  -0.00000  -0.00050   0.00027  -0.00023   1.69347
    A6        2.06785  -0.00001   0.00024  -0.00026  -0.00002   2.06783
    A7        1.85408   0.00002  -0.00000   0.00017   0.00017   1.85425
    A8        2.12610  -0.00001   0.00017  -0.00012   0.00005   2.12615
    A9        2.09526  -0.00000   0.00035  -0.00028   0.00008   2.09534
   A10        1.63382  -0.00005  -0.00020  -0.00022  -0.00041   1.63341
   A11        1.98956   0.00001  -0.00018   0.00022   0.00003   1.98960
   A12        2.00869   0.00003   0.00029  -0.00002   0.00027   2.00896
   A13        1.94288  -0.00000   0.00009  -0.00007   0.00002   1.94290
   A14        1.95756   0.00004   0.00018   0.00001   0.00019   1.95776
   A15        1.91679  -0.00002  -0.00016   0.00004  -0.00012   1.91667
   A16        1.99132   0.00003  -0.00005   0.00035   0.00030   1.99163
   A17        1.88848  -0.00006  -0.00014  -0.00015  -0.00028   1.88819
   A18        1.81705   0.00004  -0.00028   0.00033   0.00005   1.81711
   A19        1.85948  -0.00000   0.00015  -0.00022  -0.00008   1.85941
   A20        1.95169   0.00000   0.00020   0.00006   0.00026   1.95195
   A21        1.90606   0.00000  -0.00033   0.00022  -0.00012   1.90594
   A22        1.92113   0.00005   0.00036   0.00010   0.00045   1.92158
   A23        1.93656  -0.00003  -0.00022   0.00002  -0.00019   1.93636
   A24        1.88939  -0.00002  -0.00015  -0.00017  -0.00033   1.88907
   A25        1.69337  -0.00004  -0.00014  -0.00045  -0.00059   1.69277
   A26        1.99969  -0.00001  -0.00019   0.00013  -0.00006   1.99963
   A27        1.92871   0.00004   0.00016   0.00026   0.00042   1.92913
   A28        1.90034  -0.00001  -0.00020   0.00016  -0.00004   1.90030
   A29        2.06204   0.00003   0.00053  -0.00029   0.00024   2.06228
   A30        1.87989  -0.00001  -0.00015   0.00014  -0.00001   1.87988
   A31        1.56922  -0.00001   0.00026  -0.00053  -0.00027   1.56895
   A32        1.99891  -0.00001  -0.00004  -0.00010  -0.00013   1.99878
   A33        1.98935   0.00000   0.00009   0.00001   0.00010   1.98945
   A34        1.97677  -0.00001   0.00013   0.00015   0.00028   1.97705
   A35        1.98537   0.00004   0.00001   0.00033   0.00033   1.98571
   A36        1.92341  -0.00001  -0.00033   0.00007  -0.00026   1.92315
    D1        1.26177   0.00006   0.00082   0.00059   0.00141   1.26318
    D2       -0.83793   0.00000   0.00017   0.00058   0.00076  -0.83717
    D3       -2.92867   0.00002   0.00046   0.00061   0.00107  -2.92759
    D4       -2.71142   0.00003   0.00104   0.00009   0.00114  -2.71029
    D5        1.47206  -0.00002   0.00040   0.00008   0.00048   1.47254
    D6       -0.61868  -0.00000   0.00068   0.00011   0.00080  -0.61788
    D7       -0.51008   0.00004   0.00140  -0.00001   0.00138  -0.50870
    D8       -2.60978  -0.00002   0.00075  -0.00003   0.00073  -2.60905
    D9        1.58267  -0.00000   0.00104   0.00001   0.00105   1.58371
   D10       -0.91779   0.00002   0.00131  -0.00057   0.00075  -0.91705
   D11        1.08079  -0.00002   0.00094  -0.00059   0.00035   1.08114
   D12       -3.07517  -0.00001   0.00072  -0.00010   0.00062  -3.07455
   D13        3.07784   0.00003   0.00109  -0.00013   0.00096   3.07880
   D14       -1.20676  -0.00001   0.00071  -0.00014   0.00056  -1.20620
   D15        0.92046  -0.00000   0.00050   0.00034   0.00084   0.92129
   D16        0.87638   0.00007   0.00106   0.00019   0.00126   0.87764
   D17        2.87496   0.00002   0.00069   0.00017   0.00086   2.87582
   D18       -1.28100   0.00003   0.00048   0.00066   0.00113  -1.27987
   D19        0.95069  -0.00003  -0.00069  -0.00003  -0.00072   0.94997
   D20       -1.06833  -0.00001  -0.00097   0.00010  -0.00087  -1.06921
   D21        2.97726   0.00002  -0.00054   0.00007  -0.00046   2.97679
   D22       -1.04151  -0.00008  -0.00047  -0.00051  -0.00097  -1.04249
   D23       -3.06054  -0.00007  -0.00074  -0.00038  -0.00112  -3.06166
   D24        0.98505  -0.00004  -0.00031  -0.00040  -0.00071   0.98434
   D25        3.08068  -0.00002  -0.00039  -0.00010  -0.00049   3.08018
   D26        1.06165  -0.00000  -0.00066   0.00002  -0.00064   1.06101
   D27       -1.17594   0.00002  -0.00023   0.00000  -0.00023  -1.17618
   D28        1.62792   0.00005   0.00102  -0.00010   0.00092   1.62884
   D29       -0.38533   0.00002   0.00148  -0.00062   0.00087  -0.38446
   D30       -0.86085   0.00003   0.00018   0.00031   0.00049  -0.86036
   D31       -2.87410   0.00000   0.00064  -0.00021   0.00043  -2.87367
   D32       -0.30861  -0.00004  -0.00158   0.00035  -0.00122  -0.30983
   D33       -2.38573  -0.00000  -0.00123   0.00036  -0.00087  -2.38660
   D34        1.74719  -0.00000  -0.00125   0.00024  -0.00101   1.74618
   D35        2.19409  -0.00003  -0.00084   0.00003  -0.00081   2.19327
   D36        0.11696   0.00001  -0.00049   0.00003  -0.00046   0.11650
   D37       -2.03330   0.00001  -0.00051  -0.00008  -0.00060  -2.03390
   D38       -1.19872   0.00006   0.00133   0.00012   0.00145  -1.19728
   D39        0.85596   0.00003   0.00096   0.00034   0.00130   0.85726
   D40        0.81305   0.00003   0.00127  -0.00001   0.00127   0.81432
   D41        2.86774  -0.00000   0.00091   0.00021   0.00111   2.86885
   D42        3.05040   0.00003   0.00114   0.00023   0.00137   3.05178
   D43       -1.17810   0.00000   0.00077   0.00045   0.00122  -1.17687
   D44       -0.18788  -0.00003  -0.00141  -0.00008  -0.00149  -0.18937
   D45        1.93139   0.00000  -0.00088  -0.00008  -0.00096   1.93043
   D46       -2.26079  -0.00001  -0.00098  -0.00022  -0.00120  -2.26199
   D47       -2.23893  -0.00001  -0.00114  -0.00020  -0.00134  -2.24027
   D48       -0.11965   0.00002  -0.00061  -0.00020  -0.00081  -0.12046
   D49        1.97135   0.00001  -0.00071  -0.00034  -0.00105   1.97031
   D50        1.88866  -0.00001  -0.00113  -0.00021  -0.00134   1.88732
   D51       -2.27524   0.00002  -0.00060  -0.00021  -0.00081  -2.27605
   D52       -0.18424   0.00000  -0.00070  -0.00035  -0.00105  -0.18529
   D53        0.91901   0.00001  -0.00062   0.00049  -0.00013   0.91888
   D54        2.95793  -0.00001  -0.00051   0.00016  -0.00035   2.95758
   D55       -1.11113   0.00000  -0.00085   0.00068  -0.00018  -1.11130
   D56       -1.20539  -0.00002  -0.00035  -0.00002  -0.00037  -1.20577
   D57        0.83352  -0.00003  -0.00024  -0.00035  -0.00059   0.83293
   D58        3.04765  -0.00002  -0.00058   0.00016  -0.00042   3.04723
         Item               Value     Threshold  Converged?
 Maximum Force            0.000125     0.000450     YES
 RMS     Force            0.000038     0.000300     YES
 Maximum Displacement     0.002973     0.001800     NO 
 RMS     Displacement     0.000852     0.001200     YES
 Predicted change in Energy=-7.216836D-07
 GradGradGradGradGradGradGradGradGradGradGradGradGradGradGradGradGradGrad

                          Input orientation:                          
 ---------------------------------------------------------------------
 Center     Atomic      Atomic             Coordinates (Angstroms)
 Number     Number       Type             X           Y           Z
 ---------------------------------------------------------------------
      1          6           0        0.445246   -0.129749   -0.944695
      2          6           0       -0.589623   -1.189129    0.841828
      3          6           0       -0.449599    1.198205    1.031730
      4          6           0        0.196356   -0.156941    1.200273
      5          6           0       -0.448218    1.111909   -0.563274
      6          6           0       -0.255767   -1.493716   -0.621094
      7          1           0        0.870772   -0.050665   -1.947571
      8          1           0       -1.610091   -1.280501    1.196231
      9          1           0       -1.462695    1.257239    1.423777
     10          1           0        0.137904    2.039087    1.398445
     11          1           0       -1.468937    1.006596   -0.933921
     12          1           0       -0.016962    2.012537   -1.002112
     13          1           0       -1.185180   -1.667095   -1.166790
     14          1           0        0.416003   -2.330260   -0.833873
     15          1           0        1.991326    0.788563    0.349223
     16          6           0        1.395013   -0.118778    0.253017
     17          1           0        2.034449   -0.997302    0.318807
 ---------------------------------------------------------------------
                    Distance matrix (angstroms):
                    1          2          3          4          5
     1  C    0.000000
     2  C    2.320540   0.000000
     3  C    2.543712   2.398965   0.000000
     4  C    2.159531   1.345978   1.510658   0.000000
     5  C    1.576539   2.699830   1.597338   2.266176   0.000000
     6  C    1.567336   1.531135   3.164781   2.304075   2.613362
     7  H    1.092285   3.348074   3.489884   3.221033   2.237764
     8  H    3.183112   1.084115   2.741858   2.127359   3.188955
     9  H    3.342699   2.661885   1.087910   2.191417   2.235768
    10  H    3.207588   3.355667   1.089368   2.205726   2.247563
    11  H    2.226094   2.957649   2.222509   2.946490   1.091026
    12  H    2.192333   3.738813   2.233120   3.098812   1.090729
    13  H    2.251898   2.148881   3.685718   3.129248   2.937722
    14  H    2.203493   2.263059   4.084092   2.984847   3.559302
    15  H    2.215375   3.288650   2.567438   2.200041   2.624610
    16  C    1.528625   2.330478   2.396546   1.528243   2.361868
    17  H    2.207862   2.682555   3.391019   2.204943   3.374978
                    6          7          8          9         10
     6  C    0.000000
     7  H    2.260759   0.000000
     8  H    2.276472   4.189352   0.000000
     9  H    3.633996   4.303681   2.552181   0.000000
    10  H    4.088302   4.012478   3.757132   1.781529   0.000000
    11  H    2.796642   2.760349   3.128624   2.370992   3.014616
    12  H    3.534970   2.436958   4.267888   2.923278   2.405694
    13  H    1.091629   2.729360   2.431846   3.916603   4.697528
    14  H    1.093780   2.577536   3.054238   4.636446   4.914446
    15  H    3.346601   2.689834   4.238944   3.647545   2.469788
    16  C    2.319397   2.263196   3.357067   3.380916   2.747492
    17  H    2.524863   2.717855   3.759355   4.305105   3.739273
                   11         12         13         14         15
    11  H    0.000000
    12  H    1.767710   0.000000
    13  H    2.698772   3.864135   0.000000
    14  H    3.833747   4.367567   1.764768   0.000000
    15  H    3.696947   2.712460   4.291706   3.688958   0.000000
    16  C    3.298106   2.848074   3.327242   2.651499   1.090005
    17  H    4.225950   3.874564   3.608550   2.392659   1.786644
                   16         17
    16  C    0.000000
    17  H    1.088582   0.000000
 Stoichiometry    C7H10
 Framework group  C1[X(C7H10)]
 Deg. of freedom    45
 Full point group                 C1      NOp   1
 Largest Abelian subgroup         C1      NOp   1
 Largest concise Abelian subgroup C1      NOp   1
                         Standard orientation:                         
 ---------------------------------------------------------------------
 Center     Atomic      Atomic             Coordinates (Angstroms)
 Number     Number       Type             X           Y           Z
 ---------------------------------------------------------------------
      1          6           0       -0.455859   -1.035904   -0.139093
      2          6           0       -0.728450    1.268380   -0.109515
      3          6           0        1.551966    0.524464   -0.073041
      4          6           0        0.273829    0.827275    0.673122
      5          6           0        0.929465   -0.737025   -0.829762
      6          6           0       -1.545611    0.032556   -0.495988
      7          1           0       -0.768044   -2.076368   -0.253383
      8          1           0       -0.584401    2.069686   -0.825380
      9          1           0        1.848561    1.300371   -0.775570
     10          1           0        2.399497    0.250548    0.554162
     11          1           0        0.814265   -0.517550   -1.892259
     12          1           0        1.575936   -1.609805   -0.729660
     13          1           0       -1.793628    0.090875   -1.557468
     14          1           0       -2.471398   -0.166060    0.051575
     15          1           0        0.676483   -1.039753    1.765027
     16          6           0       -0.140337   -0.519595    1.264675
     17          1           0       -1.007288   -0.462845    1.920563
 ---------------------------------------------------------------------
 Rotational constants (GHZ):           4.2314411           3.3007108           2.9611649
 Standard basis: def2TZVP (5D, 7F)
 There are   312 symmetry adapted cartesian basis functions of A   symmetry.
 There are   277 symmetry adapted basis functions of A   symmetry.
   277 basis functions,   437 primitive gaussians,   312 cartesian basis functions
    26 alpha electrons       26 beta electrons
       nuclear repulsion energy       308.5904560532 Hartrees.
 NAtoms=   17 NActive=   17 NUniq=   17 SFac= 1.00D+00 NAtFMM=   60 NAOKFM=F Big=F
 Integral buffers will be    131072 words long.
 Raffenetti 2 integral format.
 Two-electron integral symmetry is turned on.
 One-electron integrals computed using PRISM.
   1 Symmetry operations used in ECPInt.
 ECPInt:  NShTT=    6903 NPrTT=   20284 LenC2=    6878 LenP2D=   17094.
 LDataN:  DoStor=T MaxTD1= 6 Len=  172
 NBasis=   277 RedAO= T EigKep=  4.54D-05  NBF=   277
 NBsUse=   277 1.00D-06 EigRej= -1.00D+00 NBFU=   277
 Initial guess from the checkpoint file:  "abo221-11.chk"
 B after Tr=    -0.000000    0.000000    0.000000
         Rot=    1.000000   -0.000215    0.000021    0.000298 Ang=  -0.04 deg.
 Requested convergence on RMS density matrix=1.00D-08 within 128 cycles.
 Requested convergence on MAX density matrix=1.00D-06.
 Requested convergence on             energy=1.00D-06.
 No special actions if energy rises.
 SCF Done:  E(RM062X) =  -272.616888219     A.U. after    8 cycles
            NFock=  8  Conv=0.25D-08     -V/T= 2.0052
   1 Symmetry operations used in ECPInt.
 ECPInt:  NShTT=    6903 NPrTT=   20284 LenC2=    6878 LenP2D=   17094.
 LDataN:  DoStor=T MaxTD1= 7 Len=  274
 Calling FoFJK, ICntrl=      2127 FMM=F ISym2X=0 I1Cent= 0 IOpClX= 0 NMat=1 NMatS=1 NMatT=0.
 ***** Axes restored to original set *****
 -------------------------------------------------------------------
 Center     Atomic                   Forces (Hartrees/Bohr)
 Number     Number              X              Y              Z
 -------------------------------------------------------------------
      1        6          -0.000010784    0.000007378    0.000023157
      2        6           0.000021148    0.000000267    0.000018881
      3        6          -0.000010057   -0.000028613   -0.000011641
      4        6          -0.000013817   -0.000002064    0.000013784
      5        6           0.000052986   -0.000020775    0.000004444
      6        6          -0.000017231    0.000018315    0.000007234
      7        1           0.000014687    0.000006835   -0.000035917
      8        1          -0.000008107    0.000005420    0.000002832
      9        1          -0.000001534    0.000002417    0.000011011
     10        1           0.000010637   -0.000001335    0.000010178
     11        1          -0.000000866   -0.000001625   -0.000009587
     12        1          -0.000008615    0.000006704   -0.000014643
     13        1           0.000005390   -0.000000372   -0.000000066
     14        1           0.000005231   -0.000009147   -0.000001275
     15        1           0.000002959   -0.000002777   -0.000010329
     16        6          -0.000042953    0.000014346   -0.000000974
     17        1           0.000000925    0.000005025   -0.000007089
 -------------------------------------------------------------------
 Cartesian Forces:  Max     0.000052986 RMS     0.000015160

 GradGradGradGradGradGradGradGradGradGradGradGradGradGradGradGradGradGrad
 Berny optimization.
 Using GEDIIS/GDIIS optimizer.
 FormGI is forming the generalized inverse of G from B-inverse, IUseBI=4.
 Internal  Forces:  Max     0.000039251 RMS     0.000007991
 Search for a local minimum.
 Step number   4 out of a maximum of  102
 All quantities printed in internal units (Hartrees-Bohrs-Radians)
 Mixed Optimization -- En-DIIS/RFO-DIIS
 Swapping is turned off.
 Update second derivatives using D2CorX and points    1    2    3    4
 DE= -7.01D-07 DEPred=-7.22D-07 R= 9.72D-01
 Trust test= 9.72D-01 RLast= 7.29D-03 DXMaxT set to 3.00D-01
 ITU=  0  1  1  0
     Eigenvalues ---    0.00636   0.01176   0.02041   0.02170   0.02862
     Eigenvalues ---    0.03511   0.03818   0.04406   0.04640   0.05155
     Eigenvalues ---    0.05514   0.05575   0.06061   0.06394   0.06648
     Eigenvalues ---    0.06824   0.07175   0.07237   0.07330   0.07502
     Eigenvalues ---    0.08370   0.09182   0.09743   0.11401   0.11716
     Eigenvalues ---    0.13233   0.18095   0.22228   0.24239   0.24637
     Eigenvalues ---    0.25320   0.26052   0.27856   0.30796   0.33991
     Eigenvalues ---    0.34418   0.34529   0.34666   0.34679   0.34742
     Eigenvalues ---    0.34852   0.34999   0.35176   0.35493   0.50330
 En-DIIS/RFO-DIIS/Sim-DIIS IScMMF=       -3 using points:     4    3    2    1
 RFO step:  Lambda=-4.71801644D-08.
 DidBck=F Rises=F RFO-DIIS coefs:    0.88408    0.07735    0.03792    0.00066
 Iteration  1 RMS(Cart)=  0.00008236 RMS(Int)=  0.00000002
 Iteration  2 RMS(Cart)=  0.00000000 RMS(Int)=  0.00000002
 Variable       Old X    -DE/DX   Delta X   Delta X   Delta X     New X
                                 (Linear)    (Quad)   (Total)
    R1        2.97923  -0.00003   0.00000  -0.00013  -0.00012   2.97910
    R2        2.96184   0.00000   0.00001  -0.00001   0.00000   2.96184
    R3        2.06412   0.00004  -0.00000   0.00011   0.00011   2.06423
    R4        2.88868  -0.00002  -0.00000  -0.00009  -0.00010   2.88859
    R5        2.54353  -0.00002   0.00000  -0.00003  -0.00003   2.54350
    R6        2.89343   0.00001   0.00001  -0.00001   0.00001   2.89343
    R7        2.04868   0.00001  -0.00000   0.00002   0.00002   2.04870
    R8        2.85473  -0.00002  -0.00005  -0.00002  -0.00007   2.85466
    R9        3.01853   0.00002   0.00002   0.00005   0.00007   3.01860
   R10        2.05585   0.00001  -0.00001   0.00003   0.00002   2.05587
   R11        2.05861   0.00001  -0.00001   0.00004   0.00003   2.05864
   R12        2.88796  -0.00000  -0.00000  -0.00001  -0.00001   2.88795
   R13        2.06174   0.00000  -0.00000   0.00002   0.00002   2.06176
   R14        2.06118   0.00001   0.00000   0.00002   0.00002   2.06120
   R15        2.06288  -0.00000   0.00000  -0.00001  -0.00001   2.06287
   R16        2.06694   0.00001  -0.00001   0.00004   0.00004   2.06698
   R17        2.05981  -0.00000   0.00001  -0.00001  -0.00000   2.05981
   R18        2.05712  -0.00000  -0.00000  -0.00000  -0.00000   2.05712
    A1        1.96272  -0.00000  -0.00002   0.00004   0.00002   1.96273
    A2        1.96697  -0.00000   0.00001  -0.00002  -0.00001   1.96696
    A3        1.72835  -0.00001  -0.00006  -0.00003  -0.00009   1.72826
    A4        2.01177   0.00001   0.00004   0.00001   0.00005   2.01182
    A5        1.69347  -0.00000  -0.00002   0.00001  -0.00001   1.69346
    A6        2.06783   0.00000   0.00004  -0.00001   0.00002   2.06785
    A7        1.85425  -0.00000  -0.00002   0.00000  -0.00001   1.85423
    A8        2.12615  -0.00000   0.00000  -0.00006  -0.00006   2.12609
    A9        2.09534   0.00000   0.00002  -0.00004  -0.00001   2.09533
   A10        1.63341   0.00000   0.00002   0.00000   0.00002   1.63343
   A11        1.98960  -0.00000  -0.00001   0.00000  -0.00000   1.98960
   A12        2.00896  -0.00001   0.00002  -0.00013  -0.00011   2.00884
   A13        1.94290   0.00001   0.00002   0.00008   0.00010   1.94300
   A14        1.95776  -0.00000  -0.00000   0.00004   0.00004   1.95780
   A15        1.91667  -0.00000  -0.00004   0.00001  -0.00003   1.91664
   A16        1.99163   0.00000  -0.00002   0.00002  -0.00000   1.99163
   A17        1.88819   0.00000   0.00001  -0.00001  -0.00000   1.88819
   A18        1.81711  -0.00001  -0.00002  -0.00004  -0.00006   1.81704
   A19        1.85941   0.00000   0.00001   0.00001   0.00002   1.85943
   A20        1.95195  -0.00000   0.00001  -0.00009  -0.00008   1.95187
   A21        1.90594  -0.00000  -0.00003   0.00007   0.00004   1.90598
   A22        1.92158   0.00000   0.00002   0.00001   0.00003   1.92161
   A23        1.93636   0.00001   0.00001   0.00009   0.00010   1.93646
   A24        1.88907  -0.00001  -0.00001  -0.00009  -0.00011   1.88896
   A25        1.69277   0.00001   0.00005   0.00002   0.00007   1.69284
   A26        1.99963  -0.00000  -0.00002  -0.00001  -0.00003   1.99960
   A27        1.92913  -0.00000  -0.00001   0.00001   0.00000   1.92913
   A28        1.90030   0.00000  -0.00002   0.00004   0.00002   1.90031
   A29        2.06228  -0.00000   0.00006  -0.00007  -0.00001   2.06227
   A30        1.87988  -0.00000  -0.00005   0.00001  -0.00004   1.87984
   A31        1.56895   0.00001   0.00005   0.00005   0.00010   1.56904
   A32        1.99878  -0.00001   0.00002  -0.00010  -0.00008   1.99870
   A33        1.98945  -0.00001   0.00001  -0.00006  -0.00005   1.98940
   A34        1.97705   0.00000   0.00002   0.00006   0.00008   1.97713
   A35        1.98571  -0.00000  -0.00000   0.00005   0.00005   1.98575
   A36        1.92315   0.00000  -0.00007   0.00001  -0.00007   1.92308
    D1        1.26318  -0.00001  -0.00008  -0.00007  -0.00016   1.26303
    D2       -0.83717  -0.00001  -0.00012  -0.00005  -0.00016  -0.83734
    D3       -2.92759  -0.00000  -0.00008   0.00008  -0.00000  -2.92760
    D4       -2.71029  -0.00000  -0.00004  -0.00004  -0.00008  -2.71036
    D5        1.47254  -0.00000  -0.00007  -0.00001  -0.00008   1.47246
    D6       -0.61788   0.00001  -0.00004   0.00012   0.00008  -0.61780
    D7       -0.50870  -0.00000  -0.00003  -0.00008  -0.00011  -0.50881
    D8       -2.60905  -0.00000  -0.00006  -0.00005  -0.00012  -2.60917
    D9        1.58371   0.00001  -0.00003   0.00007   0.00004   1.58375
   D10       -0.91705  -0.00000   0.00003  -0.00003  -0.00000  -0.91705
   D11        1.08114   0.00000   0.00002   0.00002   0.00004   1.08118
   D12       -3.07455   0.00000  -0.00006   0.00003  -0.00003  -3.07458
   D13        3.07880  -0.00000   0.00000  -0.00006  -0.00005   3.07874
   D14       -1.20620   0.00000  -0.00000  -0.00001  -0.00001  -1.20621
   D15        0.92129  -0.00000  -0.00009   0.00001  -0.00008   0.92121
   D16        0.87764  -0.00001  -0.00005  -0.00005  -0.00010   0.87754
   D17        2.87582  -0.00000  -0.00005  -0.00000  -0.00005   2.87577
   D18       -1.27987  -0.00001  -0.00013   0.00001  -0.00012  -1.27999
   D19        0.94997   0.00001   0.00002   0.00007   0.00009   0.95005
   D20       -1.06921  -0.00000  -0.00003  -0.00000  -0.00003  -1.06924
   D21        2.97679   0.00001   0.00004   0.00014   0.00018   2.97697
   D22       -1.04249   0.00001   0.00005   0.00004   0.00009  -1.04239
   D23       -3.06166  -0.00000   0.00000  -0.00003  -0.00003  -3.06169
   D24        0.98434   0.00001   0.00008   0.00010   0.00018   0.98453
   D25        3.08018   0.00000   0.00000   0.00002   0.00002   3.08021
   D26        1.06101  -0.00001  -0.00005  -0.00005  -0.00010   1.06091
   D27       -1.17618   0.00000   0.00003   0.00009   0.00012  -1.17606
   D28        1.62884  -0.00001  -0.00001  -0.00006  -0.00007   1.62877
   D29       -0.38446   0.00001   0.00002  -0.00000   0.00001  -0.38445
   D30       -0.86036  -0.00000  -0.00003   0.00008   0.00005  -0.86032
   D31       -2.87367   0.00001  -0.00000   0.00013   0.00013  -2.87354
   D32       -0.30983   0.00000   0.00001   0.00005   0.00006  -0.30978
   D33       -2.38660   0.00000   0.00001   0.00004   0.00005  -2.38655
   D34        1.74618   0.00000   0.00006   0.00004   0.00010   1.74628
   D35        2.19327  -0.00000   0.00002  -0.00009  -0.00008   2.19320
   D36        0.11650  -0.00000   0.00002  -0.00010  -0.00008   0.11642
   D37       -2.03390  -0.00000   0.00006  -0.00010  -0.00003  -2.03393
   D38       -1.19728  -0.00001  -0.00005  -0.00005  -0.00010  -1.19737
   D39        0.85726  -0.00001  -0.00006  -0.00009  -0.00014   0.85712
   D40        0.81432   0.00001  -0.00001   0.00004   0.00003   0.81435
   D41        2.86885   0.00000  -0.00002   0.00001  -0.00002   2.86884
   D42        3.05178  -0.00001  -0.00006  -0.00006  -0.00013   3.05165
   D43       -1.17687  -0.00001  -0.00008  -0.00010  -0.00017  -1.17704
   D44       -0.18937   0.00000   0.00004   0.00007   0.00011  -0.18926
   D45        1.93043  -0.00000   0.00007  -0.00003   0.00004   1.93048
   D46       -2.26199  -0.00000   0.00007  -0.00007  -0.00001  -2.26199
   D47       -2.24027   0.00000   0.00003   0.00004   0.00007  -2.24019
   D48       -0.12046  -0.00000   0.00006  -0.00005   0.00001  -0.12046
   D49        1.97031  -0.00000   0.00006  -0.00010  -0.00005   1.97026
   D50        1.88732  -0.00000   0.00007  -0.00006   0.00001   1.88734
   D51       -2.27605  -0.00001   0.00010  -0.00015  -0.00006  -2.27611
   D52       -0.18529  -0.00001   0.00010  -0.00020  -0.00011  -0.18539
   D53        0.91888  -0.00000  -0.00002  -0.00001  -0.00003   0.91885
   D54        2.95758  -0.00000   0.00003  -0.00008  -0.00006   2.95753
   D55       -1.11130  -0.00000  -0.00006   0.00003  -0.00004  -1.11134
   D56       -1.20577  -0.00000   0.00001  -0.00000   0.00001  -1.20576
   D57        0.83293  -0.00000   0.00006  -0.00007  -0.00002   0.83292
   D58        3.04723   0.00000  -0.00004   0.00004  -0.00000   3.04723
         Item               Value     Threshold  Converged?
 Maximum Force            0.000039     0.000450     YES
 RMS     Force            0.000008     0.000300     YES
 Maximum Displacement     0.000295     0.001800     YES
 RMS     Displacement     0.000082     0.001200     YES
 Predicted change in Energy=-2.350395D-08
 Optimization completed.
    -- Stationary point found.
                           ----------------------------
                           !   Optimized Parameters   !
                           ! (Angstroms and Degrees)  !
 --------------------------                            --------------------------
 ! Name  Definition              Value          Derivative Info.                !
 --------------------------------------------------------------------------------
 ! R1    R(1,5)                  1.5765         -DE/DX =    0.0                 !
 ! R2    R(1,6)                  1.5673         -DE/DX =    0.0                 !
 ! R3    R(1,7)                  1.0923         -DE/DX =    0.0                 !
 ! R4    R(1,16)                 1.5286         -DE/DX =    0.0                 !
 ! R5    R(2,4)                  1.346          -DE/DX =    0.0                 !
 ! R6    R(2,6)                  1.5311         -DE/DX =    0.0                 !
 ! R7    R(2,8)                  1.0841         -DE/DX =    0.0                 !
 ! R8    R(3,4)                  1.5107         -DE/DX =    0.0                 !
 ! R9    R(3,5)                  1.5973         -DE/DX =    0.0                 !
 ! R10   R(3,9)                  1.0879         -DE/DX =    0.0                 !
 ! R11   R(3,10)                 1.0894         -DE/DX =    0.0                 !
 ! R12   R(4,16)                 1.5282         -DE/DX =    0.0                 !
 ! R13   R(5,11)                 1.091          -DE/DX =    0.0                 !
 ! R14   R(5,12)                 1.0907         -DE/DX =    0.0                 !
 ! R15   R(6,13)                 1.0916         -DE/DX =    0.0                 !
 ! R16   R(6,14)                 1.0938         -DE/DX =    0.0                 !
 ! R17   R(15,16)                1.09           -DE/DX =    0.0                 !
 ! R18   R(16,17)                1.0886         -DE/DX =    0.0                 !
 ! A1    A(5,1,6)              112.4555         -DE/DX =    0.0                 !
 ! A2    A(5,1,7)              112.699          -DE/DX =    0.0                 !
 ! A3    A(5,1,16)              99.0272         -DE/DX =    0.0                 !
 ! A4    A(6,1,7)              115.2657         -DE/DX =    0.0                 !
 ! A5    A(6,1,16)              97.0289         -DE/DX =    0.0                 !
 ! A6    A(7,1,16)             118.4777         -DE/DX =    0.0                 !
 ! A7    A(4,2,6)              106.2405         -DE/DX =    0.0                 !
 ! A8    A(4,2,8)              121.8191         -DE/DX =    0.0                 !
 ! A9    A(6,2,8)              120.0542         -DE/DX =    0.0                 !
 ! A10   A(4,3,5)               93.5875         -DE/DX =    0.0                 !
 ! A11   A(4,3,9)              113.9955         -DE/DX =    0.0                 !
 ! A12   A(4,3,10)             115.1046         -DE/DX =    0.0                 !
 ! A13   A(5,3,9)              111.3201         -DE/DX =    0.0                 !
 ! A14   A(5,3,10)             112.1712         -DE/DX =    0.0                 !
 ! A15   A(9,3,10)             109.8173         -DE/DX =    0.0                 !
 ! A16   A(2,4,3)              114.1118         -DE/DX =    0.0                 !
 ! A17   A(2,4,16)             108.1855         -DE/DX =    0.0                 !
 ! A18   A(3,4,16)             104.1125         -DE/DX =    0.0                 !
 ! A19   A(1,5,3)              106.5362         -DE/DX =    0.0                 !
 ! A20   A(1,5,11)             111.8384         -DE/DX =    0.0                 !
 ! A21   A(1,5,12)             109.2024         -DE/DX =    0.0                 !
 ! A22   A(3,5,11)             110.0983         -DE/DX =    0.0                 !
 ! A23   A(3,5,12)             110.9455         -DE/DX =    0.0                 !
 ! A24   A(11,5,12)            108.2356         -DE/DX =    0.0                 !
 ! A25   A(1,6,2)               96.9887         -DE/DX =    0.0                 !
 ! A26   A(1,6,13)             114.5702         -DE/DX =    0.0                 !
 ! A27   A(1,6,14)             110.5312         -DE/DX =    0.0                 !
 ! A28   A(2,6,13)             108.8792         -DE/DX =    0.0                 !
 ! A29   A(2,6,14)             118.1597         -DE/DX =    0.0                 !
 ! A30   A(13,6,14)            107.7092         -DE/DX =    0.0                 !
 ! A31   A(1,16,4)              89.8939         -DE/DX =    0.0                 !
 ! A32   A(1,16,15)            114.5217         -DE/DX =    0.0                 !
 ! A33   A(1,16,17)            113.9868         -DE/DX =    0.0                 !
 ! A34   A(4,16,15)            113.2765         -DE/DX =    0.0                 !
 ! A35   A(4,16,17)            113.7726         -DE/DX =    0.0                 !
 ! A36   A(15,16,17)           110.1882         -DE/DX =    0.0                 !
 ! D1    D(6,1,5,3)             72.3751         -DE/DX =    0.0                 !
 ! D2    D(6,1,5,11)           -47.9665         -DE/DX =    0.0                 !
 ! D3    D(6,1,5,12)          -167.7387         -DE/DX =    0.0                 !
 ! D4    D(7,1,5,3)           -155.2879         -DE/DX =    0.0                 !
 ! D5    D(7,1,5,11)            84.3704         -DE/DX =    0.0                 !
 ! D6    D(7,1,5,12)           -35.4018         -DE/DX =    0.0                 !
 ! D7    D(16,1,5,3)           -29.1461         -DE/DX =    0.0                 !
 ! D8    D(16,1,5,11)         -149.4878         -DE/DX =    0.0                 !
 ! D9    D(16,1,5,12)           90.74           -DE/DX =    0.0                 !
 ! D10   D(5,1,6,2)            -52.5429         -DE/DX =    0.0                 !
 ! D11   D(5,1,6,13)            61.9448         -DE/DX =    0.0                 !
 ! D12   D(5,1,6,14)          -176.1588         -DE/DX =    0.0                 !
 ! D13   D(7,1,6,2)            176.402          -DE/DX =    0.0                 !
 ! D14   D(7,1,6,13)           -69.1102         -DE/DX =    0.0                 !
 ! D15   D(7,1,6,14)            52.7862         -DE/DX =    0.0                 !
 ! D16   D(16,1,6,2)            50.2848         -DE/DX =    0.0                 !
 ! D17   D(16,1,6,13)          164.7726         -DE/DX =    0.0                 !
 ! D18   D(16,1,6,14)          -73.331          -DE/DX =    0.0                 !
 ! D19   D(5,1,16,4)            54.429          -DE/DX =    0.0                 !
 ! D20   D(5,1,16,15)          -61.261          -DE/DX =    0.0                 !
 ! D21   D(5,1,16,17)          170.5577         -DE/DX =    0.0                 !
 ! D22   D(6,1,16,4)           -59.7301         -DE/DX =    0.0                 !
 ! D23   D(6,1,16,15)         -175.4201         -DE/DX =    0.0                 !
 ! D24   D(6,1,16,17)           56.3986         -DE/DX =    0.0                 !
 ! D25   D(7,1,16,4)           176.4814         -DE/DX =    0.0                 !
 ! D26   D(7,1,16,15)           60.7914         -DE/DX =    0.0                 !
 ! D27   D(7,1,16,17)          -67.3899         -DE/DX =    0.0                 !
 ! D28   D(6,2,4,3)             93.3257         -DE/DX =    0.0                 !
 ! D29   D(6,2,4,16)           -22.028          -DE/DX =    0.0                 !
 ! D30   D(8,2,4,3)            -49.2952         -DE/DX =    0.0                 !
 ! D31   D(8,2,4,16)          -164.6489         -DE/DX =    0.0                 !
 ! D32   D(4,2,6,1)            -17.7522         -DE/DX =    0.0                 !
 ! D33   D(4,2,6,13)          -136.7423         -DE/DX =    0.0                 !
 ! D34   D(4,2,6,14)           100.0487         -DE/DX =    0.0                 !
 ! D35   D(8,2,6,1)            125.6653         -DE/DX =    0.0                 !
 ! D36   D(8,2,6,13)             6.6752         -DE/DX =    0.0                 !
 ! D37   D(8,2,6,14)          -116.5338         -DE/DX =    0.0                 !
 ! D38   D(5,3,4,2)            -68.5988         -DE/DX =    0.0                 !
 ! D39   D(5,3,4,16)            49.1174         -DE/DX =    0.0                 !
 ! D40   D(9,3,4,2)             46.657          -DE/DX =    0.0                 !
 ! D41   D(9,3,4,16)           164.3732         -DE/DX =    0.0                 !
 ! D42   D(10,3,4,2)           174.8539         -DE/DX =    0.0                 !
 ! D43   D(10,3,4,16)          -67.4299         -DE/DX =    0.0                 !
 ! D44   D(4,3,5,1)            -10.8503         -DE/DX =    0.0                 !
 ! D45   D(4,3,5,11)           110.6057         -DE/DX =    0.0                 !
 ! D46   D(4,3,5,12)          -129.6022         -DE/DX =    0.0                 !
 ! D47   D(9,3,5,1)           -128.3579         -DE/DX =    0.0                 !
 ! D48   D(9,3,5,11)            -6.9019         -DE/DX =    0.0                 !
 ! D49   D(9,3,5,12)           112.8902         -DE/DX =    0.0                 !
 ! D50   D(10,3,5,1)           108.1357         -DE/DX =    0.0                 !
 ! D51   D(10,3,5,11)         -130.4083         -DE/DX =    0.0                 !
 ! D52   D(10,3,5,12)          -10.6162         -DE/DX =    0.0                 !
 ! D53   D(2,4,16,1)            52.6481         -DE/DX =    0.0                 !
 ! D54   D(2,4,16,15)          169.457          -DE/DX =    0.0                 !
 ! D55   D(2,4,16,17)          -63.673          -DE/DX =    0.0                 !
 ! D56   D(3,4,16,1)           -69.0853         -DE/DX =    0.0                 !
 ! D57   D(3,4,16,15)           47.7236         -DE/DX =    0.0                 !
 ! D58   D(3,4,16,17)          174.5935         -DE/DX =    0.0                 !
 --------------------------------------------------------------------------------
 GradGradGradGradGradGradGradGradGradGradGradGradGradGradGradGradGradGrad

                          Input orientation:                          
 ---------------------------------------------------------------------
 Center     Atomic      Atomic             Coordinates (Angstroms)
 Number     Number       Type             X           Y           Z
 ---------------------------------------------------------------------
      1          6           0        0.445246   -0.129749   -0.944695
      2          6           0       -0.589623   -1.189129    0.841828
      3          6           0       -0.449599    1.198205    1.031730
      4          6           0        0.196356   -0.156941    1.200273
      5          6           0       -0.448218    1.111909   -0.563274
      6          6           0       -0.255767   -1.493716   -0.621094
      7          1           0        0.870772   -0.050665   -1.947571
      8          1           0       -1.610091   -1.280501    1.196231
      9          1           0       -1.462695    1.257239    1.423777
     10          1           0        0.137904    2.039087    1.398445
     11          1           0       -1.468937    1.006596   -0.933921
     12          1           0       -0.016962    2.012537   -1.002112
     13          1           0       -1.185180   -1.667095   -1.166790
     14          1           0        0.416003   -2.330260   -0.833873
     15          1           0        1.991326    0.788563    0.349223
     16          6           0        1.395013   -0.118778    0.253017
     17          1           0        2.034449   -0.997302    0.318807
 ---------------------------------------------------------------------
                    Distance matrix (angstroms):
                    1          2          3          4          5
     1  C    0.000000
     2  C    2.320540   0.000000
     3  C    2.543712   2.398965   0.000000
     4  C    2.159531   1.345978   1.510658   0.000000
     5  C    1.576539   2.699830   1.597338   2.266176   0.000000
     6  C    1.567336   1.531135   3.164781   2.304075   2.613362
     7  H    1.092285   3.348074   3.489884   3.221033   2.237764
     8  H    3.183112   1.084115   2.741858   2.127359   3.188955
     9  H    3.342699   2.661885   1.087910   2.191417   2.235768
    10  H    3.207588   3.355667   1.089368   2.205726   2.247563
    11  H    2.226094   2.957649   2.222509   2.946490   1.091026
    12  H    2.192333   3.738813   2.233120   3.098812   1.090729
    13  H    2.251898   2.148881   3.685718   3.129248   2.937722
    14  H    2.203493   2.263059   4.084092   2.984847   3.559302
    15  H    2.215375   3.288650   2.567438   2.200041   2.624610
    16  C    1.528625   2.330478   2.396546   1.528243   2.361868
    17  H    2.207862   2.682555   3.391019   2.204943   3.374978
                    6          7          8          9         10
     6  C    0.000000
     7  H    2.260759   0.000000
     8  H    2.276472   4.189352   0.000000
     9  H    3.633996   4.303681   2.552181   0.000000
    10  H    4.088302   4.012478   3.757132   1.781529   0.000000
    11  H    2.796642   2.760349   3.128624   2.370992   3.014616
    12  H    3.534970   2.436958   4.267888   2.923278   2.405694
    13  H    1.091629   2.729360   2.431846   3.916603   4.697528
    14  H    1.093780   2.577536   3.054238   4.636446   4.914446
    15  H    3.346601   2.689834   4.238944   3.647545   2.469788
    16  C    2.319397   2.263196   3.357067   3.380916   2.747492
    17  H    2.524863   2.717855   3.759355   4.305105   3.739273
                   11         12         13         14         15
    11  H    0.000000
    12  H    1.767710   0.000000
    13  H    2.698772   3.864135   0.000000
    14  H    3.833747   4.367567   1.764768   0.000000
    15  H    3.696947   2.712460   4.291706   3.688958   0.000000
    16  C    3.298106   2.848074   3.327242   2.651499   1.090005
    17  H    4.225950   3.874564   3.608550   2.392659   1.786644
                   16         17
    16  C    0.000000
    17  H    1.088582   0.000000
 Stoichiometry    C7H10
 Framework group  C1[X(C7H10)]
 Deg. of freedom    45
 Full point group                 C1      NOp   1
 Largest Abelian subgroup         C1      NOp   1
 Largest concise Abelian subgroup C1      NOp   1
                         Standard orientation:                         
 ---------------------------------------------------------------------
 Center     Atomic      Atomic             Coordinates (Angstroms)
 Number     Number       Type             X           Y           Z
 ---------------------------------------------------------------------
      1          6           0       -0.455859   -1.035904   -0.139093
      2          6           0       -0.728450    1.268380   -0.109515
      3          6           0        1.551966    0.524464   -0.073041
      4          6           0        0.273829    0.827275    0.673122
      5          6           0        0.929465   -0.737025   -0.829762
      6          6           0       -1.545611    0.032556   -0.495988
      7          1           0       -0.768044   -2.076368   -0.253383
      8          1           0       -0.584401    2.069686   -0.825380
      9          1           0        1.848561    1.300371   -0.775570
     10          1           0        2.399497    0.250548    0.554162
     11          1           0        0.814265   -0.517550   -1.892259
     12          1           0        1.575936   -1.609805   -0.729660
     13          1           0       -1.793628    0.090875   -1.557468
     14          1           0       -2.471398   -0.166060    0.051575
     15          1           0        0.676483   -1.039753    1.765027
     16          6           0       -0.140337   -0.519595    1.264675
     17          1           0       -1.007288   -0.462845    1.920563
 ---------------------------------------------------------------------
 Rotational constants (GHZ):           4.2314411           3.3007108           2.9611649

 **********************************************************************

            Population analysis using the SCF density.

 **********************************************************************

 Orbital symmetries:
       Occupied  (A) (A) (A) (A) (A) (A) (A) (A) (A) (A) (A) (A)
                 (A) (A) (A) (A) (A) (A) (A) (A) (A) (A) (A) (A)
                 (A) (A)
       Virtual   (A) (A) (A) (A) (A) (A) (A) (A) (A) (A) (A) (A)
                 (A) (A) (A) (A) (A) (A) (A) (A) (A) (A) (A) (A)
                 (A) (A) (A) (A) (A) (A) (A) (A) (A) (A) (A) (A)
                 (A) (A) (A) (A) (A) (A) (A) (A) (A) (A) (A) (A)
                 (A) (A) (A) (A) (A) (A) (A) (A) (A) (A) (A) (A)
                 (A) (A) (A) (A) (A) (A) (A) (A) (A) (A) (A) (A)
                 (A) (A) (A) (A) (A) (A) (A) (A) (A) (A) (A) (A)
                 (A) (A) (A) (A) (A) (A) (A) (A) (A) (A) (A) (A)
                 (A) (A) (A) (A) (A) (A) (A) (A) (A) (A) (A) (A)
                 (A) (A) (A) (A) (A) (A) (A) (A) (A) (A) (A) (A)
                 (A) (A) (A) (A) (A) (A) (A) (A) (A) (A) (A) (A)
                 (A) (A) (A) (A) (A) (A) (A) (A) (A) (A) (A) (A)
                 (A) (A) (A) (A) (A) (A) (A) (A) (A) (A) (A) (A)
                 (A) (A) (A) (A) (A) (A) (A) (A) (A) (A) (A) (A)
                 (A) (A) (A) (A) (A) (A) (A) (A) (A) (A) (A) (A)
                 (A) (A) (A) (A) (A) (A) (A) (A) (A) (A) (A) (A)
                 (A) (A) (A) (A) (A) (A) (A) (A) (A) (A) (A) (A)
                 (A) (A) (A) (A) (A) (A) (A) (A) (A) (A) (A) (A)
                 (A) (A) (A) (A) (A) (A) (A) (A) (A) (A) (A) (A)
                 (A) (A) (A) (A) (A) (A) (A) (A) (A) (A) (A) (A)
                 (A) (A) (A) (A) (A) (A) (A) (A) (A) (A) (A)
 The electronic state is 1-A.
 Alpha  occ. eigenvalues --  -10.54703 -10.54633 -10.54170 -10.54081 -10.53723
 Alpha  occ. eigenvalues --  -10.52944 -10.52578  -0.99456  -0.84035  -0.81228
 Alpha  occ. eigenvalues --   -0.78201  -0.69267  -0.63225  -0.59362  -0.55690
 Alpha  occ. eigenvalues --   -0.53201  -0.52439  -0.47679  -0.43988  -0.42946
 Alpha  occ. eigenvalues --   -0.40835  -0.39799  -0.39026  -0.38631  -0.36343
 Alpha  occ. eigenvalues --   -0.25897
 Alpha virt. eigenvalues --   -0.00356   0.06642   0.09781   0.09989   0.11357
 Alpha virt. eigenvalues --    0.12000   0.12590   0.13304   0.14599   0.16118
 Alpha virt. eigenvalues --    0.16765   0.18517   0.19454   0.20199   0.21778
 Alpha virt. eigenvalues --    0.22695   0.23847   0.24170   0.25682   0.26679
 Alpha virt. eigenvalues --    0.27036   0.27440   0.29240   0.31520   0.33809
 Alpha virt. eigenvalues --    0.35655   0.36981   0.39470   0.40498   0.40865
 Alpha virt. eigenvalues --    0.41594   0.42752   0.43892   0.44284   0.45314
 Alpha virt. eigenvalues --    0.46214   0.46535   0.46751   0.48112   0.48461
 Alpha virt. eigenvalues --    0.49013   0.49706   0.50709   0.52128   0.52864
 Alpha virt. eigenvalues --    0.53173   0.53833   0.55796   0.57922   0.61250
 Alpha virt. eigenvalues --    0.61944   0.63817   0.68079   0.71264   0.71896
 Alpha virt. eigenvalues --    0.74895   0.77231   0.81455   0.83125   0.86113
 Alpha virt. eigenvalues --    0.89601   0.90547   0.93854   0.95171   0.96121
 Alpha virt. eigenvalues --    0.99349   0.99818   1.01034   1.02979   1.04144
 Alpha virt. eigenvalues --    1.05827   1.09651   1.11048   1.13195   1.14346
 Alpha virt. eigenvalues --    1.15406   1.19574   1.20748   1.21066   1.22114
 Alpha virt. eigenvalues --    1.23278   1.24191   1.26005   1.27446   1.29055
 Alpha virt. eigenvalues --    1.29712   1.31817   1.34213   1.35726   1.37934
 Alpha virt. eigenvalues --    1.42684   1.47833   1.52288   1.54719   1.58428
 Alpha virt. eigenvalues --    1.59091   1.61575   1.63741   1.65158   1.66797
 Alpha virt. eigenvalues --    1.67463   1.68351   1.68907   1.73458   1.78156
 Alpha virt. eigenvalues --    1.79477   1.80509   1.81287   1.83235   1.85520
 Alpha virt. eigenvalues --    1.86858   1.91367   1.92620   1.98507   1.98885
 Alpha virt. eigenvalues --    2.01491   2.02796   2.05160   2.06536   2.10198
 Alpha virt. eigenvalues --    2.11913   2.15597   2.17501   2.23030   2.23576
 Alpha virt. eigenvalues --    2.25608   2.27228   2.30711   2.32223   2.34154
 Alpha virt. eigenvalues --    2.36871   2.40005   2.44637   2.45260   2.46835
 Alpha virt. eigenvalues --    2.47328   2.50643   2.51177   2.53830   2.55602
 Alpha virt. eigenvalues --    2.56049   2.58751   2.59798   2.60435   2.61733
 Alpha virt. eigenvalues --    2.63444   2.65729   2.67290   2.68862   2.69872
 Alpha virt. eigenvalues --    2.72334   2.74413   2.75779   2.76337   2.77773
 Alpha virt. eigenvalues --    2.79653   2.80610   2.83880   2.86392   2.88420
 Alpha virt. eigenvalues --    2.89160   2.91706   2.93284   2.97747   2.99065
 Alpha virt. eigenvalues --    3.01771   3.04118   3.06303   3.07642   3.08907
 Alpha virt. eigenvalues --    3.11196   3.13933   3.14729   3.17053   3.17424
 Alpha virt. eigenvalues --    3.18851   3.20105   3.20885   3.24975   3.27526
 Alpha virt. eigenvalues --    3.28291   3.32390   3.34059   3.35340   3.39224
 Alpha virt. eigenvalues --    3.39482   3.39853   3.43267   3.43531   3.44652
 Alpha virt. eigenvalues --    3.50146   3.51058   3.53555   3.55597   3.57201
 Alpha virt. eigenvalues --    3.60383   3.62931   3.64900   3.70086   3.70363
 Alpha virt. eigenvalues --    3.72657   3.74870   3.78181   3.80163   3.81914
 Alpha virt. eigenvalues --    3.85180   3.87455   3.92111   3.93599   3.98225
 Alpha virt. eigenvalues --    3.99412   4.05125   4.06756   4.08091   4.11653
 Alpha virt. eigenvalues --    4.12262   4.14699   4.16369   4.18474   4.19329
 Alpha virt. eigenvalues --    4.26701   4.29636   4.30158   4.32531   4.33590
 Alpha virt. eigenvalues --    4.36551   4.37446   4.40886   4.44141   4.50079
 Alpha virt. eigenvalues --    4.55515   4.58364   4.60829   4.64698   4.66857
 Alpha virt. eigenvalues --    4.76398   4.77244   4.81470   4.81819   4.89522
 Alpha virt. eigenvalues --    4.93233   4.94785   4.97141   5.01768  22.45545
 Alpha virt. eigenvalues --   22.50645  22.55422  22.59584  22.71807  22.77362
 Alpha virt. eigenvalues --   22.95280
          Condensed to atoms (all electrons):
               1          2          3          4          5          6
     1  C    5.272049  -0.020171  -0.039865  -0.052730   0.203920   0.260880
     2  C   -0.020171   5.333547  -0.055668   0.520836  -0.154867   0.132374
     3  C   -0.039865  -0.055668   5.110252   0.274654   0.293543   0.031184
     4  C   -0.052730   0.520836   0.274654   5.383389  -0.115879  -0.135058
     5  C    0.203920  -0.154867   0.293543  -0.115879   5.384019   0.060793
     6  C    0.260880   0.132374   0.031184  -0.135058   0.060793   5.376625
     7  H    0.420441   0.022445   0.002061   0.022956  -0.046906  -0.061944
     8  H    0.006682   0.456686  -0.002253  -0.064999  -0.006742  -0.061803
     9  H    0.001563  -0.002722   0.422273  -0.035540  -0.042968  -0.001175
    10  H    0.011033   0.015243   0.420197  -0.037707  -0.068480  -0.005452
    11  H   -0.039188   0.010856  -0.046297   0.009382   0.405640  -0.014883
    12  H   -0.033456   0.007637  -0.038055   0.009691   0.404050   0.000486
    13  H   -0.039283  -0.033346  -0.000732  -0.000450  -0.006403   0.414363
    14  H   -0.027114  -0.022087  -0.001632   0.015828  -0.001552   0.365139
    15  H   -0.032602   0.002933  -0.003646  -0.035002  -0.001480   0.005452
    16  C    0.236874  -0.084128  -0.052564   0.222895  -0.025856  -0.033472
    17  H   -0.025923   0.000435   0.003573  -0.031206   0.003384  -0.006861
               7          8          9         10         11         12
     1  C    0.420441   0.006682   0.001563   0.011033  -0.039188  -0.033456
     2  C    0.022445   0.456686  -0.002722   0.015243   0.010856   0.007637
     3  C    0.002061  -0.002253   0.422273   0.420197  -0.046297  -0.038055
     4  C    0.022956  -0.064999  -0.035540  -0.037707   0.009382   0.009691
     5  C   -0.046906  -0.006742  -0.042968  -0.068480   0.405640   0.404050
     6  C   -0.061944  -0.061803  -0.001175  -0.005452  -0.014883   0.000486
     7  H    0.557958  -0.000145   0.000041   0.000494   0.002685  -0.000373
     8  H   -0.000145   0.532694   0.002788   0.000176   0.000081   0.000069
     9  H    0.000041   0.002788   0.522775  -0.014486  -0.007174   0.002502
    10  H    0.000494   0.000176  -0.014486   0.549652   0.005167  -0.003433
    11  H    0.002685   0.000081  -0.007174   0.005167   0.530823  -0.012349
    12  H   -0.000373   0.000069   0.002502  -0.003433  -0.012349   0.522378
    13  H    0.000836  -0.004309  -0.000221   0.000111   0.002704  -0.000291
    14  H    0.006176   0.002226   0.000103   0.000190   0.000554   0.000024
    15  H   -0.000116  -0.000191   0.000202  -0.000997  -0.000406   0.000246
    16  C   -0.049078   0.009558   0.008007  -0.011831   0.007528  -0.007994
    17  H    0.001139  -0.000502  -0.000181   0.000416  -0.000178  -0.000093
              13         14         15         16         17
     1  C   -0.039283  -0.027114  -0.032602   0.236874  -0.025923
     2  C   -0.033346  -0.022087   0.002933  -0.084128   0.000435
     3  C   -0.000732  -0.001632  -0.003646  -0.052564   0.003573
     4  C   -0.000450   0.015828  -0.035002   0.222895  -0.031206
     5  C   -0.006403  -0.001552  -0.001480  -0.025856   0.003384
     6  C    0.414363   0.365139   0.005452  -0.033472  -0.006861
     7  H    0.000836   0.006176  -0.000116  -0.049078   0.001139
     8  H   -0.004309   0.002226  -0.000191   0.009558  -0.000502
     9  H   -0.000221   0.000103   0.000202   0.008007  -0.000181
    10  H    0.000111   0.000190  -0.000997  -0.011831   0.000416
    11  H    0.002704   0.000554  -0.000406   0.007528  -0.000178
    12  H   -0.000291   0.000024   0.000246  -0.007994  -0.000093
    13  H    0.522253  -0.011329  -0.000280   0.010164  -0.000043
    14  H   -0.011329   0.537007   0.000267  -0.016980   0.000788
    15  H   -0.000280   0.000267   0.511080   0.421196  -0.010947
    16  C    0.010164  -0.016980   0.421196   5.256845   0.411102
    17  H   -0.000043   0.000788  -0.010947   0.411102   0.512951
 Mulliken charges:
               1
     1  C   -0.103111
     2  C   -0.130004
     3  C   -0.317023
     4  C    0.048939
     5  C   -0.284215
     6  C   -0.326647
     7  H    0.121328
     8  H    0.129985
     9  H    0.144213
    10  H    0.139707
    11  H    0.145055
    12  H    0.148959
    13  H    0.146254
    14  H    0.152390
    15  H    0.144290
    16  C   -0.302266
    17  H    0.142145
 Sum of Mulliken charges =  -0.00000
 Mulliken charges with hydrogens summed into heavy atoms:
               1
     1  C    0.018217
     2  C   -0.000018
     3  C   -0.033102
     4  C    0.048939
     5  C    0.009799
     6  C   -0.028003
    16  C   -0.015831
 Electronic spatial extent (au):  <R**2>=            589.6326
 Charge=             -0.0000 electrons
 Dipole moment (field-independent basis, Debye):
    X=              0.2714    Y=             -1.0374    Z=             -0.9173  Tot=              1.4111
 Quadrupole moment (field-independent basis, Debye-Ang):
   XX=            -43.3058   YY=            -45.6762   ZZ=            -43.9839
   XY=              0.4423   XZ=              0.3011   YZ=             -2.5075
 Traceless Quadrupole moment (field-independent basis, Debye-Ang):
   XX=              1.0162   YY=             -1.3542   ZZ=              0.3381
   XY=              0.4423   XZ=              0.3011   YZ=             -2.5075
 Octapole moment (field-independent basis, Debye-Ang**2):
  XXX=              1.0561  YYY=             -5.4373  ZZZ=             -3.3417  XYY=              2.1517
  XXY=             -2.5554  XXZ=              0.6938  XZZ=             -0.6183  YZZ=             -1.4656
  YYZ=             -4.9579  XYZ=             -0.2032
 Hexadecapole moment (field-independent basis, Debye-Ang**3):
 XXXX=           -361.4146 YYYY=           -261.7281 ZZZZ=           -211.0335 XXXY=              2.4767
 XXXZ=              0.4510 YYYX=              2.4761 YYYZ=            -11.0530 ZZZX=              1.0754
 ZZZY=             -6.6626 XXYY=           -105.7191 XXZZ=            -93.8099 YYZZ=            -82.1820
 XXYZ=             -3.9116 YYXZ=              0.8753 ZZXY=              0.2416
 N-N= 3.085904560532D+02 E-N=-1.248494302005D+03  KE= 2.711961394767D+02
 ******************************Gaussian NBO Version 3.1******************************
             N A T U R A L   A T O M I C   O R B I T A L   A N D
          N A T U R A L   B O N D   O R B I T A L   A N A L Y S I S
 ******************************Gaussian NBO Version 3.1******************************

       /RESON  / : Allow strongly delocalized NBO set
       /BNDIDX / : Print bond indices based on the NAO density matrix

 Analyzing the SCF density

 Job title: M0001                                                           

 Storage needed:    231415 in NPA,    308067 in NBO (2147482033 available)
 GSVD:  LWork=       24895 too small for GESVD, short by       77342 words or       77342 for optimal perf.


 NATURAL POPULATIONS:  Natural atomic orbital occupancies 
                                                          
   NAO  Atom  No  lang   Type(AO)    Occupancy      Energy
 ----------------------------------------------------------
     1    C    1  S      Cor( 1S)     1.99948     -10.40507
     2    C    1  S      Val( 2S)     1.02860      -0.29607
     3    C    1  S      Ryd( 4S)     0.00053       2.66616
     4    C    1  S      Ryd( 3S)     0.00018       1.35701
     5    C    1  S      Ryd( 5S)     0.00000      21.03676
     6    C    1  px     Val( 2p)     1.00551      -0.09187
     7    C    1  px     Ryd( 4p)     0.00142       1.34960
     8    C    1  px     Ryd( 3p)     0.00019       1.33333
     9    C    1  py     Val( 2p)     1.15229      -0.10710
    10    C    1  py     Ryd( 3p)     0.00338       1.54392
    11    C    1  py     Ryd( 4p)     0.00057       1.65161
    12    C    1  pz     Val( 2p)     1.00365      -0.09604
    13    C    1  pz     Ryd( 3p)     0.00142       1.25842
    14    C    1  pz     Ryd( 4p)     0.00007       1.30097
    15    C    1  dxy    Ryd( 3d)     0.00114       1.58799
    16    C    1  dxy    Ryd( 4d)     0.00036       3.48566
    17    C    1  dxz    Ryd( 3d)     0.00041       1.48729
    18    C    1  dxz    Ryd( 4d)     0.00052       3.36477
    19    C    1  dyz    Ryd( 3d)     0.00054       1.49694
    20    C    1  dyz    Ryd( 4d)     0.00042       3.23269
    21    C    1  dx2y2  Ryd( 3d)     0.00116       1.57460
    22    C    1  dx2y2  Ryd( 4d)     0.00052       3.49715
    23    C    1  dz2    Ryd( 3d)     0.00085       1.53646
    24    C    1  dz2    Ryd( 4d)     0.00039       3.54512
    25    C    1  f(0)   Ryd( 4f)     0.00004       3.63162
    26    C    1  f(C1)  Ryd( 4f)     0.00002       3.60799
    27    C    1  f(S1)  Ryd( 4f)     0.00008       3.68915
    28    C    1  f(C2)  Ryd( 4f)     0.00005       3.54924
    29    C    1  f(S2)  Ryd( 4f)     0.00003       3.59026
    30    C    1  f(C3)  Ryd( 4f)     0.00006       3.72495
    31    C    1  f(S3)  Ryd( 4f)     0.00007       3.71879

    32    C    2  S      Cor( 1S)     1.99876     -10.37397
    33    C    2  S      Val( 2S)     1.01232      -0.24296
    34    C    2  S      Ryd( 3S)     0.00073       1.20341
    35    C    2  S      Ryd( 4S)     0.00016       2.57128
    36    C    2  S      Ryd( 5S)     0.00000      20.62082
    37    C    2  px     Val( 2p)     1.04684      -0.08791
    38    C    2  px     Ryd( 3p)     0.00254       0.93312
    39    C    2  px     Ryd( 4p)     0.00029       1.70639
    40    C    2  py     Val( 2p)     1.07211      -0.07015
    41    C    2  py     Ryd( 3p)     0.00228       1.01667
    42    C    2  py     Ryd( 4p)     0.00030       1.90724
    43    C    2  pz     Val( 2p)     1.03090      -0.07257
    44    C    2  pz     Ryd( 3p)     0.00501       0.97647
    45    C    2  pz     Ryd( 4p)     0.00018       1.75139
    46    C    2  dxy    Ryd( 3d)     0.00149       1.37886
    47    C    2  dxy    Ryd( 4d)     0.00024       3.50053
    48    C    2  dxz    Ryd( 3d)     0.00232       1.30539
    49    C    2  dxz    Ryd( 4d)     0.00018       3.40677
    50    C    2  dyz    Ryd( 3d)     0.00142       1.42801
    51    C    2  dyz    Ryd( 4d)     0.00050       3.54259
    52    C    2  dx2y2  Ryd( 3d)     0.00145       1.35380
    53    C    2  dx2y2  Ryd( 4d)     0.00039       3.45642
    54    C    2  dz2    Ryd( 3d)     0.00131       1.25058
    55    C    2  dz2    Ryd( 4d)     0.00018       3.28242
    56    C    2  f(0)   Ryd( 4f)     0.00007       3.49981
    57    C    2  f(C1)  Ryd( 4f)     0.00013       3.51173
    58    C    2  f(S1)  Ryd( 4f)     0.00009       3.62111
    59    C    2  f(C2)  Ryd( 4f)     0.00019       3.67319
    60    C    2  f(S2)  Ryd( 4f)     0.00012       3.67232
    61    C    2  f(C3)  Ryd( 4f)     0.00007       3.62542
    62    C    2  f(S3)  Ryd( 4f)     0.00006       3.66645

    63    C    3  S      Cor( 1S)     1.99934     -10.40192
    64    C    3  S      Val( 2S)     1.07030      -0.30191
    65    C    3  S      Ryd( 3S)     0.00048       1.70679
    66    C    3  S      Ryd( 4S)     0.00037       2.09073
    67    C    3  S      Ryd( 5S)     0.00000      21.20891
    68    C    3  px     Val( 2p)     1.11205      -0.10736
    69    C    3  px     Ryd( 3p)     0.00146       0.97489
    70    C    3  px     Ryd( 4p)     0.00033       1.96911
    71    C    3  py     Val( 2p)     1.09665      -0.10465
    72    C    3  py     Ryd( 3p)     0.00181       1.05479
    73    C    3  py     Ryd( 4p)     0.00014       1.68501
    74    C    3  pz     Val( 2p)     1.12580      -0.10483
    75    C    3  pz     Ryd( 3p)     0.00223       1.11122
    76    C    3  pz     Ryd( 4p)     0.00017       1.68537
    77    C    3  dxy    Ryd( 3d)     0.00096       1.46110
    78    C    3  dxy    Ryd( 4d)     0.00023       3.29641
    79    C    3  dxz    Ryd( 3d)     0.00280       1.45624
    80    C    3  dxz    Ryd( 4d)     0.00028       3.52177
    81    C    3  dyz    Ryd( 3d)     0.00223       1.46468
    82    C    3  dyz    Ryd( 4d)     0.00013       3.42439
    83    C    3  dx2y2  Ryd( 3d)     0.00118       1.41754
    84    C    3  dx2y2  Ryd( 4d)     0.00035       3.38495
    85    C    3  dz2    Ryd( 3d)     0.00061       1.28822
    86    C    3  dz2    Ryd( 4d)     0.00013       2.99816
    87    C    3  f(0)   Ryd( 4f)     0.00006       3.48171
    88    C    3  f(C1)  Ryd( 4f)     0.00004       3.55901
    89    C    3  f(S1)  Ryd( 4f)     0.00003       3.48580
    90    C    3  f(C2)  Ryd( 4f)     0.00014       3.72627
    91    C    3  f(S2)  Ryd( 4f)     0.00009       3.62413
    92    C    3  f(C3)  Ryd( 4f)     0.00004       3.56242
    93    C    3  f(S3)  Ryd( 4f)     0.00006       3.64047

    94    C    4  S      Cor( 1S)     1.99869     -10.37980
    95    C    4  S      Val( 2S)     0.98261      -0.24340
    96    C    4  S      Ryd( 4S)     0.00110       2.17528
    97    C    4  S      Ryd( 3S)     0.00020       1.84929
    98    C    4  S      Ryd( 5S)     0.00000      21.22751
    99    C    4  px     Val( 2p)     1.01589      -0.05831
   100    C    4  px     Ryd( 3p)     0.00313       1.11574
   101    C    4  px     Ryd( 4p)     0.00011       1.93634
   102    C    4  py     Val( 2p)     0.97851      -0.06638
   103    C    4  py     Ryd( 3p)     0.00598       1.11306
   104    C    4  py     Ryd( 4p)     0.00030       1.87759
   105    C    4  pz     Val( 2p)     0.99213      -0.08803
   106    C    4  pz     Ryd( 3p)     0.00287       1.02670
   107    C    4  pz     Ryd( 4p)     0.00034       1.79563
   108    C    4  dxy    Ryd( 3d)     0.00171       1.35458
   109    C    4  dxy    Ryd( 4d)     0.00054       3.51553
   110    C    4  dxz    Ryd( 3d)     0.00303       1.38855
   111    C    4  dxz    Ryd( 4d)     0.00048       3.64883
   112    C    4  dyz    Ryd( 3d)     0.00112       1.39299
   113    C    4  dyz    Ryd( 4d)     0.00037       3.53725
   114    C    4  dx2y2  Ryd( 3d)     0.00180       1.42764
   115    C    4  dx2y2  Ryd( 4d)     0.00049       3.58753
   116    C    4  dz2    Ryd( 3d)     0.00170       1.26329
   117    C    4  dz2    Ryd( 4d)     0.00036       3.39465
   118    C    4  f(0)   Ryd( 4f)     0.00005       3.63163
   119    C    4  f(C1)  Ryd( 4f)     0.00003       3.73941
   120    C    4  f(S1)  Ryd( 4f)     0.00004       3.50061
   121    C    4  f(C2)  Ryd( 4f)     0.00009       3.88005
   122    C    4  f(S2)  Ryd( 4f)     0.00006       3.81942
   123    C    4  f(C3)  Ryd( 4f)     0.00005       3.69433
   124    C    4  f(S3)  Ryd( 4f)     0.00007       3.76238

   125    C    5  S      Cor( 1S)     1.99946     -10.40282
   126    C    5  S      Val( 2S)     1.08188      -0.31446
   127    C    5  S      Ryd( 3S)     0.00045       1.47283
   128    C    5  S      Ryd( 4S)     0.00032       2.60893
   129    C    5  S      Ryd( 5S)     0.00000      20.94285
   130    C    5  px     Val( 2p)     1.06213      -0.09881
   131    C    5  px     Ryd( 3p)     0.00109       1.02836
   132    C    5  px     Ryd( 4p)     0.00015       1.64291
   133    C    5  py     Val( 2p)     1.09189      -0.10044
   134    C    5  py     Ryd( 3p)     0.00133       1.09538
   135    C    5  py     Ryd( 4p)     0.00022       1.68814
   136    C    5  pz     Val( 2p)     1.14812      -0.10606
   137    C    5  pz     Ryd( 3p)     0.00142       1.05902
   138    C    5  pz     Ryd( 4p)     0.00021       1.64234
   139    C    5  dxy    Ryd( 3d)     0.00132       1.57589
   140    C    5  dxy    Ryd( 4d)     0.00024       3.36888
   141    C    5  dxz    Ryd( 3d)     0.00102       1.57680
   142    C    5  dxz    Ryd( 4d)     0.00021       3.17029
   143    C    5  dyz    Ryd( 3d)     0.00109       1.56963
   144    C    5  dyz    Ryd( 4d)     0.00012       3.15042
   145    C    5  dx2y2  Ryd( 3d)     0.00077       1.52178
   146    C    5  dx2y2  Ryd( 4d)     0.00022       3.13427
   147    C    5  dz2    Ryd( 3d)     0.00101       1.61643
   148    C    5  dz2    Ryd( 4d)     0.00034       3.37823
   149    C    5  f(0)   Ryd( 4f)     0.00009       3.65285
   150    C    5  f(C1)  Ryd( 4f)     0.00003       3.55040
   151    C    5  f(S1)  Ryd( 4f)     0.00005       3.54716
   152    C    5  f(C2)  Ryd( 4f)     0.00004       3.50904
   153    C    5  f(S2)  Ryd( 4f)     0.00002       3.53058
   154    C    5  f(C3)  Ryd( 4f)     0.00007       3.69782
   155    C    5  f(S3)  Ryd( 4f)     0.00002       3.48700

   156    C    6  S      Cor( 1S)     1.99943     -10.39802
   157    C    6  S      Val( 2S)     1.07643      -0.30654
   158    C    6  S      Ryd( 3S)     0.00071       1.54992
   159    C    6  S      Ryd( 4S)     0.00029       2.39468
   160    C    6  S      Ryd( 5S)     0.00000      21.07251
   161    C    6  px     Val( 2p)     1.13313      -0.10611
   162    C    6  px     Ryd( 3p)     0.00145       0.94333
   163    C    6  px     Ryd( 4p)     0.00037       2.01469
   164    C    6  py     Val( 2p)     1.01631      -0.09894
   165    C    6  py     Ryd( 3p)     0.00169       0.93727
   166    C    6  py     Ryd( 4p)     0.00016       1.72270
   167    C    6  pz     Val( 2p)     1.19757      -0.11046
   168    C    6  pz     Ryd( 3p)     0.00214       1.14666
   169    C    6  pz     Ryd( 4p)     0.00025       1.73061
   170    C    6  dxy    Ryd( 3d)     0.00126       1.50070
   171    C    6  dxy    Ryd( 4d)     0.00024       3.50953
   172    C    6  dxz    Ryd( 3d)     0.00170       1.50393
   173    C    6  dxz    Ryd( 4d)     0.00034       3.35601
   174    C    6  dyz    Ryd( 3d)     0.00061       1.30783
   175    C    6  dyz    Ryd( 4d)     0.00014       3.00294
   176    C    6  dx2y2  Ryd( 3d)     0.00097       1.44658
   177    C    6  dx2y2  Ryd( 4d)     0.00033       3.28079
   178    C    6  dz2    Ryd( 3d)     0.00241       1.50520
   179    C    6  dz2    Ryd( 4d)     0.00017       3.46322
   180    C    6  f(0)   Ryd( 4f)     0.00010       3.76433
   181    C    6  f(C1)  Ryd( 4f)     0.00007       3.52216
   182    C    6  f(S1)  Ryd( 4f)     0.00004       3.40942
   183    C    6  f(C2)  Ryd( 4f)     0.00005       3.57966
   184    C    6  f(S2)  Ryd( 4f)     0.00004       3.55834
   185    C    6  f(C3)  Ryd( 4f)     0.00011       3.68829
   186    C    6  f(S3)  Ryd( 4f)     0.00004       3.61535

   187    H    7  S      Val( 1S)     0.78967       0.04250
   188    H    7  S      Ryd( 2S)     0.00066       1.18741
   189    H    7  S      Ryd( 3S)     0.00012       1.54228
   190    H    7  px     Ryd( 2p)     0.00018       2.61012
   191    H    7  py     Ryd( 2p)     0.00050       3.02160
   192    H    7  pz     Ryd( 2p)     0.00015       2.45826

   193    H    8  S      Val( 1S)     0.80452       0.05191
   194    H    8  S      Ryd( 2S)     0.00082       1.07910
   195    H    8  S      Ryd( 3S)     0.00014       1.46814
   196    H    8  px     Ryd( 2p)     0.00011       2.47264
   197    H    8  py     Ryd( 2p)     0.00030       2.80171
   198    H    8  pz     Ryd( 2p)     0.00026       2.60204

   199    H    9  S      Val( 1S)     0.78287       0.04349
   200    H    9  S      Ryd( 2S)     0.00069       0.99563
   201    H    9  S      Ryd( 3S)     0.00011       1.51496
   202    H    9  px     Ryd( 2p)     0.00009       2.54391
   203    H    9  py     Ryd( 2p)     0.00028       2.75040
   204    H    9  pz     Ryd( 2p)     0.00022       2.60111

   205    H   10  S      Val( 1S)     0.79654       0.04139
   206    H   10  S      Ryd( 2S)     0.00090       0.93327
   207    H   10  S      Ryd( 3S)     0.00011       1.59908
   208    H   10  px     Ryd( 2p)     0.00023       2.92364
   209    H   10  py     Ryd( 2p)     0.00013       2.40795
   210    H   10  pz     Ryd( 2p)     0.00021       2.57978

   211    H   11  S      Val( 1S)     0.79439       0.03496
   212    H   11  S      Ryd( 2S)     0.00055       0.97630
   213    H   11  S      Ryd( 3S)     0.00010       1.55547
   214    H   11  px     Ryd( 2p)     0.00009       2.43756
   215    H   11  py     Ryd( 2p)     0.00011       2.40525
   216    H   11  pz     Ryd( 2p)     0.00043       3.04724

   217    H   12  S      Val( 1S)     0.78924       0.03721
   218    H   12  S      Ryd( 2S)     0.00050       0.99831
   219    H   12  S      Ryd( 3S)     0.00010       1.55806
   220    H   12  px     Ryd( 2p)     0.00021       2.67704
   221    H   12  py     Ryd( 2p)     0.00030       2.82779
   222    H   12  pz     Ryd( 2p)     0.00008       2.37533

   223    H   13  S      Val( 1S)     0.78607       0.03862
   224    H   13  S      Ryd( 2S)     0.00052       1.06340
   225    H   13  S      Ryd( 3S)     0.00012       1.49835
   226    H   13  px     Ryd( 2p)     0.00010       2.48880
   227    H   13  py     Ryd( 2p)     0.00011       2.42451
   228    H   13  pz     Ryd( 2p)     0.00036       2.92158

   229    H   14  S      Val( 1S)     0.78452       0.03826
   230    H   14  S      Ryd( 2S)     0.00096       0.94572
   231    H   14  S      Ryd( 3S)     0.00010       1.58234
   232    H   14  px     Ryd( 2p)     0.00031       2.97761
   233    H   14  py     Ryd( 2p)     0.00011       2.43615
   234    H   14  pz     Ryd( 2p)     0.00018       2.47339

   235    H   15  S      Val( 1S)     0.79211       0.03920
   236    H   15  S      Ryd( 3S)     0.00049       1.30983
   237    H   15  S      Ryd( 2S)     0.00010       1.22942
   238    H   15  px     Ryd( 2p)     0.00027       2.65856
   239    H   15  py     Ryd( 2p)     0.00016       2.60169
   240    H   15  pz     Ryd( 2p)     0.00015       2.70757

   241    C   16  S      Cor( 1S)     1.99940     -10.37529
   242    C   16  S      Val( 2S)     1.05797      -0.29211
   243    C   16  S      Ryd( 4S)     0.00092       2.10347
   244    C   16  S      Ryd( 3S)     0.00031       1.94708
   245    C   16  S      Ryd( 5S)     0.00000      21.10954
   246    C   16  px     Val( 2p)     1.19898      -0.10655
   247    C   16  px     Ryd( 3p)     0.00238       1.37703
   248    C   16  px     Ryd( 4p)     0.00015       1.62237
   249    C   16  py     Val( 2p)     1.07629      -0.10185
   250    C   16  py     Ryd( 3p)     0.00132       1.08084
   251    C   16  py     Ryd( 4p)     0.00025       1.59838
   252    C   16  pz     Val( 2p)     1.09700      -0.10387
   253    C   16  pz     Ryd( 3p)     0.00162       1.09887
   254    C   16  pz     Ryd( 4p)     0.00037       1.74306
   255    C   16  dxy    Ryd( 3d)     0.00122       1.40978
   256    C   16  dxy    Ryd( 4d)     0.00011       3.16712
   257    C   16  dxz    Ryd( 3d)     0.00091       1.53337
   258    C   16  dxz    Ryd( 4d)     0.00031       3.52140
   259    C   16  dyz    Ryd( 3d)     0.00096       1.51975
   260    C   16  dyz    Ryd( 4d)     0.00025       3.43141
   261    C   16  dx2y2  Ryd( 3d)     0.00195       1.42099
   262    C   16  dx2y2  Ryd( 4d)     0.00007       3.29340
   263    C   16  dz2    Ryd( 3d)     0.00204       1.51800
   264    C   16  dz2    Ryd( 4d)     0.00029       3.37371
   265    C   16  f(0)   Ryd( 4f)     0.00012       3.75019
   266    C   16  f(C1)  Ryd( 4f)     0.00007       3.57447
   267    C   16  f(S1)  Ryd( 4f)     0.00003       3.62778
   268    C   16  f(C2)  Ryd( 4f)     0.00009       3.74313
   269    C   16  f(S2)  Ryd( 4f)     0.00008       3.61548
   270    C   16  f(C3)  Ryd( 4f)     0.00006       3.47389
   271    C   16  f(S3)  Ryd( 4f)     0.00004       3.55207

   272    H   17  S      Val( 1S)     0.78574       0.04530
   273    H   17  S      Ryd( 2S)     0.00053       1.26049
   274    H   17  S      Ryd( 3S)     0.00010       1.28724
   275    H   17  px     Ryd( 2p)     0.00028       2.72264
   276    H   17  py     Ryd( 2p)     0.00010       2.44412
   277    H   17  pz     Ryd( 2p)     0.00020       2.81634

 WARNING:  1 low occupancy (<1.9990e) core orbital  found on  C    2
           1 low occupancy (<1.9990e) core orbital  found on  C    4

 WARNING:  Population inversion found on atom  C    1
           Population inversion found on atom  C    4
           Population inversion found on atom  H   15
           Population inversion found on atom  C   16


 Summary of Natural Population Analysis:                  
                                                          
                                       Natural Population 
                Natural  -----------------------------------------------
    Atom  No    Charge         Core      Valence    Rydberg      Total
 -----------------------------------------------------------------------
      C    1   -0.20394      1.99948     4.19005    0.01441     6.20394
      C    2   -0.18261      1.99876     4.16216    0.02169     6.18261
      C    3   -0.42050      1.99934     4.40480    0.01636     6.42050
      C    4    0.00613      1.99869     3.96913    0.02604     5.99387
      C    5   -0.39536      1.99946     4.38402    0.01188     6.39536
      C    6   -0.43854      1.99943     4.42343    0.01568     6.43854
      H    7    0.20872      0.00000     0.78967    0.00160     0.79128
      H    8    0.19384      0.00000     0.80452    0.00163     0.80616
      H    9    0.21575      0.00000     0.78287    0.00138     0.78425
      H   10    0.20188      0.00000     0.79654    0.00158     0.79812
      H   11    0.20433      0.00000     0.79439    0.00128     0.79567
      H   12    0.20956      0.00000     0.78924    0.00120     0.79044
      H   13    0.21272      0.00000     0.78607    0.00121     0.78728
      H   14    0.21382      0.00000     0.78452    0.00166     0.78618
      H   15    0.20673      0.00000     0.79211    0.00116     0.79327
      C   16   -0.44557      1.99940     4.43024    0.01594     6.44557
      H   17    0.21305      0.00000     0.78574    0.00121     0.78695
 =======================================================================
   * Total *    0.00000     13.99456    37.86951    0.13593    52.00000

                                 Natural Population      
 --------------------------------------------------------
   Core                      13.99456 ( 99.9612% of  14)
   Valence                   37.86951 ( 99.6566% of  38)
   Natural Minimal Basis     51.86407 ( 99.7386% of  52)
   Natural Rydberg Basis      0.13593 (  0.2614% of  52)
 --------------------------------------------------------

    Atom  No          Natural Electron Configuration
 ----------------------------------------------------------------------------
      C    1      [core]2S( 1.03)2p( 3.16)
      C    2      [core]2S( 1.01)2p( 3.15)3p( 0.01)3d( 0.01)
      C    3      [core]2S( 1.07)2p( 3.33)3p( 0.01)3d( 0.01)
      C    4      [core]2S( 0.98)2p( 2.99)3p( 0.01)3d( 0.01)
      C    5      [core]2S( 1.08)2p( 3.30)3d( 0.01)
      C    6      [core]2S( 1.08)2p( 3.35)3p( 0.01)3d( 0.01)
      H    7            1S( 0.79)
      H    8            1S( 0.80)
      H    9            1S( 0.78)
      H   10            1S( 0.80)
      H   11            1S( 0.79)
      H   12            1S( 0.79)
      H   13            1S( 0.79)
      H   14            1S( 0.78)
      H   15            1S( 0.79)
      C   16      [core]2S( 1.06)2p( 3.37)3p( 0.01)3d( 0.01)
      H   17            1S( 0.79)


 Wiberg bond index matrix in the NAO basis:                                    

     Atom    1       2       3       4       5       6       7       8       9
     ---- ------  ------  ------  ------  ------  ------  ------  ------  ------
   1.  C  0.0000  0.0205  0.0047  0.0258  0.9940  0.9928  0.9134  0.0033  0.0036
   2.  C  0.0205  0.0000  0.0212  1.8675  0.0417  1.0236  0.0130  0.9262  0.0012
   3.  C  0.0047  0.0212  0.0000  1.0273  0.9718  0.0143  0.0076  0.0019  0.9295
   4.  C  0.0258  1.8675  1.0273  0.0000  0.0157  0.0165  0.0165  0.0066  0.0019
   5.  C  0.9940  0.0417  0.9718  0.0157  0.0000  0.0058  0.0015  0.0002  0.0014
   6.  C  0.9928  1.0236  0.0143  0.0165  0.0058  0.0000  0.0010  0.0013  0.0004
   7.  H  0.9134  0.0130  0.0076  0.0165  0.0015  0.0010  0.0000  0.0000  0.0000
   8.  H  0.0033  0.9262  0.0019  0.0066  0.0002  0.0013  0.0000  0.0000  0.0003
   9.  H  0.0036  0.0012  0.9295  0.0019  0.0014  0.0004  0.0000  0.0003  0.0000
  10.  H  0.0014  0.0131  0.9274  0.0086  0.0013  0.0003  0.0000  0.0005  0.0002
  11.  H  0.0014  0.0003  0.0011  0.0019  0.9359  0.0023  0.0000  0.0000  0.0025
  12.  H  0.0015  0.0083  0.0009  0.0029  0.9307  0.0071  0.0012  0.0002  0.0011
  13.  H  0.0018  0.0024  0.0006  0.0105  0.0012  0.9249  0.0004  0.0020  0.0000
  14.  H  0.0024  0.0033  0.0004  0.0183  0.0094  0.9154  0.0003  0.0025  0.0001
  15.  H  0.0011  0.0074  0.0022  0.0015  0.0009  0.0105  0.0006  0.0003  0.0006
  16.  C  0.9962  0.0114  0.0084  0.9804  0.0062  0.0096  0.0025  0.0186  0.0117
  17.  H  0.0017  0.0034  0.0064  0.0015  0.0118  0.0016  0.0003  0.0002  0.0006

     Atom   10      11      12      13      14      15      16      17
     ---- ------  ------  ------  ------  ------  ------  ------  ------
   1.  C  0.0014  0.0014  0.0015  0.0018  0.0024  0.0011  0.9962  0.0017
   2.  C  0.0131  0.0003  0.0083  0.0024  0.0033  0.0074  0.0114  0.0034
   3.  C  0.9274  0.0011  0.0009  0.0006  0.0004  0.0022  0.0084  0.0064
   4.  C  0.0086  0.0019  0.0029  0.0105  0.0183  0.0015  0.9804  0.0015
   5.  C  0.0013  0.9359  0.9307  0.0012  0.0094  0.0009  0.0062  0.0118
   6.  C  0.0003  0.0023  0.0071  0.9249  0.9154  0.0105  0.0096  0.0016
   7.  H  0.0000  0.0000  0.0012  0.0004  0.0003  0.0006  0.0025  0.0003
   8.  H  0.0005  0.0000  0.0002  0.0020  0.0025  0.0003  0.0186  0.0002
   9.  H  0.0002  0.0025  0.0011  0.0000  0.0001  0.0006  0.0117  0.0006
  10.  H  0.0000  0.0036  0.0024  0.0000  0.0007  0.0001  0.0009  0.0005
  11.  H  0.0036  0.0000  0.0002  0.0002  0.0003  0.0004  0.0086  0.0007
  12.  H  0.0024  0.0002  0.0000  0.0000  0.0000  0.0000  0.0006  0.0001
  13.  H  0.0000  0.0002  0.0000  0.0000  0.0003  0.0010  0.0102  0.0004
  14.  H  0.0007  0.0003  0.0000  0.0003  0.0000  0.0005  0.0020  0.0003
  15.  H  0.0001  0.0004  0.0000  0.0010  0.0005  0.0000  0.9310  0.0001
  16.  C  0.0009  0.0086  0.0006  0.0102  0.0020  0.9310  0.0000  0.9263
  17.  H  0.0005  0.0007  0.0001  0.0004  0.0003  0.0001  0.9263  0.0000


 Wiberg bond index, Totals by atom:                                            

     Atom    1
     ---- ------
   1.  C  3.9656
   2.  C  3.9644
   3.  C  3.9259
   4.  C  4.0036
   5.  C  3.9294
   6.  C  3.9275
   7.  H  0.9582
   8.  H  0.9643
   9.  H  0.9550
  10.  H  0.9612
  11.  H  0.9596
  12.  H  0.9574
  13.  H  0.9561
  14.  H  0.9563
  15.  H  0.9585
  16.  C  3.9247
  17.  H  0.9559


 Atom-atom overlap-weighted NAO bond order:                                    

     Atom    1       2       3       4       5       6       7       8       9
     ---- ------  ------  ------  ------  ------  ------  ------  ------  ------
   1.  C  0.0000  0.0103 -0.0032  0.0242  0.8368  0.8351  0.7931  0.0007  0.0006
   2.  C  0.0103  0.0000  0.0260  1.2274 -0.0159  0.8614  0.0005  0.8018 -0.0048
   3.  C -0.0032  0.0260  0.0000  0.8879  0.8173  0.0009  0.0013 -0.0036  0.7973
   4.  C  0.0242  1.2274  0.8879  0.0000  0.0403  0.0095  0.0003  0.0042  0.0021
   5.  C  0.8368 -0.0159  0.8173  0.0403  0.0000  0.0035  0.0012 -0.0005  0.0056
   6.  C  0.8351  0.8614  0.0009  0.0095  0.0035  0.0000 -0.0009 -0.0021  0.0003
   7.  H  0.7931  0.0005  0.0013  0.0003  0.0012 -0.0009  0.0000 -0.0000 -0.0000
   8.  H  0.0007  0.8018 -0.0036  0.0042 -0.0005 -0.0021 -0.0000  0.0000 -0.0026
   9.  H  0.0006 -0.0048  0.7973  0.0021  0.0056  0.0003 -0.0000 -0.0026  0.0000
  10.  H  0.0004 -0.0003  0.7967 -0.0005  0.0002  0.0002  0.0000 -0.0001  0.0033
  11.  H  0.0009 -0.0015  0.0031 -0.0023  0.7993 -0.0051 -0.0007 -0.0003 -0.0033
  12.  H  0.0024 -0.0004  0.0032 -0.0019  0.7970  0.0001 -0.0028 -0.0000 -0.0006
  13.  H -0.0017  0.0073  0.0001 -0.0016 -0.0042  0.7928 -0.0007 -0.0028  0.0001
  14.  H  0.0008  0.0006  0.0003  0.0014 -0.0002  0.7892 -0.0020 -0.0008 -0.0000
  15.  H  0.0018  0.0001 -0.0047  0.0019 -0.0037 -0.0003 -0.0010  0.0000 -0.0000
  16.  C  0.8473 -0.0008 -0.0029  0.8402  0.0047  0.0055  0.0016  0.0007 -0.0001
  17.  H  0.0009 -0.0059 -0.0003  0.0046 -0.0003 -0.0028 -0.0009  0.0000  0.0001

     Atom   10      11      12      13      14      15      16      17
     ---- ------  ------  ------  ------  ------  ------  ------  ------
   1.  C  0.0004  0.0009  0.0024 -0.0017  0.0008  0.0018  0.8473  0.0009
   2.  C -0.0003 -0.0015 -0.0004  0.0073  0.0006  0.0001 -0.0008 -0.0059
   3.  C  0.7967  0.0031  0.0032  0.0001  0.0003 -0.0047 -0.0029 -0.0003
   4.  C -0.0005 -0.0023 -0.0019 -0.0016  0.0014  0.0019  0.8402  0.0046
   5.  C  0.0002  0.7993  0.7970 -0.0042 -0.0002 -0.0037  0.0047 -0.0003
   6.  C  0.0002 -0.0051  0.0001  0.7928  0.7892 -0.0003  0.0055 -0.0028
   7.  H  0.0000 -0.0007 -0.0028 -0.0007 -0.0020 -0.0010  0.0016 -0.0009
   8.  H -0.0001 -0.0003 -0.0000 -0.0028 -0.0008  0.0000  0.0007  0.0000
   9.  H  0.0033 -0.0033 -0.0006  0.0001 -0.0000 -0.0000 -0.0001  0.0001
  10.  H  0.0000 -0.0009 -0.0034 -0.0000 -0.0000 -0.0027 -0.0050 -0.0000
  11.  H -0.0009  0.0000  0.0030 -0.0022 -0.0000 -0.0000 -0.0001  0.0001
  12.  H -0.0034  0.0030  0.0000  0.0001  0.0000 -0.0014 -0.0034  0.0001
  13.  H -0.0000 -0.0022  0.0001  0.0000  0.0053  0.0000  0.0007 -0.0000
  14.  H -0.0000 -0.0000  0.0000  0.0053  0.0000  0.0001 -0.0056 -0.0029
  15.  H -0.0027 -0.0000 -0.0014  0.0000  0.0001  0.0000  0.7949  0.0034
  16.  C -0.0050 -0.0001 -0.0034  0.0007 -0.0056  0.7949  0.0000  0.7939
  17.  H -0.0000  0.0001  0.0001 -0.0000 -0.0029  0.0034  0.7939  0.0000


 Atom-atom overlap-weighted NAO bond order, Totals by atom:                    

     Atom    1
     ---- ------
   1.  C  3.3502
   2.  C  2.9059
   3.  C  3.3193
   4.  C  3.0375
   5.  C  3.2809
   6.  C  3.2874
   7.  H  0.7889
   8.  H  0.7947
   9.  H  0.7979
  10.  H  0.7878
  11.  H  0.7898
  12.  H  0.7918
  13.  H  0.7929
  14.  H  0.7861
  15.  H  0.7883
  16.  C  3.2717
  17.  H  0.7899


 MO bond order:                                                                

     Atom    1       2       3       4       5       6       7       8       9
     ---- ------  ------  ------  ------  ------  ------  ------  ------  ------
   1.  C  0.0000  0.1677  0.0584 -0.3032  0.2176  0.3358 -0.6630  0.0345  0.0539
   2.  C  0.1677  0.0000 -0.0783  1.2718  0.2902 -1.4029 -0.0745  0.6585 -0.0597
   3.  C  0.0584 -0.0783  0.0000  1.1616 -1.6588  0.2008 -0.0733 -0.0297  0.7447
   4.  C -0.3032  1.2718  1.1616  0.0000 -0.1444 -0.3613 -0.0703 -0.0192  0.0365
   5.  C  0.2176  0.2902 -1.6588 -0.1444  0.0000 -0.0391 -0.0455 -0.0014 -0.0003
   6.  C  0.3358 -1.4029  0.2008 -0.3613 -0.0391  0.0000 -0.0135 -0.0441  0.0279
   7.  H -0.6630 -0.0745 -0.0733 -0.0703 -0.0455 -0.0135  0.0000 -0.0055 -0.0025
   8.  H  0.0345  0.6585 -0.0297 -0.0192 -0.0014 -0.0441 -0.0055  0.0000 -0.0045
   9.  H  0.0539 -0.0597  0.7447  0.0365 -0.0003  0.0279 -0.0025 -0.0045  0.0000
  10.  H -0.0074  0.0581  1.3989 -0.0520 -0.0115  0.0052  0.0026  0.0162  0.0147
  11.  H  0.0190 -0.0143 -0.0048  0.0659 -0.2322  0.0055  0.0047 -0.0050 -0.0516
  12.  H -0.0197 -0.0354 -0.0311  0.0579  0.3440  0.0367 -0.0399  0.0097  0.0192
  13.  H  0.0348 -0.0635 -0.0078  0.1111  0.0468 -0.4648 -0.0131 -0.0447 -0.0007
  14.  H -0.0609  0.0169  0.0092 -0.1741 -0.0675  0.0595 -0.0217  0.0323  0.0053
  15.  H  0.0093  0.0748 -0.0263  0.0197  0.0029  0.0560 -0.0220 -0.0107  0.0212
  16.  C -1.2811 -0.0824 -0.0770  0.3676 -0.1417 -0.2310  0.0332  0.1345  0.1244
  17.  H  0.0087 -0.0471  0.0318 -0.0206  0.0089  0.0064 -0.0130  0.0139 -0.0153

     Atom   10      11      12      13      14      15      16      17
     ---- ------  ------  ------  ------  ------  ------  ------  ------
   1.  C -0.0074  0.0190 -0.0197  0.0348 -0.0609  0.0093 -1.2811  0.0087
   2.  C  0.0581 -0.0143 -0.0354 -0.0635  0.0169  0.0748 -0.0824 -0.0471
   3.  C  1.3989 -0.0048 -0.0311 -0.0078  0.0092 -0.0263 -0.0770  0.0318
   4.  C -0.0520  0.0659  0.0579  0.1111 -0.1741  0.0197  0.3676 -0.0206
   5.  C -0.0115 -0.2322  0.3440  0.0468 -0.0675  0.0029 -0.1417  0.0089
   6.  C  0.0052  0.0055  0.0367 -0.4648  0.0595  0.0560 -0.2310  0.0064
   7.  H  0.0026  0.0047 -0.0399 -0.0131 -0.0217 -0.0220  0.0332 -0.0130
   8.  H  0.0162 -0.0050  0.0097 -0.0447  0.0323 -0.0107  0.1345  0.0139
   9.  H  0.0147 -0.0516  0.0192 -0.0007  0.0053  0.0212  0.1244 -0.0153
  10.  H  0.0000  0.0383 -0.0446  0.0003  0.0134 -0.0090 -0.0473  0.0209
  11.  H  0.0383  0.0000 -0.0046 -0.0043  0.0162  0.0169 -0.0370 -0.0218
  12.  H -0.0446 -0.0046  0.0000  0.0053 -0.0056 -0.0130  0.0118  0.0108
  13.  H  0.0003 -0.0043  0.0053  0.0000 -0.0017 -0.0250 -0.0427  0.0186
  14.  H  0.0134  0.0162 -0.0056 -0.0017  0.0000  0.0196  0.0415 -0.0030
  15.  H -0.0090  0.0169 -0.0130 -0.0250  0.0196  0.0000  1.0528  0.0097
  16.  C -0.0473 -0.0370  0.0118 -0.0427  0.0415  1.0528  0.0000  0.3643
  17.  H  0.0209 -0.0218  0.0108  0.0186 -0.0030  0.0097  0.3643  0.0000


 MO atomic valencies:                                                          

     Atom    1
     ---- ------
   1.  C -1.3956
   2.  C  0.6798
   3.  C  1.6182
   4.  C  1.9472
   5.  C -1.4322
   6.  C -1.8229
   7.  H -1.0173
   8.  H  0.7349
   9.  H  0.9130
  10.  H  1.3968
  11.  H -0.2091
  12.  H  0.3016
  13.  H -0.4512
  14.  H -0.1206
  15.  H  1.1769
  16.  C  0.1900
  17.  H  0.3734


 NATURAL BOND ORBITAL ANALYSIS:

                       Occupancies       Lewis Structure    Low   High
           Occ.    -------------------  -----------------   occ   occ
  Cycle   Thresh.   Lewis   Non-Lewis     CR  BD  3C  LP    (L)   (NL)   Dev
 =============================================================================
   1(1)    1.90    51.56549   0.43451      7  19   0   0     0      0    0.04
 -----------------------------------------------------------------------------

 Structure accepted: No low occupancy Lewis orbitals

 WARNING:  1 low occupancy (<1.9990e) core orbital  found on  C    2
           1 low occupancy (<1.9990e) core orbital  found on  C    4

 --------------------------------------------------------
   Core                     13.99456 ( 99.961% of  14)
   Valence Lewis            37.57093 ( 98.871% of  38)
  ==================       ============================
   Total Lewis              51.56549 ( 99.164% of  52)
  -----------------------------------------------------
   Valence non-Lewis         0.36775 (  0.707% of  52)
   Rydberg non-Lewis         0.06675 (  0.128% of  52)
  ==================       ============================
   Total non-Lewis           0.43451 (  0.836% of  52)
 --------------------------------------------------------


       (Occupancy)   Bond orbital/ Coefficients/ Hybrids
 ---------------------------------------------------------------------------------
     1. (1.98148) BD ( 1) C   1 - C   5  
                ( 50.09%)   0.7077* C   1 s( 25.15%)p 2.97( 74.77%)d 0.00(  0.08%)
                                                  f 0.00(  0.00%)
                                            0.0000  0.5014  0.0034 -0.0046  0.0003
                                            0.7251  0.0036 -0.0062  0.1353 -0.0272
                                           -0.0046 -0.4502 -0.0146 -0.0013  0.0175
                                           -0.0014 -0.0109 -0.0077 -0.0005 -0.0043
                                            0.0134  0.0055 -0.0093  0.0001  0.0030
                                           -0.0009  0.0002 -0.0006  0.0003  0.0014
                                            0.0047
                ( 49.91%)   0.7065* C   5 s( 26.87%)p 2.72( 73.04%)d 0.00(  0.09%)
                                                  f 0.00(  0.01%)
                                            0.0002  0.5183  0.0016 -0.0072  0.0004
                                           -0.7627 -0.0038  0.0078 -0.1712 -0.0145
                                           -0.0063  0.3446 -0.0103 -0.0068  0.0044
                                            0.0026 -0.0215 -0.0012  0.0007 -0.0040
                                            0.0177  0.0038 -0.0029 -0.0037 -0.0042
                                           -0.0024  0.0021  0.0032  0.0005 -0.0048
                                           -0.0009
     2. (1.97777) BD ( 1) C   1 - C   6  
                ( 49.97%)   0.7069* C   1 s( 25.45%)p 2.93( 74.47%)d 0.00(  0.08%)
                                                  f 0.00(  0.00%)
                                           -0.0001  0.5044  0.0039 -0.0034  0.0001
                                           -0.6224 -0.0213  0.0007  0.5263 -0.0209
                                           -0.0073 -0.2815 -0.0131 -0.0019 -0.0183
                                           -0.0069  0.0052  0.0025  0.0010 -0.0072
                                           -0.0117  0.0055 -0.0127 -0.0012  0.0018
                                            0.0025 -0.0006 -0.0010 -0.0010  0.0045
                                            0.0008
                ( 50.03%)   0.7073* C   6 s( 26.53%)p 2.77( 73.36%)d 0.00(  0.10%)
                                                  f 0.00(  0.01%)
                                           -0.0000  0.5150 -0.0031 -0.0052  0.0000
                                            0.5588 -0.0105 -0.0098 -0.6327 -0.0141
                                           -0.0004  0.1435 -0.0093 -0.0063 -0.0207
                                           -0.0068  0.0146 -0.0024 -0.0056 -0.0023
                                            0.0077 -0.0025 -0.0145 -0.0026 -0.0057
                                           -0.0033  0.0005  0.0017 -0.0012 -0.0016
                                           -0.0036
     3. (1.98251) BD ( 1) C   1 - H   7  
                ( 60.90%)   0.7804* C   1 s( 25.16%)p 2.97( 74.74%)d 0.00(  0.09%)
                                                  f 0.00(  0.01%)
                                            0.0001 -0.5014  0.0135 -0.0040  0.0005
                                            0.2489 -0.0051  0.0032  0.8226 -0.0188
                                            0.0103  0.0907 -0.0035 -0.0002 -0.0135
                                           -0.0041  0.0010 -0.0017  0.0001 -0.0027
                                            0.0208  0.0065  0.0143  0.0029 -0.0024
                                           -0.0013 -0.0037 -0.0026  0.0016 -0.0036
                                           -0.0027
                ( 39.10%)   0.6253* H   7 s( 99.94%)p 0.00(  0.06%)
                                           -0.9997 -0.0030 -0.0005 -0.0072 -0.0234
                                           -0.0025
     4. (1.96694) BD ( 1) C   1 - C  16  
                ( 49.69%)   0.7049* C   1 s( 24.08%)p 3.15( 75.83%)d 0.00(  0.08%)
                                                  f 0.00(  0.01%)
                                            0.0002  0.4907  0.0084  0.0026  0.0003
                                            0.1527 -0.0081 -0.0022  0.1594 -0.0315
                                           -0.0077  0.8416  0.0161 -0.0001  0.0067
                                           -0.0017  0.0091  0.0016  0.0189  0.0002
                                           -0.0047  0.0025  0.0109  0.0112 -0.0014
                                            0.0018  0.0056 -0.0031  0.0020  0.0024
                                            0.0026
                ( 50.31%)   0.7093* C  16 s( 25.27%)p 2.95( 74.58%)d 0.01(  0.14%)
                                                  f 0.00(  0.01%)
                                            0.0000  0.5027  0.0062 -0.0030 -0.0000
                                           -0.2108 -0.0053 -0.0005 -0.4221 -0.0188
                                           -0.0079 -0.7228  0.0083  0.0103  0.0021
                                            0.0014  0.0082  0.0026  0.0064  0.0086
                                           -0.0016 -0.0001  0.0347 -0.0008 -0.0079
                                           -0.0027 -0.0009  0.0017 -0.0021 -0.0021
                                           -0.0016
     5. (1.98850) BD ( 1) C   2 - C   4  
                ( 49.33%)   0.7024* C   2 s( 37.64%)p 1.65( 62.05%)d 0.01(  0.30%)
                                                  f 0.00(  0.01%)
                                            0.0001  0.6135  0.0009 -0.0026 -0.0003
                                            0.4759  0.0271 -0.0090 -0.0552  0.0151
                                            0.0111  0.6242  0.0150  0.0023 -0.0234
                                            0.0003  0.0378  0.0066 -0.0259  0.0013
                                            0.0124  0.0058 -0.0067  0.0058 -0.0044
                                            0.0048 -0.0026  0.0046 -0.0044 -0.0004
                                           -0.0018
                ( 50.67%)   0.7118* C   4 s( 38.78%)p 1.57( 60.99%)d 0.01(  0.22%)
                                                  f 0.00(  0.00%)
                                            0.0000  0.6226  0.0125 -0.0017 -0.0001
                                           -0.5656 -0.0187  0.0025  0.4799  0.0245
                                            0.0065 -0.2421 -0.0110  0.0070  0.0014
                                           -0.0108  0.0355  0.0103 -0.0153 -0.0038
                                            0.0197  0.0043  0.0070 -0.0017  0.0028
                                            0.0006 -0.0008 -0.0011  0.0035 -0.0005
                                            0.0036
     6. (1.93053) BD ( 2) C   2 - C   4  
                ( 50.10%)   0.7078* C   2 s(  0.17%)p99.99( 99.69%)d 0.74(  0.12%)
                                                  f 0.10(  0.02%)
                                           -0.0001 -0.0395 -0.0101  0.0006  0.0009
                                           -0.5908  0.0008 -0.0097  0.5927 -0.0281
                                            0.0000  0.5427 -0.0351  0.0052  0.0065
                                            0.0105  0.0033 -0.0028 -0.0121  0.0092
                                            0.0058 -0.0018  0.0279  0.0041  0.0032
                                            0.0060 -0.0060 -0.0014  0.0077 -0.0040
                                           -0.0025
                ( 49.90%)   0.7064* C   4 s(  0.10%)p99.99( 99.78%)d 1.12(  0.11%)
                                                  f 0.09(  0.01%)
                                            0.0001  0.0270  0.0129  0.0097 -0.0008
                                            0.1285  0.0210 -0.0002  0.5371 -0.0611
                                            0.0035  0.8293 -0.0293  0.0041 -0.0113
                                           -0.0048 -0.0020 -0.0076 -0.0235  0.0060
                                            0.0053 -0.0038 -0.0123 -0.0105 -0.0010
                                           -0.0005 -0.0048  0.0069 -0.0016 -0.0012
                                            0.0041
     7. (1.98256) BD ( 1) C   2 - C   6  
                ( 49.27%)   0.7019* C   2 s( 31.93%)p 2.13( 67.88%)d 0.01(  0.18%)
                                                  f 0.00(  0.01%)
                                           -0.0002  0.5651  0.0031 -0.0017  0.0001
                                           -0.6419 -0.0169 -0.0027 -0.5038 -0.0014
                                            0.0087 -0.1085 -0.0280  0.0017  0.0190
                                            0.0090  0.0092 -0.0014  0.0046  0.0052
                                           -0.0316  0.0035 -0.0143 -0.0018  0.0034
                                            0.0024  0.0040 -0.0032 -0.0048  0.0034
                                           -0.0009
                ( 50.73%)   0.7122* C   6 s( 25.79%)p 2.87( 74.08%)d 0.00(  0.13%)
                                                  f 0.00(  0.01%)
                                            0.0001  0.5077  0.0082 -0.0064  0.0005
                                            0.3237 -0.0149 -0.0086  0.7563  0.0193
                                           -0.0040  0.2514 -0.0063 -0.0022  0.0215
                                            0.0038  0.0149 -0.0028  0.0113  0.0028
                                           -0.0069 -0.0072 -0.0183  0.0012 -0.0040
                                           -0.0033 -0.0021  0.0017  0.0024 -0.0048
                                            0.0002
     8. (1.98038) BD ( 1) C   2 - H   8  
                ( 59.88%)   0.7738* C   2 s( 30.14%)p 2.31( 69.71%)d 0.00(  0.13%)
                                                  f 0.00(  0.02%)
                                           -0.0003  0.5490 -0.0024  0.0039  0.0002
                                            0.0856 -0.0055  0.0027  0.6238  0.0014
                                           -0.0041 -0.5482  0.0084 -0.0019  0.0153
                                           -0.0028 -0.0210 -0.0006 -0.0180 -0.0088
                                            0.0001 -0.0083  0.0126 -0.0006  0.0030
                                           -0.0047  0.0043  0.0110  0.0012 -0.0003
                                           -0.0041
                ( 40.12%)   0.6334* H   8 s( 99.95%)p 0.00(  0.05%)
                                            0.9997  0.0029  0.0002 -0.0074 -0.0158
                                            0.0156
     9. (1.97906) BD ( 1) C   3 - C   4  
                ( 49.78%)   0.7055* C   3 s( 25.87%)p 2.86( 73.93%)d 0.01(  0.20%)
                                                  f 0.00(  0.01%)
                                            0.0002  0.5085 -0.0034 -0.0094  0.0004
                                           -0.6286  0.0118  0.0122  0.3003  0.0153
                                            0.0021  0.5032  0.0107 -0.0035 -0.0050
                                           -0.0066 -0.0305 -0.0036  0.0098  0.0007
                                            0.0269 -0.0022 -0.0102  0.0045 -0.0031
                                            0.0008  0.0006  0.0073 -0.0031 -0.0038
                                            0.0003
                ( 50.22%)   0.7087* C   4 s( 33.87%)p 1.95( 65.93%)d 0.01(  0.20%)
                                                  f 0.00(  0.00%)
                                           -0.0001  0.5820 -0.0017 -0.0007  0.0002
                                            0.7852  0.0158 -0.0014  0.0770  0.0045
                                            0.0082 -0.1908 -0.0057  0.0057 -0.0227
                                           -0.0008 -0.0336 -0.0103  0.0098  0.0030
                                           -0.0011  0.0087  0.0088 -0.0017  0.0020
                                           -0.0029  0.0002 -0.0006  0.0022  0.0035
                                           -0.0017
    10. (1.96222) BD ( 1) C   3 - C   5  
                ( 50.19%)   0.7085* C   3 s( 25.29%)p 2.95( 74.60%)d 0.00(  0.11%)
                                                  f 0.00(  0.01%)
                                           -0.0005  0.5028  0.0040 -0.0053  0.0002
                                           -0.2730  0.0152  0.0081 -0.6936 -0.0053
                                            0.0049 -0.4357 -0.0145  0.0003  0.0242
                                            0.0007  0.0023  0.0044  0.0180  0.0028
                                           -0.0010 -0.0060 -0.0110  0.0007  0.0002
                                            0.0024  0.0022  0.0039 -0.0041  0.0013
                                           -0.0034
                ( 49.81%)   0.7058* C   5 s( 25.83%)p 2.87( 74.09%)d 0.00(  0.07%)
                                                  f 0.00(  0.00%)
                                            0.0003  0.5081  0.0106 -0.0047  0.0001
                                            0.3711  0.0181  0.0025  0.6711  0.0033
                                           -0.0050  0.3904 -0.0096 -0.0057  0.0089
                                            0.0045  0.0011  0.0065  0.0209 -0.0001
                                           -0.0089 -0.0026 -0.0007 -0.0021 -0.0039
                                           -0.0016  0.0035 -0.0014 -0.0000 -0.0028
                                           -0.0016
    11. (1.98567) BD ( 1) C   3 - H   9  
                ( 60.88%)   0.7803* C   3 s( 24.73%)p 3.04( 75.13%)d 0.01(  0.13%)
                                                  f 0.00(  0.01%)
                                            0.0001 -0.4973  0.0002 -0.0058  0.0002
                                           -0.2465 -0.0066 -0.0006 -0.6141  0.0040
                                           -0.0047  0.5596 -0.0082  0.0059 -0.0007
                                           -0.0048  0.0002  0.0040  0.0310  0.0042
                                            0.0157  0.0019 -0.0076  0.0003 -0.0021
                                           -0.0028 -0.0023 -0.0034  0.0052  0.0018
                                           -0.0010
                ( 39.12%)   0.6254* H   9 s( 99.95%)p 0.00(  0.05%)
                                           -0.9998 -0.0018 -0.0002  0.0061  0.0165
                                           -0.0127
    12. (1.98890) BD ( 1) C   3 - H  10  
                ( 60.52%)   0.7780* C   3 s( 24.04%)p 3.15( 75.79%)d 0.01(  0.16%)
                                                  f 0.00(  0.01%)
                                           -0.0002  0.4903 -0.0011  0.0067 -0.0003
                                            0.6824 -0.0016  0.0041 -0.2233  0.0104
                                           -0.0046  0.4921 -0.0056  0.0041 -0.0122
                                           -0.0011  0.0292  0.0042 -0.0202  0.0020
                                            0.0043  0.0056  0.0090 -0.0021 -0.0017
                                           -0.0010 -0.0006  0.0053 -0.0028  0.0033
                                           -0.0026
                ( 39.48%)   0.6283* H  10 s( 99.96%)p 0.00(  0.04%)
                                            0.9998  0.0031  0.0002 -0.0152  0.0045
                                           -0.0132
    13. (1.96612) BD ( 1) C   4 - C  16  
                ( 48.20%)   0.6943* C   4 s( 27.23%)p 2.66( 72.55%)d 0.01(  0.22%)
                                                  f 0.00(  0.00%)
                                           -0.0001  0.5216 -0.0149  0.0008  0.0002
                                           -0.2063 -0.0007  0.0007 -0.6854  0.0053
                                            0.0072  0.4606  0.0288  0.0059  0.0193
                                            0.0065  0.0019 -0.0041  0.0041 -0.0106
                                           -0.0210 -0.0085 -0.0334  0.0004  0.0000
                                            0.0013  0.0013 -0.0042  0.0001 -0.0011
                                            0.0009
                ( 51.80%)   0.7197* C  16 s( 25.29%)p 2.95( 74.53%)d 0.01(  0.17%)
                                                  f 0.00(  0.01%)
                                            0.0002  0.5028  0.0065 -0.0089  0.0006
                                            0.2572  0.0051 -0.0026  0.8008  0.0091
                                           -0.0065 -0.1925  0.0244  0.0117  0.0166
                                            0.0006 -0.0057 -0.0008 -0.0278  0.0030
                                           -0.0219 -0.0009  0.0054 -0.0094 -0.0004
                                           -0.0009  0.0015  0.0057 -0.0044 -0.0026
                                           -0.0018
    14. (1.98736) BD ( 1) C   5 - H  11  
                ( 60.33%)   0.7767* C   5 s( 23.83%)p 3.19( 76.05%)d 0.00(  0.11%)
                                                  f 0.00(  0.00%)
                                            0.0001 -0.4881  0.0051 -0.0054  0.0001
                                            0.0919 -0.0037  0.0004 -0.1757  0.0054
                                           -0.0013  0.8492 -0.0020  0.0059  0.0076
                                           -0.0013 -0.0121  0.0020  0.0156 -0.0000
                                            0.0014  0.0007 -0.0253 -0.0068  0.0059
                                            0.0007 -0.0031 -0.0006  0.0002  0.0014
                                            0.0005
                ( 39.67%)   0.6299* H  11 s( 99.95%)p 0.00(  0.05%)
                                           -0.9998 -0.0017 -0.0002 -0.0023  0.0020
                                           -0.0220
    15. (1.98227) BD ( 1) C   5 - H  12  
                ( 60.46%)   0.7776* C   5 s( 23.41%)p 3.27( 76.45%)d 0.01(  0.14%)
                                                  f 0.00(  0.00%)
                                           -0.0002  0.4838 -0.0043  0.0059 -0.0002
                                            0.5201 -0.0026  0.0040 -0.6984  0.0032
                                           -0.0034  0.0777 -0.0061  0.0018 -0.0287
                                           -0.0033  0.0084 -0.0013 -0.0144  0.0038
                                           -0.0105 -0.0009 -0.0109 -0.0034 -0.0017
                                           -0.0028  0.0030 -0.0011  0.0003 -0.0043
                                           -0.0015
                ( 39.54%)   0.6288* H  12 s( 99.95%)p 0.00(  0.05%)
                                            0.9998  0.0014  0.0001 -0.0123  0.0174
                                           -0.0010
    16. (1.97908) BD ( 1) C   6 - H  13  
                ( 60.62%)   0.7786* C   6 s( 24.03%)p 3.16( 75.83%)d 0.01(  0.14%)
                                                  f 0.00(  0.00%)
                                            0.0003 -0.4901  0.0020 -0.0054  0.0002
                                            0.1920  0.0059 -0.0012 -0.0363  0.0024
                                            0.0006  0.8485 -0.0095  0.0073  0.0000
                                            0.0005  0.0017 -0.0065  0.0067  0.0004
                                           -0.0013 -0.0003 -0.0361 -0.0042  0.0039
                                            0.0049 -0.0009  0.0004  0.0005  0.0017
                                            0.0013
                ( 39.38%)   0.6276* H  13 s( 99.96%)p 0.00(  0.04%)
                                           -0.9998 -0.0016 -0.0002 -0.0056  0.0007
                                           -0.0199
    17. (1.98108) BD ( 1) C   6 - H  14  
                ( 61.00%)   0.7811* C   6 s( 23.59%)p 3.23( 76.26%)d 0.01(  0.14%)
                                                  f 0.00(  0.01%)
                                            0.0000 -0.4857  0.0016 -0.0054  0.0003
                                            0.7372 -0.0010  0.0044  0.1563 -0.0037
                                           -0.0011 -0.4412  0.0083 -0.0052 -0.0042
                                           -0.0020  0.0276  0.0036  0.0100 -0.0013
                                           -0.0182 -0.0042 -0.0114  0.0046  0.0039
                                           -0.0008 -0.0004 -0.0034 -0.0024  0.0028
                                            0.0032
                ( 39.00%)   0.6245* H  14 s( 99.96%)p 0.00(  0.04%)
                                           -0.9998 -0.0036 -0.0001 -0.0179 -0.0041
                                            0.0102
    18. (1.98457) BD ( 1) H  15 - C  16  
                ( 39.57%)   0.6290* H  15 s( 99.95%)p 0.00(  0.05%)
                                            0.9998  0.0016  0.0002 -0.0163  0.0099
                                           -0.0106
                ( 60.43%)   0.7774* C  16 s( 24.57%)p 3.06( 75.29%)d 0.01(  0.13%)
                                                  f 0.00(  0.01%)
                                           -0.0001  0.4956 -0.0060  0.0047 -0.0001
                                            0.6438 -0.0117  0.0039 -0.4204  0.0005
                                           -0.0039  0.4019  0.0074  0.0017 -0.0229
                                           -0.0025  0.0107  0.0066 -0.0046 -0.0044
                                            0.0200 -0.0011 -0.0147  0.0014 -0.0025
                                            0.0001 -0.0029  0.0027 -0.0050 -0.0019
                                           -0.0022
    19. (1.98396) BD ( 1) C  16 - H  17  
                ( 60.78%)   0.7796* C  16 s( 24.75%)p 3.03( 75.11%)d 0.01(  0.13%)
                                                  f 0.00(  0.01%)
                                            0.0001 -0.4974  0.0063 -0.0051  0.0002
                                            0.6883 -0.0108  0.0054 -0.0359  0.0044
                                            0.0007 -0.5252 -0.0050 -0.0039  0.0114
                                           -0.0019  0.0195  0.0073 -0.0038 -0.0004
                                           -0.0257 -0.0004  0.0081 -0.0031  0.0018
                                            0.0042  0.0018 -0.0050  0.0012  0.0021
                                            0.0014
                ( 39.22%)   0.6263* H  17 s( 99.95%)p 0.00(  0.05%)
                                           -0.9998 -0.0019 -0.0002 -0.0169  0.0013
                                            0.0133
    20. (1.99948) CR ( 1) C   1           s(100.00%)p 0.00(  0.00%)
                                            1.0000 -0.0000 -0.0000 -0.0000 -0.0000
                                           -0.0001  0.0000  0.0000 -0.0001  0.0000
                                           -0.0000 -0.0001 -0.0000 -0.0000 -0.0000
                                            0.0000 -0.0000  0.0000 -0.0000 -0.0000
                                           -0.0000 -0.0000 -0.0000 -0.0000  0.0000
                                            0.0000 -0.0000  0.0000 -0.0000  0.0000
                                           -0.0000
    21. (1.99877) CR ( 1) C   2           s(100.00%)p 0.00(  0.00%)
                                            1.0000  0.0002 -0.0000  0.0000  0.0000
                                           -0.0002 -0.0000 -0.0000  0.0002 -0.0000
                                           -0.0000 -0.0002 -0.0000  0.0000  0.0000
                                            0.0000 -0.0000 -0.0000 -0.0000 -0.0000
                                           -0.0000 -0.0000  0.0000 -0.0000  0.0000
                                           -0.0000  0.0000  0.0000  0.0000  0.0000
                                           -0.0000
    22. (1.99934) CR ( 1) C   3           s(100.00%)p 0.00(  0.00%)
                                            1.0000  0.0003  0.0000  0.0000 -0.0000
                                            0.0002  0.0000  0.0000 -0.0004 -0.0000
                                            0.0000 -0.0003 -0.0000  0.0000  0.0000
                                            0.0000  0.0000  0.0000 -0.0000  0.0000
                                           -0.0000 -0.0000 -0.0000 -0.0000  0.0000
                                            0.0000  0.0000  0.0000 -0.0000  0.0000
                                           -0.0000
    23. (1.99869) CR ( 1) C   4           s(100.00%)p 0.00(  0.00%)
                                            1.0000  0.0001 -0.0000 -0.0000  0.0000
                                            0.0000 -0.0000 -0.0000 -0.0001  0.0000
                                            0.0000 -0.0001  0.0000  0.0000  0.0000
                                            0.0000 -0.0000 -0.0000  0.0000 -0.0000
                                           -0.0000  0.0000 -0.0000  0.0000  0.0000
                                           -0.0000  0.0000 -0.0000  0.0000  0.0000
                                           -0.0000
    24. (1.99945) CR ( 1) C   5           s(100.00%)p 0.00(  0.00%)
                                            1.0000 -0.0001 -0.0000  0.0000 -0.0000
                                            0.0002 -0.0000 -0.0000 -0.0003  0.0000
                                            0.0000 -0.0003  0.0000  0.0000 -0.0000
                                           -0.0000  0.0000 -0.0000 -0.0000  0.0000
                                           -0.0000 -0.0000  0.0000  0.0000  0.0000
                                            0.0000 -0.0000 -0.0000 -0.0000  0.0000
                                            0.0000
    25. (1.99943) CR ( 1) C   6           s(100.00%)p 0.00(  0.00%)
                                            1.0000  0.0001 -0.0000  0.0000 -0.0000
                                           -0.0001 -0.0000  0.0000 -0.0001 -0.0000
                                            0.0000 -0.0002  0.0000 -0.0000 -0.0000
                                           -0.0000 -0.0000  0.0000 -0.0000 -0.0000
                                            0.0000  0.0000  0.0000  0.0000 -0.0000
                                           -0.0000  0.0000 -0.0000 -0.0000 -0.0000
                                           -0.0000
    26. (1.99940) CR ( 1) C  16           s(100.00%)p 0.00(  0.00%)
                                            1.0000 -0.0000 -0.0000  0.0000 -0.0000
                                           -0.0001 -0.0000  0.0000 -0.0002 -0.0000
                                            0.0000  0.0001 -0.0000 -0.0000 -0.0000
                                           -0.0000 -0.0000 -0.0000  0.0000 -0.0000
                                            0.0000  0.0000 -0.0000  0.0000 -0.0000
                                           -0.0000 -0.0000 -0.0000  0.0000  0.0000
                                            0.0000
    27. (0.00175) RY*( 1) C   1           s(  2.76%)p24.79( 68.49%)d10.17( 28.10%)
                                                  f 0.24(  0.65%)
                                           -0.0000 -0.0157  0.1213  0.1122  0.0085
                                           -0.0092 -0.2860  0.1221 -0.0371 -0.6778
                                            0.3457 -0.0083  0.0494  0.0727 -0.0611
                                           -0.2517  0.0103 -0.0706 -0.1864  0.0728
                                            0.0556  0.3888  0.1025  0.0632  0.0316
                                            0.0076  0.0448  0.0488 -0.0057  0.0123
                                            0.0296
    28. (0.00124) RY*( 2) C   1           s(  1.20%)p43.99( 52.61%)d38.01( 45.46%)
                                                  f 0.61(  0.73%)
                                            0.0000  0.0041  0.0482  0.0981  0.0008
                                           -0.0010 -0.6347 -0.0241 -0.0028  0.2829
                                            0.0736  0.0037 -0.1917  0.0227  0.1864
                                           -0.1429  0.0436 -0.4102 -0.0073  0.0006
                                            0.3066 -0.2953  0.0637  0.2095 -0.0004
                                           -0.0177 -0.0084 -0.0037  0.0218 -0.0165
                                            0.0784
    29. (0.00104) RY*( 3) C   1           s(  1.58%)p38.26( 60.52%)d23.55( 37.26%)
                                                  f 0.40(  0.64%)
                                           -0.0000 -0.0040  0.0182  0.1235  0.0148
                                           -0.0023  0.1697  0.0658 -0.0167 -0.1486
                                            0.1315  0.0074 -0.7292 -0.0265 -0.1696
                                            0.0937  0.0692  0.1544  0.1920 -0.4160
                                            0.0346 -0.0714  0.1463  0.2623 -0.0268
                                            0.0183  0.0183 -0.0450 -0.0011  0.0505
                                            0.0203
    30. (0.00068) RY*( 4) C   1           s( 16.44%)p 2.05( 33.71%)d 2.89( 47.47%)
                                                  f 0.14(  2.38%)
                                            0.0000  0.0255  0.3413  0.2165 -0.0205
                                           -0.0094  0.3039 -0.0761 -0.0017  0.1517
                                            0.3162 -0.0064  0.3398 -0.0180 -0.2743
                                            0.2051  0.0858 -0.0544 -0.1729 -0.1352
                                            0.5003 -0.0872  0.2011  0.0224  0.0475
                                            0.0130 -0.0620 -0.0425 -0.0011  0.0368
                                            0.1199
    31. (0.00052) RY*( 5) C   1           s(  1.52%)p19.30( 29.25%)d42.29( 64.11%)
                                                  f 3.38(  5.13%)
                                           -0.0000 -0.0012  0.1034  0.0667  0.0016
                                            0.0118 -0.4714  0.0940 -0.0055  0.1044
                                           -0.0143 -0.0044  0.2200  0.0421 -0.1525
                                            0.1463 -0.4000  0.5925  0.0861 -0.2183
                                            0.0212  0.0251 -0.0991  0.1393 -0.0200
                                            0.0049 -0.0093 -0.1660 -0.1243  0.0743
                                           -0.0477
    32. (0.00038) RY*( 6) C   1           s(  0.89%)p11.85( 10.49%)d94.40( 83.57%)
                                                  f 5.71(  5.05%)
                                           -0.0000 -0.0075 -0.0264  0.0890  0.0136
                                           -0.0012  0.1497  0.0504  0.0005 -0.1727
                                           -0.1004  0.0091 -0.0291  0.1977 -0.1357
                                            0.1141 -0.0631 -0.0553 -0.2181  0.2564
                                            0.0796 -0.1870 -0.6194  0.5089 -0.0705
                                           -0.0501 -0.1778  0.0095  0.0720  0.0482
                                            0.0621
    33. (0.00027) RY*( 7) C   1           s(  1.22%)p21.33( 25.98%)d54.39( 66.26%)
                                                  f 5.37(  6.54%)
                                           -0.0000 -0.0139  0.0927 -0.0582  0.0021
                                            0.0074 -0.2448 -0.3743 -0.0058 -0.1327
                                            0.0479 -0.0160  0.1987 -0.0042 -0.0756
                                            0.5318  0.3434 -0.1782  0.2549 -0.1566
                                           -0.3084  0.0850 -0.0589  0.1703 -0.0515
                                            0.0717  0.0530  0.1228  0.1986  0.0087
                                           -0.0151
    34. (0.00023) RY*( 8) C   1           s(  0.51%)p57.24( 29.41%)d99.99( 68.71%)
                                                  f 2.66(  1.37%)
                                           -0.0000  0.0118  0.0643  0.0293 -0.0037
                                            0.0158 -0.2113 -0.0404 -0.0031  0.1993
                                            0.0259  0.0156 -0.3845 -0.2431 -0.4241
                                            0.2932  0.0123  0.0501 -0.2675  0.4826
                                           -0.0376  0.2163  0.0135 -0.2564  0.0010
                                            0.0313 -0.1032  0.0079  0.0329  0.0252
                                           -0.0159
    35. (0.00018) RY*( 9) C   1           s( 11.74%)p 2.30( 26.95%)d 4.69( 55.04%)
                                                  f 0.53(  6.27%)
                                            0.0000 -0.0106  0.3076  0.1481 -0.0277
                                           -0.0182  0.0222 -0.4628  0.0007 -0.1204
                                           -0.0729  0.0013 -0.1768 -0.0587  0.5356
                                            0.0476  0.0927  0.3939 -0.0216  0.1728
                                            0.2150  0.0495 -0.1138 -0.0751  0.0382
                                           -0.0757  0.0180  0.0243 -0.0179 -0.1634
                                            0.1659
    36. (0.00015) RY*(10) C   1           s( 64.92%)p 0.14(  9.17%)d 0.34( 22.12%)
                                                  f 0.06(  3.79%)
                                           -0.0000 -0.0047  0.7993 -0.0803 -0.0621
                                            0.0023  0.0391  0.2781 -0.0080 -0.0603
                                           -0.0832 -0.0074 -0.0406 -0.0233 -0.0033
                                           -0.0626 -0.0649 -0.0929  0.1188  0.1374
                                           -0.2972 -0.2871  0.0102 -0.0250  0.0269
                                            0.0327  0.0737  0.0160 -0.0151 -0.0127
                                           -0.1732
    37. (0.00009) RY*(11) C   1           s(  4.97%)p 8.54( 42.43%)d 8.76( 43.51%)
                                                  f 1.83(  9.10%)
    38. (0.00006) RY*(12) C   1           s( 30.80%)p 1.22( 37.58%)d 0.95( 29.19%)
                                                  f 0.08(  2.44%)
    39. (0.00003) RY*(13) C   1           s(  1.05%)p29.21( 30.72%)d52.99( 55.74%)
                                                  f11.87( 12.49%)
    40. (0.00003) RY*(14) C   1           s(  0.10%)p63.03(  6.46%)d99.99( 86.77%)
                                                  f65.15(  6.67%)
    41. (0.00002) RY*(15) C   1           s(  5.18%)p 4.65( 24.11%)d 7.94( 41.16%)
                                                  f 5.70( 29.55%)
    42. (0.00000) RY*(16) C   1           s( 99.69%)p 0.00(  0.13%)d 0.00(  0.17%)
                                                  f 0.00(  0.01%)
    43. (0.00000) RY*(17) C   1           s(  4.27%)p 9.68( 41.32%)d11.51( 49.13%)
                                                  f 1.24(  5.28%)
    44. (0.00000) RY*(18) C   1           s(  7.59%)p 2.53( 19.20%)d 9.44( 71.62%)
                                                  f 0.21(  1.59%)
    45. (0.00001) RY*(19) C   1           s( 42.00%)p 0.41( 17.06%)d 0.94( 39.64%)
                                                  f 0.03(  1.30%)
    46. (0.00000) RY*(20) C   1           s(  0.95%)p 4.53(  4.31%)d 6.88(  6.55%)
                                                  f92.62( 88.19%)
    47. (0.00000) RY*(21) C   1           s(  0.09%)p12.81(  1.10%)d25.15(  2.16%)
                                                  f99.99( 96.65%)
    48. (0.00000) RY*(22) C   1           s(  0.20%)p14.74(  3.00%)d71.89( 14.65%)
                                                  f99.99( 82.14%)
    49. (0.00000) RY*(23) C   1           s(  0.08%)p88.78(  7.29%)d79.96(  6.57%)
                                                  f99.99( 86.06%)
    50. (0.00000) RY*(24) C   1           s(  0.03%)p99.99(  2.98%)d99.99(  5.90%)
                                                  f99.99( 91.09%)
    51. (0.00000) RY*(25) C   1           s(  0.04%)p99.99( 11.81%)d99.99(  7.65%)
                                                  f99.99( 80.50%)
    52. (0.00000) RY*(26) C   1           s(  0.36%)p11.48(  4.08%)d59.68( 21.19%)
                                                  f99.99( 74.38%)
    53. (0.00394) RY*( 1) C   2           s(  1.04%)p84.98( 88.43%)d 9.76( 10.15%)
                                                  f 0.36(  0.37%)
                                           -0.0000 -0.0024  0.1006  0.0167  0.0023
                                            0.0334  0.3575 -0.0708 -0.0086 -0.1340
                                            0.0266 -0.0284 -0.8543 -0.0316 -0.0960
                                            0.0416  0.0540 -0.0076 -0.1070  0.2381
                                            0.0598  0.0341  0.0948 -0.0761  0.0108
                                            0.0089 -0.0029 -0.0099  0.0211 -0.0524
                                           -0.0149
    54. (0.00203) RY*( 2) C   2           s(  4.78%)p16.31( 77.98%)d 3.57( 17.05%)
                                                  f 0.04(  0.19%)
                                            0.0000 -0.0077  0.2174 -0.0200  0.0096
                                           -0.0291  0.6045  0.1807  0.0158  0.5751
                                           -0.0365  0.0018  0.1603  0.1511  0.1048
                                            0.0053 -0.1385  0.1460  0.0353  0.1091
                                           -0.1735  0.2619 -0.0828 -0.0155  0.0164
                                            0.0242  0.0120 -0.0250 -0.0131 -0.0047
                                            0.0101
    55. (0.00135) RY*( 3) C   2           s( 35.16%)p 1.59( 55.93%)d 0.23(  8.15%)
                                                  f 0.02(  0.76%)
                                            0.0000  0.0053  0.5918  0.0375  0.0003
                                           -0.0050  0.3147  0.0987 -0.0028 -0.6177
                                           -0.0499  0.0008  0.2322  0.1118 -0.0204
                                           -0.0591 -0.0495 -0.1022 -0.0080 -0.0720
                                           -0.1010 -0.1700 -0.1316  0.0548 -0.0169
                                           -0.0404 -0.0051 -0.0167  0.0560 -0.0345
                                            0.0323
    56. (0.00052) RY*( 4) C   2           s(  8.33%)p 3.26( 27.21%)d 7.35( 61.25%)
                                                  f 0.39(  3.21%)
                                           -0.0000 -0.0012  0.2755  0.0786  0.0354
                                            0.0318 -0.4459  0.0646  0.0013 -0.0176
                                           -0.1584  0.0291 -0.1612 -0.1258  0.2028
                                           -0.1239 -0.3477  0.2771 -0.2401  0.1600
                                           -0.4743  0.1964  0.0580  0.0905 -0.0193
                                           -0.0509  0.0548 -0.1076 -0.0374 -0.0335
                                            0.1099
    57. (0.00039) RY*( 5) C   2           s(  2.50%)p 2.34(  5.87%)d34.81( 87.15%)
                                                  f 1.79(  4.48%)
                                           -0.0000  0.0138  0.0213  0.1550  0.0188
                                            0.0254 -0.0007 -0.0409  0.0099 -0.0574
                                            0.0195  0.0262 -0.2038 -0.1018  0.2494
                                           -0.0719 -0.1492 -0.1936  0.6068 -0.4594
                                           -0.1730  0.2526  0.0091 -0.2671  0.1599
                                           -0.0628 -0.0021  0.0282  0.0283  0.1170
                                           -0.0010
    58. (0.00028) RY*( 6) C   2           s(  1.61%)p 5.02(  8.09%)d48.50( 78.18%)
                                                  f 7.52( 12.11%)
                                           -0.0000  0.0122  0.0159  0.1241  0.0175
                                            0.0024 -0.0665  0.0641 -0.0090  0.0888
                                            0.0102  0.0214 -0.1571  0.1979  0.1858
                                           -0.1288 -0.4804  0.0970  0.1522  0.0658
                                            0.4463 -0.2693 -0.2778  0.3379  0.0297
                                           -0.2357  0.0380  0.0422  0.0953  0.1606
                                           -0.1632
    59. (0.00021) RY*( 7) C   2           s( 39.15%)p 0.72( 28.16%)d 0.78( 30.70%)
                                                  f 0.05(  1.98%)
                                           -0.0000 -0.0105 -0.3175  0.5391  0.0041
                                            0.0044  0.2706 -0.0857 -0.0088 -0.1476
                                            0.3739 -0.0020  0.1061 -0.1677  0.3941
                                           -0.1802  0.0726  0.1471 -0.1341  0.0825
                                           -0.1648 -0.1567  0.0743  0.1012  0.0017
                                            0.0862  0.0964  0.0418 -0.0310 -0.0114
                                            0.0158
    60. (0.00016) RY*( 8) C   2           s( 16.53%)p 0.51(  8.48%)d 4.04( 66.75%)
                                                  f 0.50(  8.24%)
                                           -0.0000  0.0075  0.1474  0.3788 -0.0083
                                           -0.0051 -0.0785  0.0721 -0.0218  0.1303
                                            0.1784  0.0090  0.0659  0.1403 -0.1483
                                            0.2190 -0.3846 -0.0883 -0.1759 -0.0887
                                            0.2108 -0.1668  0.3553 -0.4523 -0.0115
                                            0.0106 -0.1319 -0.0742 -0.0014 -0.2036
                                            0.1334
    61. (0.00010) RY*( 9) C   2           s( 13.68%)p 2.12( 28.96%)d 3.57( 48.77%)
                                                  f 0.63(  8.59%)
    62. (0.00006) RY*(10) C   2           s( 29.14%)p 0.52( 15.14%)d 1.51( 43.95%)
                                                  f 0.40( 11.77%)
    63. (0.00005) RY*(11) C   2           s( 12.90%)p 2.23( 28.76%)d 3.09( 39.88%)
                                                  f 1.43( 18.47%)
    64. (0.00003) RY*(12) C   2           s(  6.72%)p 3.74( 25.13%)d 7.91( 53.15%)
                                                  f 2.23( 15.00%)
    65. (0.00001) RY*(13) C   2           s(  5.60%)p 5.44( 30.44%)d 5.91( 33.06%)
                                                  f 5.52( 30.91%)
    66. (0.00001) RY*(14) C   2           s(  3.64%)p22.42( 81.53%)d 3.17( 11.52%)
                                                  f 0.91(  3.32%)
    67. (0.00001) RY*(15) C   2           s(  1.76%)p 3.99(  7.03%)d50.98( 89.83%)
                                                  f 0.78(  1.38%)
    68. (0.00001) RY*(16) C   2           s(  8.97%)p 0.75(  6.74%)d 9.07( 81.32%)
                                                  f 0.33(  2.98%)
    69. (0.00001) RY*(17) C   2           s(  5.24%)p 1.38(  7.26%)d13.40( 70.26%)
                                                  f 3.29( 17.23%)
    70. (0.00000) RY*(18) C   2           s( 96.25%)p 0.01(  1.19%)d 0.02(  2.07%)
                                                  f 0.01(  0.49%)
    71. (0.00000) RY*(19) C   2           s(  3.22%)p 6.14( 19.77%)d22.73( 73.11%)
                                                  f 1.21(  3.91%)
    72. (0.00000) RY*(20) C   2           s(  0.15%)p 8.71(  1.32%)d24.11(  3.64%)
                                                  f99.99( 94.89%)
    73. (0.00000) RY*(21) C   2           s(  1.23%)p14.82( 18.16%)d12.40( 15.20%)
                                                  f53.37( 65.42%)
    74. (0.00000) RY*(22) C   2           s(  0.54%)p 7.70(  4.15%)d21.87( 11.77%)
                                                  f99.99( 83.54%)
    75. (0.00000) RY*(23) C   2           s(  0.41%)p11.56(  4.76%)d32.58( 13.42%)
                                                  f99.99( 81.41%)
    76. (0.00001) RY*(24) C   2           s(  0.58%)p 8.87(  5.17%)d10.88(  6.34%)
                                                  f99.99( 87.91%)
    77. (0.00000) RY*(25) C   2           s(  0.83%)p 5.42(  4.48%)d26.00( 21.52%)
                                                  f88.38( 73.17%)
    78. (0.00000) RY*(26) C   2           s(  0.15%)p69.78( 10.53%)d99.99( 21.10%)
                                                  f99.99( 68.22%)
    79. (0.00287) RY*( 1) C   3           s(  2.73%)p27.98( 76.43%)d 7.27( 19.85%)
                                                  f 0.36(  0.99%)
                                            0.0000  0.0048  0.1651  0.0034 -0.0050
                                           -0.0130 -0.0435 -0.0427 -0.0111 -0.4122
                                            0.0625  0.0105  0.7656  0.0144  0.0658
                                            0.1099  0.3087 -0.2024 -0.1147 -0.1216
                                           -0.0838  0.0310 -0.0959  0.0262  0.0454
                                            0.0469 -0.0380 -0.0429  0.0213  0.0437
                                            0.0012
    80. (0.00262) RY*( 2) C   3           s(  9.10%)p 5.45( 49.58%)d 4.32( 39.29%)
                                                  f 0.22(  2.02%)
                                           -0.0000  0.0056  0.3003  0.0289 -0.0022
                                           -0.0330 -0.5115 -0.0152  0.0064  0.4598
                                           -0.0229 -0.0044 -0.1014  0.1033  0.0523
                                           -0.0892  0.4852  0.0376 -0.1705  0.0206
                                           -0.1537  0.2800 -0.0948 -0.0698  0.1037
                                            0.0419 -0.0161 -0.0700  0.0338  0.0333
                                            0.0169
    81. (0.00108) RY*( 3) C   3           s(  1.82%)p42.81( 78.04%)d10.89( 19.86%)
                                                  f 0.16(  0.28%)
                                            0.0000  0.0125  0.1343  0.0051 -0.0037
                                           -0.0027 -0.6115  0.1231 -0.0012 -0.5500
                                           -0.0099  0.0061 -0.2431 -0.1718 -0.0323
                                            0.1736 -0.2449  0.1606 -0.0450 -0.1805
                                            0.0785  0.1179  0.0777 -0.1447 -0.0226
                                           -0.0184  0.0078  0.0050  0.0307 -0.0304
                                            0.0064
    82. (0.00041) RY*( 4) C   3           s( 16.66%)p 3.16( 52.65%)d 1.73( 28.88%)
                                                  f 0.11(  1.81%)
                                           -0.0000 -0.0016  0.3780  0.1520  0.0247
                                           -0.0217  0.3545 -0.1067  0.0090 -0.3633
                                           -0.2128  0.0144 -0.4500 -0.0945  0.0290
                                           -0.1495  0.2819 -0.3411 -0.1975  0.0773
[truncated: 405,816 more chars]
