# Supplementary material for: Hyperpyramidalized alkenes with bond orders near 1.5 as synthetic building blocks
Source: Nat Chem. 2026 Jan 21;18(5):913–22. doi: 10.1038/s41557-025-02055-9 (PMC12859755; doi:10.1038/s41557-025-02055-9)
Supplement: Supplementary file 2 — Output files for reported computations. [file 41557_2025_2055_MOESM2_ESM.zip › Computation data/ABO221-7/M062x-def2tzvp/abo221-11.fchk]

M0001                                                                   
Freq      RM062X                                                      def2TZVP            
Number of atoms                            I               17
Info1-9                                    I   N=           9
          50          50        1002           0           0         100
           6          18        -502
Full Title                                 C   N=           1
M0001       
Route                                      C   N=           5
# opt freq geom=connectivity m062x def2tzvp pop=nboread     
Charge                                     I                0
Multiplicity                               I                1
Number of electrons                        I               52
Number of alpha electrons                  I               26
Number of beta electrons                   I               26
Number of basis functions                  I              277
Number of independent functions            I              277
Number of point charges in /Mol/           I                0
Number of translation vectors              I                0
Atomic numbers                             I   N=          17
           6           6           6           6           6           6
           1           1           1           1           1           1
           1           1           1           6           1
Nuclear charges                            R   N=          17
  6.00000000E+00  6.00000000E+00  6.00000000E+00  6.00000000E+00  6.00000000E+00
  6.00000000E+00  1.00000000E+00  1.00000000E+00  1.00000000E+00  1.00000000E+00
  1.00000000E+00  1.00000000E+00  1.00000000E+00  1.00000000E+00  1.00000000E+00
  6.00000000E+00  1.00000000E+00
Current cartesian coordinates              R   N=          51
 -8.61448070E-01 -1.95757533E+00 -2.62847362E-01 -1.37657033E+00  2.39689028E+00
 -2.06953385E-01  2.93278983E+00  9.91092695E-01 -1.38027440E-01  5.17462426E-01
  1.56332248E+00  1.27201672E+00  1.75643423E+00 -1.39277514E+00 -1.56802353E+00
 -2.92078218E+00  6.15221929E-02 -9.37281104E-01 -1.45139213E+00 -3.92376681E+00
 -4.78824418E-01 -1.10435691E+00  3.91113973E+00 -1.55974268E+00  3.49327331E+00
  2.45734588E+00 -1.46561444E+00  4.53439230E+00  4.73467792E-01  1.04721398E+00
  1.53873785E+00 -9.78028596E-01 -3.57585033E+00  2.97808826E+00 -3.04208964E+00
 -1.37885728E+00 -3.38946535E+00  1.71729790E-01 -2.94318775E+00 -4.67026616E+00
 -3.13808155E-01  9.74623552E-02  1.27836687E+00 -1.96484839E+00  3.33541835E+00
 -2.65199309E-01 -9.81892554E-01  2.38989018E+00 -1.90349763E+00 -8.74649358E-01
  3.62933774E+00
Number of symbols in /Mol/                 I                0
Int Atom Types                             I   N=          17
           0           0           0           0           0           0
           0           0           0           0           0           0
           0           0           0           0           0
Force Field                                I                0
Atom Types                                 C   N=          17
                                                            
                                                            
                                                            
                        
MM charges                                 R   N=          17
  0.00000000E+00  0.00000000E+00  0.00000000E+00  0.00000000E+00  0.00000000E+00
  0.00000000E+00  0.00000000E+00  0.00000000E+00  0.00000000E+00  0.00000000E+00
  0.00000000E+00  0.00000000E+00  0.00000000E+00  0.00000000E+00  0.00000000E+00
  0.00000000E+00  0.00000000E+00
Integer atomic weights                     I   N=          17
          12          12          12          12          12          12
           1           1           1           1           1           1
           1           1           1          12           1
Real atomic weights                        R   N=          17
  1.20000000E+01  1.20000000E+01  1.20000000E+01  1.20000000E+01  1.20000000E+01
  1.20000000E+01  1.00782504E+00  1.00782504E+00  1.00782504E+00  1.00782504E+00
  1.00782504E+00  1.00782504E+00  1.00782504E+00  1.00782504E+00  1.00782504E+00
  1.20000000E+01  1.00782504E+00
Atom fragment info                         I   N=          17
           0           0           0           0           0           0
           0           0           0           0           0           0
           0           0           0           0           0
Atom residue num                           I   N=          17
           0           0           0           0           0           0
           0           0           0           0           0           0
           0           0           0           0           0
Nuclear spins                              I   N=          17
           0           0           0           0           0           0
           1           1           1           1           1           1
           1           1           1           0           1
Nuclear ZEff                               R   N=          17
 -3.60000000E+00 -3.60000000E+00 -3.60000000E+00 -3.60000000E+00 -3.60000000E+00
 -3.60000000E+00 -1.00000000E+00 -1.00000000E+00 -1.00000000E+00 -1.00000000E+00
 -1.00000000E+00 -1.00000000E+00 -1.00000000E+00 -1.00000000E+00 -1.00000000E+00
 -3.60000000E+00 -1.00000000E+00
Nuclear ZNuc                               R   N=          17
  6.00000000E+00  6.00000000E+00  6.00000000E+00  6.00000000E+00  6.00000000E+00
  6.00000000E+00  1.00000000E+00  1.00000000E+00  1.00000000E+00  1.00000000E+00
  1.00000000E+00  1.00000000E+00  1.00000000E+00  1.00000000E+00  1.00000000E+00
  6.00000000E+00  1.00000000E+00
Nuclear QMom                               R   N=          17
  0.00000000E+00  0.00000000E+00  0.00000000E+00  0.00000000E+00  0.00000000E+00
  0.00000000E+00  0.00000000E+00  0.00000000E+00  0.00000000E+00  0.00000000E+00
  0.00000000E+00  0.00000000E+00  0.00000000E+00  0.00000000E+00  0.00000000E+00
  0.00000000E+00  0.00000000E+00
Nuclear GFac                               R   N=          17
  0.00000000E+00  0.00000000E+00  0.00000000E+00  0.00000000E+00  0.00000000E+00
  0.00000000E+00  2.79284600E+00  2.79284600E+00  2.79284600E+00  2.79284600E+00
  2.79284600E+00  2.79284600E+00  2.79284600E+00  2.79284600E+00  2.79284600E+00
  0.00000000E+00  2.79284600E+00
MicOpt                                     I   N=          17
          -1          -1          -1          -1          -1          -1
          -1          -1          -1          -1          -1          -1
          -1          -1          -1          -1          -1
Number of residues                         I                0
Number of secondary structures             I                0
Redundant internal dimensions              I   N=           4
         112          18          36          58
Redundant internal coordinate indices      I   N=         448
           1           5           0           0           1           6
           0           0           1           7           0           0
           1          16           0           0           2           4
           0           0           2           6           0           0
           2           8           0           0           3           4
           0           0           3           5           0           0
           3           9           0           0           3          10
           0           0           4          16           0           0
           5          11           0           0           5          12
           0           0           6          13           0           0
           6          14           0           0          15          16
           0           0          16          17           0           0
           5           1           6           0           5           1
           7           0           5           1          16           0
           6           1           7           0           6           1
          16           0           7           1          16           0
           4           2           6           0           4           2
           8           0           6           2           8           0
           4           3           5           0           4           3
           9           0           4           3          10           0
           5           3           9           0           5           3
          10           0           9           3          10           0
           2           4           3           0           2           4
          16           0           3           4          16           0
           1           5           3           0           1           5
          11           0           1           5          12           0
           3           5          11           0           3           5
          12           0          11           5          12           0
           1           6           2           0           1           6
          13           0           1           6          14           0
           2           6          13           0           2           6
          14           0          13           6          14           0
           1          16           4           0           1          16
          15           0           1          16          17           0
           4          16          15           0           4          16
          17           0          15          16          17           0
           6           1           5           3           6           1
           5          11           6           1           5          12
           7           1           5           3           7           1
           5          11           7           1           5          12
          16           1           5           3          16           1
           5          11          16           1           5          12
           5           1           6           2           5           1
           6          13           5           1           6          14
           7           1           6           2           7           1
           6          13           7           1           6          14
          16           1           6           2          16           1
           6          13          16           1           6          14
           5           1          16           4           5           1
          16          15           5           1          16          17
           6           1          16           4           6           1
          16          15           6           1          16          17
           7           1          16           4           7           1
          16          15           7           1          16          17
           6           2           4           3           6           2
           4          16           8           2           4           3
           8           2           4          16           4           2
           6           1           4           2           6          13
           4           2           6          14           8           2
           6           1           8           2           6          13
           8           2           6          14           5           3
           4           2           5           3           4          16
           9           3           4           2           9           3
           4          16          10           3           4           2
          10           3           4          16           4           3
           5           1           4           3           5          11
           4           3           5          12           9           3
           5           1           9           3           5          11
           9           3           5          12          10           3
           5           1          10           3           5          11
          10           3           5          12           2           4
          16           1           2           4          16          15
           2           4          16          17           3           4
          16           1           3           4          16          15
           3           4          16          17
Redundant internal coordinates             R   N=         112
  2.97922672E+00  2.96183603E+00  2.06411943E+00  2.88868239E+00  2.54353061E+00
  2.89342582E+00  2.04868016E+00  2.85472905E+00  3.01853063E+00  2.05585198E+00
  2.05860711E+00  2.88796122E+00  2.06174074E+00  2.06117946E+00  2.06287932E+00
  2.06694487E+00  2.05981122E+00  2.05712245E+00  1.96271802E+00  1.96696843E+00
  1.72835053E+00  2.01176591E+00  1.69347366E+00  2.06782649E+00  1.85424626E+00
  2.12614516E+00  2.09534080E+00  1.63340987E+00  1.98959642E+00  2.00895504E+00
  1.94290201E+00  1.95775619E+00  1.91667409E+00  1.99162645E+00  1.88819273E+00
  1.81710547E+00  1.85940833E+00  1.95194903E+00  1.90594089E+00  1.92157854E+00
  1.93636383E+00  1.88906712E+00  1.69277278E+00  1.99962680E+00  1.92913382E+00
  1.90029976E+00  2.06227586E+00  1.87988101E+00  1.56894538E+00  1.99878090E+00
  1.98944511E+00  1.97704826E+00  1.98570711E+00  1.92314617E+00  1.26318464E+00
 -8.37173001E-01 -2.92759262E+00 -2.71028585E+00  1.47254182E+00 -6.17877802E-01
 -5.08696119E-01 -2.60905376E+00  1.58371193E+00 -9.17047262E-01  1.08114112E+00
 -3.07455043E+00  3.07879656E+00 -1.20620036E+00  9.21293391E-01  8.77635338E-01
  2.87582372E+00 -1.27986783E+00  9.49965787E-01 -1.06920545E+00  2.97679392E+00
 -1.04248694E+00 -3.06165817E+00  9.84341199E-01  3.08018181E+00  1.06101057E+00
 -1.17617537E+00  1.62884095E+00 -3.84461313E-01 -8.60362929E-01 -2.87366519E+00
 -3.09834224E-01 -2.38660305E+00  1.74617865E+00  2.19327356E+00  1.16504741E-01
 -2.03389887E+00 -1.19727568E+00  8.57260424E-01  8.14318044E-01  2.86885415E+00
  3.05177622E+00 -1.17687298E+00 -1.89373846E-01  1.93043282E+00 -2.26198523E+00
 -2.24026810E+00 -1.20461434E-01  1.97030583E+00  1.88732412E+00 -2.27605453E+00
 -1.85287267E-01  9.18883402E-01  2.95758334E+00 -1.11130418E+00 -1.20576556E+00
  8.32934372E-01  3.04723216E+00
ZRed-IntVec                                I   N=         112
           0           0           0           0           0           0
           0           0           0           0           0           0
           0           0           0           0           0           0
           0           0           0           0           0           0
           0           0           0           0           0           0
           0           0           0           0           0           0
           0           0           0           0           0           0
           0           0           0           0           0           0
           0           0           0           0           0           0
           0           0           0           0           0           0
           0           0           0           0           0           0
           0           0           0           0           0           0
           0           0           0           0           0           0
           0           0           0           0           0           0
           0           0           0           0           0           0
           0           0           0           0           0           0
           0           0           0           0           0           0
           0           0           0           0           0           0
           0           0           0           0
ZRed-FPVec                                 R   N=         112
  0.00000000E+00  0.00000000E+00  0.00000000E+00  0.00000000E+00  0.00000000E+00
  0.00000000E+00  0.00000000E+00  0.00000000E+00  0.00000000E+00  0.00000000E+00
  0.00000000E+00  0.00000000E+00  0.00000000E+00  0.00000000E+00  0.00000000E+00
  0.00000000E+00  0.00000000E+00  0.00000000E+00  0.00000000E+00  0.00000000E+00
  0.00000000E+00  0.00000000E+00  0.00000000E+00  0.00000000E+00  0.00000000E+00
  0.00000000E+00  0.00000000E+00  0.00000000E+00  0.00000000E+00  0.00000000E+00
  0.00000000E+00  0.00000000E+00  0.00000000E+00  0.00000000E+00  0.00000000E+00
  0.00000000E+00  0.00000000E+00  0.00000000E+00  0.00000000E+00  0.00000000E+00
  0.00000000E+00  0.00000000E+00  0.00000000E+00  0.00000000E+00  0.00000000E+00
  0.00000000E+00  0.00000000E+00  0.00000000E+00  0.00000000E+00  0.00000000E+00
  0.00000000E+00  0.00000000E+00  0.00000000E+00  0.00000000E+00  0.00000000E+00
  0.00000000E+00  0.00000000E+00  0.00000000E+00  0.00000000E+00  0.00000000E+00
  0.00000000E+00  0.00000000E+00  0.00000000E+00  0.00000000E+00  0.00000000E+00
  0.00000000E+00  0.00000000E+00  0.00000000E+00  0.00000000E+00  0.00000000E+00
  0.00000000E+00  0.00000000E+00  0.00000000E+00  0.00000000E+00  0.00000000E+00
  0.00000000E+00  0.00000000E+00  0.00000000E+00  0.00000000E+00  0.00000000E+00
  0.00000000E+00  0.00000000E+00  0.00000000E+00  0.00000000E+00  0.00000000E+00
  0.00000000E+00  0.00000000E+00  0.00000000E+00  0.00000000E+00  0.00000000E+00
  0.00000000E+00  0.00000000E+00  0.00000000E+00  0.00000000E+00  0.00000000E+00
  0.00000000E+00  0.00000000E+00  0.00000000E+00  0.00000000E+00  0.00000000E+00
  0.00000000E+00  0.00000000E+00  0.00000000E+00  0.00000000E+00  0.00000000E+00
  0.00000000E+00  0.00000000E+00  0.00000000E+00  0.00000000E+00  0.00000000E+00
  0.00000000E+00  0.00000000E+00
ZRed-Constraint1                           R   N=         112
  2.97922672E+00  2.96183603E+00  2.06411943E+00  2.88868239E+00  2.54353061E+00
  2.89342582E+00  2.04868016E+00  2.85472905E+00  3.01853063E+00  2.05585198E+00
  2.05860711E+00  2.88796122E+00  2.06174074E+00  2.06117946E+00  2.06287932E+00
  2.06694487E+00  2.05981122E+00  2.05712245E+00  1.96271802E+00  1.96696843E+00
  1.72835053E+00  2.01176591E+00  1.69347366E+00  2.06782649E+00  1.85424626E+00
  2.12614516E+00  2.09534080E+00  1.63340987E+00  1.98959642E+00  2.00895504E+00
  1.94290201E+00  1.95775619E+00  1.91667409E+00  1.99162645E+00  1.88819273E+00
  1.81710547E+00  1.85940833E+00  1.95194903E+00  1.90594089E+00  1.92157854E+00
  1.93636383E+00  1.88906712E+00  1.69277278E+00  1.99962680E+00  1.92913382E+00
  1.90029976E+00  2.06227586E+00  1.87988101E+00  1.56894538E+00  1.99878090E+00
  1.98944511E+00  1.97704826E+00  1.98570711E+00  1.92314617E+00  1.26318464E+00
 -8.37173001E-01 -2.92759262E+00 -2.71028585E+00  1.47254182E+00 -6.17877802E-01
 -5.08696119E-01 -2.60905376E+00  1.58371193E+00 -9.17047262E-01  1.08114112E+00
 -3.07455043E+00  3.07879656E+00 -1.20620036E+00  9.21293391E-01  8.77635338E-01
  2.87582372E+00 -1.27986783E+00  9.49965787E-01 -1.06920545E+00  2.97679392E+00
 -1.04248694E+00 -3.06165817E+00  9.84341199E-01  3.08018181E+00  1.06101057E+00
 -1.17617537E+00  1.62884095E+00 -3.84461313E-01 -8.60362929E-01 -2.87366519E+00
 -3.09834224E-01 -2.38660305E+00  1.74617865E+00  2.19327356E+00  1.16504741E-01
 -2.03389887E+00 -1.19727568E+00  8.57260424E-01  8.14318044E-01  2.86885415E+00
  3.05177622E+00 -1.17687298E+00 -1.89373846E-01  1.93043282E+00 -2.26198523E+00
 -2.24026810E+00 -1.20461434E-01  1.97030583E+00  1.88732412E+00 -2.27605453E+00
 -1.85287267E-01  9.18883402E-01  2.95758334E+00 -1.11130418E+00 -1.20576556E+00
  8.32934372E-01  3.04723216E+00
ZRed-Constraint2                           R   N=         112
  2.97891467E+00  2.96180692E+00  2.06552540E+00  2.88555728E+00  2.54412797E+00
  2.89015960E+00  2.04885978E+00  2.85256057E+00  3.01749712E+00  2.05710053E+00
  2.05999750E+00  2.88439248E+00  2.06237958E+00  2.06208696E+00  2.06384352E+00
  2.06812810E+00  2.06068846E+00  2.05832711E+00  1.96389555E+00  1.96466161E+00
  1.72837175E+00  2.01164596E+00  1.69444119E+00  2.06866365E+00  1.85429509E+00
  2.12473531E+00  2.09484159E+00  1.63349727E+00  1.99154062E+00  2.01035953E+00
  1.94448934E+00  1.95776455E+00  1.91251093E+00  1.99353331E+00  1.88730845E+00
  1.81899781E+00  1.85832671E+00  1.95323784E+00  1.90534970E+00  1.92470720E+00
  1.93724259E+00  1.88553239E+00  1.69284676E+00  1.99923318E+00  1.93108868E+00
  1.89989596E+00  2.06509762E+00  1.87631484E+00  1.56857229E+00  1.99960717E+00
  1.99107528E+00  1.98062317E+00  1.98930953E+00  1.91585308E+00  1.26120879E+00
 -8.43032319E-01 -2.92946189E+00 -2.71349272E+00  1.46545147E+00 -6.20978100E-01
 -5.12046366E-01 -2.61628748E+00  1.58046826E+00 -9.20664023E-01  1.07696570E+00
 -3.08220212E+00  3.07751072E+00 -1.20804486E+00  9.15972625E-01  8.74740872E-01
  2.87237060E+00 -1.28679722E+00  9.51333861E-01 -1.07183603E+00  2.98235316E+00
 -1.04256261E+00 -3.06573251E+00  9.88456684E-01  3.07911403E+00  1.05594414E+00
 -1.17305198E+00  1.62650122E+00 -3.89666912E-01 -8.60084727E-01 -2.87625286E+00
 -3.04676229E-01 -2.38091026E+00  1.75494873E+00  2.19545193E+00  1.19217902E-01
 -2.02810842E+00 -1.20082299E+00  8.54844639E-01  8.13156442E-01  2.86882407E+00
  3.04774265E+00 -1.17977503E+00 -1.85570506E-01  1.93692575E+00 -2.25730383E+00
 -2.23909808E+00 -1.16601828E-01  1.97235390E+00  1.89274703E+00 -2.26794203E+00
 -1.78986294E-01  9.22074179E-01  2.96228577E+00 -1.11053005E+00 -1.20538118E+00
  8.34830413E-01  3.04519990E+00
SymInf integers                            I   N=          26
           1           1           1           1           1           0
           0           0           0           0           0           0
           0           0           0           0           0           0
           0           0           0           0           0           0
           0           0
RotTr to input orientation                 R   N=          12
 -1.06879669E-01  9.34466709E-01  3.39630249E-01 -4.72976037E-01 -3.48246814E-01
  8.09331715E-01  8.74568696E-01 -7.41358636E-02  4.79200865E-01  5.33137616E-02
 -1.41402180E-01  2.17642804E-01
Number of contracted shells                I              117
Number of primitive shells                 I              200
Pure/Cartesian d shells                    I                0
Pure/Cartesian f shells                    I                0
Highest angular momentum                   I                3
Largest degree of contraction              I                6
Shell types                                I   N=         117
           0           0           0           0           0           1
           1           1          -2          -2          -3           0
           0           0           0           0           1           1
           1          -2          -2          -3           0           0
           0           0           0           1           1           1
          -2          -2          -3           0           0           0
           0           0           1           1           1          -2
          -2          -3           0           0           0           0
           0           1           1           1          -2          -2
          -3           0           0           0           0           0
           1           1           1          -2          -2          -3
           0           0           0           1           0           0
           0           1           0           0           0           1
           0           0           0           1           0           0
           0           1           0           0           0           1
           0           0           0           1           0           0
           0           1           0           0           0           1
           0           0           0           0           0           1
           1           1          -2          -2          -3           0
           0           0           1
Number of primitives per shell             I   N=         117
           6           2           1           1           1           4
           1           1           1           1           1           6
           2           1           1           1           4           1
           1           1           1           1           6           2
           1           1           1           4           1           1
           1           1           1           6           2           1
           1           1           4           1           1           1
           1           1           6           2           1           1
           1           4           1           1           1           1
           1           6           2           1           1           1
           4           1           1           1           1           1
           3           1           1           1           3           1
           1           1           3           1           1           1
           3           1           1           1           3           1
           1           1           3           1           1           1
           3           1           1           1           3           1
           1           1           3           1           1           1
           6           2           1           1           1           4
           1           1           1           1           1           3
           1           1           1
Shell to atom map                          I   N=         117
           1           1           1           1           1           1
           1           1           1           1           1           2
           2           2           2           2           2           2
           2           2           2           2           3           3
           3           3           3           3           3           3
           3           3           3           4           4           4
           4           4           4           4           4           4
           4           4           5           5           5           5
           5           5           5           5           5           5
           5           6           6           6           6           6
           6           6           6           6           6           6
           7           7           7           7           8           8
           8           8           9           9           9           9
          10          10          10          10          11          11
          11          11          12          12          12          12
          13          13          13          13          14          14
          14          14          15          15          15          15
          16          16          16          16          16          16
          16          16          16          16          16          17
          17          17          17
Primitive exponents                        R   N=         200
  1.35753497E+04  2.03523337E+03  4.63225624E+02  1.31200196E+02  4.28530159E+01
  1.55841858E+01  6.20671385E+00  2.57648965E+00  5.76963394E-01  2.29728314E-01
  9.51644400E-02  3.46972322E+01  7.95826228E+00  2.37808269E+00  8.14332082E-01
  2.88875473E-01  1.00568237E-01  1.09700000E+00  3.18000000E-01  7.61000000E-01
  1.35753497E+04  2.03523337E+03  4.63225624E+02  1.31200196E+02  4.28530159E+01
  1.55841858E+01  6.20671385E+00  2.57648965E+00  5.76963394E-01  2.29728314E-01
  9.51644400E-02  3.46972322E+01  7.95826228E+00  2.37808269E+00  8.14332082E-01
  2.88875473E-01  1.00568237E-01  1.09700000E+00  3.18000000E-01  7.61000000E-01
  1.35753497E+04  2.03523337E+03  4.63225624E+02  1.31200196E+02  4.28530159E+01
  1.55841858E+01  6.20671385E+00  2.57648965E+00  5.76963394E-01  2.29728314E-01
  9.51644400E-02  3.46972322E+01  7.95826228E+00  2.37808269E+00  8.14332082E-01
  2.88875473E-01  1.00568237E-01  1.09700000E+00  3.18000000E-01  7.61000000E-01
  1.35753497E+04  2.03523337E+03  4.63225624E+02  1.31200196E+02  4.28530159E+01
  1.55841858E+01  6.20671385E+00  2.57648965E+00  5.76963394E-01  2.29728314E-01
  9.51644400E-02  3.46972322E+01  7.95826228E+00  2.37808269E+00  8.14332082E-01
  2.88875473E-01  1.00568237E-01  1.09700000E+00  3.18000000E-01  7.61000000E-01
  1.35753497E+04  2.03523337E+03  4.63225624E+02  1.31200196E+02  4.28530159E+01
  1.55841858E+01  6.20671385E+00  2.57648965E+00  5.76963394E-01  2.29728314E-01
  9.51644400E-02  3.46972322E+01  7.95826228E+00  2.37808269E+00  8.14332082E-01
  2.88875473E-01  1.00568237E-01  1.09700000E+00  3.18000000E-01  7.61000000E-01
  1.35753497E+04  2.03523337E+03  4.63225624E+02  1.31200196E+02  4.28530159E+01
  1.55841858E+01  6.20671385E+00  2.57648965E+00  5.76963394E-01  2.29728314E-01
  9.51644400E-02  3.46972322E+01  7.95826228E+00  2.37808269E+00  8.14332082E-01
  2.88875473E-01  1.00568237E-01  1.09700000E+00  3.18000000E-01  7.61000000E-01
  3.40613410E+01  5.12357460E+00  1.16466260E+00  3.27230410E-01  1.03072410E-01
  8.00000000E-01  3.40613410E+01  5.12357460E+00  1.16466260E+00  3.27230410E-01
  1.03072410E-01  8.00000000E-01  3.40613410E+01  5.12357460E+00  1.16466260E+00
  3.27230410E-01  1.03072410E-01  8.00000000E-01  3.40613410E+01  5.12357460E+00
  1.16466260E+00  3.27230410E-01  1.03072410E-01  8.00000000E-01  3.40613410E+01
  5.12357460E+00  1.16466260E+00  3.27230410E-01  1.03072410E-01  8.00000000E-01
  3.40613410E+01  5.12357460E+00  1.16466260E+00  3.27230410E-01  1.03072410E-01
  8.00000000E-01  3.40613410E+01  5.12357460E+00  1.16466260E+00  3.27230410E-01
  1.03072410E-01  8.00000000E-01  3.40613410E+01  5.12357460E+00  1.16466260E+00
  3.27230410E-01  1.03072410E-01  8.00000000E-01  3.40613410E+01  5.12357460E+00
  1.16466260E+00  3.27230410E-01  1.03072410E-01  8.00000000E-01  1.35753497E+04
  2.03523337E+03  4.63225624E+02  1.31200196E+02  4.28530159E+01  1.55841858E+01
  6.20671385E+00  2.57648965E+00  5.76963394E-01  2.29728314E-01  9.51644400E-02
  3.46972322E+01  7.95826228E+00  2.37808269E+00  8.14332082E-01  2.88875473E-01
  1.00568237E-01  1.09700000E+00  3.18000000E-01  7.61000000E-01  3.40613410E+01
  5.12357460E+00  1.16466260E+00  3.27230410E-01  1.03072410E-01  8.00000000E-01
Contraction coefficients                   R   N=         200
  6.06455036E-04  4.69790889E-03  2.43324776E-02  9.73999683E-02  3.01955843E-01
  6.62336091E-01  6.55953085E-01  3.75856333E-01  1.00000000E+00  1.00000000E+00
  1.00000000E+00  1.13272200E-02  7.61696592E-02  3.01922522E-01  7.27850273E-01
  1.00000000E+00  1.00000000E+00  1.00000000E+00  1.00000000E+00  1.00000000E+00
  6.06455036E-04  4.69790889E-03  2.43324776E-02  9.73999683E-02  3.01955843E-01
  6.62336091E-01  6.55953085E-01  3.75856333E-01  1.00000000E+00  1.00000000E+00
  1.00000000E+00  1.13272200E-02  7.61696592E-02  3.01922522E-01  7.27850273E-01
  1.00000000E+00  1.00000000E+00  1.00000000E+00  1.00000000E+00  1.00000000E+00
  6.06455036E-04  4.69790889E-03  2.43324776E-02  9.73999683E-02  3.01955843E-01
  6.62336091E-01  6.55953085E-01  3.75856333E-01  1.00000000E+00  1.00000000E+00
  1.00000000E+00  1.13272200E-02  7.61696592E-02  3.01922522E-01  7.27850273E-01
  1.00000000E+00  1.00000000E+00  1.00000000E+00  1.00000000E+00  1.00000000E+00
  6.06455036E-04  4.69790889E-03  2.43324776E-02  9.73999683E-02  3.01955843E-01
  6.62336091E-01  6.55953085E-01  3.75856333E-01  1.00000000E+00  1.00000000E+00
  1.00000000E+00  1.13272200E-02  7.61696592E-02  3.01922522E-01  7.27850273E-01
  1.00000000E+00  1.00000000E+00  1.00000000E+00  1.00000000E+00  1.00000000E+00
  6.06455036E-04  4.69790889E-03  2.43324776E-02  9.73999683E-02  3.01955843E-01
  6.62336091E-01  6.55953085E-01  3.75856333E-01  1.00000000E+00  1.00000000E+00
  1.00000000E+00  1.13272200E-02  7.61696592E-02  3.01922522E-01  7.27850273E-01
  1.00000000E+00  1.00000000E+00  1.00000000E+00  1.00000000E+00  1.00000000E+00
  6.06455036E-04  4.69790889E-03  2.43324776E-02  9.73999683E-02  3.01955843E-01
  6.62336091E-01  6.55953085E-01  3.75856333E-01  1.00000000E+00  1.00000000E+00
  1.00000000E+00  1.13272200E-02  7.61696592E-02  3.01922522E-01  7.27850273E-01
  1.00000000E+00  1.00000000E+00  1.00000000E+00  1.00000000E+00  1.00000000E+00
  2.54393072E-02  1.90085949E-01  8.52441130E-01  1.00000000E+00  1.00000000E+00
  1.00000000E+00  2.54393072E-02  1.90085949E-01  8.52441130E-01  1.00000000E+00
  1.00000000E+00  1.00000000E+00  2.54393072E-02  1.90085949E-01  8.52441130E-01
  1.00000000E+00  1.00000000E+00  1.00000000E+00  2.54393072E-02  1.90085949E-01
  8.52441130E-01  1.00000000E+00  1.00000000E+00  1.00000000E+00  2.54393072E-02
  1.90085949E-01  8.52441130E-01  1.00000000E+00  1.00000000E+00  1.00000000E+00
  2.54393072E-02  1.90085949E-01  8.52441130E-01  1.00000000E+00  1.00000000E+00
  1.00000000E+00  2.54393072E-02  1.90085949E-01  8.52441130E-01  1.00000000E+00
  1.00000000E+00  1.00000000E+00  2.54393072E-02  1.90085949E-01  8.52441130E-01
  1.00000000E+00  1.00000000E+00  1.00000000E+00  2.54393072E-02  1.90085949E-01
  8.52441130E-01  1.00000000E+00  1.00000000E+00  1.00000000E+00  6.06455036E-04
  4.69790889E-03  2.43324776E-02  9.73999683E-02  3.01955843E-01  6.62336091E-01
  6.55953085E-01  3.75856333E-01  1.00000000E+00  1.00000000E+00  1.00000000E+00
  1.13272200E-02  7.61696592E-02  3.01922522E-01  7.27850273E-01  1.00000000E+00
  1.00000000E+00  1.00000000E+00  1.00000000E+00  1.00000000E+00  2.54393072E-02
  1.90085949E-01  8.52441130E-01  1.00000000E+00  1.00000000E+00  1.00000000E+00
Coordinates of each shell                  R   N=         351
 -8.61448070E-01 -1.95757533E+00 -2.62847362E-01 -8.61448070E-01 -1.95757533E+00
 -2.62847362E-01 -8.61448070E-01 -1.95757533E+00 -2.62847362E-01 -8.61448070E-01
 -1.95757533E+00 -2.62847362E-01 -8.61448070E-01 -1.95757533E+00 -2.62847362E-01
 -8.61448070E-01 -1.95757533E+00 -2.62847362E-01 -8.61448070E-01 -1.95757533E+00
 -2.62847362E-01 -8.61448070E-01 -1.95757533E+00 -2.62847362E-01 -8.61448070E-01
 -1.95757533E+00 -2.62847362E-01 -8.61448070E-01 -1.95757533E+00 -2.62847362E-01
 -8.61448070E-01 -1.95757533E+00 -2.62847362E-01 -1.37657033E+00  2.39689028E+00
 -2.06953385E-01 -1.37657033E+00  2.39689028E+00 -2.06953385E-01 -1.37657033E+00
  2.39689028E+00 -2.06953385E-01 -1.37657033E+00  2.39689028E+00 -2.06953385E-01
 -1.37657033E+00  2.39689028E+00 -2.06953385E-01 -1.37657033E+00  2.39689028E+00
 -2.06953385E-01 -1.37657033E+00  2.39689028E+00 -2.06953385E-01 -1.37657033E+00
  2.39689028E+00 -2.06953385E-01 -1.37657033E+00  2.39689028E+00 -2.06953385E-01
 -1.37657033E+00  2.39689028E+00 -2.06953385E-01 -1.37657033E+00  2.39689028E+00
 -2.06953385E-01  2.93278983E+00  9.91092695E-01 -1.38027440E-01  2.93278983E+00
  9.91092695E-01 -1.38027440E-01  2.93278983E+00  9.91092695E-01 -1.38027440E-01
  2.93278983E+00  9.91092695E-01 -1.38027440E-01  2.93278983E+00  9.91092695E-01
 -1.38027440E-01  2.93278983E+00  9.91092695E-01 -1.38027440E-01  2.93278983E+00
  9.91092695E-01 -1.38027440E-01  2.93278983E+00  9.91092695E-01 -1.38027440E-01
  2.93278983E+00  9.91092695E-01 -1.38027440E-01  2.93278983E+00  9.91092695E-01
 -1.38027440E-01  2.93278983E+00  9.91092695E-01 -1.38027440E-01  5.17462426E-01
  1.56332248E+00  1.27201672E+00  5.17462426E-01  1.56332248E+00  1.27201672E+00
  5.17462426E-01  1.56332248E+00  1.27201672E+00  5.17462426E-01  1.56332248E+00
  1.27201672E+00  5.17462426E-01  1.56332248E+00  1.27201672E+00  5.17462426E-01
  1.56332248E+00  1.27201672E+00  5.17462426E-01  1.56332248E+00  1.27201672E+00
  5.17462426E-01  1.56332248E+00  1.27201672E+00  5.17462426E-01  1.56332248E+00
  1.27201672E+00  5.17462426E-01  1.56332248E+00  1.27201672E+00  5.17462426E-01
  1.56332248E+00  1.27201672E+00  1.75643423E+00 -1.39277514E+00 -1.56802353E+00
  1.75643423E+00 -1.39277514E+00 -1.56802353E+00  1.75643423E+00 -1.39277514E+00
 -1.56802353E+00  1.75643423E+00 -1.39277514E+00 -1.56802353E+00  1.75643423E+00
 -1.39277514E+00 -1.56802353E+00  1.75643423E+00 -1.39277514E+00 -1.56802353E+00
  1.75643423E+00 -1.39277514E+00 -1.56802353E+00  1.75643423E+00 -1.39277514E+00
 -1.56802353E+00  1.75643423E+00 -1.39277514E+00 -1.56802353E+00  1.75643423E+00
 -1.39277514E+00 -1.56802353E+00  1.75643423E+00 -1.39277514E+00 -1.56802353E+00
 -2.92078218E+00  6.15221929E-02 -9.37281104E-01 -2.92078218E+00  6.15221929E-02
 -9.37281104E-01 -2.92078218E+00  6.15221929E-02 -9.37281104E-01 -2.92078218E+00
  6.15221929E-02 -9.37281104E-01 -2.92078218E+00  6.15221929E-02 -9.37281104E-01
 -2.92078218E+00  6.15221929E-02 -9.37281104E-01 -2.92078218E+00  6.15221929E-02
 -9.37281104E-01 -2.92078218E+00  6.15221929E-02 -9.37281104E-01 -2.92078218E+00
  6.15221929E-02 -9.37281104E-01 -2.92078218E+00  6.15221929E-02 -9.37281104E-01
 -2.92078218E+00  6.15221929E-02 -9.37281104E-01 -1.45139213E+00 -3.92376681E+00
 -4.78824418E-01 -1.45139213E+00 -3.92376681E+00 -4.78824418E-01 -1.45139213E+00
 -3.92376681E+00 -4.78824418E-01 -1.45139213E+00 -3.92376681E+00 -4.78824418E-01
 -1.10435691E+00  3.91113973E+00 -1.55974268E+00 -1.10435691E+00  3.91113973E+00
 -1.55974268E+00 -1.10435691E+00  3.91113973E+00 -1.55974268E+00 -1.10435691E+00
  3.91113973E+00 -1.55974268E+00  3.49327331E+00  2.45734588E+00 -1.46561444E+00
  3.49327331E+00  2.45734588E+00 -1.46561444E+00  3.49327331E+00  2.45734588E+00
 -1.46561444E+00  3.49327331E+00  2.45734588E+00 -1.46561444E+00  4.53439230E+00
  4.73467792E-01  1.04721398E+00  4.53439230E+00  4.73467792E-01  1.04721398E+00
  4.53439230E+00  4.73467792E-01  1.04721398E+00  4.53439230E+00  4.73467792E-01
  1.04721398E+00  1.53873785E+00 -9.78028596E-01 -3.57585033E+00  1.53873785E+00
 -9.78028596E-01 -3.57585033E+00  1.53873785E+00 -9.78028596E-01 -3.57585033E+00
  1.53873785E+00 -9.78028596E-01 -3.57585033E+00  2.97808826E+00 -3.04208964E+00
 -1.37885728E+00  2.97808826E+00 -3.04208964E+00 -1.37885728E+00  2.97808826E+00
 -3.04208964E+00 -1.37885728E+00  2.97808826E+00 -3.04208964E+00 -1.37885728E+00
 -3.38946535E+00  1.71729790E-01 -2.94318775E+00 -3.38946535E+00  1.71729790E-01
 -2.94318775E+00 -3.38946535E+00  1.71729790E-01 -2.94318775E+00 -3.38946535E+00
  1.71729790E-01 -2.94318775E+00 -4.67026616E+00 -3.13808155E-01  9.74623552E-02
 -4.67026616E+00 -3.13808155E-01  9.74623552E-02 -4.67026616E+00 -3.13808155E-01
  9.74623552E-02 -4.67026616E+00 -3.13808155E-01  9.74623552E-02  1.27836687E+00
 -1.96484839E+00  3.33541835E+00  1.27836687E+00 -1.96484839E+00  3.33541835E+00
  1.27836687E+00 -1.96484839E+00  3.33541835E+00  1.27836687E+00 -1.96484839E+00
  3.33541835E+00 -2.65199309E-01 -9.81892554E-01  2.38989018E+00 -2.65199309E-01
 -9.81892554E-01  2.38989018E+00 -2.65199309E-01 -9.81892554E-01  2.38989018E+00
 -2.65199309E-01 -9.81892554E-01  2.38989018E+00 -2.65199309E-01 -9.81892554E-01
  2.38989018E+00 -2.65199309E-01 -9.81892554E-01  2.38989018E+00 -2.65199309E-01
 -9.81892554E-01  2.38989018E+00 -2.65199309E-01 -9.81892554E-01  2.38989018E+00
 -2.65199309E-01 -9.81892554E-01  2.38989018E+00 -2.65199309E-01 -9.81892554E-01
  2.38989018E+00 -2.65199309E-01 -9.81892554E-01  2.38989018E+00 -1.90349763E+00
 -8.74649358E-01  3.62933774E+00 -1.90349763E+00 -8.74649358E-01  3.62933774E+00
 -1.90349763E+00 -8.74649358E-01  3.62933774E+00 -1.90349763E+00 -8.74649358E-01
  3.62933774E+00
Num ILSW                                   I              100
ILSW                                       I   N=         100
           0           0           0           0           2           0
           0           0           0           0        4336          -1
           5           0           0           0           2           0
           0           0           1           0           1           0
           1           0           0           0           0           0
           0           0      100000           0          -1           0
           0           0           0           0           0           0
           0           0           0           1           0           0
           0 -2000000000           1           0           0           0
           0           0           4          52           0           0
           0           0          55           0           0           0
           0           0           0           0           0           1
           0           0           0           0           0           0
           0           0           0           0           0           0
           0           0           0           0           0           0
           0           0           0           0           0           0
           0           0           0           0
Num RLSW                                   I               52
RLSW                                       R   N=          52
  1.00000000E+00  1.00000000E+00  1.00000000E+00  1.00000000E+00  5.40000000E-01
  0.00000000E+00  0.00000000E+00  1.00000000E+00  0.00000000E+00  0.00000000E+00
  0.00000000E+00  0.00000000E+00  1.00000000E+00  0.00000000E+00  0.00000000E+00
  0.00000000E+00  0.00000000E+00  1.00000000E+00  0.00000000E+00  0.00000000E+00
  0.00000000E+00  0.00000000E+00  1.00000000E+00  0.00000000E+00  0.00000000E+00
  0.00000000E+00  0.00000000E+00  1.00000000E+00  0.00000000E+00  0.00000000E+00
  0.00000000E+00  0.00000000E+00  1.00000000E+00  0.00000000E+00  0.00000000E+00
  0.00000000E+00  0.00000000E+00  0.00000000E+00  1.00000000E+00  1.00000000E+00
  0.00000000E+00  1.00000000E+00  0.00000000E+00  0.00000000E+00  0.00000000E+00
  0.00000000E+00  0.00000000E+00  0.00000000E+00  0.00000000E+00  0.00000000E+00
  0.00000000E+00  0.00000000E+00
ECP-MxAtEC                                 I           250000
ECP-MaxLECP                                I               10
ECP-MaxAtL                                 I          2250000
ECP-MxTECP                                 I         11250000
ECP-LenNCZ                                 I                0
ECP-KFirst                                 I   N=         170
           0           0           0           0           0           0
           0           0           0           0           0           0
           0           0           0           0           0           0
           0           0           0           0           0           0
           0           0           0           0           0           0
           0           0           0           0           0           0
           0           0           0           0           0           0
           0           0           0           0           0           0
           0           0           0           0           0           0
           0           0           0           0           0           0
           0           0           0           0           0           0
           0           0           0           0           0           0
           0           0           0           0           0           0
           0           0           0           0           0           0
           0           0           0           0           0           0
           0           0           0           0           0           0
           0           0           0           0           0           0
           0           0           0           0           0           0
           0           0           0           0           0           0
           0           0           0           0           0           0
           0           0           0           0           0           0
           0           0           0           0           0           0
           0           0           0           0           0           0
           0           0           0           0           0           0
           0           0           0           0           0           0
           0           0           0           0           0           0
           0           0           0           0           0           0
           0           0           0           0           0           0
           0           0
ECP-KLast                                  I   N=         170
           0           0           0           0           0           0
           0           0           0           0           0           0
           0           0           0           0           0           0
           0           0           0           0           0           0
           0           0           0           0           0           0
           0           0           0           0           0           0
           0           0           0           0           0           0
           0           0           0           0           0           0
           0           0           0           0           0           0
           0           0           0           0           0           0
           0           0           0           0           0           0
           0           0           0           0           0           0
           0           0           0           0           0           0
           0           0           0           0           0           0
           0           0           0           0           0           0
           0           0           0           0           0           0
           0           0           0           0           0           0
           0           0           0           0           0           0
           0           0           0           0           0           0
           0           0           0           0           0           0
           0           0           0           0           0           0
           0           0           0           0           0           0
           0           0           0           0           0           0
           0           0           0           0           0           0
           0           0           0           0           0           0
           0           0           0           0           0           0
           0           0           0           0           0           0
           0           0           0           0           0           0
           0           0
ECP-LMax                                   I   N=          17
           0           0           0           0           0           0
           0           0           0           0           0           0
           0           0           0           0           0
ECP-LPSkip                                 I   N=          17
           1           1           1           1           1           1
           1           1           1           1           1           1
           1           1           1           1           1
ECP-RNFroz                                 R   N=          17
  0.00000000E+00  0.00000000E+00  0.00000000E+00  0.00000000E+00  0.00000000E+00
  0.00000000E+00  0.00000000E+00  0.00000000E+00  0.00000000E+00  0.00000000E+00
  0.00000000E+00  0.00000000E+00  0.00000000E+00  0.00000000E+00  0.00000000E+00
  0.00000000E+00  0.00000000E+00
ECP-NLP                                    I                0
ECP-CLP1                                   R      0.000000000000000E+00
ECP-CLP2                                   R      0.000000000000000E+00
ECP-ZLP                                    R      0.000000000000000E+00
MxBond                                     I                4
NBond                                      I   N=          17
           4           3           4           3           4           4
           1           1           1           1           1           1
           1           1           1           4           1
IBond                                      I   N=          68
           5           6           7          16           4           6
           8           0           4           5           9          10
           2           3          16           0           1           3
          11          12           1           2          13          14
           1           0           0           0           2           0
           0           0           3           0           0           0
           3           0           0           0           5           0
           0           0           5           0           0           0
           6           0           0           0           6           0
           0           0          16           0           0           0
           1           4          15          17          16           0
           0           0
RBond                                      R   N=          68
  1.00000000E+00  1.00000000E+00  1.00000000E+00  1.00000000E+00  2.00000000E+00
  1.00000000E+00  1.00000000E+00  0.00000000E+00  1.00000000E+00  1.00000000E+00
  1.00000000E+00  1.00000000E+00  2.00000000E+00  1.00000000E+00  1.00000000E+00
  0.00000000E+00  1.00000000E+00  1.00000000E+00  1.00000000E+00  1.00000000E+00
  1.00000000E+00  1.00000000E+00  1.00000000E+00  1.00000000E+00  1.00000000E+00
  0.00000000E+00  0.00000000E+00  0.00000000E+00  1.00000000E+00  0.00000000E+00
  0.00000000E+00  0.00000000E+00  1.00000000E+00  0.00000000E+00  0.00000000E+00
  0.00000000E+00  1.00000000E+00  0.00000000E+00  0.00000000E+00  0.00000000E+00
  1.00000000E+00  0.00000000E+00  0.00000000E+00  0.00000000E+00  1.00000000E+00
  0.00000000E+00  0.00000000E+00  0.00000000E+00  1.00000000E+00  0.00000000E+00
  0.00000000E+00  0.00000000E+00  1.00000000E+00  0.00000000E+00  0.00000000E+00
  0.00000000E+00  1.00000000E+00  0.00000000E+00  0.00000000E+00  0.00000000E+00
  1.00000000E+00  1.00000000E+00  1.00000000E+00  1.00000000E+00  1.00000000E+00
  0.00000000E+00  0.00000000E+00  0.00000000E+00
Virial Ratio                               R      2.005238823568778E+00
SCF Energy                                 R     -2.726168882186294E+02
Total Energy                               R     -2.726168882186294E+02
RMS Force                                  R      1.515893944876412E-05
RMS Density                                R      1.321970258982316E-09
NImag                                      I                0
Job Status                                 I                1
Nuclear derivative order                   I                2
External E-field                           R   N=          35
  0.00000000E+00  0.00000000E+00  0.00000000E+00  0.00000000E+00  0.00000000E+00
  0.00000000E+00  0.00000000E+00  0.00000000E+00  0.00000000E+00  0.00000000E+00
  0.00000000E+00  0.00000000E+00  0.00000000E+00  0.00000000E+00  0.00000000E+00
  0.00000000E+00  0.00000000E+00  0.00000000E+00  0.00000000E+00  0.00000000E+00
  0.00000000E+00  0.00000000E+00  0.00000000E+00  0.00000000E+00  0.00000000E+00
  0.00000000E+00  0.00000000E+00  0.00000000E+00  0.00000000E+00  0.00000000E+00
  0.00000000E+00  0.00000000E+00  0.00000000E+00  0.00000000E+00  0.00000000E+00
IOpCl                                      I                0
IROHF                                      I                0
Alpha Orbital Energies                     R   N=         277
 -1.05470254E+01 -1.05463304E+01 -1.05417025E+01 -1.05408134E+01 -1.05372348E+01
 -1.05294426E+01 -1.05257772E+01 -9.94559028E-01 -8.40351607E-01 -8.12282957E-01
 -7.82006852E-01 -6.92666897E-01 -6.32250608E-01 -5.93621780E-01 -5.56896601E-01
 -5.32013286E-01 -5.24386592E-01 -4.76790874E-01 -4.39876454E-01 -4.29456487E-01
 -4.08350483E-01 -3.97994206E-01 -3.90263489E-01 -3.86308858E-01 -3.63429003E-01
 -2.58969526E-01 -3.56215592E-03  6.64243984E-02  9.78101584E-02  9.98890983E-02
  1.13574477E-01  1.20003279E-01  1.25895793E-01  1.33039114E-01  1.45988368E-01
  1.61183623E-01  1.67648951E-01  1.85167735E-01  1.94535996E-01  2.01985591E-01
  2.17781305E-01  2.26952064E-01  2.38467728E-01  2.41700125E-01  2.56820369E-01
  2.66791355E-01  2.70355101E-01  2.74398586E-01  2.92398568E-01  3.15200262E-01
  3.38088628E-01  3.56550424E-01  3.69812705E-01  3.94701786E-01  4.04978413E-01
  4.08650380E-01  4.15936732E-01  4.27521454E-01  4.38924636E-01  4.42837091E-01
  4.53143711E-01  4.62144555E-01  4.65349263E-01  4.67512411E-01  4.81118833E-01
  4.84608280E-01  4.90133776E-01  4.97062260E-01  5.07089370E-01  5.21276648E-01
  5.28644807E-01  5.31730093E-01  5.38332060E-01  5.57963611E-01  5.79224870E-01
  6.12495139E-01  6.19441428E-01  6.38169634E-01  6.80788541E-01  7.12639598E-01
  7.18963471E-01  7.48946471E-01  7.72314467E-01  8.14550991E-01  8.31248691E-01
  8.61130345E-01  8.96005209E-01  9.05470012E-01  9.38536653E-01  9.51706262E-01
  9.61214171E-01  9.93494221E-01  9.98181624E-01  1.01034491E+00  1.02978765E+00
  1.04143687E+00  1.05827194E+00  1.09650506E+00  1.11047946E+00  1.13194831E+00
  1.14346085E+00  1.15405770E+00  1.19574072E+00  1.20747831E+00  1.21065662E+00
  1.22113796E+00  1.23277624E+00  1.24191064E+00  1.26004941E+00  1.27446246E+00
  1.29055463E+00  1.29712160E+00  1.31816836E+00  1.34213147E+00  1.35725586E+00
  1.37934096E+00  1.42684348E+00  1.47833131E+00  1.52288186E+00  1.54718663E+00
  1.58428301E+00  1.59091451E+00  1.61574728E+00  1.63740678E+00  1.65158278E+00
  1.66796947E+00  1.67463109E+00  1.68350764E+00  1.68907282E+00  1.73457986E+00
  1.78156203E+00  1.79477498E+00  1.80508835E+00  1.81287388E+00  1.83234646E+00
  1.85519521E+00  1.86858206E+00  1.91366952E+00  1.92620068E+00  1.98507178E+00
  1.98884585E+00  2.01491385E+00  2.02795860E+00  2.05160242E+00  2.06536009E+00
  2.10198036E+00  2.11913488E+00  2.15597341E+00  2.17501184E+00  2.23029760E+00
  2.23576356E+00  2.25608308E+00  2.27227753E+00  2.30711115E+00  2.32223330E+00
  2.34153795E+00  2.36871349E+00  2.40005255E+00  2.44637364E+00  2.45260323E+00
  2.46835421E+00  2.47327987E+00  2.50643178E+00  2.51177031E+00  2.53829849E+00
  2.55602366E+00  2.56048880E+00  2.58750858E+00  2.59798042E+00  2.60435005E+00
  2.61733065E+00  2.63443599E+00  2.65728637E+00  2.67290468E+00  2.68862467E+00
  2.69872451E+00  2.72333752E+00  2.74413245E+00  2.75778606E+00  2.76337203E+00
  2.77772634E+00  2.79652580E+00  2.80610478E+00  2.83879920E+00  2.86391543E+00
  2.88420091E+00  2.89159736E+00  2.91705559E+00  2.93284278E+00  2.97747011E+00
  2.99065251E+00  3.01771131E+00  3.04118213E+00  3.06302657E+00  3.07642209E+00
  3.08907414E+00  3.11196343E+00  3.13932810E+00  3.14728770E+00  3.17053095E+00
  3.17423963E+00  3.18850876E+00  3.20105410E+00  3.20885449E+00  3.24975148E+00
  3.27526296E+00  3.28290599E+00  3.32389883E+00  3.34059257E+00  3.35339994E+00
  3.39223737E+00  3.39482338E+00  3.39853487E+00  3.43267477E+00  3.43531250E+00
  3.44651636E+00  3.50146474E+00  3.51058254E+00  3.53555193E+00  3.55597476E+00
  3.57200794E+00  3.60383040E+00  3.62931264E+00  3.64900343E+00  3.70086266E+00
  3.70363360E+00  3.72656538E+00  3.74870314E+00  3.78181086E+00  3.80163166E+00
  3.81913647E+00  3.85179713E+00  3.87454908E+00  3.92111194E+00  3.93599275E+00
  3.98225279E+00  3.99411580E+00  4.05125080E+00  4.06755648E+00  4.08090643E+00
  4.11653433E+00  4.12261729E+00  4.14699224E+00  4.16369018E+00  4.18473979E+00
  4.19329458E+00  4.26701489E+00  4.29635832E+00  4.30158031E+00  4.32530811E+00
  4.33589740E+00  4.36551484E+00  4.37445544E+00  4.40885995E+00  4.44141284E+00
  4.50079053E+00  4.55515367E+00  4.58364461E+00  4.60828897E+00  4.64698419E+00
  4.66857385E+00  4.76398419E+00  4.77244149E+00  4.81470246E+00  4.81819170E+00
  4.89521979E+00  4.93233042E+00  4.94784618E+00  4.97140658E+00  5.01767823E+00
  2.24554526E+01  2.25064541E+01  2.25542154E+01  2.25958387E+01  2.27180699E+01
  2.27736153E+01  2.29527986E+01
Alpha MO coefficients                      R   N=       76729
  4.67249314E-01  6.09241458E-01  3.55326554E-02 -4.12517858E-02  7.95417516E-02
  4.62440468E-04  8.69905482E-04  1.62384478E-04 -2.68893413E-03 -6.39343046E-03
 -4.06397051E-04  7.09695037E-03  1.96448742E-02  2.47470138E-03 -1.72271403E-04
  2.47364782E-05  1.53924179E-04 -1.16359740E-04  1.05046396E-04  1.07814234E-04
  3.60325679E-04 -1.89548676E-05 -1.46048487E-03  6.06211919E-04 -7.67003414E-05
  4.46577818E-05  3.22582813E-04  2.09615710E-04 -1.02222328E-04  1.39956136E-04
  8.93926930E-05  6.72698631E-05  1.03491635E-04  7.11986490E-04 -6.28370785E-03
  1.23745528E-02  9.52791238E-05 -3.16211117E-05 -1.36646823E-05 -2.11200831E-03
  2.52419234E-03 -8.79710635E-04  1.20824090E-03 -2.72369727E-03 -5.84577812E-04
  5.44327575E-05 -1.06875362E-04  2.54306437E-05  4.52925390E-05  1.55889049E-05
  2.95060066E-04 -1.51935903E-04  5.89377674E-05 -4.86012228E-05  6.48396640E-04
  3.80176384E-05  1.40478192E-05  4.25122144E-05 -1.47556142E-05 -8.02354185E-06
 -3.55386722E-05  2.79822986E-05  1.01262563E-03  1.27785884E-03  1.22453210E-03
 -4.58868726E-03  1.38165553E-02 -2.35283760E-04 -6.06471716E-05  5.83046760E-05
  2.57971287E-03  8.04385625E-04 -5.11422321E-04 -3.19524062E-03 -1.11974885E-03
  6.76454508E-04 -1.61147496E-05  2.13523618E-05 -1.79308192E-05 -6.08867897E-06
  9.71430998E-06  6.46228204E-04  1.59899395E-04 -2.06045060E-04 -7.08504417E-04
 -4.55065684E-04  1.73730369E-05 -8.75611076E-05 -1.52517206E-05 -1.63101132E-05
  4.98142481E-05  1.80709579E-05  5.26934048E-05 -1.69324780E-04 -1.11132903E-04
 -2.11819900E-03  8.94309352E-03 -1.45273111E-02  9.42720124E-05  2.79216130E-04
  1.67310203E-04 -8.51862575E-04 -1.21917829E-03 -2.46180726E-03 -1.27433061E-03
  1.33286803E-03  4.05030363E-03 -3.10893703E-05 -4.03007724E-05 -8.21769520E-05
  8.29915125E-05 -6.69901800E-05  2.47224073E-04  4.07946786E-04  2.94019959E-04
  4.24296462E-05  2.60022051E-05  1.37720990E-04 -4.16757065E-05 -5.23160053E-06
 -5.23571758E-05  1.58095180E-05  1.00600897E-04  3.59391196E-05  1.14212100E-02
  1.48981128E-02 -1.09425945E-04  5.88511745E-03 -3.15574140E-02 -2.21914889E-04
 -1.54606146E-05  3.45808005E-05 -2.02293659E-03 -2.90378180E-04  2.17826085E-03
  7.44179470E-03 -2.12552013E-03 -3.86319345E-03 -2.55364242E-05 -2.87133145E-05
  2.63944817E-06  8.49629074E-05 -2.43878339E-05 -1.49875954E-04 -6.01134121E-04
  2.23913224E-04 -3.27835228E-05  4.23127736E-04  1.37014775E-04 -1.03089042E-04
  3.47766923E-05 -3.28360240E-04 -7.60062164E-05  7.12506918E-05  1.33228498E-04
  1.36576131E-02  1.78184378E-02  3.70445991E-04  3.23456457E-03 -2.68484310E-02
  1.29522250E-04 -1.87227344E-04  1.96591931E-05  1.58701738E-03 -1.29999761E-03
  1.22707846E-03 -7.62137097E-03  2.49981201E-03  3.66219336E-04  2.90872424E-05
  1.08816965E-06 -1.15338158E-05  3.04499883E-05 -6.22835789E-05 -7.20139506E-04
  1.06321151E-04 -1.88539327E-04  1.28891981E-04  5.90703277E-05  6.81550972E-05
  1.16676430E-04 -2.42746370E-04  4.94210569E-05  2.25465142E-04  2.15311114E-04
  2.05940250E-04 -2.01317807E-04 -1.88486424E-03 -1.81955535E-04 -4.16891335E-04
 -1.35828765E-03 -1.96943038E-04 -2.23725834E-05 -3.66963491E-04 -5.15630364E-04
  1.31335095E-05  8.14906114E-06 -2.63193960E-05 -3.06099591E-05 -3.14441257E-04
 -3.89510912E-04  4.33190865E-05  1.53114173E-05 -1.45926174E-05  4.96111383E-07
 -6.12872375E-05 -6.26700512E-04 -1.59636005E-05  1.75625534E-07 -3.20147989E-05
 -1.73475779E-05  6.98427924E-04  2.06321035E-03  2.24348484E-04  6.86172645E-05
  1.42770297E-05 -6.10724049E-05 -1.10796677E-04  5.97709043E-04  3.04852911E-04
  3.92343937E-05 -1.13466966E-04  3.31034710E-05  9.77664884E-04  1.94571662E-03
 -9.41730806E-05  1.67597817E-04  1.06031189E-04 -1.08893162E-06 -7.06259671E-04
 -2.57394080E-04 -2.48602501E-04  2.16994998E-04 -3.06107260E-06  5.90636697E-06
  1.21614004E-04  8.16406730E-04 -1.76610031E-05  1.17333159E-04  2.07018679E-04
  4.06983461E-03  5.30755258E-03  4.63989349E-04  1.23999048E-03 -2.49207156E-02
 -9.72907280E-05 -8.48598137E-05 -3.31142367E-04 -4.18323318E-04 -1.34596423E-03
 -6.51502497E-04  1.61171389E-03  1.55349594E-03  7.26258688E-03  1.07846967E-05
  2.18171839E-05  1.32410824E-05  3.39159427E-05 -5.57777703E-05  9.40102082E-05
 -3.78995726E-05  5.20222628E-04  2.87175366E-04 -3.94455572E-06  1.85489287E-04
  1.91691842E-04  2.88097565E-04 -1.75390914E-04  2.14762331E-04 -1.09689407E-04
 -4.13786304E-05  6.92036180E-07 -1.46637876E-04  1.18538388E-03  9.56252638E-05
  9.66961221E-05  2.02779262E-04 -1.28739251E-03 -1.71721431E-03  8.70938394E-04
 -4.38594164E-03  1.05578373E-02  1.44743820E-04  1.08058418E-04  5.01114787E-05
 -2.25095027E-03 -1.17642844E-03 -6.26210854E-04  2.38597546E-03  2.81464765E-03
  2.74642624E-03 -1.52774149E-05  1.39545753E-05 -2.28877623E-05 -2.59102971E-05
  1.49028251E-05  1.25981779E-04 -2.27084682E-05 -1.80005893E-04 -2.87905881E-04
 -1.16989866E-03 -2.08842771E-05  2.66687419E-05  7.72385893E-06 -2.54644962E-06
  4.09910674E-05  1.93864160E-05 -6.79370927E-05  1.94126035E-04  2.72157992E-04
 -5.75127389E-05  5.34302493E-04 -1.74593795E-02  2.84979613E-05 -9.36650641E-06
  1.39207998E-05 -7.32841786E-04  1.37617739E-04  4.32573551E-04 -1.97121170E-03
  4.39393133E-03 -8.87551954E-04  4.85452349E-05  5.23532006E-05 -3.48566057E-05
 -3.98380019E-05  6.10454205E-05  3.71461814E-04  1.05912177E-04 -4.25426321E-05
 -2.05479612E-04  4.53884885E-05 -1.76949396E-05  1.04912442E-04 -4.50411531E-05
 -3.22642553E-05 -5.65657293E-06 -9.63721700E-06  3.61889281E-05  4.67334159E-01
  6.09479875E-01  3.27296570E-02 -2.78251033E-02  4.88755723E-02 -1.08040731E-03
 -3.93996843E-04  8.40670145E-05  6.60197626E-03  3.51155294E-03  3.13794561E-04
 -6.81618863E-03 -2.96285402E-03 -5.43687287E-04 -1.07876900E-04 -5.79169179E-05
 -1.80365788E-04  2.01657006E-04  8.38694733E-05  1.10080864E-03  9.40165564E-04
 -2.40859787E-03 -2.95563792E-04 -1.05784246E-03 -1.30496754E-04  2.16754579E-04
  1.97395366E-04  4.83069903E-04 -3.69130992E-04 -1.13342591E-04 -2.69858303E-04
  9.79228214E-03  1.27776144E-02  1.07525101E-03  6.45856500E-04  4.15922081E-03
  3.17551550E-04  7.37098432E-06 -1.82835167E-05  1.76041204E-03  4.39498856E-05
 -1.96065541E-03 -9.23073730E-03 -2.10251395E-03  6.24782737E-04 -8.45559514E-07
 -7.49484924E-06  2.51760154E-06  5.69310408E-05 -1.95304538E-05  6.31800182E-04
  2.97375514E-04  3.61366389E-04 -4.55888928E-04 -1.51175831E-04 -3.26196675E-04
 -1.63775751E-04  2.54675331E-05  4.63320227E-04 -1.63955798E-04 -3.12256868E-04
  2.06331885E-04  1.15327607E-02  1.50580732E-02 -3.57125067E-04  7.51903160E-03
 -2.31847183E-02  1.68502458E-04  1.43847299E-04  1.52426944E-05 -1.45373699E-04
  2.52981849E-03  2.49838742E-03 -1.17657895E-03 -5.82023582E-03 -3.08231084E-03
 -2.19185239E-05  5.84234663E-05  3.62783140E-05 -6.15779061E-05  6.05397463E-05
  4.39338418E-05 -6.35762447E-04  7.34376191E-04  2.24901336E-04  1.90550797E-04
  1.02205535E-04 -7.81753246E-05  6.21991273E-05  2.39455227E-04 -2.71350319E-04
  1.78837346E-04 -2.71811380E-05  1.95367798E-04  2.16378795E-04  4.31438583E-04
 -2.31002734E-03  8.76543344E-03  5.58958361E-05 -3.95275407E-05  1.88416577E-06
 -6.77677779E-04  6.12826327E-04 -2.98401452E-04  2.63184851E-03  1.03564643E-03
  4.15022085E-04 -1.33848628E-05 -2.04313109E-05  3.64629082E-06  2.43136962E-05
  1.21151454E-05  2.09798099E-04 -1.71700141E-05  2.27447422E-05 -4.92737018E-06
  1.74436111E-04 -2.06169340E-05 -5.92273491E-06  1.88126607E-06  4.71261550E-06
 -6.67911493E-06  2.92049711E-05  1.21541631E-06  4.09139153E-06  7.04577852E-05
  3.44272977E-04 -1.08540626E-04  1.18547338E-05 -2.71026013E-05  1.92584232E-05
  2.51983156E-04  3.99011984E-04 -1.32969530E-05  1.73333540E-05  5.61761054E-06
 -1.30698127E-04 -3.52998220E-03 -5.26483675E-03  6.47741491E-04  1.19926746E-03
 -1.01843814E-03 -1.68815873E-04 -3.47026429E-03 -4.56039302E-03  1.43801997E-03
 -3.30968049E-04  8.72188924E-04 -1.14282435E-05  3.16935995E-04  1.56800098E-03
 -1.23933690E-04 -1.54598271E-04 -8.17435018E-05 -7.68525462E-06  2.62041649E-04
  6.08562908E-04 -1.39492330E-04 -1.65437378E-04 -4.83726662E-05  2.47246031E-05
 -4.98837953E-04 -4.00477516E-04 -9.65720542E-06  1.66433617E-05 -4.00892404E-05
  4.75460678E-05 -2.76015960E-04  2.11296866E-04 -2.91081957E-05  1.52208753E-05
 -8.96539137E-06  3.08941508E-05  3.52594889E-05  3.96011640E-04 -2.37575558E-05
 -9.10868408E-05  1.39125981E-04 -9.97814979E-05 -6.79385031E-05 -9.79092218E-04
  3.84748989E-03 -1.64283950E-02 -8.57559816E-05 -9.08415671E-05  1.32579861E-04
  2.63089162E-04  4.54937610E-04 -1.18777987E-03 -4.49760733E-04 -1.94831768E-03
  4.63178676E-03 -1.21618263E-05  9.51346587E-05  2.32218464E-05 -2.53620335E-05
 -4.82198487E-05  3.12776346E-04 -3.03319934E-04 -3.68328472E-05 -3.83214539E-04
  4.31739102E-05 -9.68478486E-06  2.21133528E-05 -5.72575517E-05  4.29299975E-05
 -1.82081424E-05  4.97686323E-05 -7.16344315E-05 -2.47104485E-05  1.74304747E-04
 -9.91150437E-05 -3.89533650E-05 -2.20336646E-05 -5.11138353E-05 -1.36042865E-02
 -1.77500352E-02 -8.10067257E-04  1.71253040E-03  5.73330124E-04 -2.69929246E-04
  1.00270409E-04 -1.56219192E-05 -1.15305982E-03  1.45073648E-03 -1.72873905E-03
  5.58024618E-03  3.40401510E-03  3.21232381E-03 -3.90845719E-05  1.78231560E-05
 -4.82617940E-05  6.25938875E-05 -1.39017810E-04 -5.49030377E-04 -1.47411623E-04
 -3.99945454E-04 -4.16693435E-04  3.84099260E-04 -1.52945434E-04 -1.17879171E-04
  7.97080628E-05  1.74394960E-05 -2.89226735E-04 -2.02250473E-04 -3.24541804E-04
  6.76286196E-03  8.83448763E-03 -1.27129707E-04  8.39268161E-03 -1.96590227E-02
 -2.62324352E-04 -1.55590158E-04 -1.46219117E-04  1.35255837E-03 -3.32245934E-03
  1.67956716E-03  3.08200651E-03  6.23812751E-03  1.04981508E-03  3.26527504E-06
 -6.32185158E-06 -4.01271785E-05  2.06355562E-05  1.58791906E-05 -2.27624410E-04
  9.29806642E-04 -4.25701142E-04  5.76660462E-05 -9.76225118E-04 -2.79733407E-04
 -1.20523711E-04 -1.89272451E-04 -1.14843771E-04  1.81684075E-04 -4.41771095E-04
  9.31499145E-05 -1.25772792E-04 -2.02105499E-04  4.35053738E-04 -2.36569845E-03
  1.22320673E-02 -4.62700882E-05 -1.70107164E-05 -1.91331862E-05  6.83608985E-04
  4.86680328E-04  2.99039562E-05 -3.64042346E-03 -1.65549422E-04 -1.31790414E-03
 -2.49542130E-05  1.39843433E-05 -5.61582546E-06  2.66760796E-05 -3.22914636E-06
  1.24171051E-04 -4.56623508E-06 -5.12320341E-04 -2.15429421E-05  3.32596734E-05
  7.70496022E-06  2.89898756E-05  3.42664859E-05  3.95019499E-06  4.26415516E-05
 -5.15479595E-05 -4.87223915E-05  3.98309013E-04  5.16475383E-04  7.54830117E-04
 -6.42168407E-03  6.61794433E-03 -4.61599015E-05 -3.98173484E-05 -2.77065179E-05
  3.34693329E-03  2.86527486E-04  1.82546207E-03 -3.89823438E-03 -3.60235185E-03
  2.26288294E-03  2.25592667E-05 -6.42278498E-05 -9.32300860E-06 -3.12194529E-05
 -7.07023259E-05 -9.05258988E-05 -9.35531667E-04  1.38549215E-04 -3.56935685E-04
  6.65408159E-05  1.85985218E-05  4.81718942E-05  4.55068243E-05  2.08701947E-05
 -6.84821535E-05  4.77717852E-05 -9.61307113E-06 -4.42647961E-03 -5.76849494E-03
 -4.31931549E-04  1.10545030E-03 -1.15216568E-02 -3.66382365E-05  1.79702625E-06
 -3.16846347E-05  8.93566859E-04  2.79485845E-05  3.15193927E-04  2.61651268E-03
 -4.55815100E-03 -9.51784558E-04  1.73926942E-05  1.59587705E-05 -8.85949013E-06
 -2.10783243E-06 -1.01212636E-05 -1.71102613E-04  4.77550309E-05  1.07803211E-04
 -4.69126152E-04  5.24810970E-04 -5.62578371E-06 -4.92356062E-05 -1.90865597E-05
 -1.80182893E-05  9.94040911E-05  4.59238951E-06 -8.74078864E-05  4.67304240E-01
  6.09470831E-01  3.24684706E-02 -2.70759719E-02  4.38342037E-02  7.94165404E-04
  2.17238999E-04  3.19667972E-04 -6.16692666E-03 -4.61729516E-04 -2.32546928E-03
  5.66356995E-03  1.56507432E-03  2.07685660E-03  4.83111683E-05  7.99826273E-05
 -2.88654285E-05  1.76438268E-04  1.27961412E-04  1.92262901E-03 -1.35866616E-03
 -5.15390406E-04  4.90346954E-04  2.56021136E-04 -5.92577233E-04 -2.76596092E-04
  4.29703570E-05  2.69167468E-04  1.25082095E-04 -1.86019564E-04 -1.05338158E-04
 -4.56858433E-05  1.75307784E-05  2.57449380E-03  2.39224954E-04 -3.22096673E-05
  1.96508313E-05  1.38973029E-04  2.55957446E-04  1.61505156E-04  1.52837603E-04
 -3.49089523E-06  1.09391049E-04  2.14660131E-05 -8.55894456E-04 -1.07625121E-03
  4.03872273E-05  3.94524887E-05 -6.18836420E-05  3.84533200E-05 -3.49963952E-04
  4.42799211E-04  5.88872435E-05  1.39106794E-05 -1.97146912E-05  6.10485397E-06
  7.12122498E-04  1.26099351E-03  1.01826569E-05  9.95689386E-06  3.84794081E-05
  2.05759554E-05 -2.93589401E-04 -1.55517037E-03  9.60801956E-05 -7.84055952E-06
  1.44043721E-05 -1.19690216E-04 -3.08917397E-03 -4.73058650E-03 -5.15407638E-04
  1.18266512E-04 -1.54811349E-03 -1.46367788E-04 -3.09986201E-03 -4.37179859E-03
 -1.47475220E-03 -3.57542627E-04  7.07710658E-04  1.89880198E-09 -2.73069497E-05
 -7.43047852E-04  4.07578958E-05  4.70484640E-05 -2.37357643E-05 -3.77714271E-04
 -4.05396548E-04 -1.19691031E-03  4.02416680E-03 -1.70126181E-02  9.93923337E-05
 -4.85488991E-05  2.02646193E-04 -3.40694595E-04  2.06284611E-04 -1.24034836E-03
  1.37728095E-03 -3.36879059E-03  4.32017038E-03 -2.59611890E-05 -1.05529892E-04
  3.42772994E-05  1.12478966E-05  3.63428295E-05  3.07187931E-04  5.71298805E-04
  8.99899607E-05 -3.78610406E-04 -1.34402285E-04  7.67114643E-06 -8.28615983E-05
 -8.74916970E-05  2.66010428E-05  7.13680490E-05 -5.96495909E-06  1.92841013E-05
  3.87652767E-05  2.62337372E-04  1.09302653E-03  3.89505495E-05 -6.24002452E-05
  1.68397975E-04 -1.15666426E-02 -1.51012076E-02 -8.14841707E-04  2.62835674E-03
 -6.99399432E-03  2.37668783E-04 -3.91014889E-06 -1.08861841E-04  1.28949714E-03
  8.64345123E-05 -1.46776835E-03 -3.25963244E-03  8.98695045E-04  3.19575539E-03
 -2.15028153E-05 -8.44240987E-05 -2.82155716E-05  1.22369522E-04 -2.68435392E-06
 -2.87713630E-04  3.40730864E-06 -1.31982277E-04 -5.92310212E-04  2.03889233E-04
 -1.70532444E-04 -2.13664826E-05  1.53059257E-05  3.89023239E-04  1.62002318E-04
 -1.96819048E-04 -9.62538500E-05 -1.37479381E-04 -1.71422202E-04  1.40171078E-04
 -4.07801552E-04 -1.02611840E-02  6.56351744E-05 -1.31207308E-05 -2.18096077E-05
 -2.80273112E-04 -1.58399987E-04  7.67476842E-04 -2.15333068E-03  1.54854789E-03
  2.47566852E-04  3.22601810E-06 -5.75952468E-05 -6.02931732E-07  1.81922812E-05
 -2.08957473E-06  1.47574430E-04  5.88855740E-04  1.94260822E-05 -1.21303441E-05
  1.70286902E-05 -4.12931632E-05  2.07396397E-05 -1.03909266E-04  9.18093575E-06
 -2.30502294E-05  1.86041116E-05  4.28624396E-05 -1.16030311E-02 -1.51363843E-02
 -1.16795820E-03  4.55456953E-03 -2.73031991E-02 -7.15326862E-05 -1.85178739E-04
 -1.40112381E-04 -8.79406069E-04 -2.05309169E-03 -9.81657550E-04  4.90386974E-03
  3.75790298E-03  1.98137798E-03  6.76393422E-06  8.86858333E-05  3.38439222E-05
 -6.83627746E-05  5.31323477E-05 -6.43257850E-05 -3.94940130E-04  5.94556975E-04
 -4.03367657E-05  2.00985108E-04 -2.47272964E-04 -2.66672178E-05  6.36921955E-05
 -1.89581792E-04  1.90511606E-04 -2.13591805E-04 -5.54315694E-05 -5.68492242E-04
 -7.25809788E-04  3.46768347E-04 -6.14173699E-03  2.89856910E-02 -1.13453739E-04
  5.21046498E-05  2.14392949E-04  5.73029733E-04  8.50383833E-04 -1.82695578E-04
 -7.15533578E-05 -5.47279688E-03 -5.48416584E-03 -2.70052571E-05  2.86969558E-05
 -3.52756707E-05  3.19564693E-05  4.02674527E-05  4.67893166E-04 -1.49647018E-04
  3.39617852E-04 -1.70062792E-05 -7.50658907E-05  2.37147556E-05 -8.10799339E-06
 -8.39608681E-05  1.12319435E-04  6.25756344E-05 -2.66034242E-05  1.86676503E-05
  4.67274612E-01  6.09442598E-01  3.25975856E-02 -2.79817856E-02  4.47674658E-02
 -3.09207128E-04  4.47205359E-04  5.46586604E-04  2.43127403E-03 -3.66014960E-03
 -4.64802457E-03 -1.84823033E-03  3.87650378E-03  3.83174845E-03  6.79939971E-05
 -3.53311290E-05  1.59018555E-05 -5.78638700E-05 -1.44644268E-04  1.05669341E-03
  7.71651189E-04 -1.61417038E-03 -3.96897910E-04 -1.44698169E-03 -3.72166148E-04
 -3.09856359E-04  4.46494598E-04  1.56968623E-05 -1.20343851E-04 -2.19408897E-04
 -1.35776991E-04  4.09283202E-03  5.33589227E-03  4.66750200E-04 -9.28646212E-04
 -6.57859405E-04  6.86324536E-05 -8.09189740E-06 -1.41582675E-05 -8.85270491E-04
 -4.73356160E-05  1.16074298E-04 -1.07206296E-03  2.95495088E-04  1.03002496E-03
  2.11087348E-05 -2.19442406E-05  5.29801934E-06  1.79022186E-05 -1.54987147E-05
  3.87409880E-05  1.10239802E-04 -1.70173056E-04 -5.47962077E-04  1.18379779E-04
 -1.75386700E-05  2.72405154E-05  5.96761275E-06 -3.29979485E-05 -5.78075546E-05
 -9.75080766E-05  5.28616583E-05 -5.75469738E-05 -6.28780261E-04  1.12335443E-03
 -2.36654581E-04 -3.97638430E-05  1.09197960E-04 -6.35555844E-06  8.56163019E-04
  1.02931265E-03  6.06592166E-05 -1.91211816E-04  4.93069429E-05  4.28635500E-06
  4.93094860E-04  1.75942405E-03 -5.54959237E-06  1.07018842E-04  2.03368066E-04
  2.73387009E-05  4.16508678E-04  1.13130557E-03 -2.85931528E-05  2.08392619E-04
  6.60136848E-05 -9.89866285E-05 -3.31600007E-03 -5.15225462E-03 -9.03203724E-05
  2.52724617E-04 -1.60069173E-03 -1.34495552E-04 -2.59095117E-03 -4.77125236E-03
  9.36981056E-04 -1.24857128E-03  4.22710722E-05  1.31208331E-06  2.80094133E-04
  9.32488086E-04  4.64377786E-05  3.05818373E-06  2.52757571E-06  2.89725850E-05
 -8.37861524E-05 -9.36397073E-04 -4.99285481E-05  5.09902108E-05  1.04955338E-05
  3.69908189E-05  3.95191716E-04  9.28518326E-04 -3.54914729E-05 -1.98386560E-05
  1.01527876E-04 -3.12885875E-04 -3.56351954E-04 -7.16810131E-04  2.14266191E-03
 -1.37817646E-02 -2.57034680E-05  3.87207656E-05  1.65539538E-04 -5.29131354E-05
  2.17362081E-04 -6.47326279E-04 -1.79645595E-03 -1.45777408E-03  3.98383666E-03
 -5.37549247E-05  7.95587619E-05 -1.46229429E-05 -1.24739468E-05 -2.07533989E-05
  4.84720176E-05 -1.74622204E-04  4.71464679E-05 -2.29660028E-04  4.37088029E-04
  4.94145376E-05  2.53418301E-05 -8.50302265E-05 -3.21207070E-05 -4.30180142E-05
 -8.38448187E-06 -3.59977357E-05  2.34092182E-05 -2.45361754E-05 -5.22450539E-04
  5.30240399E-06  4.35695178E-05 -2.72951406E-06  1.13363125E-04  2.31679780E-04
 -7.55547079E-04  4.71835969E-04 -4.48029013E-03 -7.97723167E-05 -1.26812873E-04
 -6.57018178E-05  5.24078181E-04 -3.60926981E-04  5.14056869E-04 -1.19354527E-03
 -4.97736352E-03  3.77743942E-04  1.15195223E-05  1.06705219E-05  1.93947972E-05
  1.26234844E-05 -1.59916665E-05  1.67809185E-04 -4.02419570E-06 -1.78987744E-06
 -9.09546444E-05  4.04204447E-04 -2.33087797E-05 -1.03807092E-05 -3.25879524E-05
 -7.29663202E-05  5.84835643E-05 -7.34618048E-05 -4.83584069E-05  3.21721317E-02
  4.20523228E-02  3.67874096E-03 -1.07243822E-02 -3.36273672E-02  3.99560818E-04
 -1.98280021E-04  1.05906218E-04 -5.89655350E-03  2.51489857E-03 -3.34294254E-03
 -8.44661384E-03  5.07337402E-03 -4.18547685E-03 -1.37411070E-05 -3.94899530E-04
  1.25801487E-04 -1.88440243E-04  1.06406613E-04  1.53736351E-04 -1.71401908E-03
  9.52709434E-04 -1.31976424E-03  2.14552181E-03  4.05751499E-04 -2.50512513E-04
  8.11196142E-05 -4.54182064E-04  3.65698534E-04 -8.34955390E-05  3.59641583E-04
 -9.86019499E-03 -1.28495125E-02 -5.39147424E-04  2.04346118E-03 -3.21879787E-02
 -2.71165318E-04  8.39281083E-05  1.55072046E-04 -7.79318619E-04  3.12144019E-04
  1.11108281E-03  8.42137287E-03 -3.71339734E-04 -2.31457529E-03 -1.19202955E-05
  3.89742830E-05 -8.73215624E-05 -1.92943717E-05 -1.02041238E-05  3.26513098E-04
 -3.03340675E-04  4.62265671E-04 -2.44407116E-04  1.46982363E-04  3.01698671E-04
  1.19488258E-05 -9.12569211E-05 -3.17115547E-04  2.29681363E-04  2.74247742E-04
 -2.02400418E-04  4.66247064E-01  6.08006460E-01  3.51642727E-02 -3.35926329E-02
  9.84019215E-02 -5.54720459E-06 -7.33514993E-04 -2.05358706E-04 -5.00687690E-03
  6.14269954E-03 -3.54810265E-03 -5.01385362E-03 -1.45124289E-02 -1.77700101E-02
 -1.42319964E-04  1.08947039E-04 -2.87275566E-04  2.21040814E-04 -2.85591131E-04
  1.15499011E-03  2.32943500E-03  3.04371524E-04  9.95928720E-04 -8.28180468E-04
  1.50165563E-04 -1.26393159E-04  6.84882728E-05 -1.06765336E-04  1.56249231E-04
 -1.43265502E-04  7.54699635E-05  3.48602489E-04  4.66233715E-04  4.32859004E-04
 -3.42391671E-03  6.01858036E-03 -6.63282103E-05 -2.77776467E-05 -4.77829758E-05
  5.56935882E-04 -5.01720127E-04 -4.23238818E-04  5.18197518E-04  8.37843527E-04
  2.21209733E-03 -1.01117304E-05  3.83349926E-05 -7.61465677E-05 -1.62640477E-05
 -5.04719848E-05  1.96802310E-05 -1.23193653E-04  3.70611661E-04  1.34845102E-04
  5.85976062E-04 -3.42133240E-05 -2.34436986E-05  2.27209144E-05 -5.20553845E-05
 -3.30077241E-05  2.48875121E-05  1.27169026E-05 -8.58327644E-04 -1.10495553E-03
  1.19647314E-04 -1.85815368E-03  3.74429223E-03 -9.81348998E-06  3.02876704E-05
 -2.18841962E-06 -2.43265306E-04 -9.94227029E-04 -3.79143961E-04  2.06480469E-03
 -2.23215398E-04  1.34529715E-05  1.78456336E-05 -4.65969791E-05  1.84720185E-05
 -1.00609579E-05  1.22948880E-05 -9.77833841E-05  4.48923713E-04 -2.56308814E-04
 -9.51421508E-05 -5.39279099E-04 -2.31380313E-05  5.13024826E-05  2.37202269E-05
  3.11797495E-05 -2.38420003E-05  4.51507862E-05  2.50005071E-05  6.51752621E-05
 -4.15525839E-04 -2.27879365E-03  1.29861281E-05  8.09715407E-07 -6.14619970E-05
  7.92196511E-06 -3.39219672E-04  8.64695735E-04 -1.70728163E-04  1.89414478E-05
 -1.82535747E-04  5.67350969E-05  2.11983559E-04  1.90288418E-03  1.69129907E-04
 -1.92825058E-04 -6.31145846E-05  6.13329217E-05  2.25145568E-04  1.06030773E-03
  1.40340550E-04 -5.68591948E-05 -2.45450697E-04  1.80312363E-05  5.47278194E-04
  1.00635514E-03 -4.25713078E-05  9.31879610E-05  1.39084844E-04  3.12472613E-05
  6.28461692E-04 -7.96645721E-04 -8.60371325E-05  1.16815851E-04  7.09230780E-05
 -3.19362537E-05  2.20549610E-04 -6.12106661E-05  9.60524384E-05 -2.57223329E-05
  3.14185506E-05  6.72384054E-06  8.89929029E-04  6.65042878E-04  1.75790154E-04
  4.45788031E-05  3.34437078E-06  6.94071837E-06 -2.68328609E-04  1.72503755E-03
 -1.02587556E-04 -3.10678772E-04  1.11315728E-04  7.63722607E-03  9.95041502E-03
  3.42510830E-04  3.18460525E-03 -2.66512403E-02  1.07027277E-04  2.43385434E-04
 -1.78434287E-04  8.91991617E-04  2.46589509E-03  6.24946901E-05 -2.30217923E-03
 -5.75702213E-03  4.24236752E-03 -1.62850570E-05 -5.29029023E-05 -4.23753797E-05
  3.45186635E-06 -2.52790802E-06 -6.19310894E-04  2.76434189E-05 -3.38716791E-04
 -3.20403056E-04  3.38412703E-04 -1.34870168E-04 -8.43439575E-06  5.39887281E-05
 -1.67022044E-04  7.06628126E-05  2.74303789E-04  2.20730557E-04 -3.38300899E-06
 -2.10359400E-06  8.86489317E-04 -4.85079382E-05 -2.91669704E-04  1.04890039E-04
  1.31799216E-04  1.91275597E-04 -7.35921513E-05 -1.26009619E-03  7.78438263E-03
  5.84889068E-05 -1.36737112E-04  2.44928537E-05 -5.75806441E-04 -4.75916305E-05
 -8.09187203E-05  8.93213931E-04  1.19635579E-03 -1.51727552E-04  4.23923176E-05
  2.41187603E-05  1.48172114E-05  8.94813934E-05 -4.62337075E-05 -3.52269401E-04
  2.35324315E-04 -1.04966880E-04 -5.80049722E-04  2.62082489E-04 -1.15710215E-05
  4.23898354E-05 -6.11874506E-05  2.00793283E-05  2.17376446E-05 -1.87875320E-05
 -4.04518276E-05  4.66335181E-01  6.08358379E-01  3.04148959E-02 -5.09515332E-03
  2.20652280E-02 -1.55214304E-04 -5.14404427E-04  7.73485022E-05  1.03637307E-02
 -1.03930386E-03  6.50062292E-03  1.79755273E-03 -2.24727030E-03 -1.70202419E-03
 -2.58480357E-05  6.08672947E-04 -4.82267589E-04 -4.27077163E-05  7.04159319E-05
  5.29262148E-04  2.85509764E-03 -2.33669743E-03  1.48574391E-03 -2.70149961E-03
 -2.00325447E-04  2.34347801E-04  1.46959430E-04  7.48604238E-04 -4.79448264E-04
 -8.69657038E-06 -3.79191052E-04  4.80729846E-04  6.50833426E-04  4.73164725E-05
 -1.67279251E-03 -1.22131146E-02  7.14458093E-06 -6.16863925E-06  3.67138737E-05
  1.67427431E-03 -3.74308590E-04 -5.78927027E-04  5.07970487E-03 -1.24216988E-03
  1.74131229E-03 -3.76063186E-05 -1.76624544E-05 -2.11820335E-05 -4.54779959E-05
 -9.42175533E-06  4.18782049E-04  7.15484678E-04  5.24802586E-05  1.93909312E-04
 -4.76078580E-05  8.69792349E-06  2.79293325E-05 -9.99147439E-06 -1.14229022E-05
 -2.05794740E-05 -5.67319756E-05  3.43976207E-05 -3.23222654E-02 -4.20483721E-02
 -9.01614647E-05 -1.69806152E-02  1.63342954E-02 -3.22298831E-04  3.01017140E-04
 -2.13714305E-04  1.05552549E-02 -5.65101845E-03  7.79419979E-03  1.99618083E-03
 -6.20629139E-03 -2.99873069E-03  6.13252913E-05 -3.29729910E-04  2.58732625E-04
 -2.03731956E-04  2.76922467E-04 -6.33222474E-04 -5.18465138E-03  1.36795711E-03
 -2.29588620E-03  2.35701712E-03 -4.52851213E-04  4.22534913E-04 -1.29225864E-04
  4.24989718E-04 -6.08744650E-04  1.92064421E-04 -5.30913327E-04  1.70175086E-04
  2.33742825E-04 -1.36617855E-06  2.47185026E-04 -1.34037888E-03 -1.96492057E-05
 -2.45730470E-06 -1.25977605E-05  3.45012443E-05 -1.89372090E-04  1.59947018E-04
  1.97584502E-03 -1.61856744E-04 -9.41370959E-05 -3.50853313E-06  3.00100425E-05
  3.15828631E-06  1.33287649E-05 -3.16475463E-05  5.05423493E-05 -7.19965247E-05
 -1.02938349E-04  1.35849361E-04  6.21109422E-04 -9.10110671E-06  4.73094317E-05
 -4.24030716E-05  1.67069943E-05  5.83628630E-05  1.12246976E-05 -4.15199890E-05
 -6.78264032E-03 -8.85041336E-03 -1.97997583E-04  2.92203106E-03 -1.02297189E-02
  2.24864099E-04  2.10537471E-04  9.43455345E-05  3.71901751E-05  1.75086605E-03
  2.04141255E-04 -3.16220618E-03 -2.42319393E-03  1.25033257E-03 -8.49257085E-06
 -1.47571074E-05 -2.25348626E-05  1.82591258E-05  2.56880576E-05  3.28025255E-04
 -2.48973050E-04  2.92339283E-05 -3.76466968E-04 -3.07740762E-04  1.59497327E-04
  1.55720473E-04  3.13450835E-04  1.25102792E-04 -2.87810591E-04  3.96646928E-04
 -4.46647788E-05  2.20066913E-06 -6.39577956E-04 -3.24859916E-04  2.25490079E-05
 -6.49600443E-05 -1.78284378E-05 -1.31132835E-04 -2.13134118E-03 -3.78692009E-03
  2.00579765E-04  1.25136567E-03 -9.99565479E-04 -5.38650496E-05  9.94695848E-04
  1.75597026E-03  2.70125244E-07 -2.04913833E-05  7.88744727E-05 -3.96358131E-05
 -7.07853644E-04 -1.59177134E-03  9.38685484E-05 -6.67398329E-05  9.64957824E-06
 -9.46828853E-06  3.00803003E-04  5.03931368E-04 -7.17833971E-06  4.31915295E-05
  3.16589906E-05  7.02301405E-05  2.33810565E-04 -8.80787301E-04 -1.72949362E-05
  3.44758164E-05 -4.13187683E-05 -8.03865225E-05 -4.02353761E-05  1.34547815E-03
 -1.32825305E-04 -2.02996301E-04  5.28411294E-06  6.61016184E-05 -3.40571079E-04
 -8.65051510E-04 -9.28998341E-05 -2.23449101E-04 -1.55493910E-04 -3.11546522E-05
 -5.67988123E-04 -3.18712969E-04  6.70398997E-05 -6.28217514E-05 -5.78328427E-06
 -2.18838445E-03 -2.84962327E-03  3.40797556E-07 -2.38683445E-03 -1.01196625E-02
  1.35442855E-05 -2.03733654E-05  1.63515157E-05 -3.43544024E-04 -1.84469799E-03
  7.24861378E-04  4.30813628E-04 -2.16870705E-03  2.45349727E-03 -6.93320771E-06
 -3.96605340E-05  5.99081365E-05  2.89385892E-05  1.37863840E-05  4.07890009E-05
  7.83568774E-04  1.28040583E-04  2.14997662E-04 -2.75259196E-04  4.87273397E-05
 -4.02748631E-05 -9.58063795E-06  5.79341758E-05  5.38309592E-05  2.09012533E-05
 -2.62467581E-05  3.39022025E-05  6.74300264E-04  5.64473487E-04  8.50231735E-05
  1.63347942E-05  2.58296673E-05 -4.14914033E-03 -5.42429197E-03  6.12092102E-04
 -1.60198910E-03 -3.13523689E-03  3.23687173E-05  1.64069447E-04  3.74691817E-04
  7.34695319E-04 -3.95678837E-04  8.70258208E-04  8.64846118E-04  5.05235463E-03
 -4.33573017E-03  5.60660755E-05  1.27600484E-05 -2.24056439E-06 -4.13645858E-05
  3.09377964E-05 -3.12660174E-04 -2.78810685E-04 -2.28179649E-04  3.04387014E-04
  2.35896865E-04 -4.18664117E-04 -2.88094764E-04 -3.96641946E-04 -1.04837642E-05
 -1.19280868E-04 -1.81310236E-05 -1.32256221E-06  1.66423019E-03  2.16995785E-03
  6.15458968E-04 -4.72107686E-03  7.06970257E-03  1.40769901E-05 -3.92999191E-05
 -1.93561858E-05 -6.54471352E-04  2.29103187E-03 -1.22252496E-03 -1.28982028E-03
 -1.87253926E-03 -8.86101731E-04 -1.71496001E-07 -1.04994838E-05  5.34426805E-05
  8.04266652E-05 -9.86997113E-06  1.70671916E-04 -4.04576994E-04  7.62376459E-05
  1.27447177E-04  2.08083384E-04 -6.44645685E-05 -1.89447900E-05 -9.42651416E-07
  8.48988034E-06  2.52468845E-05  3.07445898E-05  1.23550120E-05  2.36459158E-04
  3.56704703E-04 -4.25158527E-04  1.22743290E-03 -1.86168500E-03  9.88768783E-05
  3.96595160E-05 -3.37764505E-05 -3.50119442E-04  3.76882623E-04  5.45753561E-05
  6.26225001E-04  4.74781819E-05 -7.99058668E-04  1.84171293E-05  3.42841491E-05
  2.14157183E-05  1.30933269E-05 -7.58040892E-05 -2.49541421E-04 -2.29909923E-04
  2.58304865E-05  3.29856894E-05 -1.16871063E-04 -7.03527173E-05 -7.15146332E-06
  7.77973755E-06  2.73974249E-05 -1.26498706E-05  2.96759401E-06  4.24390878E-05
 -7.82713788E-03 -1.02117633E-02 -4.40313987E-04  4.45310055E-03 -1.67838852E-02
 -2.49621654E-05 -3.11613360E-04  1.78345571E-04 -2.22119103E-03 -3.18591311E-04
 -5.27548170E-04  2.77086854E-03  6.36691156E-03 -2.47280971E-03  3.38883133E-05
  1.21363333E-05 -1.27527548E-06 -2.89082187E-05  4.53209450E-05 -1.18495902E-04
  9.52312690E-04  4.10944444E-04  7.02708595E-04 -3.67722304E-04  3.48526719E-04
 -2.78535385E-05 -4.93283975E-05  2.73812741E-04 -2.36026621E-04 -3.68305573E-04
 -2.47069060E-04  1.97968579E-04  3.02329760E-04 -1.42539775E-04 -6.06298647E-04
 -4.17373102E-03  5.41753091E-05 -6.53702154E-06 -8.02991598E-05  1.28813604E-04
  1.97574471E-04 -2.54019060E-04  2.18890897E-04  6.78328473E-04 -1.77548724E-03
 -3.86836093E-05  6.98255355E-05 -3.77008427E-05  2.02533164E-06 -4.53658016E-05
  8.47697498E-05 -1.59953011E-04  2.08245770E-04  9.70966150E-05  4.99493072E-04
  7.75619332E-05 -1.59530289E-05  4.68015404E-05  5.34679093E-05  3.05403129E-05
 -2.02620274E-05 -4.38843258E-05  2.25701828E-04  3.79354767E-04 -1.05516014E-03
  3.46829516E-03 -1.18117683E-02 -1.91997465E-04  1.75053613E-05 -1.25073577E-04
  1.35498664E-03  3.18638274E-04  5.74419647E-04 -2.82150948E-03 -1.04419499E-03
 -1.88855251E-03 -2.37340785E-05 -1.00787075E-04  3.72681985E-06  1.23729727E-05
  2.47192773E-05 -3.62091116E-04  6.84650855E-04  2.11818033E-04 -1.41355393E-04
 -1.16648728E-04 -1.00050070E-05  5.75069162E-05  1.10065112E-05  6.43088790E-05
 -1.00369691E-05 -8.00255839E-05 -3.84953385E-05 -1.15728531E-05  6.81083463E-04
  2.82770116E-03  4.08567923E-05  1.32080341E-04 -2.07577581E-04  3.69733186E-07
 -5.10002189E-04 -6.36811680E-04 -1.06638653E-05  8.05827087E-05 -3.90939737E-05
  2.93830390E-06 -1.18817205E-04 -3.96906861E-04  1.33757729E-05 -2.28416710E-05
 -5.79701932E-05  3.02318703E-05  1.41801148E-04  5.40940299E-04  2.01203171E-05
  4.18376223E-05  2.36297057E-05  4.06618546E-05 -9.73907010E-05 -7.77050776E-04
  1.30585464E-05  3.62839349E-05  2.14141319E-05  1.68628639E-05  8.16807036E-04
  1.05807920E-03 -5.96037483E-05  7.44110446E-05  5.89290378E-05  8.88935928E-06
  2.37064311E-04 -2.46645956E-04  5.41021176E-05  5.53397324E-05  1.99365355E-05
  6.34716924E-05  3.70675492E-04  7.52128906E-04 -3.68354273E-05  6.57164937E-06
 -3.58425994E-05 -1.36205078E-04 -2.93750782E-03 -4.33517649E-03  1.18815270E-03
 -8.04757313E-04  8.85456403E-04  4.67450656E-01  6.09689038E-01  3.19468141E-02
 -2.37947959E-02  4.40872741E-02  4.64264319E-05  2.19005381E-04 -7.32941278E-04
 -2.03865190E-04 -1.47138196E-03  4.49471060E-03  6.88992584E-04  3.45556650E-03
 -6.40641583E-03  1.64281043E-04 -3.92989353E-05 -1.87700815E-04  1.29045816E-04
 -1.22986756E-04 -7.24574772E-04 -3.99633976E-04 -6.93637461E-05  1.30401803E-03
 -9.64722587E-04 -4.24540508E-04 -2.12513085E-04 -3.00354921E-05  5.39659736E-04
 -4.03111838E-04 -2.63790030E-04 -2.59347805E-04 -1.58968178E-04 -3.10051583E-03
 -4.14718756E-03 -1.30354270E-03  2.61102135E-05  1.10697103E-03 -4.23120742E-02
 -9.10414052E-02  1.34708561E-01  1.42847718E-01  7.16732632E-03  1.30378471E-02
  4.09659130E-02  1.59933958E-02  1.13436452E-02  3.01269970E-02  1.19408599E-02
 -6.51290563E-04  1.59455274E-03  1.83981823E-03 -6.82630712E-04  5.48751802E-04
  1.55515274E-03 -5.72578499E-04  4.26764363E-04 -1.78752150E-03  8.49427855E-04
  4.36690526E-03 -9.03917512E-04  1.47995188E-03  4.58644833E-04  5.51547580E-04
  5.11741074E-04 -1.04456081E-03  5.25754984E-04  8.47063364E-04  7.77156894E-04
 -3.79985185E-02 -8.17626519E-02  1.26775322E-01  9.89675019E-02  3.79402813E-02
  2.88155927E-02 -4.61437949E-02  1.59299740E-02  9.29520714E-03 -2.31928209E-02
  9.91787127E-04  5.59592667E-03 -6.50688612E-03  2.50685155E-03 -1.68875166E-03
  3.32469894E-03 -2.20526715E-03 -1.02824516E-03 -1.01135277E-03 -2.52152999E-03
  1.23180624E-03  2.77125199E-04 -1.36672524E-03  1.63244071E-03 -3.50864791E-04
  2.22726240E-04  3.09220680E-04  4.91932760E-04 -1.45638711E-03  6.65809460E-04
  1.58627971E-05 -3.06072395E-02 -6.59035863E-02  1.00748487E-01  9.29716497E-02
  3.61132361E-02 -3.74612994E-02 -1.09449230E-02  6.09943297E-03 -2.45385308E-02
 -8.70454770E-03  1.16793928E-03 -9.47250077E-03 -2.17191438E-03  6.57807508E-04
 -1.36490867E-03 -1.09984709E-03  1.84745131E-04  1.85246259E-03  1.13072806E-03
 -2.78916243E-03  1.35398469E-04  1.03182307E-03  2.46772200E-03  2.10385869E-03
  5.45513443E-05  6.72584841E-04  1.27879665E-04  8.64924032E-04 -5.24087973E-04
 -2.30574346E-04 -3.86883517E-04 -4.95537137E-02 -1.06464817E-01  1.55606854E-01
  1.79186564E-01 -4.11633017E-02 -2.41740708E-02 -3.57252695E-02 -3.77364492E-02
 -1.59528422E-02 -3.16867667E-02 -2.79727504E-02  1.48429575E-03  6.25174073E-03
  1.03307576E-02 -1.31258040E-03  1.08274298E-03 -1.28371657E-03  9.41202765E-04
 -6.00741913E-04 -3.11887077E-03  1.30692755E-03  1.37864212E-03  5.52350587E-04
  3.70223826E-04  1.25822958E-03  9.31704407E-05  9.02256845E-04 -1.87500229E-03
  1.50167545E-03  3.48972888E-04  2.33238355E-04 -3.01176337E-02 -6.49729837E-02
  9.95513713E-02  9.52569615E-02  7.82991847E-03 -1.92876594E-02  1.56049556E-02
  2.48305320E-02 -1.33517709E-02  1.18883739E-02  1.67917504E-02 -3.15744029E-03
 -4.80165951E-04  2.36578957E-04 -8.28159852E-05 -1.66948264E-03  1.47918004E-03
  3.45132193E-04 -5.89092131E-05  7.94558273E-04 -1.79095456E-03  2.59339420E-03
  1.08587854E-03  1.38432961E-03 -9.00892399E-04 -4.12379634E-04  6.50405193E-04
  2.76336892E-05  2.11321767E-04 -7.81865690E-04 -2.56539977E-04 -3.22731628E-02
 -6.94982346E-02  1.04855129E-01  1.03762332E-01  1.19765826E-02  3.62872545E-02
  1.96408871E-03  1.69696401E-02  2.85108603E-02  6.55695687E-04  1.17373537E-02
  4.71898718E-03 -4.45756428E-04  4.43088365E-04 -1.25175981E-03  2.03922104E-03
 -5.32587766E-05  1.11648582E-03  3.37476400E-04 -2.52824383E-03  4.91891229E-03
  1.02204850E-03  2.81964829E-03  2.03391832E-04 -1.33673569E-03 -5.03616511E-04
  8.62314177E-06  7.29857750E-04  4.15371774E-04 -3.65533848E-04  1.18964396E-04
  1.88149784E-02  1.66548502E-02  2.05739900E-03  9.88503994E-04  2.94912872E-03
  5.82560379E-04  1.73649752E-02  1.60768656E-02 -1.59259339E-04  8.68450241E-06
 -2.44548484E-03  1.62132406E-03  1.65761610E-02  1.57891334E-02  9.61326080E-05
 -1.45877992E-03 -1.92106953E-03  1.54814771E-03  1.60662398E-02  1.53292761E-02
  7.38352640E-04 -2.69759591E-03  1.67868993E-04 -1.15593771E-03  1.68079494E-02
  1.62175294E-02  5.43280518E-04 -3.28732393E-04  1.04679075E-04  2.92015347E-03
  1.61119909E-02  1.74053956E-02  1.31357505E-03 -1.97002753E-03  2.28936913E-03
  4.08279634E-04  1.66995635E-02  1.57269806E-02  1.16793153E-03  1.45920682E-03
  5.79114338E-05  2.49694753E-03  1.72627188E-02  1.86514194E-02  1.92237838E-03
  3.32855515E-03  4.22379193E-04 -7.13090717E-04  2.14922721E-02  2.25408194E-02
 -1.19753313E-03 -2.22587790E-03  2.15311247E-03 -3.02953558E-03 -3.98137055E-02
 -8.57764495E-02  1.31591627E-01  1.13494847E-01  3.32554065E-02  2.24649722E-03
  2.10675059E-02 -4.62075598E-02  1.86259267E-03  1.24989543E-02 -2.93952580E-02
  3.36615078E-03  3.26813620E-03 -7.68147867E-03  2.23727874E-03 -7.63678740E-05
 -1.86039175E-03 -7.30781984E-04  3.85118703E-04  4.26846242E-03  8.20372745E-04
 -1.76369842E-03 -3.00434798E-03  2.20556812E-03 -5.76150453E-04 -3.70340043E-04
  4.71196954E-05  7.49022825E-04 -4.54902316E-04 -3.22133219E-04 -3.73013556E-04
  2.16333723E-02  2.39684084E-02  1.21331858E-03  2.64393232E-03  5.50780769E-04
 -3.65978338E-03  1.29372403E-02  2.80746788E-02 -4.26041364E-02 -4.45702901E-02
 -3.14442747E-02  6.37829639E-02 -2.39438474E-02 -8.53653791E-03  4.19720512E-02
 -1.68284999E-02 -6.17922912E-03  3.68627481E-03 -1.08408522E-02 -2.53599654E-03
  3.63368456E-04 -1.69318918E-03  1.27089566E-06  2.47259957E-03  3.96315571E-03
  6.30283489E-05 -7.45517918E-04 -1.22348345E-03  3.01582936E-03  5.58382068E-03
 -3.42371627E-04 -5.60860505E-04 -8.02789196E-05  3.80184022E-04  1.10204587E-04
 -7.12557098E-04  2.10142516E-04  3.26762190E-02  7.08902041E-02 -1.09721368E-01
 -1.11214539E-01 -2.42176189E-02  2.83684892E-02  3.81936895E-02  4.70165600E-03
  1.58446771E-02  2.25980429E-02  9.12160598E-04  2.59491768E-03  5.80063970E-03
  5.77518697E-04  3.50588880E-04 -2.50559818E-03  9.74233897E-04  2.70439231E-03
 -3.50325184E-03  3.45215599E-04 -3.79172687E-03  6.06816208E-05  2.31547741E-03
 -2.39272277E-03  1.13555867E-04 -6.94215205E-04 -1.02072042E-04 -4.67526313E-04
  1.13902225E-03 -7.98419067E-04 -1.72283568E-04 -5.86460859E-02 -1.27425197E-01
  1.96463458E-01  2.10360751E-01  3.99323853E-02 -1.30266025E-02 -2.15046445E-02
 -5.21913015E-03 -1.57884447E-02 -1.84866765E-02 -3.52269456E-03 -2.90571782E-03
 -3.54923576E-03  2.55495638E-04 -3.94582940E-04 -1.91050935E-04  2.80065586E-04
  2.27249666E-04  1.26315408E-03 -2.34720373E-03 -2.29876370E-03  4.02809694E-03
  3.51095630E-04  3.56395083E-03 -2.00349359E-04 -4.27613328E-05  3.08995284E-04
  2.38191976E-03 -1.68319223E-03  3.13886960E-04  7.15617843E-05 -8.74771414E-03
 -1.90311859E-02  2.82475779E-02  3.83236475E-02  6.08486071E-03  8.16319999E-02
 -1.66269791E-02 -8.23844213E-03  4.63104596E-02 -8.85853333E-03 -7.59330074E-03
  6.28810835E-03 -1.97781429E-03 -1.29019711E-03  2.37718757E-05 -5.48966394E-03
  1.18948985E-03 -4.42151831E-05 -2.42092737E-03 -8.85454436E-05 -4.15936644E-03
  3.03055034E-04 -1.26100762E-03 -5.38187077E-03  7.21442237E-05 -6.81808662E-05
  1.02476577E-04  5.59451421E-05  8.78837405E-04  1.10587440E-04  2.04580127E-04
 -4.47770188E-02 -9.71761292E-02  1.48871760E-01  1.60815075E-01  4.56610968E-02
  2.99411312E-02  2.51748870E-02  1.52615947E-02  1.72219057E-02  1.85441367E-02
  1.36423948E-02  2.24934719E-04  4.47768671E-03  5.83683480E-03  3.97149647E-04
  1.28463286E-03  1.71858599E-03 -2.20797719E-03  1.31333071E-03  1.32747130E-04
 -2.32446295E-04  3.36565745E-03 -2.07201870E-03  3.02297842E-03 -1.43886988E-03
 -4.40092026E-04  8.41708687E-04 -4.55670106E-05  8.49267052E-04 -1.24085201E-03
 -9.08250000E-04  5.30403696E-02  1.15184117E-01 -1.76543659E-01 -1.92084584E-01
 -2.80406038E-02 -1.33008079E-02 -1.13026030E-02 -1.16489840E-02 -1.56228990E-02
 -1.03738128E-02 -1.11670047E-02 -9.73780660E-04 -1.50201973E-03 -1.27474959E-03
  3.49035712E-04 -1.10555998E-03  1.91757356E-04  1.94516865E-04 -1.38515518E-03
  3.38116015E-03 -4.84483326E-03 -1.36351368E-03  1.13866564E-03 -2.18581896E-03
  1.73612844E-03  7.16878763E-04 -5.50968246E-06 -3.29111613E-04 -3.61669978E-04
  2.03768754E-03  3.74577265E-04 -9.48506150E-03 -9.91349731E-03 -2.83095461E-03
  1.15838754E-03 -1.89061580E-03 -4.38984696E-04 -1.98824723E-02 -2.08437157E-02
 -3.21972651E-03  1.41520627E-03  2.73357639E-03 -1.58450689E-03  4.61215603E-02
  4.96922807E-02  6.81353642E-03 -2.35786032E-03 -5.73268835E-03  4.05379322E-03
  4.84940836E-02  5.26375669E-02  5.81841810E-03 -6.39085032E-03  9.80460634E-04
 -4.31996498E-03  3.42250993E-02  3.53810206E-02  4.83334797E-03  1.39378698E-03
 -2.82103268E-04  5.15683520E-03  3.86160543E-02  4.05060167E-02  3.80431741E-03
 -2.69979723E-03  5.40095527E-03  9.31801726E-05 -4.15537484E-02 -4.45986566E-02
 -6.51136219E-03 -1.96842216E-03 -9.45920933E-05 -6.32274226E-03 -4.34786318E-02
 -4.77378164E-02 -5.82412688E-03 -6.37655460E-03 -1.35370722E-03  2.69748643E-03
  6.53902267E-03  1.03601344E-02 -1.60819932E-03 -2.08708184E-04  1.18991136E-03
 -1.48014960E-03  4.75708740E-03  1.03182829E-02 -1.56676467E-02 -1.59831082E-02
  4.29003448E-03  3.56546775E-02 -7.08745951E-04  5.33994085E-03  1.96519189E-02
 -1.48597493E-04  3.35523106E-03  3.44017446E-03 -5.79843582E-04 -1.06107233E-03
 -6.12308262E-04 -2.41901453E-03  2.15968365E-05  1.94536023E-04  1.08037969E-03
 -3.77060017E-04 -4.57620708E-03  1.06670581E-03  7.90529505E-04  1.64261602E-03
 -2.83155923E-05  1.01707501E-03 -2.64841801E-04 -2.21186209E-04 -3.81680331E-04
 -2.79607012E-04  6.24038984E-04 -1.29856226E-02 -1.69740689E-02 -4.39227820E-04
 -1.11524133E-03 -2.01142405E-04  2.51156395E-03 -5.65967537E-02 -1.23064304E-01
  1.88066394E-01  2.12742284E-01  2.87045672E-02  1.68020827E-02 -1.60150824E-02
  3.61215752E-03  1.33315923E-02 -3.72933115E-03  2.27261158E-03  3.69703198E-03
 -3.52053113E-03  1.80838017E-03  1.90038611E-04 -6.06396298E-04  6.29223201E-04
  1.50859723E-03  3.29974776E-04  1.59390918E-03 -1.36730901E-03  4.77496325E-04
  6.69976037E-03 -2.76154771E-03  2.07644445E-03  9.39245834E-04  9.72254768E-04
 -7.48274580E-04  2.08992465E-04  1.64618562E-03  1.71551371E-03  5.12309616E-02
  1.11225613E-01 -1.72122947E-01 -1.79004014E-01 -4.92035287E-02 -5.92873851E-02
  3.94695236E-03 -2.27647733E-02 -3.04062121E-02  7.73343218E-03 -9.48770719E-03
 -6.59328444E-03  4.15367846E-03  9.01448617E-04  7.41650458E-05 -5.19870924E-03
  3.70840064E-03 -2.38252194E-03  6.68372747E-04  2.25849491E-03 -5.35145644E-03
 -4.63090584E-04 -2.13458263E-03 -1.26713662E-03  3.61812407E-04 -4.94973371E-04
  1.25942991E-04 -1.63576462E-03  1.62059588E-03 -1.37050839E-03  9.57276208E-04
  2.51657096E-02  5.46534362E-02 -8.39403041E-02 -9.26730623E-02 -2.88623888E-02
  2.12622443E-02 -4.00896840E-02 -1.82471933E-02  1.69854584E-02 -2.25510558E-02
 -1.05703268E-02  4.73062429E-03 -3.37998832E-03 -2.25197336E-03  5.31165521E-04
  1.77717032E-03  1.08060625E-03 -2.61829043E-03  2.75103257E-03  1.87379323E-03
  4.73531195E-04 -1.64948880E-03 -4.14877734E-03  2.47922943E-03 -3.48695634E-05
 -5.45240688E-04  4.01393300E-04 -8.19678513E-04  8.69573066E-04  3.94885634E-04
 -8.11453728E-04  4.75283827E-02  1.03157577E-01 -1.57365322E-01 -1.72555436E-01
 -2.67236213E-02  2.34822423E-02 -4.33046661E-02  5.97255737E-02  1.00356637E-02
 -1.55176182E-02  3.30305837E-02  4.99426176E-03 -1.98645738E-03  2.47624672E-03
 -4.94682350E-04 -2.21292283E-03  3.63343549E-03 -5.29148987E-03  3.89361501E-03
 -4.70979533E-04  7.73886892E-04  3.13898232E-03 -4.68846399E-03  1.01553180E-03
 -7.65796231E-04 -2.11112792E-05 -5.34415620E-04  2.18364190E-03 -1.71029430E-03
 -5.43561524E-04 -5.25231421E-05 -3.48470501E-02 -7.57126196E-02  1.16471316E-01
  1.28657458E-01  3.87782382E-02 -3.43825119E-02 -3.99725027E-02  3.68524904E-03
 -2.33057007E-02 -2.10141444E-02  6.68814800E-03 -4.20841209E-03 -4.78098903E-03
  4.21428456E-03  1.61407547E-04 -2.12368788E-03 -2.42025586E-03  2.70292679E-03
  2.23278768E-04 -5.30967662E-04 -3.09087684E-03  6.41900433E-04  2.51675817E-03
  2.13851169E-03 -9.68786702E-04 -3.70533086E-04  3.74203121E-04  6.26811716E-04
  8.34095535E-04 -1.09620330E-03 -3.07506175E-04 -7.61217135E-03 -1.66254796E-02
  2.56679049E-02  3.06323698E-02  2.39383391E-02  1.38458190E-03 -6.03262081E-02
 -1.28641412E-03  3.95174865E-03 -3.47075622E-02 -1.34306721E-03  4.24183828E-03
 -7.04224256E-03 -1.66176123E-03  5.32871558E-06 -2.78785109E-04 -2.01307263E-03
  6.13958254E-04 -4.71076627E-03 -1.20879403E-03 -3.47175472E-04 -1.29332422E-03
 -4.25433865E-04 -3.52997446E-03 -2.42924722E-05 -2.09301921E-04 -1.03910048E-04
 -2.70698522E-04 -6.08967808E-04 -2.43949254E-04 -7.69344929E-04  5.39467077E-02
  6.23390452E-02  6.93923962E-03  2.91851842E-03  8.10750640E-03  1.04830242E-03
 -4.39037291E-02 -4.83216788E-02 -4.30666025E-03 -3.32863832E-04  5.28879274E-03
 -4.66088609E-03 -2.69191322E-02 -3.09429005E-02 -2.59886373E-03  2.24955500E-03
  2.14404354E-03 -3.42423896E-03 -1.70370822E-02 -1.69024366E-02 -2.74012963E-03
  2.11901100E-03 -1.39329387E-03  8.99335538E-04  2.84515999E-02  3.11692790E-02
  4.68064282E-03 -5.15403580E-04 -1.80696228E-03  4.26264325E-03  3.55744880E-02
  3.88680033E-02  2.51006986E-03 -4.46516337E-03  3.66121693E-03  5.08679894E-05
  6.43214974E-03  6.13408142E-03 -1.84764033E-03  2.16125702E-04 -1.63117817E-03
  7.98065177E-04  1.02866252E-02  1.11748201E-02  7.71175877E-04  1.74326465E-03
 -1.22502532E-03 -7.97707562E-04  2.24324307E-02  2.65083969E-02  3.77421318E-03
 -2.96423213E-03  6.35264939E-04 -2.74891444E-03 -2.27539174E-02 -4.94554400E-02
  7.41957478E-02  8.86645997E-02  2.61482531E-02 -1.13723773E-02 -5.24644052E-02
 -2.43240488E-02 -6.61696948E-03 -2.81613178E-02 -2.16592761E-02 -4.96860160E-03
 -2.99733109E-03 -4.68092537E-03  3.29187438E-03  9.64835585E-04  3.56140823E-03
  1.86081006E-03 -6.94950067E-04  4.56519863E-03 -4.37057018E-04  2.37678229E-03
 -9.52185715E-04  1.31219370E-03 -9.66000356E-04 -1.37075352E-04 -8.27479766E-04
  1.31508576E-04 -4.05913035E-04 -5.53936044E-04 -1.68592908E-04  1.78321798E-02
  1.80594974E-02  2.99166105E-04  1.62119451E-03 -1.52955193E-03 -2.18606996E-03
  3.94369538E-03  8.62359318E-03 -1.23997522E-02 -2.69975587E-02  2.68745668E-02
  1.34624459E-02 -2.51854296E-03  8.72164496E-02  6.74748144E-03 -5.71758006E-03
  5.14001382E-02  4.76611344E-03  5.75984766E-03  9.54047871E-03  4.47609595E-03
  2.42450386E-03  4.10050525E-03 -1.27789949E-03  1.96587579E-03  1.64519668E-03
  1.39862763E-03  2.89269694E-03 -1.88730684E-03  1.48693883E-03 -7.88942970E-04
 -6.71340014E-05  3.44549371E-04 -8.74809485E-05  1.37854565E-04 -2.87424865E-04
 -1.28864212E-04  1.82893784E-02  3.98775363E-02 -6.22015252E-02 -6.84229789E-02
 -2.95587131E-02  2.79723627E-02  7.85141910E-03  4.42379108E-02  1.22275570E-02
  3.83398148E-03  2.50047063E-02 -8.71273889E-04  3.27146703E-03  3.94555544E-03
  1.53004508E-03  5.07502436E-05 -2.14022863E-03  6.31066645E-04 -3.24652643E-03
  5.69189586E-04 -1.53263035E-03 -2.60219732E-03 -1.81034057E-03 -1.66693166E-03
 -3.68243168E-04  4.49205924E-04 -5.66246811E-04 -1.05000107E-03  1.84121486E-04
 -9.55314473E-04  5.67350718E-04  1.67943999E-02  3.65674752E-02 -5.58192505E-02
 -6.96964378E-02 -4.02276348E-03 -1.18900979E-02  1.08556854E-02  4.04805411E-02
 -3.09465771E-03  8.32883790E-03  2.53394096E-02 -2.28553389E-03 -2.96935659E-03
  5.91287144E-03  4.28324819E-04 -2.64444013E-03 -1.12810237E-03  1.47995544E-03
 -4.59614898E-04  1.46055043E-03 -2.72231466E-03 -2.97339391E-03  1.36671758E-04
  2.55807936E-04 -2.50787909E-04 -5.11225141E-04  3.26572423E-05 -1.92332880E-04
  1.07900306E-03 -1.01265015E-05 -5.28763879E-04 -2.55964905E-02 -5.57735442E-02
  8.64612912E-02  9.40601724E-02  3.47078344E-02 -1.67894615E-02 -5.66313885E-02
  4.75989861E-02 -8.19301561E-03 -2.97915032E-02  2.54139508E-02 -4.43300168E-03
 -6.27752468E-03 -2.57768821E-04 -2.72827049E-03 -1.19239475E-03 -4.09441250E-03
 -3.02631166E-03  1.61740311E-03 -3.35210543E-03 -1.02987901E-03 -3.39363186E-03
 -6.59870831E-04 -1.65063969E-03  8.37873865E-05 -5.90622149E-05  4.94561175E-04
 -8.79538612E-04  9.05374841E-04  2.56290143E-04  3.63062324E-04  3.91538814E-02
  8.52252686E-02 -1.31604075E-01 -1.47188079E-01 -6.25758287E-02 -5.68580196E-03
 -4.31783302E-03  2.64211160E-02 -1.33131230E-03 -4.90021455E-03  1.40257368E-02
  4.65400922E-03 -5.32601418E-03  8.83934412E-04  1.12116428E-03 -1.46426748E-03
  4.76181224E-04  4.33439866E-05  8.12008077E-05  3.90800643E-03 -6.90977294E-04
 -1.04046708E-03 -7.07532362E-04 -1.57684945E-03  1.37115148E-03 -5.84462276E-04
 -2.18652159E-04 -8.98680421E-05 -6.66046938E-04  1.49079708E-03  4.00459341E-04
  4.28615246E-02  9.33074514E-02 -1.42704962E-01 -1.69767129E-01 -4.26888637E-02
  2.20334780E-03 -1.20076512E-02  2.83082322E-02 -6.44406351E-03 -1.00941559E-02
  1.50447219E-02 -2.77401316E-03  9.52195166E-05  8.08369499E-03  5.51081106E-04
  1.28374579E-03 -2.21060947E-04  4.11510678E-05 -1.03155738E-03  5.21814796E-03
  8.96707310E-04 -1.63013611E-03  5.12200363E-05 -2.16100588E-03  8.24928113E-04
  1.55163760E-03 -1.35931119E-04  7.11051560E-05 -5.54212607E-04  1.67921226E-03
  5.60913391E-04 -7.32696796E-03 -1.03103576E-02 -1.35341685E-03 -2.69051891E-04
 -1.50266645E-03  1.84663957E-03 -2.41175162E-02 -2.70863386E-02 -2.23783530E-03
  8.89710703E-04  3.17765170E-03 -1.58709258E-03 -2.35722022E-02 -2.78604713E-02
 -2.05741792E-03  1.23557723E-03  3.29528373E-03 -1.53676612E-03 -1.12879110E-02
 -1.19195656E-02 -4.36158346E-03  5.39359760E-04 -1.23602082E-04  2.10188051E-03
 -4.65170579E-02 -5.17284555E-02 -2.84811637E-03 -4.75377585E-04  1.18052537E-03
 -6.88258858E-03 -3.55389353E-02 -3.77726016E-02 -6.65336448E-03  2.75070871E-03
 -4.31004967E-03  1.10290823E-03 -5.03487325E-02 -5.70959658E-02 -3.92636487E-03
 -2.34088605E-03  1.47822234E-04 -7.33169486E-03 -3.39621439E-02 -3.58076944E-02
 -8.24794527E-03 -3.70692016E-03 -1.16906238E-03  3.19515021E-03  6.30007532E-02
  7.06987382E-02  1.00226247E-02 -6.85341975E-03  5.05002948E-03 -4.56302815E-03
 -6.70055384E-02 -1.45849524E-01  2.18941898E-01  2.74586837E-01  3.85375098E-02
  8.73387093E-03  1.54111864E-02  8.04473250E-03  6.80223833E-03  1.85437478E-02
 -1.33272674E-02  3.82148168E-03  1.62215930E-04  3.71169502E-03 -4.19013517E-04
 -7.65428630E-04 -1.83380399E-03 -8.33534611E-05 -1.66714248E-04  4.48191957E-03
 -1.11259784E-04 -3.09051302E-03 -5.67911107E-03  4.06861960E-03 -4.87059270E-04
 -1.02792793E-03 -1.55418014E-03  2.18478718E-03 -1.73085767E-03 -1.15422730E-03
 -1.11359133E-03  6.11548920E-02  6.83845279E-02  1.23044997E-02  7.49294734E-03
 -2.72495096E-05 -5.64549645E-03  5.20548717E-03  1.14107207E-02 -1.63996293E-02
 -2.55123631E-02 -2.85232486E-02 -7.75285789E-02  1.34206123E-02  2.37995028E-02
 -4.65400672E-02  3.35774195E-03  1.44735197E-02 -5.99535081E-03 -4.46867923E-03
 -4.93735661E-04  9.15481531E-05  3.44848429E-03 -3.58445563E-04 -4.39701445E-04
 -2.80960059E-03  1.44251780E-03  2.33086235E-03 -1.65137850E-03  4.39848343E-03
  6.41747161E-04 -9.56776183E-05 -2.27975483E-04  3.75227696E-05  4.66839877E-04
 -2.95826762E-04 -6.31168210E-04  1.05538016E-03  3.67112817E-02  8.02366604E-02
 -1.22544051E-01 -1.68287459E-01 -6.07678907E-02 -6.87112789E-02 -1.76043273E-02
 -2.97636577E-02 -4.59174560E-02  2.91851123E-03 -2.05037626E-02 -7.78612438E-03
  8.04624207E-03 -6.48481603E-03 -1.41771141E-03 -3.85929352E-03  4.48497762E-03
 -3.04972191E-04  2.94369047E-03  2.64732700E-03 -5.66899538E-03  3.03759587E-03
  2.59603224E-03  1.35059356E-03  4.76243823E-04 -8.16090260E-04 -1.96055255E-04
 -1.49746738E-03  1.47846338E-03 -3.60682318E-04 -1.43183864E-05 -5.17055027E-02
 -1.13048039E-01  1.71537001E-01  2.34964079E-01  8.85533749E-02  5.88356048E-02
  2.90440301E-02  2.72845816E-02  1.93338117E-02  1.37058622E-02  2.24146768E-02
  4.36543508E-03 -5.28420032E-03  9.60642264E-03  1.57996558E-03 -1.32720718E-04
 -3.88393478E-03  1.10887175E-03 -8.31626693E-04 -1.47428774E-03 -7.13499793E-03
  4.95847863E-04  3.12999968E-03  4.13055819E-03 -3.95223445E-04 -5.53449558E-04
  3.88080775E-04  2.94898530E-03 -1.74233428E-03  2.93461263E-04 -1.62036851E-04
  1.40763291E-02  3.07348809E-02 -4.71681552E-02 -5.28430103E-02 -1.87066795E-02
  1.04443613E-01 -3.80650637E-02  3.77243946E-02  4.63032583E-02 -1.01664631E-02
  2.22121557E-02  2.55210337E-03  1.70871093E-03  1.63226692E-03 -1.41014702E-03
 -6.07084914E-03  1.80431572E-03  9.43921841E-04  2.10017600E-03 -2.95456184E-04
  3.86823876E-03 -2.91975550E-03  1.76469135E-03  8.77909602E-04 -4.90684426E-04
 -9.85650058E-04  1.69383344E-05 -1.90605199E-04 -1.47721362E-03  1.26229764E-05
 -5.64670021E-04  3.69205955E-02  8.07210898E-02 -1.21774405E-01 -1.67495684E-01
 -6.18519044E-02  3.11680938E-02  5.23391979E-02  3.22969650E-02  2.82211465E-02
  2.98304019E-02  1.12355825E-02  1.92895176E-03  7.58702699E-03 -6.43066770E-04
 -7.20742897E-04  2.00659522E-03  2.76546310E-03 -9.55521941E-04  2.77985637E-03
 -5.58626829E-04  5.19955686E-03 -1.97674773E-03 -1.00839531E-03  4.00199759E-05
  1.61859802E-03  4.83011613E-04 -7.34353181E-04 -1.88460943E-04 -6.59360649E-04
  1.16761772E-03  1.02336098E-03 -4.35011738E-02 -9.51112538E-02  1.43695846E-01
  2.00652464E-01  8.03772817E-02 -6.17445206E-02 -3.44999001E-02 -1.41372183E-02
 -2.67308336E-02 -1.97001270E-02 -2.57758580E-03 -4.99710856E-03 -7.07653037E-03
  5.67714961E-03  2.40730627E-03 -1.33989236E-03 -2.15508785E-03  1.00136320E-03
 -9.83410598E-04 -1.83116633E-03  3.91420729E-03 -1.75370953E-03 -7.93516191E-06
 -1.37947456E-04 -1.55687144E-03 -7.88553990E-04 -1.72841524E-04  6.43234979E-05
 -3.35334375E-04 -2.01048778E-03 -9.04745914E-04 -3.24327732E-03 -1.69006481E-03
 -1.11144754E-03 -2.30331551E-03  2.00787022E-04  7.32988345E-04 -4.00025883E-02
 -4.56165976E-02 -1.27029032E-02 -3.30283266E-04  3.83157611E-03 -4.09467454E-03
  6.06954157E-02  6.90218406E-02  1.83544247E-02 -9.42544603E-04 -5.60504205E-03
  6.06124856E-03  7.48333226E-02  8.86048807E-02  1.24171427E-02 -8.06376167E-03
  3.42496214E-03 -5.71900373E-03 -4.72899365E-02 -5.46297027E-02 -1.19578234E-02
  2.47406628E-04  2.58506259E-03 -6.06577350E-03 -4.62287219E-02 -5.26865723E-02
 -8.34080393E-03  5.04730951E-03 -3.84586277E-03  1.29936324E-03  5.50273601E-02
  6.37442669E-02  1.52838318E-02  4.08385175E-04 -1.31929015E-03  7.58921105E-03
  6.53962609E-02  7.55138833E-02  1.12621519E-02  7.26276219E-03  7.92697969E-04
 -5.13289615E-03  1.88392462E-02  2.28914944E-02  4.04805317E-03 -1.83608854E-03
  1.79851090E-03 -9.18726375E-04 -1.07364733E-02 -2.34988150E-02  3.53822057E-02
  4.67003467E-02  3.88933971E-02 -7.28377053E-04 -1.31341861E-02  2.33028233E-02
 -7.07653639E-04 -5.94592876E-03  1.16364482E-02 -1.63012634E-03  2.08952058E-04
 -3.04128716E-03 -9.94378789E-04  7.18548112E-04  1.38770880E-04  2.56161274E-03
  9.34397501E-04 -4.44689538E-04  9.46492057E-04 -6.38123884E-04  2.87694765E-03
  3.11693829E-03  2.70165035E-04 -1.02462886E-03 -2.67304554E-04 -6.62105602E-04
 -1.12091322E-03 -7.29991294E-04  4.76314890E-04  1.79280902E-02  1.98273514E-02
  1.94283341E-03  1.63515616E-03 -8.25154642E-04 -1.43587350E-03 -5.34907155E-02
 -1.17361313E-01  1.73869982E-01  2.73712284E-01  1.42545211E-01 -3.33680380E-02
 -4.52808966E-02 -1.31066059E-02 -1.25805688E-02 -1.00146918E-02  2.13134768E-03
 -5.13668952E-03 -1.22907107E-02 -7.08441697E-04 -3.41140529E-03  1.17208826E-03
  9.70558160E-04 -3.60247901E-03  2.02659633E-03 -3.50310903E-03  1.99627693E-03
  6.15732810E-03 -2.83308691E-03  4.45805793E-03  1.78921713E-03  1.10034878E-03
  1.12053325E-03 -1.18149091E-03  5.67271435E-04  1.54524208E-03  2.16406996E-03
  8.67256701E-03  1.90040743E-02 -2.75977635E-02 -4.71966854E-02 -5.77931389E-03
  7.22056900E-02 -1.03914139E-04  2.93230801E-02  4.67210866E-02  1.72236018E-03
  1.34431369E-02  1.03632197E-02 -3.11806985E-04  5.39751555E-03 -1.18143754E-03
  4.62017160E-04 -6.04769214E-05  1.52882421E-03 -4.09726941E-03 -2.79919960E-03
 -3.70756814E-03  9.15579529E-04 -3.92996181E-04 -1.90004070E-03 -4.31485253E-04
 -4.44271340E-04  5.07891964E-04  4.00475188E-04  6.11049189E-04 -1.77154375E-04
  1.06256253E-03 -1.14948123E-02 -2.51756276E-02  3.80765199E-02  5.62949580E-02
  2.72710534E-02 -2.58683281E-02  6.04393908E-02  3.02936395E-02 -2.51579348E-02
  4.21699806E-02  2.37189045E-02 -8.43034732E-03  1.25715619E-02 -3.97330351E-03
 -1.22235251E-03 -2.04600077E-03 -2.21011167E-03  3.21273749E-03 -1.57202172E-03
 -3.89599302E-03 -1.97859927E-03 -1.25305715E-03  5.33186620E-03  9.40473827E-05
 -2.16730275E-04  9.25269459E-04  4.89219600E-04  2.69738767E-04 -6.75195052E-04
 -2.35085467E-04 -1.71443306E-04 -1.52469345E-02 -3.34792511E-02  4.96563582E-02
  8.17654248E-02  3.99327469E-02  2.90738921E-02  3.05603906E-02 -6.40448040E-02
  1.18576858E-02  9.54012031E-03 -4.58182047E-02  4.40039139E-03 -9.67387827E-03
 -5.36783155E-03 -2.73269019E-04  2.80824834E-04  1.61268497E-03  2.36765361E-03
 -1.09342212E-03 -2.67909751E-03  1.36083934E-03  2.50230297E-03 -1.76329745E-03
  2.75520742E-03  9.71955099E-04  1.50011489E-04  1.43078149E-03 -1.85327719E-04
 -1.57554626E-05  1.64984749E-03  8.02854106E-04  3.44082168E-02  7.53720854E-02
 -1.15157804E-01 -1.52403238E-01 -1.05963934E-01 -8.67972109E-02  1.75624036E-02
  6.14833204E-02 -5.70320782E-02  8.20672008E-03  3.49626100E-02 -7.21068507E-03
 -8.34043455E-04  5.33155564E-03 -2.37428162E-03 -3.59444410E-03  1.23384873E-03
  2.57896576E-03  3.41435787E-03 -2.82602816E-03  9.32279101E-04 -1.72720551E-03
  4.86721501E-04  1.79336085E-03  1.19687067E-03  6.45878005E-04 -4.82007365E-04
 -3.45579602E-04 -6.79805128E-04  1.51999846E-03 -7.40982891E-05  1.94624266E-02
  4.26560096E-02 -6.53841285E-02 -8.55563907E-02 -5.98687845E-02  6.43238602E-02
 -7.91491839E-02  2.14646170E-02  4.18232228E-02 -5.88368230E-02  1.10616307E-02
  6.37569143E-03 -8.72303265E-03 -1.58774740E-03 -3.04288028E-03  1.37464902E-03
 -1.12697847E-03 -4.49986018E-05 -5.11826496E-03 -1.97913110E-03 -7.63556865E-04
 -6.18248120E-04 -7.75018561E-04 -4.20366288E-03  4.77375381E-04  1.72436928E-04
  4.96311066E-04  1.30455612E-06 -2.98301513E-04  9.10287181E-04  7.27639764E-04
  8.34004092E-02  9.66747707E-02  1.50172357E-02  2.38033416E-03  1.02185303E-02
  1.05925066E-03 -1.49930468E-02 -1.87540688E-02 -5.26893758E-03  2.28858935E-03
  1.80264083E-03 -6.59792785E-04  1.91614028E-02  2.23303281E-02  1.03226628E-03
 -1.67169981E-03 -1.94392137E-04  2.96228034E-03  4.01908074E-03  4.50733022E-03
  5.24501460E-03 -6.50233176E-04  1.89170367E-03  5.56204013E-04 -5.94943618E-02
 -6.96744220E-02 -1.42988819E-02 -3.13270602E-03  1.96488194E-03 -6.75439715E-03
 -6.42933726E-02 -7.66419438E-02 -1.66641718E-02  3.06357846E-03 -7.49703524E-03
  2.15391464E-03 -3.96634151E-02 -4.81088180E-02 -1.26766693E-02 -2.05735633E-05
 -2.01588207E-03 -5.28391635E-03 -3.50737220E-02 -4.10956573E-02 -7.35258845E-03
 -2.62610426E-03 -3.19914953E-03  2.72878873E-03 -6.28369927E-02 -7.47712355E-02
 -1.81065990E-02  6.29008864E-03 -4.66421298E-03  1.76400604E-03  3.46787979E-02
  7.59834852E-02 -1.11255913E-01 -1.79215290E-01 -1.05825187E-01 -1.08570040E-02
 -1.04226252E-02 -1.09327269E-01 -8.63624327E-03 -1.66304354E-02 -5.44408895E-02
 -1.73955849E-03 -4.49719120E-03 -4.95277806E-03  3.48748882E-03  2.18621209E-03
  3.12858927E-03 -2.68717582E-03  3.22356817E-03 -3.60571385E-03  5.76994023E-04
  5.10032296E-03  8.44142044E-04  9.53448748E-04  4.48725184E-04  5.12129854E-04
  1.01416416E-03 -1.33455393E-03  7.90090483E-04  8.71437462E-04  1.04357064E-03
 -6.47081278E-02 -7.75049210E-02 -1.76876994E-02 -7.72568149E-03 -1.24671578E-04
  3.24184011E-03  1.75363668E-02  3.84708329E-02 -6.12862244E-02 -7.04826186E-02
 -7.15036555E-02  1.91867986E-02  1.26693310E-01 -2.67005972E-02  1.57948149E-02
  8.72163436E-02 -1.40916428E-02  4.02578540E-03  1.57077039E-02 -1.53356641E-04
 -1.47990671E-03 -1.29233224E-04  2.34049182E-04  2.51040252E-03 -1.25615318E-03
 -4.72989545E-03  1.65474225E-03  7.00976534E-03 -4.35326046E-03  6.20009902E-03
 -2.10551134E-03 -2.96304245E-04 -1.02403219E-04 -1.11891032E-03  6.87785831E-04
 -1.41700965E-03 -2.74323964E-04  3.72238105E-02  8.17046833E-02 -1.23715065E-01
 -1.92119375E-01 -9.45648084E-02  3.41381099E-03 -1.29666143E-01  8.26394191E-02
 -9.17995557E-03 -7.25982988E-02  4.28952586E-02 -4.28969296E-03 -1.55617176E-02
  2.70887261E-02 -2.32371464E-03  8.60954130E-04  4.27051629E-03  8.99338552E-04
 -3.76557318E-03  1.82941682E-04 -7.58739013E-03  1.49081714E-03 -2.32836251E-03
 -7.38634881E-04 -3.96303139E-04  7.81946224E-05 -6.06030036E-04 -2.78185079E-03
  5.42596965E-04 -1.23693585E-03  1.06383797E-03  1.32601953E-02  2.90534087E-02
 -4.47940381E-02 -5.90570823E-02 -6.19572187E-02 -9.01320669E-02 -5.39282546E-02
  3.30532292E-02 -5.89119894E-02 -3.85359803E-02  1.86787394E-02 -7.95562790E-03
 -1.11287551E-02  1.28669900E-02 -8.88603080E-04 -2.51460165E-03  3.68070689E-03
  2.47949707E-03  2.12532956E-03  1.21640088E-03 -4.39644592E-04  1.77249123E-03
 -4.18736876E-04  3.27934732E-03 -7.23267032E-05 -3.25690924E-04  8.47270380E-05
 -2.74940596E-04  7.46864627E-04 -2.22497412E-04 -1.31438052E-03 -2.83534705E-02
 -6.24921221E-02  8.79279691E-02  1.97752680E-01  1.70420519E-02 -2.84886797E-03
 -9.31662309E-02  1.19183184E-02 -1.69383514E-02 -8.16559297E-02 -1.13885115E-02
  1.20261428E-02 -7.57328513E-03 -3.88446071E-04 -2.24065405E-03 -1.06560626E-03
  2.23601471E-03 -2.19783505E-04  1.76841749E-03 -4.56196022E-03  3.23062958E-03
  5.41057479E-03 -1.87912389E-03  4.89801029E-04  7.98739420E-04  5.27840473E-05
 -3.23748954E-05 -2.08946653E-03  1.23187629E-03 -1.68600984E-04  1.51655699E-04
 -9.33985245E-03 -2.05983068E-02  2.97608221E-02  5.50954243E-02  4.17816161E-02
 -1.73875967E-02  3.57188529E-02  7.20590244E-03 -1.91272540E-02  2.82528811E-02
  9.59622573E-03 -1.11692158E-02  2.21146167E-02 -1.84356760E-03  1.55221088E-03
 -7.01593432E-04  2.55027060E-03  1.69995169E-04 -1.85546406E-03  2.71124106E-03
 -1.20338521E-03  4.42254188E-03  2.06814757E-03 -5.81735352E-03 -7.51975324E-04
 -1.00689132E-04  1.07007116E-03 -3.53595415E-04 -4.51848720E-04 -7.11485689E-04
  9.91034739E-05 -1.63777348E-02 -3.60024495E-02  5.10466054E-02  1.00633333E-01
  5.26123484E-02 -6.04037982E-04 -2.47793587E-02  1.23065664E-02  1.47647846E-02
 -1.87438371E-02  1.34320454E-02  9.39929025E-03 -3.37119269E-03 -3.43156311E-03
  9.65945820E-04  1.23357861E-03  7.80764037E-04  4.46185239E-03 -5.89916619E-04
 -1.19499055E-03  4.33635661E-03  2.37167353E-03  9.30019044E-03 -1.42940816E-03
 -1.54733271E-03 -7.36339756E-04  4.35505100E-04  6.93291376E-04  9.51636604E-04
  3.02570398E-04 -2.82439109E-04 -7.53335862E-02 -1.02272498E-01 -2.35472810E-02
 -3.41890302E-03 -9.10124960E-03 -2.40036552E-03 -1.13084421E-01 -1.45628059E-01
 -3.42479137E-02  1.87736059E-03  1.04626908E-02 -9.60550634E-03 -5.59335684E-02
 -7.18318874E-02 -1.45224664E-02  1.12342173E-03  4.77133464E-03 -4.94920441E-03
 -3.36026529E-02 -4.08319263E-02 -1.42179809E-02  1.49637683E-03 -2.36303499E-03
  3.57574522E-03  1.07369370E-02  9.43897465E-03 -2.62598788E-03 -2.84045030E-04
  4.50870279E-04  1.13700580E-03 -8.05005171E-03 -1.18225410E-02  3.89866406E-03
  9.12672719E-04 -6.40067644E-04 -6.30905323E-05  1.22850293E-02  1.18992797E-02
  3.39151591E-04 -1.66607036E-04 -1.27901447E-03  1.18090984E-03  2.26846284E-02
  2.69440712E-02  1.11954365E-02  2.38038701E-03  1.59922117E-05 -1.37171952E-03
 -5.13039777E-02 -6.41477917E-02 -1.62318537E-02  6.51986530E-03 -3.29874884E-04
  1.91834733E-03  1.60349908E-02  3.50173450E-02 -5.17719263E-02 -8.33170961E-02
 -1.72063662E-02  2.91151886E-02  1.17466668E-01 -7.77310056E-02  2.01460016E-02
  8.13374039E-02 -4.64441365E-02  1.39670094E-04  3.05664571E-02 -1.61340103E-02
  3.63964759E-04 -1.11535322E-03 -5.01308400E-03 -4.11132368E-03  3.58660218E-03
 -1.00976234E-03 -1.09029659E-03 -2.75003129E-03  2.34878170E-04 -6.61278942E-06
  1.01308509E-04  4.96226507E-04  1.51277721E-03 -7.04041923E-04  6.25383323E-04
  5.88973280E-05  2.54034759E-04 -4.72126945E-02 -5.96894574E-02 -2.07707037E-02
 -5.07129633E-03  3.50410044E-03  2.48372726E-03  2.90479605E-04  5.66548376E-04
 -1.88546065E-04  6.76643091E-05 -2.64681529E-03  9.48600196E-02 -1.66311066E-02
 -2.40138498E-02  7.62290737E-02 -1.56363617E-02 -1.70016285E-02  2.33475523E-02
 -1.14867196E-02 -5.87798528E-03 -8.19234909E-04  2.67163694E-03 -1.86655547E-03
  2.87481714E-03  3.85604058E-03 -3.48908156E-04  8.50287250E-03 -2.65033613E-03
  5.04197983E-03  6.30543084E-03  9.14076563E-05 -4.14182965E-04 -1.53942245E-05
  7.51348632E-04  1.42361864E-03 -1.66646759E-04  3.72188747E-04 -3.62445092E-03
 -7.90270363E-03  1.18944865E-02  1.35597215E-02  5.67739036E-02 -3.35881825E-02
  6.11019724E-02 -1.12439495E-01 -2.00788343E-02  4.35929427E-02 -7.88444397E-02
 -6.24310793E-04 -7.19642611E-04 -1.56183693E-02 -1.14958760E-04 -2.26547943E-03
  1.56982205E-03 -1.45774135E-03  1.57174886E-03  2.88921590E-03  2.60544073E-03
  2.58466848E-03  3.61471246E-03 -6.17686811E-04  8.45499431E-04 -1.42085467E-03
  1.80267135E-04  1.22845768E-03 -6.39823768E-04 -1.90283900E-04 -1.28744663E-03
  8.00351470E-03  1.74161735E-02 -2.65226288E-02 -4.24105030E-02 -1.80025770E-02
 -7.83076300E-02 -5.78925636E-02  1.09833114E-01 -5.52479971E-02 -3.86869136E-02
  7.93822868E-02 -1.42040845E-02 -2.28572813E-02  3.39128091E-02 -1.60399416E-03
 -2.73602531E-03  2.08959169E-03  3.60029252E-03 -1.91165310E-04 -1.99821390E-03
 -3.49132397E-03 -2.82406808E-03 -1.33538684E-03  1.87356709E-03 -4.61195658E-04
 -4.05211510E-05  6.49873787E-04 -2.17553061E-04  1.10610232E-03  4.19561964E-04
 -6.18575369E-04 -2.22077392E-03 -4.87248553E-03  2.36882003E-03  2.74800396E-02
 -2.41794161E-02  1.18122445E-01 -5.48645627E-02  7.19866242E-03  8.63967916E-02
 -4.53269760E-02 -3.22793814E-03  2.99833082E-02 -7.87762412E-03  1.79356691E-03
 -2.29519903E-04 -3.23403965E-03  1.41226772E-03 -3.94561767E-03 -3.62079299E-03
 -2.99188542E-04  1.00917051E-03  2.67002467E-03 -6.46254268E-03 -1.02888869E-02
  2.55766883E-04 -1.68634046E-03  4.70007601E-04 -3.61988363E-04  2.02550956E-04
 -2.54394066E-04  5.84568794E-05  5.76696753E-03  1.25786284E-02 -2.20081423E-02
 -1.49715743E-02 -3.35239620E-02 -4.86347294E-02 -2.31253058E-02  1.06077973E-01
 -4.06715538E-02 -1.63705737E-02  8.18467271E-02 -3.45633854E-03 -1.17259085E-02
  2.80075710E-02 -6.17587595E-04 -2.59872660E-03  1.93609735E-03  1.66109132E-03
  2.69577954E-04  1.86289024E-03 -1.20388348E-03  3.01524252E-03  1.12234938E-03
 -1.45624319E-03  3.54714589E-04  2.22255968E-04  9.69182076E-04 -2.68055797E-04
  2.78912718E-04  4.11481445E-04 -4.41635906E-04 -5.97902334E-03 -1.30377993E-02
  1.98205559E-02  3.36282076E-02  2.71167529E-03 -2.22983706E-02  5.13292734E-02
 -1.24804461E-01 -1.42612251E-02  3.95728260E-02 -8.87100471E-02  1.28110565E-03
  1.02836629E-02 -5.29506572E-02  2.59043377E-03 -3.43126879E-04 -2.12039817E-04
 -1.14297468E-03  1.57203015E-03 -3.10528881E-03 -2.78855257E-03 -1.29784505E-03
  6.62233626E-04  2.39703775E-03  1.87696949E-04 -1.24821835E-03 -4.28672000E-04
 -2.83661668E-05 -3.45671910E-04 -1.11178459E-04 -3.79110112E-04 -4.43888029E-03
 -6.63274076E-03 -5.29826234E-03  2.35456001E-03 -1.28245135E-03 -6.91050053E-04
  5.61428251E-02  7.35353894E-02  2.40815598E-02 -2.27330986E-03 -5.39399762E-03
  3.23491018E-03 -7.28273629E-02 -9.67782038E-02 -2.20830670E-02  1.45336613E-03
  7.46842502E-03 -4.76810379E-03 -5.19667903E-04  1.73634617E-03 -8.48056789E-03
 -3.09898868E-03 -1.51298376E-03  3.05926321E-03 -5.54285307E-02 -6.99037965E-02
 -1.77890067E-02 -2.76760657E-03  8.43201070E-04 -6.00066493E-03 -6.71973724E-03
 -9.28571115E-03 -7.66339951E-03 -1.03925219E-03 -1.57180046E-03  3.42346429E-03
  6.88849619E-02  9.13233731E-02  1.67765707E-02  2.35815522E-03  1.23590070E-03
  7.95180697E-03 -2.00341373E-02 -2.75176560E-02  4.98991239E-03 -4.46151594E-03
  9.93374287E-04 -2.22546490E-03  6.31209826E-02  9.15477648E-02  1.77337501E-02
 -3.82170942E-03  5.15011311E-03 -7.01253320E-03  1.18899306E-03  2.58116145E-03
 -3.57234565E-03 -7.96668872E-03  9.86909846E-03  1.68631048E-01 -3.49700204E-02
 -2.05194562E-02  1.17909106E-01 -2.28126300E-02 -1.22486773E-02  4.85543119E-02
 -7.22736953E-03 -9.52618743E-03 -5.47103494E-04  1.28385677E-03 -1.23591994E-03
 -7.10817756E-04  1.66137896E-04  7.82257796E-04 -1.06205781E-02  2.25532995E-03
  1.96463111E-03  4.06180442E-03 -4.56424453E-04  1.60686423E-03 -2.89174922E-04
 -3.56118770E-04 -8.05789630E-04 -6.12302190E-04  7.31569199E-04 -7.30550401E-02
 -1.04749343E-01 -1.98505834E-02 -5.72014293E-03 -6.83092772E-04  8.66418802E-03
  3.94565154E-03  8.74105884E-03 -7.79058753E-03 -4.75535075E-02  6.89725966E-02
 -4.46534034E-02 -1.55540023E-01 -6.19883772E-02 -3.38990809E-02 -1.21767539E-01
 -4.87904089E-02  2.54122173E-03 -3.04809373E-02 -2.82210970E-03 -4.11674451E-03
 -8.51761998E-04  8.07272528E-04 -5.19825934E-04  1.26963562E-03  1.42670310E-03
 -2.25203685E-03 -8.09922772E-04  1.32334948E-02 -6.77600978E-03 -1.44425308E-04
  1.93871216E-04  6.92873306E-04 -1.90288456E-04  1.90058981E-04 -5.78320956E-04
  3.57585824E-04  8.68065068E-03  1.93467739E-02 -2.42680524E-02 -8.67474895E-02
 -5.27001170E-02  7.43566696E-02  4.88607691E-02  1.10328925E-01  3.69482580E-02
  5.57637210E-02  7.41796078E-02  1.28144519E-02  2.28934281E-02  2.41367344E-02
  3.19703511E-03  4.05283749E-03 -1.26722489E-03  7.22609458E-03 -2.15059199E-03
  4.95750010E-03 -5.32247262E-04 -4.61492124E-04  6.87491425E-03  2.15536487E-03
 -5.32951253E-04  8.38672911E-04 -2.01973376E-03  1.55247444E-06  1.18553493E-03
 -6.61281767E-04 -3.63668921E-04  9.46877220E-03  2.08358901E-02 -2.77214295E-02
 -7.03027701E-02 -5.30513580E-02 -3.32229827E-02  2.80030456E-02  8.86541705E-02
 -8.34141141E-03  2.82866621E-02  6.63481617E-02  5.51538736E-03  2.34673561E-03
  3.65328910E-02  5.19979057E-04 -3.94155306E-03  2.16024633E-03  1.64429237E-03
 -5.19552317E-03  3.29913512E-03 -4.39064333E-03  9.08832491E-04 -4.75521309E-03
 -8.38108800E-03 -6.66369726E-04 -1.08957065E-03 -2.59970626E-04 -1.45246615E-04
  7.67838080E-04  1.88788157E-05  1.47046108E-03 -4.54521894E-02 -1.00259638E-01
  1.56155237E-01  2.25108117E-01  1.76194642E-01  1.32415828E-02  7.32001317E-02
  3.38170166E-02  1.31151565E-02  5.92913826E-02  1.72989825E-02 -4.17795052E-03
 -4.49122088E-03 -1.07798363E-02 -2.06363039E-03 -1.01261391E-03 -5.94867497E-03
  3.97927578E-03 -5.32416080E-03 -2.09146099E-03 -1.59674866E-03 -7.68975364E-03
  9.02145663E-03 -1.06661121E-02  1.03423681E-03 -2.05356312E-04  5.34526095E-05
 -1.74984207E-03  2.31499211E-03  7.10335144E-04  3.91374598E-04 -5.22992723E-03
 -1.13682149E-02  1.87647471E-02  1.45580411E-02  2.54534545E-02  4.19547340E-02
 -1.12637776E-01 -4.11195043E-02  3.38864641E-02 -8.17181028E-02 -3.03862098E-02
  2.13432686E-02 -2.94915019E-02 -7.28475350E-03 -5.39991235E-04  2.24205176E-03
 -2.24922732E-03 -1.53127386E-03 -2.85083309E-03 -1.68897958E-03  1.84967847E-03
  2.45115371E-03 -4.19080959E-03  5.43765769E-04 -4.88778934E-05  7.29684324E-04
  9.90078488E-04 -9.26989472E-04  2.67544502E-04  5.36434436E-04 -1.17676826E-03
 -6.20032590E-03 -1.34083375E-02  2.07689296E-02  2.61091444E-02  4.94648088E-02
 -1.56995168E-01 -7.06563291E-02 -1.70108423E-02 -1.13665298E-01 -4.85204742E-02
 -1.25774346E-02 -4.07358753E-02 -1.79505437E-02  7.83476042E-03  4.09218629E-03
 -4.90356567E-03 -2.37346758E-04  1.55878842E-03 -8.18395775E-04  2.52958585E-04
 -1.42631624E-04  3.06940145E-03 -7.29627232E-04  1.62621922E-03 -3.39122219E-04
  1.43491700E-04  1.00456558E-03 -3.24795746E-04  1.13903326E-03 -6.09630366E-04
  2.48849329E-04  7.81358614E-02  1.13566078E-01  3.03946694E-02  2.70372785E-03
  9.36643159E-03 -7.93307520E-04 -2.62160767E-02 -3.50991094E-02 -1.23372694E-02
  2.08025423E-03  3.82434691E-03  5.02137818E-04 -3.57184690E-02 -4.47434122E-02
 -7.17920166E-03  5.08666138E-04  4.41488966E-03 -6.42346598E-04 -2.38636763E-03
 -2.80704823E-03 -8.91848692E-03 -1.08447852E-03  7.94238390E-04  2.37708170E-03
  1.18521543E-02  1.71862293E-02  7.02226549E-03  1.01603038E-03 -4.00215012E-03
  7.89457978E-04  6.26595100E-02  8.24995212E-02  2.23717424E-02 -5.15570413E-03
  4.46279852E-03 -1.51303771E-03  3.13021000E-02  4.20447742E-02  1.81108560E-02
 -2.93547149E-03 -2.81038672E-03  4.13660283E-03  7.54959640E-02  9.94959579E-02
  2.60905430E-02  6.22816496E-03  1.41637240E-04 -6.15188672E-03  3.00511959E-03
  8.79507315E-03  7.62893209E-03  2.18448766E-04  2.04160318E-03  9.17597121E-04
  9.58271112E-03  2.12185756E-02 -3.22833296E-02 -4.34815665E-02 -9.43649358E-02
  2.69652805E-02  4.89818803E-02  7.09583596E-02  2.14047587E-02  4.10015619E-02
  5.51945044E-02 -6.52783489E-04  1.08186100E-02  3.97328772E-02 -6.59035445E-03
 -1.42330985E-03 -6.59666777E-04 -1.98571261E-03  1.36630320E-03 -9.26142253E-03
 -8.95950920E-05  3.91803649E-04 -6.20791125E-03  4.13490455E-03  2.00145067E-03
  2.15087585E-04 -7.72879100E-04  3.28181158E-04 -2.13612813E-04 -6.31336322E-05
 -3.30574558E-05  1.52047150E-03  6.27307308E-03 -2.07174308E-04  9.67685226E-04
  1.57582727E-03  1.02733006E-03 -2.73908381E-03 -5.93199982E-03  4.50583348E-03
  4.11185113E-02 -4.32297090E-02  1.98896240E-02 -5.79234352E-03  6.62127473E-02
  1.63799771E-02  9.81976250E-04  5.39530331E-02 -6.37331229E-03 -2.57393059E-02
  1.27950671E-02 -1.41886094E-03  6.08609819E-04  4.18751643E-03  5.04121558E-04
 -1.56466421E-03 -9.51723495E-03  5.71712117E-05  8.80194111E-03 -2.14267632E-03
 -3.53936051E-03 -7.75643722E-04 -4.98662851E-04  2.40167195E-05 -2.94630615E-04
  5.79183868E-04  1.54778052E-03 -6.41563266E-04 -1.83787517E-02 -4.04334025E-02
  5.95512712E-02  1.08267673E-01  7.51755013E-03 -6.39335851E-02 -3.20624306E-02
  3.53500716E-02 -4.42539806E-02 -3.06264621E-02  3.09599082E-02 -1.50566229E-02
 -3.18084513E-04  6.91876757E-04 -9.28978708E-05  1.19454542E-03 -2.36494407E-03
 -2.62070541E-03  3.32179450E-03 -3.10025511E-03  2.65922859E-03 -4.82520429E-03
 -3.49993300E-03  2.12108273E-03 -1.69998208E-04  1.50528418E-03  3.61581101E-04
 -6.51229561E-04 -6.28138779E-04  7.09589375E-04 -2.23318559E-04 -4.45775673E-03
 -9.65432772E-03  1.20428569E-02  3.74227132E-02  1.32275800E-02  1.31627789E-01
 -1.07350851E-01  8.56830530E-02  8.89469361E-02 -8.07610513E-02  6.23930879E-02
  4.14647328E-02 -4.17676389E-02  4.49222766E-02 -1.16117561E-03  5.52897782E-03
 -4.68753718E-04 -6.74899001E-04 -1.37262596E-03 -6.46036295E-03 -7.86645366E-04
 -1.62114390E-03 -2.07676533E-03 -4.93365686E-04 -5.78094720E-05  3.80854161E-04
  8.62746836E-04  1.03065245E-03  6.31079058E-04  8.23370777E-04  3.57830665E-04
  9.40090060E-03  2.08097990E-02 -2.91702297E-02 -6.62165605E-02  5.04282318E-03
 -6.85072582E-02 -1.48665852E-02  3.25666669E-02 -5.03320063E-02 -1.31219976E-02
  3.57974589E-02 -2.90460212E-02 -1.41066547E-05  2.45473017E-03 -4.97619715E-03
  4.60018494E-03  1.23788687E-03  4.56825556E-04  1.72068030E-05 -1.08530896E-02
  7.44102194E-03  3.63989232E-03  4.47516513E-05  1.11503994E-03  3.67752155E-04
 -5.28331451E-04  8.45440130E-04  1.19598187E-03 -5.94257028E-04 -5.33360997E-04
 -4.70672555E-04 -1.40497328E-04 -2.95626073E-04  1.10141917E-03 -1.59760599E-03
  2.84457189E-02  9.86317829E-02 -1.09827573E-01  1.21717361E-01  7.43514051E-02
 -8.11715733E-02  8.53194773E-02  3.01118304E-02 -3.94627310E-02  5.06247299E-02
 -4.69463044E-03  4.64305348E-04  1.11233074E-03  4.05024917E-04 -2.57689250E-03
  3.05663528E-03  3.58060449E-03 -1.32262150E-03  3.75077820E-03 -1.76825145E-04
  5.45111031E-04 -3.92305588E-04  6.00144377E-04  8.63685279E-04  9.79024538E-04
  1.66428151E-04  1.11968154E-03  1.06213561E-03  2.31250390E-03 -2.51842694E-03
 -7.68142153E-03  9.32184127E-03  3.07787852E-03  5.60186887E-02  1.17672037E-01
 -2.73824473E-03  4.47616686E-02  8.43451440E-02 -2.25510778E-03  1.38096319E-02
  4.67619098E-02 -3.50121778E-03  2.28520319E-04  1.72662505E-03 -1.25386624E-03
  3.42988172E-03  2.77274889E-03  1.63398473E-03  2.77253575E-03 -3.47687907E-03
  1.89640288E-03 -3.23566545E-04  1.23857785E-03 -3.13425728E-04  1.12618195E-04
  5.23668923E-04 -3.26876894E-04  1.32611121E-04  3.77775055E-04 -5.47465726E-03
 -6.03757751E-03  6.75761041E-04 -1.18935617E-03  1.75036703E-03 -2.71529170E-03
 -6.79175949E-03 -2.04858551E-03 -2.45005526E-03  6.16860621E-04  2.72282370E-04
 -4.38547458E-02 -5.92248249E-02 -6.56722491E-03  6.39409013E-03  2.54241495E-03
 -2.34216919E-03  9.48315665E-02  1.24832120E-01  3.07836826E-02 -8.41516666E-03
  2.79186937E-04 -6.46274747E-03 -7.84664330E-02 -1.09556047E-01 -2.65166185E-02
  2.25936225E-03 -1.02595834E-03 -9.83477191E-03  8.08230442E-02  1.08980178E-01
  2.55385517E-02 -4.93390967E-03  7.84883846E-03  2.57634118E-03 -5.95425040E-02
 -8.24663322E-02 -2.10919533E-02 -3.12194239E-03  2.37203612E-03 -6.06749940E-03
  2.08520691E-02  2.88979114E-02  1.04008940E-03  3.36074759E-03  2.21104996E-03
  1.26148827E-03 -3.92227741E-02 -4.83017960E-02 -2.16205593E-02  4.72741016E-03
 -2.26848749E-03 -5.75943382E-04  1.22725462E-02  2.68537706E-02 -4.23962626E-02
 -5.43492606E-02 -2.84635042E-02 -1.19447684E-02  1.47312143E-02 -9.09352677E-02
 -1.01385728E-02  1.00849718E-02 -6.82709433E-02 -4.25054851E-03  2.45183392E-03
 -1.99004558E-02  1.67161353E-03  1.26560782E-03  1.52198432E-03 -2.46212853E-03
  8.33916289E-04 -1.91419387E-03  9.85782060E-04  3.21844437E-03 -1.98530054E-03
 -1.22474266E-03  7.01400974E-04  2.56820258E-04 -2.18710956E-04 -4.26597024E-04
  1.00365404E-03  7.40783889E-04  5.22543967E-05 -3.60162241E-02 -4.56156211E-02
 -2.14336058E-02 -4.65918140E-03  1.06314241E-03  4.07235324E-05 -4.73942313E-03
 -1.03114876E-02  1.18488723E-02  5.17507427E-02 -4.74451691E-02 -3.42173604E-02
 -1.49229686E-03 -1.20221566E-01 -2.85244714E-02  9.15324286E-03 -9.22967387E-02
 -3.10170139E-02 -3.46048372E-02 -2.70754410E-02 -1.90530742E-03 -6.69576031E-04
 -3.19222072E-03 -3.97026731E-03 -2.15991676E-03  6.73913821E-04  1.27733508E-03
 -1.83470617E-03 -9.97273741E-03 -5.22900315E-03  5.64999454E-04 -4.80761937E-05
  6.82487747E-05 -5.03965616E-04  1.06047443E-03  1.62089086E-03 -1.29698982E-03
 -1.97014382E-03 -4.36156864E-03  4.64118248E-03  6.63263949E-03 -6.93368109E-02
 -2.74847256E-02 -6.86072384E-02  1.73984277E-02 -2.36997370E-02 -5.51675309E-02
  9.04329046E-03 -2.16958043E-02 -1.44522280E-02  1.84429393E-02  2.86039507E-03
  2.95976282E-03  3.95785470E-03 -3.55709017E-03  7.35921610E-04  3.90805447E-03
  5.08418620E-03  4.10957079E-03 -1.02332830E-02 -2.32770785E-04  8.22850033E-04
  4.34081850E-04 -1.03316974E-03 -1.93776457E-04 -1.52567820E-03  1.10821408E-04
  2.01740751E-03  5.32372555E-05  4.25995127E-04 -2.66828338E-03  9.86624302E-03
 -2.74550877E-02  1.56495831E-01  9.54191576E-03  1.01940658E-01  1.10312451E-01
  1.02850659E-02  7.90094966E-02  6.23763243E-02 -1.17795101E-02  4.90911676E-02
  2.85580325E-03  4.65910717E-03 -3.23880329E-03  2.81587181E-03 -3.81415222E-03
  2.17301441E-03 -2.94296911E-03 -2.90645501E-03  4.79064400E-03  8.97353674E-04
 -6.44891159E-04 -1.01328903E-03 -3.91679769E-04  5.85680675E-04  2.03548438E-05
 -1.95232128E-04 -5.18215424E-04 -6.96587573E-03 -1.53961928E-02  2.86212382E-02
  3.00613136E-03  1.19531738E-01 -5.17934095E-02 -1.56934176E-02  8.53122368E-02
 -4.48478974E-02  1.55184817E-03  7.18829382E-02 -2.56786779E-02 -1.24983809E-02
 -1.50486787E-02 -1.90873194E-03  3.77655645E-03 -2.97742371E-03  1.60215449E-03
  2.47678155E-03 -2.42043651E-03  9.40279514E-03 -7.56686247E-03  7.72012555E-03
  4.43196816E-03 -7.94831683E-04 -1.93140046E-03 -6.85226127E-04 -7.84824503E-04
 -1.03970771E-03  1.68332529E-04 -3.81790450E-04  6.72292660E-03  1.48439529E-02
 -2.11676643E-02 -4.12014532E-02  3.35451365E-02 -4.91524920E-02 -5.73050700E-02
 -8.17064805E-02 -3.88119783E-02 -5.46175162E-02 -6.74721451E-02 -2.83806175E-02
 -8.08863837E-03 -2.78313702E-02  9.42515176E-04  1.17120998E-03 -2.87233038E-03
  5.08780926E-03 -6.57309592E-04 -4.19435617E-03  5.05974302E-03 -4.68630588E-03
  8.97578644E-03 -3.43921462E-04  2.22275670E-04  1.62739275E-03  8.05440645E-05
  1.18380625E-03 -6.49365393E-05  5.96628459E-05  1.09432355E-03  1.61170335E-03
  3.30738268E-03 -3.09630107E-03 -1.94290871E-02  2.18017155E-02  1.70003454E-01
  2.72498587E-02 -1.32243705E-01  1.22267871E-01  1.81026584E-02 -1.00839413E-01
  7.83571047E-02  2.03427303E-02 -7.33321492E-02  1.51890449E-03  6.97441559E-03
  2.60365143E-03 -4.51932623E-03 -2.22162755E-03 -9.54417949E-05 -2.75550488E-03
  4.55590802E-03 -3.42845364E-03 -1.06183024E-03  4.91531259E-04 -8.68911692E-04
  7.65049701E-04 -7.63173953E-04  5.13044689E-04  8.48536742E-05  7.22959742E-04
  1.94486269E-02  2.46892138E-02  6.67180707E-04  2.79903386E-04  2.33805592E-03
 -3.70392465E-03 -3.20620903E-02 -4.40506197E-02 -6.29746080E-03 -6.11918724E-04
  1.49335031E-03 -3.20893907E-03 -9.94373963E-03 -1.51578363E-02  1.06850508E-02
  5.04068980E-03  1.54189198E-03  1.46026022E-03  9.53798150E-02  1.33946651E-01
  4.68740194E-02 -7.53136170E-03  3.98375102E-03 -5.34128443E-03  3.20221858E-02
  4.63640307E-02  1.06288815E-02 -1.77858272E-03 -3.18618887E-03  2.89752994E-03
 -3.46939027E-03 -7.19918382E-03  2.05781689E-03 -6.61882301E-04 -2.05946207E-03
 -2.41365905E-03  4.86607525E-02  6.80853236E-02  9.38302269E-03  6.96838829E-03
 -1.29000459E-04  3.75844927E-03 -1.18050540E-01 -1.63672504E-01 -4.95209527E-02
 -1.08705315E-02 -2.51087589E-03  5.15846611E-03 -2.31874536E-03 -3.45016463E-03
 -1.76418722E-03  1.03383370E-03  2.64645910E-03  2.61940524E-03 -1.55305438E-04
 -2.34546360E-04  1.71782641E-04  4.02217892E-03 -4.88736716E-03  2.34703365E-03
  8.93377007E-02  6.97879655E-02  5.35422190E-03  7.77950028E-02  5.82519362E-02
  8.10885091E-03  2.54838662E-02  2.41749137E-02 -4.07893140E-03 -1.40458850E-03
 -3.39978374E-03 -1.98894352E-03  2.74468956E-04 -6.49353746E-03 -1.64454043E-04
 -5.93052615E-03 -4.40531716E-03  1.31483361E-03  9.91529125E-04 -2.53387552E-04
  4.90813663E-04  8.56218448E-04  1.20665429E-04 -1.55430502E-04 -6.50298458E-04
  1.88244337E-02  2.70939536E-02  1.23786773E-02  3.67281370E-03  2.80318351E-03
  5.56240624E-04 -3.93470295E-03 -8.78418736E-03  1.37917659E-02  2.60984831E-02
 -1.26328681E-02 -7.78158908E-02  4.09744414E-02 -1.46639913E-02 -6.05577648E-02
  3.32027556E-02 -1.28940390E-02 -1.69780815E-02 -4.89376673E-03 -7.99267539E-03
 -2.12825808E-04 -2.54240784E-03  7.08892209E-04 -2.48115738E-04 -3.96748099E-04
  1.20597777E-03 -6.73929577E-03  2.34439575E-03  2.49106273E-03  2.01886091E-03
 -1.80943236E-04 -5.59818575E-05  5.63400361E-04 -6.41548411E-04 -7.10701196E-04
 -6.58120844E-04  1.40876001E-03  2.51691196E-03  5.70449031E-03 -1.13421670E-02
  3.27393080E-03  2.30435422E-02 -2.71760799E-02  1.49763812E-01 -1.15382001E-01
 -1.18081796E-02  1.04123989E-01 -7.71406756E-02 -1.63022647E-03  5.14329111E-02
 -5.02573103E-02  1.46727115E-03 -6.75386992E-03 -5.48125272E-03 -5.29859825E-03
  1.31108429E-03  1.15937643E-04 -2.07508697E-03 -3.49371285E-03 -1.51641311E-03
 -1.86786463E-03  6.24882100E-04 -4.82038697E-04  1.07843899E-03  1.28368150E-03
  1.10242209E-03 -6.18363385E-04 -5.24183811E-04 -2.47481840E-03 -5.63531670E-03
  8.90435598E-03  1.15096972E-02  3.09268984E-03 -4.27824736E-02 -1.18857820E-01
  1.40532173E-01 -3.36401021E-02 -8.85562570E-02  1.04281714E-01 -6.93952456E-03
 -6.10465689E-02  7.58389361E-02  7.97354179E-04  2.44498988E-03  6.60566052E-03
  5.61898186E-03 -2.32802627E-03  4.92444996E-03  3.20015087E-04  3.88205202E-03
  1.31756151E-03  4.60681453E-04 -8.45446328E-04 -1.13070923E-03 -8.48149075E-04
  5.81636116E-04 -7.91052228E-06  5.52644579E-04 -9.51718331E-04  9.76364603E-04
  2.11538261E-03 -6.50246546E-03  5.60265026E-03 -2.74561238E-03  1.16029562E-01
 -5.58466741E-02  5.58059747E-02  8.77462566E-02 -4.27237691E-02  4.25352257E-02
  2.96680099E-02 -8.95732448E-03  1.26909058E-02 -1.26108656E-03 -7.19334797E-03
  1.05396705E-03 -2.38192767E-03 -4.54185209E-05 -3.32207289E-03 -6.61663880E-03
  9.40041039E-04 -2.66249147E-03 -5.39975370E-03 -2.05117343E-04 -1.46051543E-03
  3.72275124E-04  1.55524326E-03  2.17651755E-03  1.64065074E-03 -2.25540741E-03
 -5.22339071E-03 -1.15003799E-02  1.83355325E-02  2.80631785E-02  1.25777244E-02
 -1.78265872E-02  8.70457770E-02 -6.13571386E-02 -1.10753368E-02  6.87085718E-02
 -4.29094731E-02 -1.46327131E-02  4.94253842E-02 -3.92128294E-02  5.74999100E-03
  3.07241040E-03  2.42705758E-03  6.00105383E-04  1.56291389E-03  4.40806245E-03
  5.09582018E-03  7.99620753E-03  2.07322704E-03 -3.68251577E-03 -7.81643452E-04
  9.38641464E-04  1.60622615E-03 -7.35514338E-04  1.36445435E-04  5.55478765E-04
  4.18437043E-04  7.15025092E-03  1.57271901E-02 -2.50438412E-02 -3.61805900E-02
 -2.17687553E-03 -4.06695705E-03 -8.38479142E-02  6.08249122E-02 -3.59469191E-03
 -7.02055791E-02  4.36203785E-02  1.07241061E-03 -3.45335634E-02  3.49826100E-02
 -3.39074820E-03 -3.11435174E-03 -3.54064747E-03 -3.00741913E-04 -4.46811054E-03
  6.97751180E-05 -3.98714441E-03 -5.96097794E-03 -3.49069146E-03 -6.06784148E-03
  1.06970108E-03  3.53813998E-04 -2.40257497E-04  1.00262870E-04 -1.55654241E-03
 -1.66864283E-04 -1.49429815E-03 -3.47411831E-03 -4.68161852E-03 -8.32788924E-03
 -3.35731580E-03  8.50919495E-04 -5.46294133E-04  9.87514205E-02  1.41658847E-01
  5.60642432E-02 -2.82867127E-03 -6.69014472E-03  6.75162363E-03 -1.00843237E-01
 -1.43849880E-01 -5.03506236E-02  2.71206021E-03  7.66222396E-03 -6.19458250E-03
  4.52124435E-02  6.46665588E-02  1.34815816E-02 -6.69666221E-03 -1.03687593E-03
 -2.02342050E-04  5.14635915E-02  7.35514905E-02  2.50568996E-02 -5.08444134E-05
  5.41455775E-04  5.55286069E-03 -4.36791778E-02 -6.28164545E-02 -1.92921005E-02
  3.61817046E-03 -2.55787392E-03 -1.33218575E-03 -4.35991737E-02 -6.38084582E-02
 -2.47029267E-02 -1.39235941E-03 -1.51569291E-03 -4.66481635E-03  2.04782900E-02
  2.94060032E-02  1.02349769E-02  2.86888621E-03 -2.21635863E-03  6.43454482E-04
 -7.80228878E-02 -1.07541972E-01 -3.95034251E-02  5.66591174E-03 -1.32076459E-03
  5.06823929E-03  1.52692457E-03  3.32243648E-03 -5.38846705E-03 -5.16819416E-03
  5.58659597E-03 -1.20910266E-01  8.69438521E-02  1.90280134E-04 -9.10666807E-02
  6.95378551E-02 -1.29638683E-04 -7.68400968E-02  4.19618370E-02  2.47978832E-03
 -3.32942592E-06 -6.01175017E-03  1.13063662E-03  2.12900866E-03  6.43711112E-03
 -1.14965404E-03 -4.60561984E-04  3.73777542E-04  3.72294415E-03  6.96144286E-03
  3.72048158E-04 -1.36336831E-03  3.85124780E-04 -1.05571441E-03 -5.98705512E-04
 -1.20756289E-03  1.38629668E-03  5.77671913E-02  8.03755818E-02  2.13670691E-02
  2.87928962E-03  1.24699077E-03 -5.34520803E-03 -2.73569306E-03 -5.98859324E-03
  7.62296392E-03  2.70161174E-02 -4.42954509E-02  7.78891887E-03 -1.62522587E-02
 -2.41210088E-02  6.05541344E-03 -7.75418646E-03 -1.78038506E-02 -8.63743324E-03
 -2.96627098E-02 -7.56001171E-03 -9.70066647E-04 -7.59029743E-04 -1.33310440E-05
 -9.77428679E-04  6.36358068E-04 -4.41568118E-04 -1.56707064E-03  3.14690241E-04
 -2.91500341E-03  3.98802527E-04 -1.23971701E-03  3.78540589E-03 -8.01673969E-04
  3.60148938E-04 -1.06659600E-03  4.35233292E-05  5.03936569E-04 -1.00571345E-02
 -2.22289058E-02  3.29987800E-02  5.48584535E-02 -5.66093809E-02 -8.60807584E-02
 -1.88847789E-02  1.50049430E-02 -6.88397795E-02 -1.62132967E-02  1.63245003E-02
 -4.07907114E-02  8.79404216E-03 -1.01935205E-02 -1.52032580E-03 -1.73306110E-03
 -4.60253251E-04 -1.56976525E-03  4.48862634E-03 -3.31968328E-03 -3.38539985E-03
 -3.99711746E-03 -3.03139975E-03  1.92905345E-03 -5.91830542E-05  1.47628791E-03
  1.05838173E-03 -6.03976767E-04  9.04724369E-04  7.33175699E-04 -3.75288521E-04
  4.07158628E-03  9.14572783E-03 -1.58899688E-02 -1.39805611E-02 -1.53315520E-02
  6.44505758E-02  4.42667607E-02  4.10932652E-02  4.24605659E-02  4.02306026E-02
  3.38238006E-02  3.36112432E-02  6.13048598E-03  3.62231038E-02  3.90528859E-03
  1.14277297E-03 -2.71998011E-03  2.41097923E-03 -7.47671373E-04  6.56992021E-03
 -2.35969216E-03 -1.84738993E-03  5.07875281E-03  2.30029035E-03 -7.83441418E-04
 -1.37533754E-03 -1.10986249E-03 -1.13711581E-04 -1.93240980E-04 -3.19722305E-04
 -1.05553050E-03  1.85127036E-03  4.07445219E-03 -4.37227306E-03 -2.60287350E-02
  8.21636546E-02  9.18007373E-03 -2.15982053E-02  5.85904129E-02  1.47773956E-03
 -6.89411354E-03  5.10823349E-02 -4.10129245E-02  4.79033732E-03 -5.72501895E-03
 -2.66130229E-03  2.10990899E-03 -7.85644213E-04 -6.80627779E-04 -3.72509277E-04
 -6.04578126E-03  9.03694523E-03 -5.60823251E-03 -3.29058260E-04 -2.59393750E-03
 -2.25600589E-04 -1.02909613E-04 -6.40270028E-06 -1.15315316E-03 -2.22980821E-03
 -9.57970574E-04  1.22398336E-03  2.79187816E-03  6.18430578E-03 -8.10190797E-03
 -2.42875535E-02  3.35883857E-02 -1.00453500E-01  4.39564378E-02 -1.54248644E-01
 -7.67332082E-02  2.60097627E-02 -1.22387170E-01 -6.31855903E-02  5.15808009E-02
 -8.48382591E-02  9.07514725E-03 -5.42910499E-04 -3.88683876E-03  2.86760162E-03
  3.10535729E-03  5.16670807E-03  4.61797573E-04 -3.95226367E-03  3.01718956E-03
  2.82921678E-03 -3.24243913E-04  8.38084736E-05 -2.01119466E-04  8.86117824E-04
 -5.12158785E-05  8.17750395E-04  1.68843922E-04 -1.67818003E-03 -3.78799974E-03
  5.65202517E-03  1.34094398E-02  3.19420590E-02 -2.09565738E-02  3.86988036E-02
  1.78278018E-01 -1.86113783E-02  3.55438116E-02  1.37312590E-01 -1.13435599E-02
  8.59551363E-03  9.98568577E-02 -8.13852867E-03 -5.24393527E-03  2.82674160E-03
  1.72227812E-04  2.73835395E-03 -5.10605061E-03 -5.33675834E-03  3.25967722E-03
 -3.24753913E-03  1.93103607E-03  9.18976115E-05  6.53251884E-04 -1.01921357E-04
  9.14562334E-05  1.28827478E-03 -7.44311098E-04 -7.16043442E-04  1.28682226E-02
  1.77610614E-02  3.71457891E-03  7.74277942E-04  1.11492444E-03 -7.55004491E-04
 -3.30309885E-03 -5.00487586E-03  1.66398096E-03 -2.03271493E-03  6.02364444E-04
  1.90847775E-04  8.57289734E-03  1.19526507E-02  1.69570780E-02  1.53406706E-03
  2.20667094E-04  1.31148949E-03  3.16497793E-02  4.76639486E-02  1.39248941E-02
 -2.58183242E-03  2.73366809E-03 -7.37054365E-04  9.45244013E-02  1.30261905E-01
  4.31528721E-02 -9.72066438E-04 -1.72634833E-03  8.65444182E-03 -6.75792666E-02
 -9.51725685E-02 -2.65833220E-02  2.67861370E-03 -6.65950498E-03 -3.49501105E-03
 -9.51438061E-02 -1.35058634E-01 -5.28050575E-02 -3.74332863E-03  1.48148319E-03
 -8.21934070E-03  5.82091852E-02  7.89598558E-02  2.52338223E-02  5.84142537E-03
  3.16706618E-03  3.57783722E-04  8.16412001E-02  1.12049636E-01  3.30207893E-02
 -3.31991533E-03  5.38979178E-03 -5.20099120E-03  2.67640038E-03  5.87524144E-03
 -9.02299814E-03 -1.74677352E-02  2.46925292E-03  1.89098027E-01 -2.45582223E-02
 -1.76318899E-02  1.46455058E-01 -1.57293029E-02 -1.12324976E-02  1.29524820E-01
 -2.50300367E-02 -1.77981624E-02 -2.90999064E-03  9.23237500E-03 -3.20738681E-03
 -2.52755180E-03 -2.37853763E-03 -4.00937100E-03  3.84064621E-03 -1.85173031E-03
 -1.98352680E-03 -1.03810849E-03  3.97797389E-04  5.95004330E-04 -8.90129572E-05
 -5.76601857E-04 -6.74197980E-04  1.61554763E-04 -5.64619049E-04 -9.60292580E-02
 -1.30949574E-01 -3.72801994E-02 -6.15199448E-03  5.74361361E-04  6.85505945E-03
 -5.37778568E-03 -1.19340814E-02  1.78273840E-02  3.71471699E-02 -2.33760853E-02
  1.19442081E-01  1.99007979E-02  5.66073491E-02  9.68541818E-02  1.72330000E-02
  4.34232389E-02  4.78603331E-02 -1.69434966E-02  2.63207354E-02  4.62336484E-03
 -2.15390649E-03  6.28124235E-03  2.43021885E-03  2.25599096E-03  3.86572671E-03
 -2.73264963E-03  1.06084445E-02  7.69562868E-04  1.57808083E-03 -1.05222079E-03
 -1.74603149E-04  2.32517014E-03 -2.15282976E-03  1.31604218E-03 -8.29165986E-04
 -8.01537390E-04  1.05245023E-02  2.34522859E-02 -3.87731022E-02 -4.86458327E-02
 -3.31243314E-03 -9.08891744E-02  8.90452097E-02 -6.81906895E-02 -6.71174033E-02
  7.11775914E-02 -4.26486937E-02 -8.74460300E-03  3.80693878E-02 -1.05049648E-02
  2.93885103E-03 -3.77427696E-03 -3.14248039E-03 -3.71811713E-03  2.73824987E-03
  6.54659209E-03  2.47576786E-03 -5.24163326E-03  2.52957168E-03  8.70403278E-05
  9.27630705E-04 -8.53005057E-05 -5.92845919E-04 -1.03443249E-03 -1.83587674E-04
 -8.94830724E-04 -1.11527962E-03  5.02853465E-03  1.13838872E-02 -1.84319944E-02
 -1.80930996E-02 -1.43797410E-02  4.56534050E-02  1.80110262E-01 -2.86547740E-02
  3.15098038E-02  1.44150316E-01 -1.15595712E-02  1.36109960E-02  8.73211256E-02
 -3.63051206E-02  3.28387491E-03 -7.08502638E-03 -7.96966759E-03 -2.31622935E-03
  2.12622469E-03  2.81822056E-03 -9.47016481E-03 -4.36962488E-03  1.93563836E-03
  2.36015649E-03 -2.82582010E-04 -1.15810380E-03  9.37042728E-04  5.81065633E-04
  5.98435271E-04 -8.85149198E-04 -4.95026158E-04 -6.59047198E-03 -1.46521812E-02
  1.90516557E-02  4.61157662E-02  3.33414723E-02  4.00333338E-02 -9.71461837E-02
  1.39494584E-01  1.66877570E-02 -7.37938058E-02  1.10831294E-01  2.19320976E-02
 -5.21157254E-02  5.61485581E-02 -4.31528370E-03 -7.36391668E-03 -3.27882497E-03
 -6.96051400E-03  9.34854393E-03 -9.94987827E-03 -3.18423601E-03 -8.99631279E-03
 -9.90821060E-03  1.31426027E-02 -5.48910349E-04  4.05550839E-04  1.69014042E-03
 -1.42691800E-04 -8.14820266E-04  2.48403827E-03  1.69817957E-03  1.62295378E-03
  3.74508441E-03 -6.01556216E-03 -3.25104546E-03 -7.40457612E-03 -7.25099621E-02
 -1.22881080E-01 -3.10256463E-02 -6.30564952E-02 -9.99457157E-02 -2.54704951E-02
 -2.32387034E-02 -5.84570169E-02 -1.37049831E-02  2.22557151E-04 -5.62328780E-03
 -4.97773285E-03  1.97172900E-03 -2.56190434E-03  3.65540598E-03 -8.79308561E-03
 -6.32356374E-03  1.52052685E-03  1.44852433E-03  4.18032276E-04 -1.71777166E-03
 -5.51642292E-04  1.67439458E-03 -6.56771120E-04 -1.68917444E-04 -3.38846470E-04
  5.85620767E-03  1.30324471E-02 -2.07478820E-02 -2.85391938E-02  3.72823992E-02
 -7.67439675E-02  5.07963318E-02 -3.35507376E-02 -6.24267658E-02  4.71102364E-02
 -2.68054931E-02 -1.41038798E-02  2.38471957E-02 -2.23856549E-02  3.40276151E-03
 -2.61354277E-04 -1.02238397E-03  2.19811927E-04  5.26701638E-04  5.30802399E-03
  8.53550542E-04 -1.37986857E-03 -1.37425303E-04 -2.14326688E-05  1.52354324E-04
  6.23542894E-04 -6.88843850E-04  1.38739487E-04 -5.21795708E-04  2.19214428E-04
 -1.20280370E-03 -2.63452163E-02 -3.90895299E-02 -2.94117391E-02  2.73960553E-03
 -3.05546996E-03  2.10194479E-04  4.82302244E-02  7.18844326E-02  4.17200459E-02
 -3.21067911E-03 -2.50000377E-03  2.49649382E-03  9.16228640E-02  1.34726986E-01
  6.19703814E-02 -1.95135167E-03 -3.63215032E-03  7.56890647E-03 -2.90499726E-02
 -3.96613621E-02 -1.36960691E-02  3.52372277E-03  5.01502553E-03  1.45723265E-03
  7.02347918E-03  9.72808018E-03  9.55252839E-03 -1.79093717E-03 -3.38734424E-03
 -4.82580102E-04  2.57469492E-02  4.17967121E-02  1.14631656E-02 -5.40477936E-03
 -3.88755676E-04 -1.79542239E-03  2.55935530E-02  3.19709526E-02  1.45711762E-02
 -1.87754430E-03  2.30541202E-03  1.98895082E-03  1.30505957E-02  1.94155166E-02
  1.38861017E-02 -5.51887013E-04  2.36126140E-03 -2.04600478E-03 -8.80486351E-02
 -1.25420502E-01 -5.87576063E-02  7.27391984E-03 -1.58163366E-03  1.43442024E-03
 -1.05200249E-02 -2.36204550E-02  3.65639879E-02  5.51830147E-02 -5.38390383E-03
 -4.02722909E-02  1.37481796E-01 -1.47347764E-01 -2.83697797E-02  1.06087497E-01
 -1.16714475E-01 -4.04879019E-02  5.74520507E-02 -5.32740465E-02  2.27788261E-03
 -4.13133956E-03  2.44316571E-03 -6.61423722E-03  6.65034614E-03  1.63998543E-03
 -4.92092477E-03  6.06044571E-03 -3.97335922E-03  4.17551976E-03 -5.73601523E-04
  6.32444570E-04 -8.78536791E-04  4.13488521E-04  5.42902804E-04 -8.97950180E-04
  3.87248058E-04 -1.30407702E-02 -2.02703682E-02 -1.64533454E-02 -2.61957205E-03
  4.46060546E-03 -2.45857942E-03  4.82975719E-03  1.09961638E-02 -1.76951240E-02
 -8.24432120E-03 -7.06835587E-02  4.77450112E-02 -1.97350809E-01 -5.83282809E-02
  4.26170898E-02 -1.51952013E-01 -4.43442930E-02  1.94057034E-02 -1.37983429E-01
 -3.20620273E-02 -5.85495932E-03 -5.17950575E-03  9.05045034E-04 -7.18954654E-03
  8.35244848E-03 -5.31821962E-03 -6.62417295E-03  6.25379552E-04 -8.75381172E-03
  9.34408858E-03 -1.57733570E-04 -1.40845898E-03  5.44517306E-04  1.03574096E-03
 -1.63479305E-03  1.08619408E-03  2.79216127E-04 -6.33135782E-03 -1.41302475E-02
  1.76395501E-02  5.62433553E-02  1.12717078E-02 -1.61745806E-01 -1.16472559E-01
 -2.75002717E-02 -1.18708819E-01 -9.39194695E-02 -1.46053619E-02 -5.67490869E-02
 -4.14348953E-02 -3.75872724E-03 -2.91177004E-03 -9.93025877E-04  4.72639060E-03
  5.42380419E-04  5.36594512E-03  1.92933725E-03  2.56657073E-03 -2.40773517E-03
  7.07367915E-04 -8.98030402E-04  7.19423120E-04  2.77337576E-04 -1.81907941E-04
 -2.09430305E-03 -9.15684828E-04  1.04499211E-03 -1.95971326E-03 -1.12776375E-02
 -2.51059551E-02  3.92479129E-02  6.34858155E-02 -3.15271091E-02 -1.01959877E-01
 -3.93184039E-02 -3.46587547E-02 -8.30432492E-02 -3.60372453E-02 -2.63010822E-02
 -1.71902373E-02 -1.87492294E-02 -3.29076920E-03 -1.18757381E-04 -2.43051623E-03
  2.56585346E-03 -1.15429880E-04  3.63008496E-03  9.61971461E-04 -1.47146859E-03
  2.19920015E-03  5.60170559E-05  6.21706234E-03  3.53671385E-04 -3.47531834E-04
  4.41759041E-04  2.82734036E-04 -2.80436864E-04  1.23440495E-04 -7.84019847E-04
  4.37560770E-04  9.77337908E-04 -3.22894828E-03 -3.68678107E-03  2.92315325E-02
  5.14822020E-02 -7.58392509E-02  2.88317048E-02  4.31816287E-02 -6.00480869E-02
  1.71413002E-02  3.29364536E-02 -2.00995268E-02 -7.40767345E-03  1.16137690E-03
 -6.57007260E-03  3.80735421E-03  4.26167999E-03  1.51178329E-03  4.11798476E-03
 -8.18011410E-03  7.90819067E-03  4.44703222E-03 -2.31087668E-03 -1.61468102E-04
  4.19209578E-04 -1.92975572E-03 -1.08172001E-03  9.84239332E-04 -2.08528099E-03
 -1.54859591E-03 -2.57610986E-03 -5.71297355E-03  6.42934866E-03  2.31748970E-02
  4.75501217E-02 -2.85848165E-02  7.57860444E-02  5.45299154E-02 -2.49045276E-02
  6.12708949E-02  4.78827234E-02 -2.09308056E-02  5.93475332E-02  1.81172945E-02
 -1.46110507E-03  4.85296911E-04  2.75369769E-03 -2.35726350E-03  6.74013215E-03
 -3.84262860E-03  9.95411298E-04  1.86755042E-03 -8.23690190E-03  8.01976831E-03
 -5.18432723E-04  6.10968306E-04  5.11285212E-04 -1.50072268E-03  8.18749941E-04
  9.74195482E-04 -1.61654002E-03  3.55843971E-03  7.87508917E-03 -1.45996177E-02
 -3.94499796E-03  1.61939244E-02 -9.15631910E-03  2.10349635E-01  3.52115864E-02
 -1.06310070E-02  1.77715840E-01  3.03377919E-02  3.24147417E-03  7.66912097E-02
  2.80847217E-02 -2.39225762E-03 -1.11671291E-03  5.52018801E-03 -5.66445098E-03
  8.85402102E-03 -2.03620551E-03 -5.15819398E-03  7.05848132E-03 -9.56393539E-03
  8.80254411E-03  6.87760353E-04  5.06907675E-05 -4.37574499E-04 -8.93397456E-04
  2.15720842E-03 -1.31390320E-03  1.40526633E-03  1.04153094E-01  1.48446697E-01
  7.01507403E-02  5.59005787E-03  6.94436945E-03 -7.54506726E-05 -4.41191191E-02
 -7.01058553E-02 -3.41698008E-02 -3.91224681E-03  1.64115997E-03 -5.20047303E-03
 -5.32306140E-03 -4.33427312E-03  5.66901347E-04 -2.37445878E-03 -1.30558679E-03
 -1.72714836E-03 -3.93696349E-02 -5.77584309E-02 -4.26269277E-02  1.30134251E-03
 -2.14410289E-03  2.11508580E-03 -1.90594099E-02 -2.94126618E-02 -2.99329222E-02
 -1.05684109E-03  2.44955911E-03 -7.57544794E-04 -4.10270596E-02 -5.99054733E-02
 -2.75850284E-02  1.69850805E-03 -2.80689376E-03  2.06903113E-03 -2.08928085E-02
 -2.95023102E-02 -1.36271257E-02 -1.04790629E-03  6.67642531E-03 -1.17165758E-03
 -9.42837239E-03 -1.67679930E-02 -7.94387717E-03 -2.18865648E-03  6.12510926E-03
  2.36448084E-03 -4.11545083E-02 -5.81053469E-02 -2.09021637E-02  1.98555512E-03
 -1.04915313E-04  4.33664721E-03  7.17007524E-03  1.60571684E-02 -2.79493165E-02
 -1.99521988E-02  1.06340529E-02 -5.85265013E-02  7.90814590E-02  8.49380306E-02
 -4.19664190E-02  6.72582180E-02  6.84396170E-02 -5.89134791E-02  4.71671290E-02
  2.88614547E-02 -4.28792915E-03 -8.65484111E-03 -2.64173927E-04 -7.99266888E-04
  2.61518759E-03 -8.06591462E-03 -8.41058584E-03 -1.60022089E-04 -3.36310783E-03
  2.23914837E-03  2.11050034E-03  1.23944892E-03 -1.46350423E-04  1.58067705E-03
  5.21896336E-05 -1.60050531E-04  8.15985063E-04  5.47320821E-02  7.69449425E-02
  3.02063540E-02  4.06652448E-03  2.00460410E-03 -1.56497549E-03  1.05332554E-03
  2.16101171E-03 -2.79554798E-03 -2.17401740E-02  6.26302156E-02  1.85142061E-02
  9.27818144E-02 -8.44864473E-02  9.40053127E-03  6.99906407E-02 -7.54275182E-02
  2.11202198E-02  8.48100448E-02 -3.61514168E-02 -2.10350615E-03 -5.49109691E-03
 -3.86376855E-03  4.87899746E-03 -7.38167891E-03 -6.05033123E-03 -1.05848484E-02
 -4.94165471E-03  2.78022563E-03 -1.59589101E-02  1.10342814E-03 -2.11097361E-04
 -2.62832660E-03  6.73283159E-06 -5.99158208E-04  1.88029039E-03 -1.21670549E-03
  3.88930080E-03  8.40735313E-03 -1.21685000E-02 -3.95134162E-02  9.09405108E-03
 -4.07806931E-02 -6.75695185E-02 -6.75522629E-02 -3.14809078E-02 -5.26668323E-02
 -5.75619194E-02 -7.64957461E-03 -1.99433714E-02 -3.13786566E-02 -6.47547237E-03
 -3.44728838E-03  5.26926869E-03 -2.43835757E-04  4.78326973E-03 -8.94478474E-03
 -5.68229901E-03  6.62311792E-03 -8.73369968E-05  3.42801864E-03  8.83200955E-05
 -1.16251354E-03  2.35404649E-03  5.54536659E-04  1.20486069E-03  2.00286541E-03
  6.71996133E-04 -2.04889143E-03 -4.60490638E-03  7.83455010E-03  1.42562965E-02
 -5.24271829E-03 -8.57045946E-02  1.50775562E-01  1.20628222E-01 -7.17463585E-02
  1.29013402E-01  1.05453029E-01 -3.53004627E-02  6.92227269E-02  3.82070814E-02
 -1.46216466E-03 -6.93795274E-03 -1.45267733E-03  3.63115281E-03 -5.34507846E-03
 -3.25156486E-03 -6.41839194E-03  1.03022181E-03  2.62309669E-03 -8.29280761E-03
 -9.14441714E-04  3.64000326E-04  7.15293958E-04  2.12300775E-04 -9.36541256E-05
 -1.44900344E-03  1.62974208E-03  3.13314419E-03  6.89709632E-03 -1.21267561E-02
 -1.22647490E-02  3.01550100E-02  1.76871223E-01  5.11209788E-02 -7.57137417E-02
  1.25419602E-01  4.94588103E-02 -6.07422604E-02  5.53020047E-02  7.56030698E-04
 -2.26150771E-02  2.35787207E-03 -4.37291068E-03  3.83473037E-03  8.49695490E-03
  1.42134944E-03  5.02670951E-03  2.72045567E-03 -2.12627224E-03  1.10507541E-02
  1.31959939E-03  8.42737350E-04 -1.90702731E-03 -2.83587703E-04 -1.37057176E-03
 -1.78487249E-03  8.06597294E-04 -1.31883268E-03 -2.01123210E-03 -4.37625485E-03
  7.45716560E-03  1.05081860E-02 -2.90717510E-02 -5.93611900E-02 -1.69435553E-01
  1.92739697E-02 -5.63308412E-02 -1.34884285E-01  1.43741244E-02  8.53478275E-04
 -9.51956545E-02  1.64033681E-02 -4.78713994E-03 -2.60628362E-03 -1.64240349E-03
  1.55432109E-03 -8.19961849E-03 -3.89000999E-03 -3.75406542E-03  2.13043539E-03
  8.26923328E-04 -1.08424527E-02  2.82356118E-04  6.79943579E-04  2.93712225E-04
  1.83248298E-04 -1.36525480E-03 -4.45782894E-04 -7.26567053E-04 -1.10751506E-02
 -2.48632421E-02  4.07666387E-02  4.74121316E-02  4.71538232E-03  9.44626578E-02
  1.77072608E-02  1.17254383E-01  7.58462792E-02  1.97273542E-02  9.02667493E-02
  2.73440259E-02  5.29167556E-03  6.97759848E-02 -7.49933388E-03 -2.29767885E-03
  1.02920905E-03  6.56279142E-04  6.53029151E-04 -5.34231643E-03 -4.62075444E-03
  1.66659239E-03  1.58871923E-03  7.64179011E-04  6.24069573E-04 -6.92553419E-04
 -5.48689837E-04  2.84820450E-04  3.49535234E-04 -4.81337109E-04 -4.53172584E-04
 -5.51518452E-02 -8.00751389E-02 -3.31789553E-02 -8.42899702E-04 -4.29784158E-03
 -3.00374215E-03 -1.71916589E-02 -2.53846922E-02 -2.83836963E-02  7.02801044E-04
 -5.75866214E-04 -2.35183375E-03  4.81970255E-03  9.03170540E-03 -1.06310175E-03
 -3.04678281E-03  4.62630447E-03  5.22339675E-03 -1.72320506E-02 -2.29898397E-02
 -7.40089809E-03 -8.91201054E-04  4.01136514E-03  5.28530737E-03 -2.91999755E-02
 -3.82144825E-02 -1.61322110E-02 -2.95314461E-03 -4.62898345E-03 -2.41512434E-03
  6.76148777E-02  9.85597732E-02  4.66073779E-02 -7.60474471E-03  1.62775455E-03
 -3.29437341E-04 -6.91546466E-02 -1.01109257E-01 -5.12978368E-02  8.33551359E-04
  1.08767160E-03 -5.42550583E-03  6.55273383E-03  8.27767420E-03  1.64509889E-04
  2.98271066E-03  5.97730871E-04  3.72069133E-03  1.82119031E-02  2.66892766E-02
  1.87551794E-02 -3.10022576E-03 -2.99208628E-04  2.19405049E-03  7.31218571E-03
  1.64190743E-02 -2.43177007E-02 -4.44381291E-02 -6.28630717E-02 -5.27736688E-02
 -6.66633780E-02  1.15975040E-01 -4.07438368E-02 -6.02746472E-02  8.93797782E-02
 -2.45092341E-02 -3.82564023E-02  5.62508822E-02  1.07672784E-03 -2.49585901E-03
  2.13562625E-04  7.96835948E-03 -2.40641297E-03  7.05502617E-03 -7.78583147E-04
 -3.12828395E-04  8.71111356E-03 -1.47721865E-04 -1.23614738E-03 -4.78098377E-04
  1.79422485E-04 -1.07456402E-03  1.77335232E-04 -8.00952641E-04  1.27396360E-03
  5.83419841E-02  8.75854816E-02  5.22227281E-02  4.38795431E-03 -2.69854025E-03
 -1.88194421E-03  5.34709740E-03  1.20111691E-02 -1.86065029E-02 -2.13449886E-02
 -2.82748599E-02 -2.06117182E-01 -4.36749921E-02  1.08457358E-01 -1.73954731E-01
 -3.10167709E-02  9.08983908E-02 -1.12571244E-01 -4.44691216E-02  4.73672730E-02
 -3.67421795E-04  8.57666040E-03  3.18960388E-03 -9.90686171E-03 -3.80749204E-03
  4.13039454E-04  9.93469261E-03  4.14274236E-03 -1.25892827E-02 -9.60220382E-03
 -1.16175778E-03  1.49063258E-03  8.58439223E-04  1.11187288E-03  1.68065826E-03
  7.98107059E-04 -1.73697289E-03  3.55761326E-03  7.93358041E-03 -1.38221740E-02
 -2.30238965E-02  3.67111767E-02 -5.54091673E-02 -4.45990552E-02 -9.86703896E-02
 -3.40382369E-02 -3.82934075E-02 -7.80360408E-02 -1.08060594E-02 -3.15772688E-02
 -3.16181029E-02 -2.37214872E-03 -2.94023574E-03  1.65851631E-03 -4.03416291E-03
  2.48969098E-03 -1.42867274E-03 -2.57807399E-03 -1.90025776E-04 -4.87157337E-03
 -2.84749965E-03  8.26198539E-05 -1.20561915E-03  1.19980869E-03 -4.04653305E-04
 -6.00150345E-04  7.82141559E-04  6.43717475E-04  1.16532526E-03  2.49391639E-03
 -5.42755711E-03  3.45799624E-03  1.27797044E-03 -9.39726126E-02  3.54398428E-02
 -1.25701862E-02 -7.23742768E-02  2.67138701E-02 -7.93954393E-03 -5.32821275E-02
  3.01324985E-02 -1.11603823E-02  2.08166962E-03 -8.44146576E-03  1.96374862E-03
 -7.98766473E-04 -1.49813252E-03  5.98799304E-03 -8.02210255E-03  1.96184300E-03
 -2.97454020E-03 -7.07549297E-03 -3.44944531E-04 -1.23137942E-03 -8.42619912E-04
  1.61975756E-03  1.27352291E-03 -1.84404814E-03  1.36157550E-03 -8.50858511E-03
 -1.89721159E-02  2.67022393E-02  6.87242058E-02 -4.24346788E-02  9.95545434E-02
 -9.29833377E-02  1.66587232E-02  6.77686759E-02 -7.54813281E-02  5.72872353E-03
  2.64409273E-02 -2.20136580E-02  2.27813451E-02  1.37530846E-04 -4.11307974E-03
  3.55546090E-05 -1.16534293E-03  3.55650186E-03 -1.12635841E-03  2.95960677E-03
 -2.05361204E-03 -2.44351570E-03  3.11982752E-03 -1.93678927E-04 -2.75167996E-04
  1.37660746E-03 -2.50859357E-03 -1.01326601E-03  1.32155874E-04 -5.97964128E-04
  1.20456238E-02  2.69917936E-02 -4.26946915E-02 -6.20150655E-02  1.13717614E-02
  2.24488353E-01 -3.48438505E-02 -1.07853720E-01  1.81281239E-01 -2.55306478E-02
 -8.94553684E-02  9.40046169E-02 -2.07010142E-02 -3.91091585E-02  1.00486282E-03
  5.47615899E-03  4.20563334E-04 -7.99292717E-03 -7.73885843E-03  3.62617813E-03
  1.13240321E-03  1.98171511E-03 -8.14824277E-03 -7.99824241E-03  7.66506265E-04
 -5.32002657E-04  5.11589109E-04 -2.00112692E-03 -8.53260254E-04  4.41815118E-04
  1.46912360E-04 -5.96268394E-03 -1.33618656E-02  1.99150978E-02  4.06559025E-02
 -1.79034885E-02  1.22339446E-01  9.01649854E-03  3.38541975E-03  9.96513303E-02
  1.04387078E-02  6.89857692E-03  5.30663819E-02  1.03249368E-02 -1.41285621E-02
 -2.11340754E-03  5.16523699E-03 -2.07203049E-03 -6.30861361E-03  1.30789068E-04
 -1.61864658E-03  4.66798620E-03 -4.68522503E-03 -1.16158473E-02  3.96466909E-03
 -5.49961933E-04  5.11747237E-04 -6.92938065E-04 -3.51538952E-04 -1.54724091E-03
 -1.37382141E-03  1.57988141E-03  5.01874064E-02  7.29599081E-02  2.98058879E-02
 -4.04208093E-03  4.84320598E-03  3.87576749E-03  1.02907822E-02  1.52204225E-02
  9.69595145E-03 -1.20377889E-03 -2.54892929E-03 -1.82774374E-03  5.38101046E-03
  6.81686198E-03 -6.17559844E-04 -2.37119652E-03  5.52337523E-05 -6.06585027E-04
 -5.68690766E-02 -8.43334289E-02 -3.95273325E-02  3.25087933E-03 -1.24063792E-03
  4.16409031E-03  2.83434221E-02  3.93231141E-02  2.57428672E-02  7.49987143E-03
 -1.45769296E-03  2.02353725E-04  7.68076649E-02  1.12757129E-01  6.43071239E-02
  5.88304696E-04  7.18587540E-03 -4.54421836E-03 -8.46153825E-03 -1.20328256E-02
 -1.18858849E-02  3.27603497E-03  8.09234157E-04 -1.05912053E-03 -5.78557889E-02
 -8.19040898E-02 -4.62622197E-02 -2.22788538E-03 -1.94206058E-03  3.51074068E-03
  8.23616382E-03  8.93691052E-03 -7.31811490E-03  1.00275462E-03  1.28001705E-03
 -1.91519121E-03 -3.95561150E-03 -8.88054259E-03  1.30588402E-02  2.95734004E-02
  1.57468880E-02  6.18670773E-02  1.90926759E-02 -7.63053700E-02  4.75268273E-02
  1.49122323E-02 -6.14457649E-02  5.90717503E-02  1.31194626E-03 -3.47456160E-02
 -2.10860696E-03  7.12765841E-03 -1.69932034E-03 -2.60496753E-03  4.59925423E-03
 -6.11029881E-03  9.22979642E-03 -7.86441104E-04 -2.63392228E-04  7.06958785E-03
  1.62040472E-03 -1.67653838E-03  6.47473876E-04 -8.26007880E-04 -1.82492806E-03
 -1.50166717E-04  1.62021962E-04 -5.80554952E-02 -8.14433707E-02 -3.99106709E-02
 -3.92547733E-03  1.31234258E-05  1.56110903E-03  3.71859523E-03  8.09300578E-03
 -8.99256127E-03 -4.63322063E-02  4.71742367E-02  7.38628596E-02 -4.80810471E-02
  1.95806638E-01  5.87107315E-02 -4.79204540E-02  1.63651212E-01  4.60935758E-02
  1.24289674E-02  9.96537752E-02  1.13251928E-02  4.49821977E-05  3.33425229E-03
 -2.80010203E-03  3.96512686E-03  1.84095494E-02 -2.49263537E-03 -6.97135769E-04
 -2.75043824E-03  3.54019408E-04  7.87724594E-04  5.47440856E-04  1.77931275E-03
  2.33257810E-04 -4.40669618E-04 -7.96609699E-04 -1.51480879E-03 -1.19331818E-03
 -2.82464111E-03  8.44105655E-03 -1.90140861E-02  1.63054382E-02  2.36067968E-02
 -7.76738264E-02  2.98093248E-02  8.01158598E-03 -4.81994611E-02  9.66939359E-03
  1.50794064E-02 -3.23188132E-02  1.34215118E-02 -2.65092734E-03  4.15150024E-03
  4.36136359E-03  6.06109061E-03 -2.11003403E-04 -1.33490792E-03  1.59592438E-03
  7.44177836E-03  9.74043987E-03  4.37814730E-03 -3.26316573E-04 -7.09235237E-04
 -7.04150853E-04 -5.12198999E-04 -6.65420557E-04  6.13718058E-04 -1.16268885E-03
 -9.78574271E-04 -2.17392449E-03  4.08203213E-03  8.76002106E-03  4.05008834E-03
 -4.47115727E-03  2.00127612E-02  1.47622159E-01 -3.48291856E-03  2.55996421E-02
  1.16906267E-01  6.58123027E-03  2.16484069E-03  7.46074445E-02 -5.02532159E-04
  2.08131082E-03  2.52010847E-03  7.27740522E-03 -6.59802239E-03  1.32327057E-03
  3.46711138E-03  3.58401063E-03  5.23977014E-03 -8.79526053E-03 -1.58294846E-03
  1.38643863E-04 -1.44290874E-03  1.11218001E-05 -2.26626637E-04 -6.42303412E-04
  7.58719837E-04 -3.87041937E-03 -8.57880851E-03  1.29695596E-02  3.79401792E-02
 -2.87718550E-02  4.43084987E-02  6.91008734E-02 -1.17699659E-01  2.93764382E-02
  5.18571969E-02 -1.02142786E-01  2.02828026E-02  2.49399290E-02 -2.83088976E-02
 -2.32774566E-03  2.21099962E-03  4.25554333E-03  7.06190633E-03 -1.66841995E-03
 -3.98585079E-03  6.75204892E-03  7.39468297E-03  8.42935121E-03  2.58132981E-03
  1.46205684E-03 -9.84310701E-04  1.95750563E-03  3.22746589E-04 -4.63052301E-04
  1.64899344E-03 -6.39683887E-04  3.58556710E-03  8.10178389E-03 -1.21458744E-02
 -2.34053963E-02 -2.26671025E-02 -2.39690843E-02 -1.21320461E-03 -1.33686381E-01
 -1.68839926E-02 -5.32266311E-03 -1.01115330E-01 -1.45653468E-02  5.04614101E-03
 -7.79147082E-02  1.05415029E-02 -3.92735701E-04 -3.33210556E-03 -9.52794878E-04
 -1.29590880E-03  1.18933461E-02 -4.82245988E-03  4.52688405E-04 -2.87194103E-03
 -4.63988942E-03 -5.52724626E-04 -1.36589196E-03  6.37174828E-04  4.68076562E-04
  2.60409250E-04  1.95592866E-03  6.49134939E-05  4.23894431E-03  9.56288796E-03
 -1.51231451E-02 -2.83380686E-02 -2.06843834E-02 -6.09124144E-02  1.25576191E-01
 -7.00220573E-02 -4.99446992E-02  1.06836690E-01 -5.04594396E-02 -2.38596984E-02
  5.71170908E-02 -4.10934314E-02  6.85680750E-03  3.16941827E-03 -3.99072986E-04
  1.21281907E-04  5.56396504E-03  6.63518643E-03  8.35574573E-03 -2.51843920E-03
  4.56414819E-03  5.93678264E-03 -1.07396687E-03  6.62213341E-04 -9.49960436E-04
 -4.88513709E-05 -9.48009927E-05  5.89109228E-04  1.52363057E-03 -3.53004313E-03
 -8.61907331E-04  7.98319208E-03  2.54892446E-03 -1.51912980E-03  6.72568676E-03
 -5.03233123E-02 -7.80441756E-02 -5.45922291E-02  9.95394282E-04  2.34564269E-03
 -3.55777982E-03 -5.46077693E-02 -8.17585093E-02 -5.08182243E-02  1.62723270E-03
  5.55913135E-03  1.26044803E-04  5.08772826E-02  7.68479545E-02  4.28025441E-02
 -4.84579828E-03  2.94919407E-03  2.69372103E-04  8.26539034E-02  1.26297604E-01
  7.72061003E-02  4.88589604E-04 -2.43992281E-03  6.25274972E-03 -2.30152460E-02
 -3.60980395E-02 -1.60484406E-02  8.11375015E-04 -2.68672442E-03 -3.31969789E-03
  5.42140791E-02  8.08674322E-02  5.52084546E-02 -2.65429163E-04  4.05287202E-03
  4.30969721E-03 -1.03544694E-02 -1.50856355E-02 -4.57172089E-03 -2.60592660E-03
  3.62793008E-03 -9.46567837E-04 -3.46447721E-02 -5.12182327E-02 -3.25260455E-02
 -1.18865142E-04 -7.43406172E-03 -1.89091763E-03 -3.79062528E-03 -8.55652437E-03
  1.53093773E-02  1.04989809E-02 -1.75419603E-02 -1.10148771E-01 -1.54587420E-01
 -1.16569897E-01 -8.89844467E-02 -1.34305783E-01 -9.65573765E-02 -5.37996236E-02
 -6.75122568E-02 -4.16954590E-02  5.99398513E-03 -4.04898897E-04  7.19173792E-03
  1.29203412E-03  9.52799047E-04  3.65139995E-03 -2.13328465E-03  5.61806806E-03
  3.02290520E-04  1.74879672E-03 -1.09103510E-03 -2.46730655E-04 -9.11132365E-04
  1.93156050E-04  9.97137819E-05  5.02244993E-04  1.21215648E-03  1.17075926E-02
  1.75543820E-02  7.74505964E-03 -2.16342742E-03 -5.75317343E-03 -4.49297290E-03
 -1.43740902E-02 -3.23373128E-02  5.04461311E-02  1.20049776E-01 -1.12613779E-01
 -2.36080958E-02  7.27333362E-02  4.48556038E-02 -2.12030204E-02  6.91661988E-02
  4.16559474E-02 -3.73830516E-02 -4.54194529E-02  2.12558551E-02  3.35973744E-03
  1.41505020E-03 -2.98134790E-03  4.10584628E-03 -4.06590862E-03  7.18921000E-03
  1.04257272E-03 -8.06025680E-03  7.19307441E-03 -6.73284749E-03  1.53104448E-03
 -2.18584646E-05 -2.41160599E-04  5.81925021E-04 -4.39075447E-04  1.73303106E-03
  1.15632449E-03 -1.75238812E-03 -3.36106242E-03 -7.28932850E-03  9.30714209E-02
 -2.03334924E-01 -1.99116310E-01  1.11958634E-01  1.48950118E-01 -1.59413190E-01
  9.22543830E-02  1.53751980E-01 -1.43986751E-01  1.36035169E-01  1.52998727E-01
  3.35569465E-03  2.20025218E-03  8.21045714E-03  4.77313573E-04  9.43971255E-03
  5.65074997E-03  1.41967169E-02  6.37755892E-03  2.38535733E-04  9.44621627E-03
  1.75698797E-03  2.19898728E-03 -1.03671453E-03  5.06726066E-04  2.49004855E-03
  2.19995921E-03  6.77472980E-04 -5.77785317E-03 -1.31076330E-02  2.09078010E-02
  4.22412206E-02  1.77906123E-02 -6.64732314E-02 -1.35795924E-02 -2.07421495E-02
 -5.74194242E-02 -1.04959824E-02 -1.50608891E-02 -3.79836798E-02  2.07575603E-02
  7.97344125E-03  2.57614880E-03 -4.09275290E-03  7.34517230E-03 -7.36396656E-03
  1.70757851E-03  8.41222719E-03 -5.45091623E-03  1.45659943E-02 -1.53942909E-02
 -2.07914981E-03  4.73744467E-04 -2.31022713E-03  5.48111795E-04 -1.17321325E-04
 -1.88684872E-03  2.33605513E-03  7.33178236E-04 -6.32001540E-03 -1.36461319E-02
  2.05891800E-02  3.75076210E-02  5.72785226E-02  1.00207544E-01  1.87215618E-01
  1.69988400E-01  9.52873847E-02  1.68154879E-01  1.63025261E-01  3.86720242E-02
  1.66025987E-01  9.71781687E-02 -8.13439631E-03 -8.04184511E-03  5.31247608E-03
  3.84016510E-03 -5.63667838E-03 -1.53320655E-02 -1.64263832E-02  3.87624566E-03
  2.05038333E-03 -1.12293786E-02  2.20489458E-03  3.03324053E-03 -1.53975699E-03
  1.57906714E-03 -2.97434480E-04  2.02174613E-04  1.01442590E-03 -1.05697361E-02
 -2.35909954E-02  3.83478080E-02  6.42795860E-02  1.93966075E-01  2.62276215E-02
  6.89120041E-02  4.19373861E-02  1.81624888E-02  6.47969031E-02  4.19524064E-02
  1.08504020E-02  7.32725402E-02  3.58408204E-02  3.78494539E-04  1.24658316E-04
  8.01371798E-04  4.11935381E-04  2.84670095E-03  5.67400136E-03 -8.92953649E-04
  1.16231449E-04  1.27472222E-03  2.62025696E-04  1.79018603E-04 -3.25625834E-04
  2.73888445E-05 -4.13614258E-04  2.74718492E-04 -1.03229433E-03  1.96428447E-05
 -7.69510239E-03 -1.74632732E-02  3.02802591E-02  3.98927858E-02  2.72874620E-01
  8.25849596E-02  8.60288619E-03 -1.89262124E-02  6.57445390E-02  1.02534734E-02
 -1.01014655E-02  1.15757632E-01  4.58533699E-02 -2.48282906E-02  2.07101095E-03
  5.38946768E-03  2.14539537E-03 -7.50174783E-03 -7.42600537E-03  7.26860614E-03
  9.06842419E-04  4.77204353E-03 -1.24455333E-02 -1.20568413E-02 -6.81950520E-04
  9.17424949E-04  4.69798648E-04 -2.04732421E-03 -8.13870267E-04 -5.20781026E-05
 -2.88759577E-03 -3.57732748E-02 -5.51743825E-02 -9.78197206E-02 -1.95066135E-03
 -5.29603699E-04  2.12345512E-03 -3.40355705E-02 -5.04468083E-02 -1.70022855E-02
 -6.07671532E-03  7.29230783E-03  4.23949864E-03 -5.03412780E-03 -5.70646887E-03
 -2.33156222E-02 -1.23811539E-03 -4.91422891E-04  1.70380972E-04 -4.46020361E-02
 -6.92640391E-02 -8.08770743E-02  2.34555028E-05 -9.42861147E-04  2.38348998E-03
 -5.38873140E-03 -1.38386747E-02 -3.72314752E-02  1.16921025E-03  2.26120911E-03
  6.45842878E-04 -1.38018487E-02 -2.03704274E-02 -3.75585936E-02  1.62616667E-03
  2.03946778E-03  1.53881672E-03  1.60193605E-02  2.04258838E-02 -8.91595379E-03
  2.06803871E-03  1.56420489E-04  1.10071592E-03 -5.79844789E-02 -9.69133164E-02
 -9.36421626E-02 -1.95293299E-03  5.16646075E-04  2.82653520E-03  1.47413791E-03
 -9.07704450E-04 -3.10636058E-03 -1.08960320E-03 -2.56633275E-03 -7.85613906E-04
  7.79161243E-03  1.74353689E-02 -2.83778797E-02 -4.74963544E-02  1.10094918E-01
 -2.30960308E-02 -1.01264274E-01 -1.93858246E-02 -2.24654676E-02 -8.74484772E-02
 -1.39788034E-02 -1.99047323E-03 -3.15520479E-02 -5.03715473E-02  1.03254205E-03
  4.21602113E-03  7.66257011E-03  1.00038024E-03  9.02824767E-05 -3.94141485E-03
  3.05783060E-03  9.22283264E-03  1.75669583E-03 -1.54823273E-03 -1.41149558E-03
 -8.49046669E-04 -2.37751133E-03 -2.42236249E-03  9.65123556E-04 -3.62088188E-05
  3.53431465E-05 -1.29227629E-02 -2.69695124E-02 -1.39005108E-02 -1.81731190E-03
 -2.15410353E-03  2.82454907E-04  6.85588217E-03  1.55810894E-02 -2.72800612E-02
 -4.25131160E-02 -3.84085397E-01 -5.27093306E-02  2.27137121E-02 -5.93874925E-02
 -6.65992659E-02  1.22939774E-03 -7.37951890E-02 -7.61871811E-02  1.17376310E-01
 -2.71446395E-01  1.52859519E-03  2.26669920E-03  4.54919052E-03  5.28188517E-04
  1.24197594E-03 -5.35214632E-03 -2.46645964E-04  5.57988978E-04  7.90127059E-04
 -4.33258844E-04 -9.88353428E-04  6.42615263E-05 -6.34358266E-04 -1.14992883E-03
  6.42048589E-04 -2.37280763E-04  1.13850166E-03 -1.66566957E-02 -3.71963448E-02
  5.97296843E-02  1.27482436E-01 -7.47741123E-01 -1.28342499E-01  1.12856184E-01
  1.87512517E-01 -1.46561097E-01  1.04573227E-01  1.56441481E-01 -4.91824989E-01
  4.19953175E-01  1.17127502E-01 -4.92511096E-03 -3.71921358E-03 -5.43807602E-03
  2.25430849E-04 -9.78161479E-03 -1.28615937E-02 -8.29862876E-03 -9.00947858E-03
 -5.18599963E-03 -8.31690888E-03 -3.01958265E-04 -6.89413688E-04 -8.06709680E-04
 -2.20252413E-03  1.86062721E-04 -3.05551709E-04 -1.00931841E-03 -1.99463495E-02
 -4.52725406E-02  8.33989259E-02  6.61767149E-02  5.17273842E-01 -7.60429046E-02
  4.67311550E-02  5.76145060E-02 -9.36467799E-02  2.26201765E-02  4.26552871E-02
 -5.18080251E-02 -1.28280667E-02 -1.59640628E-02 -2.52755795E-03 -3.41618262E-03
 -6.84894977E-03  5.07934450E-03  1.85022943E-03 -1.35402186E-02 -4.46127714E-03
  3.47979123E-03  1.02489040E-02  1.44564138E-02 -1.23222309E-03  9.02509684E-04
 -8.00248513E-04  1.18538583E-03  1.69711392E-03 -1.92008975E-03  5.62865421E-05
  1.74688025E-02  3.84213490E-02 -4.70066473E-02 -2.65168149E-01  1.05652180E+00
 -2.35071627E-02 -1.72666308E-01 -1.84555703E-01 -4.23959625E-02 -1.36468760E-01
 -1.70789995E-01 -3.48123958E-01 -3.97799795E-01 -5.77280807E-01 -1.00123481E-02
 -7.70924671E-03  5.91641589E-04  5.29520461E-03 -6.61598614E-03 -1.95408033E-02
 -2.73062990E-03  3.18117602E-03  4.74434537E-03 -1.47113215E-02  1.11897906E-03
  2.02511984E-03  5.63657693E-04 -1.20146004E-03  7.44000786E-04 -7.67865377E-04
  1.00927648E-03  9.07616027E-03  2.04688144E-02 -3.17803135E-02 -5.38362295E-02
 -5.65443081E-01 -1.96145314E-02 -5.25610163E-02 -3.97929498E-02 -1.34728186E-02
 -7.39704637E-02 -6.00281230E-02 -6.99230206E-02 -2.32228934E-01 -1.21908900E-01
  1.73551630E-03  1.42620568E-03  5.21369018E-03 -2.94242763E-03 -2.57912964E-03
  4.91474982E-03  1.93645922E-03  6.58659437E-04  3.92389057E-04 -7.48387035E-03
 -1.17859621E-04  3.93554756E-05  1.97274042E-03 -4.23313675E-04 -1.77874083E-03
 -6.12922049E-04 -1.05464167E-03  1.24967425E-02  2.80904755E-02 -4.75928719E-02
 -6.53594453E-02 -1.71526811E-01 -2.34042810E-02 -7.44414286E-02 -2.78459489E-02
 -4.85194765E-02 -6.51602834E-02 -4.23076809E-02 -5.89824572E-02 -1.04982105E-01
  7.85584095E-02  4.06658552E-03  6.65668745E-03  6.06042246E-03 -5.47487401E-03
 -6.26662877E-03  1.65099765E-02  9.61659487E-05  1.57587512E-02 -1.22672490E-02
 -9.77315079E-03 -2.16705623E-03  2.33737368E-04  1.77637579E-03 -8.41490681E-04
  1.27940783E-03  1.21613521E-03 -2.06550276E-03 -2.80122414E-03 -1.16091869E-02
  1.52129857E-01 -4.02692151E-03 -2.10962925E-03 -5.97036964E-03 -8.56384147E-03
 -8.32805045E-03 -3.27519668E-02 -8.44100766E-03  7.91913611E-03  8.31917851E-03
  1.48062516E-02  4.43529090E-02 -1.18861887E-01 -2.42180262E-03 -2.79981675E-03
  5.61051992E-03 -2.40460864E-04  2.43557420E-02 -1.33528585E-01 -6.72365829E-03
  1.22792090E-03 -8.31774878E-04  8.07016788E-03  1.03131961E-02  1.03075103E-01
 -1.58111724E-03 -5.41590745E-03 -3.22502391E-03  1.23480574E-02  1.70085636E-02
  1.15383213E-01 -6.60911591E-04 -4.71736093E-03 -3.17167815E-03  2.44041412E-02
  2.61106258E-02  2.64155044E-01 -4.29936474E-03 -5.53582830E-03 -5.34729610E-03
 -3.30044566E-02 -8.19006687E-02 -1.20497164E-01 -3.17943018E-03 -1.03646722E-03
  2.85607185E-04  1.75928632E-02  3.06598374E-02 -6.34175231E-03 -1.25755941E-03
  4.97465078E-04 -1.86966507E-03 -6.29052623E-03 -1.44384657E-02  2.68535167E-02
 -3.52264378E-03  8.33660083E-02  1.04162487E-02  1.01607698E-02 -1.03527904E-02
 -3.64198132E-03 -2.79311740E-04 -2.92442392E-02  4.05813614E-02 -1.63972331E-01
 -1.14464810E-01 -4.06249442E-04 -2.93584515E-03 -8.80284847E-03  4.52833632E-03
 -2.58073597E-03  1.53761110E-02 -8.14400488E-04 -1.65711665E-02 -3.30219771E-04
 -1.49676120E-03  5.09592426E-04  3.30828828E-04  1.80681493E-03  1.16441855E-03
 -1.50723037E-03  5.99415356E-04 -3.08290494E-05  1.23688344E-02  3.16162065E-02
  8.77892485E-02 -2.90703342E-04 -3.47314669E-04 -2.09361217E-03 -8.27052532E-03
 -1.73592424E-02  2.19011882E-02  1.54969407E-01 -1.83116459E+00 -1.27746961E-02
 -5.29170047E-02 -1.20566552E-02  1.17991649E-02  6.20824298E-02 -2.13563538E-02
 -2.31582890E-01 -1.08677948E+00 -4.85097037E-02  1.18702566E-03 -5.88421337E-06
  2.65048953E-03 -3.55855557E-05  5.92066911E-04  5.10769576E-02 -3.82132874E-03
 -3.60068013E-02  8.72262449E-02 -6.26748942E-02  4.07439102E-03  7.29575687E-04
 -6.43822162E-03 -3.10490779E-03  2.18430061E-03 -4.86436069E-03 -2.50002863E-03
 -1.18070949E-02 -2.62801974E-02  5.29555936E-02  6.35095448E-02 -1.10658592E+00
  2.50849756E-02  3.36898892E-02 -4.28470246E-02  5.38779117E-02 -2.16089174E-02
  5.89463765E-02  2.89790623E-01  8.57178266E-01 -4.04496273E-01 -1.77680610E-03
  3.62823056E-03  1.17096240E-03  3.17107874E-03  2.16806254E-03 -7.97438566E-03
  3.68973352E-02  3.08144430E-02  3.74639508E-02 -3.02553861E-02 -3.01837022E-03
 -1.46549444E-03 -4.97173525E-03 -3.15909114E-03 -1.47359533E-03  1.94226832E-03
 -1.15371243E-04 -1.42770618E-02 -3.30483810E-02  1.12521158E-01 -2.59214291E-01
  1.18097937E+00  6.39591806E-02  1.93979417E-02 -8.93793385E-03  1.72852354E-02
  6.41549676E-03  5.45855725E-03  4.03604661E-01  2.43151740E-01  2.72260627E-01
  1.21577322E-04 -1.46758125E-03  5.24271562E-03 -5.01044846E-04 -2.76644138E-03
 -1.25662945E-02 -1.86666400E-02  4.57142110E-02  1.68118531E-02 -2.67478934E-03
 -1.08156646E-04 -3.59352755E-03 -4.20955206E-03 -6.11426498E-03  5.83074010E-03
  9.83150642E-04  4.92933087E-03 -1.90077509E-03 -3.83257085E-03  1.96351062E-02
 -2.63810357E-01  7.47129947E-01 -1.41067105E-03  3.59888567E-03 -1.80859285E-02
  5.25492914E-02  3.14448510E-02  2.04113058E-02 -5.33177394E-01 -2.86058503E-01
 -4.50620380E-01  1.16395296E-03 -3.08160019E-04 -5.61672475E-03 -1.09660611E-03
 -8.59639263E-04 -2.48499630E-04 -8.53342230E-03  9.53144382E-03 -3.10465816E-03
  1.35880852E-02 -1.57338854E-05 -8.72629014E-04  2.54755875E-04 -3.16603167E-04
 -1.16917309E-03  1.67672495E-03 -1.04419716E-03 -1.62125930E-02 -3.76124574E-02
  1.36752362E-01 -3.32736349E-01  2.90297295E+00  3.37965181E-02 -4.67791600E-02
 -7.35497194E-02  8.64697504E-03  2.20651169E-02 -2.45338146E-03  4.32999492E-03
 -1.64041792E-01 -3.64258858E-01 -2.74254144E-03 -5.09718810E-04  2.16601132E-03
  2.75061418E-03  5.00343126E-03 -2.43893045E-02 -1.40734175E-02  4.03568388E-02
  8.90781687E-04  4.83408051E-02  7.87480201E-03  6.00958513E-03 -8.30463807E-03
 -8.24921311E-05  1.53324604E-03  5.75622372E-03  4.05446844E-03 -1.43160608E-02
 -3.36058689E-02  1.21013769E-01 -3.06683084E-01  3.64520010E+00 -6.15593491E-02
  1.35901384E-03 -3.86790324E-02  3.18442073E-03  5.49969636E-02  8.97931115E-03
  1.16859032E-01  5.85045872E-02  9.51362288E-02 -4.63475338E-03 -9.25747676E-04
  1.53121076E-06 -4.08791490E-03 -5.34797810E-04 -3.54034416E-02  2.00854123E-02
  1.69599598E-02 -1.88866943E-03  2.05414678E-02  7.89785757E-03  4.98872977E-03
 -1.53678940E-03 -1.15788431E-03 -8.62366246E-04  3.29058856E-03  2.40956119E-03
 -3.13022856E-03  2.30176079E-01 -1.01792457E+00  9.44015674E-03  3.64838457E-02
  8.73772404E-04  2.00800710E-03  1.51507082E-01 -9.50977383E-01 -4.55493641E-03
 -2.03112115E-02  2.08879141E-02 -1.08041283E-02  1.23536590E-01 -8.27276002E-01
 -5.82090542E-03 -2.17060266E-02  1.94772581E-02  5.88144108E-04  8.53338467E-02
 -8.98341850E-01 -1.67701438E-02  8.50347052E-03 -1.57840202E-02 -3.87389063E-03
  1.32322005E-01 -1.33075471E+00  4.69047428E-03 -1.11371294E-02  3.42390772E-02
 -7.03473767E-03  1.23103118E-01 -1.19843908E+00 -1.92618140E-02  2.87903895E-02
 -6.97681260E-03 -6.80728101E-03  9.40383389E-02 -1.08721416E+00  4.08146134E-03
 -1.56122798E-03  3.02995786E-02  1.82303743E-03  4.62960760E-02 -9.36210557E-01
  1.67315664E-02  4.93785713E-03 -1.41450690E-02 -2.82280744E-03  1.09748492E-01
 -1.07326492E+00 -2.29869882E-02  1.54979170E-02 -1.23270376E-02 -2.11113095E-02
 -4.83197285E-02  1.25591111E-01 -1.20628314E-01  2.12088546E+00  1.74574138E-02
 -1.00996445E-02  5.06277939E-02  6.37556897E-03  4.49102260E-02 -3.95696310E-02
  1.42461348E-01 -6.25787982E-02  1.32918048E-01 -3.28045412E-04  4.06547192E-04
  4.35792062E-03 -1.43157080E-03  2.26364891E-03  2.10828672E-02  5.52503915E-03
 -2.67531911E-02 -4.94616765E-02  3.87059498E-02  5.01593400E-03  1.29617011E-03
  1.24843017E-03 -5.37378314E-03  4.75374758E-03  1.37100555E-03  2.57501238E-03
 -3.83477903E-03  9.18108963E-02 -8.05453186E-01  2.06353919E-02 -4.94851477E-04
 -1.38841564E-02 -2.52178572E-03 -6.04721182E-03  4.80914548E-02 -2.02220592E-01
  1.04166451E+00 -1.34025525E-02 -7.32097354E-02 -1.60089863E-02  2.41431205E-02
 -1.25832856E-02 -7.68997453E-02 -1.71006224E-01 -7.81827365E-01 -4.66128295E-01
  1.01783949E-03  8.76866912E-04  1.68623361E-03  1.64335515E-03 -2.30909419E-03
 -1.22001917E-02 -3.02528585E-02 -2.33925545E-02  7.65542047E-02 -4.79480548E-02
 -2.02523068E-03 -3.02006024E-03 -6.63153546E-03 -1.49182887E-03 -1.00120235E-03
 -2.80740060E-03 -2.97011695E-03  6.99614085E-03  1.50505970E-02 -1.19158068E-02
 -3.22743483E-01 -2.40659050E-01  1.35179624E-02 -7.02272159E-02  6.09074608E-02
 -4.35595535E-02  1.07344933E-01 -9.72490687E-02  8.45749353E-02 -8.88291273E-01
  2.14591995E-01  2.32121483E-03 -1.00006080E-03 -6.47867412E-03  5.38231041E-05
  7.89926136E-03  1.76727067E-03 -5.57053035E-02 -4.84940470E-02 -5.25056788E-02
  6.27845492E-03  2.40330206E-03 -3.55572228E-04  7.13068289E-03  5.13935218E-03
 -1.10204909E-04 -4.19556945E-03 -1.61699910E-03 -2.39312528E-03 -5.19217960E-03
  3.10920255E-04  6.47822732E-02 -3.14403792E-01  4.86898625E-03 -7.78240185E-02
  8.33616146E-02 -2.99098345E-02  1.24237674E-02 -1.68492027E-02  1.91631277E-01
 -7.46808538E-01  1.00655186E+00 -2.36874354E-04 -3.67344095E-03 -4.61367472E-03
 -6.79332239E-03  1.12838717E-03 -3.23977714E-03 -4.77269759E-02 -1.54380648E-02
 -3.78195132E-02  1.67521606E-02  4.54434787E-03 -8.44425381E-04  4.36136453E-03
  1.17616206E-03 -6.45597119E-04 -3.32803239E-03  3.23723420E-03  1.41237876E-03
  3.76899216E-03 -1.59287466E-02  8.68822523E-02 -8.23486325E-01 -9.06708932E-03
  2.10233324E-02 -9.94365930E-03 -8.70798113E-02  1.39626072E-01 -1.06087237E-01
 -5.92309720E-02  5.10095450E-01 -3.69225350E-01 -3.57361011E-03  7.86429105E-04
 -3.18708731E-03  3.71363581E-03 -2.08989338E-03  1.62092671E-03  5.46165751E-02
  1.28419681E-02  4.72410120E-02 -5.60338313E-02  3.86220523E-03 -1.08431203E-03
  6.15914707E-05  1.01218216E-03  1.47663760E-03 -4.84087176E-03 -6.88755911E-04
  1.48822761E-03  3.47464649E-03 -6.35707790E-03 -4.00016424E-02 -2.71176978E-01
  4.06327518E-02 -7.27509463E-02  8.69128207E-02  1.04189019E-02  3.01999926E-02
 -4.58608376E-02  2.97910913E-01 -5.21648002E-02  5.23051488E-01  9.66063968E-03
  4.87267570E-03 -1.04931528E-03  2.29232510E-03  7.52890414E-03  8.00054477E-02
  1.13603295E-02 -5.44860773E-03 -7.18009540E-03  1.65064161E-02 -8.14325122E-03
  7.87828732E-04  2.80539098E-03  6.79029375E-04  1.36429102E-03  7.93573575E-03
  3.08757197E-03 -4.43497916E-03 -9.06700309E-03 -1.25024999E-02  1.52539864E-01
 -8.05034026E-01 -5.97491285E-03 -3.45211591E-04  9.93222903E-02  5.61222561E-02
  5.41419451E-02 -1.68458069E-02 -2.12507843E-01 -3.48033955E-02  9.62557113E-01
  6.36757025E-03  1.39484205E-03  2.37791193E-03 -3.45462223E-03  6.88434568E-04
  2.60782508E-02  4.70966897E-02  1.15722576E-02 -1.49761235E-02  6.04918438E-03
 -4.11220798E-03 -3.18891607E-03  7.07276174E-05 -4.52717221E-03  5.53549011E-04
  6.39845069E-04  6.24953440E-04 -1.10753086E-03  1.21051782E-01 -1.29033300E+00
  7.94978289E-03  2.96910243E-02  2.82714889E-04  9.89596515E-03 -2.27979636E-01
  1.32431194E+00  8.91570979E-03  2.85071626E-02 -3.00947365E-02  3.83508735E-03
 -8.69466193E-02  1.39181384E+00  1.62777978E-03  1.99109270E-02 -2.17363231E-02
 -5.05578056E-03  8.31247107E-02 -1.06144519E+00 -1.92754543E-02  7.22610762E-03
 -1.19862989E-02  1.31733343E-02 -1.94404715E-01  1.24512445E+00 -5.53042566E-03
  7.52160833E-03 -3.72674215E-02 -1.62573231E-02  1.32057542E-01 -8.10593993E-01
 -1.79676210E-02  2.13633453E-02 -1.21782925E-03  1.59359129E-03 -9.15099580E-02
  1.24178321E+00  6.93033781E-04  1.06947479E-03 -2.80223641E-02 -3.02392357E-03
  9.20621636E-02 -7.19624697E-01  1.85649763E-02  3.60226139E-03 -7.80329229E-03
  1.65686851E-03  2.17214207E-01 -1.16133858E+00 -2.44132003E-02  1.83314422E-02
 -2.06162377E-02 -6.08938584E-03 -1.36672378E-02  4.16195575E-02  3.13277250E-02
  1.77497864E+00  7.35429303E-03 -3.13737433E-02  6.48119054E-02 -3.64176749E-03
  6.48618894E-02 -1.24818041E-01  2.34828376E-01  2.78507556E-02  4.15497909E-01
 -1.71613456E-03 -9.72415292E-04  1.60611344E-03  2.67520510E-03 -2.06702479E-03
  2.41696456E-02  4.48251812E-03  1.49347588E-02 -7.99039808E-02  6.60136789E-02
  8.14186070E-03  1.03891952E-03 -4.85330630E-03 -6.65530597E-03  5.24239531E-03
  2.31091631E-03  3.22798761E-03  3.25438374E-03  1.73422705E-01 -7.75800412E-01
  1.87029410E-02  1.28394459E-03 -2.04118515E-02 -1.03098493E-02 -2.37594399E-02
  6.53273881E-02 -7.48529006E-02  9.36713225E-01 -1.97188516E-02 -5.43753165E-02
 -7.57715675E-05  4.40267402E-02  4.77547661E-02  2.87879368E-02  5.63887746E-01
 -1.05894168E+00  8.15659644E-02 -2.20748909E-03 -1.33146662E-03  1.49302410E-03
 -2.45184749E-03 -2.19268220E-03  4.82433372E-02 -2.68135810E-02 -3.55113534E-03
  7.05860623E-02 -1.24129679E-02  1.00409825E-03 -8.85139847E-04 -3.33502176E-03
 -4.37876786E-03 -8.64937237E-04 -6.00684410E-03 -2.76916971E-03  7.81244696E-03
  1.80898428E-02 -1.85984327E-02 -1.12257764E-01 -1.47976857E+00 -8.35634007E-03
  2.28491911E-02  4.61775147E-02  3.04344117E-02  1.48375682E-01  3.29734569E-02
  2.81119948E-01  3.55733243E-01  3.64618815E-01 -4.60349376E-03  8.92312698E-04
 -4.18472577E-03  2.61653936E-03  1.23363895E-03  2.40333874E-02 -3.30559320E-02
 -1.17848621E-02  1.02985623E-02 -2.54450573E-02  4.35137980E-05 -1.25974315E-03
 -4.86943503E-04 -1.05797740E-03  2.10856187E-03 -3.17333831E-03 -8.87430653E-04
  1.50229855E-02  3.53830553E-02 -1.32726278E-01  3.59637408E-01 -3.95065468E+00
 -1.04488106E-01  3.90873245E-03 -9.66026842E-03  3.37215575E-02  5.42721880E-02
  4.04204301E-02 -1.00044675E-01  4.37723958E-02  1.07811630E-01 -1.37612491E-03
  6.13279605E-03 -5.28729591E-04  5.35312809E-03 -1.16827125E-03  2.11688013E-02
  4.30329011E-02 -7.80603011E-02  1.06451833E-02 -2.97994827E-02 -4.72992702E-03
  5.72197110E-03  6.03639775E-04  1.05493419E-02 -6.44557237E-03  6.53400115E-05
 -6.83076699E-03  4.21356750E-03  9.33475448E-03 -2.07786737E-02  1.18296395E-01
  2.03786926E-01 -2.31738407E-03 -2.01160252E-02 -5.21717565E-02 -1.22634025E-02
 -8.81646770E-03 -1.22604463E-01  6.51632568E-01  3.69683315E-02 -3.77048684E-01
  5.53183830E-05 -1.65807006E-03 -1.28467105E-03  1.18988627E-03  4.95564396E-04
  1.30567191E-02 -6.07296701E-03  1.46736140E-02  7.64076228E-03 -3.49104069E-04
  1.51341653E-03  1.41713074E-03 -2.57662878E-03  2.96305066E-03  8.10704437E-04
 -2.68775964E-04 -9.24052567E-04  6.75616676E-04  1.48812243E-03 -1.52642970E-02
  2.09484428E-02  5.12611869E-01 -3.00866619E-02  4.54717710E-02 -2.21930545E-02
  5.01502015E-02  5.42359062E-02  2.81926334E-02  1.50656947E-01  1.02673116E+00
  1.34290682E-02 -2.49245461E-03 -1.92995229E-04 -3.72977558E-03 -1.03327620E-03
 -1.93984138E-03 -1.29307064E-02  4.51321275E-03  2.96280458E-02 -4.21845695E-02
 -3.21487024E-02 -2.89878091E-04 -3.22642429E-03  3.22379791E-03 -2.73367825E-03
 -2.99799500E-03 -3.01155105E-03 -1.43767086E-03 -1.75744758E-02 -4.04941102E-02
  1.20543300E-01 -2.07372664E-01  3.96170740E+00 -1.10295387E-01  6.91918677E-03
  3.88755720E-04  9.73633113E-02  8.85985620E-02  4.30686356E-02 -2.15374202E-01
  3.04177165E-01  1.20456920E-01  3.13193643E-03  3.22923707E-03  2.20636396E-04
 -4.19478718E-03 -8.25270014E-03 -6.70804648E-02  7.62594818E-02  3.52738165E-02
 -4.86089988E-02  1.31459591E-02  9.88245201E-03  4.74656442E-03 -1.07106496E-03
 -9.85483202E-03 -1.96139700E-03  2.39373256E-03  2.89375058E-03  1.25057017E-02
  1.96902207E-01 -1.23448858E+00  1.34637614E-02  3.29285626E-02  3.02875047E-03
 -4.46419525E-04 -2.47682972E-02  4.07369356E-01  2.34821722E-03  1.01607692E-02
 -2.56538040E-03 -8.75801600E-03 -9.93235472E-02  1.07726727E+00  4.98403562E-03
  2.16408402E-02 -1.70422088E-02  1.38183512E-02 -1.98728507E-01  1.60811343E+00
  3.93135245E-02 -1.16238600E-02  2.79152543E-02  6.84886656E-03  2.14424579E-02
 -3.11118777E-01  2.20469742E-03  7.28484021E-04  6.00451421E-03  3.15558316E-03
 -1.15237384E-01  7.27037156E-01  1.50395627E-02 -1.52292649E-02  5.70855106E-03
  1.16560970E-02  1.47970631E-01 -1.06055148E+00  6.57255656E-03  1.57620038E-03
  3.05440511E-02 -1.48608988E-02  2.05136330E-01 -1.78313031E+00  4.40689980E-02
  1.49664758E-02 -2.35270077E-02 -3.93898910E-03 -7.44522913E-02  1.26370209E+00
  2.31099720E-02 -8.08461859E-03  8.92535579E-03 -3.12082028E-04 -9.37936595E-05
 -1.18122175E-02  7.28857452E-02 -5.90229208E-02 -8.91206012E-02  5.93642030E-02
  2.32463135E-02  7.07832020E-02  5.43991222E-02  1.47450068E-02 -1.11721351E+00
  9.05139978E-01  1.97777553E-01  1.56758966E-03  5.32924442E-03  1.17610670E-03
  5.03111141E-04 -3.17763059E-03 -1.49578571E-02  2.54909545E-02 -4.09274820E-02
 -1.00334398E-02 -9.12537348E-03  1.65054996E-04  3.20937227E-03  1.09697563E-03
 -1.68801078E-03 -3.78393838E-03  8.88916511E-04 -2.71066925E-03  7.82381912E-03
  9.62863554E-02 -1.11340433E+00  2.25364783E-02  1.23662595E-03 -1.03241588E-02
 -8.51090799E-03 -1.91235399E-02  2.23056167E-02  2.13532139E-01  5.93444386E-01
 -5.44523751E-02 -5.08904671E-02  1.71581956E-02 -6.65022209E-02  1.16944486E-01
  9.70651358E-02 -1.71346105E+00 -1.04117848E+00  8.60559580E-01 -3.21496638E-03
 -3.28756617E-03 -7.46497015E-04  2.52936748E-03  4.20679692E-03  3.14657246E-02
  3.62750689E-02 -5.04888473E-03  2.31230053E-02 -3.60823351E-02  9.27220493E-04
  3.18898285E-04 -2.72848407E-03 -2.28865673E-03  4.63424010E-03 -2.28295930E-03
 -4.67371251E-03  1.50599484E-03  3.55440454E-03 -3.22111227E-02  1.26734998E-01
 -7.20597461E-01 -5.45626102E-03 -4.03240631E-02  3.57390644E-02  5.63334496E-02
 -2.73443400E-02 -3.96431437E-03 -2.61432661E-01 -4.19162756E-01  8.25017913E-01
  1.30752756E-04  3.17385061E-04  1.80474016E-04 -9.64222389E-05 -5.19769471E-03
  1.23951383E-03 -1.73365293E-03 -6.36082294E-02 -1.50577299E-02 -1.92077036E-02
  4.28624172E-04 -6.59476459E-04  2.39063567E-03  2.32990557E-03 -3.63809615E-03
 -4.03411576E-03 -1.46061986E-03  1.43765210E-02  3.43589865E-02 -1.10114033E-01
  2.53390262E-01 -5.95806337E+00 -2.83324195E-02  3.32460892E-02  4.04431455E-02
  4.33142511E-02  1.39818358E-01  1.02877349E-01  5.74207550E-01  1.07378759E+00
  4.36825356E-01 -1.11728414E-04  1.86887195E-03  8.19126859E-04 -2.01952063E-03
  5.04364055E-03  3.93555639E-03 -1.58159623E-02 -5.16782934E-02  2.21077646E-02
 -3.27200138E-02 -2.75356796E-03  1.53020788E-03  1.39189528E-03  6.44431019E-03
 -3.53839133E-03 -3.88156314E-03  7.90358193E-06  3.33730988E-03  6.37410604E-03
  2.86774279E-02 -2.70953233E-01  2.32023875E+00 -2.67720895E-02 -5.34390854E-02
 -4.75964121E-02 -3.41442759E-02 -6.65955695E-02 -2.87588127E-02  4.55031853E-01
 -6.45843070E-01 -4.74528191E-01 -6.54411304E-05  2.43414206E-03  2.77091276E-03
  4.36589514E-04  1.29169989E-03 -7.44861895E-03  1.43584735E-02  2.09369492E-03
 -1.41476037E-02 -2.48490307E-03  1.06671998E-03  1.35206236E-04 -5.38748143E-04
  4.40149808E-03 -3.29204414E-03 -1.02689830E-03  1.79084368E-03 -2.61742956E-02
 -6.18193378E-02  2.06854503E-01 -6.07533950E-01  8.17620236E+00  6.66047477E-02
 -4.65414223E-02 -4.87782845E-02  1.01772006E-02  8.08808123E-02  7.74832981E-02
  1.88454479E-01  7.02412180E-01  8.11842216E-01  1.41626334E-03 -8.86192283E-04
 -6.22922207E-03  2.80230337E-03 -1.00653389E-03 -2.51318286E-02 -2.34902575E-02
  8.23630220E-02  6.89530954E-03  7.57836219E-02  8.17192742E-03  8.42018444E-03
 -1.02326185E-02 -1.61685869E-03  3.54850670E-03  6.68321390E-03  2.36093787E-03
  1.20674506E-02  2.83797552E-02 -8.74803908E-02  2.18105612E-01 -1.81499840E+00
  3.75027864E-02  5.31904418E-03 -5.08780832E-02 -3.25693226E-02  2.84397446E-02
  4.64263113E-05  2.51018362E-01  6.42359014E-01 -8.28108386E-01 -2.25710282E-03
  1.79844575E-03 -2.04653502E-03  2.91960958E-04 -1.87824209E-03  3.50656125E-02
 -2.01671057E-02 -3.58435409E-03  7.80930660E-03  4.92963957E-02 -4.87106935E-03
 -9.12723320E-04 -2.26389727E-03  3.95328201E-03  2.39054551E-03 -1.31991581E-03
  1.28398801E-03  1.27055940E-02  1.30251452E-01 -1.51289101E+00  3.00671726E-03
  2.85226219E-02  5.19305012E-03 -7.91261304E-03 -1.04770349E-01  1.08624684E+00
  3.04367408E-03  1.54608021E-02 -1.53269592E-02  4.22294309E-03 -2.69798361E-02
  9.57003820E-01  6.23021360E-03  1.81444136E-02 -9.29361281E-03 -5.46545690E-03
 -1.79917987E-02  9.81327841E-01  1.26678696E-02  9.31347823E-04  1.64787970E-02
  1.02477427E-02  1.52345210E-01 -1.59058207E+00  6.04859044E-03 -5.29347741E-03
  4.21893617E-02  9.45228509E-03  2.01222097E-01 -2.04453811E+00 -2.75896108E-02
  4.44601699E-02 -2.32701714E-03  1.38514917E-02 -8.59739810E-03 -3.32177626E-02
 -5.56049076E-03  1.93107451E-03 -5.18715726E-03 -1.51154958E-02 -1.25458782E-01
  1.19297624E+00 -2.40495691E-02 -4.81343505E-03  1.48085830E-02  4.88241688E-03
 -1.05276395E-02  5.20509602E-01  1.05080651E-02 -2.46622047E-03  8.80608335E-03
  1.43831340E-02  3.40337063E-02 -1.10222302E-01  3.24972709E-01 -3.33048383E+00
  4.94176781E-02  1.85188320E-02 -3.03404862E-02 -1.66662297E-02  5.03808565E-02
  6.13193597E-02  4.38632690E-01  1.42562125E-01  3.89310194E-01  4.79915025E-03
 -1.71805740E-03 -7.73819784E-04  1.42977056E-03  1.01656799E-03 -5.49132428E-02
 -1.50290646E-02 -4.01174928E-02  3.31784045E-02 -1.88657756E-02 -3.18050079E-04
 -2.67194204E-03  4.37424759E-03  6.83987393E-03 -3.11020996E-03 -3.46298040E-03
 -1.96848852E-03 -4.34032124E-03 -1.17623128E-01  1.26638929E+00 -2.54209274E-02
  2.86923385E-03  1.96242900E-02 -1.58497358E-02 -3.74712149E-02  1.08846319E-01
 -2.03314550E-01  3.72405835E+00  3.05433171E-02 -3.69858848E-02 -4.11386913E-02
  1.26826185E-01  8.54785051E-03 -7.09453331E-02  3.46054029E-01 -1.69411281E-01
 -3.20689930E-01  7.69260658E-04  7.46775988E-03 -2.97819835E-03  4.26497615E-04
  2.46096556E-03  3.50971533E-02 -1.82000343E-02 -1.28694187E-02  6.91344087E-02
 -2.55765204E-02  1.26201456E-03 -2.29782912E-03 -4.55222846E-03 -2.01852082E-03
  9.16325316E-04 -4.80796610E-03 -9.84378121E-04 -1.23931136E-02 -2.95491601E-02
  9.86676060E-02 -2.82999754E-01  1.42257157E+00 -1.52078054E-03  4.67917061E-02
 -1.84124667E-02  6.10215886E-02  5.53044747E-02  6.77113517E-02  1.80445588E-01
  5.42262049E-03  5.64618326E-02 -1.53607981E-03 -2.46354968E-04  8.45548237E-03
  4.89633307E-03 -7.99552714E-05 -3.69949375E-03  4.32620407E-02  2.76737691E-02
  5.45696456E-02 -3.50205946E-02 -4.20519412E-03 -1.49665904E-03 -6.03287557E-03
 -1.86484063E-03  3.86871684E-04  2.33705959E-03 -8.87717262E-05  1.50141238E-02
  3.45037391E-02 -8.86990803E-02  1.87078166E-01 -2.81477120E+00 -1.62020813E-02
 -5.68661861E-02  2.22138149E-02  8.49501004E-02 -9.78640707E-03 -5.56117863E-02
  7.25765479E-01 -5.71108879E-01 -2.08810075E-01 -1.80634245E-03 -1.22930972E-02
 -4.68448092E-03  7.13620902E-03 -1.45246827E-03  2.78403119E-02  2.21063239E-02
 -6.34628815E-02 -5.23017365E-02  1.26513238E-02  3.06562110E-03  3.87092797E-03
  3.83759887E-03  3.99782204E-03 -1.60615037E-03 -1.79882593E-03 -4.69772901E-03
 -6.41972958E-03 -1.54516097E-02  4.28145874E-02 -2.34230001E-01  1.95160333E+00
  6.18056395E-02 -1.26356338E-02 -3.49056504E-02  2.20606698E-01 -3.61723192E-02
 -5.79694671E-02  5.97834420E-01 -4.56680146E-01 -5.73583195E-01 -1.58649700E-04
  3.95267805E-05 -1.66169315E-03 -4.45260038E-03 -7.50039811E-03  4.59206837E-03
 -3.59674473E-02  3.71783298E-02  1.61869815E-02 -9.20062401E-03  2.10759052E-03
  2.11459404E-04 -2.38987941E-03  2.52665573E-04  9.28525433E-04 -4.14389417E-04
 -1.75373175E-03  2.32726786E-02  5.37889022E-02 -1.39231918E-01  3.04801006E-01
 -3.50247967E+00  2.62603959E-02 -7.73838609E-03  2.28155349E-02  6.61035719E-02
  1.27837358E-02 -2.35316547E-02  1.16447602E+00  2.42094553E-02 -3.04355976E-01
  3.48882957E-03 -9.17976377E-03 -1.93345387E-04  9.79346863E-03 -3.59743357E-04
  3.20705356E-02  3.97171897E-02 -1.28300288E-02 -3.80056460E-02 -2.62443724E-02
 -4.89992403E-03 -3.82059683E-03  6.02806271E-03 -2.58749551E-03 -3.15718841E-03
  3.14722106E-04  1.32716615E-03 -4.55238289E-03 -1.03384975E-02  2.74245529E-02
 -8.65331007E-02 -2.52165567E-01  9.07988671E-03  3.46001966E-03 -9.50102468E-02
 -4.13262153E-03  2.08575729E-02  2.49075065E-02  1.58036485E-01  2.35505634E-01
 -6.49410954E-01 -6.57585935E-03 -8.87018986E-03  1.35430200E-03 -1.45556623E-03
 -9.92446790E-04 -8.24697506E-02 -2.40642026E-02  2.03651189E-02  1.43545746E-02
  1.92642800E-02  5.53795077E-03  2.46321874E-03 -6.37977052E-04  3.49487848E-03
  2.07684247E-03 -5.27526335E-03 -2.98582964E-03 -5.38599890E-04  1.24127130E-01
 -1.24594277E+00  8.29355565E-03  3.05720632E-02  2.24145633E-03 -2.28074465E-02
  8.22520947E-02 -9.42611281E-01 -1.15437202E-03 -1.68974596E-02  2.14795197E-02
  5.18975850E-03 -1.66722883E-01  1.22742632E+00  1.63428478E-02  1.91667792E-02
 -2.82623046E-02 -9.11471978E-03 -6.70314341E-02  2.25124220E-01  1.32340691E-02
 -5.59605572E-03 -8.62450624E-04  4.67342452E-03 -7.94722328E-02  1.09814534E+00
  4.62550916E-03  6.90238031E-03 -2.70650516E-02 -9.54876946E-03 -8.15885889E-02
  3.92001081E-01  1.67433560E-02 -8.87442298E-03 -2.26205560E-03 -1.72772444E-02
  1.76928018E-01 -1.17652425E+00  1.09164600E-02 -4.07257378E-03  3.42615275E-02
  8.80069723E-03 -3.30699855E-02  7.18083770E-01 -1.10563093E-02 -6.44666318E-04
  1.03588774E-02 -2.24159218E-02  1.22218363E-01 -9.29532781E-01 -1.98472308E-02
  1.41983488E-02 -1.43954853E-02 -8.94340643E-04 -1.61592620E-03 -1.23148778E-02
  1.15292692E-02 -9.74070339E-01  8.10519599E-02 -3.05692004E-02 -1.06269578E-02
 -1.47232896E-02  2.67942948E-02  3.60119553E-03  8.76178830E-01 -1.26404435E-01
 -6.31084206E-02  1.37640048E-03 -9.26493903E-03  4.50546335E-03  2.56731842E-03
  4.30580375E-03  2.86051267E-02 -1.13731537E-01  1.04654245E-02  8.97965832E-03
  4.79962442E-02 -8.33046698E-04 -3.72932462E-03 -7.65390379E-04  6.22182392E-03
  3.28773622E-03 -5.44218275E-03  6.10250692E-03  2.65816673E-02 -9.86272848E-02
  1.41565879E+00 -2.69775036E-02  2.34214611E-03  1.85429556E-02 -2.99275693E-02
 -7.04874164E-02  1.99345532E-01 -4.41150274E-01  7.73044448E+00 -3.86315481E-02
 -3.44829146E-02 -2.71171842E-02 -5.06586420E-02  1.05602953E-01 -7.30031947E-02
 -2.80687276E-01  7.71938942E-01 -6.35425873E-01  6.92424546E-03 -1.30962925E-03
  3.48224238E-03 -1.95911172E-03  2.17974584E-04  9.23748924E-03 -1.92902866E-02
 -3.54622769E-02  7.83707961E-02 -6.55548524E-02  2.75180296E-04 -9.93340772E-04
 -1.00468505E-02 -2.45544364E-03 -3.10705860E-04 -4.87549225E-03 -5.67329018E-03
  2.95379519E-03  5.35885291E-03  4.20444086E-02 -3.66323358E-01  1.82143959E+00
  1.36645470E-02  3.14335063E-04 -3.02492972E-02 -7.35955695E-02  4.31396648E-02
 -8.05098696E-02 -5.76434382E-01 -6.20276568E-01 -5.70518011E-01 -3.76503019E-04
 -9.19877941E-04 -8.76259531E-04  8.66499628E-03 -5.69998990E-03  9.51058350E-03
 -2.24591559E-02  1.79862512E-02 -2.42010695E-02  2.52414365E-02  1.22103244E-03
 -1.32209167E-04  4.22053517E-04 -2.83120847E-03  3.72686192E-03 -3.77677648E-03
  3.77496893E-03 -5.91301175E-03 -1.41617266E-02  5.63126633E-02 -1.44395390E-01
  1.57092092E+00 -1.12911990E-02  4.45103361E-02 -8.83852852E-02  3.50115046E-02
 -5.54957318E-02 -2.65516387E-03 -2.39339660E-01  3.60387101E-02 -7.91778614E-01
 -8.68285855E-05  1.80980859E-03  3.71000751E-03  7.30453019E-03 -9.62416654E-03
 -3.26233903E-03  4.28809708E-02  5.12415156E-02  1.82925939E-02 -2.41159734E-02
 -4.79321376E-03 -5.14218564E-04 -6.39616588E-03 -2.18403515E-03  2.79615688E-03
  5.67404884E-03  1.67780225E-04 -4.08282588E-03 -9.71441826E-03  1.88572406E-02
  2.44473337E-03 -3.62630156E-01  2.26400877E-02  4.33863671E-02 -2.22659656E-02
 -1.25328373E-03  1.86665486E-01 -1.25313093E-01 -2.31331920E-02  3.96620972E-01
 -1.74251993E-01  5.80182586E-03 -1.32895196E-04 -1.88833996E-03  2.27175053E-03
 -2.71532732E-05  3.05110941E-02  2.63569485E-02 -4.19579151E-03  4.19755465E-02
 -2.40079220E-02  1.44064402E-03 -1.28832369E-03  2.74706469E-04 -1.93292038E-03
  5.61126430E-04 -8.89222181E-04 -9.38048827E-04  1.17113573E-02  2.73069337E-02
 -6.09725815E-02  4.02449831E-02 -3.92566279E+00  6.99895447E-03  4.46337516E-03
 -1.58252389E-02  6.95066415E-02 -3.55203967E-02 -7.78024551E-02  6.01105859E-01
  1.16620390E-02 -3.83488270E-01 -7.29321313E-03 -1.96692776E-03 -1.32310573E-04
  3.65521971E-03  1.04970341E-03 -1.85894259E-02  6.81184502E-03 -2.38237407E-03
 -8.32350125E-03 -2.21119398E-02 -1.09352263E-03  6.92684015E-05  2.23271136E-03
  9.95386444E-04 -1.71536337E-03 -4.22601909E-03 -1.20678197E-03  2.51187381E-02
  5.92226503E-02 -1.84742005E-01  4.14853749E-01 -7.30875949E+00  1.36476383E-02
  3.60520995E-02  6.57406876E-02 -1.00509013E-01  8.08099905E-02 -4.91865337E-02
 -1.20152456E+00  5.81960167E-01  2.94002789E-01 -1.41038829E-03  2.80926716E-03
 -4.43260065E-03  2.62808263E-03 -9.83952631E-03  6.18619942E-02 -2.13110895E-02
  4.62518070E-03  1.43461542E-02  3.58702139E-02 -1.23806145E-02 -7.41169983E-03
  1.99046310E-05  3.18064975E-03  4.07247099E-03 -1.49045147E-03 -1.63505474E-03
 -2.17687901E-03  1.91379691E-01 -1.86727007E+00  1.56366499E-02  4.95702670E-02
  4.75952010E-04 -8.74990401E-03 -2.97524784E-02 -3.84639492E-01 -6.47355056E-03
 -6.17040648E-03 -6.27718045E-04 -1.79172652E-02  1.51799047E-01 -1.42390531E+00
 -1.03664345E-02 -3.01801986E-02  2.07682726E-02  6.14309509E-03 -9.89497434E-02
  5.59793673E-01  1.42643566E-02 -7.21143319E-03  6.68592444E-03 -2.29343853E-02
 -3.37322857E-02  4.30940871E-01 -2.94707895E-03  3.68799614E-04 -6.23092692E-03
  7.67321682E-03  4.01067928E-03  7.73652942E-01  1.34901256E-02 -7.39599675E-03
  3.64199765E-04 -7.39492928E-03 -1.67019819E-01  2.05668096E+00 -1.22676869E-02
  9.28517576E-03 -4.63731570E-02  2.09880602E-03 -4.90547750E-02  9.59024097E-01
 -2.35436335E-02  3.53136586E-03  1.22075560E-02  1.33788399E-02  3.33696791E-02
  1.38135814E-01  2.70400387E-03  4.98082158E-03  1.08548610E-03 -5.89516457E-03
 -1.31038264E-02  1.38478160E-02 -1.65795534E-02 -1.32530551E-01 -1.03959804E-02
  6.45636303E-03  2.57908968E-02  3.19610537E-02  5.14234371E-02 -4.16198727E-02
  2.25344305E-01  6.80077124E-01  2.02614990E-01  3.20192403E-03  8.15175975E-03
  8.17473683E-03  2.14322163E-03 -2.11875354E-03  1.91604747E-02  3.45236974E-02
 -3.91265469E-02 -5.08668135E-02  2.86769776E-02  9.34162658E-04 -4.65229099E-04
 -2.68520943E-03 -9.52692293E-04 -3.36647469E-03 -1.88004881E-04 -2.68533788E-03
 -1.19991786E-02  1.01118566E-01 -3.03463887E-01  1.23623241E-02  5.69839379E-03
 -1.25988996E-02 -2.69165647E-03 -6.59031229E-03  3.82154247E-02  2.60938249E-02
  1.17619687E+00 -2.86388705E-03 -9.08465563E-02  5.39808189E-02  7.42490425E-02
  3.48216064E-02  1.32503839E-01  3.11140003E-01 -1.74035181E+00  7.88342591E-01
 -4.61128237E-03  1.82507342E-03  2.34282808E-04  3.51378407E-03 -7.24333998E-03
  5.33247641E-02  2.58172815E-03 -4.97642606E-03  4.90504275E-02 -2.51699259E-02
 -3.49060410E-03 -1.80881763E-03 -2.86837343E-03 -1.90712530E-03  3.58430216E-03
 -8.94011686E-03 -4.37065542E-03 -5.28018484E-03 -1.20157345E-02  4.31377631E-02
 -1.09317609E-01 -1.11368428E-01  2.04301020E-02  2.50300289E-02 -1.72968187E-02
  6.47320138E-03 -5.64293262E-03  6.50279405E-02  7.92435359E-01  5.83974099E-01
 -2.85783103E-02  7.29660584E-03 -3.76355270E-03 -1.51651417E-03  6.94284461E-04
  3.04871813E-04 -5.84434699E-03  1.47982044E-02  3.54450697E-02  1.37457684E-02
 -2.20901108E-03  5.88194973E-04 -9.36181277E-04 -6.50510160E-03 -4.93003281E-03
 -4.19668470E-04  1.98718588E-03 -6.80658744E-04 -1.92093355E-02 -4.56200724E-02
  1.53429879E-01 -5.07506914E-01  6.26002413E+00  2.07171644E-02  2.55632796E-02
 -1.28306199E-02 -7.84204631E-02 -1.98602524E-02  3.10248504E-02 -1.45873535E+00
 -2.28768168E-01 -2.07430101E-01  6.02184801E-03  1.68630935E-03 -6.38521770E-03
 -4.34071774E-03 -4.83879858E-03 -2.11257026E-02 -4.01683534E-02  4.35053972E-02
  2.38093372E-02  2.92738603E-02 -2.75611760E-04 -5.46301745E-03 -3.63142776E-03
 -6.24105766E-03  6.44430171E-03 -4.23707668E-04  3.96567168E-03  4.86793884E-03
  1.22157932E-02 -4.69599944E-02  1.69774169E-01 -1.85410949E+00 -3.13468406E-02
 -2.51296758E-02  2.55834862E-02 -1.16367196E-01 -9.11912229E-02  6.44416475E-02
 -1.00062176E+00 -7.22935120E-01  1.32336635E+00  2.67913070E-04 -1.87505259E-03
 -4.58727070E-04  5.82592918E-03 -4.56062441E-03 -7.07476443E-03  4.24513594E-03
 -1.63805066E-02 -3.23573397E-02  3.33951454E-02 -1.92174796E-04  4.64025748E-04
  3.26151190E-03  1.32192160E-03 -2.59360682E-03  3.03684175E-03  1.65156532E-03
  8.50747944E-03  2.09219764E-02 -6.49162376E-02  1.38084580E-01 -2.88224249E+00
 -8.74513940E-03 -5.57604754E-02  2.03791042E-02 -7.46379253E-02 -4.82452404E-02
 -3.00303551E-02 -1.42736350E-01 -9.02910274E-01  2.57560696E-01  4.51823337E-03
  3.79049094E-03 -5.17983833E-03 -6.65946467E-03  3.56213940E-03  5.09400910E-02
 -4.33039102E-03 -6.44572104E-03  1.06503136E-02  1.94231593E-02 -3.30721844E-03
 -5.36202293E-06 -1.79038457E-03  1.75354680E-03  3.16192753E-03  2.20930703E-03
  1.29882095E-03 -9.08623104E-03 -2.16334314E-02  7.76496449E-02 -3.79155310E-01
  4.13711061E+00 -1.70141043E-02 -5.43919837E-02 -9.48923408E-03  3.64604136E-02
 -8.79503636E-02  1.78708968E-02  1.26958339E+00  1.31836618E-01  4.37822755E-01
  7.41933171E-03 -5.14152954E-03 -2.90611109E-03 -6.61321002E-03  9.11420837E-04
 -3.85389428E-03  5.43450204E-02  8.82446394E-03  1.51969713E-02 -3.57765930E-04
  2.38464476E-03  2.03360979E-03  1.02845061E-03 -2.77559673E-03 -2.43818588E-03
  1.38278393E-03  1.57839541E-03 -9.41443164E-03  9.18990238E-02 -1.96412254E+00
  1.31475463E-02  3.20745711E-02  6.56731958E-03  1.07060852E-02  1.81493441E-01
 -6.92971238E-01 -1.07632245E-03 -2.40124432E-02  1.21645910E-02  2.09560473E-02
  1.49720964E-01 -1.28256049E+00 -1.44561736E-02 -2.49249927E-02  1.80833114E-02
  1.34799151E-03  1.00933550E-01 -7.95468007E-01 -2.56359210E-02  1.79669396E-03
 -1.04427290E-02  1.78128112E-02  5.03981830E-02  1.17373649E+00 -8.77771796E-03
  5.52011301E-03 -1.55131665E-02 -8.26441401E-03  7.78567362E-02 -2.87773085E-01
 -1.05514906E-02  4.67115396E-03  3.35987211E-03  1.74086655E-02  5.09219198E-02
 -3.83599319E-01  8.30244994E-03 -3.14147464E-03  8.91559357E-03 -3.70237637E-04
  9.00851655E-02 -5.05939451E-01  2.01328120E-02  1.89370143E-04 -2.61970213E-03
 -3.33548339E-03 -1.44327386E-01  1.58098259E+00  3.17905280E-02 -1.96260860E-02
  1.71096977E-02  2.36987362E-02  5.59990371E-02 -1.79815605E-01  5.74864025E-01
 -5.74541804E+00  4.73752370E-03  5.63450467E-02 -7.00240220E-02  8.28867679E-03
 -9.40330409E-03  5.36873191E-02 -4.11188969E-02  1.31445725E-02  5.01237286E-01
  1.90022988E-03 -5.76803003E-04  9.17045582E-04  2.07161777E-03 -3.16972833E-03
 -4.67175157E-02 -1.48665929E-02  7.43681972E-03  6.16586796E-02 -6.08390383E-02
 -7.45474142E-03 -1.72742766E-03  1.72578795E-03  7.45523550E-03 -4.45088313E-03
 -2.58960297E-03 -3.45053605E-03 -8.26430821E-04 -1.23979359E-01  1.42918054E+00
 -2.97954486E-02  5.15424842E-03  2.27315359E-02  1.22049216E-02  2.83699016E-02
 -5.87383800E-02  9.58735459E-02 -3.58516591E+00 -1.11173566E-02 -1.67543883E-02
  4.71797195E-02 -4.31337503E-02 -4.31533868E-02  7.03171847E-02 -8.04061211E-01
 -4.21081181E-01 -7.92825829E-01  4.40634186E-04 -3.21332036E-04  5.88367093E-03
  8.16746476E-03  3.50648744E-03 -1.15222108E-02  4.49376395E-03 -2.10479504E-02
 -2.26927087E-02 -8.65573690E-05 -3.52649645E-04 -5.17596280E-04  3.94967125E-04
  2.73488529E-03 -1.53763754E-03  9.38882204E-05 -9.14521992E-04 -2.81518893E-02
 -6.36824044E-02  9.06185170E-02  3.84856038E-01  6.87204927E+00 -4.56756909E-02
  6.19859823E-02 -5.94786582E-02  6.80260761E-02 -2.78324276E-01  2.18619263E-01
  7.35020713E-01 -5.91993500E-01 -7.38688817E-01  3.56966779E-03 -3.20869149E-03
  3.33753348E-03  3.82644672E-03  2.13161223E-03 -5.90589915E-02  1.08065703E-01
  7.88855590E-02  6.87616961E-02 -4.37013439E-02 -6.93261100E-03 -1.54792485E-03
 -8.55967624E-03 -5.94619049E-03 -1.33561862E-03  8.93862732E-03  1.01491209E-03
  1.37535379E-02  3.30804759E-02 -1.20284925E-01  4.13316142E-01 -3.75155486E+00
 -6.82588663E-02  3.25652153E-02 -1.20937068E-02  2.33867549E-02  1.42618663E-02
  2.92122891E-02  1.36361182E-01  8.75915945E-01 -1.68511166E-01 -4.12488956E-03
  5.68142185E-03 -2.17378933E-03 -2.52659165E-03  6.20730769E-03  2.98245802E-02
  5.98532217E-02 -3.69628799E-02  3.31670788E-03 -2.54767472E-02 -1.91671167E-03
  2.82704266E-03  1.30976249E-04  4.43401482E-03 -3.70271853E-03  2.02617959E-03
 -4.42011984E-03  1.32310687E-02  3.13497118E-02 -3.56501368E-02 -2.82025063E-01
 -3.78851451E+00  7.64575007E-03  9.60021232E-03  1.07307776E-02  2.63326117E-01
 -8.58019026E-02  1.38129152E-01  1.28701664E+00  2.26083009E-01  7.18195912E-01
  2.43525907E-03  1.75790340E-04 -1.60324214E-03 -4.09061192E-04 -4.48925813E-04
 -1.46468574E-02 -1.06498221E-01  4.17138744E-02 -2.56948395E-02  3.10804206E-02
 -3.66147624E-03  5.52050221E-03 -3.09874991E-03  5.37222477E-03 -1.72981496E-03
 -7.95298301E-04 -1.05453762E-03 -1.27833424E-02 -2.86148663E-02  3.89659252E-02
  1.08017419E-01  3.36796211E+00  1.48824918E-02 -3.41621534E-02  8.61002178E-02
 -1.01921542E-01  1.10356519E-01  9.10936605E-02  1.90043738E-01 -2.08145532E-01
  1.44089371E+00  6.59447763E-03  4.03365130E-03 -2.20544513E-03 -4.43235765E-03
 -9.97293425E-04  5.52471689E-02 -1.68604511E-02  1.02246124E-03  1.62805476E-02
  3.76574290E-02 -2.85582027E-03  1.27406588E-03 -7.90825354E-04  1.13005841E-03
  1.54859561E-03  7.98785424E-03  7.21129000E-04  9.40684851E-03  2.19193134E-02
 -4.12708578E-02  4.71337241E-02 -2.71640594E+00  3.92647852E-03 -3.50484212E-02
  3.50066162E-02 -6.93542425E-02 -1.03163139E-01 -4.00926852E-02 -5.78220477E-01
 -1.13542728E+00  3.59326926E-01  1.74629773E-03  2.78413966E-03  1.86793843E-03
 -6.36083427E-03  1.29553264E-02  5.37100586E-02 -1.22806007E-02 -1.31036421E-02
 -2.21446013E-03 -5.44604584E-02 -2.00881516E-03 -2.37954471E-04  4.01504167E-03
 -1.57219497E-03 -3.73608648E-03  1.78968815E-03 -9.11440543E-05 -7.88245382E-03
 -4.71713582E-02  2.34771444E-01 -9.80228341E-03 -6.35132405E-03 -2.06843860E-03
 -1.06369743E-02  2.86540525E-01 -2.62131618E+00 -7.39242226E-03 -5.15163983E-02
  4.21936661E-02  1.28347481E-02  4.56550908E-02  3.80509213E-01  3.59471069E-03
  7.81591051E-03 -2.49293181E-03 -5.36646758E-03 -1.83788499E-01  1.46835600E+00
  2.90070316E-02 -6.70080374E-03  2.67851521E-02  7.41220971E-03 -6.83407838E-02
  8.20076984E-01 -8.02092304E-03  6.76455075E-03 -1.42367867E-02  3.87511593E-03
  1.39842007E-01 -1.39238528E+00 -2.17158943E-02  2.64196654E-02  1.45744199E-03
 -2.70298095E-03 -7.19666920E-02  9.74829773E-01 -3.03082365E-03 -7.91762002E-03
 -2.06837706E-02 -7.08761931E-03  3.16766432E-03 -1.76173727E-01  7.05419490E-04
 -1.04571545E-02 -2.82780116E-03 -4.58272131E-03 -4.38068004E-02  3.50802330E-02
  6.61247804E-03  4.45268494E-03 -1.39276746E-03 -6.12767656E-03 -1.46133271E-02
  4.39029884E-02 -1.84572317E-01  4.24081385E+00 -3.13251533E-02  2.38025397E-02
  1.26833085E-02  3.60151091E-02  8.10929957E-03 -6.78284897E-02 -4.94571028E-01
  5.93346095E-01 -1.02181886E+00 -1.35876304E-03  1.96287428E-03  7.17414514E-03
  3.90507321E-03 -9.55030709E-04  2.91069937E-03  2.13545910E-02 -2.14170723E-02
 -2.82445141E-03  5.11261420E-03  2.12951099E-03  2.06539886E-03  4.33894968E-04
 -3.86277050E-03  7.41214001E-04  1.23535364E-03 -9.07341189E-04  7.41017030E-03
  6.97771758E-02 -9.49651784E-01  1.71857576E-02  2.07562791E-03 -1.21908141E-02
  1.32617351E-02  3.21883368E-02 -6.30382598E-02  2.67944325E-01 -7.51866685E+00
 -4.33423713E-02 -8.36279510E-02 -1.37251345E-02 -4.33904723E-02  1.60755812E-02
 -1.02594933E-01 -1.45749566E+00 -3.42966015E+00 -6.92880012E-01  3.40289275E-03
  1.45468391E-03 -4.96240731E-03 -1.48108633E-03 -1.93774304E-04  3.32583446E-02
 -6.51788133E-03 -4.12087048E-02  7.47555982E-02 -5.73903664E-02  4.88527853E-04
 -2.91434711E-03 -6.69400771E-03  3.05360467E-03 -5.41805012E-04 -4.76425449E-03
 -6.60290254E-03  3.25205047E-03  8.04840536E-03 -2.44264020E-02  5.50624932E-03
 -4.94644460E-01 -2.46929468E-02 -2.44911011E-02  3.01686544E-02  6.78520239E-03
  2.60673028E-03 -1.86984541E-02  9.12392802E-02 -3.49787552E-01  1.00171634E+00
  7.96191652E-03 -3.54149953E-03  3.13795388E-03 -6.95592572E-04  1.53092415E-03
 -4.05731607E-03 -3.78303118E-02  1.00244049E-03 -7.27872851E-03 -1.18609824E-02
  1.49882130E-03 -1.02024776E-03 -2.53358368E-04 -8.92868734E-04  2.28071670E-03
 -1.73102588E-03  3.60371461E-05 -3.27501782E-03 -7.60614031E-03  1.75285682E-02
 -5.95313421E-02  5.07693030E-01 -3.79858478E-02  1.46008294E-02  2.07942451E-03
 -7.02818094E-02  5.15944264E-02  7.41548751E-02 -8.56628342E-01  2.93307377E-01
 -1.54200113E-03  3.79780276E-03  8.35937082E-03 -6.14868769E-03 -4.61074642E-03
 -9.08493351E-04 -1.90454882E-02 -9.30099082E-03  1.74775155E-02  3.01398631E-02
 -1.75470236E-02 -3.16721809E-03 -1.14739629E-03 -1.03268033E-03  5.19575104E-04
  3.39504308E-04  9.84286826E-04  3.31998690E-03  7.88451528E-03  1.96658859E-02
 -5.38760399E-02  1.34997865E-01 -5.34333839E+00 -3.40831532E-02 -2.30609700E-03
  4.52048814E-02 -1.20779249E-01  8.19369538E-02  2.18528448E-02  3.37974693E-01
  1.31517763E+00  6.14526965E-02 -2.15649803E-03 -5.62513586E-03 -3.86618207E-03
  2.47832583E-03 -1.06608990E-03  1.49710188E-02  4.46939740E-02  1.40892955E-02
  1.23854489E-02 -2.14221089E-02 -1.56516010E-03 -7.66704128E-04 -3.66663263E-03
  1.05238099E-03 -1.62734202E-03 -4.54131435E-03  5.93803124E-04  3.02682201E-03
  7.44912949E-03 -2.00026630E-02 -8.20279792E-02  2.74941038E+00 -3.78363938E-02
  4.08346719E-02 -2.16092251E-02 -3.80315249E-02 -1.94878628E-02  5.95700704E-02
 -1.50858065E+00  9.89395943E-01  5.12737345E-01  3.50885973E-05  1.00198223E-02
 -7.51278591E-03 -8.07127137E-03 -4.13571746E-03 -8.62841781E-02  4.07532301E-03
  4.20522561E-02 -1.06546066E-02 -6.49147592E-02  5.64413501E-03  6.73238072E-04
  8.04928791E-06 -2.68222999E-03 -2.86533876E-03 -6.51486866E-03 -3.46907516E-04
  4.57837033E-03  1.12262618E-02 -4.23657478E-02  7.57636625E-02  2.25255806E+00
  6.00583849E-02 -9.95984432E-03 -8.70841256E-02  6.03106813E-02 -3.45871438E-02
  6.99431867E-02  1.88292675E+00  2.58743256E-01 -1.32326158E+00  3.73371929E-03
 -9.46177212E-03  1.69583949E-03 -5.66762038E-04  3.17534383E-03 -5.86350343E-02
 -6.32433916E-02  5.13172536E-03  4.86077146E-02  5.22747963E-02  2.61614169E-03
  3.07462937E-03 -2.69798694E-03  7.11505856E-03  4.32928673E-03 -1.81096280E-03
 -1.58491535E-03 -4.61564776E-03  1.62494069E-01 -1.76973741E+00  9.49495590E-03
  2.81303668E-02  5.42086404E-03 -1.34221525E-02 -2.89840260E-02  8.62051578E-01
  5.71954940E-03  2.08137924E-03 -9.32773126E-03  8.10156520E-03  5.25172304E-02
 -2.23054697E-01 -1.02063464E-02 -1.14795809E-03  6.51867077E-03  1.42488226E-02
  6.10648932E-02  6.07211154E-01 -4.09123249E-03 -5.30923672E-03  6.10323042E-03
  7.28243531E-03  1.64308176E-01 -7.81147711E-01 -5.81870056E-03 -1.63072521E-03
  2.50951890E-02  2.16290830E-02 -9.21266886E-02  1.29051635E+00  1.11544325E-02
 -2.27511537E-02  1.41271475E-02  2.00333823E-03  1.02110538E-01 -1.48421594E+00
  1.11401848E-02 -5.89822629E-03  2.47061655E-02  1.13499578E-02 -1.19002216E-01
  1.95935378E+00 -2.51116795E-02 -7.82611189E-03  2.50149315E-02  5.92661340E-03
  1.35699232E-01 -9.86981612E-01 -1.68872855E-02  9.66497268E-03 -2.64720945E-02
 -1.69973456E-02 -3.93286329E-02  1.02964211E-01 -2.86175694E-01  8.50453775E+00
  4.88139785E-03 -3.29626623E-02  2.42323661E-02 -2.14283752E-02  4.26232700E-02
 -1.35206317E-01  6.85745588E-02  8.83126525E-01 -2.52406886E+00 -1.77026368E-02
 -2.90711196E-03  5.99210986E-03  1.01598716E-03 -2.49099790E-03  5.58661100E-02
  1.72234940E-02 -2.72829173E-02 -5.54735755E-02  3.45770969E-02  3.95351995E-03
  6.66358725E-04 -1.04378912E-03 -5.00433844E-03  4.28454932E-03  2.78592906E-03
  2.14708113E-03  1.86992163E-03  9.12029948E-02 -8.54580384E-01  1.12555375E-02
  6.24651928E-04 -2.43828624E-02  2.79625530E-03  7.71547873E-03 -3.21206977E-02
  3.77137493E-01 -3.33318362E+00 -3.05444196E-02 -2.45496923E-02 -6.04409549E-02
 -4.07118809E-02  3.31065398E-02 -1.78076250E-01 -8.88608989E-01 -2.94818725E+00
 -8.47665320E-02 -1.81903296E-03 -8.01628541E-03 -6.07913318E-03  1.16368884E-03
  1.14899307E-03  3.50618832E-02 -2.22282736E-02 -4.42565768E-02  7.93169421E-02
 -4.01682396E-02  1.20941815E-03 -1.15162767E-03 -4.16334582E-03 -1.37062804E-03
 -2.75869399E-03 -1.38587164E-03 -1.00387792E-04 -9.27959434E-03 -2.20482251E-02
  7.92924748E-02 -1.91450958E-01 -3.99804145E+00 -3.58744608E-02 -1.07269612E-03
 -1.96499962E-02 -1.78811203E-01  1.88198697E-02  6.33027831E-02 -1.08486544E+00
  8.57900935E-01 -9.72655083E-01  5.69597540E-03  3.04727593E-03 -5.07493973E-03
  7.30234678E-04 -2.92159647E-03  1.55648567E-02  4.77023555E-02  3.64588449E-02
  1.15640434E-02 -4.32435663E-03 -1.31672785E-03  2.35702695E-03 -4.08283646E-03
 -1.78930438E-03 -8.61466915E-04  2.57736880E-03  3.31790933E-03 -3.94306940E-04
 -6.26645185E-04 -7.48146948E-03  8.32065622E-02 -7.22486592E+00  6.80989289E-03
 -4.03040403E-02  3.40103691E-02  2.28743867E-02  1.47807112E-02 -4.55065136E-02
  2.36159215E+00 -6.10586488E-01  4.70466675E-01  1.10697116E-03 -8.78348260E-03
 -4.30782925E-03  4.49436322E-03 -3.17765144E-03  2.01808305E-02 -6.48407319E-02
  4.84672772E-02 -3.95086469E-02  5.56770961E-02  4.86375323E-03 -5.58074176E-03
  1.61458924E-03  3.25626410E-03 -5.25420775E-03 -9.63484288E-04  1.97952919E-03
 -3.16719083E-02 -7.49762789E-02  1.83350762E-01 -7.91164388E-01  1.44131881E+01
  9.17806838E-03 -2.05213432E-02  9.83723191E-02 -4.53741431E-02 -7.97748322E-02
  2.04356318E-01 -3.36100969E-01 -2.91394999E+00 -2.61138532E+00 -2.34334876E-03
 -4.86035614E-04 -1.64200585E-03  7.86846292E-03 -3.42530416E-03 -9.76095185E-03
  9.72403396E-03 -2.51064716E-02 -3.64532165E-02  3.75440270E-02 -3.08592383E-03
 -7.39256820E-04  4.54131730E-03 -6.27530344E-03  2.54699415E-03  1.70443877E-03
  9.90569494E-04 -4.11596918E-03 -1.12456564E-02  7.89596128E-02 -3.68659891E-01
  3.91981431E+00 -5.82066001E-02 -2.05457916E-02  6.52469729E-05 -6.93246121E-02
 -1.20044907E-01 -1.24493338E-01 -4.99816690E-01  1.11843673E+00  8.01440030E-01
 -5.54148378E-03  6.26786285E-04 -1.87829842E-03  1.78782118E-03 -3.32544073E-03
  4.84287794E-02  3.26507388E-02 -2.52134936E-02  1.38957041E-02  2.05629908E-02
 -2.30181609E-04 -2.69999934E-04  6.18344602E-04 -8.70532266E-05 -9.81378294E-04
  2.20793666E-03  2.53226424E-03  1.11575176E-02  2.60603197E-02 -6.81901421E-02
  1.97416731E-01  5.66156829E-01  3.79877035E-03 -2.30276518E-02 -1.92569096E-02
 -3.12074165E-02 -4.57231257E-02 -1.18192739E-02  3.85585084E-01 -1.75230874E-01
 -3.09437299E-01 -6.27253551E-03  2.28337051E-03 -1.26414269E-03 -3.03763080E-04
  2.76463137E-03  3.74873789E-02 -4.12496214E-02  8.05877624E-04  6.21979263E-03
  1.01428432E-02 -3.23045849E-03 -2.15268666E-04 -1.49535757E-03  2.65751765E-03
  2.56239837E-03  1.40780207E-03 -1.10236237E-04 -2.16267181E-02 -1.26830770E-02
 -1.96358561E+00  2.41251271E-03  1.64257224E-02  6.93057198E-03  1.09395140E-02
  1.50393022E-01 -3.94717043E-01 -7.12128405E-03 -2.12124500E-02  7.68142568E-03
  8.04371271E-03  6.06093209E-02  1.70080301E+00  1.53700904E-03  6.03893390E-03
 -1.68407225E-02 -1.44198807E-02  1.11550490E-01 -7.49530242E-01 -1.43445110E-02
 -2.28592514E-03 -1.60063714E-02 -6.69963228E-03 -9.33980852E-02 -1.83149272E-01
 -4.71559084E-03  3.52225631E-03 -3.87071033E-03  2.31676006E-03  1.05237088E-02
  5.85957270E-02 -5.25257377E-03  3.11056519E-03 -1.91045055E-03 -1.35680976E-02
 -7.73322796E-02 -1.31428727E-01 -4.72513171E-03  5.52001725E-04 -6.95095580E-03
  2.56645142E-03 -4.95380139E-02  6.00658265E-01 -1.38369727E-02 -1.01041946E-02
  2.57010528E-03 -7.62503459E-03 -1.14435843E-01  1.95851042E+00  2.08137207E-02
 -2.85309614E-02  6.29300680E-03  9.15185797E-03  2.09853705E-02 -2.29129755E-02
 -7.67439250E-02 -3.76360412E+00 -1.11809526E-01 -2.25513232E-02  1.06022701E-02
 -3.19596377E-02 -2.21713110E-01  2.57037158E-02 -2.37616452E+00 -1.29097410E+00
  4.52930503E-01 -1.40818116E-02 -1.83163767E-03 -1.25170806E-02 -9.55568514E-03
  6.76062972E-03  2.30381570E-02  1.15663609E-01  2.49635561E-02  9.01776751E-03
 -4.34539183E-02 -5.04211590E-03  8.14489016E-04 -2.49742830E-03 -7.04749999E-03
 -2.66047130E-03  3.82329058E-03 -4.20292543E-03 -1.04739254E-02  1.41898253E-01
 -1.38842629E+00  1.89855643E-02 -1.88756716E-02 -2.19240315E-02  1.00790504E-02
  2.35904512E-02 -3.54308064E-02  1.06780041E-01 -4.11573296E+00  7.32684379E-04
 -4.96918549E-02  1.83265668E-02  4.68232589E-02 -5.47657880E-02  2.51301456E-02
 -7.46450045E-01 -2.13600686E+00  2.57370428E-01 -6.56281398E-03 -1.79425448E-04
 -6.18311083E-03  5.13702413E-03  1.86501311E-03  5.21069668E-02 -2.18030196E-02
 -1.45382369E-02  4.21420955E-02 -1.48836322E-02  4.20221805E-04 -3.65159259E-04
  1.15522297E-04 -1.08699211E-03 -1.71814173E-03 -5.98948863E-03 -2.15964092E-03
 -4.87078853E-03 -1.19300305E-02  5.70395227E-02 -2.91163414E-01 -3.27549143E+00
 -3.24172290E-02 -2.30384327E-02  1.90420665E-02 -1.15720116E-01  1.08491935E-01
 -3.21070588E-02 -5.96269868E-01  3.82893269E-01 -8.31539405E-01  3.12221415E-03
 -3.06175348E-03 -4.39543947E-03 -2.21936497E-04 -3.66965418E-04  1.86915105E-02
 -1.64313076E-02  1.32638364E-02 -9.08211527E-03  2.88358547E-03  2.03065295E-03
  1.76678175E-03  5.26877593E-04  1.30126816E-03  1.24634551E-03 -5.12271627E-05
 -9.47378348E-04  6.56450615E-03  1.50835952E-02 -2.59688216E-02  1.35284966E-01
 -4.02113642E+00 -2.50167104E-02  4.32406972E-02 -3.44260415E-02  5.27811293E-02
 -1.35482259E-02  2.05084375E-02  1.57870964E+00  8.76205583E-01 -2.75755612E-01
 -1.93514225E-03  8.81801145E-04  1.97972069E-03  1.20886031E-02  5.50237261E-03
  1.34740211E-02  5.90024939E-02  1.67833100E-02 -3.20630091E-03 -2.63875133E-02
 -2.95624030E-03  3.29606821E-04 -4.40069274E-03 -1.46451043E-03  2.60721809E-04
  4.77379739E-03 -3.41181059E-03 -1.16197570E-02 -2.68615044E-02  1.83049339E-02
  6.49616785E-02  7.29549170E+00  3.21665150E-03 -3.53679152E-02  4.19527487E-02
 -2.27602193E-02 -9.87852438E-02 -3.84500154E-02 -1.18486689E+00 -1.05889432E+00
 -9.60382556E-01  3.05606956E-03 -1.64883007E-04  2.29293499E-03  2.16740228E-03
 -6.61063879E-03 -1.51989723E-02  1.28409438E-02 -1.10821540E-02  2.42429026E-02
  1.29003110E-02  7.24030993E-04  1.02436255E-04  9.45058889E-04 -5.02768781E-03
  4.13685666E-03 -1.43730790E-04  1.97438376E-04 -6.57500758E-03 -1.51481821E-02
  2.90778594E-02 -1.32726953E-03  3.59659726E+00 -6.76348576E-02  4.44201455E-02
 -2.70536449E-02 -4.16712184E-02 -1.36960101E-02  6.05406683E-02 -1.11756164E+00
  1.49523940E+00 -2.37661232E-02 -3.86450559E-03 -1.36800540E-03 -3.40474472E-03
 -5.06099391E-03 -6.16328559E-03 -1.72688563E-02 -3.73470030E-03  1.04266312E-02
 -1.12622415E-02 -2.26687165E-02  2.71547045E-03 -2.99430616E-03  1.42487089E-03
 -2.22925891E-03 -2.65873528E-03 -2.66962903E-03 -4.22269115E-04 -4.43107022E-03
 -9.43192015E-03 -9.19273714E-04 -3.33948484E-03  2.68356844E+00 -4.23675910E-02
 -7.49491746E-02  1.00285053E-01  7.79554529E-02 -6.93864214E-02 -6.57258645E-02
  6.50766210E-01 -7.64753999E-01  2.31537326E+00  5.70392991E-03 -2.57237076E-03
  2.52133575E-03 -7.82825562E-03  6.36953850E-03  5.41643398E-02  1.02267075E-01
 -9.91691912E-04 -2.33017432E-02 -2.07399375E-02 -6.95233880E-03 -4.66666684E-03
  1.88669839E-03 -9.04654791E-03 -3.13048940E-03  3.61831015E-03  2.69360364E-03
 -9.49744317E-03  4.66117524E-02 -1.09949975E+00  4.56643474E-03  1.15370759E-02
  8.30592342E-03  1.20929513E-02  4.55804552E-03  2.46561022E-01 -3.59843094E-03
  9.72557847E-05 -7.86478440E-03 -9.82567723E-03  1.03114905E-01 -4.96861240E-01
 -6.34598821E-04 -1.28187403E-02  9.95644421E-03  6.76244896E-03 -1.10254697E-01
  7.55541737E-01  2.28223333E-02 -6.52607924E-04  8.28715089E-03 -1.73105306E-03
  9.41315824E-03 -1.23479416E+00 -3.06884046E-03 -3.00948449E-04  1.79165175E-02
  1.46636863E-02 -3.50829549E-02  1.22416076E+00  8.98574840E-03 -1.30411598E-02
  3.46312688E-03  5.58436589E-03 -1.40580486E-01  2.00277893E+00 -1.80492283E-04
 -1.62157101E-03 -3.74213660E-02  5.27061260E-05  1.87001363E-01 -1.86771773E+00
  3.68967384E-02 -1.21233612E-03 -1.82946428E-02 -7.54742962E-03  1.62811101E-01
 -2.59803513E+00 -3.98575645E-02  1.54450600E-02 -1.80673652E-02  7.08103158E-03
  1.61036298E-02 -2.36973511E-03 -9.72793327E-02 -1.36200811E+00  1.28072250E-01
 -6.44611615E-02  2.49319265E-02 -6.53365540E-02 -5.22737715E-02  5.69778218E-02
  2.35970910E+00 -1.86928977E+00  1.96802423E-01 -4.68001923E-03 -3.33792172E-03
 -2.84794235E-03 -6.45989535E-03  3.94574342E-03  1.63117553E-02 -1.15301610E-01
  5.73421778E-02  2.83656967E-02  5.09782266E-02  8.37637794E-04 -1.36675228E-03
  5.86487964E-05 -1.85897784E-04  7.80311481E-03 -2.76553890E-03  9.16204235E-03
 -1.27601753E-02 -1.19331301E-01  2.12373762E+00 -3.02461126E-02 -1.09379052E-04
  1.61065595E-02 -1.11110828E-02 -2.65667482E-02  6.29881172E-02 -2.16452102E-01
  6.79048045E+00 -3.31974083E-02 -5.20411718E-03  6.57695991E-02 -2.16299816E-02
  1.02275873E-01  1.27221634E-01  1.11455018E+00  1.14559780E+00  1.17835744E+00
 -7.96423250E-03 -4.80460014E-03 -9.33305244E-03 -1.01175491E-03  1.38775022E-03
  1.73030586E-02  2.52938859E-02  2.84504054E-02  1.51235805E-02  3.88711247E-02
  1.30847943E-03  1.66555215E-03  1.68166917E-03 -7.86389039E-04  3.24810692E-05
 -4.32805202E-03 -1.63943738E-03 -1.57849235E-02 -3.58934787E-02  5.94175495E-02
  4.12855375E-02  4.57957071E+00 -4.81427665E-03  1.77485551E-02  3.60987169E-03
 -2.96106769E-04 -4.66106019E-02  5.47371452E-02  4.04512762E-01 -7.36509191E-01
 -7.63754279E-01  3.55467243E-03 -2.28806104E-03  3.86021554E-03 -5.37877402E-04
 -5.50766350E-03 -2.63183503E-03 -2.04587527E-03 -1.92969942E-02 -5.18588373E-03
 -1.69077049E-02 -6.95565474E-04  5.61284484E-04 -8.67846113E-04 -2.25127032E-03
  3.68951358E-05 -1.75880718E-03  9.10385755E-04  9.65759509E-05  1.67002571E-05
  2.24252527E-02 -1.16237426E-01  2.98526835E+00  5.14264762E-02  2.33425678E-02
  1.55359635E-01 -8.12245629E-02  1.43721120E-01  3.61474929E-02  1.80127585E-01
 -7.79057220E-01  2.67935527E+00  9.31633022E-04  7.27916253E-03  2.44790490E-03
 -5.65616055E-03  1.02685684E-02  2.33024541E-03 -7.92027773E-02 -3.86832922E-02
 -3.78383240E-02  4.46713795E-02  5.39258941E-03 -2.74774292E-03  5.11156309E-03
 -4.83255285E-03  4.99463465E-03 -9.13145083E-03  1.98693467E-03  1.95723930E-02
  4.58210678E-02 -9.28740348E-02  1.16621064E-01 -5.06887499E+00 -5.79454347E-02
 -3.00435331E-02 -1.73006431E-02 -4.45348468E-02 -2.82772948E-02 -2.12582147E-03
 -8.19914213E-01  9.95334200E-01  8.59503759E-01 -5.78625910E-05  2.21013369E-03
  3.35304346E-03  2.07576700E-03 -2.79670079E-03  2.12708726E-02  1.27646911E-02
 -1.20517085E-02  1.07805152E-02  5.02244868E-03 -1.10164353E-03 -2.73521726E-03
 -1.86739790E-03  2.54378611E-03 -1.19218617E-03  6.60407996E-04  1.61487683E-03
 -6.49508147E-03 -1.37567530E-02 -2.66443780E-02  2.76088614E-01 -2.81822673E+00
 -4.95270410E-02  1.16892472E-01  1.74696999E-02  5.48998341E-02  4.43669755E-02
  5.47570983E-02 -2.79841638E-01  1.96921341E+00 -1.03351500E+00  8.44810702E-04
 -1.13427657E-03 -6.24276140E-03  1.01285401E-03 -1.25557060E-02 -3.45599038E-02
 -2.48210109E-03  1.70422331E-03 -4.16587958E-02 -5.48019537E-02 -4.01652253E-03
 -2.86272900E-03  5.02263476E-03 -1.55599816E-03  3.79625264E-04 -8.25220565E-03
 -4.12528471E-03  1.08670164E-02  2.53097392E-02 -7.18263386E-02  2.15840133E-01
 -3.81168950E+00 -1.70768824E-02 -4.12487504E-02  5.10772613E-04  7.49312965E-03
 -4.71324601E-02 -3.09261055E-02 -1.86416514E+00 -5.86912002E-01  3.07095314E-01
 -7.20570549E-03  6.51893085E-03 -3.03020352E-03  3.47859479E-03  3.65462050E-04
  8.76499810E-03 -1.78452726E-02 -8.01537541E-03 -2.80134508E-03  7.09602966E-03
 -1.49311950E-03 -2.08366848E-03 -7.89176380E-04  6.93560799E-04 -1.55770219E-03
 -3.00007600E-04 -7.30860669E-04  1.76216413E-02  7.83411939E-02 -3.14406760E-01
  1.44792412E-03  1.33736154E-02  1.36724846E-02 -1.05662701E-02 -4.73611550E-02
 -1.23188290E+00 -2.25094080E-03 -8.07001453E-03  8.12392381E-03 -2.02302040E-03
 -1.12836122E-01  1.57241606E+00  2.06284679E-03  2.51365336E-02 -1.18200143E-02
  8.52060557E-03  2.10568025E-01 -2.79098103E+00 -3.78742112E-02  2.42029867E-02
 -2.39437266E-02  1.82072702E-02  5.17436083E-02 -4.92875067E-01  4.73283528E-03
  6.76039855E-03  4.94323743E-03  2.26455689E-02 -6.58752484E-02  2.63640185E+00
  2.42481501E-02 -3.17213199E-02  7.83431928E-03 -5.90901352E-03  2.20535863E-02
  7.63148262E-01 -6.21650158E-03  2.36252366E-03 -8.17962150E-03  1.66651864E-03
 -7.04720817E-02 -5.01516684E-01 -1.00157908E-02 -2.76828250E-03 -6.86541574E-03
 -1.06909314E-02  1.96121334E-02 -3.11416093E-01 -4.76021977E-03  7.04536271E-03
  1.65050060E-03  6.22775853E-03  1.46324058E-02 -9.05276002E-03 -5.33523755E-02
 -1.71725823E+00  9.67116938E-03  3.46835961E-02  7.91073291E-02  3.86440080E-02
  1.27933423E-01  1.29030394E-01  2.60706118E-01  7.79484257E-01  1.60753962E+00
  8.15410215E-03  2.43222841E-03  6.11572832E-03 -2.11460072E-03  2.51975142E-03
 -3.12783701E-02  8.39207644E-03 -2.32299188E-02 -9.73336471E-03 -1.16972359E-03
  6.35253058E-03  2.26593859E-03  2.90791995E-03 -2.51369859E-03  1.37509281E-03
  3.32467768E-03  1.10058370E-03 -8.88305659E-03  4.08950561E-02 -5.47573412E-01
  1.37611767E-02  3.67560328E-03  1.15299439E-03  8.62826999E-04  2.48355409E-03
 -4.94221559E-03  1.76950485E-01 -2.89015435E+00 -2.71124624E-02  8.24876749E-04
 -3.14375029E-02 -4.23306625E-02  2.55683957E-02 -5.51542791E-02 -7.07334088E-02
 -1.61046122E+00 -1.30508002E+00  6.99318120E-03 -9.90173685E-04  1.30383571E-02
 -6.70483004E-03 -4.29472920E-03 -3.57312044E-03 -2.36889368E-02 -3.10059796E-02
  1.53575181E-02  1.75463112E-02 -3.70904318E-03 -3.68439962E-04 -2.49425791E-03
 -7.65794960E-04 -2.71069381E-03  8.52261936E-04 -1.98274784E-03  2.75144389E-04
  9.94616539E-04 -2.19548127E-03  6.25334187E-02  1.08166921E+00  4.90509650E-02
  5.40929195E-02 -4.30483621E-02  1.64013259E-01 -5.16570915E-02  1.11334199E-01
  8.70424350E-01  2.84705587E-01 -4.86214362E-01 -1.65171193E-03 -1.05126253E-03
  2.26978954E-03 -3.83461752E-04  1.24322920E-02 -1.31384940E-02  5.87203302E-02
  2.96585851E-02  7.61323921E-02 -4.52563445E-02 -6.59132972E-03 -4.68951364E-04
 -5.32066646E-03 -1.07333437E-03  2.36182150E-03  2.36555834E-03  9.21032929E-04
  2.83755888E-03  7.14782666E-03 -4.43859592E-02  2.09851800E-01 -8.91065453E-01
  1.75043620E-02 -1.23646865E-01  1.66083622E-02 -4.17229744E-02 -6.13178509E-02
 -1.01092115E-01  6.67842366E-01 -1.34902530E+00  1.32753252E+00  2.03436338E-03
 -6.56860373E-03 -4.94720117E-03 -1.43402927E-03 -1.16029667E-04  1.05041656E-02
 -4.82565488E-02 -2.31620676E-02 -5.34074717E-02  1.64969048E-02  5.10415405E-03
 -8.15777267E-04  3.26480076E-03  2.01699925E-03 -1.97570487E-03 -1.38561470E-03
  1.50470152E-03  3.09976560E-03  7.85073347E-03 -3.51164006E-03 -1.34715733E-01
 -2.24368249E+00  5.83166240E-02  3.70120583E-02  4.56274315E-04  1.75318410E-01
 -5.30687056E-02  9.88722395E-02  2.05193269E-01  1.12630112E+00 -3.53211770E-01
 -6.61569642E-03 -1.04962826E-03 -2.53762096E-03 -9.00284223E-03 -2.98614556E-03
  1.14654570E-02 -2.61832740E-02  2.10163651E-02 -1.27837141E-02  4.17653742E-02
 -4.36643835E-04  7.93694342E-04 -6.37271113E-05  3.74648243E-03 -2.75232678E-03
 -9.29990327E-04 -4.73933371E-03  1.46346912E-03  3.03975693E-03  3.60723596E-02
 -2.54820406E-01  1.75661386E+00 -1.74817460E-02  2.28194867E-02 -1.32250515E-01
  5.31559194E-02 -4.57055941E-02  9.47576572E-03 -8.93617478E-01  1.04940800E+00
 -1.39816451E+00 -4.51328910E-03  6.65626646E-03  6.73316900E-03 -8.05483398E-04
  7.47900144E-03 -8.34000373E-02 -1.49979703E-02  2.37390571E-02  2.18504097E-04
 -3.42845945E-02  1.38533167E-02  2.96104684E-03 -3.85126857E-03 -9.31840282E-04
 -4.12633314E-03 -1.16726005E-03 -2.21537354E-03  2.96741177E-03  7.61894860E-03
 -5.66668945E-02  3.02602523E-01  1.79350539E-01  4.85893850E-03  7.76642035E-02
  8.08353787E-02  9.16546807E-02  8.98565935E-02  2.60585593E-02 -1.04433907E-01
  1.01387495E-01  1.55865973E+00  7.97661225E-03  2.30876056E-03 -3.41374179E-04
  1.20831217E-03 -3.83871073E-03  4.93532378E-02  3.27087945E-02 -1.90978714E-03
 -3.07145519E-03 -7.53782764E-03 -5.07742956E-03 -1.70108074E-03  3.65832941E-04
 -4.27456940E-04  6.60219807E-04 -6.02627853E-04  1.73763270E-03  5.92425392E-03
  8.11065615E-03 -6.85166066E-01  7.77492748E-03  2.47500222E-03 -1.20952367E-02
  4.07500732E-03  1.97727200E-01 -1.32320503E+00  5.93200092E-03 -2.23623300E-02
  2.56999140E-02  6.73835926E-03 -9.85435417E-02  2.03600975E+00  8.40348651E-03
  2.29789817E-02 -2.18339184E-02 -8.79499151E-03  6.46870108E-02 -1.39949189E+00
 -1.60908000E-02 -3.12682922E-03 -1.49971477E-02 -1.00905388E-02  2.28368174E-01
 -2.65479740E+00  3.04411014E-03 -1.79843154E-02  5.01567219E-02 -2.00578365E-02
 -1.46616556E-01  9.54685516E-01  7.08028651E-03 -1.54443664E-02  2.12314585E-03
  2.02495224E-02 -2.28800835E-02  1.71268395E+00 -5.59584327E-03  2.14559758E-03
 -2.50340540E-02 -4.45796587E-03  5.46836065E-03 -7.51068526E-01  7.58154005E-03
  8.21419951E-03  3.10441398E-03  2.51288546E-02 -3.65615551E-02  6.04876488E-01
  1.36539055E-02 -6.04912046E-03  1.88924051E-03 -1.00394024E-03 -2.25613371E-03
 -4.40122022E-02  2.13777291E-01  3.01825879E+00  1.00405684E-02  1.31430074E-02
 -9.62153107E-02 -4.42948876E-02 -1.82302861E-02 -1.47720938E-01  3.00326489E-01
  6.75961258E-01 -1.89251239E+00 -4.19951774E-03  7.94008199E-04 -6.65122801E-04
  1.12099736E-02 -5.13680886E-03  2.07462363E-02 -7.84560034E-03 -1.01914372E-02
  4.67491141E-02 -8.28019343E-03 -6.69142212E-03 -5.07676829E-03  1.31244253E-03
  5.67889166E-03 -3.77450940E-03 -3.95817255E-03 -1.85872468E-05  1.70768976E-02
 -1.02550202E-01  1.04433328E+00 -2.53933391E-02  3.90884917E-03  8.01637416E-03
 -1.41610040E-03 -1.72419100E-03 -2.89813557E-02  3.94110211E-01 -5.73470383E+00
  1.03621471E-02  3.42081111E-02 -5.56269767E-02 -7.34254703E-03 -1.46220072E-03
 -1.72329028E-01 -3.43126737E-01 -2.56795738E+00 -4.70469821E-01 -1.60707394E-02
  2.04658590E-03 -2.82669959E-03 -9.81343041E-03  5.88419877E-04 -1.94845768E-03
 -1.22409451E-02 -1.93190044E-02  3.46069064E-02  5.49614371E-03 -1.37897161E-04
 -2.30151477E-03  3.39245429E-03  2.27192248E-03 -4.11895218E-03  4.00825298E-03
  4.35572610E-03  1.21150721E-02  2.59086027E-02  6.78370492E-02 -7.82809899E-01
 -7.20496778E+00  6.48858067E-02  8.61946822E-02  2.99568940E-03 -6.47353972E-02
  2.53617104E-01 -2.91167569E-02 -2.64147543E-01  2.73895543E+00 -6.31361257E-01
 -5.62945423E-03  9.36374670E-04  3.28599753E-03 -8.98386398E-04  4.44840824E-03
  1.10176110E-02 -3.89607896E-02  6.57655112E-02  3.65674876E-02  7.33512517E-03
 -3.40937372E-03 -3.67999165E-03 -6.84986748E-03 -6.95465904E-03  7.51556845E-03
 -1.35376100E-03  5.04398801E-03  1.15261623E-02  2.50151358E-02  1.83645001E-02
 -3.54554753E-01 -4.99055585E+00  5.68314890E-02  1.11372363E-01  4.60843831E-02
  8.13372142E-02  1.31017691E-01  7.57842304E-02  2.19398290E+00  1.69284546E+00
  3.05788905E-01 -7.28259058E-03  6.78026964E-04  1.20122175E-02 -4.63440646E-03
  2.81873834E-03 -6.87040842E-03 -2.93850357E-02  4.69193359E-02 -5.99550138E-03
 -1.77090020E-02 -3.89254259E-03 -3.32754605E-03 -3.81874497E-03 -5.78866324E-03
  4.43072347E-03  9.29495596E-04  4.22030408E-03  3.25791833E-03  5.38189290E-03
  1.16888586E-02 -4.95929115E-01  9.09216137E+00  1.46240494E-02  2.63448948E-02
 -3.15235540E-02 -1.42313223E-01  1.20707488E-01 -1.03801572E-01 -8.82465327E-01
 -1.41040895E+00 -2.50548318E+00 -7.11863386E-03 -1.61575049E-03 -1.16218147E-02
 -8.08407076E-03  6.14828896E-03 -3.55350100E-03  6.76326201E-02 -3.17184139E-02
  3.68008375E-02 -9.06629456E-03  3.00306273E-03 -3.93151880E-03  8.50726995E-04
 -5.94139518E-03  3.64666724E-03 -8.25068896E-04  1.21484911E-03 -6.91319108E-03
 -1.66291370E-02  4.56371599E-02 -1.43725234E-01  4.20072154E+00  8.31907838E-02
  7.91469033E-02  6.97662993E-02  9.76652393E-02  1.08105469E-01 -3.38676376E-02
  4.11868149E-01  1.56553679E+00  1.94012729E+00  6.04011839E-03 -4.28108128E-03
 -1.48921853E-02  6.88984338E-03 -7.48714015E-03  3.48968897E-02  3.04707152E-02
  1.03831036E-02  5.60874284E-03  2.44574282E-02 -5.14112379E-03 -3.02202052E-04
  2.04643639E-03 -4.10089796E-03  2.78285193E-03  7.57773974E-04  2.10691398E-03
 -6.21888423E-03 -1.42653056E-02 -4.62374632E-03  8.78881193E-02  5.37106412E+00
  2.85820615E-02  3.67956002E-02  3.89086647E-02  1.06035404E-01  4.99862019E-02
  1.79813540E-02  2.20295398E+00  1.21877562E+00  1.11262652E+00  8.59143329E-03
 -4.86043393E-03 -6.64952818E-03  4.01341764E-03 -1.27338638E-02  2.83114937E-03
  3.21104088E-02  2.37595403E-02  1.53928819E-02  4.37716535E-02 -7.68188226E-03
 -3.17043639E-03 -2.83445526E-03  1.51884524E-04  5.62764354E-03 -1.35670733E-03
  1.66805348E-03  4.28399691E-02  6.97753109E-02 -2.59328182E-01  2.60716172E-03
 -1.13019648E-02  5.33570568E-03 -3.02185491E-03  1.79861065E-01 -9.67810417E-01
 -2.96755043E-03 -1.84856329E-02  2.31110121E-02 -2.31137938E-02  7.45480180E-02
 -8.73763217E-01 -2.14381750E-03 -8.89265903E-03  2.24062850E-02 -1.84377867E-02
  5.59474576E-02 -4.59306703E-01 -8.62551961E-03  7.52556275E-03 -8.41235502E-03
  2.58651990E-02 -1.78902895E-02  1.04338399E+00  9.57054614E-04  1.32221287E-02
 -1.46294582E-02  2.51307325E-03  3.11863478E-02 -2.73205637E-01  6.86464777E-04
  1.36352079E-02  8.52929582E-03  1.88119674E-02 -4.81549086E-02  5.61866573E-01
  1.91384838E-03  9.53012335E-03 -1.43043805E-02  1.08952555E-02  3.03808976E-02
  2.38790142E-01  4.25916746E-03  9.77608897E-03  8.07359342E-03  1.73232160E-02
  7.93000251E-02  5.53704804E-01  2.91729604E-03 -1.94648211E-03 -9.78884390E-03
 -4.37352136E-03 -1.01514366E-02  2.80302866E-02 -4.57017154E-02 -1.97603764E-01
  4.08809194E-02  1.39026589E-01  2.25221130E-02  5.13237903E-02  1.41273641E-01
  8.58785258E-03 -3.96654371E-01 -3.35572106E-01 -7.43734606E-01 -7.75522998E-03
 -5.07496813E-03 -5.08804013E-03  5.07017872E-03 -7.78190757E-03  5.54780836E-02
  2.77593182E-02  6.15876384E-03 -1.70034054E-02  9.89173415E-03 -8.36087914E-04
  1.20050113E-04  3.69155332E-04 -3.08981477E-04 -5.84189086E-04 -3.67157731E-04
  7.95190952E-06  1.76263122E-02  1.29747849E-01  9.56278277E-02  1.82692774E-03
  5.66410222E-03 -1.02219487E-02  5.34580469E-04  1.20785016E-03  1.36681890E-02
  5.28631917E-02 -1.25416346E-01  1.43115943E-01 -9.30963942E-02 -5.54994782E-02
  2.70365303E-01 -1.29344225E-02 -4.05085816E-02  1.40536216E+00 -1.26397104E+00
 -1.44921065E+00  5.38506827E-03  1.23297248E-02  5.81765198E-03 -1.12965169E-04
 -4.34411910E-03 -1.35830556E-03 -2.42768618E-02 -1.79449811E-02  8.86138299E-03
  1.98345596E-02 -2.13523631E-03 -3.92505871E-03 -7.40671293E-03 -4.14122236E-03
 -3.02239546E-03 -6.46133358E-03 -5.47901139E-03 -9.85055979E-03 -1.99793431E-02
 -9.90797640E-02  9.58342938E-01  2.60623050E+00 -7.94934843E-02 -8.18414533E-02
 -9.91641010E-03  1.17692773E-01 -3.02685130E-01  1.10121659E-01  4.99073669E-02
 -1.46945250E+00  5.36249781E-01  7.51914438E-04 -1.54852914E-03 -8.32764644E-03
 -1.10636838E-02  7.18970501E-03 -9.74265450E-03  8.43993327E-02 -8.84015626E-02
  4.78363150E-03 -7.53851599E-02 -5.49678378E-03  3.77886036E-03  3.85538274E-03
  9.46466861E-03 -7.00412647E-03  6.85296492E-04 -4.55022638E-03 -4.37770730E-03
 -8.28253435E-03 -1.51298630E-02  3.71453047E-01 -1.72051258E+00  1.81525886E-02
  6.75315659E-02  2.60529991E-02 -2.48467203E-02  4.55221211E-02  7.80086495E-02
  1.14547495E+00  9.20198795E-01  5.47455352E-01 -1.82950513E-03 -2.72606405E-03
  1.71322252E-02 -3.26389060E-03  4.02537229E-03  2.25759104E-02 -5.49557721E-03
 -9.52412077E-04  6.71333022E-03 -3.30554755E-02 -4.03345775E-03 -1.01230645E-03
 -3.56134454E-03 -2.44794490E-03  5.28496265E-03 -1.07742126E-03  2.06883680E-03
  5.23743120E-03  1.17996246E-02  4.05940782E-02 -4.58050780E-01 -2.25906355E+00
 -3.59911617E-04 -4.22693445E-02  8.67951552E-03  2.62618865E-01 -1.85961871E-01
  1.61760449E-01  1.07121006E+00  7.05364976E-01 -9.42933765E-02 -8.83147670E-03
 -2.75370703E-03  6.13902834E-03  3.77087529E-03  1.12754739E-02  1.61751560E-02
 -8.61984064E-02  6.92477473E-02 -3.20945778E-02  3.85299122E-02 -2.39011735E-04
  3.71396795E-03 -5.15499353E-03  9.44370849E-03 -6.33559920E-03 -7.02329979E-04
 -2.71909375E-03  3.83888750E-03  1.02645365E-02 -7.31309643E-02  3.00453283E-01
 -2.46922943E-01  9.41584621E-02  8.66670351E-02 -2.31513459E-02  1.59884305E-01
  1.34936636E-01  5.61328462E-02  1.33751793E+00  1.42887335E+00 -3.92702440E-01
 -4.02955667E-04 -1.03349662E-02 -2.78330076E-03  1.00846301E-02  8.01037809E-03
 -5.21080366E-03  1.74516642E-02  2.90352565E-03 -4.88014563E-02 -4.22151731E-02
 -6.23424654E-05 -3.36620000E-03  4.55117887E-03 -5.69706931E-03 -1.45784276E-03
 -1.78844252E-03 -2.17570203E-03  1.62564977E-03  4.30053753E-03 -2.91466028E-02
  2.51149082E-01 -1.00529238E+00  2.59142788E-02 -4.42435885E-02 -6.60467724E-03
  3.69010372E-02 -3.02601596E-02  2.74405097E-02 -4.80959774E-01 -1.83581123E+00
 -2.05072459E-01 -4.75190451E-04  3.58182640E-03  1.58453120E-02  4.91314604E-04
  2.17500234E-02 -1.94151061E-03 -4.46833120E-02 -8.92099269E-03  1.62921596E-02
 -4.40284429E-02  2.33263951E-03 -5.47492685E-04  5.44458896E-03  4.42825396E-03
 -3.04369626E-03 -8.62261662E-04 -4.06686508E-03 -2.65884088E-03  1.11639122E-01
 -1.16591454E+00  1.19094027E-02  2.26813584E-02 -8.46622262E-03  3.69137356E-02
 -1.98288443E-02  1.12545826E+00  4.03731454E-03  1.99697789E-02 -9.15871529E-03
 -3.55377754E-02  1.82023901E-02 -7.69423583E-01 -7.22960287E-04 -5.50523139E-03
  1.58757640E-02 -3.27874955E-02 -1.02973870E-01 -6.67045420E-01  2.61550749E-03
  8.08282654E-03 -1.00932038E-04  1.84437550E-04 -2.00174228E-02 -4.11446131E-01
  1.17331889E-02 -3.56951281E-03 -2.22151488E-03 -2.51042143E-02 -2.17255624E-01
  4.99585025E-01  2.23566934E-02 -1.17229176E-02 -6.92201363E-04 -5.05899192E-03
  1.32116810E-02 -4.00924672E-03 -1.95450439E-03 -1.89092361E-02  1.13453810E-03
  1.04336815E-02 -5.06644205E-02  3.91777485E-02 -1.12409525E-02 -1.31257610E-02
  1.61109059E-03  6.28446918E-03 -1.82814666E-01  1.03552772E+00  1.60522302E-02
 -2.13687852E-02  1.29096380E-02  3.43160440E-04  1.51133502E-03 -6.56111394E-02
  2.43483338E-01  2.60268124E+00 -4.67881965E-02 -2.08499788E-02 -4.51829792E-02
  2.86990605E-02 -1.30923444E-02 -1.13484573E-01 -5.95521905E-01  5.75210983E-01
 -1.16767152E+00  4.99648412E-04 -2.84047658E-03 -2.60746476E-03 -4.16103005E-03
 -6.84973835E-03 -7.48908701E-03 -9.36929496E-03 -4.26714251E-02  1.43369652E-02
 -5.10474585E-02 -3.96170239E-03  1.09894604E-03  1.70620721E-05  7.59652809E-03
 -3.65550292E-03 -8.80141331E-04 -4.15597500E-03  1.82161941E-02 -1.18924379E-03
 -1.09215738E-01 -2.40042981E-03  1.66299082E-03  4.66481536E-03  7.42387880E-03
  1.63502127E-02  8.55947506E-03 -8.92038939E-02 -7.19578435E-01 -9.72477308E-02
 -4.85565633E-02 -3.81863426E-02 -7.49143770E-02  7.95484263E-02  9.47319162E-02
 -7.01990495E-01 -6.57796725E-01 -5.37768273E-01  1.30233380E-02 -9.03534341E-04
  4.10850778E-03 -1.56995763E-04 -1.50970502E-03  1.36572454E-02  8.38945331E-03
  6.61670869E-03 -1.26573547E-02  2.92571474E-02 -4.81409484E-03 -2.53066424E-03
 -8.36196528E-03 -2.64351911E-03  4.87561693E-03 -1.17354705E-02 -9.60494502E-03
  3.47742487E-03  8.91475491E-03 -3.83364072E-02  2.23139475E-01 -6.70641711E-01
  1.34409298E-02  4.12177094E-03 -4.83075250E-02  2.83194513E-01 -9.96121839E-02
  1.32720162E-02  6.89148473E-01  1.39097585E+00 -3.18027730E-01 -1.69721129E-03
  7.74719842E-03  6.35027913E-04 -2.01514406E-03 -5.41789737E-03  2.03622923E-02
 -1.76169339E-02 -2.05628342E-02  4.89609845E-02 -9.69319818E-02 -3.05612795E-03
 -3.33435935E-03 -4.81669062E-03 -2.81336130E-03  2.46049183E-03 -6.93606490E-03
 -2.81573137E-03 -4.82977022E-03 -9.94765529E-03 -4.64194228E-02  5.55944984E-01
  9.22436359E-01  3.46218426E-03 -8.37672988E-02 -5.08274259E-02 -2.57882370E-02
 -1.70478519E-01 -9.04468428E-02  5.48975006E-01  1.06914554E+00  6.29354362E-01
 -8.03537784E-03  4.83133446E-03  1.45601748E-02 -3.09302489E-03  2.08149675E-02
  1.27635671E-02  6.12671737E-03 -1.41825729E-01  4.06956964E-02 -6.28996755E-02
 -5.50341095E-03  4.98044923E-03  4.33397615E-03  2.70120163E-03  1.50156964E-03
 -6.77044001E-03 -4.92024816E-03 -1.03218052E-03 -2.83301718E-03 -3.14481949E-03
  4.35716383E-01 -7.27814691E-01 -7.00750575E-02 -9.92868579E-02  3.88744042E-04
 -3.28000824E-02 -3.59346453E-01 -4.81144791E-02 -4.55748769E-01 -2.15152272E-02
  1.19573175E+00  2.03948276E-04  3.88231367E-03  7.84836035E-03 -9.08342055E-03
  5.16715925E-03 -4.25693414E-03 -4.40399244E-02  7.38537205E-02 -3.62072534E-02
  1.60941928E-02  3.05972154E-03  2.84063855E-03 -7.38104961E-03  1.14280682E-02
 -1.45819037E-03  1.96526180E-03  1.45705650E-04  2.07477935E-03  6.86249546E-03
 -1.36874552E-01  6.37351837E-01  1.31223513E+00  1.78358510E-02  1.54002329E-02
  4.17109338E-02  8.00137217E-02  2.41370827E-01  1.96129315E-01 -7.61675794E-01
 -2.84435669E-01  3.63571596E-01 -2.70604536E-03  1.36356903E-02  1.61652228E-02
 -9.59785507E-03  6.90236522E-03  5.31179763E-03 -1.46805983E-02  1.30183993E-02
 -1.94185350E-02 -6.65839720E-02 -9.75332254E-03 -4.66071474E-03  9.56121389E-03
  1.80039602E-04 -3.21334634E-03 -3.90422782E-03 -3.73875721E-03  7.85381370E-03
  1.84632070E-02 -5.82140427E-02 -2.55970453E-02  2.01643362E+00 -3.96409581E-02
  2.01107571E-02 -1.97334173E-02  7.35367267E-02  6.59682660E-02  2.96058407E-02
  9.88808495E-01  9.46487411E-01  7.47669445E-01  1.06323456E-04 -1.17649226E-02
 -4.18635731E-03 -1.04986066E-03 -4.33004786E-03 -4.97714476E-02  4.85048036E-02
  2.27772145E-02 -4.21724680E-03  3.42913333E-02  1.19153266E-03 -8.17927812E-05
 -1.87657201E-03 -1.89791560E-03  2.18163503E-03 -4.66942091E-03  4.24956652E-04
 -1.07599206E-02  1.30672198E-01 -1.24781492E+00  1.10664865E-02  2.82669293E-02
 -1.62583209E-03 -2.58620026E-03  7.13001752E-03 -1.09133955E+00 -7.39208538E-03
 -2.21875919E-03  1.01169912E-02 -7.23887713E-03 -2.01774502E-01 -2.31029076E-01
  2.05965916E-02  1.87301642E-02 -1.03719611E-03 -1.47484393E-02 -2.32167569E-01
 -4.62055256E-01  2.33872726E-02  1.37307550E-02  9.46230368E-03 -1.30748684E-02
 -2.55401905E-01  4.37623566E-01 -1.15157609E-02 -1.01744606E-02 -2.86070692E-02
  1.46305367E-02 -1.17781914E-01  2.11571282E-01  9.67079797E-03 -2.13789453E-02
 -6.01835690E-03 -7.86552511E-03  2.26649574E-02  1.37167259E-01  1.20987266E-02
  1.47393550E-03  2.04884941E-03  2.85333605E-02  1.08727144E-01  1.81642539E-01
  3.21989834E-03  6.86420782E-03 -8.92061552E-05 -3.38561582E-03 -9.45937032E-02
 -6.52191580E-02  1.78067029E-04 -1.28825562E-02  1.56656495E-02 -3.15479070E-03
 -5.33542662E-03 -6.56622782E-02  6.16620832E-01 -2.16181230E-01 -3.55311329E-02
 -4.71817456E-02 -2.99520018E-02  2.93339565E-02  5.00521428E-03 -9.36930431E-02
 -3.30781793E-01 -1.05424534E+00  4.54123144E-01  2.82109746E-03  4.19604514E-03
 -1.33820268E-02 -1.23038412E-02  7.54141303E-03 -5.27123638E-02 -2.58891396E-02
 -9.52791872E-03  5.33144750E-02 -2.63366812E-02 -3.62847888E-04 -1.35481962E-04
  1.50641311E-03  9.63716142E-04 -3.09345293E-03  9.97175024E-04 -7.00547595E-04
 -2.77221394E-02 -1.63076850E-01 -4.88702830E-01 -4.20023501E-03 -1.07719216E-02
  9.30511168E-03  6.03061010E-03  1.29882843E-02 -9.75930467E-03 -2.93428047E-01
  1.00697670E+00  8.46573796E-02 -4.14657729E-02  5.92137016E-02  7.47514497E-02
 -7.17747972E-02  1.14437812E-01  2.82156469E+00 -2.51643996E-01  1.40367693E+00
 -6.13326283E-03 -1.24373726E-03 -1.03084207E-02 -1.10115697E-02 -2.35171824E-02
  2.70184844E-02 -4.53823802E-04  3.89897866E-02  2.25936316E-02  4.93699582E-02
  2.77461177E-03  1.28862190E-03  6.21673481E-03 -2.47740579E-03 -1.32655565E-03
 -3.25770393E-04 -3.16899557E-03  7.79073256E-04 -9.46405140E-05  6.10637060E-02
 -3.64249603E-01  1.55676823E+00  1.50926315E-02  2.79564249E-02  8.64676641E-03
  8.23942269E-02  5.20920944E-02 -6.40079150E-02  5.72696416E-01  8.52402562E-01
  6.94260514E-01 -3.85292556E-03 -1.09905353E-02  6.82724287E-03 -1.15547209E-02
 -2.37689945E-03 -5.85471401E-03 -4.08234422E-02  1.11276013E-02  2.62201570E-02
 -2.73925185E-02 -2.27072787E-03 -4.38645442E-03 -1.00369097E-03 -2.81339452E-03
  4.11882316E-03 -1.30926934E-03  3.64085326E-04 -5.73110183E-03 -1.25475224E-02
 -1.62916904E-02  2.78346903E-01 -9.20318123E-01 -3.94783918E-02 -5.46776135E-02
 -8.56008478E-03 -1.59455783E-02  3.83373563E-03 -2.82689280E-03  3.38128259E-01
 -4.02104465E-01 -5.98045767E-01  2.02884911E-03 -8.86571450E-03  1.62081081E-03
  1.42791462E-02 -3.34909044E-03  1.63600470E-02  2.49325995E-02 -7.55950954E-02
 -4.73358489E-03 -5.26037218E-03  2.55949826E-03  3.97997503E-03  1.69838228E-03
  6.00515861E-03 -2.36012941E-03 -3.56798974E-03 -4.59789171E-03  4.38715758E-03
  9.64299021E-03 -3.29387134E-02  1.87754628E-01 -4.86035477E-01  8.92634301E-02
 -7.88727947E-02 -3.98731256E-02  9.01134397E-02 -6.17197251E-02 -1.30424720E-01
  1.00987017E+00 -8.22186999E-01  6.86571565E-01  7.69809586E-03 -2.95700292E-03
  5.38039079E-03  2.88716976E-03 -5.77799585E-03 -2.67660559E-02  1.66859505E-02
 -1.62784090E-02  3.58834368E-02 -1.38133812E-02  1.20412591E-03  7.10963976E-04
 -1.80150343E-03 -2.66291536E-03  1.27947246E-03  1.01900008E-03 -4.16868690E-04
  6.94449465E-03  1.50639800E-02  2.72408726E-02 -4.24982413E-01 -3.90958590E-01
  1.36961345E-02 -7.53182535E-02 -6.76303681E-02  5.03973715E-02 -2.59621285E-02
 -6.89598980E-02  1.16196707E-01  1.23124661E-01 -7.36924009E-01 -3.91984793E-03
 -8.88295768E-04 -4.10797668E-03 -5.09041370E-03  8.83725658E-03 -1.28180010E-02
 -1.79904187E-02  4.16718834E-02 -1.13496929E-02  3.57357374E-02  1.88326374E-03
  3.63011241E-03 -6.93313349E-03 -1.99978853E-03  3.57090099E-03  7.64432424E-03
  2.98436183E-03 -8.66223669E-03 -1.95289673E-02 -2.97703586E-02  3.61625129E-01
  1.73755720E+00  1.27376432E-01 -9.78095805E-02  3.58565523E-02  2.07741928E-01
 -1.36656508E-01  5.23436344E-02  1.54623307E+00 -6.13752254E-01  4.37840794E-01
  1.14102734E-02 -3.99407796E-03 -5.86285283E-04  1.11097870E-02  4.46911711E-03
  1.20808198E-03  1.67565463E-02  8.28774081E-03  2.01148752E-02  2.25455548E-02
 -1.08961835E-02 -5.89714181E-03 -8.20029020E-05  3.23143323E-03  2.45428784E-03
 -4.37670765E-03 -3.46385779E-03 -1.22438989E-03 -2.30701862E-02  3.83329976E-01
  2.04074558E-02 -1.12557712E-02  1.27334321E-02  1.29865416E-03  6.62123953E-02
 -6.23825177E-01  5.15895751E-04 -3.26774535E-03  1.32222879E-02 -1.28627819E-02
 -2.18730556E-01  3.69699807E-01  1.52386829E-02  8.29885952E-03 -2.17258235E-02
  3.88757942E-03 -6.35516172E-02  3.23142278E-01  1.53341673E-02  2.49253400E-03
  2.36090115E-03 -3.99120487E-03  5.36075705E-02 -7.94067711E-01  3.92157228E-03
  2.70975394E-04  1.43252625E-02 -1.18696758E-02  1.38436633E-01 -6.51909263E-01
 -2.12504493E-02  1.28079499E-02 -2.04834054E-03  3.32025028E-02 -2.05257471E-02
  9.85065591E-01  2.90953290E-03 -4.04066581E-03 -2.04622554E-02  2.76159268E-02
 -2.32869482E-02  1.07495852E+00 -1.05843912E-02 -2.29251164E-03  1.32033148E-02
 -2.01678206E-02  5.93211549E-02  2.55621757E-01 -9.47211115E-03  4.75471804E-03
 -3.36973239E-03  3.51083557E-03  7.77342969E-03  4.15727645E-02 -2.86518358E-01
 -1.71016748E+00 -2.82038512E-02  8.86034615E-03  8.76039737E-02  5.87180644E-02
  4.30249009E-02  1.31794117E-01 -1.24946934E+00  4.35811484E-01  1.48461819E+00
  9.02252917E-04  2.12308790E-03  5.63864680E-03 -6.05187878E-03  4.32002783E-04
 -3.02987271E-02  2.75256443E-02 -1.51189635E-02 -3.72669952E-02  3.41229515E-02
  9.53524579E-03  2.96800392E-03  8.77110078E-04 -6.77213837E-03  3.42695125E-03
  1.82415087E-03  3.84765791E-03 -1.42394748E-02  1.22634327E-01 -1.82104802E+00
  2.60811962E-02  6.72309168E-03 -1.69786049E-02 -4.83201970E-03 -1.05974423E-02
  7.47484262E-03  2.82139986E-01 -1.56535199E-01  4.48655864E-03 -1.96381485E-02
  8.67992475E-02  1.12348724E-01 -1.33520085E-02  1.12362528E-01 -1.07833132E+00
 -6.28957706E-01  1.41078213E+00 -1.08032339E-02 -1.47472521E-02 -5.83962583E-03
  5.82800715E-03  7.89838465E-03  4.91507824E-02  1.23239113E-03  2.97179453E-02
 -1.46080459E-02 -3.99478308E-02 -2.76719446E-04  2.76814622E-04  1.29721959E-03
  1.98475740E-03  3.83025764E-04 -2.94496964E-03  1.02493119E-03 -4.27865410E-03
 -7.32909147E-03 -1.10984017E-01  1.03982389E+00 -3.19923976E+00 -8.46829246E-03
  4.92916290E-02  8.69979988E-02  2.98610798E-01 -5.98444927E-02  5.06300462E-01
  5.57706378E-01  1.91838183E-01  9.09701071E-01 -1.18891966E-03  4.92130673E-03
 -7.47317313E-03 -2.73152575E-03  1.47952729E-02 -8.13793480E-03  1.95135269E-01
 -6.58369156E-02  7.95865733E-02 -1.05639422E-01 -1.12019155E-02  3.91893807E-03
 -4.60190323E-03  1.03243492E-02 -1.05163584E-02  5.02818043E-03 -6.73622415E-03
 -1.01851655E-02 -2.23209861E-02 -1.05059528E-03  4.02266683E-01 -1.73206028E+00
 -3.93542594E-02 -5.69643958E-03 -2.06270550E-02  1.53068793E-02 -1.48190704E-01
 -1.14404379E-01  6.78773062E-01 -2.05962864E-01 -3.01117279E-01 -3.18711430E-03
  5.20813969E-03  3.74223317E-03 -3.15881729E-03  4.98892234E-03  2.08862535E-02
  2.80855587E-02  2.71279769E-03 -1.61601687E-02  1.90417382E-02 -4.46189101E-04
  9.10076349E-05  6.44988300E-04  5.66321669E-04 -4.12698321E-03  4.02170959E-03
 -2.58879728E-03  1.03850294E-02  2.24328820E-02  9.91459521E-02 -1.63074034E+00
  3.97844876E+00 -2.34211030E-02  4.40114369E-02  2.30687978E-02  4.44426853E-01
 -1.09900081E-01  3.98761620E-01  7.70199683E-01 -1.28566673E+00 -1.80501651E+00
 -5.86812873E-03 -1.76389729E-03 -1.10613147E-02  2.95324690E-03  1.50159101E-03
  7.24532851E-03 -2.20422860E-01  1.10997522E-01 -9.23125441E-02  6.02155709E-02
 -3.08234082E-03  1.00617588E-02 -6.69177972E-03  9.25781460E-03 -5.51984643E-03
  2.33305687E-03 -7.68209196E-03 -1.20202807E-02 -2.54733652E-02 -6.41977508E-02
  1.09437906E+00 -8.06363599E-01 -7.63413134E-02  3.12831512E-02  4.31033181E-02
 -1.38213438E-01  2.92139549E-02  1.10785554E-01  7.26450228E-02 -1.46234597E+00
 -1.29019480E+00 -6.26251168E-04 -1.19444248E-02  2.22507595E-02 -2.22357978E-03
  4.03927665E-04  3.16468905E-02  3.68216555E-02 -1.07661706E-01 -9.12163919E-03
 -4.34354490E-02 -5.87871989E-03 -7.24092884E-03  7.93499067E-03  2.90841355E-03
 -4.95446288E-03 -4.46555468E-03 -8.44274878E-04 -6.54628561E-03 -1.47777093E-02
  1.56391537E-02  3.84950626E-02  5.76904205E-01  7.12272423E-02  7.35921378E-02
 -7.56202886E-03 -8.47819332E-02  1.00670472E-01  4.42442352E-02  1.83411744E+00
  7.47729565E-01 -4.33621891E-01  1.54683552E-02  1.71129636E-03 -4.64245922E-03
 -9.75024038E-04  4.83444357E-03 -2.17832653E-02 -4.59132267E-02 -1.32177607E-02
  1.81415477E-02 -7.01913395E-03 -4.49163184E-03 -4.43861163E-04  2.49233757E-03
  3.60745012E-03  7.23439591E-04 -5.84565898E-03 -3.28870729E-03  6.59458524E-03
  7.01595416E-02 -6.33601984E-01 -1.39301012E-03  7.76783765E-03  1.30706776E-02
  2.41832620E-02  1.18865061E-01  1.00575681E+00  1.14337842E-02  6.94538859E-03
  5.75904316E-03 -5.66588188E-03  3.00348609E-02  3.88708385E-04 -2.94351498E-03
  3.09683337E-03  5.71762276E-03 -5.25554911E-03 -8.98692607E-02  2.39140827E-01
  9.67041695E-03 -7.31671925E-04  6.21638356E-03 -2.07316502E-02 -2.07343722E-01
 -1.97932297E-01  8.15986665E-04 -9.06481187E-03 -2.43448584E-02 -1.65437710E-02
 -2.86561618E-01 -4.26956551E-02  1.66810262E-02 -2.58964305E-02 -2.01248115E-02
  5.36907911E-02  2.40784241E-01  9.10425121E-02  8.65001946E-04  4.09482098E-03
  7.55914703E-03 -1.03765903E-02 -1.95547240E-01  1.84076968E+00 -2.18387504E-02
 -1.44455157E-02  2.58897011E-02  1.45903548E-02  4.47412449E-02 -9.03371992E-04
 -7.72236627E-04  1.09036398E-02  1.21493529E-02  5.58206532E-03  1.27727526E-02
 -1.04055962E-02 -2.90376579E-01 -1.10372613E+00  2.18532323E-02  7.95434752E-02
  7.15231284E-02  7.44579241E-02  8.17391164E-02  1.41951716E-01  4.31786881E-01
  4.66074560E-01  5.38258524E-01 -8.64249195E-04  1.39503172E-02  2.59912333E-03
  1.34115164E-03  3.26480901E-03 -3.36841507E-03 -3.70654402E-02 -4.93461914E-03
  1.61629515E-02 -1.89758148E-03  3.63611122E-03  1.92310871E-03  3.25500999E-04
  9.52925068E-04  1.58821913E-03 -6.65814777E-04 -1.31801198E-03 -2.40281331E-02
 -6.83336822E-02 -7.71230593E-02 -4.11437061E-03 -1.46320903E-03 -4.28254022E-03
  6.90871217E-03  1.59192953E-02 -1.51466107E-02 -7.33543148E-02 -2.19348511E+00
 -9.07773132E-03 -5.35256156E-02  4.86445343E-02  2.61992901E-02  8.72159517E-03
  1.32407151E-01 -2.00923411E+00 -4.84456768E-01  1.06128630E+00 -7.31930056E-04
 -9.54282493E-03 -2.23536558E-03  1.49171413E-02  1.38790798E-02  7.57442478E-03
  2.68629456E-02  2.86388226E-02 -6.21413607E-02 -6.10791505E-02 -3.67865293E-03
  6.46200858E-04 -3.45815180E-03  7.97028489E-04  4.86029083E-03 -5.80612498E-03
 -6.03292122E-03  3.85286907E-04  1.58234456E-03 -4.71875243E-02  4.22403940E-01
 -2.82356645E+00 -1.00550475E-02 -4.50586702E-02 -3.91923082E-02 -3.73118429E-03
 -1.00113484E-01 -1.65511097E-01 -1.84369899E-01  1.73352794E+00  4.13221792E-01
 -1.82224154E-02  5.67510667E-03  1.77468155E-02 -1.06332053E-02  6.98183439E-03
  4.57494950E-02 -4.58365052E-02 -9.67526455E-02  1.87159474E-02 -3.79220119E-02
 -4.97789560E-03  1.34375155E-03  4.57814722E-03  3.46664124E-03  3.13158322E-03
 -8.31180998E-03 -2.92171724E-03  2.87268846E-03  6.62473571E-03  3.54996890E-02
 -3.28637100E-01 -1.53031379E+00  7.13933955E-02 -2.21660420E-02 -5.34173980E-02
  3.47782063E-02  3.25715414E-02 -1.08059237E-02  1.31326118E+00 -9.01907106E-01
 -4.60276821E-01 -2.12403806E-03 -9.39632981E-03 -6.91857635E-03  4.64382558E-03
 -9.45550518E-03 -3.71916033E-02 -1.27988744E-02  3.76568172E-02  3.43399945E-03
  6.97710923E-03  6.37521213E-05 -1.32054712E-03 -3.91159779E-03 -7.95946372E-03
  7.04230397E-03  3.87416783E-03  4.90481984E-03  8.06390025E-04  3.45769351E-04
  1.90931315E-02 -6.76795002E-02  2.37618176E+00  7.17443316E-02 -3.19350757E-02
 -5.98679277E-02  7.62329126E-02 -6.41822303E-02 -1.35843385E-01  8.21357805E-01
  7.69060568E-01 -1.28335992E+00 -1.09283790E-03  9.63463722E-04  1.97242595E-03
 -1.80948080E-02  4.70922291E-03  3.27028948E-02  2.73083475E-02 -3.71877227E-03
  2.21019226E-02 -3.65595323E-02  4.84391942E-03 -3.25765867E-03 -1.75924901E-03
  6.18048247E-04 -1.46377327E-03  9.06901031E-04 -3.14689162E-03  2.31077793E-03
  5.23813312E-03 -2.71436478E-02 -1.98387274E-01  3.02906343E+00 -1.11674010E-01
 -6.29253496E-02  1.96053759E-03 -2.59550967E-01 -1.76118651E-01  2.74601440E-02
 -1.66945843E+00  5.23278195E-01  1.24429602E+00  5.87454887E-03  6.09199985E-03
 -9.10051929E-03  5.53048823E-03 -1.21939287E-03 -3.12312797E-02 -3.23322883E-02
  3.16735493E-02  3.22743410E-03 -2.13955250E-02 -2.45107524E-03 -3.32700352E-03
  1.63730813E-03  1.99214476E-03  7.01587366E-05 -7.81350350E-03 -2.79732008E-04
 -2.01335716E-03 -3.99692709E-03 -3.10957882E-02  2.88854228E-01  1.42445210E+00
 -4.46536761E-03  7.93521544E-02  2.86078143E-02  4.62560400E-02  3.48902046E-01
  5.10020403E-02  5.32091402E-01 -7.98327733E-02 -2.04487863E-01 -8.69872451E-04
  4.35497018E-03  1.76561980E-03 -8.06817620E-03  1.70696969E-02 -1.13524355E-02
 -2.10632520E-02 -1.99277108E-02  1.29492261E-02  2.44710900E-02 -2.27937068E-03
 -4.62461778E-03  2.75455046E-04 -4.93701553E-04 -1.66604225E-03 -1.24833890E-03
  5.72720819E-03 -2.88182977E-03  9.34866197E-02 -6.49233530E-01 -1.32457966E-02
  1.96487765E-02  8.39813059E-03 -3.42358522E-02 -3.25567407E-01 -7.56437626E-03
  4.18158389E-03  3.36466858E-02  6.81702161E-04  6.56823907E-03  2.30984488E-01
 -2.48366144E-01 -7.46910839E-03 -1.88457735E-02  1.26551907E-02 -2.80610595E-03
  8.11672556E-02 -7.99783682E-01 -1.28169516E-02 -9.86908419E-03 -1.81784276E-02
  2.93731129E-02  8.41433269E-02  2.90393363E-01 -6.59064511E-03 -6.23432963E-03
 -2.10918140E-04  5.35571579E-03 -1.01217421E-01  7.11488779E-01  1.22183854E-02
 -8.31715535E-03  1.17823343E-02  2.24299786E-03 -7.65476827E-02  6.74843439E-02
 -4.49388053E-03 -2.62803287E-03 -7.36011004E-03 -9.12633189E-03 -4.22408880E-02
 -1.64790229E-01 -1.29320922E-03 -1.30456755E-02 -8.57112150E-04 -1.13664622E-02
 -1.18240516E-01  4.39573021E-01  1.54099685E-02  2.29409434E-03  7.49004205E-03
 -8.93285314E-04 -2.05445972E-03 -1.41153224E-02  1.67160048E-01  6.36968180E-01
  1.00408481E-02  7.51190570E-02  1.95627044E-02  1.12611475E-01  1.61928250E-01
 -2.14194158E-03 -2.26891306E-01  7.31379926E-01  2.80522367E-01  2.63115404E-03
 -6.33792929E-04 -1.31929213E-03  4.96461653E-03  8.29223115E-03 -2.49092529E-02
  4.90713148E-03 -3.36077382E-02 -1.53577971E-02 -1.10173332E-02  3.72534997E-03
  5.03133311E-03  2.85464453E-03  1.81621414E-03 -5.72753223E-03  3.94981908E-04
 -3.26957185E-03  9.15944700E-03  5.44597918E-02 -5.60471371E-01  8.95760113E-03
 -8.81294328E-03 -2.97203470E-03  9.46718165E-03  1.97935726E-02  2.39688368E-02
 -5.35736411E-01 -9.27572680E-01 -3.02234174E-02 -4.70049878E-02  1.10693222E-01
 -1.57370268E-01 -1.28711592E-01  2.33103393E-02  1.82824841E-01 -1.79767895E-01
  7.37642601E-01 -1.07752898E-02  1.65528911E-03 -3.45313358E-03  5.81729760E-03
 -1.79998538E-02 -1.68496939E-02 -1.44956604E-02 -3.27602678E-02  6.06260595E-02
  5.95490520E-03  4.95746127E-04  6.96960723E-04 -2.79218384E-03  6.39290136E-04
 -2.53393472E-03  3.87515551E-03 -1.50509585E-03 -1.70979252E-03 -2.70390706E-03
 -3.87670712E-02  4.77103037E-01 -6.67448421E+00  2.71641290E-02 -7.23656511E-02
 -6.93112200E-02  4.02697065E-02 -1.06851027E-01 -1.81006668E-01 -2.84797599E+00
  1.21004709E+00 -1.78255627E+00 -4.89039427E-03  1.47032685E-02 -8.33334598E-03
 -2.00659178E-04 -6.85845719E-03  3.75975470E-02 -2.70518574E-02  3.17819155E-02
 -7.47589590E-03  5.25085585E-02  3.06719119E-03  3.12843592E-03  4.07887332E-03
  3.43478942E-03  2.12495557E-03  3.20461116E-03  4.20822960E-03 -4.85299597E-03
 -1.10401952E-02 -2.89745481E-02  4.52900771E-01 -2.68956494E+00 -1.83487556E-02
 -4.36212440E-02 -2.33536161E-02 -1.98157576E-02 -1.05751796E-01 -7.91606892E-02
  1.73810364E+00  2.89501450E-01 -6.26067395E-02 -1.05068183E-02 -7.54184487E-03
  2.03978810E-03 -1.67089696E-03  1.20909017E-02  1.01004608E-02  2.52464251E-02
 -1.08172218E-02 -8.52079531E-03 -3.17817228E-02 -2.96709098E-03  4.21535753E-03
  3.38406702E-03  5.94215682E-03 -5.66240596E-03  2.87678234E-03  1.13248221E-03
 -5.94773697E-03 -1.73258769E-02  1.40686661E-01 -8.70137002E-01  9.06373899E+00
 -1.57036826E-02  8.25591684E-02 -1.35281561E-02  2.12474422E-02  2.86960445E-01
 -7.38193499E-02 -1.80114257E+00  3.82489339E-01 -2.87894900E+00  5.15184831E-03
 -2.08902961E-03 -6.08621987E-04  4.82444956E-03 -4.16300400E-03  3.01529938E-02
  4.72171626E-02  2.14707890E-02  3.54383686E-02  1.18457130E-06 -4.71389673E-04
 -4.81357984E-03 -1.92568533E-03 -1.33702822E-03 -1.97689863E-03 -8.08569123E-03
 -4.88557267E-03 -5.53321504E-03 -1.42782721E-02  4.84880700E-02 -1.30940272E-01
  1.18064864E+00 -5.08640905E-02  1.17772809E-02  3.37242933E-02  1.20421554E-01
 -2.42846616E-02 -5.58407674E-03 -1.07371944E+00 -1.77476068E-01 -5.07766708E-02
  1.89853567E-02  7.61336802E-03  6.39077408E-03 -1.23789864E-02  1.12143961E-02
 -3.52387498E-02  6.56575174E-03 -4.66115560E-02 -9.01507505E-03 -4.87497378E-02
 -3.03626249E-04 -2.11365813E-03  4.65310654E-03  2.65949431E-03 -1.08646875E-03
 -3.14328252E-03 -2.69575916E-03 -1.18519098E-02 -2.60093960E-02  4.63467718E-04
  6.12634606E-01 -6.89621878E-01  6.49862295E-02 -9.47618680E-02 -5.91602139E-03
  9.38693464E-02 -1.67366207E-01  2.05214935E-02 -8.84213975E-01 -7.65383019E-01
 -6.33362275E-01 -8.00182705E-03  1.40316060E-02 -2.14903763E-03 -1.96917973E-03
  2.68640417E-03  2.23371609E-02 -5.94650876E-02 -3.61803584E-02 -3.53859027E-03
  1.68441655E-02 -2.43434112E-03  2.38666227E-04 -1.43879807E-03  5.04115275E-03
 -8.00423839E-04  1.27549988E-03 -3.00434746E-03 -1.78453583E-02 -9.72497000E-03
 -8.04022910E-02  1.21747527E-02  1.97589081E-04  2.55789592E-03  5.83576281E-03
 -1.16992373E-02  8.55726149E-02 -1.51073303E-02  1.12559993E-02 -5.09859629E-03
  8.32647224E-03 -2.57107135E-02  1.49028400E-01  2.05801028E-02  7.55956215E-03
  3.33522340E-03 -2.75579079E-02 -1.82729729E-01 -1.70891683E-01  1.23374573E-02
 -5.37387466E-03  5.34452614E-03  5.07080044E-02  1.60695794E-01  1.42549514E-02
  6.86358315E-03 -1.87078091E-02 -9.20629623E-04 -4.81184307E-02 -3.57145713E-01
  3.17133113E-01  2.32608853E-03 -2.77089188E-02  1.24202494E-02 -1.48071289E-02
 -2.86013384E-02 -6.00111204E-01 -1.09061324E-02  7.39370267E-04  4.70791786E-03
 -3.33554554E-02 -2.23052729E-01 -1.30984196E-01 -1.42263077E-02 -1.02255891E-02
  2.78380887E-03  1.32309261E-02  3.86438004E-02  5.76418010E-01  8.39170890E-03
  6.26364826E-04 -1.59748824E-02  1.01542224E-02  2.22794069E-02 -2.19232020E-02
 -6.21900509E-01  2.36697654E-01  1.72837512E-02  3.22114617E-02  4.44099145E-02
 -4.31468157E-02  2.48075874E-02  4.63420025E-02  7.14365042E-01  1.24260199E+00
 -1.38734493E+00 -8.48578738E-03 -4.81364713E-03  1.64881236E-02  9.03410143E-03
 -9.92212439E-03  4.29602155E-02  4.42148974E-02 -4.38272403E-02 -7.22345772E-02
  4.19005269E-02  4.36148429E-03 -2.92466644E-03 -4.76037345E-03  2.97719674E-03
 -2.76533310E-03 -4.40392558E-03 -4.53278276E-03  2.99710911E-02  1.69655682E-01
  1.08032781E+00  2.92026388E-03  1.36176572E-02 -4.78986402E-03 -5.28079613E-03
 -1.07148001E-02 -1.71038703E-02  4.75122210E-01  3.59510857E-01 -1.09081626E-02
 -1.45883707E-02 -3.38011433E-02 -1.08949598E-01  1.49490764E-01 -4.52029429E-02
  5.02988514E-01 -6.28592050E-01 -2.89781181E-01 -5.29390347E-03  5.95501916E-03
 -3.31565086E-03 -5.55135311E-03 -1.92959765E-02 -1.55810411E-02  3.04925912E-02
 -9.71467818E-03 -1.09169337E-02  3.65199001E-02 -1.77575075E-03  2.45465190E-04
 -5.90447770E-03 -8.80606759E-04  1.76359101E-03 -5.29110969E-04 -5.52320334E-03
 -4.83453686E-03 -7.20192801E-03 -1.28135110E-01  1.24259417E+00 -2.13172695E+00
  4.27118032E-05  3.08563608E-02  3.99282735E-03  5.67053948E-02 -3.01669256E-01
  2.26368755E-01  8.92324398E-01  1.20388700E+00  4.86731317E-01 -1.15947389E-02
  2.29594404E-03  7.56132799E-03 -5.30719312E-03  1.50414710E-02 -1.26995092E-02
  1.06749186E-01 -7.89775823E-02  3.29942117E-04 -7.33342668E-02 -8.60944010E-03
  5.86233575E-03 -1.07602036E-03  2.63851093E-03 -5.66722692E-03 -3.10542563E-03
  2.64230631E-04  1.62550464E-03  3.37347908E-03  3.10238251E-03 -2.34626408E-01
 -1.31006190E+00 -2.27816606E-02 -2.09845918E-02 -5.28173509E-02  3.45672918E-02
 -1.42262641E-01 -4.43155791E-02 -1.29682888E+00  3.95828793E-01 -1.27721577E-01
  4.78198456E-03  1.49933724E-02 -7.97099349E-03 -8.95905807E-03 -4.65986519E-03
 -1.23504052E-02 -6.08486010E-02  6.26987434E-02  3.20273903E-02  1.28956425E-02
 -5.20431711E-03 -1.94548632E-03 -1.20988863E-03  2.68171583E-03 -2.90474495E-03
  1.73966725E-03  2.95348420E-03  2.34216753E-03  4.63412771E-03  7.96817634E-02
 -1.03150756E+00  3.40436328E+00 -6.01922857E-03 -3.34126037E-02  7.25196883E-02
  1.11708183E-01 -1.73800867E-01  4.34883064E-01 -3.64622658E-01 -1.52903432E+00
 -4.46131061E-01 -4.23693754E-03  4.43345599E-04 -6.80415548E-03 -1.37574813E-02
  4.54060972E-03  4.91660247E-03 -7.67860875E-02 -5.62940480E-05 -8.62196917E-02
  4.42001411E-02 -2.95290324E-03  3.74275191E-03  2.91838258E-03  4.92830957E-03
 -5.27981833E-03  4.46168308E-03 -1.76220378E-03  7.82586128E-03  1.67974068E-02
  1.03636134E-02 -4.27092644E-01 -1.22498507E-01  4.84933058E-02  1.65700944E-02
 -8.26257367E-03  1.10282776E-01 -4.29239591E-02 -1.44921849E-01  3.46205868E-02
 -4.79944110E-02  5.77556216E-01  7.09856427E-03  2.90913671E-03 -1.22738847E-03
 -8.95830413E-03  3.18881495E-03 -2.81489988E-02  7.19519452E-03 -3.96796110E-02
  2.81817658E-02  1.22215196E-02 -6.79368340E-05  2.83644515E-03 -6.41106080E-04
  1.62973273E-03  2.31356332E-03 -1.36578274E-03 -3.56505765E-03 -1.58466702E-02
 -3.49603273E-02 -5.04587076E-02  1.08152246E+00  7.91531566E-01  8.15118967E-02
  2.71639265E-02  4.63558015E-02  7.74008051E-02 -1.81296811E-02  4.81977610E-02
 -1.19398853E+00  5.11678134E-01 -1.25879519E-01 -1.71961794E-02  1.86510491E-02
  4.52090812E-03  8.67357554E-03 -3.58361063E-03  1.40291003E-01 -1.02631621E-01
 -3.82464156E-02  4.18614435E-02  3.41458603E-03 -1.38987306E-02 -5.66732812E-03
  5.70563181E-05  1.01702080E-02  1.25910762E-03  4.76855949E-04 -2.64343725E-03
 -8.37093715E-03  3.54751107E-02 -7.83254863E-01  1.91486609E-02  5.67619550E-03
  4.73540650E-03 -9.04659587E-04  7.70815520E-02 -2.82010559E-01  1.66325677E-02
  2.96826412E-05  1.63728479E-02  1.73027588E-02  2.03519312E-01 -8.42019858E-03
 -2.36079516E-02 -6.55007073E-03  8.12094983E-03  2.25529111E-02  1.00389192E-01
  1.58003425E+00 -1.59725342E-03 -9.96258454E-03  8.41792224E-03  2.28039886E-02
  8.82772004E-02  6.32030846E-01  4.64110826E-03 -3.57346601E-03 -4.67441900E-03
 -5.57637037E-03 -7.32214547E-02 -4.98033751E-02 -3.05993786E-03 -7.50362502E-03
  3.07032587E-03 -1.92336414E-02 -3.79256713E-01  2.61604985E-01 -3.30452914E-02
 -3.28822218E-03 -3.26097678E-02 -1.38408334E-02 -3.70277783E-01 -2.25190362E-01
 -4.68642772E-02 -5.96927720E-03 -2.39955376E-03 -4.49904643E-02 -1.38178993E-01
 -9.60465376E-01 -5.92219181E-03 -2.75807676E-03 -7.89600350E-03 -1.86602533E-03
 -3.55700032E-03 -2.02575877E-02  2.49595398E-01 -1.87480861E+00  5.91593894E-02
  2.48453630E-02  2.10482330E-02 -8.71488193E-02  1.13365115E-01  4.98327118E-02
 -2.91749621E-01 -1.54643875E+00  8.73133973E-01  8.31039628E-04 -1.69680222E-02
 -6.59906424E-03 -9.11421803E-03  1.17485182E-02 -1.21656708E-02  5.77873475E-02
  2.05442881E-02  3.68216539E-02 -4.68408782E-02  7.54837333E-04 -5.45208676E-03
  8.18687395E-04  2.90044113E-03  3.92764503E-03  6.40607729E-04  5.32872087E-03
  1.37733100E-02 -3.28220995E-02  3.34164957E-01 -3.52823403E-03 -1.29384231E-02
  2.02568219E-02 -5.99980710E-03 -1.22115724E-02 -2.74005126E-02  9.63534534E-01
 -5.75154009E+00 -1.36206316E-02  3.18188631E-02  1.08465015E-01 -3.39360222E-02
  5.98029444E-02  3.47662483E-01 -9.89705380E-01 -3.48484550E+00 -2.86772675E-01
  6.06792545E-03  1.26934856E-02  1.70017872E-02 -1.18614037E-02  5.80244939E-04
  1.62825939E-02 -2.08625070E-02 -5.25524461E-02  1.16610574E-02  3.07539785E-02
 -4.77885634E-03 -1.33588674E-04  3.21731462E-03 -3.57534940E-03  4.88510465E-04
 -7.31939372E-04 -2.41849997E-03  4.15840934E-04  2.08247924E-03 -2.12839176E-02
 -1.04559231E-01 -3.71409932E+00 -5.78152542E-02  4.82526076E-02  4.12137893E-02
 -2.58640969E-01  1.66233385E-01  8.44984172E-03 -8.43940950E-01 -6.61498597E-01
  4.08930797E-01  2.10784815E-03 -8.37653071E-04  5.83095401E-03  4.94465393E-03
  8.80760680E-03 -2.34007833E-02  1.87096991E-02  1.45918980E-02 -2.07816225E-02
  4.78772475E-02  3.38690525E-03  1.22065559E-03  2.61080199E-04  5.35675887E-03
 -1.37802354E-03  5.73716110E-03  1.08269623E-03 -4.00887400E-03 -8.10925357E-03
 -3.71380779E-02  4.62510417E-01 -5.55542863E+00 -7.49438666E-03 -4.04798929E-03
  2.54799378E-03  8.88079246E-03  3.11553445E-02  1.51193944E-03  2.41038537E+00
  7.72289065E-02 -1.26473258E-01 -1.04797880E-02 -1.18256492E-03  4.83731477E-03
  9.83212809E-03 -2.72960138E-03  2.10107495E-02  3.06711614E-03  9.47410143E-03
 -4.96387818E-02 -1.44717702E-02  5.81788948E-04 -9.10790450E-04 -1.14633037E-03
  3.57555859E-03 -6.74518055E-03  2.09532899E-03  9.14445560E-04 -4.27017705E-03
 -8.20462016E-03 -3.41971568E-02  2.41471821E-01  6.62210399E+00  6.11546165E-02
  9.10662384E-02 -1.64162423E-02 -4.99648505E-03  8.56317745E-04 -2.11526447E-02
 -2.80191501E-02 -3.20689930E-01 -2.93512994E+00 -3.77161759E-03 -1.40555533E-02
 -9.10380507E-03 -3.75598797E-03 -2.40451126E-04 -2.53213786E-03  6.52240893E-02
  2.63423790E-02 -1.76397936E-02  2.41729867E-02  5.80296809E-03 -3.87034877E-04
  2.45826145E-03 -1.26406832E-03  2.08084749E-04  3.65497569E-04  3.21030784E-03
  3.94066630E-03  9.20539524E-03  1.69121729E-02 -3.51231015E-01  4.62301920E+00
  4.81088949E-02  2.89598584E-02 -2.22429962E-02  1.14981459E-01  5.93939533E-02
 -9.25730371E-03 -1.89250210E+00  1.07721167E+00  2.14716788E+00 -6.72421560E-03
  1.67006799E-02 -6.07211399E-03 -1.05433363E-02 -5.90110713E-03  5.81933786E-02
 -5.79890485E-02  2.13070226E-02  4.12977218E-02  1.64085385E-02  4.30349834E-03
 -1.17519477E-03 -1.41822152E-03  1.85826530E-03 -1.77370279E-03  5.51446533E-03
 -5.62110386E-04 -1.02973511E-03 -1.20894981E-03 -3.30202693E-02  2.32718286E-01
  2.19021523E+00  6.25298720E-03  5.18707809E-02 -2.16209422E-02 -3.37681050E-03
 -4.40230178E-02  1.25280013E-01  1.35548575E+00 -3.79251311E-01 -4.73383710E-01
 -7.34883290E-03 -7.61922202E-03  4.72533982E-03  1.64945050E-03  2.55866877E-03
  4.90175544E-02  1.91162246E-02 -4.00198269E-02  2.32703775E-02 -5.88098323E-02
 -1.12679506E-03  2.24026719E-03 -2.65019251E-04  6.15848983E-03 -2.67473415E-03
  1.43187530E-03 -3.14088600E-03  9.29453445E-03 -5.14162931E-02 -1.38187729E+00
  2.35429954E-03 -5.51567935E-03 -1.62393821E-02 -1.50063904E-02 -7.33729682E-02
  1.39535412E+00  4.92352846E-03  4.89275402E-03 -1.01151521E-02 -3.11323922E-02
 -1.74144723E-01  4.61432536E-01  5.95010110E-03  1.32564961E-02 -5.23583604E-03
  7.39136452E-03  2.62435614E-02 -2.10516593E-01  1.36933436E-02  1.77404326E-03
 -1.05666913E-02  1.02622175E-02  1.04394552E-01  4.06056416E-01 -2.00760265E-02
  9.86312651E-03  1.13993971E-02  2.98447428E-02  1.85519087E-01  4.29784765E-01
 -8.82995849E-03  7.80626440E-03  4.65739185E-03 -2.03764012E-02 -1.05823439E-01
 -7.15378130E-01  1.16254489E-02 -6.89974003E-03 -1.41763533E-04  1.52428506E-02
  4.87503355E-04  1.05424293E+00 -1.70224204E-02 -6.16236325E-04 -1.57612157E-03
 -2.18447737E-02 -2.44935016E-01 -2.97047072E-01  5.32049715E-03 -1.05320080E-02
  2.68230482E-02 -1.18316882E-02 -2.51302303E-02 -5.58026565E-02  1.08771528E+00
 -4.51988773E-02  1.66874585E-02  5.10408864E-02 -2.83674380E-02 -6.10423287E-02
 -8.50383325E-02 -1.44289855E-01  7.92815083E-02  3.02786317E-01  1.98585904E+00
  3.07630896E-02  5.21536155E-03  4.67957890E-03 -8.45102859E-03  2.01764266E-03
 -7.61365383E-02  5.03460705E-05  1.64362918E-02  9.34447566E-02 -6.71010704E-02
 -5.24889521E-03 -1.33747722E-03  4.04146714E-03  2.01661578E-03 -9.25909150E-04
 -5.93411052E-03 -3.94653549E-03 -2.32284284E-02 -2.44874491E-01 -5.05617692E-01
 -2.32899380E-03  3.42438026E-03  3.18018455E-02  4.49149389E-04  1.06179333E-03
 -1.26734717E-02  1.88272537E-01 -3.39447639E+00  7.61840450E-02 -7.67478835E-03
  2.95816066E-03  5.16064593E-02  1.21284007E-02  6.05881620E-02  2.10155444E-01
 -1.92144960E+00 -1.32231992E-01  5.17766506E-03  6.41817303E-03  3.38183240E-03
 -1.10020150E-03 -2.46308917E-03 -3.10169425E-02  3.99102763E-02 -2.06973258E-02
 -5.12311507E-02 -4.67375123E-03 -2.81574161E-03  1.59213103E-03 -5.40965340E-04
  4.28529927E-03  2.45137647E-03  4.74887658E-04 -5.82200021E-04 -2.09528174E-02
 -4.30483801E-02 -1.27719774E-01  2.12270362E+00 -3.14986395E+00  4.30661519E-02
  1.81876247E-03  7.73919164E-02  3.94254363E-01 -2.29548800E-01  3.24362688E-01
 -7.59294173E-01  1.79482898E+00  1.98661646E-01 -1.45202762E-02  1.75540635E-02
 -6.93337587E-03  6.28708237E-03 -1.79440477E-02 -3.78375107E-03  4.37977949E-02
 -5.13955233E-02 -2.78798354E-02 -3.17697403E-03 -1.02532274E-03  9.40663008E-04
  4.05438920E-03  6.48157457E-03 -1.06428885E-02 -9.31656085E-04 -3.30046203E-03
  1.24450368E-02  2.73924025E-02  3.23352393E-02 -8.34589884E-01 -2.69465158E+00
  8.58730592E-02 -3.20024710E-02 -4.80286415E-02  3.38290802E-01 -4.43204403E-02
 -1.59542607E-01  1.14868246E-01 -3.18947551E-01 -7.43738477E-02  1.44315429E-02
 -2.80733264E-03 -1.33148661E-03 -1.55926258E-02  5.56816281E-03  1.89661605E-02
  2.27010119E-02  5.18515529E-02  2.52044522E-02 -3.28567388E-02  2.92323139E-03
 -6.09286123E-03 -1.47463129E-03 -6.02461852E-03  5.20535023E-04  3.11474453E-03
  4.01359000E-03 -6.29663050E-03 -1.29592635E-02  4.05603005E-02 -1.16541955E-01
  2.18961957E+00  1.61910164E-02  2.17237492E-02 -4.53765168E-02  2.10981125E-01
 -8.98848373E-02  1.14784414E-01  2.82354364E+00 -1.34377897E+00 -3.19548579E-01
  2.64551630E-03  4.05909312E-02 -1.06124880E-02  5.46540199E-03  3.02870430E-03
 -4.58348410E-02 -2.42987734E-01  6.62526858E-02 -1.15447208E-01  2.34625815E-03
 -3.63493680E-03  7.74732558E-03 -1.15857565E-03  3.15727893E-03 -5.07356273E-03
  8.52029880E-03 -7.47375766E-03  7.00212217E-03  1.46978916E-02 -3.91141564E-03
 -3.97162643E-01  1.82599215E+00  6.18070000E-02  3.80949099E-02 -1.42958533E-02
  1.14911164E-01 -2.14946185E-02  1.25529959E-02 -1.04479083E+00  1.32101766E+00
  1.65115575E-01 -4.70846796E-04  4.35760173E-03 -4.90928613E-03  1.04960368E-04
  2.80230814E-03 -4.20753785E-03 -3.44173107E-02 -1.74427118E-02  4.00828571E-02
  3.85094589E-02 -3.56370336E-06  2.55877459E-03  2.97744244E-04  2.12558586E-03
  4.25869502E-03 -3.12223305E-03 -1.32381930E-03  4.53889603E-04  1.60885801E-03
  1.85057507E-02 -1.34164196E-01  3.96660127E+00  8.91190103E-03 -4.58011462E-02
 -8.34389639E-03  8.75357283E-03 -1.15779629E-01 -5.26140131E-02  1.70885289E+00
  5.56450923E-02  8.47757913E-01  1.67405794E-03 -9.45834558E-03  9.39526441E-04
  1.96566396E-04  6.05001361E-04  2.83586364E-02  1.95466553E-02 -2.55608545E-04
  1.33002606E-02 -2.10732233E-02  1.82733965E-03  2.11883116E-03 -7.62217770E-04
 -4.05097541E-04 -2.97531608E-03  6.77714668E-03 -3.55227910E-04 -3.56777410E-03
 -1.31967474E-01 -4.60543654E-01  4.47802761E-03 -1.10214409E-02 -8.85132604E-03
 -2.37508439E-02 -2.17869872E-01  1.52584364E-01 -1.17665069E-02  2.03628139E-02
 -1.13255334E-02  2.86959478E-02  2.77532138E-01  4.37204554E-01  1.39820016E-03
 -1.70438463E-02  6.69881132E-03 -3.02592760E-02 -1.20633871E-01 -2.48294903E-02
 -1.12320240E-02 -7.80280224E-04  1.51124648E-02  1.18597901E-02  1.86851158E-03
 -6.12262413E-01 -3.69925720E-04  1.94434370E-04  2.80950046E-03 -1.66490103E-03
  1.29963234E-02  9.96531851E-01  1.13805933E-03 -3.78238442E-03  5.68262986E-03
 -4.10125391E-03 -4.35834278E-02  2.89486307E-01  1.08094848E-02 -4.67228584E-03
 -5.63150169E-03  2.28543160E-02  1.26706832E-01  2.16179622E-02  7.43894486E-03
 -1.23813004E-03 -3.46455558E-03 -4.69662434E-02 -2.34747734E-01  2.50444517E-01
  1.86071257E-02  8.15843543E-03  1.88166234E-03 -1.27460310E-03 -2.92396479E-03
  4.52111870E-03  1.08014609E-01  2.46510089E-01  9.63918415E-03 -2.32882127E-02
 -9.48389539E-03 -4.88089625E-02 -1.65372305E-01 -4.69281332E-02 -9.47250843E-01
  4.94022426E-01  1.32713308E-01  7.44781220E-03 -1.07642970E-02  8.52370707E-03
  9.67152264E-03  1.20799000E-02 -1.26771348E-02  9.20746611E-02 -1.45195880E-02
  1.11759280E-02 -3.60373755E-02 -5.10700493E-04 -1.86002962E-03  1.04810668E-03
  1.09044212E-03  4.01212572E-03 -1.58405163E-03  4.06717726E-04  4.01059030E-02
  2.08783060E-01 -4.70522522E-01  9.84427557E-03 -1.63865501E-02  1.19834948E-03
 -4.96874414E-04 -1.16256029E-03  2.66923565E-02  9.20642852E-02 -1.96621384E+00
  8.28274194E-02 -3.30524045E-02  8.99287289E-02  1.46229147E-01 -1.24871599E-01
 -9.63924743E-03  3.72813274E-01 -1.67183295E+00 -6.28307746E-01  7.79809414E-04
  4.04500265E-03  4.28090477E-03 -1.76804326E-03  9.77473377E-03 -9.81599785E-02
 -6.19946368E-02 -1.17478809E-01  7.74663631E-02 -7.89900141E-02 -3.97747405E-03
 -5.84683657E-03 -8.99484017E-03 -2.59259711E-03 -3.20029361E-03  1.34639064E-03
  9.04556215E-03  9.74388641E-03  1.43650329E-02  2.06797931E-01 -1.67418186E+00
 -6.39472984E+00  7.34998750E-02 -8.02293949E-02 -1.06423044E-01 -2.78658778E-01
  1.34057541E-01 -5.73375255E-01 -1.97498013E+00  3.31392188E+00 -1.00792814E+00
 -6.49849295E-03 -8.56192575E-03  1.19537428E-02 -3.28728691E-03 -6.20989214E-03
  9.77407173E-02 -1.27000205E-01  1.10440843E-01 -3.08046857E-03  1.54375861E-01
  6.99646945E-03  1.62609556E-03 -4.21310967E-03 -5.85032123E-03  1.42991373E-02
  3.33443314E-03  9.80567975E-03  1.16821314E-02  2.56220284E-02 -6.80394449E-02
 -1.91035020E-01 -1.32785546E+00  8.40315401E-03  4.86385656E-02  5.80073343E-02
 -1.16767199E-01  1.03385671E-02  3.24200544E-02 -1.18666178E+00 -1.33074971E-01
  7.86970417E-01  7.47372128E-03  1.60775771E-02 -2.13559169E-03 -7.84462812E-03
 -3.57545439E-03 -5.88220053E-02 -1.04985445E-01  1.22358757E-01  1.53637089E-02
  4.96377419E-02 -5.69824496E-04 -4.78231598E-03  1.06515168E-03  1.19448812E-02
 -1.03904180E-02 -4.72019404E-04  6.13705070E-03 -1.05013147E-03 -4.71091867E-03
  3.36679266E-02 -5.45076603E-01  1.17551313E+01  2.07662776E-03  8.10541462E-02
  1.08301227E-01 -6.49928046E-01  3.89336794E-01 -8.50023957E-03 -2.79344735E+00
 -2.84366257E+00 -2.75394177E+00  5.15743628E-03 -2.56200848E-04 -1.77931704E-02
  4.09516829E-03 -7.61608121E-04  5.85228911E-02  2.86132347E-01 -1.97188136E-02
  3.04087013E-02  1.91481920E-02  5.09250272E-04 -1.24134283E-02  5.19751579E-03
 -6.61019225E-03 -2.13274526E-03 -5.61400558E-03  5.76325078E-03 -1.24066626E-02
 -3.02799400E-02  9.84596229E-02 -8.16234485E-03 -3.85166226E-01  5.23659132E-02
  1.00185672E-01  4.86914282E-02  1.31317398E-01 -3.95469343E-02 -3.97501974E-02
  6.21410588E-01 -2.03355229E-02 -1.29971367E+00 -4.67601836E-03 -1.07756859E-02
  7.85569635E-03 -1.48634237E-03 -4.44926486E-03  5.10408685E-02  2.75090840E-02
 -1.30389815E-01  2.11946638E-02 -6.21278800E-02  2.16143615E-03 -3.36463900E-03
  1.39460202E-03  4.76977236E-03 -5.61389828E-03  1.02892166E-03 -1.41792107E-04
  1.03831740E-04 -4.60568373E-04  2.90993653E-02 -3.22235686E-01  4.12092363E+00
  1.16342267E-02 -2.33309474E-02  1.78016034E-02  7.59956491E-02  1.26807727E-01
 -5.39993584E-02  1.63782547E+00 -7.06109486E-01  1.29797983E+00  3.61949889E-03
 -6.61621182E-03  3.58119743E-03 -3.35963918E-03  1.16987855E-02  2.76571020E-03
  2.69262032E-02  8.94158660E-03  4.53967275E-02  4.66522447E-02 -9.49350910E-04
 -1.19256378E-03 -1.41022806E-03 -1.11158794E-03  1.53661604E-03  6.56922580E-03
  5.68525663E-03  4.70978814E-03  8.78506892E-02 -9.38756480E-01 -2.47095704E-03
  9.87952237E-03 -5.26167967E-03 -2.53906376E-02 -5.96308254E-02 -1.32193699E+00
 -1.17257985E-03 -5.34474821E-03  1.07422370E-02  8.16045483E-03 -2.60488743E-02
  1.34914778E+00 -1.04293020E-02  1.09692065E-02 -8.52993335E-03  4.15110451E-02
  3.18252309E-01  7.12392408E-01 -1.71362017E-02  3.79963574E-03  2.88158335E-03
 -2.56311731E-02 -2.55250398E-01 -8.41651411E-01  5.02117157E-03 -1.01094439E-03
 -1.18537667E-02  1.95081384E-04 -4.78964101E-02  8.72409081E-03  7.07196664E-03
 -7.76697583E-03 -1.49937871E-02 -5.06924508E-03 -6.91766611E-02  7.58045231E-01
  7.52576452E-03 -7.05483180E-03 -8.76766634E-03  1.94240959E-02  1.58178449E-01
 -5.09142404E-01  1.93828195E-02  1.87936848E-03 -2.29722051E-03 -2.85955762E-03
 -5.99650337E-03  2.42024234E-01 -5.49808714E-04  1.24963919E-03  9.64146765E-03
 -1.86970499E-03 -4.01314498E-03 -4.84971145E-02  4.91173594E-01 -4.11160276E+00
  1.48494018E-02  4.21191412E-02  1.88011592E-02 -1.28158380E-02 -1.10027447E-01
 -1.31196404E-01 -4.42560686E-01 -1.44600159E+00  1.21037721E+00  4.13984975E-03
  4.66375326E-03 -1.29125750E-05 -2.51765623E-03  1.69152908E-03  6.22322856E-02
  9.96951000E-03  1.23398888E-01 -4.70859879E-02  1.80837423E-02 -7.81806599E-03
 -2.78828018E-03 -1.27240627E-02  1.09812556E-04 -3.34972741E-03 -3.54295850E-03
 -4.04537939E-03 -1.81151665E-02 -6.64623868E-02 -1.26630121E-01 -4.20451763E-03
  1.62349483E-04  3.82530100E-04  5.85204620E-03  1.25878280E-02 -2.59141283E-03
 -1.21172679E-01 -9.84256252E-01 -1.04574624E-01  1.29462785E-02  5.73912903E-02
 -2.28556372E-01  3.55560693E-02 -1.46377172E-02 -1.02065400E+00 -4.97559266E-01
 -1.25786310E+00  1.27228279E-03 -6.17236322E-03  3.62314003E-03 -1.70641968E-03
  4.67259045E-03 -5.42778616E-02 -7.30415334E-02 -7.68906426E-02  5.98927694E-02
 -3.65981976E-02  1.12881638E-03 -2.40063501E-03 -7.34733331E-03 -2.24238325E-03
 -4.27423225E-03  6.08854074E-03  1.18273697E-03  5.90872857E-03  1.01984957E-02
 -1.25077673E-02 -7.82625733E-03  9.46643474E+00  1.11811881E-01 -2.38667078E-02
  1.51354040E-02  3.86211595E-01 -2.63630168E-01  4.08544494E-02  3.07429286E+00
 -1.73066797E+00  3.83761851E+00 -3.85805355E-03 -1.61891740E-02 -2.41428305E-03
 -4.29018766E-03  6.70436545E-03 -4.86020504E-02  9.98028800E-02 -3.89718944E-02
  4.55460970E-02 -3.83134616E-02 -5.24915447E-03  5.62655329E-04  5.67985925E-05
  1.04314923E-03 -8.63238260E-03  2.93285708E-03 -5.88834456E-03  6.16490030E-03
  1.30473887E-02  1.87855825E-02 -1.91360426E-01 -3.09128315E+00  5.83092919E-02
  2.02045419E-02  1.12353419E-02  1.09671541E-01 -2.59543812E-03  2.83279034E-02
  2.38694531E+00  1.58614231E+00 -2.40436418E+00  3.25801755E-03 -7.52948997E-03
  6.93641414E-03  7.78633405E-03  1.06096842E-02  2.51790896E-02  4.30632384E-02
  2.67481117E-02 -3.73194007E-02 -9.76334552E-03  7.36057273E-03 -5.32370651E-03
  3.90216865E-04 -6.45436853E-03  3.41540068E-04  7.50105351E-04  3.36254907E-03
 -4.84349920E-04 -5.23583235E-04  3.56761384E-02 -6.62117635E-01 -3.97711417E+00
  5.60672847E-02 -2.24042314E-02  6.18039832E-02  3.46423440E-01 -1.42230866E-02
  2.48044902E-01  5.01644296E+00 -3.89810918E+00  1.75424013E+00  9.23284208E-03
  9.45599846E-03 -6.25498593E-03  1.39401805E-02 -3.18790362E-03 -4.11575075E-02
 -1.14560532E-01  6.02785906E-02 -6.84159119E-02  1.74501037E-02 -3.02086081E-03
  7.72812345E-03 -2.22620553E-03  3.26622884E-03 -4.34473838E-04  3.43057744E-03
 -2.56637815E-03 -1.42765917E-02 -3.23449818E-02  4.78055372E-02  2.48685773E-01
 -6.73798508E-04 -6.84428774E-02  1.86315709E-02  8.90921910E-02  1.03907375E-02
  4.97322154E-02  2.26676606E-02 -7.91601908E-01  4.99855950E-01  1.52639456E+00
 -3.04646778E-03  5.46949975E-03 -4.42992098E-03 -7.60011378E-03 -6.34849129E-03
  2.92033815E-02  3.89277270E-02 -6.66119104E-03 -1.41256405E-02 -2.29878757E-02
 -3.56828929E-03 -1.09444107E-04  1.94281930E-03 -8.49801667E-04 -1.53173346E-03
  2.51216261E-03  9.79157725E-04 -3.96217938E-04 -2.54439252E-03  6.41000671E-02
 -1.84866174E-01 -3.70096467E-01 -2.47523675E-02  9.42086250E-02  1.29227490E-02
 -5.16212013E-02  8.32071613E-02  9.83581885E-02 -2.16811670E+00  7.87626766E-01
 -1.35694909E+00  5.40664349E-04  1.60677711E-02  5.86359697E-03  3.46228509E-03
 -7.54062347E-03  2.93720192E-02 -5.72702153E-02  1.68630582E-04  1.79697780E-02
 -4.23623947E-04  7.38108130E-03  7.57693235E-03  6.72201757E-04  6.96963090E-04
  1.07148492E-03  3.81148619E-03  3.48595720E-03  6.04958337E-03  6.21738356E-02
 -5.43132160E-01 -7.74805570E-03  8.38343016E-03 -6.67160847E-04  3.35730436E-02
  2.01868394E-01  1.13209480E+00  1.74449517E-02  1.53507370E-03  7.64063231E-03
 -8.70312817E-03 -7.21813787E-02 -2.10546357E+00  1.15313527E-02 -1.48172041E-02
  2.78045890E-03 -2.95287947E-02  2.98635332E-02 -2.55318135E-01 -6.59836950E-03
  1.67242299E-02 -3.30160003E-03 -7.50438034E-03 -1.10833354E-01  1.30985377E+00
 -7.14940231E-03  1.21160364E-02 -1.31173938E-02  2.48640761E-02  1.96357758E-01
  7.15493403E-01 -8.78383109E-03 -2.66772557E-03  6.25830344E-03  2.02397984E-02
  1.91430494E-01 -1.49911144E+00 -1.12607512E-02 -1.03637383E-02  2.53513615E-02
 -5.06531372E-02 -2.64693805E-01 -9.96962861E-01 -1.64038592E-03  1.56887357E-02
  3.06149451E-03  2.11576628E-02  1.89640431E-01  6.75290500E-01 -1.06947061E-02
  9.44467030E-03 -3.17492746E-03  1.02508325E-02  2.24576638E-02 -2.24293569E-02
 -4.15024996E-01  4.14035079E-01 -7.46926611E-03 -4.31138041E-02  8.78347587E-03
 -1.92972185E-01 -1.45232715E-01 -2.66718085E-02 -9.47351192E-01 -2.08382100E-01
 -1.52624134E+00 -7.41580163E-03  6.99510722E-03  4.31986099E-03  5.28204812E-03
  2.36523452E-03  5.08580202E-02  2.43760368E-02  2.56066691E-02 -5.71935294E-03
  3.66925403E-02 -3.94341890E-03 -8.78676262E-03 -4.84008205E-03  2.25484210E-03
  4.70823931E-03 -4.40313139E-03  2.76494520E-03 -8.41746060E-03 -1.51150552E-01
  5.87184887E-01 -1.93591328E-02  4.11720606E-03 -3.97952514E-04  6.03494160E-03
  1.04356277E-02  6.93933400E-02 -1.13240834E+00  5.97451995E+00 -6.68064568E-03
 -9.89567604E-03 -9.01264093E-03 -5.43323051E-02 -1.12938452E-01  1.05597111E-01
 -5.20883276E-03  3.68937969E+00 -8.83506109E-01  5.58440972E-03  7.75182434E-03
  2.12409352E-03 -5.35434222E-03  6.87044111E-03  3.54264864E-02  2.77859945E-03
 -5.15435279E-02  3.03236840E-02 -5.60436834E-02  4.21831252E-03  1.27624655E-03
 -1.95422569E-03  8.99371684E-05  1.53016584E-03  3.98917791E-03  4.19156382E-03
  5.47178930E-04  1.96389367E-03  2.11665710E-04  4.07329274E-01 -5.58412181E+00
  8.24367339E-02 -1.89861273E-02  6.39490464E-03  2.65627681E-01  4.30137287E-02
  1.56065883E-01  6.64513089E-01  2.48632852E+00 -2.97123035E-01  2.30905965E-03
  6.78392483E-03 -7.23736826E-03 -2.20927067E-02  3.80424759E-04  7.25870610E-02
  4.55510882E-02 -2.72928405E-03  1.10642255E-01 -6.34840878E-02 -3.21214386E-03
  3.15333852E-03 -8.00434779E-03  1.17592210E-03 -1.43057972E-03 -2.58300279E-03
 -4.12565220E-03 -2.60664645E-03 -6.00521346E-03 -4.27439586E-03  9.12129066E-02
  2.29413353E+00 -5.95181825E-02  1.00224741E-01  1.17398380E-01 -4.42898620E-02
  9.17957009E-02  3.07211718E-01 -8.02676310E-01 -9.15593530E-02  2.20300205E-01
 -1.44347163E-03 -1.58113544E-02 -1.34573946E-02 -7.66956830E-03  1.21592367E-02
 -9.74141720E-03  1.25675832E-01  3.01817866E-02  1.89515673E-02  4.70166706E-03
 -5.56561386E-03  4.88634111E-03 -5.95841366E-03  6.71140673E-03 -9.40859590E-05
  6.64352960E-03 -4.35585963E-03 -1.50852568E-03 -3.74959104E-03  4.94494254E-02
 -4.76113542E-01  1.51415469E+00 -7.70122960E-02 -6.47617708E-02  7.16950247E-02
  1.39814476E-01 -6.21632649E-02  2.31866333E-01 -2.63670956E+00 -8.58138702E-01
  6.10079852E-01  2.41073278E-03 -2.46909506E-03  1.41751890E-02  1.68923926E-02
 -2.05060894E-02 -5.51619815E-02 -2.67164532E-02 -2.61871041E-03 -6.38624110E-03
  8.11412964E-02 -1.08256465E-03 -3.70099938E-03  5.27641953E-03 -1.50506472E-03
 -4.56271051E-03  1.70523096E-03 -4.15518240E-03 -6.29002801E-03 -1.48111131E-02
  7.54294730E-02 -1.58915186E-01 -3.56656761E+00  3.12070541E-02  6.04542073E-02
  2.28445194E-02  9.70118532E-02  2.60533195E-03  2.87490440E-02  1.20349266E+00
 -7.71136062E-01  2.86727986E-01  1.11018872E-02  7.77100770E-03 -2.72942124E-03
  1.00888458E-02 -1.12548458E-02 -2.48147017E-02 -2.34874145E-02  2.23294488E-02
  3.23421523E-02  1.70327373E-02  1.07221142E-02  5.38191003E-03 -1.17495509E-03
  2.84928663E-03 -3.70586356E-04 -3.73428072E-03 -3.66496784E-04 -7.37857486E-03
 -1.70657915E-02  2.31999162E-02  7.71547595E-02 -1.21071878E+00  3.39209274E-02
  4.39287818E-02  1.64287848E-02 -9.97216690E-03  2.95513595E-01  5.82210703E-03
  5.58483881E-01  2.07713360E+00  1.95748027E-01  3.21952854E-03 -9.52256288E-03
 -9.48346835E-04  1.08513840E-02 -8.06096679E-04 -6.53714061E-03  5.34228675E-02
  4.29569047E-02 -7.13677555E-03  8.20215630E-02 -6.18218833E-03 -4.55630253E-03
  2.93099744E-03 -2.18117344E-04  4.81839307E-03 -4.45883100E-03  7.11421412E-03
  2.74532831E-02  2.62816424E-01  1.43172264E+00  2.94624900E-03  1.08351540E-02
 -3.41993360E-03  5.14267142E-02  3.96206740E-01 -5.00355765E-01 -8.53229143E-03
  7.64743241E-04  1.93736084E-02  7.32479168E-02  5.43251645E-01 -9.42684296E-02
  1.23243847E-02 -1.11157437E-02  2.97362314E-02 -4.45625518E-02 -5.40482334E-01
  5.14711611E-01  2.13041823E-02 -1.98952717E-02  2.83470021E-02  3.09093614E-02
  4.87612552E-01  4.90295944E-01 -1.04207036E-02 -1.00646283E-02  2.95455213E-02
 -2.08841053E-03 -4.06126859E-02 -7.06021907E-02  1.75540434E-02  1.57471386E-02
  1.56311424E-02  2.77879403E-03 -5.06950438E-02  6.20989984E-01  6.84884241E-03
  1.47445117E-03 -1.10120245E-02  4.03716931E-02  2.88033458E-01  9.76899266E-01
  2.73628095E-03  9.52349702E-03 -1.03025074E-03 -1.34603420E-02 -8.56306666E-02
 -1.02884101E+00 -1.10618113E-03  3.67392041E-03 -8.11491315E-03  1.33835241E-02
  2.70407979E-02  8.01382802E-02 -1.14410196E+00 -6.95594432E-01 -6.70125573E-02
 -1.53808290E-01  1.24186834E-03 -5.46293742E-02 -3.21673380E-01  4.88685682E-02
  6.30658681E-01 -7.88172971E-01  1.02467050E+00  2.09656901E-03 -6.70215939E-04
  6.68092059E-03  1.23388726E-03 -1.20245065E-05 -2.71485393E-02 -1.19017873E-02
 -3.48677472E-02 -7.06709766E-02  3.57799442E-02  2.73592855E-03  4.75672698E-03
 -6.96421484E-04 -7.65103450E-03  1.71236026E-03  2.25191139E-03 -9.28117492E-04
  7.72755381E-03  1.75696416E-01 -5.21824146E-01  2.38262073E-02 -2.76227278E-03
 -1.19264600E-02  1.98683252E-02  4.44245387E-02 -1.12054911E-01 -3.33723325E-01
  3.82194200E+00 -1.25799575E-02 -1.09873280E-01  1.09956289E-01 -8.06484843E-04
 -1.26687500E-01  1.43963675E-01  3.97474965E-01  2.47477270E+00 -2.18206709E+00
 -7.05911658E-04 -2.11306494E-03  7.02770853E-03  1.46271691E-02 -1.07496006E-02
 -8.60977072E-02 -5.00968080E-02 -7.83497889E-02  7.75214422E-02 -6.04127735E-02
  7.38507609E-03  1.59111480E-03 -2.47491404E-03 -7.75589666E-03 -4.05676549E-04
  1.44403753E-02  1.38164738E-02  3.91540650E-03  4.91201185E-03  1.83146279E-01
 -1.33283712E+00  3.57239844E+00  7.78763091E-03 -6.55041291E-02  1.29682269E-02
 -2.05073683E-01  4.12354930E-02  1.24205206E-01 -3.31998279E-01 -1.20364356E+00
  3.32156878E-02  2.95664529E-04 -1.25048394E-02 -4.01955967E-03  4.77340178E-03
 -6.21499515E-03  4.07178541E-02 -6.51503506E-02  2.00043752E-02 -3.06397569E-02
  8.73944027E-02 -4.56400246E-03 -2.28937618E-03 -1.05234369E-02 -1.68191943E-02
  9.05806078E-03  3.16826813E-03  1.55819309E-02  8.58643471E-03  1.46505460E-02
  1.77901875E-01 -1.41164686E+00  3.68162684E+00 -3.76348438E-02 -5.74637675E-03
  6.09971810E-02  1.64943756E-01 -1.51713957E-01  1.53524420E-01 -8.83099416E-01
 -2.66346352E-01 -1.52010385E+00 -2.25639927E-03 -2.05443656E-03 -2.31922143E-03
 -7.39346805E-03 -7.23551881E-03  9.44575756E-03  8.51628826E-02 -1.91871522E-02
 -1.11081292E-01  6.89353201E-02  1.55891669E-03 -2.00919212E-03 -2.92395082E-03
 -1.80232257E-02  1.21693695E-02  1.31013127E-02 -4.95486693E-03  6.13944796E-03
  1.40974920E-02 -1.48181952E-01  1.04810277E+00 -5.74839874E+00 -5.30224078E-02
 -3.64791026E-02  2.23493898E-02 -1.19229327E-01 -6.77517929E-02 -1.74060153E-01
  1.90914354E+00  2.42149452E+00 -2.46443956E-01 -1.00365049E-02  5.81206610E-03
 -6.85344166E-03  1.32844361E-03  8.94662680E-03  4.73279524E-02 -3.81406643E-02
 -4.64314426E-02  1.81205970E-01 -9.76264185E-02  7.76615845E-03 -4.31184536E-03
  2.27648870E-03 -2.06324046E-02  1.02065378E-02  6.49752088E-04 -4.99716869E-03
 -9.92477294E-03 -2.55252825E-02  1.41289886E-01 -2.20764264E-01 -4.53888265E+00
 -1.18403449E-01 -3.28729534E-02  7.49954464E-02  4.82696181E-02 -2.18387815E-01
  2.81249636E-01  1.53807020E+00 -8.82890626E-01 -3.64415392E-01  5.43260539E-03
  9.20149295E-04 -4.66089038E-03  4.33986231E-03 -3.18018155E-04 -4.16478837E-02
  9.24230552E-02  4.48843126E-02 -1.17985299E-01  3.21507348E-02  2.21639756E-02
  1.34499997E-03 -6.35129643E-03 -1.10954186E-02 -1.16540849E-04 -3.47440939E-03
 -4.09795828E-03 -2.67844177E-03 -9.03872450E-03  1.05388944E-01 -5.60516583E-01
 -3.30720766E+00  6.32503954E-02 -1.49890365E-01  4.56330605E-02 -8.87812305E-02
 -1.78654909E-01  3.49591569E-01 -4.96906131E-01  8.93736059E-01 -6.62061774E-01
  1.09758752E-02 -9.56604997E-06  1.10360001E-03 -5.04884519E-03 -5.64311964E-03
 -1.95327655E-02 -5.10921103E-03  6.05308215E-02 -5.49330014E-02  1.83086776E-01
  1.04635307E-02  1.28708385E-02 -9.25743835E-03  7.46064874E-03  9.22822044E-03
 -6.39526768E-03  7.25672293E-03 -2.13053598E-02 -1.02011263E-01  9.88275570E-01
  2.23972586E-03 -6.68288020E-03 -1.85878335E-03  1.34470073E-02  3.66215126E-01
 -6.88241844E-01  2.51189343E-03 -3.57213622E-02  2.07539686E-02  1.51985100E-02
  1.38230574E-01 -1.52944446E+00 -1.49799990E-02 -1.30620460E-02  2.32572216E-02
 -1.29493536E-02  1.70738558E-02  2.61347621E-01 -1.17990618E-02 -1.24664428E-02
 -1.23011907E-02  2.04556164E-02  6.40620028E-01 -3.43410278E-01 -2.96739824E-03
 -5.83815899E-03  5.75247574E-02 -4.41028822E-02 -3.72257630E-01  3.47960847E-02
  1.25201713E-02 -7.12384688E-03  1.52625299E-02  3.38771393E-02  4.73861787E-01
 -8.18722932E-01  1.38190669E-02 -9.36700923E-03  4.08597744E-02 -3.88523008E-02
 -2.81650574E-01  9.76559236E-01 -3.77127476E-03  3.96177550E-03  2.32719549E-02
 -7.03551462E-03 -1.76598550E-01 -1.58154342E+00 -1.30562543E-02  1.35812450E-03
  1.26403173E-02  6.93459148E-03  1.18543364E-02  3.36137095E-02 -5.79254688E-01
  7.69076552E+00 -3.84802950E-03  3.62406637E-02  1.59150838E-02 -6.46623405E-02
  1.82692794E-01 -7.26143648E-02  1.30855783E-01 -1.03454403E-03  1.88162894E-01
  3.08794556E-03  4.80956593E-03 -2.55262976E-03 -1.22213114E-02  9.22862771E-03
 -7.36666968E-03 -3.85401575E-02 -3.31681853E-03  7.59780576E-02 -6.57088427E-02
 -1.65118698E-03 -1.20415950E-03  6.29227071E-03  3.00613880E-03  3.10400013E-03
  1.32316367E-03  4.80032282E-03 -2.41543548E-02 -4.07468136E-01 -1.14386735E+00
 -6.38910564E-03 -6.87732463E-03  1.68809651E-02  6.60074478E-03  1.54269206E-02
 -2.19498830E-02  2.79728860E-01 -7.57234849E+00 -5.48295261E-04  8.12033762E-02
  4.72028094E-02  1.77684081E-01  5.10888637E-01 -4.55256826E-02 -6.12538103E-01
 -4.77857432E+00  1.58347023E-01 -5.37462175E-03  1.17719469E-03  2.54475783E-03
 -1.76761239E-02  4.18073669E-03  5.26204967E-03 -7.58706007E-02 -8.72336864E-02
  1.64401030E-01 -3.56108839E-02  2.74004124E-03 -4.23644556E-03 -1.90694826E-02
 -9.53457750E-03 -1.64265658E-03 -1.14606869E-02 -8.67781939E-03  1.40093097E-02
  3.06824917E-02 -3.20060439E-02 -2.53771041E-01 -2.34737455E+00 -4.72994809E-02
  2.77214040E-02  8.65351204E-02 -8.13799084E-02 -2.12950131E-01  3.74217810E-01
  6.38040549E-01  2.32343596E+00 -1.83226829E+00  6.62752607E-04  8.92690343E-03
  2.86045136E-03 -3.18477281E-03  3.86141079E-03 -2.52719667E-02  2.21176344E-03
  1.79051730E-02 -1.98633588E-02 -8.13136158E-02 -1.29941488E-03 -1.33805902E-03
 -3.32135162E-03 -6.54841233E-03  3.58246064E-04 -4.12493229E-03  1.29220843E-03
  1.67550563E-02  3.33468924E-02  1.26457533E-01 -1.38383339E+00  5.16423279E-01
 -8.03292424E-02  6.00646900E-02  3.14738993E-02 -2.09331489E-01 -1.07527360E-02
 -1.33510388E-01  1.84212968E+00 -5.24968414E-01  9.31285719E-01  3.91785079E-03
  2.77446565E-03 -2.79173296E-03  3.31065530E-03 -1.70365297E-03 -1.60393776E-02
  1.09635771E-01  1.32847556E-01 -8.44787557E-02  6.74559072E-02  1.39711892E-02
 -6.77069746E-03 -6.71423687E-03 -1.90817616E-02  8.26846244E-03  1.16315666E-02
  7.77306389E-03  8.50306031E-03  1.81889238E-02 -2.80349105E-02 -5.83876737E-01
  5.09774336E+00 -3.88338130E-02  2.30971826E-02  2.32519584E-02  1.61186880E-01
 -3.80009309E-02 -6.90918179E-02 -1.21138665E+00 -9.85645117E-01 -1.18866172E+00
  1.01607464E-03 -3.15152180E-03  1.94932437E-03  3.21766855E-03 -2.23642713E-03
 -4.56595963E-02 -1.04104010E-01  8.97953016E-02  1.57579638E-02 -9.21121435E-03
  3.77488924E-03  4.12069912E-03 -3.17326905E-03  4.93299477E-04  6.41796382E-04
  9.82669936E-03 -5.13861564E-03  2.45173601E-02  4.76432101E-02  2.35298718E-01
 -2.34698811E+00  8.72223687E+00  8.36044660E-03  7.00439677E-02  5.53690582E-02
 -1.38543832E-01  3.25740605E-01  8.13478288E-02 -9.70149836E-01  5.45594776E-02
 -1.23700868E+00 -8.90740967E-04 -2.18670800E-03  5.11061649E-03 -1.01969354E-03
 -4.30053089E-03  2.90892756E-02  5.49445301E-03 -2.92978791E-02 -1.76574251E-02
 -5.72737501E-02  1.65113338E-02  1.34862821E-02 -1.56963600E-02 -2.14207826E-03
 -4.98477692E-03  2.85607080E-02  1.40958874E-02  1.44816564E-02  3.02906973E-02
  3.17110338E-02 -6.91913634E-01  8.26989749E+00  1.79590044E-02  4.26251512E-02
  2.95931552E-02  2.44541839E-01  1.00804494E-01  2.10381128E-01  6.81701642E-01
 -5.20955488E-01 -5.43105343E-02 -7.30211702E-03  2.51423257E-03 -2.28099795E-03
  4.67965943E-03  2.92923033E-03  2.48390868E-02  2.04842919E-03 -5.82196352E-03
  7.04210338E-02 -2.83544609E-02  1.00024863E-02  5.91217601E-03 -2.32840461E-03
  1.91017386E-03 -3.59309787E-03  9.91092729E-03 -2.01554453E-03  3.73627018E-02
  6.02915155E-01 -2.80147638E+00  2.34055943E-02  5.53902191E-02  5.83188285E-04
  8.33908217E-03  4.36604659E-03 -1.84125047E+00 -1.40907333E-02 -9.03677884E-03
  1.43913897E-02 -9.25890021E-04  3.53966876E-01 -3.63464270E-01 -2.16183169E-02
 -3.41592247E-02  1.65465251E-02  2.58578736E-02  2.86937940E-01 -1.94569692E+00
 -3.39318681E-02  7.53018516E-03 -1.44033548E-02 -5.77995747E-03 -6.75705042E-02
 -2.64654616E+00 -4.63026695E-04 -1.45586160E-03  2.57459027E-02  3.29598893E-02
  5.69582075E-01 -2.25586686E+00 -3.84943872E-02  5.54188133E-02 -6.59397559E-03
 -2.92854116E-04  2.06903937E-02 -1.65258852E+00  3.94821742E-03  4.12124157E-03
  1.69423838E-02  2.62279438E-02  1.30304998E-01 -1.12710862E+00  5.35210716E-03
 -7.58914889E-03 -1.66088262E-02  2.45957150E-02  2.93485539E-01 -9.02864184E-01
 -1.59129756E-02  1.65382905E-02 -2.14361229E-02  2.06714274E-02  4.40075799E-02
  2.92742864E-02 -8.94791127E-01  3.19732754E+00 -1.88608763E-02  2.99003530E-02
 -6.53357201E-03 -2.67317401E-01  1.09658701E-01 -2.45569820E-01  4.70774103E-01
 -7.12659685E-02 -9.94396433E-01  1.14384395E-03 -2.64671110E-03  6.07416088E-03
  4.24529930E-03 -2.12367874E-03  7.08303832E-02  6.25859372E-02 -2.73545286E-02
 -4.31996422E-02  1.76879709E-02  3.08912707E-03 -3.81524750E-03  8.67299864E-04
 -7.18010385E-03  1.21513009E-02  6.94519869E-04  6.43507637E-03  2.36911543E-02
  2.21280831E-01  1.76024828E-01  9.40457616E-03 -5.75532003E-04 -8.40127810E-03
  4.75778113E-03  7.89035017E-03  1.03409022E-01 -5.50221094E-01  6.21700184E-01
 -7.47859412E-02  7.26849091E-02 -4.96402361E-03  9.06430311E-02  1.04941854E-01
 -2.13598901E-02  1.74247320E+00 -2.83688063E+00 -1.31874273E+00 -9.09421357E-04
 -8.41718887E-03  1.07467730E-02 -3.54329006E-03 -3.08208492E-03  1.66493642E-02
 -8.70073485E-02 -1.16226788E-02  3.10505353E-02  1.32844021E-01 -8.37935899E-03
 -9.96270703E-03 -3.49419353E-03 -4.24580964E-03 -6.22208533E-03 -1.21129248E-02
 -9.76264034E-03  6.29088450E-03  1.96883499E-02 -2.56781307E-01  1.83314741E+00
 -7.30319906E+00 -2.81586443E-02  1.22620378E-02 -7.10047739E-02  5.07281166E-01
 -4.49674782E-01  2.95119456E-01 -1.68886530E+00  2.04950939E+00 -1.07988424E+00
 -8.07394188E-03  1.50116844E-02 -1.82871113E-02  3.10012411E-03 -2.13305546E-03
 -5.97829394E-02  2.31306552E-01 -7.90289927E-02  1.23817076E-01 -1.24855525E-01
 -1.09808490E-02  2.01998165E-03 -2.32407840E-03  6.16640919E-03 -1.27871777E-02
  6.21310541E-03 -1.38170177E-02 -3.65132016E-04 -1.17566753E-03  3.87725959E-02
 -4.47935031E-01 -1.91445534E+00 -4.01092859E-02  8.92505187E-02  1.76668211E-02
  4.07983241E-02  3.40635139E-01 -3.29441686E-01 -7.20184409E-01 -1.34787895E+00
 -4.49340726E-01  3.01906876E-03  5.51036449E-03 -3.62890666E-03 -4.53648228E-03
 -7.92400160E-03 -1.71012420E-02  6.98644001E-02  5.50773450E-02 -4.32892216E-02
  6.08301221E-02  1.51867946E-02  3.38287379E-03  8.35633487E-03 -2.27509225E-03
 -4.05086476E-03 -7.80926776E-03  4.46029582E-03  2.51442535E-03  2.02964184E-03
  1.58965457E-01 -1.81943340E+00  1.13070296E+01 -8.75222599E-02  3.94909187E-02
 -6.19234970E-02  4.08601665E-01 -3.15252577E-01  2.45960325E-01 -6.77078519E-01
 -1.42634975E+00 -1.05442345E+00  9.57207422E-03 -6.46077788E-03  8.66011162E-03
  2.05118778E-04  2.14098468E-02 -6.25701780E-02 -3.05363398E-01  7.61828181E-02
 -7.28116669E-02  1.33907804E-01 -5.05607035E-03  1.29922685E-02 -4.21532527E-03
  6.15679832E-03 -1.15151852E-02  1.04183710E-02 -1.08754220E-02 -1.96005664E-02
 -4.15474766E-02  3.23545828E-03  8.15885249E-01 -6.02935082E+00 -4.48845549E-02
  6.86824997E-02 -1.73077923E-02 -1.58172115E-01  1.64236836E-01 -3.67573774E-01
  1.56759681E+00 -4.33109700E-01  9.79245868E-01  7.07232859E-07 -1.80733439E-03
 -6.59725694E-03 -1.13826676E-03  5.30351131E-04 -2.23856061E-02  4.05586156E-02
 -1.29028307E-02 -2.19193578E-02 -3.29724148E-02 -1.04368226E-02  2.46620107E-03
  1.41412466E-03 -8.54446946E-04  1.04944096E-03  7.20734531E-03  1.41100626E-03
  2.81335514E-03  8.87508963E-03 -1.16873184E-01  3.77518472E-01  3.90224870E+00
 -7.12645458E-02  7.46460610E-02 -1.20891900E-02 -1.33797680E-01 -9.30037306E-02
  1.62294524E-01  2.49953635E+00 -6.96293889E-01  1.66771391E+00  5.39449534E-03
  4.25696553E-03  2.70505298E-03 -9.96433269E-03 -7.57673297E-04 -1.97710226E-02
  3.31254204E-02 -9.42832369E-02  1.16286525E-01 -1.47525869E-01 -8.36188133E-03
 -6.28158874E-04  5.89437473E-03  1.87762239E-02 -6.52352455E-03 -7.08378538E-03
 -1.60673290E-02  1.04204030E-02 -8.60766832E-03 -1.96925719E+00  5.42700540E-03
  1.40014934E-02 -2.26092729E-03  3.73939923E-02  3.34428226E-01 -3.88573683E-01
 -5.22072429E-03  1.47153497E-03  1.46043603E-02 -1.38171807E-02 -3.13112036E-01
  1.66899759E+00  2.42953022E-03  2.20800602E-02 -2.08413770E-02  3.66045601E-02
  4.27167784E-01  2.85071904E-01 -2.54059572E-02  2.58026357E-03 -1.15247366E-02
 -2.43340868E-02 -1.01896828E-01  2.20606084E+00  1.44986784E-03  9.49825055E-03
 -2.02427076E-02  3.87486567E-03  1.11572123E-01 -2.87375676E-01 -7.10083852E-03
  3.83835257E-04  8.30948207E-03  3.57129184E-02  2.54301669E-01  7.21650040E-01
 -1.26390763E-02 -9.33761695E-03  3.65408843E-03 -2.07081361E-02 -5.09118971E-01
  1.04182649E+00 -4.09641088E-02 -9.20731868E-03  2.50999102E-02  3.54213331E-02
  6.14622101E-01 -1.87696409E+00 -4.68237753E-02  2.35142076E-02 -2.58732202E-02
 -4.51373592E-03 -1.01268251E-02  1.30548972E-02  2.76278681E-01 -2.87407738E+00
 -4.04229146E-02  3.74040344E-02  2.17409516E-02 -6.38892530E-01  1.00818154E-01
 -6.92862133E-02  3.65439947E-01 -1.71112284E+00  1.09408965E+00  8.61915122E-04
  9.57778074E-03 -4.06692872E-03 -1.52145805E-03 -4.17033968E-03  7.56962506E-02
  3.45469249E-02  6.01668126E-02 -2.75936360E-02  1.03494866E-02  1.55267492E-03
 -1.37528325E-02 -1.22746575E-04  5.56224782E-03  1.89817998E-02 -4.54172968E-03
  1.20454177E-02 -5.77366112E-02 -4.23620610E-01  6.22997139E-01 -3.04564361E-02
  8.54840837E-03  7.61136554E-03 -4.73171306E-03 -1.23723486E-02  7.33833422E-02
  4.10213066E-02 -4.16473402E+00  6.35478473E-02  7.25902869E-02  6.36192115E-04
  6.82933127E-02  3.81290046E-01  3.55470411E-02 -2.82721797E+00 -2.97663868E+00
 -1.49966510E-01 -6.90849583E-03  6.52995809E-03 -4.07557381E-03 -1.74765542E-03
  6.50992207E-03  6.54220725E-02  7.22623587E-02 -2.27566656E-02  1.80808970E-02
 -9.21449825E-02 -5.63172013E-03 -1.13907732E-03 -6.89501303E-03  2.44108296E-03
  8.13016243E-03 -1.11603532E-02 -8.86628311E-03 -6.40528085E-03 -1.37311106E-02
 -7.39225677E-02  5.63746351E-01 -2.19232703E+00  3.73273322E-02  4.22610213E-02
 -4.32441806E-02  4.08044443E-01  4.28263723E-02 -1.68530134E-01 -6.18222801E-01
 -3.10304090E+00  2.71742286E+00  7.78870907E-03 -7.43546209E-03 -4.24528078E-03
  1.17324328E-02  3.83635138E-03 -1.28324271E-01  1.05424666E-01  3.24011127E-02
  5.04162926E-02 -5.40883037E-02  1.40587538E-03 -1.67951147E-04  8.87991192E-03
  1.35708689E-02 -1.07640592E-02  8.61222479E-03 -1.07046555E-02  1.12616669E-02
  2.59986737E-02 -1.04578770E-01  1.20160480E-02 -4.16721202E-01  5.65510345E-02
  1.13237238E-02 -6.06133455E-02 -2.15989061E-01  7.99840588E-02 -9.21060167E-02
 -1.82561122E-01 -2.23640817E-01  4.97685385E-01 -1.74606415E-03 -6.07066995E-03
  1.01926397E-03 -8.07425621E-03 -3.67546337E-03 -7.33380601E-02 -1.13208710E-01
  3.85277944E-02  1.08035841E-01 -3.22758123E-02 -4.15271531E-03 -1.93579102E-04
  7.41739192E-04  1.06126699E-02 -6.07165053E-03 -6.27839007E-03  7.92208881E-03
  7.81984904E-03  1.47072896E-02  8.81503026E-02 -1.30355592E+00  1.11378617E+00
  9.49463255E-02  3.96244263E-02 -9.49040145E-02  6.57768372E-02 -2.95045553E-01
  3.21669465E-01  1.32988518E-01 -1.04924148E-01 -8.91572312E-01  5.37779175E-03
 -3.19468791E-03 -1.67373455E-03 -7.29515632E-03  1.74069518E-03 -5.41867735E-02
 -3.27960376E-03 -8.71773915E-02 -2.41371424E-01  1.47359968E-01 -1.23795701E-02
  6.31024394E-03  3.40427747E-03  7.27759581E-03 -7.43101866E-03  2.79657884E-03
  1.51114165E-02  1.33915860E-02  2.94151775E-02 -2.58970621E-02 -4.48586058E-01
  5.13623140E+00  5.37482644E-02  5.64472144E-02 -3.33046093E-02 -1.36675460E-01
  1.27258777E-01  1.68115648E-02 -5.44347415E-01 -1.12570697E+00  1.31099122E+00
  7.13168376E-03  3.41687618E-04  1.14205814E-03  1.79296608E-03  5.45604604E-03
 -1.26766065E-02 -7.74174090E-02 -1.51120614E-02  1.36103099E-01 -4.89901430E-02
  3.28966478E-03 -1.72461838E-03 -3.06074039E-03  1.03465083E-02 -2.83530792E-03
 -4.42359039E-03  3.22493503E-03  8.57537163E-03  1.61483155E-02  1.08917341E-01
 -1.02220922E+00  1.27908585E+00  1.99650994E-02  1.18507014E-02 -1.96060911E-02
  2.68967758E-02 -6.93012666E-02 -2.26428018E-01  4.59895378E-01  6.05317905E-01
 -7.64835617E-01  3.70466414E-03  5.53206317E-04  3.30806658E-03 -3.64668937E-03
 -8.22580219E-03  2.34703494E-02 -1.18458651E-02  2.27892690E-02  4.84680529E-03
 -3.30311685E-02  3.70661486E-03  2.83696378E-03  3.80805178E-03 -1.10151493E-02
 -4.74614264E-03  1.14871862E-02  1.28606001E-03 -9.63487012E-04  1.94410879E-01
 -2.41040415E+00  8.93731452E-03  3.83272479E-02  2.03027503E-02 -1.20973154E-02
  1.08426756E-01  3.57324122E+00  1.38873999E-02 -1.48818689E-03 -1.69101141E-02
  1.48249782E-02  8.60944588E-02  4.62901001E-01  4.98275759E-03  9.16454057E-03
  7.72516834E-03 -8.91738823E-03 -3.37308860E-02 -1.21314219E-01 -4.01986041E-03
 -9.95333976E-03 -5.80441276E-03  2.68290160E-02  2.54675174E-01 -5.17859359E-02
  6.45901617E-04 -1.90111158E-02  8.26574944E-03 -1.06971143E-02 -2.35431211E-01
 -1.20860913E+00  5.66405685E-03  1.02093815E-03  3.15425169E-03  8.49852599E-03
 -7.50996761E-02 -5.19645814E-01 -5.00156333E-03 -9.94694245E-03 -1.40812804E-03
 -9.12076271E-03  1.69755226E-01 -1.80031895E-01  2.76729354E-02  1.43049040E-02
 -4.43089375E-03 -3.04107116E-02 -8.50565299E-02 -1.93876751E+00 -1.11986943E-02
  1.29146161E-02 -2.39759008E-02  1.59389721E-02  2.84393226E-02  2.49699659E-01
 -1.87034033E+00  5.90501243E+00  5.70610962E-02  1.02937992E-01 -2.06478371E-03
  2.89174792E-01 -7.39942689E-02 -1.49529462E-01 -4.86081380E-01 -1.00373460E+00
  1.19095060E+00  1.38094206E-03 -4.07493309E-03  1.99180937E-03 -8.32557845E-04
  3.76787992E-03  7.62319113E-02  7.04828295E-02  1.59299338E-01  5.40076208E-03
 -2.53475897E-02  2.55843287E-03  1.44972341E-02  4.97451251E-04 -3.28743786E-02
  1.28348180E-02  1.93197863E-02  6.29719930E-03  1.32474384E-02  4.89422301E-01
 -3.09104333E+00  5.85266098E-02  4.99082670E-03 -5.02208500E-02  2.20667784E-02
  4.78545824E-02  3.62487214E-02 -1.70721485E+00  1.17864945E+01 -1.11361747E-01
 -1.76148746E-02  7.32500851E-02 -1.12216515E-01 -4.53832344E-02 -1.06762975E-02
  2.24016394E+00  4.17664032E+00  1.34607202E+00 -1.60119990E-05  1.04664631E-03
 -9.82373561E-03 -7.84608332E-03  1.66724411E-03 -3.97806673E-02 -7.28383211E-02
 -4.83409431E-02  1.69228381E-01  7.00291680E-02  8.80631247E-04 -4.45986676E-03
 -4.30654173E-03 -7.42224778E-03 -3.03469972E-03 -4.16276966E-03  3.48056144E-03
 -2.72614180E-02 -6.30826188E-02  1.54467960E-01 -2.79899793E-01  1.42200526E+00
 -1.27476189E-01 -5.39946625E-02 -6.22868818E-02 -1.40241090E-01  4.66133326E-01
 -2.70367848E-01  4.82583127E-01 -2.57273768E+00  2.12488328E+00  5.62469768E-03
 -1.03275619E-02  4.60136392E-03  3.27717738E-03 -2.86422325E-03  7.77025988E-02
 -4.31404250E-02 -8.73306356E-02 -1.57395860E-02 -1.73734542E-01 -5.20336815E-03
 -2.45824607E-03  2.84875071E-03  9.33772746E-03  1.12141543E-03 -1.76730036E-02
 -2.28335426E-03  2.54606656E-02  5.64744859E-02 -2.12283490E-02 -1.08457793E+00
  5.99834376E+00  7.45718764E-02  1.23328323E-01 -1.46988534E-02  8.91329648E-02
  1.09429629E-01 -2.38066702E-01 -5.08483029E-01 -3.17551506E+00 -3.94334336E-01
 -3.39368720E-05  9.51682574E-04 -3.77472244E-04  1.67947715E-03 -5.15434167E-03
 -4.80150111E-02  6.99750055E-02  9.17258779E-02 -6.53196329E-02  1.52099745E-01
  9.65161592E-03 -1.01603126E-03  2.45958463E-03 -4.74639095E-03 -2.71603235E-03
  8.07878479E-03 -3.03633744E-03 -9.13882446E-03 -2.08151120E-02  4.66759250E-02
 -4.13726225E-02 -4.24945626E+00  3.41417274E-02 -6.99765812E-02  5.45363161E-02
  1.67596167E-01  2.20219257E-01  1.50532990E-02  1.97270540E+00  1.83298303E+00
 -5.85655794E-01 -6.41166028E-03  6.32128626E-03  5.47925115E-03 -7.41313309E-03
  1.02529931E-02  7.60297874E-02  1.21891802E-02  5.87518220E-02  1.71218546E-01
 -1.43266825E-01  1.11431137E-02 -8.70348798E-04 -2.01671962E-04  7.59549438E-04
 -2.19220967E-04 -5.39336812E-03 -4.41656203E-03 -2.65497887E-02 -6.14201485E-02
  1.66034555E-01  1.79064835E-01 -9.43479233E+00 -7.19001316E-02  9.17486645E-02
  5.49184735E-02 -1.33218940E-02  2.22886564E-01 -3.05420312E-01  7.61151603E-01
 -2.72228779E+00 -1.49830615E+00  1.85501775E-03  4.44299492E-03  4.90712449E-03
 -1.90900632E-03 -1.18462727E-02  4.44961370E-02  3.21573938E-02 -9.75839578E-02
 -1.81629684E-02 -6.94183280E-02  5.63715247E-05  2.90313309E-03 -2.94058842E-03
  4.70824663E-03 -3.79476121E-03  1.53168301E-02  5.89097577E-03  1.02550858E-02
  2.41531241E-02 -9.97685925E-02 -3.13758139E-04 -4.19465146E+00 -3.93791656E-02
 -1.80731352E-01 -1.03255623E-01  6.57575023E-02 -5.62896424E-02 -3.70942460E-01
 -9.23525162E-01  8.70052472E-01 -5.26373907E-02 -2.74416763E-03 -7.29358402E-03
 -8.23392639E-04  1.42846468E-03  1.96252382E-03 -9.82340461E-02  1.08368947E-01
  9.11904253E-02 -1.05880407E-01  1.64564204E-01 -1.44782154E-02 -1.09739443E-02
 -3.69470254E-03 -1.33890761E-02  4.24572579E-03 -9.17889423E-03 -7.17913091E-04
  3.62710874E-02  3.67069321E-01  1.08729587E+00  1.30381482E-02  1.89693257E-02
  8.69149836E-03 -3.90553197E-02 -4.25999824E-01  2.44630072E+00  6.49937313E-03
  2.40354849E-02 -2.77130934E-02  6.50020205E-03  5.85961102E-02  2.47877997E-01
 -2.92613547E-03  2.80517906E-04  5.71211084E-03  2.60932710E-02  9.89960452E-02
 -1.24916079E+00 -4.93116271E-03  4.67490669E-03 -1.28019041E-02 -3.09194701E-02
 -1.95319049E-01  1.11685793E+00 -1.40605923E-02  4.20741245E-03 -1.41348528E-02
  9.27717336E-03  3.08791985E-01 -9.81003266E-01 -1.17185757E-02  2.41450341E-02
 -8.28757661E-06 -1.71896923E-02 -3.01192663E-01  1.05150440E+00 -2.27304967E-03
 -4.74664439E-03 -2.83867938E-02  2.87732183E-02  3.75305508E-01 -3.27005985E-02
  1.72787935E-02  2.86032606E-03 -1.33718981E-02 -7.28381721E-04  1.69940340E-01
  7.24748439E-01  2.74470054E-03  7.21355009E-03 -1.41213556E-02 -1.74087131E-03
 -2.17625208E-03 -7.06896080E-02  7.02625259E-01 -5.02121531E+00 -1.46049221E-02
 -5.01713841E-02 -1.62676376E-02  1.08729359E-01  1.92224799E-01 -1.29658945E-01
  6.25477797E-02  1.10713437E+00  1.64582172E+00 -3.76451672E-03 -5.31858841E-03
 -7.83184420E-03  8.48356966E-03 -1.08622081E-03 -5.88110267E-03 -8.24438231E-03
 -3.79311334E-02 -1.88872756E-01  1.60015594E-01  5.71535158E-03 -2.15310150E-03
 -5.27788837E-03  7.99755604E-03 -8.55552427E-03 -3.69612254E-03 -4.49788577E-03
  2.62815826E-02  3.04079964E-01  3.41823925E-01  3.66524467E-03 -1.59142575E-03
 -1.57372232E-02 -7.40782057E-03 -1.43743178E-02  4.11139868E-02  7.13415388E-01
 -5.59573377E+00 -6.75352426E-03  4.36398915E-02  6.08135676E-02 -4.34145204E-02
  2.36221135E-01 -6.58487140E-02 -1.36174804E+00 -2.96674950E+00 -1.41837183E+00
 -1.22225900E-02  4.44598718E-03  5.63704767E-03 -1.20963135E-03  2.84069082E-03
 -1.42647538E-01 -1.15644412E-02 -7.51558096E-02 -1.57924335E-02  1.17544968E-02
 -1.39629994E-02 -7.95196992E-03 -2.26719234E-02  4.19102318E-03  7.63333682E-04
 -1.17941214E-02 -1.22556694E-02 -1.89934591E-03 -1.49412697E-03 -2.90846713E-02
  2.70459726E-01  2.05261110E+00  1.19608578E-02  2.15999918E-02  5.85802793E-02
 -9.93763346E-02 -1.49648647E-01  8.95228323E-02 -8.55432676E-02 -6.07533112E-01
 -5.60924932E-01  4.79029836E-04  1.99993002E-03 -3.37317095E-03  6.18283639E-03
  2.65972195E-03 -6.36192917E-02 -3.56104513E-02  9.91217936E-02 -7.54846169E-02
  2.04447983E-02  4.20834498E-03 -1.51326098E-03  2.90380853E-03 -4.30672099E-03
  8.45084000E-03 -3.79060075E-03  4.27551238E-03  2.20149404E-02  5.18073234E-02
 -1.50243192E-01 -1.05833106E-01  6.34090026E+00  1.03597018E-01  1.07717190E-01
  1.57758929E-01  8.29899015E-02 -2.06224066E-01  3.83590625E-01 -1.87560693E+00
 -1.07241464E+00 -2.85744539E+00  6.17795991E-04 -4.84429261E-03  2.13248998E-03
  1.27826752E-03 -3.70537005E-03 -4.96591987E-02  7.19732681E-02  1.09511151E-01
 -7.61955545E-02  1.94385705E-01  3.33096534E-03  3.83784436E-03 -4.01591658E-03
  8.15420621E-03 -4.24880246E-03  1.36862283E-02 -4.12229345E-03  5.31684122E-03
  1.28379174E-02 -1.33434210E-01  1.04488485E+00 -2.53112501E+00  4.16799896E-02
 -8.46760370E-03 -8.87805068E-02 -6.86287719E-02 -3.30110539E-01 -3.44046811E-01
  1.37445400E-01  7.29479616E-01  2.36100641E+00 -2.45515386E-03  5.46172890E-03
  2.70668307E-03 -3.84896129E-03 -6.84111794E-03 -4.17803282E-02  3.88816353E-02
 -6.18101436E-02 -5.25226889E-02  5.02190667E-02  7.62645598E-04 -3.23725620E-03
 -5.32718258E-03 -1.97981859E-03 -2.06925932E-04  6.63378454E-03  7.40038405E-03
 -2.64499957E-02 -5.38743688E-02 -7.23525239E-02  1.52086295E+00 -4.36965259E+00
  1.46533217E-01  8.28119169E-02  7.23005303E-02  1.36628845E-01 -2.04162630E-01
  3.33395155E-01 -2.20961354E+00 -1.46215554E+00 -1.08771773E+00  6.54578773E-03
 -2.95920330E-03  2.11538357E-03 -3.05345899E-03  5.07522700E-03  1.02114785E-02
 -1.63166711E-01 -1.28869189E-01  1.05493104E-01 -2.50118815E-01  9.50354419E-03
 -1.15196525E-02  5.44434384E-03  1.04662514E-02 -1.91236446E-02 -4.68222241E-03
 -6.86571270E-04 -8.73401361E-03 -1.51668402E-02 -9.53665830E-02  1.00284475E+00
 -1.61708796E+00 -3.79226980E-02  2.34490997E-02  2.81105867E-02 -1.23814725E-01
 -9.55757567E-02  2.43463739E-01  6.19060139E-01 -1.70029750E-01 -9.35101677E-01
  1.99947102E-03  7.71507063E-03 -2.11889521E-03 -1.91304914E-03 -2.82320627E-03
 -1.86915143E-02 -3.46905571E-02 -3.78184460E-02  6.27638028E-02 -2.11891009E-02
 -2.81618762E-03  1.11964102E-03  2.34906067E-04  9.98341878E-03  2.21696400E-03
  7.10990554E-04 -6.42448492E-03  1.91070779E-02  1.89224737E-01 -1.99539007E+00
  5.84696917E-03  2.07929488E-02 -5.44769807E-03 -1.93785683E-03  7.25369981E-02
 -2.80279762E-01  3.04247705E-03 -1.74975574E-02  2.25936539E-03  3.16870840E-02
  6.09505668E-02 -1.34057454E+00  6.68345630E-03 -2.68408100E-03  6.12310102E-03
  9.85535591E-05 -1.32561758E-01  1.17750011E+00  1.92203696E-02  4.69042674E-03
  9.71829801E-03  4.37538137E-03  1.79549995E-01 -6.22636441E-01  1.44978450E-02
 -4.24061239E-04  1.04481618E-02 -3.64352241E-02 -4.86861006E-01  1.30369932E+00
  2.81163447E-02 -3.98994794E-02  3.37283290E-03  8.34379158E-03  7.45558740E-02
 -4.55151248E-01 -7.66362092E-03  3.65859959E-03  7.30077199E-03 -2.59077735E-02
 -2.71642203E-01  1.32647873E+00 -2.62164904E-02 -9.46501215E-03  1.80832840E-02
 -1.93853506E-02 -4.64096429E-01  1.72516558E+00  3.38912461E-02 -2.74216496E-02
  3.42367640E-02 -2.11741215E-03  1.16592558E-03 -2.00554970E-01  1.11346546E+00
  2.57772697E+00  7.93144592E-02  6.23167461E-02  1.25882464E-01  2.96597394E-01
 -1.95393311E-01 -8.24561057E-03 -1.33637841E+00 -5.40021065E-01 -2.79870511E+00
  3.04030324E-03 -3.83593042E-03 -2.34091123E-03 -3.01269397E-03  5.95752699E-03
  2.11242791E-01  5.74197505E-02  6.88438038E-02  1.84559695E-01 -1.17831816E-01
 -2.48756739E-02 -2.34556992E-03 -4.31038108E-03 -1.91500947E-03 -1.21072546E-02
  4.91303284E-03 -6.10598562E-03  2.31094717E-02  6.51543982E-02 -6.83995970E-02
  9.58567107E-04 -9.13090351E-03  1.85891796E-02  1.80080418E-02  4.03040340E-02
 -9.84251338E-03 -3.50238401E-01 -2.68672806E-01  9.60334945E-02  7.77388040E-02
 -9.36210443E-03  1.18876604E-01  6.20919552E-01  1.27731162E-01 -1.48175475E-01
 -2.88290960E+00  2.90778616E-02 -1.27291419E-02 -1.50409450E-03  6.44666536E-03
 -1.00865071E-02  9.54846690E-03  8.14053671E-02  7.84835265E-02 -5.89065009E-02
  3.53183791E-02 -1.66444218E-01  9.17281022E-04  1.62726275E-03 -2.07803575E-02
  1.60812308E-03  9.59211737E-03 -1.73364246E-02 -1.16202666E-02  1.47504394E-02
  3.47586295E-02  1.55192653E-02 -8.21247784E-01 -1.73528241E+00 -4.34279821E-02
 -1.84978079E-02  7.38699864E-03 -2.88633287E-01 -1.72387004E-01  1.23809298E-01
 -3.07839746E-01  1.11756301E+00 -1.15263943E+00 -3.93962595E-03 -4.77504121E-03
 -1.37916261E-02 -3.60931326E-03  3.25737646E-04  1.02029903E-02 -1.71289495E-02
  1.36437776E-01 -5.06572606E-02 -2.31417319E-03 -1.92390304E-03 -3.85974475E-03
 -1.07253275E-02 -1.54633498E-02  1.05558644E-02  2.16897894E-03  1.30158023E-02
 -4.79160022E-03 -6.69771878E-03 -1.17654793E-01  9.05142377E-01 -4.19080465E+00
  9.81262054E-02 -5.13071126E-02 -3.88112515E-02  2.60506781E-01 -1.08217509E-01
  1.11199725E-01 -7.52230005E-01  1.58383594E-02 -2.07793803E-01 -2.29643010E-03
  3.27856479E-03 -7.54752846E-04  3.90784289E-03 -4.53552040E-03  1.13895813E-02
 -1.17670783E-01 -2.05390454E-02  7.40781230E-02  1.60709308E-02 -1.17982167E-02
  4.93588745E-04  6.94047394E-04  1.42284528E-02 -6.15276841E-03 -2.82221163E-03
 -5.23844014E-03 -2.59453487E-02 -5.78099023E-02  8.81441149E-02  5.31212794E-01
  7.92053927E-03  3.58879546E-02 -6.61722060E-02  5.40247046E-02 -1.69446684E-01
  1.66208879E-01 -1.61895006E-01  5.66980888E-01  1.43010769E+00 -1.67314947E+00
 -6.86387540E-03  4.74810836E-03  1.34218222E-02 -1.72800867E-03  3.32316744E-03
  9.60416033E-02  1.85968336E-01  1.39212957E-01  9.61236721E-02 -6.50432736E-02
  9.70201583E-03 -6.07335675E-03 -5.30008642E-03  1.16662454E-02 -8.19197545E-03
 -1.25672336E-02 -1.89722295E-04  1.61302047E-03  7.66761598E-03 -1.35944462E-01
  6.42864509E-01  1.49427650E-01 -3.95349509E-04 -1.15282057E-02 -3.59803412E-02
 -1.43339200E-01  8.61083752E-02  1.45609253E-02 -1.89921140E-02  4.35621557E-01
  1.39632580E+00 -1.58295865E-03 -7.75401124E-04 -2.13288905E-03 -1.71530401E-03
 -3.00526154E-03  4.70173088E-03 -9.59276372E-02  6.06566025E-02  2.79723213E-02
 -2.40397006E-02 -9.77395906E-03 -5.50356307E-03  5.95985957E-03  8.55820461E-03
 -4.08517888E-03 -3.60593559E-03  1.09605654E-03  1.46811096E-02  2.91637430E-02
  1.39850880E-01 -1.40802767E+00  5.41865539E+00  8.48071642E-02 -5.38154206E-02
  1.38983066E-02  2.89350098E-01  3.35155573E-02  1.02578845E-01 -1.37978373E-01
 -1.81752007E-02  7.74809238E-01  1.10664448E-02  7.31259222E-03  1.01175504E-03
  6.16560720E-04 -1.17253983E-03 -4.84100947E-02 -3.54565629E-03  6.47880309E-02
  4.93447658E-02  9.44780046E-02  1.75649940E-02  1.30603883E-02 -1.21846344E-03
 -2.93340983E-03  2.55177466E-03  1.39073406E-02  4.90484748E-03  6.75538748E-02
  7.63648520E-01 -2.38471130E+00  9.91602413E-03  6.17007668E-02  1.20052924E-03
  4.99214257E-02  7.02395761E-01 -1.72376410E+00 -8.28001044E-03 -3.93246782E-02
  4.02182176E-02  2.13581323E-03 -3.00905017E-02  8.42816078E-01  3.22782392E-03
  1.05681632E-02 -9.78755078E-03  6.90220100E-03 -6.03824001E-02  1.69916145E+00
  2.80139811E-02 -6.13699866E-03  4.40533361E-03  9.76019205E-03 -6.42393343E-03
  1.34245659E+00  1.06038483E-03  3.89368627E-03 -1.55804306E-02  2.41428925E-02
  6.92845643E-02  1.98835751E-01  7.76915170E-04 -1.23641508E-02 -4.93977599E-03
  4.69663617E-02  5.84856085E-01 -1.05008921E+00  8.30866583E-03 -4.61462719E-03
  4.55433963E-02  3.83954380E-03  6.00688664E-02 -1.62956005E+00  2.47716578E-02
  2.60672210E-03  3.17989844E-03  1.46891603E-02  2.26788999E-01  1.09439163E+00
 -2.12037989E-03 -5.21812723E-03  2.36121192E-03  1.77729067E-02  4.33572574E-02
 -1.42098389E-01  2.01666274E-01  2.87347405E+00  5.09812942E-02 -1.79540262E-01
  1.90567101E-02  4.78512025E-01 -4.39073230E-02 -2.43324155E-01 -2.05228155E+00
  2.55722568E+00  5.45587252E-01  6.95258421E-03  4.34801106E-04 -3.26351337E-03
  1.29131632E-03 -1.45691512E-03 -4.19841598E-02 -6.88821850E-02 -2.49625826E-01
 -1.29606001E-01  6.82367778E-02  8.37361017E-03  7.56635645E-03  6.01780671E-03
  3.51020531E-04 -4.61115879E-03 -4.28539739E-03 -7.08511765E-03  2.60796624E-02
  1.57351151E-01 -2.05616315E+00  1.37330629E-02 -9.43147652E-03 -8.34805323E-03
  4.23379593E-02  8.90657708E-02  3.14540888E-02 -2.09228857E+00  1.00723060E+01
  4.38638517E-02 -3.94680529E-02  8.22384226E-03 -5.93763214E-02  1.80181048E-01
 -9.73528616E-02 -2.64857660E-01 -9.78933881E-01 -2.77707323E-01  1.12306194E-02
  3.64853773E-03 -3.88802633E-03  5.38184358E-03 -2.44258247E-03 -6.64579014E-02
  2.05900135E-02 -4.79517997E-02  3.29690378E-02 -1.55377558E-01 -6.64632353E-04
  1.33047647E-03 -9.92431542E-03 -8.89050428E-06  4.35568775E-03  5.24673646E-03
  3.29792300E-03 -9.90603011E-03 -2.09653657E-02 -3.75518946E-02  7.17466594E-01
 -6.15261101E+00  4.12794025E-02  4.80471276E-02  6.98398947E-03  1.39702403E-01
  2.12482126E-01 -1.56050206E-02  3.48759181E-01  1.30989305E+00 -8.04971914E-02
 -1.26664124E-03  7.45091847E-03  4.49739673E-03 -3.37128349E-03  7.63303817E-03
  4.29311043E-02 -4.14190190E-02 -4.57422031E-02 -2.27248780E-02 -3.99885549E-02
  2.09715285E-03  1.63808054E-03  4.87746268E-03  7.01856048E-03 -4.28274354E-03
 -3.92640858E-03 -1.77997927E-03 -3.37826013E-02 -7.09619784E-02 -1.22552541E-01
  2.07930680E+00 -1.09346554E+01 -2.70724368E-02  1.02251992E-01  4.54373385E-02
  1.02794538E-01  3.07071544E-01 -4.64016760E-02  1.83280764E+00 -7.56283390E-01
  5.21091256E-01  1.92638205E-03  6.21837166E-03  2.55560079E-03  4.44388310E-03
  1.13275204E-05 -2.81869947E-03  8.38306338E-02 -3.01473665E-02 -7.02093262E-02
  3.05651768E-02  5.29724030E-03  7.11681423E-03  3.80798533E-03  1.81688804E-02
 -1.76035013E-02 -1.87032129E-03 -4.99496187E-03  3.47144108E-02  7.39585759E-02
  2.67193929E-02 -1.67154616E+00  1.19299612E+01 -6.25046618E-02  6.36373880E-02
 -5.82965768E-03 -2.12300623E-02  5.49436734E-02  6.75234168E-02  4.71722868E-01
 -2.10764936E+00 -1.49239293E+00  3.20500296E-03 -6.06603347E-03 -5.99964085E-03
 -7.81388443E-04 -6.52272947E-06 -6.77065670E-02 -7.82290447E-02 -1.18981247E-01
 -5.79926370E-02  1.33802069E-02 -6.72043078E-03  1.57700778E-03  2.86049310E-03
 -2.49772813E-04  2.47633064E-03  4.37527396E-03  3.06741257E-03 -1.00514861E-02
 -2.45772210E-02  6.39144135E-02 -2.72795579E-02  1.18302312E-01 -2.05146731E-02
 -1.30994734E-02  4.72665347E-02  8.21310148E-03 -1.87421651E-01  7.72234220E-03
  6.32345980E-01  2.62866126E+00 -7.04349245E-01 -8.06801118E-03  5.51473866E-04
 -1.03227156E-03 -1.64636069E-03  1.45477143E-04  9.61632083E-02  3.11868641E-02
 -5.02163305E-02 -1.07165963E-02  2.50920574E-03 -1.71594335E-03 -3.60157607E-03
  2.67264678E-03  4.27639630E-03 -3.14212874E-03  1.88946693E-03 -1.87491206E-03
 -7.87402844E-03 -2.20454404E-02  1.51214703E-01 -4.16203426E-01  1.14711249E+00
  1.32340428E-01 -5.20745883E-02  1.19449612E-02  2.24749118E-01  1.27064165E-01
 -1.38325336E-01 -1.60932276E+00  2.26146078E+00 -1.43189240E-01 -5.84550245E-03
 -3.30820390E-03 -6.63164450E-04  3.54024236E-03 -9.24106103E-04  1.01510696E-01
 -5.00234127E-02  6.98983879E-02 -1.02644435E-01  1.38337422E-01  9.66128884E-03
  4.56298294E-03 -4.38333698E-03 -1.22628937E-02  2.49474418E-03  4.77990429E-03
  9.87077898E-03  1.63608398E-02 -9.22413162E-03 -2.54228335E+00 -1.77798093E-03
  1.80193454E-02 -3.64287006E-04 -2.39891241E-02 -3.09768030E-01  5.93918298E-01
  2.14142238E-03  2.24573428E-02 -1.03623934E-02 -5.22517954E-02 -4.15458097E-01
  2.47436181E+00  4.83192649E-03  2.86354449E-02 -3.17196464E-02 -6.03408589E-03
 -1.61385571E-01  7.86033393E-01  2.34413188E-02  7.93063724E-03  1.86602040E-02
 -1.74008967E-02 -3.54308959E-01 -5.52296517E-01 -8.01728386E-03  4.58390307E-03
 -1.79309252E-02 -7.41682258E-04  8.98988442E-02  1.12579463E+00 -6.73721898E-03
 -3.05006345E-03 -4.61106403E-03 -3.42902055E-02 -2.22408725E-01 -6.53397128E-01
  9.95153667E-03 -4.05171634E-03 -2.94360481E-03  7.95601845E-03  2.88975015E-01
 -1.38423479E+00  3.03069132E-02  2.34293718E-04 -1.62604049E-02 -2.73224608E-02
 -1.71292013E-01  2.02323837E+00  1.92534754E-02 -5.08988737E-03  2.14851469E-04
 -2.97239042E-02 -6.81712383E-02  5.80703731E-02  6.53994362E-01 -7.13131995E+00
  7.99335031E-02  5.44640360E-02 -1.03423702E-01  2.06135293E-01 -2.02001987E-01
 -8.78919289E-02 -1.56463802E+00  1.76772225E-01  6.28983140E-01 -5.05738430E-03
  1.77767791E-03  6.88243823E-03 -4.46496724E-04 -1.83618387E-04  1.07321330E-02
  9.43439292E-03  8.41910520E-02  5.91121414E-02 -8.34868459E-02 -8.89194546E-03
 -7.80113388E-04 -5.52530400E-03  3.75546337E-03 -5.23728222E-03  2.09908749E-03
 -3.80641096E-03 -1.93208918E-02 -1.65782888E-01  3.82993580E-01 -1.09239999E-02
  3.05360845E-03 -1.92579805E-03 -3.34119416E-02 -7.31287382E-02 -2.48287507E-02
  1.09624159E+00 -8.06933579E+00 -1.05971990E-01 -2.17328651E-02 -8.90910292E-02
 -2.59859296E-01 -3.93383713E-01  6.05726860E-02  3.57092359E+00  5.33314054E-01
  1.44478977E+00  8.79619902E-03 -3.12926481E-03 -7.37303834E-03  8.16593665E-03
 -6.38989034E-03  8.90525440E-02  6.68052405E-02  1.82240316E-01 -1.20816344E-01
  1.56431962E-01  5.04396827E-03  6.95276006E-03  2.49716854E-02  5.32345436E-03
  2.06546510E-03  8.24920167E-03  8.09474831E-03 -1.44697083E-02 -3.03043544E-02
 -4.06561531E-02  1.12724926E+00 -8.60911982E+00 -5.93467715E-02 -8.91838522E-02
 -5.36547541E-02 -2.60252095E-02 -9.39467919E-02 -3.90618690E-02  5.40061314E-01
  3.12404261E+00  1.51654843E-01 -4.39048878E-03  6.67054244E-03 -2.24025159E-03
 -1.74092043E-03 -1.99191986E-04  7.89541101E-02 -2.57138069E-03 -3.59140699E-02
  8.65647815E-02 -5.75857426E-02 -1.78482231E-03  1.31218416E-03 -1.09631388E-03
  1.90478568E-03 -3.10570755E-03  3.68571620E-03 -4.39153988E-03  5.60034361E-05
  1.28168404E-03 -6.24922744E-02  2.35191965E-01  2.53080421E+00  6.81041284E-03
  7.08497754E-02  6.29672569E-02  7.83579252E-02  6.50528055E-03  7.34997437E-02
 -8.77635758E-01 -1.49129616E+00 -1.03145768E+00  1.33821978E-03 -3.88085247E-03
  1.46048308E-03 -3.28614162E-03 -6.51012352E-04 -3.71843759E-02  1.16701280E-01
  3.96346539E-02 -5.18731315E-02  2.79427128E-02  2.48901352E-03  7.54058458E-03
 -6.71768792E-04  5.43952106E-03 -8.78226327E-03  6.71169341E-03 -5.62850065E-03
 -7.87674523E-04 -1.13868216E-03 -3.00016435E-02  3.17684294E-01 -5.55049481E-01
 -2.69751183E-02  1.03764572E-02 -2.27031589E-02  6.17920985E-02 -6.94827123E-02
  5.09324536E-02 -3.18110388E-02  9.91428262E-01 -5.56447727E-01 -7.55324297E-04
 -1.45289059E-03 -2.14222796E-03  3.97816364E-03  5.98997629E-03 -4.04801702E-02
 -6.77571688E-02 -3.13247976E-02  1.27900953E-02  4.54070685E-02 -3.66649942E-03
 -1.25797689E-03  4.10922624E-03 -6.70930304E-03  3.28751585E-03  5.26633325E-03
 -3.50852210E-03 -1.17569664E-02 -2.46827835E-02 -3.04241501E-02  8.40691858E-01
 -5.08290288E+00  1.32591288E-01  1.08063838E-02  5.54071174E-02  2.14167277E-01
 -2.61898012E-01  9.03985546E-02 -1.46873894E+00 -4.33152108E-01 -1.77322189E+00
 -4.40901613E-04  4.53281227E-04  2.17194871E-04  3.67180918E-05  1.56930170E-03
 -1.99895131E-02 -2.76821151E-02 -1.07040812E-01  1.30535679E-01 -1.20163217E-02
 -3.00538890E-04 -1.00391786E-03  1.93882681E-03  3.98909670E-03 -1.35869118E-03
 -5.06639600E-03 -3.92700920E-03  5.56531351E-02  1.16611210E-01  1.32735895E-01
 -3.18554408E+00  1.74130668E+01 -2.48919438E-02  3.76461564E-02 -1.21119572E-02
  3.28635942E-01  8.77779420E-02  6.15276666E-02  1.91928092E+00 -5.81578485E-01
  5.28879831E-01 -1.25089220E-03 -2.13947891E-03  1.71730407E-03 -7.27497733E-03
 -1.29816058E-04 -1.36940787E-01  5.34482319E-02  5.30063831E-03 -8.95378227E-02
 -8.55395658E-02  2.25108821E-02  8.74598433E-03  2.09696569E-03 -1.50021731E-02
 -6.27884351E-03  3.33966530E-03  4.77920812E-03 -7.36095300E-02 -6.30892139E-01
  2.93511783E+00 -2.10454324E-02 -4.68028258E-02  4.55731000E-03 -1.98020425E-02
 -4.11133596E-02  1.71739634E-02 -3.46493270E-03  3.71928985E-03 -2.25444140E-03
  2.49062896E-03 -8.17645201E-02  1.21878842E-01  6.74535299E-03  7.82651011E-03
  1.32017452E-03 -6.61108293E-03 -2.75039305E-01  9.25241851E-01  2.17430090E-02
 -2.79616045E-03  1.62688564E-02 -3.11455988E-03 -1.57008184E-02 -2.32876185E-01
  3.47926499E-03  3.17218604E-03 -6.76623279E-03 -2.62476692E-02 -2.02509423E-01
  1.35911911E+00  1.22347480E-02 -1.14096090E-02  4.08895004E-03  3.45308152E-02
  2.76490488E-01 -2.52645699E+00  8.38315058E-03 -1.81651567E-03  4.22548162E-02
  3.87107745E-02  3.57077988E-01 -2.46230167E+00  4.37106077E-02  9.96617061E-03
 -2.34106549E-02  2.69177956E-02  3.07059173E-01 -1.15549796E+00 -2.76960654E-02
  1.97578690E-02 -1.07887177E-02  1.35607416E-02  2.40274376E-02  2.21238114E-01
 -1.94350397E+00  5.21171722E+00  3.56595724E-02  3.06177653E-02 -4.72709284E-02
  7.84159411E-02  6.30065903E-02  1.56192812E-01 -3.79249327E-01  6.13104251E-01
 -6.63711893E-02 -6.97281485E-03  8.67667382E-03 -4.58923602E-04  1.61715870E-04
 -2.60119118E-03 -7.97523315E-02 -7.57099680E-02  4.04700744E-02  1.66541886E-02
  1.85713392E-02  1.52574383E-02  7.08753468E-03  6.52974255E-03 -7.47678700E-03
  1.17106498E-02  4.51183388E-03  7.78938534E-03 -3.35298857E-03 -1.26258727E-01
 -1.04925487E+00 -3.67133646E-06  4.59699352E-03 -8.49717232E-03  2.54532864E-02
  5.18994344E-02  5.87471604E-02 -1.31210782E+00  7.02769303E+00 -1.22214770E-01
  7.05073712E-02 -1.50541944E-01  1.05162401E-01  2.33899310E-01  6.66059150E-02
  8.29936309E-01 -1.69860840E+00  1.52018640E+00  5.54061718E-03  4.17780679E-03
 -1.36657979E-03  7.92701445E-03 -4.43231258E-04  2.59848566E-01  1.10338695E-02
  1.52897929E-01  4.05394758E-02  1.69694817E-01  4.00153454E-03 -1.99720946E-03
  1.35523337E-02 -4.02695645E-03 -2.12827204E-03 -1.58554396E-02 -1.22937240E-02
 -1.11028237E-03 -2.77020363E-03  4.93021294E-04  1.46234676E-01 -4.43333364E+00
  1.79665655E-02 -3.82968171E-03 -6.53896189E-03 -1.34800013E-01  6.97896128E-02
 -1.40123144E-01 -5.20785582E-01  1.36859769E+00 -6.90289054E-01 -4.14008057E-03
  5.92077291E-04  4.47330773E-03  8.62739551E-03  4.66292035E-03  1.68359350E-03
  3.14412886E-02  6.04731101E-02  1.24125576E-02  1.12378201E-01  2.94081968E-03
  1.47909544E-03  1.11009559E-03  4.71358039E-03  3.10416581E-04  2.39896975E-03
 -1.68097747E-03  1.79014391E-02  3.72165389E-02  8.33140117E-02 -1.21926255E+00
  5.26441805E+00  1.54688835E-02 -7.50894030E-02  1.09895391E-01  7.54462821E-02
 -5.06043215E-01  5.01961711E-01 -1.42929670E+00  2.50932465E+00 -2.50092439E+00
 -2.69228657E-03  1.37390103E-03 -5.17359906E-04 -3.11078654E-03  2.19266264E-03
  1.48782316E-02 -2.72478752E-03  1.28883306E-02 -2.69032680E-02  3.60741923E-02
 -6.84941409E-03 -5.05190505E-03 -1.31758360E-02 -1.17227169E-02  1.33749809E-02
  1.02819486E-02  5.77126841E-06 -1.67027571E-03 -3.61891716E-03  1.91906503E-03
  8.14300208E-02  1.39994047E+00 -6.09701111E-03  1.43688848E-02  9.61917827E-03
 -1.63640895E-02  1.76546184E-01 -1.52955614E-01 -2.09893909E+00 -4.99494956E-01
 -2.98489898E-01 -2.09809045E-03  1.25256498E-03 -6.05346830E-03 -5.28426272E-03
 -7.79915442E-03 -1.06138568E-02  1.89362551E-02  7.02245027E-02  8.97081578E-02
 -8.68854862E-03  7.12373540E-03  8.11110546E-04  1.06379864E-03 -1.61061375E-03
 -1.30761122E-03 -1.52020238E-03 -5.38787568E-03 -1.05585816E-02 -2.30833101E-02
 -1.31814948E-02  4.98357415E-01 -3.19068438E+00 -2.80172069E-02  5.88210228E-03
  3.84203929E-02 -7.44861337E-02 -5.72942231E-02  1.22501409E-01  1.14015744E+00
 -6.32190370E-01 -5.17255683E-01  1.97440885E-03 -5.73910807E-03  3.96459627E-05
 -4.26257482E-03  5.94039734E-03  2.20902030E-02  6.30816939E-02  4.51384648E-03
  2.45969811E-02 -5.97624824E-02  1.67411414E-03  6.11234449E-04  1.61054276E-03
 -2.87684558E-03  1.31964773E-03 -6.71442624E-03 -3.83755031E-04 -1.23430391E-03
 -1.98252014E-03 -9.28689294E-02  2.22307056E-01  2.22608840E+00 -1.42258909E-02
  9.88609992E-02 -9.18608878E-02  1.40622170E-01 -3.07547833E-02 -4.52903541E-01
  1.33019977E+00 -3.13783216E-01  2.91516041E+00 -5.81532627E-03 -5.55810102E-03
 -6.41314013E-05 -1.35156223E-02 -2.08382138E-03 -6.65179426E-03  4.95785305E-02
 -5.30225953E-02  6.27656395E-02 -1.71096074E-01 -1.86939682E-02 -1.49060021E-02
  1.07631253E-02  1.44519335E-03 -7.11906464E-03 -1.58151181E-03 -7.78442275E-03
  7.09662045E-04 -4.52534284E-02 -2.32438143E+00  8.48698728E-05  2.06955824E-02
 -2.82375117E-04 -2.70648057E-02 -1.92760596E-01  4.04788972E-02  1.61050486E-02
  5.25532960E-03 -4.76351805E-03  4.07357964E-02  3.67220059E-01 -3.74451276E+00
 -1.20313677E-02 -2.81890232E-02  3.28746663E-02 -9.52627641E-03  5.82581670E-02
  1.41485319E+00 -6.09836611E-03 -1.57829000E-03 -3.11771011E-04 -4.85205520E-03
  1.17290658E-01  3.86563240E-03  1.33384394E-02  3.55788501E-03  5.04918204E-03
 -2.37394433E-02 -2.34956596E-01 -2.35867721E-01 -2.68204056E-03 -2.15704143E-02
  2.01743920E-05 -3.09578554E-02 -4.57471012E-01  2.55918257E+00 -9.61532859E-03
  7.99436161E-03 -4.16586879E-02  8.75011943E-03 -9.92784739E-02 -4.85109495E-01
 -8.32712547E-03 -4.74512525E-03 -2.42328069E-03 -1.45246667E-02 -2.48975166E-01
 -1.10995889E+00 -6.07958760E-03 -1.29593125E-02  2.72430155E-03 -1.72187770E-02
 -3.97807225E-02  7.28037796E-02  3.00918458E-01 -4.59904468E+00 -8.23752369E-02
 -6.47080179E-02 -1.13832870E-01 -6.69138566E-02  7.07570499E-02  2.63019938E-02
  3.13681771E+00  5.02252299E-01  2.07473838E+00  1.02334124E-03  5.76296826E-03
  1.23067417E-03 -2.11271331E-03 -1.96852056E-03 -2.23462789E-01 -1.42857671E-01
 -1.66599442E-01 -5.88383336E-03  4.06613383E-02  1.42619936E-02  7.25826383E-03
  8.11989356E-03 -1.32424138E-03 -2.69717014E-03 -6.11506288E-03 -5.46529507E-03
 -2.76250314E-02  9.12633185E-02  9.10900032E-01 -3.30206483E-03  6.97021923E-03
 -1.34165575E-02  3.69784917E-03  8.88117813E-03 -3.66873410E-02  4.54248784E-01
 -3.81381680E+00 -1.05907216E-01  1.25890620E-01  7.30304582E-02  1.48222077E-01
  3.95265555E-01 -2.06702268E-02  4.73197453E-01 -4.64875116E+00  5.87051133E-01
 -3.46400068E-03 -1.26395530E-03 -1.79320034E-03 -7.08760950E-03  7.24082232E-04
 -4.09992525E-02 -1.87152469E-01 -3.93435670E-02  1.56901017E-01  1.20758253E-01
  1.77289214E-03 -1.10436981E-02 -1.16379859E-02 -1.03506375E-02 -9.16166060E-03
 -3.40349575E-03 -1.15056051E-03 -1.37581727E-02 -2.83207159E-02 -7.87169298E-02
  9.25428422E-01 -5.49917826E+00  5.24191882E-03  2.13182724E-02 -7.07694259E-02
  1.80819320E-01  4.06067867E-02 -1.79729379E-01 -9.25961609E-01 -1.14204520E+00
  2.90083046E+00  5.56764455E-03  4.70649007E-03  1.74743217E-03  5.48480136E-03
 -1.12791929E-03 -3.56336707E-02  3.85180177E-02 -4.37943669E-02 -3.77839951E-03
 -3.21969247E-02  4.46981868E-04  3.32717024E-03  3.60338895E-03  6.65428191E-03
 -5.59245433E-03  8.30306425E-04 -4.99736864E-03 -1.61105326E-02 -3.01966407E-02
 -1.57134868E-01  1.60526910E+00 -7.69724438E+00  1.01139731E-01 -7.57021815E-02
 -2.24903281E-02  2.31064909E-01 -1.30233644E-01  3.28043352E-01 -7.22287335E-01
  1.14851876E+00  5.06700713E-01  3.67270279E-03 -7.54837012E-03 -6.14225958E-03
 -6.80743926E-03  4.81803213E-03 -4.36364965E-02 -6.02581418E-02 -4.17782657E-02
  1.81705898E-01 -1.01522559E-01 -1.93312189E-02  6.27113859E-03 -3.47502695E-03
  1.62186264E-02 -7.77909386E-03 -4.51777261E-04 -5.61144060E-03 -6.26910485E-03
 -1.36944406E-02  9.08895798E-02 -3.18000743E-01 -4.47920573E-02  3.32516029E-02
  1.21806544E-02  2.21184228E-03 -4.76153238E-02 -2.18872003E-02  1.87623748E-01
  6.29048021E-01  1.03188248E+00 -1.69593181E+00 -5.15800700E-03  4.53505118E-03
  1.56217199E-03 -4.40691971E-03 -5.05006605E-04  5.94551345E-02  6.15596462E-02
  4.45276654E-02 -7.64905274E-02  4.41196512E-02 -9.40855241E-04 -3.28918954E-03
 -8.46094238E-03  1.66923707E-02 -7.40990998E-03 -5.24033771E-03  3.34011271E-04
  6.56938256E-03  1.36650661E-02  7.09247971E-02 -5.14590947E-01  5.28065236E+00
 -1.00123424E-01 -8.62734076E-02  7.52642007E-02  2.19668218E-03 -6.66211007E-03
  3.37387057E-01  1.49216537E+00  1.98466179E+00 -1.49980818E+00  5.10644720E-03
 -5.33607864E-03  1.74175742E-03  4.58990583E-03 -3.45553617E-03 -5.11109682E-03
  1.84448363E-01  1.32602048E-01 -1.01831565E-01 -7.73322091E-03  1.58997063E-02
  6.01930560E-03 -5.57613105E-03 -1.44379550E-02 -3.82221020E-03  8.11531194E-03
  1.01643693E-02  2.21306639E-02  4.79655511E-02  5.94054527E-03 -1.04385680E+00
  7.95508251E+00 -8.96956506E-02  1.00495681E-02  1.18065358E-01 -8.56971660E-02
 -1.45594202E-01  5.94919168E-01  3.26176882E+00  2.65149945E-01 -3.32371055E+00
 -2.76440151E-03 -1.62014691E-03  5.16926049E-04 -4.05234192E-04 -4.79405362E-03
 -5.30403135E-02  5.80259093E-02 -4.16588247E-02  3.02392312E-02 -5.77289200E-02
  7.83398724E-03  4.94208019E-03  1.75847892E-04  3.93479088E-03 -5.65523571E-03
  1.96206594E-03 -6.13983680E-03  2.73826501E-02  2.21696578E-01 -2.16504904E+00
  4.02508214E-03  1.59350620E-02  4.22662858E-03 -3.02510947E-02 -4.64388524E-02
  2.88874980E+00 -2.56649634E-03 -1.62589125E-03 -1.91937582E-02  2.58321187E-02
  3.14002290E-01  8.28303987E-01  1.22672260E-02 -1.09407701E-02  5.46594308E-03
 -4.63074279E-02 -5.22996152E-01  2.48135452E+00  3.31611615E-02 -2.44914265E-02
  3.78135562E-02  1.78431951E-02  2.24461503E-01 -2.43415891E+00 -8.66058057E-03
 -1.73352965E-02  2.49714463E-02 -1.72334560E-03  4.44575937E-02 -6.31077149E-01
 -1.19269082E-02  7.11790122E-03  1.24128477E-03  2.96554858E-02  4.85563777E-02
 -2.95931058E+00 -9.84078589E-04 -7.32075589E-03  1.90633451E-02  2.50763031E-03
  1.41739195E-01  1.50516632E+00  3.19284642E-03  7.93840059E-03 -2.37898969E-03
  1.73239446E-03 -1.87620356E-01 -3.62783991E-01  7.90504472E-04 -1.45491276E-02
  1.95169936E-02 -4.70137470E-03 -6.30077819E-03 -1.79060495E-01  1.10970475E+00
  1.42719526E+00 -5.27009674E-02  4.16320741E-03  1.10396917E-01 -3.28653645E-01
  6.06374161E-02  1.66846088E-01  1.98536088E+00  8.05717315E-01 -1.60311589E+00
  4.10101997E-03  5.04668868E-03  3.55229511E-04 -5.60105269E-03  1.16440907E-04
  7.00422380E-02 -5.10208269E-02 -4.45390125E-02  8.10725432E-02  4.89239663E-03
 -1.15353445E-02 -1.09597252E-02  1.46609503E-03  1.68511852E-02 -8.18462578E-03
 -8.59908761E-03  8.94727466E-04 -2.07889489E-02 -3.95367608E-01  2.30579102E+00
 -3.18492658E-02  7.23335851E-03  3.88019571E-02  1.81463171E-02  3.90964366E-02
  1.88726715E-02 -8.47134085E-01  7.56756688E+00  9.92399282E-02 -1.62900765E-02
 -2.06932766E-01  4.27215111E-02  1.99205407E-01  4.20354361E-02 -1.31621222E+00
  1.42965174E+00  4.68922747E+00  9.76171991E-04 -3.99492691E-03 -8.24241992E-03
 -7.79969948E-03 -4.42101535E-04  2.89020735E-01  2.03102867E-01  2.39349718E-01
 -5.92117073E-02 -9.26692451E-02  2.51070458E-03  6.45165417E-03  9.21031328E-03
  4.21998177E-03  1.19063864E-02 -1.70074539E-02 -1.17634891E-02  1.07107699E-02
  1.74891651E-02  1.73319080E-01 -1.71850864E+00  1.08672856E+01  1.74210953E-02
 -5.42894047E-02 -2.53476198E-03 -5.24357577E-02 -1.59258698E-01  1.40572269E-01
  8.12212556E-02 -3.54918899E+00  2.18485928E+00  5.54108835E-03 -1.05104312E-02
  5.97832948E-03  2.45588980E-03 -3.58773854E-03 -9.59833891E-03  2.26586021E-02
 -3.94684274E-02 -1.18656034E-02  5.97646951E-02 -4.25773411E-03  3.60430261E-04
 -1.29928956E-02 -1.46765999E-02  1.80120623E-03  1.88518390E-03  7.73400635E-03
  1.97033914E-03  3.35151399E-03 -1.91814891E-02 -7.37865486E-04  3.20102502E+00
  2.41888097E-02  6.34950220E-02  2.23191128E-02  1.90667001E-01  3.84062022E-02
 -1.09917258E-01  1.60105446E-01 -2.90723977E+00 -4.40801968E-01 -3.51138554E-04
 -6.38311367E-03  6.66866256E-03 -5.30955423E-03 -3.13459306E-03 -1.51882706E-03
  8.15825461E-02  4.20835423E-02 -1.35735667E-01  4.69783944E-02  2.14460083E-03
  1.20242891E-03  2.78942626E-03  4.85466762E-03 -9.93272917E-03  1.07884090E-02
 -8.36345019E-03  3.94328969E-03  1.00153905E-02 -7.28415049E-02  4.10604741E-01
 -7.38191617E+00  2.71392620E-02  3.66736060E-02 -6.14760041E-03  1.18600635E-01
  5.34265476E-02 -7.10439676E-02  3.06890173E+00  1.34160977E+00 -3.99715715E-01
 -1.43487955E-02  3.06786559E-03 -6.29313635E-03  6.22131439E-03  9.00164568E-03
  1.11104324E-02 -2.06517780E-02  3.65711907E-03  5.42468720E-02  1.66232714E-02
  3.73114730E-03 -1.36329806E-03  4.02391744E-03 -2.74976296E-03  2.37306015E-03
  4.18780433E-03 -1.10935201E-03 -9.74138085E-03 -1.96192267E-02 -8.64470954E-02
  1.08971937E+00 -4.17689307E+00  1.28643332E-01  8.09851507E-02 -7.55337458E-03
 -5.06705615E-03  3.51425593E-02 -2.41107717E-02 -2.09402579E+00 -2.61831219E+00
 -9.48917007E-01 -1.26580741E-03  4.53699083E-03  3.83599864E-03  1.67737721E-03
  3.25651823E-03 -5.97420436E-02 -1.03978210E-01 -9.60797782E-02  2.20464676E-01
  1.75705681E-02 -6.85428796E-03  2.20978215E-04  2.63880937E-03  1.57042030E-02
 -1.57441733E-03 -9.97221397E-03 -2.67893224E-03 -5.79692995E-03 -1.16833557E-02
 -4.17708173E-02  3.26232218E-01 -6.59255716E+00 -5.24045663E-02 -5.59482350E-02
  9.54274065E-02 -1.98328679E-01 -1.79525253E-01  3.67868042E-01 -6.57221279E-01
 -3.07905520E-01 -4.13995747E+00 -3.26211400E-03  1.82897510E-03  2.02105819E-03
  1.32978860E-03  1.75381594E-03  4.39825847E-02 -3.86704763E-04  4.74761642E-02
  5.70889342E-02  3.09532462E-02 -1.58202673E-03 -3.93858004E-03 -7.09220984E-04
  2.29759180E-03  4.36635367E-03 -2.30311082E-03 -2.67315378E-03  2.27722487E-02
  3.23733403E-01 -8.50231430E-01  2.06254477E-02  2.52641348E-02  1.45429224E-02
  1.65634986E-02  3.99962955E-01  5.15727219E-02 -1.17198056E-03 -3.94356235E-02
  1.33995740E-02 -9.15570159E-03 -1.60975874E-01  1.00229517E+00  1.00946713E-02
  1.73521628E-02  1.29714997E-03 -3.05602442E-02 -4.98032788E-01 -5.31036336E-01
  1.77286948E-02 -5.98487834E-03  1.00501639E-02 -1.88019009E-02 -5.81297818E-02
  6.17717606E-01 -1.09323669E-02  3.53469689E-03 -4.90974551E-03 -2.96122590E-02
 -2.27778976E-01  3.50769046E-01  1.51896810E-02  6.55369124E-04  4.55813402E-03
  2.65632962E-03 -7.65229910E-02 -1.72790414E+00 -5.59831841E-03  4.10788552E-04
 -2.79359188E-03 -2.62944451E-02 -6.17352066E-02  1.55190607E+00 -1.06529706E-02
 -4.69699110E-03 -9.04887487E-04 -1.40731848E-03  1.83895736E-01 -5.71483460E-01
 -6.23013846E-03  1.11225715E-02 -8.50317505E-03 -2.33723335E-02 -5.29623289E-02
  1.03288806E-01  3.19608561E-01 -3.81876229E+00 -9.22534082E-02 -1.81016453E-02
 -1.10242830E-01 -2.66524409E-01  2.51650553E-01  2.53983897E-01  1.37937364E+00
  2.00702409E+00  1.92077707E+00 -1.88166589E-03  5.77729416E-04 -7.61075956E-03
  1.82102688E-03  5.12968113E-05 -2.08539393E-01 -1.53282334E-01 -1.38357779E-01
  5.12671162E-02 -6.67139816E-02  9.10895076E-03  3.48178099E-03  1.28013369E-02
  7.17327723E-03  9.93879172E-03 -5.45222709E-03  8.18399264E-03 -2.43440850E-02
 -4.02935582E-01  1.03776200E+00 -2.58195299E-02 -6.32983774E-03  1.27921252E-02
 -2.42503640E-02 -5.71556284E-02  5.88024039E-02  8.96630606E-01 -6.84204847E+00
  1.21830132E-01  4.74288865E-02  1.25209414E-02 -3.07825448E-02 -2.90475652E-02
 -2.98475441E-02 -5.57033482E+00 -3.52736613E+00 -4.48640905E-01  6.04665147E-03
  1.87641052E-03 -4.79671547E-03  1.61844092E-02 -2.11914066E-03 -1.03790688E-01
  7.39759626E-02 -5.20064593E-02 -1.90314741E-01 -3.97234753E-02 -5.42006907E-03
 -1.59192752E-03  3.16577520E-03  1.03549464E-02 -7.34329921E-04  9.21541927E-03
  4.90409414E-03 -1.49450018E-02 -3.24342856E-02  3.51349830E-02  6.32224237E-01
 -3.63564495E+00 -7.34995021E-02 -1.00885693E-01 -2.38946371E-02  1.23863489E-01
 -2.17758704E-01  1.39488960E-01  2.33795334E+00  2.30781229E+00  1.83045309E+00
  1.08604488E-03 -2.80681525E-04 -6.24138026E-03 -4.20504413E-03  3.30792167E-04
  1.77580633E-02 -8.37405422E-03 -2.11154982E-02  1.83963586E-01 -2.08233485E-01
 -9.71494080E-03 -7.33997753E-03 -1.14087116E-02 -6.35447999E-03  6.97747615E-03
 -8.04426918E-03 -3.69487623E-03 -1.19008765E-02 -2.52111770E-02 -4.82324840E-02
  8.37916126E-01 -6.66391662E+00  1.66445746E-02  1.55088699E-02  7.21160411E-02
  5.75355047E-02 -6.87074776E-03  7.27683604E-02  5.48329129E-01  2.89722518E+00
 -2.39576518E+00 -1.17481753E-03 -1.05905257E-03  2.37048983E-03 -1.07130317E-03
 -2.06909064E-03  1.90341986E-02  1.91435170E-02  7.13227449E-02 -2.51818237E-02
  5.54363537E-03  8.26594952E-03  6.06035067E-04  2.29793743E-03  5.67594189E-03
 -7.29199224E-03  1.12318397E-05  5.12563953E-03 -2.80127612E-03 -6.42307815E-03
  5.89270551E-02 -4.42354674E-01 -1.19301866E-01 -3.21101728E-02 -7.81673094E-02
  4.16274692E-02  1.09954285E-01 -1.29234370E-01  1.39549910E-01  1.68357107E+00
 -1.61522651E+00 -2.04602442E-01  9.32117803E-03 -4.29544142E-03 -1.07840584E-03
  1.04210251E-02  3.73676397E-03  3.94129565E-03 -1.88637637E-02  1.01886418E-01
  7.29841467E-02 -2.11286071E-02  6.63692564E-03  3.05599922E-03 -1.00090663E-02
  4.69889456E-03 -6.55671170E-03 -7.25633762E-03 -4.37567143E-03  2.27225238E-02
  4.83852426E-02  2.31780004E-02 -1.15357623E+00  1.20298983E+01  6.35591039E-02
  9.53502179E-02 -5.36987756E-02 -2.85822025E-01  2.47302060E-01 -2.53265578E-02
 -3.29757177E-01 -1.10670007E+00  3.36707976E+00 -3.44132593E-03 -7.90570808E-03
 -6.54907709E-03 -7.92256761E-04  1.30439272E-02 -7.88708724E-02 -1.08824115E-01
 -2.41058963E-02  1.47055976E-01 -4.09945054E-02  5.18290812E-03  3.66782372E-03
 -7.51206891E-03  6.18733875E-03 -1.83751281E-03  7.66136006E-03 -2.59958004E-03
  6.29760399E-03  1.71054432E-02 -1.48855405E-01  7.00090076E-01  2.68491359E+00
 -1.34574036E-01 -1.06561094E-01  4.83273911E-03 -2.10926343E-01 -8.00162562E-02
  8.66741607E-02  2.19120216E+00  4.11378461E+00 -1.20154875E+00 -4.37467079E-03
  5.10455954E-03 -6.90365566E-04 -9.33567483E-03 -3.81229865E-03 -3.87325999E-02
  2.19600661E-02  9.64355654E-02 -9.79749930E-03  1.68794022E-01 -1.40019482E-02
 -4.98174467E-03 -4.22534505E-03 -7.11999269E-04  1.42144482E-02 -9.22042329E-03
  8.04442321E-03 -6.38123916E-02 -9.84966309E-01 -1.40441543E+00 -1.30255796E-02
 -5.19703252E-02 -7.20820406E-03 -2.23067445E-03  2.71183058E-01 -3.75797346E-01
  4.06726478E-03 -2.41087151E-02  2.02988933E-02 -2.91782273E-02 -4.23380952E-01
 -1.09778694E+00  4.85374258E-03  1.82318702E-02 -4.13716366E-03 -2.19348467E-02
  1.87741028E-01  1.75849989E+00 -1.31525389E-02 -7.74305360E-03 -4.27143330E-03
 -8.78130433E-03  9.09570125E-02  4.53283281E-02  1.32618548E-02  2.90346797E-03
  1.86445767E-02  1.76151773E-02 -6.05086952E-03 -2.64334974E+00 -1.66039306E-02
  6.43115416E-03  3.68659874E-04 -2.35216691E-03 -2.74180385E-01 -3.39175987E-01
 -2.25252236E-02 -3.66522404E-03 -1.82030805E-02 -2.85411406E-02 -1.76601204E-01
  1.47724088E+00 -1.19649786E-02 -1.18053525E-02  9.12566333E-03 -2.15049435E-02
 -3.59666202E-01  1.23799069E+00  1.80522873E-02 -1.46145387E-02  1.49284153E-02
  7.32423394E-03  1.78125366E-02 -1.35542243E-01  3.44483438E-01  2.94892470E+00
 -1.11941844E-02 -5.77571887E-02  1.37846939E-01 -6.37525221E-02 -1.99865529E-01
  1.85983464E-01  2.77128409E-01  1.45471437E+00 -2.46815656E+00 -1.52601862E-03
  2.41579295E-03  1.48492103E-02 -4.93402259E-03  7.31279724E-03  4.92624598E-02
  4.86910285E-03 -2.02557568E-02 -1.09298473E-01 -1.71591729E-02 -6.84121582E-03
 -2.34786066E-03 -3.70944918E-03  1.84131472E-02 -9.71518866E-03 -9.32478817E-03
 -1.15281140E-02 -1.68750903E-02 -3.13950692E-01  9.06154423E-01 -1.21060756E-02
 -4.85624933E-03  2.17445997E-02  1.18840667E-02  2.45251416E-02  6.24383509E-03
 -1.16832527E+00  8.60296066E+00 -1.27526577E-01 -9.07053275E-02 -7.60393547E-02
 -1.14083408E-01 -3.97361339E-01 -1.70097765E-02  3.39928673E+00  3.89677381E+00
  1.43420984E+00  9.49674254E-03 -2.34985387E-03 -6.48625235E-03  9.15160611E-03
 -6.63162211E-03  2.89453161E-02  2.04660540E-02  7.51809232E-02  1.42413119E-02
  1.60391685E-01  5.77596022E-04  6.60743392E-03  9.11472063E-03  2.69944531E-03
 -4.13421088E-03  8.22023286E-03  1.27249314E-02  3.73036741E-03  9.44615357E-03
 -4.53741729E-02  2.36585995E-01 -9.24004305E-01  3.71753917E-02  1.04356024E-02
  3.81325090E-02 -9.43705014E-02 -7.33516955E-02  1.06002426E-01 -4.89047041E-01
  1.09510122E+00 -4.38343265E-01 -3.90659186E-03  2.89434495E-03 -2.63503197E-03
 -7.92337883E-04  8.70276321E-04 -7.21588793E-02 -2.87602814E-02  4.46748159E-02
  5.84308079E-02  1.38883033E-01  2.67302823E-03 -1.19019266E-03  8.00394711E-04
 -3.15988791E-03 -1.12995352E-03  1.44177075E-02 -2.64210027E-03  2.37730800E-02
  5.33853422E-02 -8.02086135E-02 -8.01182365E-01  7.24807024E+00  6.95118177E-02
  2.40659541E-02 -4.13821095E-02 -2.44937840E-01  1.71953974E-01 -6.58218789E-02
 -2.47415421E+00  1.12407306E-01  4.97361945E-01 -1.12706034E-03  1.58371227E-03
  5.58709584E-03 -1.51402297E-03 -2.46601805E-03 -5.34182658E-02 -1.23400716E-01
 -2.24785155E-02  1.42749371E-01  2.22627298E-02 -1.28922586E-03 -5.44016566E-04
  3.52163949E-03  4.12293983E-03 -2.80358628E-03 -1.26903764E-02  1.67454694E-03
 -8.14146013E-03 -2.08806371E-02  1.24617996E-01 -2.54667899E-01 -1.89719559E+00
  6.32233939E-02 -1.66621957E-02 -5.18100583E-02 -9.47526756E-02  1.39622460E-01
  1.27581300E-01 -1.45410541E+00 -7.46729873E-01  1.27103377E+00  5.90023731E-03
  7.74823374E-04 -4.15242521E-03 -3.96865323E-03 -3.31622919E-03 -1.06641880E-02
  1.42611687E-01 -9.98938872E-02 -1.23791449E-01 -3.68372753E-04 -8.23190695E-03
 -5.15780869E-03  4.96632846E-03  8.15326187E-04 -6.56307902E-03 -5.71729856E-03
  1.25438293E-02 -8.48606116E-03 -2.22217220E-02  1.12674429E-01 -2.81526138E-01
 -5.44375982E+00 -9.15040609E-02  1.17615791E-01  1.35444647E-03 -2.14888516E-01
  4.22056874E-01 -2.98483399E-01  3.13806049E+00 -2.79909591E+00  1.79475856E-01
 -8.90722785E-03 -8.42641258E-04 -3.48292007E-05 -7.71057037E-04 -8.13906008E-03
  4.55322201E-02  9.72883364E-02 -3.69214922E-02  1.52058925E-02  1.10388642E-01
 -1.25602612E-03  7.21710156E-03 -8.25918302E-03 -5.39534931E-04  9.96933265E-03
  9.93797666E-03  1.99425421E-03 -2.00612319E-03 -8.94857819E-03  1.35225980E-01
 -7.20569739E-01  2.52698539E-02  4.58303941E-04  6.76087121E-02  1.74963838E-01
 -2.71109903E-01 -7.51760145E-02  6.88367404E-01  8.46664812E-01 -2.87275112E-01
 -3.34433419E+00  9.59750500E-03  4.17578932E-03 -2.78306353E-04 -5.76592460E-03
 -4.01460285E-04 -8.20099778E-02 -1.26520260E-01 -3.22065910E-02 -1.95448635E-02
 -1.37880958E-01  1.47170845E-02  5.16370529E-03  4.40678659E-03  9.92584509E-03
 -3.22808643E-03 -6.93116383E-03 -6.79333169E-03 -3.24073102E-02 -3.67466497E-01
  1.93293582E+00 -8.87222721E-03 -2.14124699E-02 -3.24961964E-03  2.48019180E-03
  1.36561928E-01 -5.78512634E-01 -3.06372164E-03 -6.99195289E-03  9.24007609E-03
  4.87648814E-03 -1.82665574E-01 -1.97587109E-01  9.00363704E-03  1.38843095E-02
 -5.88012818E-03  3.09271151E-02  3.15304352E-01 -5.31596801E-01 -8.91343071E-03
  8.32353948E-03 -1.65990094E-02 -4.41654148E-02 -1.77778921E-01  1.57353076E+00
 -1.48258665E-02  1.60104635E-02 -6.64106740E-03  3.22695019E-02  3.85069462E-01
 -2.60744878E+00 -2.10798884E-02  3.03296785E-02 -1.13451287E-02  4.29463223E-02
  4.73233093E-01 -2.58426434E+00  3.39996371E-03 -4.67066947E-04  4.67664051E-02
 -4.15797788E-02 -3.55227549E-01  2.17027105E+00 -7.18604110E-03 -6.40177609E-03
  2.94837512E-02 -7.39454005E-02 -6.33641188E-01  3.51202197E+00  4.79484278E-02
 -2.65724556E-02 -1.39450304E-03 -1.75655696E-02 -4.06921999E-02  6.49384152E-02
  1.66331669E-01 -6.57777052E+00  1.51325835E-01 -8.72665672E-02 -5.57936077E-02
  7.27480489E-01 -4.01508968E-01  1.84038413E-01 -4.18007064E+00  1.47356436E+00
  1.77765866E+00 -4.72645726E-03 -1.63659554E-02  4.87114217E-03  2.31467780E-03
  6.40919180E-03 -1.34846463E-01  1.16152501E-01 -3.39549292E-02  1.11275342E-02
 -4.64630340E-02  2.09096399E-03  4.74301025E-03  4.54757077E-04 -2.47606419E-03
 -1.41699986E-02  2.85171087E-03 -1.44047696E-02  3.02495445E-02  1.97042558E-01
 -2.17315846E+00  3.00145860E-02 -9.39050158E-03 -6.57794334E-04 -7.19993630E-03
 -1.36665167E-02 -1.57843477E-02 -2.48913174E-02 -2.12506193E+00 -3.26150666E-02
 -6.09820756E-02 -8.18508595E-02 -8.60939465E-02 -2.70577968E-01  6.17341775E-02
 -2.04019049E-02  4.75419380E+00  2.18290477E+00 -5.57158503E-03 -4.32218616E-03
  4.22740752E-03 -1.64533349E-03 -1.35724538E-03  1.07822572E-01  6.55586134E-02
  5.46427610E-02  3.59250385E-03  4.58346262E-02  4.06449997E-03  9.76120814E-04
  7.82677673E-03 -7.12984995E-03  8.34944965E-04  9.96717950E-04  1.14723851E-03
 -1.05707043E-03 -2.98257038E-03  1.58037756E-02 -1.28208456E-01  3.30414575E+00
  4.64801429E-02  1.30570732E-02 -1.73423683E-02 -1.16743788E-01  1.09333506E-01
 -2.33945516E-01 -1.03067621E+00 -1.54925378E+00  5.65398589E-01 -2.82817331E-03
 -7.55032157E-03 -3.42120482E-04  2.05401503E-03 -4.40638063E-03  2.19296744E-02
 -9.07183403E-03  1.54543073E-02 -1.00159358E-01  1.36596499E-01  3.59229757E-03
  1.91228393E-03  5.66282451E-03  2.62843486E-03 -4.17915653E-03  5.22482274E-03
  3.01656065E-03 -1.97779320E-02 -4.06531562E-02 -1.06246010E-01  1.24903855E+00
 -8.36736702E+00  4.61446974E-02  2.88135294E-02  1.04479656E-01  4.19474766E-01
 -5.16920192E-02  2.08174890E-01 -3.56344301E-01  1.02411989E+00 -2.67936272E+00
 -2.33708715E-03  2.42455522E-04  1.56912619E-03 -2.20395667E-03 -2.57306996E-03
  1.25513788E-03  1.31675218E-01 -4.45156278E-02 -1.02861020E-01  1.34577847E-01
  7.48006690E-03  8.13650054E-03  6.63763509E-03  1.54953375E-02 -1.91856093E-02
  1.31972946E-02 -1.27108408E-02  9.83119356E-03  2.28874876E-02 -7.83525601E-02
  3.89530604E-01  4.66482760E+00 -3.90111089E-02  5.48175049E-02  1.99775110E-02
 -7.98230568E-02  1.71408346E-01 -9.14456604E-02  2.68349465E+00 -1.40472763E+00
  1.08293363E+00 -4.49114943E-04  4.93277520E-03  3.17512547E-03  5.85044537E-04
  6.23201289E-03 -5.51672611E-02 -4.34119203E-02 -9.62970628E-02  9.85447343E-02
 -3.97384169E-02  9.38782511E-04 -1.25694996E-03  8.63716947E-03 -1.04416946E-02
  3.03512722E-03  3.97273184E-03  1.20547204E-03  3.34768748E-02  6.29078133E-02
  3.72187891E-01 -3.82412571E+00  1.18840456E+01 -5.33067216E-02  1.47022296E-01
  9.29635134E-02 -1.86017541E-01  3.04362330E-01  2.61522870E-01 -1.39166494E-01
 -2.80074879E+00  1.90206805E+00  2.73967251E-03  7.20019726E-03 -3.01825151E-03
 -4.21376278E-03 -8.33451555E-03 -6.62093142E-02 -6.79743039E-02 -3.80390740E-02
  8.57768101E-02  1.03519381E-01  2.98160825E-02  1.51894202E-02 -2.54571879E-02
  8.43225447E-03 -4.00909626E-04  1.81163501E-02  5.99010976E-03  3.76513179E-03
  7.67410514E-03  4.79503400E-02 -5.25659736E-01 -2.81476533E+00  2.26987188E-02
  4.10912200E-02 -2.49987085E-02  1.87016309E-02 -3.80207569E-03 -2.00773478E-01
 -1.13812658E+00 -1.75328706E+00  1.23205224E+00  4.56420198E-03 -3.51695091E-03
  3.57925462E-04  5.02519002E-03  1.70555971E-03  3.62131959E-02  4.03884893E-02
 -5.14055124E-02 -2.18388115E-02 -1.03072271E-01  1.21165003E-03  2.32031315E-03
  3.82299331E-03 -3.43077244E-03 -8.09015169E-03  3.65333455E-03 -1.72875680E-03
 -1.54035725E-03  3.46343711E-01  3.13316823E+00  1.24930876E-02  8.53743783E-03
 -1.13658877E-02  5.19673691E-03 -1.57824658E-02  8.19771690E-01  6.66074490E-03
  1.08255665E-02 -9.48969095E-03 -8.56375266E-03 -2.79491421E-01  4.32218176E-01
  1.46930180E-02  2.15304711E-02 -2.18865520E-02 -3.74183459E-02 -3.09379867E-01
  3.12443444E+00  3.25380069E-02 -1.25519260E-02  1.31390379E-02  5.32276328E-02
  7.56390927E-01 -1.36891209E+00  6.79303873E-03  2.57693808E-04  7.47961200E-02
  5.59001505E-02  4.23815610E-01 -4.13242969E+00 -3.12110717E-02  4.44129466E-02
  6.54443028E-04  1.74869388E-02  1.80458286E-01  1.40245570E+00 -2.36381895E-04
  4.18015229E-03 -1.31116563E-03  1.36415003E-02  1.17533391E-01 -1.19066547E+00
  1.38385404E-02  6.31170192E-03 -4.63710894E-03  3.28642951E-03  1.73095754E-01
  5.81842314E-01 -2.88026195E-03  1.06669034E-03 -1.40187151E-03 -2.04045712E-02
 -4.29487081E-02  1.65742044E-03  1.14679681E+00 -9.04626427E+00  5.73310413E-03
  2.81567219E-02 -1.39251973E-02  1.05036442E-02  1.15084512E-01  2.41724088E-01
 -8.83007400E-01 -1.64522612E+00  2.31304180E+00  2.52639621E-03  9.81916988E-04
 -1.15069175E-02  4.77645817E-03 -6.33721179E-03 -8.80824120E-02 -3.66340486E-02
  7.88714891E-03  3.82497598E-02 -3.06556962E-02  2.06212399E-03 -2.25977389E-03
  4.71633791E-03  2.01160698E-03  8.44124631E-04 -1.86350326E-03  1.28697110E-03
 -2.15181125E-02 -1.63345925E-01  2.51676576E-01 -1.61993335E-02  7.60544419E-04
  7.94810509E-04 -1.32673351E-02 -3.18189037E-02  1.16717532E-01 -2.79085493E-01
  4.09061650E-01 -7.30523506E-02  2.14242813E-02  1.10812310E-01 -9.08339930E-03
 -2.02233687E-01  1.72075472E-02  1.43122926E+00  6.88883402E-01 -9.58487313E-01
  2.33313860E-03  3.62605361E-03 -9.11375680E-03 -1.22732101E-03 -3.92996728E-03
 -1.91631694E-02 -1.44125445E-01 -1.00562976E-01 -2.96391382E-02  1.21915704E-01
 -3.42364194E-03 -3.87090506E-03 -2.24807718E-05  7.72771331E-04 -7.14293841E-03
 -2.20401069E-03 -2.58214632E-03  1.50941666E-02  2.58237556E-02  2.28995785E-01
 -2.62204470E+00  1.19770603E+01  1.16287818E-01  6.35888148E-03  1.24008327E-01
 -3.27317685E-01 -7.62233691E-02  2.32082486E-02 -2.43889330E-01 -2.92044426E+00
 -6.45508518E-01  8.08857958E-03 -4.32491648E-03  6.38137674E-03  4.16749379E-03
  1.77207119E-03 -8.65185309E-02 -9.07729920E-02  2.22094542E-01 -1.42966465E-01
  1.76599962E-01  5.54509571E-03 -4.58909482E-03 -1.97168870E-03 -1.31233776E-02
  7.76548862E-03  5.55428876E-03  1.22761937E-02 -2.50449754E-02 -5.31954472E-02
 -4.65773247E-02  1.57438189E+00 -6.34589304E+00  1.54770237E-02 -1.87012001E-03
  7.92998545E-02  3.35424279E-01 -1.65149597E-01  1.13112429E-01  8.55397389E-01
 -2.27918925E-01 -1.70295999E+00 -2.14835887E-03 -3.33764707E-03 -4.03600194E-03
 -4.38337282E-03  4.96153125E-03  5.83136917E-02  1.49510898E-01 -1.84337421E-02
 -7.65765065E-02  3.41216814E-02 -2.42634667E-03  2.74180561E-03 -2.71653317E-03
  5.92096236E-03 -6.81060847E-03  1.09022353E-02 -1.37712903E-02  1.45738941E-02
  3.23347872E-02 -1.09233718E-01  5.39910764E-01 -2.23506225E+00 -9.06852954E-02
 -5.90047825E-02  4.48068891E-02 -3.19933027E-01  1.09356628E-01 -3.46918035E-01
  3.80557676E+00  1.03724542E+00 -3.53040151E-01 -9.36941831E-03  1.45461998E-02
 -8.48847759E-03  2.98431012E-03 -7.33220041E-03  4.89267894E-02  4.78204626E-02
 -6.29172501E-03  2.25665652E-01 -2.21823220E-01  9.62995096E-03 -3.30847531E-03
 -3.91786676E-03 -6.18153021E-03  1.15668497E-02 -7.90444478E-03  1.89961946E-03
 -1.44385303E-02 -2.90948116E-02 -8.13837121E-02  1.31717052E+00 -4.24659638E+00
 -4.32441453E-02  2.72234315E-02 -1.64640877E-01 -1.73404386E-01  2.74546526E-01
 -7.15765269E-01  2.23832352E+00 -2.08791797E+00  1.49212379E+00  2.33233441E-04
 -1.21414555E-03  7.58850601E-03 -1.49566921E-03  3.14652455E-04  1.00595798E-01
  6.89908830E-02 -3.19112667E-02  5.83535154E-03 -6.70894268E-02 -1.39114826E-02
 -7.18250790E-03  1.07462471E-02  3.58631616E-04  7.34140983E-04  1.00751144E-02
  2.93582179E-03  2.01452335E-03  1.93641219E-03  8.87189614E-02 -7.98354898E-01
 -2.89393525E+00  4.38675272E-02  1.18296519E-01 -5.48627086E-02  1.60416735E-01
 -6.41619499E-02 -2.74484686E-01 -1.14428589E+00 -2.50962276E+00 -2.15939634E-01
 -2.09675643E-03 -6.33140095E-03 -2.62014201E-03  1.42859947E-03 -6.55650947E-05
 -9.29109613E-03  4.88476180E-02 -7.36752519E-02  1.73332716E-02 -2.41383757E-01
  1.36287634E-03 -1.59197892E-03  8.62435996E-03 -1.34616977E-02 -1.27850466E-02
  5.63395399E-03 -4.03409946E-03 -2.50176854E-02 -2.27762122E-01  4.53353967E-01
 -2.07621595E-03 -7.81550971E-03  1.03335665E-02  9.72062205E-03  1.92969918E-01
 -1.44132127E+00 -3.32405764E-03 -3.39018271E-02  1.84841351E-02  2.07071336E-03
  5.22679454E-02  3.17019312E-01  5.67566211E-03  1.32769489E-02  8.73495326E-03
 -5.54136847E-02 -5.98772025E-01  1.61072767E+00  2.33327308E-02 -2.05722420E-02
  2.62833064E-02 -5.77995525E-02 -6.15190075E-01  2.66594219E+00 -1.46869515E-02
  4.28568871E-03 -4.69601554E-02 -6.06686418E-03 -5.64431397E-02 -1.73309172E+00
 -4.41655384E-03  3.00373051E-03 -9.27294029E-03 -2.61384149E-02 -2.80891302E-01
 -1.22763144E-01  1.11490528E-02  1.14404712E-02 -7.14573787E-03  2.86484715E-02
  5.64380266E-01 -1.07199748E+00  3.23536792E-02  1.33991379E-02 -2.14864526E-02
 -2.69516197E-02 -2.77137041E-01 -2.09430948E-01  9.02589521E-03 -5.00800645E-04
 -5.50263385E-03  7.91108076E-03  1.80892164E-02 -7.40687936E-02  5.83820991E-02
  3.17257527E+00  5.05190566E-02  3.40020712E-02  8.53686377E-02  2.11255299E-01
  1.82057878E-01 -3.46871551E-02  2.18938073E-01  3.74761347E-01 -9.73130152E-01
 -2.15430081E-03 -5.30391384E-04  5.56122254E-03 -3.17600526E-03  3.62997650E-03
  7.54948636E-02  7.76401003E-03  2.90367245E-02 -8.11213596E-02  9.78830941E-02
 -2.97743498E-03 -1.82409499E-03 -4.93302625E-03  4.84814706E-03 -8.71627319E-03
 -1.92202919E-03 -3.00918265E-03  1.58935059E-02  1.44642745E-01  4.02683269E-01
  1.03709435E-02  1.02444101E-03  2.00929291E-03  2.57265972E-03  6.12870691E-03
 -4.66016528E-02  4.52822198E-02 -3.89911279E-01 -1.06942022E-01 -7.15783727E-04
 -6.58031165E-03 -6.28129004E-02  6.60808428E-03  4.45633953E-02  1.13287151E+00
 -7.21457012E-01 -8.99791926E-01  7.30331397E-03 -1.30010788E-03 -3.72490694E-03
  2.23049357E-03 -5.67958906E-03 -2.27875019E-02  1.41053127E-02  7.02130332E-02
  4.81276850E-02  1.88758960E-01  3.50043003E-03 -1.64554266E-04  9.92498612E-03
 -2.27459961E-03 -6.58368569E-03 -1.28581518E-03 -1.74216850E-03  1.93218644E-02
  4.31476854E-02 -4.02829793E-02 -3.31319090E-01  1.05851767E+01 -4.42663079E-03
  3.06864591E-02 -2.37629286E-02  1.56209628E-01 -1.80665941E-01  1.20670652E-01
 -3.62988848E-01 -2.34876272E+00  6.12837902E-02  1.41983086E-03  7.29047496E-03
 -1.61923237E-03  3.10676995E-03 -1.29798962E-03 -5.30104182E-03  1.01021409E-01
 -2.03354876E-02  6.65001782E-02 -5.34232637E-02 -5.35037304E-03 -6.37231372E-04
 -3.81185443E-03 -1.21349185E-03  1.08667048E-03 -3.38595719E-03 -1.44299534E-03
 -1.65799996E-02 -2.90765338E-02 -2.50012294E-01  2.34527134E+00 -8.38750029E+00
  1.11839882E-01  1.14715927E-01 -3.89247565E-02  2.82932932E-01  3.01547082E-01
 -1.61035435E-01  4.52268271E-01 -1.35309838E+00  1.65068665E+00 -2.34385585E-03
  3.59340151E-03  2.36477917E-03  4.10044645E-03  5.83836573E-04 -2.51992524E-02
  2.59427439E-02 -5.59747572E-02 -2.06281402E-02  7.08300724E-02  4.14400778E-03
  8.92504774E-03  7.69963806E-03  2.12910441E-02 -1.67939978E-02  2.09396007E-03
 -9.82323676E-03 -2.20535624E-02 -4.69885223E-02  1.02628640E-02  1.07903635E+00
 -1.20833656E+01 -8.53736779E-02 -3.96324681E-02  4.57962907E-04  4.89475275E-02
 -9.75200071E-02  1.05238420E-01  3.65421849E+00  3.96464414E+00 -1.02910616E+00
 -5.95233195E-03 -1.10325572E-03 -1.63344832E-03 -8.53903340E-03  4.05223641E-03
  2.06690426E-02 -8.17564432E-02  7.99192598E-02 -1.45249820E-02  3.88646787E-02
 -5.03825063E-03  2.34163487E-03 -3.04736087E-03  4.80226543E-03 -3.90669049E-03
 -2.59021804E-04  2.50155021E-03  1.21289595E-03 -1.81576043E-04  1.21128202E-01
 -7.95853400E-01  3.76782810E+00 -1.20158204E-02 -4.21438792E-03  1.02280389E-01
  4.86776567E-02 -7.46223545E-02  2.92939279E-01  1.71279160E-02  2.54418138E+00
 -2.02870620E+00  3.02377513E-03 -5.44582769E-04 -8.61317589E-05 -1.02211004E-03
  3.90057154E-04 -1.76855324E-02  3.01441721E-02 -4.25320175E-02 -2.40777579E-02
 -5.14023747E-02  1.31627252E-02  4.73284137E-03 -6.86030416E-03 -2.56218975E-03
 -7.15471596E-03  9.56253353E-03  2.83741226E-03 -2.84565987E-02 -5.71214079E-02
 -2.26227309E-01  2.83505317E+00 -1.08334200E+01 -1.13195612E-01  5.63822002E-02
 -3.41388771E-02 -3.15845114E-01 -3.90371079E-02 -1.21431383E-01 -6.94526801E-01
 -1.64798375E+00 -7.15217973E-01 -4.63863811E-03  2.28291994E-03 -2.57009381E-03
 -2.89005303E-03 -2.19180538E-03  1.27735543E-02 -4.08313395E-02 -4.97284607E-02
  1.39889863E-02 -1.03502571E-01 -2.37819752E-02 -1.36063890E-02  3.58130401E-03
  1.03995262E-02  3.51122853E-03 -1.12421584E-02 -1.01251326E-02 -1.72538230E-02
 -2.62432060E-01 -7.24018920E-02  2.57158645E-03 -1.57857990E-02  8.77208924E-03
  1.67496036E-02  1.08682038E-01 -1.09109450E+00 -5.64801801E-03 -7.67390152E-03
  1.07112985E-02 -4.65149131E-02 -4.72541504E-01  3.06827742E+00  1.13217392E-02
  3.11741146E-02 -3.24048681E-02 -6.68633053E-03 -2.60470387E-01  9.88392497E-01
  3.63781633E-02  2.38682108E-03  1.43746219E-02  2.09502389E-02  1.00501899E-01
 -2.79323123E+00  1.86367634E-03 -5.60889569E-03  1.72802007E-02 -3.45454582E-03
  5.09428253E-02  5.69239638E-01 -8.69057567E-03  2.49989336E-03  3.80106765E-04
 -4.90547181E-02 -5.41167788E-01  1.89996317E+00 -1.02715959E-02  6.24931227E-03
 -3.97176649E-02 -4.53370783E-02 -4.94793531E-01  2.28677679E+00 -3.63904446E-02
 -6.25491645E-03  2.02723028E-02  2.46520107E-02  2.83172669E-01 -1.28317238E+00
 -2.34233028E-02  1.23999872E-02 -1.80038231E-02  3.36763611E-02  6.88276268E-02
  1.82142435E-01 -2.78234723E+00  1.64357622E+01  5.25389167E-02 -1.55339956E-02
 -9.97610314E-02  2.53500230E-01  1.19678055E-01 -3.91998037E-01 -1.10801170E+00
  3.19726439E+00 -1.36955957E+00 -4.17178692E-03 -3.39004859E-03  1.06894195E-03
 -3.71624880E-03  2.67188131E-03 -4.97316298E-02  4.45371755E-03 -7.80065242E-02
 -6.39025206E-02  4.30645430E-02  2.20875847E-02  7.82520333E-03  5.02872787E-03
 -1.90833341E-02  9.08173695E-03  9.06558491E-03  5.07005018E-03  5.44545281E-02
  4.89905708E-01 -3.35091410E+00  3.85603384E-02 -6.51891009E-03 -2.45659469E-02
 -1.17860621E-02 -2.38081635E-02 -3.48235833E-02  1.43708084E+00 -7.65737319E+00
 -6.17555572E-02  1.62108586E-01 -1.68965783E-02  1.15950270E-02  4.00129586E-01
 -4.00355868E-02  3.97897359E-01 -5.49770220E+00  1.25790655E-01 -5.47625035E-03
 -6.78734737E-04  9.09368646E-03 -1.25141036E-02  7.23384894E-03  1.36690575E-01
 -7.68126153E-03  2.54135954E-02  1.83211378E-01  7.42719987E-02  1.67681326E-03
  2.06358333E-03  1.61405074E-03 -5.08445811E-03 -3.27058622E-03 -9.18025189E-03
 -5.88917883E-03 -9.74794616E-03 -2.69797286E-02  1.70832911E-01 -3.34887653E-01
 -4.08452090E+00 -3.37578139E-02 -1.80061996E-01 -6.33534641E-02  1.76151246E-01
 -2.11982165E-01  1.93656861E-01 -6.97188044E-01  1.90746886E+00  2.29079267E-01
  7.05401872E-03 -3.25986770E-03 -1.79363632E-03  9.93755975E-04 -3.11237994E-03
  1.72576434E-01  8.63527674E-02 -8.66753644E-02  1.63962331E-01 -1.71003915E-01
 -1.42746000E-02  1.62823637E-03 -1.39357760E-02 -6.52280742E-03  4.25319354E-03
 -1.07399064E-02  1.41484652E-03 -1.96799217E-02 -5.10946025E-02  2.35860640E-01
 -8.47985200E-01 -6.82354552E+00 -1.54402496E-01 -7.38098166E-02  3.14614627E-02
 -3.56553658E-02 -5.60806603E-02  1.29038481E-01  3.03017527E+00 -6.80931412E-01
  3.32495369E-01  1.50845243E-03  5.02206957E-03 -2.12644595E-03 -5.13342161E-03
 -4.16052518E-03  4.39082518E-02  3.57387862E-02 -5.55603221E-02 -8.57126679E-02
 -5.42610979E-02 -6.18363805E-03 -4.51007914E-03 -6.88205021E-03 -8.59579526E-03
  5.36346436E-03  5.22358236E-03  9.68525960E-05  3.48307498E-02  7.42992399E-02
  3.53718526E-02 -2.67211131E+00  1.62477796E+01 -1.19653905E-01  1.56638333E-01
  5.77835810E-02 -7.90976252E-03  1.21044429E-02  2.19443367E-01  1.63813428E+00
 -3.97121593E+00 -3.56789751E+00 -3.86276821E-03 -9.30158246E-04  4.65061777E-04
  1.22196283E-02  9.00557592E-04 -6.63619223E-03 -1.30367030E-01  7.79671280E-02
 -6.68021951E-02  3.21112167E-02  8.06296730E-04  1.43949142E-03  1.66421068E-03
 -2.94776670E-03 -4.19406027E-03  3.55472523E-03 -5.88179712E-03  1.22984781E-02
  2.78592893E-02 -2.65796876E-02 -4.82054760E-01  4.28503319E+00 -2.96332732E-02
 -9.71203427E-02 -4.85434746E-02  1.15669801E-02 -1.26577307E-01 -1.44442870E-01
 -8.02481180E-01  1.57195676E+00  1.30896049E+00 -2.33052462E-03  3.94766632E-03
  4.43470846E-03  4.84374537E-04 -2.87717021E-03  7.77453533E-02  7.89161590E-02
  1.25882356E-01 -5.53735198E-02  4.67549852E-02 -2.11864323E-03 -6.25192946E-04
  2.21127829E-03 -8.10305352E-03  3.51877557E-03 -3.36527653E-03  3.96555724E-03
  1.40281888E-02  3.89783498E-02 -2.98416978E-01  1.43452202E+00  2.91860227E+00
 -1.72856238E-01 -5.12325816E-02 -4.62249100E-02 -4.60073239E-02  4.95079492E-02
  1.05511822E-01  2.20255112E+00 -3.26138689E-01 -6.49755024E-01 -3.20130555E-03
  8.05393556E-03  1.04432719E-04 -1.97608806E-03  1.16241665E-03 -1.30180707E-01
  1.00446155E-01  4.04192628E-02  3.19175007E-02  1.31454839E-01 -1.75907545E-02
 -9.15954312E-03 -4.77036679E-03  4.72736333E-03  7.85959290E-03 -1.13794391E-02
 -1.94762349E-03  3.45928331E-02  3.75613586E-01 -2.06119082E+00  1.14076228E-02
  1.53450782E-02 -2.52542262E-04  7.88746350E-03  2.41495986E-01 -4.00093957E-01
 -9.17589093E-04 -2.52969676E-02  1.29881042E-02  3.84005875E-03  3.09112064E-01
  3.62952058E-01 -2.02774301E-02 -1.26481304E-02  1.43400502E-02 -1.81520381E-02
 -2.91402366E-01 -9.40248037E-01 -3.47058828E-03 -7.08269082E-03  3.19546372E-03
  1.14909467E-02 -1.80993580E-02  2.58751647E-01 -7.34773485E-03 -3.89091514E-03
 -1.36867283E-02  9.02278534E-03  3.71674184E-02  1.26242982E-01  5.32227094E-03
  6.54176432E-03 -1.05101841E-02  6.37593984E-03 -5.16500712E-02  7.54378221E-03
 -1.87655832E-02  2.01595078E-03 -9.26739216E-03 -1.03488711E-02 -9.13559030E-02
  1.44034561E+00 -1.83519080E-02 -6.84648765E-03  8.44012909E-03 -3.39281946E-02
 -1.38450335E-01  2.85822826E+00  2.59790837E-02  3.09279118E-03 -9.66978509E-04
 -1.04269184E-02 -2.25756783E-02  1.52934910E-02  4.45492418E-01 -3.55235722E+00
  1.59466562E-01 -3.59718609E-02 -4.85530890E-02  6.15353611E-01 -2.36790244E-01
 -6.36630203E-02 -5.32680482E+00  3.87151888E-01  1.17125277E+00  7.80928440E-03
 -2.29195665E-03  3.14036704E-03  4.68741461E-03 -1.95213958E-03 -3.26645051E-03
  7.74893538E-02 -1.05963228E-02  6.90285901E-02 -8.54948712E-02 -4.13264573E-03
 -2.01180392E-04  3.18153860E-03 -7.80830157E-03  1.07856956E-03  5.65060941E-03
 -6.52775487E-03  2.52366195E-02  1.74438615E-01 -2.82760382E+00  2.01378761E-02
 -2.18476465E-03  5.73009080E-04  7.09346906E-03  1.63773054E-02 -1.59759515E-02
 -2.69723125E-01 -1.33508713E+00  4.26478486E-02 -2.66121562E-02  1.04779194E-02
  5.64867704E-02 -2.26307319E-02 -3.78070251E-03 -1.14847181E+00  2.55989649E+00
 -1.98124158E+00 -2.95017667E-03  2.12336485E-03  9.59049693E-03 -4.92218901E-03
  6.44385237E-03  3.22293045E-02 -2.63309295E-02  4.29407071E-02  1.13123647E-01
 -1.17791588E-01  5.41393364E-03  3.37744822E-03  4.48642042E-04 -5.31915156E-03
  3.47274296E-03 -3.38357459E-03  1.38121996E-03 -2.28560807E-02 -5.36892052E-02
  1.21175105E-01  8.49005239E-02 -3.27874855E+00 -3.38776091E-02 -4.14863654E-02
 -3.13945186E-02 -9.67163024E-02  3.83022909E-01 -1.96812520E-01  9.86707541E-01
  2.35294335E+00 -4.04148293E-01 -3.59101322E-03 -4.73389135E-03  7.35719066E-03
  1.84276914E-03 -7.95066744E-04  7.38083678E-02 -1.39507655E-01 -7.50697920E-02
  4.34535289E-03 -3.60613817E-02  3.19089648E-03 -3.88129457E-03  6.78087648E-03
  3.25231842E-03  6.51279353E-03 -8.80797825E-03 -5.14137247E-03 -8.38924183E-03
 -1.61105732E-02 -9.90316099E-02  1.05969991E+00 -3.19907133E+00  1.08078769E-01
 -8.65163131E-02  5.72654486E-02  3.36995518E-01 -1.86988577E-01  3.57172649E-01
 -1.28234068E+00  3.58005936E+00 -2.87430450E+00 -1.58398488E-03 -2.86098448E-03
  1.21367091E-03  4.65350238E-05  1.80879664E-03  3.95746286E-02  4.47181530E-03
 -5.08408650E-02  9.54497610E-02 -7.54185521E-02 -8.68231647E-03  7.30735475E-03
 -3.93123263E-04  1.09624047E-02 -7.13303289E-03 -3.25419198E-03 -1.54858972E-03
  1.33113459E-02  2.93487254E-02 -3.81463212E-02 -5.69264403E-01  5.31896928E+00
  1.07267493E-01  6.86307356E-02 -1.43640289E-03 -5.21614868E-02  2.12941098E-01
 -7.75007594E-02 -1.44806621E+00 -3.42140620E+00  1.56814782E+00  1.08045616E-02
  3.69905841E-03 -6.58864013E-03 -6.42183580E-04 -2.88068410E-03 -1.36474570E-01
  1.42679911E-01 -4.54113615E-02 -6.80037659E-02  3.50268771E-02 -5.98809828E-03
 -2.70306436E-03  6.22422934E-03 -3.29596578E-03  3.66216469E-03  3.97551868E-03
  6.60151070E-03 -6.05012953E-03 -1.29300849E-02 -3.22575866E-02  4.87259431E-01
 -3.45793284E-01 -6.82804581E-02  5.67782449E-02 -1.23774431E-01 -4.95855541E-02
  2.66958811E-01 -4.67305472E-01  2.16700574E+00 -2.14936369E+00  2.89519875E+00
 -2.20208154E-03 -9.82614535E-04  5.65716417E-04  1.94810924E-03 -3.46022237E-03
 -1.28202486E-02  4.08007016E-02  2.24760486E-02 -5.68692155E-02  9.80162665E-04
 -9.46793485E-03 -2.71196072E-03  7.27947731E-03  1.31269311E-03  6.25254058E-05
 -2.68431026E-03  3.35189996E-03  4.01142219E-03  1.04328064E-02 -7.28160389E-02
  1.02038144E-01  3.07505826E-01 -5.77103145E-02 -1.24061257E-01  4.10467874E-02
 -2.34256273E-01 -8.01496837E-04  3.37250636E-01  1.00063514E+00  1.78512233E+00
 -4.43650080E-01  2.80837625E-03  1.30770415E-03  7.47839486E-04 -3.30855922E-04
  5.50096447E-03 -7.34353973E-02 -1.40870742E-02  2.45463845E-02  2.44905643E-03
  2.18970240E-01 -8.12824783E-04 -1.96297705E-03 -8.88038234E-03  1.13269944E-02
  1.02134375E-02 -1.02754950E-02 -2.16854235E-03  2.59916450E-02  5.85676103E-01
  1.20114644E+00  1.22186515E-02  2.71004183E-02 -2.61801054E-03 -5.22483680E-02
 -7.43506526E-01 -3.88135394E-01  9.91729990E-03  2.41021962E-02 -2.54906690E-02
  4.95143881E-03 -1.45523802E-01 -1.82721263E+00  1.17451310E-02  1.07578740E-02
 -4.15811656E-03 -3.80091734E-02 -3.56652466E-01  3.33673177E+00  2.75203372E-02
 -8.27802969E-03  1.79024588E-02 -3.99747639E-02 -3.33159097E-01  2.51793462E+00
 -6.72985165E-03  1.40635695E-02 -1.40118761E-02  2.45290797E-02 -3.70325682E-02
 -1.55206213E+00  8.32964973E-03 -1.15776111E-02 -1.33880346E-02  2.48278740E-02
  2.72331831E-01 -5.96204273E-01 -2.10743927E-03 -1.23078356E-03  1.44538453E-02
 -8.69034283E-03 -3.63590148E-01  1.64057281E+00 -3.18335984E-02 -1.48611814E-02
  1.57808237E-02  5.14919768E-02  7.22387831E-01 -2.55286046E+00 -3.61449308E-02
  2.54657204E-02 -3.70146274E-02  1.64480011E-02  3.08500620E-02  2.54600889E-01
 -2.35500354E+00  2.41397787E+00 -3.39136911E-02  9.87568659E-02 -1.67481594E-01
 -1.75708593E-01  2.16870227E-01 -4.04612402E-01  6.08134384E-01 -3.02337532E+00
  1.46995968E-01  7.11659193E-04 -1.30580825E-03  3.38065889E-04  8.44926067E-03
 -7.03549848E-03  3.26027079E-03  2.91663435E-02  9.04466832E-02  8.33707152E-03
  2.50991898E-02  1.39545027E-02  6.50025362E-03 -5.18735949E-03 -2.78913351E-02
  1.94554778E-02  9.32791283E-03  1.51848846E-02  4.07990219E-02  6.72088449E-01
 -9.71090499E-01  3.31541414E-02  4.32714299E-03 -3.75515428E-02  7.31782648E-03
  1.70991707E-02 -3.23571515E-02  2.28396826E-01  1.06929945E+00 -9.53178464E-02
  4.72189974E-02 -6.85145122E-03  1.14224577E-01  2.01800580E-01  2.79969684E-02
  1.49416775E-01 -3.73786504E-01 -1.81043789E+00 -1.11431739E-02  4.33761947E-03
  1.39106542E-02  6.51690794E-03 -4.02607616E-03  2.75396126E-02 -5.60102300E-02
  4.97944402E-03  1.49987974E-01  1.11598820E-01 -3.40473861E-03 -4.92781189E-03
 -1.40071753E-03 -8.95353541E-03  6.31821627E-04 -3.95045362E-03 -1.54426058E-03
  9.19679308E-03  1.34895257E-02  1.94078893E-01 -1.67724792E+00  1.13667132E+01
 -1.03758220E-01 -1.35838260E-01  3.37262025E-02  1.24413452E-01 -1.37578246E-01
  4.14642367E-01  5.90107927E+00  1.90405284E+00 -8.95959972E-01  2.24516191E-03
 -4.57004836E-04  5.91262545E-03  7.80725083E-04  2.14149157E-03  8.28042562E-02
  6.46752105E-02 -5.36352723E-02  1.84390069E-01 -2.20022328E-01 -7.19413409E-03
 -6.32199468E-03 -9.02144675E-03 -6.67336117E-03  5.74062942E-03 -7.89875204E-03
 -5.75013371E-03 -2.80323664E-03 -2.38230194E-04 -2.05288369E-01  1.64457945E+00
 -1.49027789E+00  8.06105738E-02  7.79205973E-02 -1.19845849E-01 -1.16834347E-01
  4.24272980E-01 -4.07457025E-01 -1.85406422E-02  1.54806065E+00  2.23648582E+00
 -9.88097040E-03 -1.52627357E-03  4.81847927E-03  3.42807816E-03 -2.08320139E-03
 -6.93058516E-03 -1.55197170E-01 -1.19795434E-01 -1.03968690E-02  2.15580256E-02
  7.80711353E-03  3.08185475E-03  1.39760192E-02  1.28730376E-02 -1.37428024E-03
 -1.22998255E-02  2.57968085E-03 -1.15200511E-02 -2.03986541E-02 -1.16149683E-01
  1.33656973E+00 -7.12811390E+00  6.98010365E-02  9.89949591E-02 -6.64376452E-02
  8.98707868E-02 -1.72579031E-01  3.40882106E-02 -8.82542013E-01 -4.45579199E+00
  5.69549683E+00  7.85238425E-03  1.79345484E-03 -3.04357196E-03  3.50509570E-04
 -9.39253464E-03 -6.31120262E-02 -3.33473129E-02 -1.06184593E-02 -2.05352779E-01
  2.62136652E-01 -7.76087423E-03  5.14606021E-03 -3.12563925E-04  6.80167396E-03
 -4.07180424E-03  8.95689197E-03  9.33158869E-03 -7.62047616E-03 -1.75024319E-02
  1.29482603E-02  1.88035626E-01  2.83537319E+00 -4.27486828E-02 -4.05010092E-02
  4.85986075E-02  1.20651764E-01 -2.92613358E-02  2.24333446E-01  2.38499552E+00
  9.33030438E-02  1.30304190E+00  1.13550264E-02  5.63321342E-04 -3.28223767E-04
  5.84335111E-03  8.51115996E-03 -5.29688717E-02  2.23265325E-02  2.01455969E-02
 -1.68726152E-01 -1.28822535E-01  1.26325073E-02 -9.28001117E-03  1.67856039E-03
 -6.64511322E-03 -1.19262096E-02 -5.94439832E-03 -3.65578473E-03  1.78474052E-02
  3.99958263E-02 -8.20074290E-02 -4.53481216E-01  3.94649438E+00  2.85413911E-02
 -3.97902080E-02 -5.05108755E-02  4.67412513E-01  1.08253560E-01  6.77806523E-02
 -3.90438587E-01  9.48327631E-01  3.56323283E+00 -4.63104284E-03 -4.90001129E-03
 -2.91375806E-04 -8.19879821E-03 -1.22277535E-04 -1.47975669E-01  1.58325095E-01
  1.48899714E-02 -8.27298685E-02  1.26780613E-01  3.98705533E-04  1.52300357E-03
 -6.69929139E-03 -2.26145589E-03  2.26121694E-03 -1.18633597E-02  4.13376644E-03
  6.20343539E-03  1.74797895E-01 -5.86116735E-01  6.42895958E-03  1.86480747E-02
 -2.05480073E-02  1.41423093E-02 -7.76878019E-02 -3.62600850E+00 -4.38892230E-03
 -1.09337380E-02  6.62803982E-03 -3.93926588E-02 -6.25448556E-01  1.40212997E+00
  1.02695714E-02  4.71828513E-02 -3.33077156E-02 -1.82667254E-03  1.40091421E-01
 -7.86437743E-01  3.70694674E-03  8.40270897E-03 -2.45469024E-02  3.36408467E-02
  5.18914378E-01  1.83186528E-02  1.21972352E-02 -1.97825756E-02  2.44938049E-02
 -4.86223203E-02 -9.29955196E-01 -9.35350265E-01  2.68255684E-02 -3.86554477E-02
  1.51501280E-02  7.93506234E-03  3.52360784E-01  1.35024185E+00  1.34210561E-02
  1.28662010E-02  1.83391754E-02  2.32530698E-02  9.95341291E-02 -1.68405323E+00
  7.28287941E-03  8.09289187E-04 -7.04979651E-03 -3.74630066E-02 -3.76271161E-01
 -5.40244661E-01  1.59707234E-02 -1.26012944E-02  5.73421944E-03 -1.74658285E-02
 -3.48028824E-02 -5.87593520E-02  1.47876879E+00 -7.58224714E+00  5.39762849E-04
  1.26891661E-02  9.66798159E-03 -4.54862371E-02 -2.47544361E-01  1.22271616E-01
  6.54686434E-01 -3.26841740E+00  1.17164533E+00  9.08886001E-03 -1.56723115E-03
 -4.05634390E-03  3.15919747E-03  1.91501886E-03  1.03845419E-02 -1.09476852E-02
  1.13210876E-01  1.97226415E-01 -7.98004776E-02 -1.13828749E-02 -9.37727266E-04
 -1.78593588E-03 -1.01892091E-02 -2.56787732E-04  2.13703137E-03  3.73150232E-03
 -3.90123132E-03  9.96139405E-02  9.61519187E-01 -5.68196196E-03 -1.08378801E-02
  1.00823922E-02 -2.48872962E-03 -1.79543368E-03 -1.40104582E-01  1.09275087E+00
 -7.53346504E+00  4.10925715E-02 -5.98399594E-02 -4.34839141E-02 -1.16522417E-01
 -1.52094238E-01 -3.47149586E-02 -1.01855632E+00 -1.32357402E+00  4.56513854E-01
 -6.28047642E-03  1.98344760E-02 -7.89381840E-03  2.23582595E-03  1.03518063E-02
  3.61362571E-02  1.49599309E-01  4.48403996E-04 -9.43598446E-03 -1.10753215E-01
  8.75711877E-03  6.46892625E-03  6.54687656E-03  3.98955127E-03  4.06850494E-03
  6.08663948E-03  1.54208852E-02  1.69533468E-02  3.43295262E-02 -6.41232400E-04
 -4.22230003E-01 -6.32373222E+00 -4.89865520E-02 -6.66039983E-02 -7.82000840E-03
  4.68605846E-01 -3.75032393E-01  5.51015708E-01 -2.05397695E-01  1.08763065E+00
  7.12824664E-01  3.76522860E-03  1.92407110E-03 -7.40257059E-03  7.43914974E-03
  2.12936285E-03 -1.25333181E-01  2.97136346E-01  2.23376321E-02  2.68407640E-01
 -1.46424902E-01 -1.77644239E-02 -3.98696650E-03 -1.15836043E-02  1.16854034E-03
 -1.03913391E-02  1.44498275E-02 -5.27492368E-03 -1.47815031E-03  2.22856740E-03
 -8.60422702E-02  9.32928933E-01 -1.10799784E+01 -2.46324998E-02 -4.13324414E-02
 -2.47197416E-02 -7.60300086E-02 -2.30029910E-01 -2.02927548E-01  3.04079745E+00
  5.42607906E-01 -2.74795982E+00 -3.69256511E-03  4.56409042E-03 -1.35255734E-02
  8.86102371E-03  5.05426928E-03  5.56568030E-04  4.46358907E-02 -1.02845073E-02
 -1.81611093E-02  4.62375895E-02  5.78142107E-03 -6.85956642E-03  9.24473623E-04
 -7.77691267E-03  4.56002132E-04 -1.91142935E-03  4.69260565E-03  5.11875842E-03
  3.19190846E-03  3.18591845E-01 -3.61383962E+00  1.75765276E+01 -5.81825262E-02
  6.54160983E-02 -4.88467149E-02  5.05501888E-01 -8.20722263E-02  4.03067603E-01
  1.47302926E+00 -3.06413816E+00 -3.10289385E+00  7.70606276E-03  1.17723959E-03
  9.73830888E-03 -1.34785680E-02  1.87919224E-03 -6.33427073E-02 -3.27262003E-01
  1.20769683E-01 -5.16594331E-02  8.84544761E-02 -4.30392261E-03  1.68025297E-02
 -4.95632117E-03  6.05806260E-03 -9.25458730E-03 -4.62513965E-03 -4.43518249E-03
  9.26023606E-03  2.62944752E-02 -1.16191299E-01  9.83788573E-01  2.57590794E-02
  1.76842703E-02  2.79153288E-02 -1.43529403E-02 -1.15236137E-01  6.55813733E-02
  8.76802185E-02 -1.20728110E-01 -7.20077280E-01 -2.95746838E-01  1.06448572E-03
 -1.10098516E-02  7.21241157E-03 -7.86525789E-03 -1.91229313E-02  9.80060295E-02
 -1.50359615E-02 -6.58254349E-02  3.79976667E-02  1.80227375E-02  3.55919854E-03
  4.88633570E-03 -6.34219153E-03  4.42364257E-03  1.50004324E-03  5.53749264E-03
 -1.06651462E-03 -3.40273373E-03 -1.63907402E-02  2.28930891E-01 -1.67818603E+00
  8.22063191E+00  1.38425940E-03 -4.66691728E-02  4.63320610E-02 -4.04728411E-01
 -2.05974437E-02 -4.55148383E-02  2.83546218E+00  6.80599630E-01  5.21436652E-01
 -3.16369092E-03 -6.65847004E-03  5.51759370E-03 -6.17718378E-03 -2.87194133E-03
  5.10381572E-02 -5.83694710E-02  1.76056289E-01 -4.90728580E-02  6.85034346E-02
 -4.85229693E-03 -8.79786793E-04  6.22811182E-05  2.46019311E-03  1.10986864E-02
  1.70264489E-03  6.19605300E-03  7.36830201E-03  1.00124159E-02  5.43771217E-01
 -2.82368202E-02 -9.74686336E-03  7.24151044E-03  3.16570204E-02  8.36006934E-01
  1.34129083E-01 -2.76128962E-03 -4.77103443E-02  2.91421310E-02  2.36713237E-02
  2.99819917E-01 -1.34463209E-01  1.38736252E-03 -1.35462648E-03  4.17620812E-03
  3.72948077E-02  8.00904550E-01  8.76334921E-01 -2.59749453E-02  5.78189545E-03
 -2.41389962E-03  2.05660887E-02  3.56378466E-01 -9.53261740E-02 -6.28207453E-03
  2.40277144E-03  4.98581073E-04  5.35535387E-02  6.50934466E-01 -1.82637138E-01
 -1.88563929E-02  4.01491322E-03 -2.32598122E-02 -1.57690567E-02 -3.85609007E-01
 -2.22943115E-01 -1.12577550E-03 -8.25470289E-03 -1.35369451E-02 -1.38743854E-02
 -4.15744968E-01  3.90497073E-01 -1.11932363E-02  1.88301224E-02  8.60500312E-04
 -1.48332388E-02 -6.70728546E-01 -1.01392877E+00  1.75819052E-02 -1.35747108E-02
  1.57224297E-02 -5.76604758E-03 -1.54323873E-02  9.15140887E-02 -5.37423662E-01
 -2.57238346E+00 -2.02251249E-02 -5.41857438E-03 -3.37657675E-02  2.92534038E-03
 -1.08880242E-01  1.08852641E-01  3.54446845E+00 -2.11259038E+00 -8.42419398E-01
 -2.93073132E-03 -8.73277092E-03  4.92261722E-03  5.76916092E-03 -1.34859047E-03
 -3.24927818E-02 -1.41972767E-02 -5.10401928E-02 -8.35334702E-02 -8.10223965E-02
  2.17298585E-03  1.19986497E-02  5.35171713E-03 -1.48586858E-03 -7.16443035E-03
  3.27402305E-04 -1.38746983E-02  2.92810828E-02  7.02287009E-01  2.17937083E+00
  1.89522901E-02  1.05281216E-02 -2.43898175E-02  5.99663729E-03  8.06582696E-03
  1.64374496E-01 -2.06734928E+00  1.06651463E+01  6.27321372E-03 -3.43273265E-02
  9.49467618E-02 -1.35156823E-01 -2.28463531E-01  5.47884766E-02  2.51553231E+00
  4.33334394E+00 -3.64224592E-01  1.05917119E-02 -5.56024295E-03 -8.73960502E-03
 -6.43811574E-03  1.59274782E-03 -1.18323689E-02  6.21985454E-03 -1.00243846E-01
  4.54234344E-03  1.07165767E-02 -6.52478527E-04 -4.21342304E-03  7.53084403E-04
  2.58329826E-04 -5.11787484E-04  1.17413901E-03  3.08285901E-03  1.52161827E-02
  3.45495865E-02  4.28555016E-03 -4.56755837E-02  9.78358606E-01 -1.53611133E-01
 -1.15114101E-01  8.16354885E-02 -1.60818083E-01 -5.29373309E-01  5.76699679E-01
  6.59363048E-01  1.78847879E+00 -1.21041232E+00 -2.28719714E-03  2.29929368E-03
 -5.55980757E-03 -3.95248794E-03 -8.16200669E-03 -8.21923902E-02  1.39276394E-01
  1.02829404E-01  2.59518642E-01 -8.56499849E-02 -8.47638166E-03 -6.31272089E-03
 -2.16694355E-02 -1.17380771E-02  4.38775462E-04  1.13417961E-02 -1.43823636E-03
  1.10911394E-02  2.42541829E-02 -2.06982443E-02 -4.79943846E-01  5.36189746E+00
  1.12018036E-01 -1.26578721E-01  1.22519295E-02  1.38109389E-01 -3.40002567E-01
  2.64212332E-01 -2.39176717E+00  2.36410084E-01  4.08218636E-01  2.01437769E-03
 -6.20733624E-03  1.81933305E-03 -2.81565499E-05 -3.75709085E-03 -1.80224369E-01
 -3.11866867E-02  1.07944524E-01  1.69017703E-01 -1.98342035E-01 -1.69618417E-02
  6.30549542E-03 -9.74105873E-03  1.33332325E-03 -7.76973440E-03 -1.11276067E-03
 -8.31557663E-04 -9.59257566E-03 -2.30161913E-02  1.04432915E-01 -6.76554247E-01
 -2.24947809E+00  1.18573414E-01  1.30751164E-01 -2.09218450E-01  1.87608204E-01
  4.93956504E-02  2.30702642E-01 -1.68593332E+00 -1.01786860E+00  1.95589210E+00
  5.74604045E-03 -3.02523682E-03  3.65135776E-03  4.60179041E-03  1.00634914E-02
 -1.50383814E-01 -3.51558158E-02 -1.30571275E-01 -1.67208126E-01  2.04927166E-01
 -1.00588928E-02 -1.50678556E-03  5.40763998E-03 -8.74087748E-04 -2.86337964E-03
  2.12537774E-03  7.79747858E-04  1.07418054E-03  1.38851510E-03  6.81894460E-02
 -3.07882834E-01 -7.05568629E+00 -5.91191636E-02  1.81475144E-02  2.52171014E-02
 -6.49003443E-02  7.25357563E-02 -5.25826571E-03  1.80634199E+00 -3.84910666E-01
 -1.68287283E+00 -2.60086935E-03  4.24156983E-03  3.80592828E-04  4.88018453E-04
 -9.86914972E-03 -3.72647110E-02  1.28756932E-01  2.59734543E-02  1.68362922E-01
  1.28214770E-01  2.08529404E-03  1.14624580E-02 -1.02464496E-02  4.15322360E-03
  9.62785398E-03  3.00972111E-03  1.43262599E-03 -2.01516607E-03 -4.54874333E-03
 -2.74288897E-02  3.11984295E-01 -4.03986051E+00 -1.48689896E-02 -2.90033013E-02
 -1.28363672E-01 -1.13970185E-01  1.53078912E-02 -5.33115225E-01 -1.30547011E+00
  5.32351005E-01 -6.53247479E-02 -3.15599589E-03 -5.91261305E-04  3.53810947E-03
  3.23993172E-03  5.51951810E-03  1.27190789E-01  5.46608309E-02  1.18617877E-01
  1.38329820E-02 -9.48754256E-03 -1.81376146E-02 -8.12367237E-03  7.87129766E-03
 -8.52794415E-03 -2.93805815E-04  1.59368431E-03  5.74357437E-03  2.88509473E-03
  4.54195992E-02  1.31243777E+00  7.51330562E-03  6.02254686E-04  2.93068485E-02
  5.01459798E-02  1.14221027E+00 -2.25211982E+00 -1.91277977E-02 -4.88032298E-02
  4.74749726E-02  2.00731346E-02  4.87841301E-01 -3.43416842E-01 -6.25212022E-04
 -2.67374943E-02  2.35493314E-02 -1.55105497E-02 -4.91271937E-01  7.72577833E-01
  1.89010336E-02 -1.57819786E-02  1.53991557E-02 -8.89393466E-03  1.36688660E-01
 -7.93349587E-02 -3.26851991E-02 -2.96524145E-04  1.62644998E-02  2.32336032E-02
  5.91395082E-01  2.14477726E-02 -1.31156127E-02  3.86761618E-02 -1.19214598E-03
 -3.99811678E-02 -7.26403676E-01  9.04122119E-01 -8.01062859E-03 -1.73758803E-02
 -4.49256393E-02  1.51369340E-02  3.79282743E-01 -1.82352723E-01  9.56270970E-03
 -2.15030978E-03 -1.63476437E-02  2.14492759E-02  3.30272928E-01  1.00972992E+00
 -1.09051984E-02  1.89288029E-02 -6.82296532E-03 -9.86137640E-03 -2.77495451E-02
  1.89656789E-01 -1.06596884E+00 -3.31589169E+00  2.24215306E-02  1.36052532E-01
  2.18113552E-02 -7.52130230E-02  3.03436434E-02  3.25540084E-01 -1.69696815E+00
 -2.10813837E-01 -1.46522565E-01 -4.48610489E-03  9.28768539E-03  7.73696585E-03
  7.44205036E-03 -6.94670830E-03  1.12776454E-01  4.80349442E-02  1.84567446E-01
  2.99660720E-02  4.23345151E-04 -1.09835817E-02 -8.34751182E-03 -2.31020748E-03
  2.38016281E-03  3.94243193E-03  7.03595891E-03  1.18807327E-02 -2.55808531E-02
 -5.10853704E-01  9.46302380E-02 -1.47142945E-02  1.89588324E-02 -1.39739336E-03
 -2.78147638E-03 -2.87998603E-03 -8.53038126E-02  1.17538004E+00 -1.01776765E+01
 -4.02964082E-02  1.92495582E-02 -5.09137891E-02 -1.30872038E-02 -1.21798271E-01
 -7.03163257E-02  9.62587233E-01 -4.40995286E+00 -1.17224302E+00 -1.60203909E-03
 -6.74938196E-03  4.04565663E-03 -1.02910060E-02  1.34243347E-03  1.15314182E-01
 -3.03977828E-02 -3.03146521E-02  1.24556153E-01  5.65162696E-02  4.51176087E-03
 -1.83932268E-03  5.14675451E-03 -2.76719723E-03 -6.83078811E-03  2.89215248E-03
  6.89459661E-03 -1.69730983E-02 -4.41007716E-02  2.58113652E-01 -1.54649783E+00
 -1.63600680E+01  9.56759283E-02 -5.53111356E-02  1.28470033E-01 -5.48098573E-01
  3.84235926E-01 -5.67493635E-02 -4.45800841E+00  4.03379551E+00 -6.01737649E+00
 -6.30836037E-03 -2.30389480E-02  3.12642920E-03 -5.56880997E-03  1.23841659E-03
 -9.29955658E-03 -3.32076041E-01  1.77888227E-01 -2.21619911E-02  2.04340248E-01
  8.68977570E-03 -2.15005083E-03 -3.31789517E-04 -7.53462382E-03  1.73258332E-02
  3.55240563E-03  9.17682059E-03  2.66347471E-03  8.81918566E-03 -1.51543731E-01
  9.04285838E-01 -1.20596396E+01  1.28690671E-01  4.24105393E-02 -9.31707006E-02
  1.11723647E-01  1.54002701E-01 -1.74589322E-01  2.93377119E+00 -7.47884293E-01
  2.17213282E+00  2.56768515E-03 -3.53522697E-03 -4.02695865E-03  1.36562820E-03
 -1.42789887E-03 -8.88483513E-02 -1.27548460E-01  6.97731930E-02  7.59849512E-02
 -7.94466039E-02 -9.09079863E-03  2.19304855E-04  3.56993636E-03  1.65281535E-02
 -1.08042534E-02 -3.80051346E-03  6.07522806E-03  2.74055514E-02  5.02125093E-02
  2.27108235E-01 -3.56432068E+00  3.23880001E+01  2.09320038E-01 -1.78615325E-01
  4.93078593E-02 -4.35357195E-01  1.40005349E-01 -1.79652792E-01 -5.84256394E+00
 -1.74136601E+00 -7.34387613E+00  1.30233256E-02  1.16373327E-02 -7.15430056E-03
  8.90718509E-04 -8.15741253E-03  6.95934455E-02  5.23523545E-01 -1.07430797E-01
  1.77872167E-01 -5.41163610E-02  2.24431854E-03 -1.70683895E-02  6.95713515E-03
 -4.77127683E-03 -3.60799139E-03 -1.51380772E-02  2.61763211E-03  2.06815504E-03
  2.55555085E-03  9.88570423E-02 -6.00114398E-01  4.84077503E+00  2.22168561E-02
 -3.31138206E-02  1.10560709E-01  2.59024917E-01 -2.53432453E-01  1.46963468E-01
 -2.73111226E-01  2.40146442E+00 -8.42060842E-01  2.95039614E-03 -1.99148993E-03
  9.87114176E-04  1.13502350E-03 -6.27635656E-03 -1.16007936E-01  1.29384869E-01
 -7.91074208E-02  2.64162476E-02 -5.17640416E-02  9.87427709E-03  3.14498863E-03
 -3.07879379E-03  3.02586057E-04 -2.33929722E-03 -3.08647628E-03  2.25827893E-03
  2.22081173E-03  8.19264141E-03 -1.49487071E-01  8.67180717E-01  4.13526114E+00
 -9.32169610E-02  1.01658583E-02 -6.01708758E-02 -1.28377947E-01 -5.49458093E-02
 -1.27805996E-01  1.23040127E+00 -2.03369245E+00  3.23559514E+00  3.61039073E-03
  1.10913130E-02  3.34705895E-03  2.38987498E-03  2.25837825E-03 -1.58379794E-02
 -4.37652911E-02  4.55610509E-02  1.52332783E-01 -2.84306809E-03 -1.16538149E-02
 -6.96797106E-03 -2.82928775E-03  1.24424130E-02  5.55809060E-03 -4.34553257E-03
 -4.58653624E-03  1.05384911E-02  1.07939971E-01 -7.65644023E-01  7.21272623E-03
 -6.06674576E-03 -7.28604885E-03 -2.01749148E-02 -2.04842295E-01 -1.90680768E+00
  1.52610475E-02  1.50978585E-03  1.98498169E-02 -2.02872227E-02  4.63087392E-02
  2.61576540E+00 -1.30702170E-02  7.88210152E-03  7.31401775E-03 -1.67653702E-02
 -6.53747972E-02  3.52450502E-02 -4.94020975E-03 -1.26912640E-02  3.32168906E-03
  2.37904579E-02  2.94308873E-01 -1.35178384E+00  3.63711470E-03 -1.36156954E-02
  1.13869349E-02 -2.70675777E-03 -1.37409945E-01  5.06741956E-01  1.16375841E-02
 -4.71973610E-03  6.26688059E-03  9.11123467E-03  1.14000333E-01  1.50420313E+00
 -1.96755887E-02  4.09744294E-03 -2.26661607E-03 -1.66052383E-02 -5.56470962E-01
 -3.56367746E-01 -3.57365524E-02 -8.49872871E-03  1.82003563E-02 -1.20402141E-02
 -1.05718682E-01 -2.44108488E-01 -5.79405899E-03  5.32348384E-03 -5.09698110E-03
 -2.61382046E-03 -8.98293792E-03  6.21797967E-02 -5.69633208E-01 -1.15004403E+00
 -7.97407982E-02 -9.35015375E-02 -1.36570071E-03 -2.76203399E-01 -2.32643654E-01
  9.81535709E-02  2.88120072E-01 -1.37570686E+00 -1.81344142E-01 -9.26868692E-03
  1.83787463E-03  3.00605086E-03  9.17315071E-04  3.24477788E-03 -6.38988419E-02
  3.33051312E-02 -5.23525124E-02 -6.00783004E-02  1.62898546E-01  3.19380752E-03
 -3.28538951E-03  2.91874499E-03  2.47245172E-03 -3.09335315E-03 -1.46486210E-02
 -2.73250098E-03 -3.24228103E-02 -3.56540553E-01  4.44823549E-01 -1.07970696E-02
  1.02988857E-02 -9.24692876E-03  3.22891869E-03  1.12344416E-03  2.60271819E-01
 -2.66275366E+00  1.03718753E+01  2.40448712E-02  6.13865283E-02 -3.07037644E-02
  1.12539609E-01 -5.37951333E-02 -3.79447170E-02  8.38250475E-01  6.89825917E+00
 -6.44107224E-01 -6.43135502E-03  2.30366894E-03 -8.15404222E-03 -9.73460592E-03
  3.46232415E-03  1.28065406E-01 -4.19103417E-02 -1.95046726E-02  1.35277128E-01
 -1.11583108E-01 -3.35944949E-03 -8.21865375E-03 -1.32881960E-02 -8.04820511E-03
 -2.11041828E-04 -4.33707820E-03 -1.18655062E-02  1.02295957E-02  2.30703333E-02
 -1.27258563E-01  3.86504982E-01  1.48525758E+01 -8.88540600E-02  1.46372124E-01
 -6.52281360E-02  2.42635132E-01  3.51002166E-01  6.96146080E-02  1.82761022E+00
 -2.54456223E+00  1.76264682E+00 -9.08125842E-04  4.15709695E-03  6.98073274E-03
  4.33696870E-03 -1.43893522E-02 -7.57939893E-02  3.79655463E-02 -2.42157514E-01
  1.00571202E-01 -1.35683063E-01 -4.37322898E-03 -3.43538220E-03  1.23716914E-02
  1.34121067E-02 -1.53484348E-02 -3.43947915E-03 -1.35468374E-02 -7.40954940E-04
 -5.79380850E-04  3.20520563E-03  2.74044029E-01 -2.57022577E+00 -2.17858712E-02
 -3.54727191E-02  2.63670011E-02  1.24315120E-02 -4.68037741E-02 -9.94646352E-02
  4.01658993E-01  1.70351118E+00 -3.79187515E+00 -1.08744150E-02  2.76466488E-03
 -5.30257859E-03  4.89674937E-03  1.33669600E-03 -2.06931237E-01  1.21669608E-01
 -2.87857477E-02 -1.13972363E-01 -1.73491592E-01  5.36425672E-03  2.03899696E-03
  5.61793856E-03 -8.97872621E-03 -7.36502657E-04  6.62846955E-04  1.31248644E-02
 -1.16184277E-02 -2.90986689E-02  1.68057064E-01 -9.09595141E-01 -7.47495279E+00
 -1.14097081E-01 -4.11098547E-02  1.47993360E-02  2.68310839E-01  1.37452477E-01
  3.62803382E-01  6.39742085E+00 -2.43725850E+00  3.01239771E+00  2.37434820E-02
 -1.33422217E-02  4.93308526E-04  1.13950130E-03  1.96646344E-02  7.96445998E-03
 -2.86940599E-01  7.50567241E-02 -1.06235715E-01 -9.97845784E-02 -9.48234774E-04
  6.55638652E-03 -3.59952962E-03  1.02577304E-02 -1.10388039E-03  3.72142354E-03
 -5.07723080E-03  1.76162879E-03  4.09067064E-03 -1.78122903E-02  1.99786049E-01
 -6.11262083E+00  9.64354901E-02 -7.55563939E-02  9.19968694E-03  5.19656516E-01
 -2.77735374E-01  5.62329283E-02  2.17622869E+00 -2.88262267E+00  1.49746159E+00
  1.31079441E-02 -2.98165964E-03  2.01503381E-03  1.03045350E-03 -2.99103360E-03
 -2.46545528E-01  9.52292075E-02  9.71305362E-02  5.39575803E-02 -2.22885167E-01
  1.18886027E-02 -9.31579509E-04 -1.98017128E-04  1.62187279E-03 -8.59328423E-03
 -2.62667602E-02 -1.06311774E-02 -1.53480692E-03 -3.07353036E-03  1.68290416E-02
  2.10984682E-01 -1.15732878E+01  1.35585984E-03 -1.85763885E-03  7.08726365E-02
 -3.49249503E-02  2.00333128E-01  2.12692539E-01 -2.84462074E+00 -3.27369799E-01
 -3.01647875E+00  8.07135848E-03 -3.96616032E-03 -5.10281688E-03  6.80590002E-03
 -1.18517062E-04 -1.78597561E-01 -1.02693392E-01 -2.63951143E-04 -3.34992861E-02
 -8.25270969E-02  1.01683116E-02 -4.26703746E-03  1.75592543E-03 -1.61252821E-03
 -1.17521538E-02 -7.25073502E-03 -7.80628275E-03  3.22723970E-02  8.59046571E-01
  2.01545705E+00  2.48830808E-02  5.50329221E-02  1.57884220E-02 -5.15238029E-02
 -9.77145381E-01  1.32489673E-01  7.17681574E-03  4.11885111E-02 -2.66441766E-02
 -2.66284307E-03 -9.78461887E-02 -1.72851189E+00 -1.33930787E-02  3.41539249E-02
  1.49116021E-02  2.25970873E-02  5.27476862E-01  9.24961147E-01 -7.08503321E-03
[truncated: 3,024,380 more chars]
