# Supplementary material for: Hyperpyramidalized alkenes with bond orders near 1.5 as synthetic building blocks
Source: Nat Chem. 2026 Jan 21;18(5):913–22. doi: 10.1038/s41557-025-02055-9 (PMC12859755; doi:10.1038/s41557-025-02055-9)
Supplement: Supplementary file 2 — Output files for reported computations. [file 41557_2025_2055_MOESM2_ESM.zip › Computation data/ABO221-7/wb97xd-def2tzvp/abo221-9.fchk]

M0001                                                                   
Freq      RwB97XD                                                     def2TZVP            
Number of atoms                            I               17
Info1-9                                    I   N=           9
          64          64        1002           0           0         100
           6          18        -802
Full Title                                 C   N=           1
M0001       
Route                                      C   N=           5
# opt freq wb97xd geom=connectivity pop=nboread def2tzvp    
Charge                                     I                0
Multiplicity                               I                1
Number of electrons                        I               52
Number of alpha electrons                  I               26
Number of beta electrons                   I               26
Number of basis functions                  I              277
Number of independent functions            I              277
Number of point charges in /Mol/           I                0
Number of translation vectors              I                0
Atomic numbers                             I   N=          17
           6           6           6           6           6           6
           1           1           1           1           1           1
           1           1           1           6           1
Nuclear charges                            R   N=          17
  6.00000000E+00  6.00000000E+00  6.00000000E+00  6.00000000E+00  6.00000000E+00
  6.00000000E+00  1.00000000E+00  1.00000000E+00  1.00000000E+00  1.00000000E+00
  1.00000000E+00  1.00000000E+00  1.00000000E+00  1.00000000E+00  1.00000000E+00
  6.00000000E+00  1.00000000E+00
Current cartesian coordinates              R   N=          51
 -8.54619655E-01 -1.95617705E+00 -2.63942643E-01 -1.38696080E+00  2.39265081E+00
 -2.02606231E-01  2.92712564E+00  1.00095158E+00 -1.38098192E-01  5.11863451E-01
  1.56059573E+00  1.27262723E+00  1.76434869E+00 -1.38903170E+00 -1.56556423E+00
 -2.91874275E+00  5.65750071E-02 -9.40272917E-01 -1.44012431E+00 -3.92456864E+00
 -4.84063416E-01 -1.11906346E+00  3.91041515E+00 -1.55294991E+00  3.48405685E+00
  2.47007208E+00 -1.46605314E+00  4.53543489E+00  4.94637081E-01  1.04569125E+00
  1.55480397E+00 -9.88535815E-01 -3.57790014E+00  2.98981570E+00 -3.03561268E+00
 -1.36651355E+00 -3.38097503E+00  1.67778098E-01 -2.94871194E+00 -4.67492232E+00
 -3.26917070E-01  8.26099836E-02  1.27694774E+00 -1.96867135E+00  3.33828944E+00
 -2.63870052E-01 -9.84203541E-01  2.38750738E+00 -1.90084116E+00 -8.86761892E-01
  3.63169905E+00
Number of symbols in /Mol/                 I                0
Int Atom Types                             I   N=          17
           0           0           0           0           0           0
           0           0           0           0           0           0
           0           0           0           0           0
Force Field                                I                0
Atom Types                                 C   N=          17
                                                            
                                                            
                                                            
                        
MM charges                                 R   N=          17
  0.00000000E+00  0.00000000E+00  0.00000000E+00  0.00000000E+00  0.00000000E+00
  0.00000000E+00  0.00000000E+00  0.00000000E+00  0.00000000E+00  0.00000000E+00
  0.00000000E+00  0.00000000E+00  0.00000000E+00  0.00000000E+00  0.00000000E+00
  0.00000000E+00  0.00000000E+00
Integer atomic weights                     I   N=          17
          12          12          12          12          12          12
           1           1           1           1           1           1
           1           1           1          12           1
Real atomic weights                        R   N=          17
  1.20000000E+01  1.20000000E+01  1.20000000E+01  1.20000000E+01  1.20000000E+01
  1.20000000E+01  1.00782504E+00  1.00782504E+00  1.00782504E+00  1.00782504E+00
  1.00782504E+00  1.00782504E+00  1.00782504E+00  1.00782504E+00  1.00782504E+00
  1.20000000E+01  1.00782504E+00
Atom fragment info                         I   N=          17
           0           0           0           0           0           0
           0           0           0           0           0           0
           0           0           0           0           0
Atom residue num                           I   N=          17
           0           0           0           0           0           0
           0           0           0           0           0           0
           0           0           0           0           0
Nuclear spins                              I   N=          17
           0           0           0           0           0           0
           1           1           1           1           1           1
           1           1           1           0           1
Nuclear ZEff                               R   N=          17
 -3.60000000E+00 -3.60000000E+00 -3.60000000E+00 -3.60000000E+00 -3.60000000E+00
 -3.60000000E+00 -1.00000000E+00 -1.00000000E+00 -1.00000000E+00 -1.00000000E+00
 -1.00000000E+00 -1.00000000E+00 -1.00000000E+00 -1.00000000E+00 -1.00000000E+00
 -3.60000000E+00 -1.00000000E+00
Nuclear ZNuc                               R   N=          17
  6.00000000E+00  6.00000000E+00  6.00000000E+00  6.00000000E+00  6.00000000E+00
  6.00000000E+00  1.00000000E+00  1.00000000E+00  1.00000000E+00  1.00000000E+00
  1.00000000E+00  1.00000000E+00  1.00000000E+00  1.00000000E+00  1.00000000E+00
  6.00000000E+00  1.00000000E+00
Nuclear QMom                               R   N=          17
  0.00000000E+00  0.00000000E+00  0.00000000E+00  0.00000000E+00  0.00000000E+00
  0.00000000E+00  0.00000000E+00  0.00000000E+00  0.00000000E+00  0.00000000E+00
  0.00000000E+00  0.00000000E+00  0.00000000E+00  0.00000000E+00  0.00000000E+00
  0.00000000E+00  0.00000000E+00
Nuclear GFac                               R   N=          17
  0.00000000E+00  0.00000000E+00  0.00000000E+00  0.00000000E+00  0.00000000E+00
  0.00000000E+00  2.79284600E+00  2.79284600E+00  2.79284600E+00  2.79284600E+00
  2.79284600E+00  2.79284600E+00  2.79284600E+00  2.79284600E+00  2.79284600E+00
  0.00000000E+00  2.79284600E+00
MicOpt                                     I   N=          17
          -1          -1          -1          -1          -1          -1
          -1          -1          -1          -1          -1          -1
          -1          -1          -1          -1          -1
Number of residues                         I                0
Number of secondary structures             I                0
Redundant internal dimensions              I   N=           4
         112          18          36          58
Redundant internal coordinate indices      I   N=         448
           1           5           0           0           1           6
           0           0           1           7           0           0
           1          16           0           0           2           4
           0           0           2           6           0           0
           2           8           0           0           3           4
           0           0           3           5           0           0
           3           9           0           0           3          10
           0           0           4          16           0           0
           5          11           0           0           5          12
           0           0           6          13           0           0
           6          14           0           0          15          16
           0           0          16          17           0           0
           5           1           6           0           5           1
           7           0           5           1          16           0
           6           1           7           0           6           1
          16           0           7           1          16           0
           4           2           6           0           4           2
           8           0           6           2           8           0
           4           3           5           0           4           3
           9           0           4           3          10           0
           5           3           9           0           5           3
          10           0           9           3          10           0
           2           4           3           0           2           4
          16           0           3           4          16           0
           1           5           3           0           1           5
          11           0           1           5          12           0
           3           5          11           0           3           5
          12           0          11           5          12           0
           1           6           2           0           1           6
          13           0           1           6          14           0
           2           6          13           0           2           6
          14           0          13           6          14           0
           1          16           4           0           1          16
          15           0           1          16          17           0
           4          16          15           0           4          16
          17           0          15          16          17           0
           6           1           5           3           6           1
           5          11           6           1           5          12
           7           1           5           3           7           1
           5          11           7           1           5          12
          16           1           5           3          16           1
           5          11          16           1           5          12
           5           1           6           2           5           1
           6          13           5           1           6          14
           7           1           6           2           7           1
           6          13           7           1           6          14
          16           1           6           2          16           1
           6          13          16           1           6          14
           5           1          16           4           5           1
          16          15           5           1          16          17
           6           1          16           4           6           1
          16          15           6           1          16          17
           7           1          16           4           7           1
          16          15           7           1          16          17
           6           2           4           3           6           2
           4          16           8           2           4           3
           8           2           4          16           4           2
           6           1           4           2           6          13
           4           2           6          14           8           2
           6           1           8           2           6          13
           8           2           6          14           5           3
           4           2           5           3           4          16
           9           3           4           2           9           3
           4          16          10           3           4           2
          10           3           4          16           4           3
           5           1           4           3           5          11
           4           3           5          12           9           3
           5           1           9           3           5          11
           9           3           5          12          10           3
           5           1          10           3           5          11
          10           3           5          12           2           4
          16           1           2           4          16          15
           2           4          16          17           3           4
          16           1           3           4          16          15
           3           4          16          17
Redundant internal coordinates             R   N=         112
  2.97907164E+00  2.96128310E+00  2.06538963E+00  2.88511781E+00  2.54443766E+00
  2.88924873E+00  2.04909874E+00  2.85251454E+00  3.01690729E+00  2.05717081E+00
  2.06018699E+00  2.88456644E+00  2.06247467E+00  2.06218804E+00  2.06394092E+00
  2.06821717E+00  2.06089371E+00  2.05844169E+00  1.96448192E+00  1.96501557E+00
  1.72884549E+00  2.01067413E+00  1.69474847E+00  2.06810301E+00  1.85383215E+00
  2.12554058E+00  2.09433491E+00  1.63392284E+00  1.99145840E+00  2.00980322E+00
  1.94405749E+00  1.95850479E+00  1.91249070E+00  1.99247487E+00  1.88797685E+00
  1.81910356E+00  1.85762839E+00  1.95406111E+00  1.90523750E+00  1.92514624E+00
  1.93673996E+00  1.88556913E+00  1.69279847E+00  1.99871263E+00  1.93145223E+00
  1.90034840E+00  2.06442907E+00  1.87663778E+00  1.56787559E+00  1.99998811E+00
  1.99171042E+00  1.98086425E+00  1.98855541E+00  1.91593142E+00  1.26074500E+00
 -8.44063617E-01 -2.93098193E+00 -2.71446654E+00  1.46391015E+00 -6.23008162E-01
 -5.13213000E-01 -2.61802161E+00  1.57824538E+00 -9.20244317E-01  1.07770118E+00
 -3.08113911E+00  3.07776685E+00 -1.20747295E+00  9.16872059E-01  8.75954366E-01
  2.87389987E+00 -1.28494043E+00  9.52052444E-01 -1.07111793E+00  2.98202132E+00
 -1.04261972E+00 -3.06579010E+00  9.87349155E-01  3.08033165E+00  1.05716127E+00
 -1.17288478E+00  1.62755267E+00 -3.88572295E-01 -8.58538991E-01 -2.87466395E+00
 -3.05848418E-01 -2.38163306E+00  1.75390048E+00  2.19439029E+00  1.18605648E-01
 -2.02904611E+00 -1.20145868E+00  8.54534839E-01  8.12232503E-01  2.86822602E+00
  3.04619136E+00 -1.18100043E+00 -1.84755491E-01  1.93855988E+00 -2.25566122E+00
 -2.23827481E+00 -1.14959434E-01  1.97400477E+00  1.89337343E+00 -2.26649650E+00
 -1.77532305E-01  9.21378832E-01  2.96172784E+00 -1.11142454E+00 -1.20523550E+00
  8.35113508E-01  3.04514643E+00
ZRed-IntVec                                I   N=         112
           0           0           0           0           0           0
           0           0           0           0           0           0
           0           0           0           0           0           0
           0           0           0           0           0           0
           0           0           0           0           0           0
           0           0           0           0           0           0
           0           0           0           0           0           0
           0           0           0           0           0           0
           0           0           0           0           0           0
           0           0           0           0           0           0
           0           0           0           0           0           0
           0           0           0           0           0           0
           0           0           0           0           0           0
           0           0           0           0           0           0
           0           0           0           0           0           0
           0           0           0           0           0           0
           0           0           0           0           0           0
           0           0           0           0           0           0
           0           0           0           0
ZRed-FPVec                                 R   N=         112
  0.00000000E+00  0.00000000E+00  0.00000000E+00  0.00000000E+00  0.00000000E+00
  0.00000000E+00  0.00000000E+00  0.00000000E+00  0.00000000E+00  0.00000000E+00
  0.00000000E+00  0.00000000E+00  0.00000000E+00  0.00000000E+00  0.00000000E+00
  0.00000000E+00  0.00000000E+00  0.00000000E+00  0.00000000E+00  0.00000000E+00
  0.00000000E+00  0.00000000E+00  0.00000000E+00  0.00000000E+00  0.00000000E+00
  0.00000000E+00  0.00000000E+00  0.00000000E+00  0.00000000E+00  0.00000000E+00
  0.00000000E+00  0.00000000E+00  0.00000000E+00  0.00000000E+00  0.00000000E+00
  0.00000000E+00  0.00000000E+00  0.00000000E+00  0.00000000E+00  0.00000000E+00
  0.00000000E+00  0.00000000E+00  0.00000000E+00  0.00000000E+00  0.00000000E+00
  0.00000000E+00  0.00000000E+00  0.00000000E+00  0.00000000E+00  0.00000000E+00
  0.00000000E+00  0.00000000E+00  0.00000000E+00  0.00000000E+00  0.00000000E+00
  0.00000000E+00  0.00000000E+00  0.00000000E+00  0.00000000E+00  0.00000000E+00
  0.00000000E+00  0.00000000E+00  0.00000000E+00  0.00000000E+00  0.00000000E+00
  0.00000000E+00  0.00000000E+00  0.00000000E+00  0.00000000E+00  0.00000000E+00
  0.00000000E+00  0.00000000E+00  0.00000000E+00  0.00000000E+00  0.00000000E+00
  0.00000000E+00  0.00000000E+00  0.00000000E+00  0.00000000E+00  0.00000000E+00
  0.00000000E+00  0.00000000E+00  0.00000000E+00  0.00000000E+00  0.00000000E+00
  0.00000000E+00  0.00000000E+00  0.00000000E+00  0.00000000E+00  0.00000000E+00
  0.00000000E+00  0.00000000E+00  0.00000000E+00  0.00000000E+00  0.00000000E+00
  0.00000000E+00  0.00000000E+00  0.00000000E+00  0.00000000E+00  0.00000000E+00
  0.00000000E+00  0.00000000E+00  0.00000000E+00  0.00000000E+00  0.00000000E+00
  0.00000000E+00  0.00000000E+00  0.00000000E+00  0.00000000E+00  0.00000000E+00
  0.00000000E+00  0.00000000E+00
ZRed-Constraint1                           R   N=         112
  2.97907164E+00  2.96128310E+00  2.06538963E+00  2.88511781E+00  2.54443766E+00
  2.88924873E+00  2.04909874E+00  2.85251454E+00  3.01690729E+00  2.05717081E+00
  2.06018699E+00  2.88456644E+00  2.06247467E+00  2.06218804E+00  2.06394092E+00
  2.06821717E+00  2.06089371E+00  2.05844169E+00  1.96448192E+00  1.96501557E+00
  1.72884549E+00  2.01067413E+00  1.69474847E+00  2.06810301E+00  1.85383215E+00
  2.12554058E+00  2.09433491E+00  1.63392284E+00  1.99145840E+00  2.00980322E+00
  1.94405749E+00  1.95850479E+00  1.91249070E+00  1.99247487E+00  1.88797685E+00
  1.81910356E+00  1.85762839E+00  1.95406111E+00  1.90523750E+00  1.92514624E+00
  1.93673996E+00  1.88556913E+00  1.69279847E+00  1.99871263E+00  1.93145223E+00
  1.90034840E+00  2.06442907E+00  1.87663778E+00  1.56787559E+00  1.99998811E+00
  1.99171042E+00  1.98086425E+00  1.98855541E+00  1.91593142E+00  1.26074500E+00
 -8.44063617E-01 -2.93098193E+00 -2.71446654E+00  1.46391015E+00 -6.23008162E-01
 -5.13213000E-01 -2.61802161E+00  1.57824538E+00 -9.20244317E-01  1.07770118E+00
 -3.08113911E+00  3.07776685E+00 -1.20747295E+00  9.16872059E-01  8.75954366E-01
  2.87389987E+00 -1.28494043E+00  9.52052444E-01 -1.07111793E+00  2.98202132E+00
 -1.04261972E+00 -3.06579010E+00  9.87349155E-01  3.08033165E+00  1.05716127E+00
 -1.17288478E+00  1.62755267E+00 -3.88572295E-01 -8.58538991E-01 -2.87466395E+00
 -3.05848418E-01 -2.38163306E+00  1.75390048E+00  2.19439029E+00  1.18605648E-01
 -2.02904611E+00 -1.20145868E+00  8.54534839E-01  8.12232503E-01  2.86822602E+00
  3.04619136E+00 -1.18100043E+00 -1.84755491E-01  1.93855988E+00 -2.25566122E+00
 -2.23827481E+00 -1.14959434E-01  1.97400477E+00  1.89337343E+00 -2.26649650E+00
 -1.77532305E-01  9.21378832E-01  2.96172784E+00 -1.11142454E+00 -1.20523550E+00
  8.35113508E-01  3.04514643E+00
ZRed-Constraint2                           R   N=         112
  2.97891467E+00  2.96180692E+00  2.06552540E+00  2.88555728E+00  2.54412797E+00
  2.89015960E+00  2.04885978E+00  2.85256057E+00  3.01749712E+00  2.05710053E+00
  2.05999750E+00  2.88439248E+00  2.06237958E+00  2.06208696E+00  2.06384352E+00
  2.06812810E+00  2.06068846E+00  2.05832711E+00  1.96389555E+00  1.96466161E+00
  1.72837175E+00  2.01164596E+00  1.69444119E+00  2.06866365E+00  1.85429509E+00
  2.12473531E+00  2.09484159E+00  1.63349727E+00  1.99154062E+00  2.01035953E+00
  1.94448934E+00  1.95776455E+00  1.91251093E+00  1.99353331E+00  1.88730845E+00
  1.81899781E+00  1.85832671E+00  1.95323784E+00  1.90534970E+00  1.92470720E+00
  1.93724259E+00  1.88553239E+00  1.69284676E+00  1.99923318E+00  1.93108868E+00
  1.89989596E+00  2.06509762E+00  1.87631484E+00  1.56857229E+00  1.99960717E+00
  1.99107528E+00  1.98062317E+00  1.98930953E+00  1.91585308E+00  1.26120879E+00
 -8.43032319E-01 -2.92946189E+00 -2.71349272E+00  1.46545147E+00 -6.20978100E-01
 -5.12046366E-01 -2.61628748E+00  1.58046826E+00 -9.20664023E-01  1.07696570E+00
 -3.08220212E+00  3.07751072E+00 -1.20804486E+00  9.15972625E-01  8.74740872E-01
  2.87237060E+00 -1.28679722E+00  9.51333861E-01 -1.07183603E+00  2.98235316E+00
 -1.04256261E+00 -3.06573251E+00  9.88456684E-01  3.07911403E+00  1.05594414E+00
 -1.17305198E+00  1.62650122E+00 -3.89666912E-01 -8.60084727E-01 -2.87625286E+00
 -3.04676229E-01 -2.38091026E+00  1.75494873E+00  2.19545193E+00  1.19217902E-01
 -2.02810842E+00 -1.20082299E+00  8.54844639E-01  8.13156442E-01  2.86882407E+00
  3.04774265E+00 -1.17977503E+00 -1.85570506E-01  1.93692575E+00 -2.25730383E+00
 -2.23909808E+00 -1.16601828E-01  1.97235390E+00  1.89274703E+00 -2.26794203E+00
 -1.78986294E-01  9.22074179E-01  2.96228577E+00 -1.11053005E+00 -1.20538118E+00
  8.34830413E-01  3.04519990E+00
SymInf integers                            I   N=          26
           1           1           1           1           1           0
           0           0           0           0           0           0
           0           0           0           0           0           0
           0           0           0           0           0           0
           0           0
RotTr to input orientation                 R   N=          12
 -1.06571228E-01  9.35618698E-01  3.36541566E-01 -4.73556803E-01 -3.45376558E-01
  8.10221567E-01  8.74292015E-01 -7.30252410E-02  4.79875804E-01  5.33613891E-02
 -1.41794392E-01  2.18085330E-01
Number of contracted shells                I              117
Number of primitive shells                 I              200
Pure/Cartesian d shells                    I                0
Pure/Cartesian f shells                    I                0
Highest angular momentum                   I                3
Largest degree of contraction              I                6
Shell types                                I   N=         117
           0           0           0           0           0           1
           1           1          -2          -2          -3           0
           0           0           0           0           1           1
           1          -2          -2          -3           0           0
           0           0           0           1           1           1
          -2          -2          -3           0           0           0
           0           0           1           1           1          -2
          -2          -3           0           0           0           0
           0           1           1           1          -2          -2
          -3           0           0           0           0           0
           1           1           1          -2          -2          -3
           0           0           0           1           0           0
           0           1           0           0           0           1
           0           0           0           1           0           0
           0           1           0           0           0           1
           0           0           0           1           0           0
           0           1           0           0           0           1
           0           0           0           0           0           1
           1           1          -2          -2          -3           0
           0           0           1
Number of primitives per shell             I   N=         117
           6           2           1           1           1           4
           1           1           1           1           1           6
           2           1           1           1           4           1
           1           1           1           1           6           2
           1           1           1           4           1           1
           1           1           1           6           2           1
           1           1           4           1           1           1
           1           1           6           2           1           1
           1           4           1           1           1           1
           1           6           2           1           1           1
           4           1           1           1           1           1
           3           1           1           1           3           1
           1           1           3           1           1           1
           3           1           1           1           3           1
           1           1           3           1           1           1
           3           1           1           1           3           1
           1           1           3           1           1           1
           6           2           1           1           1           4
           1           1           1           1           1           3
           1           1           1
Shell to atom map                          I   N=         117
           1           1           1           1           1           1
           1           1           1           1           1           2
           2           2           2           2           2           2
           2           2           2           2           3           3
           3           3           3           3           3           3
           3           3           3           4           4           4
           4           4           4           4           4           4
           4           4           5           5           5           5
           5           5           5           5           5           5
           5           6           6           6           6           6
           6           6           6           6           6           6
           7           7           7           7           8           8
           8           8           9           9           9           9
          10          10          10          10          11          11
          11          11          12          12          12          12
          13          13          13          13          14          14
          14          14          15          15          15          15
          16          16          16          16          16          16
          16          16          16          16          16          17
          17          17          17
Primitive exponents                        R   N=         200
  1.35753497E+04  2.03523337E+03  4.63225624E+02  1.31200196E+02  4.28530159E+01
  1.55841858E+01  6.20671385E+00  2.57648965E+00  5.76963394E-01  2.29728314E-01
  9.51644400E-02  3.46972322E+01  7.95826228E+00  2.37808269E+00  8.14332082E-01
  2.88875473E-01  1.00568237E-01  1.09700000E+00  3.18000000E-01  7.61000000E-01
  1.35753497E+04  2.03523337E+03  4.63225624E+02  1.31200196E+02  4.28530159E+01
  1.55841858E+01  6.20671385E+00  2.57648965E+00  5.76963394E-01  2.29728314E-01
  9.51644400E-02  3.46972322E+01  7.95826228E+00  2.37808269E+00  8.14332082E-01
  2.88875473E-01  1.00568237E-01  1.09700000E+00  3.18000000E-01  7.61000000E-01
  1.35753497E+04  2.03523337E+03  4.63225624E+02  1.31200196E+02  4.28530159E+01
  1.55841858E+01  6.20671385E+00  2.57648965E+00  5.76963394E-01  2.29728314E-01
  9.51644400E-02  3.46972322E+01  7.95826228E+00  2.37808269E+00  8.14332082E-01
  2.88875473E-01  1.00568237E-01  1.09700000E+00  3.18000000E-01  7.61000000E-01
  1.35753497E+04  2.03523337E+03  4.63225624E+02  1.31200196E+02  4.28530159E+01
  1.55841858E+01  6.20671385E+00  2.57648965E+00  5.76963394E-01  2.29728314E-01
  9.51644400E-02  3.46972322E+01  7.95826228E+00  2.37808269E+00  8.14332082E-01
  2.88875473E-01  1.00568237E-01  1.09700000E+00  3.18000000E-01  7.61000000E-01
  1.35753497E+04  2.03523337E+03  4.63225624E+02  1.31200196E+02  4.28530159E+01
  1.55841858E+01  6.20671385E+00  2.57648965E+00  5.76963394E-01  2.29728314E-01
  9.51644400E-02  3.46972322E+01  7.95826228E+00  2.37808269E+00  8.14332082E-01
  2.88875473E-01  1.00568237E-01  1.09700000E+00  3.18000000E-01  7.61000000E-01
  1.35753497E+04  2.03523337E+03  4.63225624E+02  1.31200196E+02  4.28530159E+01
  1.55841858E+01  6.20671385E+00  2.57648965E+00  5.76963394E-01  2.29728314E-01
  9.51644400E-02  3.46972322E+01  7.95826228E+00  2.37808269E+00  8.14332082E-01
  2.88875473E-01  1.00568237E-01  1.09700000E+00  3.18000000E-01  7.61000000E-01
  3.40613410E+01  5.12357460E+00  1.16466260E+00  3.27230410E-01  1.03072410E-01
  8.00000000E-01  3.40613410E+01  5.12357460E+00  1.16466260E+00  3.27230410E-01
  1.03072410E-01  8.00000000E-01  3.40613410E+01  5.12357460E+00  1.16466260E+00
  3.27230410E-01  1.03072410E-01  8.00000000E-01  3.40613410E+01  5.12357460E+00
  1.16466260E+00  3.27230410E-01  1.03072410E-01  8.00000000E-01  3.40613410E+01
  5.12357460E+00  1.16466260E+00  3.27230410E-01  1.03072410E-01  8.00000000E-01
  3.40613410E+01  5.12357460E+00  1.16466260E+00  3.27230410E-01  1.03072410E-01
  8.00000000E-01  3.40613410E+01  5.12357460E+00  1.16466260E+00  3.27230410E-01
  1.03072410E-01  8.00000000E-01  3.40613410E+01  5.12357460E+00  1.16466260E+00
  3.27230410E-01  1.03072410E-01  8.00000000E-01  3.40613410E+01  5.12357460E+00
  1.16466260E+00  3.27230410E-01  1.03072410E-01  8.00000000E-01  1.35753497E+04
  2.03523337E+03  4.63225624E+02  1.31200196E+02  4.28530159E+01  1.55841858E+01
  6.20671385E+00  2.57648965E+00  5.76963394E-01  2.29728314E-01  9.51644400E-02
  3.46972322E+01  7.95826228E+00  2.37808269E+00  8.14332082E-01  2.88875473E-01
  1.00568237E-01  1.09700000E+00  3.18000000E-01  7.61000000E-01  3.40613410E+01
  5.12357460E+00  1.16466260E+00  3.27230410E-01  1.03072410E-01  8.00000000E-01
Contraction coefficients                   R   N=         200
  6.06455036E-04  4.69790889E-03  2.43324776E-02  9.73999683E-02  3.01955843E-01
  6.62336091E-01  6.55953085E-01  3.75856333E-01  1.00000000E+00  1.00000000E+00
  1.00000000E+00  1.13272200E-02  7.61696592E-02  3.01922522E-01  7.27850273E-01
  1.00000000E+00  1.00000000E+00  1.00000000E+00  1.00000000E+00  1.00000000E+00
  6.06455036E-04  4.69790889E-03  2.43324776E-02  9.73999683E-02  3.01955843E-01
  6.62336091E-01  6.55953085E-01  3.75856333E-01  1.00000000E+00  1.00000000E+00
  1.00000000E+00  1.13272200E-02  7.61696592E-02  3.01922522E-01  7.27850273E-01
  1.00000000E+00  1.00000000E+00  1.00000000E+00  1.00000000E+00  1.00000000E+00
  6.06455036E-04  4.69790889E-03  2.43324776E-02  9.73999683E-02  3.01955843E-01
  6.62336091E-01  6.55953085E-01  3.75856333E-01  1.00000000E+00  1.00000000E+00
  1.00000000E+00  1.13272200E-02  7.61696592E-02  3.01922522E-01  7.27850273E-01
  1.00000000E+00  1.00000000E+00  1.00000000E+00  1.00000000E+00  1.00000000E+00
  6.06455036E-04  4.69790889E-03  2.43324776E-02  9.73999683E-02  3.01955843E-01
  6.62336091E-01  6.55953085E-01  3.75856333E-01  1.00000000E+00  1.00000000E+00
  1.00000000E+00  1.13272200E-02  7.61696592E-02  3.01922522E-01  7.27850273E-01
  1.00000000E+00  1.00000000E+00  1.00000000E+00  1.00000000E+00  1.00000000E+00
  6.06455036E-04  4.69790889E-03  2.43324776E-02  9.73999683E-02  3.01955843E-01
  6.62336091E-01  6.55953085E-01  3.75856333E-01  1.00000000E+00  1.00000000E+00
  1.00000000E+00  1.13272200E-02  7.61696592E-02  3.01922522E-01  7.27850273E-01
  1.00000000E+00  1.00000000E+00  1.00000000E+00  1.00000000E+00  1.00000000E+00
  6.06455036E-04  4.69790889E-03  2.43324776E-02  9.73999683E-02  3.01955843E-01
  6.62336091E-01  6.55953085E-01  3.75856333E-01  1.00000000E+00  1.00000000E+00
  1.00000000E+00  1.13272200E-02  7.61696592E-02  3.01922522E-01  7.27850273E-01
  1.00000000E+00  1.00000000E+00  1.00000000E+00  1.00000000E+00  1.00000000E+00
  2.54393072E-02  1.90085949E-01  8.52441130E-01  1.00000000E+00  1.00000000E+00
  1.00000000E+00  2.54393072E-02  1.90085949E-01  8.52441130E-01  1.00000000E+00
  1.00000000E+00  1.00000000E+00  2.54393072E-02  1.90085949E-01  8.52441130E-01
  1.00000000E+00  1.00000000E+00  1.00000000E+00  2.54393072E-02  1.90085949E-01
  8.52441130E-01  1.00000000E+00  1.00000000E+00  1.00000000E+00  2.54393072E-02
  1.90085949E-01  8.52441130E-01  1.00000000E+00  1.00000000E+00  1.00000000E+00
  2.54393072E-02  1.90085949E-01  8.52441130E-01  1.00000000E+00  1.00000000E+00
  1.00000000E+00  2.54393072E-02  1.90085949E-01  8.52441130E-01  1.00000000E+00
  1.00000000E+00  1.00000000E+00  2.54393072E-02  1.90085949E-01  8.52441130E-01
  1.00000000E+00  1.00000000E+00  1.00000000E+00  2.54393072E-02  1.90085949E-01
  8.52441130E-01  1.00000000E+00  1.00000000E+00  1.00000000E+00  6.06455036E-04
  4.69790889E-03  2.43324776E-02  9.73999683E-02  3.01955843E-01  6.62336091E-01
  6.55953085E-01  3.75856333E-01  1.00000000E+00  1.00000000E+00  1.00000000E+00
  1.13272200E-02  7.61696592E-02  3.01922522E-01  7.27850273E-01  1.00000000E+00
  1.00000000E+00  1.00000000E+00  1.00000000E+00  1.00000000E+00  2.54393072E-02
  1.90085949E-01  8.52441130E-01  1.00000000E+00  1.00000000E+00  1.00000000E+00
Coordinates of each shell                  R   N=         351
 -8.54619655E-01 -1.95617705E+00 -2.63942643E-01 -8.54619655E-01 -1.95617705E+00
 -2.63942643E-01 -8.54619655E-01 -1.95617705E+00 -2.63942643E-01 -8.54619655E-01
 -1.95617705E+00 -2.63942643E-01 -8.54619655E-01 -1.95617705E+00 -2.63942643E-01
 -8.54619655E-01 -1.95617705E+00 -2.63942643E-01 -8.54619655E-01 -1.95617705E+00
 -2.63942643E-01 -8.54619655E-01 -1.95617705E+00 -2.63942643E-01 -8.54619655E-01
 -1.95617705E+00 -2.63942643E-01 -8.54619655E-01 -1.95617705E+00 -2.63942643E-01
 -8.54619655E-01 -1.95617705E+00 -2.63942643E-01 -1.38696080E+00  2.39265081E+00
 -2.02606231E-01 -1.38696080E+00  2.39265081E+00 -2.02606231E-01 -1.38696080E+00
  2.39265081E+00 -2.02606231E-01 -1.38696080E+00  2.39265081E+00 -2.02606231E-01
 -1.38696080E+00  2.39265081E+00 -2.02606231E-01 -1.38696080E+00  2.39265081E+00
 -2.02606231E-01 -1.38696080E+00  2.39265081E+00 -2.02606231E-01 -1.38696080E+00
  2.39265081E+00 -2.02606231E-01 -1.38696080E+00  2.39265081E+00 -2.02606231E-01
 -1.38696080E+00  2.39265081E+00 -2.02606231E-01 -1.38696080E+00  2.39265081E+00
 -2.02606231E-01  2.92712564E+00  1.00095158E+00 -1.38098192E-01  2.92712564E+00
  1.00095158E+00 -1.38098192E-01  2.92712564E+00  1.00095158E+00 -1.38098192E-01
  2.92712564E+00  1.00095158E+00 -1.38098192E-01  2.92712564E+00  1.00095158E+00
 -1.38098192E-01  2.92712564E+00  1.00095158E+00 -1.38098192E-01  2.92712564E+00
  1.00095158E+00 -1.38098192E-01  2.92712564E+00  1.00095158E+00 -1.38098192E-01
  2.92712564E+00  1.00095158E+00 -1.38098192E-01  2.92712564E+00  1.00095158E+00
 -1.38098192E-01  2.92712564E+00  1.00095158E+00 -1.38098192E-01  5.11863451E-01
  1.56059573E+00  1.27262723E+00  5.11863451E-01  1.56059573E+00  1.27262723E+00
  5.11863451E-01  1.56059573E+00  1.27262723E+00  5.11863451E-01  1.56059573E+00
  1.27262723E+00  5.11863451E-01  1.56059573E+00  1.27262723E+00  5.11863451E-01
  1.56059573E+00  1.27262723E+00  5.11863451E-01  1.56059573E+00  1.27262723E+00
  5.11863451E-01  1.56059573E+00  1.27262723E+00  5.11863451E-01  1.56059573E+00
  1.27262723E+00  5.11863451E-01  1.56059573E+00  1.27262723E+00  5.11863451E-01
  1.56059573E+00  1.27262723E+00  1.76434869E+00 -1.38903170E+00 -1.56556423E+00
  1.76434869E+00 -1.38903170E+00 -1.56556423E+00  1.76434869E+00 -1.38903170E+00
 -1.56556423E+00  1.76434869E+00 -1.38903170E+00 -1.56556423E+00  1.76434869E+00
 -1.38903170E+00 -1.56556423E+00  1.76434869E+00 -1.38903170E+00 -1.56556423E+00
  1.76434869E+00 -1.38903170E+00 -1.56556423E+00  1.76434869E+00 -1.38903170E+00
 -1.56556423E+00  1.76434869E+00 -1.38903170E+00 -1.56556423E+00  1.76434869E+00
 -1.38903170E+00 -1.56556423E+00  1.76434869E+00 -1.38903170E+00 -1.56556423E+00
 -2.91874275E+00  5.65750071E-02 -9.40272917E-01 -2.91874275E+00  5.65750071E-02
 -9.40272917E-01 -2.91874275E+00  5.65750071E-02 -9.40272917E-01 -2.91874275E+00
  5.65750071E-02 -9.40272917E-01 -2.91874275E+00  5.65750071E-02 -9.40272917E-01
 -2.91874275E+00  5.65750071E-02 -9.40272917E-01 -2.91874275E+00  5.65750071E-02
 -9.40272917E-01 -2.91874275E+00  5.65750071E-02 -9.40272917E-01 -2.91874275E+00
  5.65750071E-02 -9.40272917E-01 -2.91874275E+00  5.65750071E-02 -9.40272917E-01
 -2.91874275E+00  5.65750071E-02 -9.40272917E-01 -1.44012431E+00 -3.92456864E+00
 -4.84063416E-01 -1.44012431E+00 -3.92456864E+00 -4.84063416E-01 -1.44012431E+00
 -3.92456864E+00 -4.84063416E-01 -1.44012431E+00 -3.92456864E+00 -4.84063416E-01
 -1.11906346E+00  3.91041515E+00 -1.55294991E+00 -1.11906346E+00  3.91041515E+00
 -1.55294991E+00 -1.11906346E+00  3.91041515E+00 -1.55294991E+00 -1.11906346E+00
  3.91041515E+00 -1.55294991E+00  3.48405685E+00  2.47007208E+00 -1.46605314E+00
  3.48405685E+00  2.47007208E+00 -1.46605314E+00  3.48405685E+00  2.47007208E+00
 -1.46605314E+00  3.48405685E+00  2.47007208E+00 -1.46605314E+00  4.53543489E+00
  4.94637081E-01  1.04569125E+00  4.53543489E+00  4.94637081E-01  1.04569125E+00
  4.53543489E+00  4.94637081E-01  1.04569125E+00  4.53543489E+00  4.94637081E-01
  1.04569125E+00  1.55480397E+00 -9.88535815E-01 -3.57790014E+00  1.55480397E+00
 -9.88535815E-01 -3.57790014E+00  1.55480397E+00 -9.88535815E-01 -3.57790014E+00
  1.55480397E+00 -9.88535815E-01 -3.57790014E+00  2.98981570E+00 -3.03561268E+00
 -1.36651355E+00  2.98981570E+00 -3.03561268E+00 -1.36651355E+00  2.98981570E+00
 -3.03561268E+00 -1.36651355E+00  2.98981570E+00 -3.03561268E+00 -1.36651355E+00
 -3.38097503E+00  1.67778098E-01 -2.94871194E+00 -3.38097503E+00  1.67778098E-01
 -2.94871194E+00 -3.38097503E+00  1.67778098E-01 -2.94871194E+00 -3.38097503E+00
  1.67778098E-01 -2.94871194E+00 -4.67492232E+00 -3.26917070E-01  8.26099836E-02
 -4.67492232E+00 -3.26917070E-01  8.26099836E-02 -4.67492232E+00 -3.26917070E-01
  8.26099836E-02 -4.67492232E+00 -3.26917070E-01  8.26099836E-02  1.27694774E+00
 -1.96867135E+00  3.33828944E+00  1.27694774E+00 -1.96867135E+00  3.33828944E+00
  1.27694774E+00 -1.96867135E+00  3.33828944E+00  1.27694774E+00 -1.96867135E+00
  3.33828944E+00 -2.63870052E-01 -9.84203541E-01  2.38750738E+00 -2.63870052E-01
 -9.84203541E-01  2.38750738E+00 -2.63870052E-01 -9.84203541E-01  2.38750738E+00
 -2.63870052E-01 -9.84203541E-01  2.38750738E+00 -2.63870052E-01 -9.84203541E-01
  2.38750738E+00 -2.63870052E-01 -9.84203541E-01  2.38750738E+00 -2.63870052E-01
 -9.84203541E-01  2.38750738E+00 -2.63870052E-01 -9.84203541E-01  2.38750738E+00
 -2.63870052E-01 -9.84203541E-01  2.38750738E+00 -2.63870052E-01 -9.84203541E-01
  2.38750738E+00 -2.63870052E-01 -9.84203541E-01  2.38750738E+00 -1.90084116E+00
 -8.86761892E-01  3.63169905E+00 -1.90084116E+00 -8.86761892E-01  3.63169905E+00
 -1.90084116E+00 -8.86761892E-01  3.63169905E+00 -1.90084116E+00 -8.86761892E-01
  3.63169905E+00
Num ILSW                                   I              100
ILSW                                       I   N=         100
           0           0           0           0           2           0
           0           0           0           0        4639          -1
           5           0           0           0           2           0
           0           0           1           0           1           0
           1           0           0           0           0           0
           0           0      100000           0          -1           0
           0           0           0           0           0           0
           0           0           0           1           0           0
           0 -2000000000           1           0           0           0
           0           0         121          52           0           0
           0           0          58           0           0           0
           0           0           0           0           0           1
           0           0           0           0           0           0
           0           0           0           0           0           0
           0           0           0           0           0           0
           0           0           0           0           0           0
           0           0           0           0
Num RLSW                                   I               52
RLSW                                       R   N=          52
  1.00000000E+00  1.00000000E+00  1.00000000E+00  1.00000000E+00  1.00000000E+00
  0.00000000E+00  2.00000000E-01  2.22036000E-01  0.00000000E+00  7.77964000E-01
  0.00000000E+00  2.00000000E-01  0.00000000E+00  0.00000000E+00  1.00000000E+00
  0.00000000E+00  0.00000000E+00  1.00000000E+00  0.00000000E+00  0.00000000E+00
  0.00000000E+00  0.00000000E+00  1.00000000E+00  0.00000000E+00  0.00000000E+00
  0.00000000E+00  0.00000000E+00  1.00000000E+00  0.00000000E+00  0.00000000E+00
  0.00000000E+00  0.00000000E+00  1.00000000E+00  0.00000000E+00  0.00000000E+00
  0.00000000E+00  0.00000000E+00  0.00000000E+00  1.00000000E+00  1.00000000E+00
  0.00000000E+00  1.00000000E+00  0.00000000E+00  0.00000000E+00  0.00000000E+00
  0.00000000E+00  0.00000000E+00  0.00000000E+00  0.00000000E+00  0.00000000E+00
  0.00000000E+00  0.00000000E+00
ECP-MxAtEC                                 I           250000
ECP-MaxLECP                                I               10
ECP-MaxAtL                                 I          2250000
ECP-MxTECP                                 I         11250000
ECP-LenNCZ                                 I                0
ECP-KFirst                                 I   N=         170
           0           0           0           0           0           0
           0           0           0           0           0           0
           0           0           0           0           0           0
           0           0           0           0           0           0
           0           0           0           0           0           0
           0           0           0           0           0           0
           0           0           0           0           0           0
           0           0           0           0           0           0
           0           0           0           0           0           0
           0           0           0           0           0           0
           0           0           0           0           0           0
           0           0           0           0           0           0
           0           0           0           0           0           0
           0           0           0           0           0           0
           0           0           0           0           0           0
           0           0           0           0           0           0
           0           0           0           0           0           0
           0           0           0           0           0           0
           0           0           0           0           0           0
           0           0           0           0           0           0
           0           0           0           0           0           0
           0           0           0           0           0           0
           0           0           0           0           0           0
           0           0           0           0           0           0
           0           0           0           0           0           0
           0           0           0           0           0           0
           0           0           0           0           0           0
           0           0           0           0           0           0
           0           0
ECP-KLast                                  I   N=         170
           0           0           0           0           0           0
           0           0           0           0           0           0
           0           0           0           0           0           0
           0           0           0           0           0           0
           0           0           0           0           0           0
           0           0           0           0           0           0
           0           0           0           0           0           0
           0           0           0           0           0           0
           0           0           0           0           0           0
           0           0           0           0           0           0
           0           0           0           0           0           0
           0           0           0           0           0           0
           0           0           0           0           0           0
           0           0           0           0           0           0
           0           0           0           0           0           0
           0           0           0           0           0           0
           0           0           0           0           0           0
           0           0           0           0           0           0
           0           0           0           0           0           0
           0           0           0           0           0           0
           0           0           0           0           0           0
           0           0           0           0           0           0
           0           0           0           0           0           0
           0           0           0           0           0           0
           0           0           0           0           0           0
           0           0           0           0           0           0
           0           0           0           0           0           0
           0           0           0           0           0           0
           0           0
ECP-LMax                                   I   N=          17
           0           0           0           0           0           0
           0           0           0           0           0           0
           0           0           0           0           0
ECP-LPSkip                                 I   N=          17
           1           1           1           1           1           1
           1           1           1           1           1           1
           1           1           1           1           1
ECP-RNFroz                                 R   N=          17
  0.00000000E+00  0.00000000E+00  0.00000000E+00  0.00000000E+00  0.00000000E+00
  0.00000000E+00  0.00000000E+00  0.00000000E+00  0.00000000E+00  0.00000000E+00
  0.00000000E+00  0.00000000E+00  0.00000000E+00  0.00000000E+00  0.00000000E+00
  0.00000000E+00  0.00000000E+00
ECP-NLP                                    I                0
ECP-CLP1                                   R      0.000000000000000E+00
ECP-CLP2                                   R      0.000000000000000E+00
ECP-ZLP                                    R      0.000000000000000E+00
MxBond                                     I                4
NBond                                      I   N=          17
           4           3           4           3           4           4
           1           1           1           1           1           1
           1           1           1           4           1
IBond                                      I   N=          68
           5           6           7          16           4           6
           8           0           4           5           9          10
           2           3          16           0           1           3
          11          12           1           2          13          14
           1           0           0           0           2           0
           0           0           3           0           0           0
           3           0           0           0           5           0
           0           0           5           0           0           0
           6           0           0           0           6           0
           0           0          16           0           0           0
           1           4          15          17          16           0
           0           0
RBond                                      R   N=          68
  1.00000000E+00  1.00000000E+00  1.00000000E+00  1.00000000E+00  2.00000000E+00
  1.00000000E+00  1.00000000E+00  0.00000000E+00  1.00000000E+00  1.00000000E+00
  1.00000000E+00  1.00000000E+00  2.00000000E+00  1.00000000E+00  1.00000000E+00
  0.00000000E+00  1.00000000E+00  1.00000000E+00  1.00000000E+00  1.00000000E+00
  1.00000000E+00  1.00000000E+00  1.00000000E+00  1.00000000E+00  1.00000000E+00
  0.00000000E+00  0.00000000E+00  0.00000000E+00  1.00000000E+00  0.00000000E+00
  0.00000000E+00  0.00000000E+00  1.00000000E+00  0.00000000E+00  0.00000000E+00
  0.00000000E+00  1.00000000E+00  0.00000000E+00  0.00000000E+00  0.00000000E+00
  1.00000000E+00  0.00000000E+00  0.00000000E+00  0.00000000E+00  1.00000000E+00
  0.00000000E+00  0.00000000E+00  0.00000000E+00  1.00000000E+00  0.00000000E+00
  0.00000000E+00  0.00000000E+00  1.00000000E+00  0.00000000E+00  0.00000000E+00
  0.00000000E+00  1.00000000E+00  0.00000000E+00  0.00000000E+00  0.00000000E+00
  1.00000000E+00  1.00000000E+00  1.00000000E+00  1.00000000E+00  1.00000000E+00
  0.00000000E+00  0.00000000E+00  0.00000000E+00
Virial Ratio                               R      2.005401813084800E+00
SCF Energy                                 R     -2.726600209309024E+02
Total Energy                               R     -2.726600209309024E+02
RMS Force                                  R      3.064916440927600E-05
RMS Density                                R      1.437195429585639E-09
NImag                                      I                0
Job Status                                 I                1
Nuclear derivative order                   I                2
External E-field                           R   N=          35
  0.00000000E+00  0.00000000E+00  0.00000000E+00  0.00000000E+00  0.00000000E+00
  0.00000000E+00  0.00000000E+00  0.00000000E+00  0.00000000E+00  0.00000000E+00
  0.00000000E+00  0.00000000E+00  0.00000000E+00  0.00000000E+00  0.00000000E+00
  0.00000000E+00  0.00000000E+00  0.00000000E+00  0.00000000E+00  0.00000000E+00
  0.00000000E+00  0.00000000E+00  0.00000000E+00  0.00000000E+00  0.00000000E+00
  0.00000000E+00  0.00000000E+00  0.00000000E+00  0.00000000E+00  0.00000000E+00
  0.00000000E+00  0.00000000E+00  0.00000000E+00  0.00000000E+00  0.00000000E+00
IOpCl                                      I                0
IROHF                                      I                0
Alpha Orbital Energies                     R   N=         277
 -1.02955657E+01 -1.02941742E+01 -1.02895960E+01 -1.02886123E+01 -1.02845664E+01
 -1.02760565E+01 -1.02730963E+01 -9.93536914E-01 -8.45397234E-01 -8.17467854E-01
 -7.88794887E-01 -7.03224721E-01 -6.46006053E-01 -6.09534654E-01 -5.75145173E-01
 -5.51258830E-01 -5.42800022E-01 -4.97120421E-01 -4.60216167E-01 -4.49487413E-01
 -4.31684271E-01 -4.21373983E-01 -4.14346110E-01 -4.09990482E-01 -3.87749788E-01
 -2.83690316E-01  2.96121660E-02  1.09893958E-01  1.41542075E-01  1.43930209E-01
  1.58073009E-01  1.62537571E-01  1.69593531E-01  1.77090407E-01  1.90465190E-01
  2.06050259E-01  2.10711081E-01  2.29597716E-01  2.37986687E-01  2.45967887E-01
  2.60069028E-01  2.69579282E-01  2.82923373E-01  2.84043616E-01  3.01100939E-01
  3.10938172E-01  3.14956689E-01  3.20484531E-01  3.38722187E-01  3.58887771E-01
  3.81560457E-01  4.00156973E-01  4.11547814E-01  4.37935980E-01  4.51556947E-01
  4.55778534E-01  4.67772990E-01  4.69284897E-01  4.83046006E-01  4.84530503E-01
  4.95660816E-01  5.04656447E-01  5.10906765E-01  5.13086376E-01  5.24967911E-01
  5.28868228E-01  5.30513880E-01  5.42069003E-01  5.47406327E-01  5.61338965E-01
  5.67081391E-01  5.69439455E-01  5.84109213E-01  6.04630579E-01  6.14523206E-01
  6.54608844E-01  6.60797949E-01  6.81588468E-01  7.28760780E-01  7.60047382E-01
  7.66045099E-01  7.95334399E-01  8.16425257E-01  8.55725796E-01  8.71197125E-01
  9.00474239E-01  9.38619857E-01  9.48174864E-01  9.76687459E-01  9.92357247E-01
  1.00286383E+00  1.03613822E+00  1.03911041E+00  1.05086950E+00  1.07351432E+00
  1.08262763E+00  1.10005621E+00  1.13962763E+00  1.15522254E+00  1.17605472E+00
  1.18949685E+00  1.20360108E+00  1.24126478E+00  1.25344763E+00  1.25684603E+00
  1.26682628E+00  1.27917153E+00  1.28743845E+00  1.30650138E+00  1.32226860E+00
  1.33675828E+00  1.34546499E+00  1.36631198E+00  1.39164632E+00  1.40853647E+00
  1.43107904E+00  1.47830297E+00  1.52996122E+00  1.57656605E+00  1.59858365E+00
  1.63399151E+00  1.64118596E+00  1.65913185E+00  1.68267594E+00  1.69696044E+00
  1.71008513E+00  1.71866914E+00  1.73299316E+00  1.73613398E+00  1.78390981E+00
  1.83259497E+00  1.84665513E+00  1.85589128E+00  1.86008351E+00  1.88894056E+00
  1.90696994E+00  1.91860922E+00  1.96885202E+00  1.97874300E+00  2.04162617E+00
  2.04213121E+00  2.06799138E+00  2.08459648E+00  2.11028275E+00  2.12283074E+00
  2.15774755E+00  2.18241719E+00  2.21426456E+00  2.23644037E+00  2.29139399E+00
  2.29994328E+00  2.32112408E+00  2.33818772E+00  2.37504614E+00  2.38923270E+00
  2.40867817E+00  2.43520239E+00  2.47063123E+00  2.51217728E+00  2.52173361E+00
  2.53465002E+00  2.53812572E+00  2.57253236E+00  2.58465914E+00  2.61017226E+00
  2.62298886E+00  2.63127283E+00  2.66299328E+00  2.67274272E+00  2.68207118E+00
  2.69267602E+00  2.71279125E+00  2.73563812E+00  2.75382055E+00  2.76708088E+00
  2.78352200E+00  2.80289943E+00  2.82355591E+00  2.84083991E+00  2.84454479E+00
  2.86135204E+00  2.88328543E+00  2.88652243E+00  2.92068767E+00  2.94208104E+00
  2.96547110E+00  2.97243326E+00  3.00184185E+00  3.01678087E+00  3.06284088E+00
  3.07613236E+00  3.10042564E+00  3.12471542E+00  3.14588393E+00  3.16221859E+00
  3.17239784E+00  3.19694475E+00  3.22849343E+00  3.23371901E+00  3.25116735E+00
  3.26030290E+00  3.27516601E+00  3.28691430E+00  3.29518827E+00  3.33940191E+00
  3.36316492E+00  3.37312787E+00  3.41247153E+00  3.42940594E+00  3.44278461E+00
  3.48543239E+00  3.48867568E+00  3.49453339E+00  3.52183951E+00  3.53034533E+00
  3.54417269E+00  3.59504784E+00  3.61080898E+00  3.63202295E+00  3.65329341E+00
  3.67112250E+00  3.70168554E+00  3.72445721E+00  3.74817959E+00  3.80048657E+00
  3.80574194E+00  3.82402269E+00  3.85153417E+00  3.88509591E+00  3.90259665E+00
  3.92125173E+00  3.95535237E+00  3.97513689E+00  4.02588088E+00  4.03437138E+00
  4.09104051E+00  4.10099749E+00  4.16100045E+00  4.17387350E+00  4.18958683E+00
  4.22739675E+00  4.23253163E+00  4.25985904E+00  4.27990182E+00  4.29946344E+00
  4.30707786E+00  4.38916308E+00  4.41508708E+00  4.42009574E+00  4.44647564E+00
  4.45010442E+00  4.47712700E+00  4.49958556E+00  4.52805689E+00  4.56208777E+00
  4.61979426E+00  4.68502130E+00  4.71346125E+00  4.73323845E+00  4.76881198E+00
  4.79754841E+00  4.91539698E+00  4.92808991E+00  4.95553299E+00  4.96978961E+00
  5.05972518E+00  5.09321630E+00  5.10887978E+00  5.13329268E+00  5.18534179E+00
  2.24558770E+01  2.25097596E+01  2.25560638E+01  2.25986951E+01  2.27239137E+01
  2.27794712E+01  2.29643745E+01
Alpha MO coefficients                      R   N=       76729
  4.67281082E-01  6.08143304E-01  4.10648800E-02 -4.52080868E-02  9.19117547E-02
  4.76453226E-04  9.70267582E-04  2.50798815E-04 -2.80702549E-03 -6.92078635E-03
 -3.68688201E-04  8.06968006E-03  2.26601433E-02  2.82086826E-03 -2.57107997E-04
  3.16207901E-05  2.49244386E-04 -2.52920444E-04  1.82138565E-04  1.35873246E-04
  3.67891852E-04 -1.23045682E-05 -1.43932772E-03  5.90231984E-04  1.72152475E-04
  1.91668626E-04  5.18711369E-04  1.52263324E-04 -7.94917095E-05  4.06602554E-04
  3.43554946E-04 -4.97249764E-06  1.46573864E-05  7.72281154E-04 -7.09879907E-03
  1.44548684E-02  1.06813448E-04 -2.24814495E-05 -1.60601916E-05 -2.25577652E-03
  2.90417369E-03 -8.81138962E-04  1.41973177E-03 -3.17916823E-03 -6.30354226E-04
  6.68380533E-05 -1.18140730E-04  2.89376100E-05  5.69948470E-05  2.17162539E-05
  3.25915436E-04 -1.37364368E-04  6.36767417E-05 -2.52536172E-05  7.06088173E-04
  4.88284416E-05  1.84115523E-05  5.23593062E-05 -1.45316256E-05 -1.77707277E-05
 -3.17240355E-05  3.27952716E-05  3.98542178E-04  4.70960922E-04  1.35684423E-03
 -5.29670193E-03  1.57892757E-02 -2.63562985E-04 -6.89718724E-05  6.34625203E-05
  2.91674352E-03  1.04955951E-03 -4.95281545E-04 -3.64855466E-03 -1.25733736E-03
  7.64539153E-04 -1.67268753E-05  2.75061007E-05 -2.01330940E-05 -5.71235620E-06
  7.80111423E-06  7.43359571E-04  1.16170686E-04 -2.37402875E-04 -7.92931051E-04
 -5.46779227E-04  2.32682653E-05 -1.01155291E-04 -1.89594713E-05 -1.48371711E-05
  5.78782854E-05  2.62225372E-05  6.68928329E-05 -2.72292189E-04 -2.24125776E-04
 -2.52336017E-03  1.03417389E-02 -1.70943038E-02  1.22739315E-04  3.52037619E-04
  2.00660451E-04 -1.04262904E-03 -1.70332504E-03 -2.72239640E-03 -1.39158679E-03
  1.55071120E-03  4.69299254E-03 -3.78271664E-05 -5.18045391E-05 -1.05206736E-04
  9.43805270E-05 -7.69826968E-05  2.36440701E-04  4.61256555E-04  3.96315983E-04
 -7.78450020E-05  1.42292094E-04  1.63310739E-04 -3.93434720E-05 -1.59731916E-06
 -5.31182819E-05  8.67322081E-06  1.29022852E-04  5.02397349E-05  5.49864017E-03
  7.18692260E-03 -4.22350931E-04  6.09126932E-03 -3.63935758E-02 -2.18742085E-04
 -2.24436296E-05  1.14700434E-05 -1.60300900E-03 -5.82862994E-05  2.20219180E-03
  8.62672853E-03 -2.33225930E-03 -4.43136549E-03 -9.70765361E-06  2.23808727E-05
  1.45251989E-05  3.95610441E-05 -5.46614699E-05 -1.00736917E-04 -4.45340127E-04
  3.52717514E-04 -2.74115014E-04  4.00543743E-04  1.94528353E-04 -1.25047209E-04
  3.20663433E-05 -4.32656763E-04 -1.13200216E-04  1.28619545E-04  1.88980731E-04
  6.68363113E-03  8.73538468E-03  4.98228430E-06  3.33155052E-03 -3.14775057E-02
  1.03096939E-04 -1.91161604E-04  5.49649748E-06  1.44262560E-03 -9.14613110E-04
  1.27293966E-03 -8.84668568E-03  2.94718317E-03  2.89956153E-04  7.06804021E-05
 -2.02054416E-05  8.33594186E-06  3.71813372E-05 -1.25911603E-06 -6.91267123E-04
  9.23165097E-05 -1.12792475E-04  1.47028204E-04  3.52209804E-04  1.00795816E-04
  1.66493275E-04 -3.08666171E-04  5.48766798E-05  2.89060204E-04  2.98520369E-04
  2.83442251E-04 -4.91292777E-04 -2.53145930E-03 -1.56616974E-04 -5.44550779E-04
 -1.79911585E-03 -2.58084643E-04 -2.49481883E-05 -3.85116112E-04 -5.92230542E-04
  1.11330885E-05  2.42590499E-07 -3.00326965E-05 -3.49859603E-05 -3.56414276E-04
 -4.57731561E-04  4.28487583E-05  1.41645599E-05 -1.71957398E-05  3.55692664E-06
 -1.44048742E-05 -7.17020305E-04 -2.73554726E-05 -2.35383819E-06 -4.32246397E-05
 -2.24393065E-05  7.97821268E-04  2.36823816E-03  2.52727855E-04  7.56520219E-05
  4.06529562E-05 -6.70400890E-05 -1.05570698E-04  7.40488002E-04  3.26339765E-04
  6.31265493E-05 -1.31441321E-04  3.25233178E-05  1.08412675E-03  2.26368067E-03
 -1.04861057E-04  1.86557118E-04  1.38727384E-04 -8.75037802E-07 -7.58606218E-04
 -1.96679499E-04 -2.57005100E-04  2.48482958E-04 -1.85081543E-05  6.48002816E-08
  7.73401402E-05  9.40761967E-04 -2.52326107E-05  1.29542142E-04  2.36021839E-04
  2.30421178E-03  3.02424552E-03  6.05115415E-04  2.38646284E-04 -2.83814593E-02
 -9.68095680E-05 -6.68537350E-05 -3.46257533E-04 -3.65417163E-04 -1.42802869E-03
  1.01448716E-04  1.87763403E-03  1.87968248E-03  8.29806324E-03 -4.36661717E-05
 -5.06093171E-06 -3.97963675E-05  4.74561829E-05 -7.80727920E-05 -1.64820712E-04
 -1.28098528E-04  4.56017985E-04  4.17860335E-04 -8.35887912E-05  2.40173445E-04
  2.48032215E-04  3.93408598E-04 -2.19967080E-04  2.72767747E-04 -1.27607834E-04
 -4.43441536E-05 -6.93243981E-06 -2.08506484E-04  1.36711341E-03  1.11058558E-04
  1.06324919E-04  2.31125515E-04 -4.58020972E-04 -6.38619008E-04  1.04279935E-03
 -5.10057597E-03  1.24210115E-02  1.58530338E-04  1.20381570E-04  5.86028998E-05
 -2.63512486E-03 -1.34254677E-03 -6.70447591E-04  2.84196832E-03  3.23526997E-03
  3.19381306E-03 -1.58657385E-05  1.63795853E-05 -2.78826724E-05 -2.54132422E-05
  1.22281015E-05  1.33004333E-04 -1.91883383E-05 -1.84170403E-04 -3.76488338E-04
 -1.30934477E-03 -2.03141810E-05  2.59764606E-05  7.83180634E-06 -7.68903021E-06
  4.45833473E-05  2.27798765E-05 -7.04016273E-05  1.76615360E-05  4.66868116E-05
 -1.33184222E-04  7.02747711E-04 -2.07050388E-02  2.10213512E-05 -3.14272194E-06
  1.27373332E-05 -8.28837955E-04  1.13812669E-04  4.92892700E-04 -2.36506995E-03
  5.19023560E-03 -1.02600519E-03  5.64199595E-05  6.58767594E-05 -4.17320477E-05
 -4.53636227E-05  7.38107329E-05  4.22256499E-04  1.31682147E-04 -3.70670507E-05
 -2.20255510E-04  2.08263739E-05 -2.14318741E-05  1.20349404E-04 -5.01065248E-05
 -2.59760000E-05 -1.21207642E-05 -7.14874028E-06  3.56343258E-05  4.67251538E-01
  6.08238112E-01  3.80948464E-02 -3.05772688E-02  5.73378670E-02 -1.08968628E-03
 -3.98968207E-04  8.70631325E-05  6.97475553E-03  3.92168418E-03  4.75083467E-04
 -8.14822942E-03 -3.62891288E-03 -5.94180597E-04 -1.23377573E-04 -7.08659457E-06
 -3.82152126E-04  2.82022476E-04  1.21911400E-04  1.17614812E-03  9.89191509E-04
 -2.63657064E-03 -2.00939940E-04 -1.17052479E-03 -1.74369323E-04  3.00635794E-04
  2.92205470E-04  9.15209624E-04 -7.15336597E-04 -1.10029983E-04 -3.23030991E-04
  5.88468835E-03  7.69990834E-03  1.03182193E-03 -1.59094616E-04  4.85455723E-03
  3.10593744E-04  1.43665200E-05  3.36182628E-07  1.25803059E-03  1.86837491E-04
 -1.78012609E-03 -1.09329785E-02 -2.46152668E-03  7.07086529E-04  1.68085095E-05
  4.77508123E-05 -2.59056502E-06  7.68276990E-06 -2.52173592E-06  7.57913413E-04
  6.09926652E-04  2.99504850E-04 -7.27831081E-04 -5.77128070E-05 -4.13461349E-04
 -1.94218675E-04  3.43153290E-05  5.67761400E-04 -2.01046333E-04 -3.89911573E-04
  2.45684830E-04  5.95865270E-03  7.79898027E-03 -7.07157932E-04  8.19732251E-03
 -2.75188053E-02  1.82615444E-04  1.32743833E-04 -6.23998285E-06 -4.74640254E-04
  2.42172303E-03  2.62330209E-03 -1.34636559E-03 -6.86091391E-03 -3.68639238E-03
 -1.18950877E-05  4.36051138E-05 -6.59159428E-06 -4.11023091E-05  3.02729339E-05
  6.71914666E-05 -8.38122420E-04  6.57391869E-04  3.96404251E-04  1.06605467E-04
  1.59284946E-04 -8.14381929E-05  5.77274477E-05  3.15587968E-04 -3.49346902E-04
  2.51747349E-04 -2.03155899E-05  3.15791719E-04  3.65950599E-04  5.26635191E-04
 -2.70021587E-03  1.03483387E-02  7.27165645E-05 -4.45685097E-05  4.90365987E-06
 -8.20058945E-04  6.80794279E-04 -3.60247095E-04  3.10039292E-03  1.23076530E-03
  5.03019578E-04 -1.72892934E-05 -2.38975500E-05  5.78058083E-06  3.02946775E-05
  1.27520541E-05  2.61579526E-04 -3.57020414E-05  1.99645370E-05 -2.68756059E-05
  1.89967318E-04 -2.07944068E-05 -5.67035251E-06  2.90755646E-06  1.39038963E-06
 -6.95702606E-06  3.22802002E-05 -2.20216639E-07  3.01550292E-08  4.22591363E-05
  3.75532247E-04 -1.24343811E-04  6.64025160E-06 -3.21712577E-05  2.15280116E-05
  3.21895749E-04  4.68454738E-04 -1.50705901E-05  2.07769059E-05  9.47796857E-06
 -4.13667515E-04 -4.46639692E-03 -5.99015923E-03  8.15387504E-04  1.56302468E-03
 -1.33133168E-03 -4.58684090E-04 -4.42473325E-03 -5.18974372E-03  1.86228360E-03
 -4.28104001E-04  1.14680388E-03 -1.15157555E-05  4.06599551E-04  1.83080313E-03
 -1.36882521E-04 -1.81756693E-04 -6.28671870E-05 -8.69865950E-06  3.38753984E-04
  7.43794876E-04 -1.73195875E-04 -1.64160834E-04 -5.84213034E-05  2.62931692E-05
 -5.88233828E-04 -4.56063464E-04 -1.09779015E-05  2.02936107E-05 -4.72752723E-05
  5.51449754E-05 -3.26419210E-04  2.54038291E-04 -3.81145584E-05  1.86342089E-05
 -1.44106951E-05  3.69891370E-05  4.06157207E-05  4.44609161E-04 -2.75608085E-05
 -1.05982961E-04  1.69126246E-04 -1.24079087E-04 -8.96986815E-05 -1.13708103E-03
  4.34563564E-03 -1.91228309E-02 -1.03528327E-04 -1.08736929E-04  1.55313765E-04
  3.12785737E-04  4.45231076E-04 -1.32818205E-03 -5.50647161E-04 -2.26883760E-03
  5.41958834E-03 -1.39215746E-05  1.14045976E-04  2.71146983E-05 -2.96523056E-05
 -5.62532334E-05  3.60117107E-04 -4.04291741E-04 -3.87002837E-05 -4.05958374E-04
  4.25216780E-05 -7.29834136E-06  3.32034509E-05 -6.19293766E-05  5.33564238E-05
 -2.98302102E-05  5.14220718E-05 -7.89670866E-05 -3.35678992E-05  1.62893416E-04
 -1.47880980E-04 -4.86420596E-05 -2.27162246E-05 -5.66270595E-05 -6.70364746E-03
 -8.71423016E-03 -1.22124970E-04 -6.75205433E-05  2.91185941E-03 -2.79630908E-04
  1.10557199E-04  3.82606453E-06 -7.73022782E-04  9.26273502E-04 -1.93017723E-03
  6.82062198E-03  4.66651142E-03  3.88198459E-03 -1.53521834E-05 -7.08276439E-06
 -2.89336099E-05  6.64999320E-05 -9.38996919E-05 -4.96066316E-04 -2.78823875E-04
 -4.01149886E-04 -4.60829978E-04  7.71092520E-04 -2.12819078E-04 -1.64320229E-04
  1.21122623E-04  3.63799841E-05 -3.82964365E-04 -2.72676950E-04 -4.20350912E-04
  3.69091884E-03  4.85085462E-03 -2.31644915E-04  8.63635917E-03 -2.32169283E-02
 -2.51410897E-04 -1.39090159E-04 -1.60479067E-04  1.95955085E-03 -3.06971071E-03
  2.13941640E-03  3.56274456E-03  7.36960557E-03  1.24296906E-03  4.42964728E-05
 -3.49848378E-05 -7.20679205E-05  4.53221073E-05 -5.36727263E-05 -8.59056202E-05
  1.02411645E-03 -5.87241826E-04  2.04550428E-04 -1.35764951E-03 -3.45458302E-04
 -1.49755773E-04 -2.51052477E-04 -1.31500614E-04  2.50468253E-04 -5.55318447E-04
  1.18569264E-04 -2.89443347E-04 -4.22901159E-04  5.44512600E-04 -2.90746095E-03
  1.44077595E-02 -6.70831921E-05 -2.09017209E-05 -2.22204910E-05  8.86954638E-04
  5.70120703E-04  2.05431634E-05 -4.29830064E-03 -2.01771518E-04 -1.53142418E-03
 -3.19832639E-05  1.98817812E-05 -6.52452370E-06  3.13029376E-05 -5.14581008E-06
  1.76434957E-04 -1.82367293E-05 -5.96140955E-04 -6.58041648E-05  4.27425242E-05
  8.81827621E-06  2.74605290E-05  4.14567682E-05  6.15458061E-07  5.34014101E-05
 -5.80496731E-05 -5.52789708E-05  1.04202169E-05  1.24056621E-05  7.50278805E-04
 -7.18524148E-03  7.83279278E-03 -4.90985403E-05 -3.51819835E-05 -1.96973666E-05
  3.86753038E-03  2.36738600E-04  2.00563478E-03 -4.63660280E-03 -4.23752575E-03
  2.64772663E-03  2.49100728E-05 -7.06510803E-05 -1.19971498E-05 -2.59209593E-05
 -8.40278743E-05 -7.25847173E-05 -1.05455735E-03  1.71567369E-04 -4.28408949E-04
  1.16339934E-04  2.76956737E-05  4.83411208E-05  4.98369315E-05  1.31662461E-05
 -8.42725916E-05  5.56150445E-05 -1.28867101E-05 -1.81596947E-03 -2.35851376E-03
 -3.07255102E-04  1.12175962E-03 -1.40810072E-02 -4.85906325E-05  3.44175499E-06
 -3.30186818E-05  1.07421624E-03  2.31976913E-05  3.62851244E-04  3.32515369E-03
 -5.38340308E-03 -1.15808592E-03  2.17963390E-05  1.89384896E-05 -1.02194504E-05
  1.27718175E-06 -1.03664152E-05 -2.28025507E-04  5.16850555E-05  1.21093294E-04
 -5.76206125E-04  5.90770723E-04 -7.45857844E-06 -5.79251541E-05 -2.12814191E-05
 -2.79491007E-05  1.12680418E-04  4.52899012E-06 -1.02558303E-04  4.67245873E-01
  6.08263727E-01  3.77913674E-02 -2.95162688E-02  5.05652407E-02  8.34487709E-04
  1.90553206E-04  3.21840180E-04 -6.46737297E-03 -4.71433253E-04 -2.42868169E-03
  6.58782233E-03  1.95842851E-03  2.50049339E-03  1.34322136E-04  8.54928005E-05
 -9.60864556E-05  3.19281710E-04  1.87179240E-04  1.98104900E-03 -1.44738000E-03
 -5.82004175E-04  5.28703643E-04  3.18727217E-04 -9.95994494E-04 -4.89832100E-04
  6.43778730E-05  3.62116757E-04  2.14659984E-04 -4.72365172E-04 -2.49358197E-04
 -5.61749049E-05  3.35252497E-06  3.09516090E-03  2.73490074E-04 -5.11170704E-05
  2.05044740E-05  1.55232266E-04  3.03568393E-04  2.04855986E-04  1.79225533E-04
 -1.51989644E-05  1.37582945E-04  2.33198864E-05 -9.96969249E-04 -1.25166614E-03
  4.15698335E-05  4.58143124E-05 -6.97125775E-05  4.70147747E-05 -3.82474807E-04
  5.26522936E-04  6.64857860E-05  1.94640722E-05 -2.71615546E-05  9.05763361E-06
  8.65359148E-04  1.49645241E-03  1.45260827E-05  1.14325861E-05  4.13582579E-05
  1.98119129E-05 -3.75579339E-04 -1.87129412E-03  1.22808975E-04 -1.60710311E-05
  1.64609131E-05 -3.89789697E-04 -3.91143100E-03 -5.34135521E-03 -6.50503120E-04
  1.53220325E-04 -2.00668206E-03 -4.23758552E-04 -3.98149776E-03 -4.93992046E-03
 -1.91557445E-03 -4.55733792E-04  9.13189942E-04 -2.38780055E-06 -6.16539453E-05
 -8.48737860E-04  5.10515657E-05  5.60120504E-05 -2.28523324E-05 -2.64090192E-04
 -2.43231454E-04 -1.41334845E-03  4.74551296E-03 -2.07018352E-02  1.19272554E-04
 -5.94343846E-05  2.37117644E-04 -4.67768202E-04  1.83274294E-04 -1.50617553E-03
  1.64801317E-03 -3.91734784E-03  5.30105786E-03 -2.56700193E-05 -1.26275935E-04
  4.54417179E-05  1.42228074E-05  4.45285810E-05  3.92729379E-04  7.30965802E-04
  1.11793483E-04 -4.18942216E-04 -1.83243059E-04  4.07754122E-06 -1.04854459E-04
 -9.71552299E-05  2.52053091E-05  8.74141187E-05 -9.60011140E-06  1.88976585E-05
  4.99860245E-05  2.98735459E-04  1.27524068E-03  4.88317223E-05 -7.38049280E-05
  2.11464552E-04 -5.55664170E-03 -7.23226671E-03 -1.61486858E-04  8.95436548E-04
 -5.62338979E-03  2.68847916E-04  5.37918778E-06 -9.76709012E-05  5.56190087E-04
 -2.11875620E-04 -1.40301555E-03 -3.66003091E-03  1.84146196E-03  3.90041768E-03
 -1.20261204E-05 -3.86190800E-05 -1.90088163E-05  8.78534841E-05 -2.04020597E-05
 -2.47575090E-04  2.49355094E-04 -1.34052504E-04 -9.44334921E-04  2.17424486E-05
 -2.39768672E-04 -2.11729578E-05  1.70528205E-05  5.11630775E-04  2.11463663E-04
 -2.59074956E-04 -1.50922297E-04 -1.01233494E-04 -1.21111556E-04  1.60678730E-04
 -5.17586670E-04 -1.19153099E-02  8.06997274E-05 -1.21361398E-05 -2.69349240E-05
 -3.52184346E-04 -1.53079670E-04  9.30028907E-04 -2.57364684E-03  1.77594115E-03
  2.53128712E-04  5.70060019E-06 -6.91934879E-05 -2.20747325E-07  2.34606340E-05
 -1.61314090E-07  1.82561170E-04  7.10104380E-04  1.87303559E-05 -1.98008024E-05
  3.58201303E-05 -4.88839157E-05  2.87986596E-05 -1.19258968E-04  1.15929685E-05
 -3.04391896E-05  2.45833901E-05  5.06975081E-05 -6.00090439E-03 -7.79609029E-03
 -6.72180985E-04  3.65711952E-03 -3.06647099E-02 -1.02090076E-04 -1.96917530E-04
 -1.38480417E-04 -4.79612145E-04 -1.70998148E-03 -7.98619503E-04  5.52819957E-03
  4.40779590E-03  2.30690512E-03  1.74207527E-05  7.34484384E-05 -1.28804293E-05
 -4.35479837E-05  2.19527724E-05  3.05444103E-05 -5.16709729E-04  4.35499056E-04
  4.32935205E-05  9.43186034E-06 -3.20304785E-04 -3.57165175E-05  7.54323860E-05
 -2.64052924E-04  2.63222458E-04 -2.87389808E-04 -7.40896082E-05 -2.31304465E-04
 -2.84545397E-04  4.18845131E-04 -7.13557943E-03  3.37669720E-02 -1.23085907E-04
  5.97476551E-05  2.54347873E-04  7.73449599E-04  9.95088560E-04 -3.43727620E-04
 -2.63554588E-04 -6.42886766E-03 -6.31513385E-03 -3.34470926E-05  2.59593984E-05
 -3.79977525E-05  4.13233790E-05  4.02993171E-05  5.88334742E-04 -1.87614859E-04
  4.54718948E-04 -4.95714298E-06 -1.01569575E-04  2.80128301E-05 -1.41296580E-05
 -1.01224927E-04  1.38150670E-04  7.37756410E-05 -3.55465396E-05  1.96739104E-05
  4.67251983E-01  6.08289411E-01  3.78006095E-02 -3.03413213E-02  5.08852578E-02
 -3.24487137E-04  4.21563094E-04  5.14147923E-04  2.50500818E-03 -3.94432978E-03
 -4.79564569E-03 -2.03950292E-03  4.34500705E-03  4.49807060E-03  1.41283384E-04
 -3.15043929E-05 -4.74544943E-05 -8.22135384E-05 -2.91681408E-04  1.13916149E-03
  7.55468712E-04 -1.71050694E-03 -3.77872918E-04 -1.44927830E-03 -7.33743081E-04
 -4.35122780E-04  6.62919328E-04  4.87302802E-05 -4.00342683E-05 -5.23042909E-04
 -2.66048662E-04  1.73573456E-03  2.25634717E-03  3.64830587E-04 -1.07554498E-03
 -1.69028681E-03  7.72047851E-05 -1.39748939E-05 -1.73237185E-05 -1.04444630E-03
 -2.50347389E-05  1.48660586E-04 -1.52567962E-03  4.08001907E-04  1.20454576E-03
  2.61197618E-05 -2.61564058E-05  6.32470001E-06  2.04795190E-05 -2.01325664E-05
  5.64026718E-06  1.06898677E-04 -2.00785609E-04 -6.28611220E-04  1.51601153E-04
 -1.51379623E-05  3.18912204E-05  4.64398155E-06 -4.01126362E-05 -6.36619195E-05
 -1.08204144E-04  6.13899417E-05 -6.51496441E-05 -7.09735887E-04  1.38452641E-03
 -2.77802904E-04 -4.94131654E-05  1.19705041E-04 -9.97375905E-06  1.01180565E-03
  1.19939956E-03  7.25582835E-05 -2.27646031E-04  5.58879169E-05  7.86344899E-06
  5.25658101E-04  1.90011270E-03  1.69913923E-06  1.22626458E-04  2.24941068E-04
  3.09472600E-05  4.23302526E-04  1.20589680E-03 -2.24817543E-05  2.34284655E-04
  7.60408840E-05 -3.70376311E-04 -4.15087328E-03 -5.71180728E-03 -1.12652598E-04
  3.13043175E-04 -2.07405832E-03 -4.09060501E-04 -3.37192174E-03 -5.43425616E-03
  1.22705892E-03 -1.62305369E-03  6.61949859E-05  3.23296034E-06  4.00426300E-04
  1.14551782E-03  5.65312084E-05  4.51582706E-06  2.01868530E-05  3.25675619E-05
 -1.19346999E-04 -1.10996780E-03 -5.52117810E-05  6.50947349E-05  1.00286141E-05
  4.58700725E-05  4.68829901E-04  1.13919600E-03 -4.11716550E-05 -2.69369451E-05
  1.30659708E-04 -1.88073621E-04 -1.85045716E-04 -8.93059220E-04  2.78971167E-03
 -1.72837435E-02 -3.82066580E-05  3.67463934E-05  1.94510936E-04 -3.20390028E-06
  3.07793724E-04 -8.82270534E-04 -2.11547859E-03 -1.71673503E-03  4.98525863E-03
 -5.83803371E-05  9.79975723E-05 -1.60757652E-05 -1.61090833E-05 -2.77099376E-05
  9.97233355E-05 -2.50567501E-04  5.37210384E-05 -2.80416535E-04  5.34952332E-04
  5.04871006E-05  3.62250689E-05 -9.92210823E-05 -3.58448586E-05 -5.23231908E-05
 -1.43847223E-05 -4.60879026E-05  2.58194416E-05 -4.65747408E-05 -6.03356056E-04
  3.24592388E-06  5.35558667E-05 -4.74193402E-07  2.30656481E-04  3.96215621E-04
 -8.78553649E-04  4.14923128E-04 -4.70773872E-03 -9.63943979E-05 -1.55277177E-04
 -8.20960113E-05  5.90065705E-04 -3.79758844E-04  6.70712847E-04 -1.24232262E-03
 -5.56108941E-03  5.23315298E-04  2.26368746E-05  1.39632427E-05  2.52224813E-05
  1.98048074E-05 -2.35213483E-05  1.82067684E-04  3.50362404E-05  6.35220018E-05
 -2.09594966E-04  5.09923931E-04 -3.31990598E-05 -9.44753416E-06 -2.97606537E-05
 -8.94961423E-05  7.76349517E-05 -9.18358701E-05 -6.62676810E-05  2.30737532E-02
  3.01928577E-02  3.49237728E-03 -1.27715871E-02 -3.95484922E-02  3.54683093E-04
 -1.65157904E-04  3.87073578E-05 -7.57582594E-03  3.00540666E-03 -4.44835788E-03
 -9.87539540E-03  5.92585806E-03 -4.70913167E-03 -1.67280272E-05 -5.38267618E-04
  1.63361319E-04 -2.62072354E-04  1.64157058E-04  1.44744388E-04 -2.21865053E-03
  1.21301142E-03 -1.70652782E-03  2.67495402E-03  5.05504371E-04 -2.97953462E-04
  8.92754032E-05 -5.53780528E-04  4.36346068E-04 -1.00744689E-04  4.33951077E-04
 -5.93683985E-03 -7.68963381E-03 -2.40309099E-04  1.20419276E-03 -3.58832458E-02
 -2.66617062E-04  7.51994610E-05  1.46569507E-04 -2.71968200E-04  2.70541389E-04
  9.32104437E-04  9.44218242E-03 -4.89640444E-04 -2.78166549E-03 -7.61653206E-06
  9.72226351E-05 -1.20535815E-04 -5.72694663E-05  1.85221912E-05  3.86307476E-04
 -1.05937327E-04  4.19482710E-04 -3.91453474E-04  2.25594909E-04  3.61346674E-04
  4.76691938E-05 -1.12298551E-04 -3.86112076E-04  2.94741661E-04  3.13146659E-04
 -2.58169224E-04  4.66626146E-01  6.07418468E-01  4.08447399E-02 -3.63646663E-02
  1.13259336E-01 -1.67229819E-04 -9.35803421E-04 -5.63076160E-04 -5.97993318E-03
  6.63737215E-03 -4.25801192E-03 -5.79414036E-03 -1.66639735E-02 -2.04206307E-02
 -2.39234442E-04  2.70662314E-04 -5.24763555E-04  3.86694228E-04 -3.28989472E-04
  1.16458637E-03  2.56275982E-03 -2.96154886E-07  1.19855331E-03 -1.10088980E-03
  1.77866936E-04 -2.01084083E-04  9.75358251E-05 -3.83706734E-04  3.43001699E-04
 -3.28073730E-05  1.83413507E-04  1.63991945E-04  2.29391972E-04  4.17735233E-04
 -3.68314868E-03  6.08703662E-03 -6.39473151E-05 -3.42747057E-05 -6.52607859E-05
  5.62180782E-04 -5.46319726E-04 -3.73243354E-04  5.65688824E-04  8.28258447E-04
  2.42024046E-03 -1.37192811E-05  4.99294917E-05 -8.90174465E-05 -2.02082909E-05
 -4.91507997E-05  1.28283375E-05 -1.91731655E-04  4.70698653E-04  1.64087967E-04
  6.83466022E-04 -3.80656195E-05 -2.91312402E-05  2.98742512E-05 -6.25779310E-05
 -3.61795025E-05  2.87560888E-05  9.14623940E-06 -1.93062959E-04 -2.31035126E-04
  1.78279515E-04 -2.41710607E-03  4.67389272E-03 -2.38501856E-05  2.74053213E-05
 -1.28062627E-05 -3.09259606E-04 -1.31926577E-03 -4.48357897E-04  2.51758136E-03
 -1.57330877E-04 -5.17413498E-05  2.33895239E-05 -6.00438582E-05  1.91943441E-05
 -9.97318715E-06  9.19683845E-06 -1.02505646E-04  5.68813261E-04 -3.11734884E-04
 -9.26377402E-05 -6.65894604E-04 -3.38060027E-05  6.24672444E-05  2.60272772E-05
  3.89003501E-05 -1.62631103E-05  4.79771713E-05  3.51295827E-05  6.93095472E-05
 -5.18899997E-04 -2.55602883E-03  1.31782873E-05  8.64298771E-07 -6.78597803E-05
 -7.08274448E-06 -4.10270853E-04  1.16244548E-03 -2.03795792E-04  5.81049331E-06
 -2.03899741E-04  6.83534177E-05  1.42616425E-04  2.06909937E-03  2.05274493E-04
 -2.05701902E-04 -8.24686716E-05  6.43601848E-05  1.46165202E-04  1.18762967E-03
  1.77281672E-04 -6.82922478E-05 -2.64913669E-04  2.02824718E-05  6.75829117E-04
  1.17885998E-03 -5.31847569E-05  1.09149828E-04  1.66495913E-04  3.34979247E-05
  7.50336668E-04 -8.54836691E-04 -1.02612811E-04  1.35298353E-04  8.68354235E-05
 -3.41422634E-05  2.41020268E-04 -1.30263416E-04  1.19552907E-04 -2.14785028E-05
  3.60941435E-05  8.15145753E-06  1.06781459E-03  7.99276253E-04  2.09165587E-04
  6.08185260E-05  1.00524112E-05  5.66403656E-06 -3.07060004E-04  2.01135566E-03
 -1.26718211E-04 -3.44036034E-04  1.21797263E-04  4.58088533E-03  5.98058636E-03
  3.47698197E-04  2.56481750E-03 -3.09595827E-02  1.07128852E-04  2.30731630E-04
 -1.90129465E-04  7.46182477E-04  2.03571229E-03  4.43005591E-04 -2.70800973E-03
 -6.63664037E-03  4.95263668E-03  1.39454451E-05 -4.43295233E-05 -1.64551237E-06
  6.45961403E-05 -4.41229887E-05 -6.10189463E-04  8.54911150E-05 -1.84237036E-04
 -1.38515257E-04  2.04511874E-04 -1.78521118E-04  4.75522086E-06  9.54744296E-05
 -2.26800446E-04  1.08322829E-04  3.68103695E-04  2.94641578E-04 -5.58574655E-06
 -3.98315094E-05  1.00842091E-03 -4.42888219E-05 -3.31612993E-04  1.15015414E-04
  4.82423911E-05  8.53456755E-05 -9.15474305E-05 -1.65205590E-03  9.57697297E-03
  6.55696462E-05 -1.64800359E-04  2.95498328E-05 -7.10491118E-04 -6.61771506E-05
 -1.17519526E-04  1.13648873E-03  1.55546438E-03 -1.13354441E-04  5.03868963E-05
  2.95365745E-05  1.52147268E-05  1.10595756E-04 -6.32866828E-05 -4.58277984E-04
  2.93695920E-04 -1.35501056E-04 -7.54453959E-04  3.28111807E-04 -1.90162676E-05
  5.20451304E-05 -8.13555262E-05  2.77457263E-05  2.63948193E-05 -1.96214911E-05
 -5.88325171E-05  4.66629655E-01  6.07670149E-01  3.56490222E-02 -4.31270564E-03
  2.42836884E-02  1.51770537E-04 -7.31903080E-04  3.63264015E-05  1.20061506E-02
 -1.67375839E-03  7.54846047E-03  1.81460695E-03 -2.45877892E-03 -2.14519300E-03
 -1.65455872E-04  8.61735008E-04 -8.20190373E-04 -4.12655275E-05  6.31651423E-05
  5.41243408E-04  3.54684827E-03 -2.72538922E-03  1.66276036E-03 -2.86480244E-03
 -1.70457527E-04  3.52084438E-04  3.15785513E-04  1.04452243E-03 -6.97106735E-04
  6.94827527E-05 -5.85050344E-04  2.72923334E-04  3.84037131E-04  4.95006454E-05
 -2.13414135E-03 -1.47336744E-02  6.65737040E-06 -1.00480704E-05  4.67867205E-05
  2.03996422E-03 -3.95935187E-04 -6.98637847E-04  6.07829338E-03 -1.40709131E-03
  1.92634371E-03 -4.18011675E-05 -2.22462611E-05 -2.55384331E-05 -6.06421532E-05
 -8.85114457E-06  5.00823681E-04  8.81681487E-04  4.87938652E-05  2.42801227E-04
 -7.98876644E-05  2.17859288E-05  3.69337442E-05 -1.53617825E-05 -2.54613848E-05
 -1.96608841E-05 -6.38475810E-05  4.10565267E-05 -2.32220850E-02 -3.00645554E-02
  6.68754876E-04 -2.17337984E-02  2.22393677E-02 -2.68057781E-04  2.87259924E-04
 -1.45534164E-04  1.29870382E-02 -6.69343338E-03  9.43372537E-03  2.03580780E-03
 -7.75060428E-03 -3.96370211E-03  6.52820919E-05 -4.55561866E-04  3.33618690E-04
 -2.71966098E-04  3.64701979E-04 -7.23159128E-04 -6.29110684E-03  1.68836841E-03
 -2.73840651E-03  2.83269889E-03 -5.23725142E-04  5.22761626E-04 -1.50554911E-04
  5.27586258E-04 -7.25399407E-04  2.16709064E-04 -6.51007132E-04  1.06003272E-04
  1.52268878E-04 -1.48414648E-05  2.94320215E-04 -1.87322411E-03 -2.33188185E-05
 -1.33397850E-06 -1.86385068E-05  5.16833425E-05 -2.51400894E-04  2.30566746E-04
  2.36474121E-03 -2.17646833E-04 -9.21635396E-05 -4.68282824E-06  3.79990718E-05
  5.76998697E-07  1.50767895E-05 -3.61261148E-05  3.81425281E-05 -1.02155388E-04
 -9.48316317E-05  1.67593904E-04  7.65459992E-04 -1.14384821E-05  5.71134271E-05
 -5.02553177E-05  1.85274040E-05  7.21579903E-05  8.80265034E-06 -5.14242834E-05
 -3.73813389E-03 -4.84222196E-03  1.46730516E-04  2.03600283E-03 -1.15241817E-02
  2.38230287E-04  1.96027515E-04  9.63227066E-05 -4.58693575E-04  1.33642137E-03
  4.71449751E-05 -3.66777993E-03 -2.86449559E-03  1.56071626E-03  2.45079933E-05
 -3.48116479E-05 -6.11395319E-05  5.60158004E-05 -2.72596113E-05  4.96261100E-04
 -3.87925101E-04 -9.72833025E-05 -2.91546932E-04 -5.85525792E-04  2.17792063E-04
  1.96844060E-04  3.83651683E-04  1.83407923E-04 -3.59478829E-04  4.98193815E-04
 -2.61657317E-05 -1.23676527E-06 -7.92272469E-04 -3.40035348E-04  2.84037374E-05
 -7.87610820E-05 -2.44431152E-05 -4.16018043E-04 -2.89197674E-03 -4.22627014E-03
  2.59941470E-04  1.61764400E-03 -1.30672773E-03 -5.72656477E-05  1.14360458E-03
  2.02972156E-03  1.13646146E-05 -2.55077130E-05  9.27813926E-05 -4.66487035E-05
 -8.62328066E-04 -1.82514512E-03  1.16081092E-04 -7.73885994E-05  7.04081431E-06
 -8.61407516E-06  4.06747258E-04  6.51936053E-04 -1.16988728E-05  5.60916381E-05
  4.84726522E-05  8.20794514E-05  2.80641899E-04 -1.01141788E-03 -1.81989346E-05
  3.95711413E-05 -4.64505195E-05 -8.87988958E-05 -1.13113585E-06  1.54537651E-03
 -1.45150700E-04 -2.25481325E-04  1.52438300E-05  7.11017893E-05 -4.60727856E-04
 -1.08113452E-03 -1.12869229E-04 -2.57206337E-04 -1.70948282E-04 -3.84657936E-05
 -7.25292695E-04 -3.81176485E-04  8.34860786E-05 -8.45983588E-05 -5.00219372E-08
 -1.42665679E-03 -1.84961812E-03 -1.68632036E-05 -2.54815568E-03 -1.32105008E-02
  2.52415660E-05 -2.25135009E-05  2.36284570E-05 -3.92680659E-04 -2.08394232E-03
  7.71443270E-04  5.87782289E-04 -2.83335500E-03  3.13356362E-03 -9.30368476E-06
 -5.49719053E-05  7.23083441E-05  3.11916471E-05  2.33667110E-05  3.84725942E-05
  9.86731412E-04  1.07406863E-04  2.20971065E-04 -3.26565864E-04  5.84676959E-05
 -5.59709214E-05 -1.09040486E-05  7.19145745E-05  6.48975012E-05  2.91489534E-05
 -3.25632130E-05  4.14043640E-05  8.40874223E-04  7.58812433E-04  1.00286345E-04
  1.41576148E-05  3.70462474E-05 -2.36092883E-03 -3.06090483E-03  1.04607474E-03
 -3.46943119E-03 -2.14987610E-03  2.71248503E-05  1.83925766E-04  3.81003851E-04
  6.91022677E-04 -8.76376328E-04  2.91654850E-04  1.16667393E-03  6.43889089E-03
 -5.09063567E-03 -4.50499956E-06 -1.14428703E-05 -4.11876792E-05 -4.70649807E-05
  2.95841407E-05 -6.10698261E-04 -4.39389666E-04 -4.48365895E-04  3.53942295E-04
  2.65537119E-04 -5.47905015E-04 -3.67497398E-04 -5.00921757E-04 -1.19543687E-06
 -1.57352373E-04 -1.92373541E-05 -3.64682928E-06  1.20167338E-03  1.56587513E-03
  6.86357014E-04 -5.87700517E-03  8.16780773E-03  3.00024675E-05 -4.19070769E-05
 -2.27214746E-05 -1.02161354E-03  2.75681240E-03 -1.56067609E-03 -1.64406688E-03
 -2.22587803E-03 -1.12994463E-03  2.46630251E-06 -1.71489995E-05  6.87097093E-05
  9.77775745E-05 -1.24138629E-05  1.92461134E-04 -5.10497013E-04  7.37998775E-05
  7.39631956E-05  3.17249906E-04 -7.51945948E-05 -2.15197455E-05  1.84956951E-06
  6.78897985E-06  2.63848479E-05  3.00569071E-05  2.27866136E-05  1.66712702E-04
  2.72477833E-04 -4.77397734E-04  1.25023886E-03 -2.33821107E-03  1.11048496E-04
  4.82538646E-05 -3.76360994E-05 -3.49509739E-04  4.70447663E-04  4.65058516E-05
  8.10633679E-04  1.85110539E-05 -1.01205706E-03  2.33810324E-05  4.14437662E-05
  2.53583062E-05  1.78833957E-05 -9.25185331E-05 -2.81522805E-04 -3.06852451E-04
  1.98925625E-05  9.97615942E-06 -1.25250281E-04 -8.22989013E-05 -1.57089266E-05
  8.32956459E-06  3.24310363E-05 -1.14594813E-05  2.56287913E-06  4.58673718E-05
 -4.69243424E-03 -6.08341596E-03 -1.50618089E-04  4.12245090E-03 -1.86303272E-02
 -9.09408149E-06 -3.20543332E-04  1.90023310E-04 -2.50473583E-03  4.91536186E-04
 -1.10819583E-03  3.20883701E-03  7.37706397E-03 -3.16183405E-03  5.75828756E-05
  3.20561494E-05  5.71998118E-05  1.63649370E-05  1.68412026E-05 -8.36946023E-06
  1.23383493E-03  6.67884753E-04  1.10483333E-03 -6.45475939E-04  4.47761947E-04
 -3.67714214E-05 -5.85368793E-05  3.65901355E-04 -2.96476920E-04 -4.74970390E-04
 -3.22997365E-04  1.48960521E-04  2.47440642E-04 -2.06284751E-04 -6.52060516E-04
 -5.61461170E-03  6.55761335E-05 -1.29110337E-05 -1.04975955E-04  1.31528496E-04
  2.82986711E-04 -2.38138408E-04  4.20062370E-04  7.24289443E-04 -2.17989565E-03
 -5.19127604E-05  8.52261757E-05 -4.91788633E-05  3.16294351E-06 -5.49592498E-05
  1.39791642E-04 -2.38903145E-04  2.86557190E-04  1.16733241E-04  6.29542925E-04
  8.62484119E-05 -2.86414082E-05  5.67437542E-05  6.58131032E-05  3.43211338E-05
 -2.30332048E-05 -5.46341787E-05  2.01214379E-04  3.63246618E-04 -1.26774424E-03
  4.06724969E-03 -1.45781706E-02 -2.34871409E-04  2.30503684E-05 -1.54154244E-04
  1.65195307E-03  3.05049798E-04  6.95100078E-04 -3.47896579E-03 -1.21915029E-03
 -2.27432628E-03 -3.12445988E-05 -1.26433739E-04  3.24942822E-06  1.35601867E-05
  2.71945031E-05 -4.26054052E-04  8.84081245E-04  2.25564874E-04 -1.66664322E-04
 -1.91658799E-04 -1.81084857E-05  7.13807995E-05  9.78472406E-06  7.95963213E-05
 -2.15003273E-05 -9.28493927E-05 -4.80652123E-05 -1.91946026E-05  7.57592995E-04
  3.39288949E-03  4.64276245E-05  1.50362470E-04 -2.43270201E-04 -3.64402161E-06
 -6.46120222E-04 -7.45312017E-04 -1.21424154E-05  9.43575262E-05 -5.21589220E-05
  2.20705001E-06 -1.65153240E-04 -4.77301668E-04  1.53001106E-05 -2.75672466E-05
 -7.29837856E-05  3.87062844E-05  2.22335101E-04  6.14957414E-04  1.54184966E-05
  5.19391447E-05  2.20316987E-05  4.54339667E-05 -1.03377236E-04 -8.61693102E-04
  1.08233648E-05  5.08738099E-05  2.77476865E-05  2.41593350E-05  1.03230161E-03
  1.23482630E-03 -7.40563424E-05  9.77498386E-05  6.97433009E-05  7.40013630E-06
  2.88883065E-04 -2.64168830E-04  7.11720061E-05  6.66774789E-05  2.38151156E-05
  7.83613822E-05  5.14668824E-04  8.69497958E-04 -3.11384138E-05  1.27071776E-05
 -4.45935825E-05 -4.20752326E-04 -3.81417447E-03 -4.88351930E-03  1.54365411E-03
 -1.05054482E-03  1.15057802E-03  4.67219755E-01  6.08250098E-01  3.74764494E-02
 -2.60128753E-02  5.10077924E-02  4.25662823E-05  2.74026458E-04 -8.53729163E-04
 -1.93378427E-04 -1.44167259E-03  4.66856847E-03  7.96170945E-04  4.08283684E-03
 -7.51108587E-03  2.21107818E-04 -7.74902845E-05 -2.99470196E-04  2.20985047E-04
 -1.99586233E-04 -7.15926521E-04 -4.57233627E-04 -1.28700697E-04  1.39514012E-03
 -1.02114523E-03 -6.37148578E-04 -3.76489957E-04 -1.67131299E-04  9.01478658E-04
 -6.78187556E-04 -4.52521327E-04 -4.46321864E-04 -4.50611559E-04 -4.02259991E-03
 -4.67213827E-03 -1.69883392E-03  2.54221200E-05  1.44367185E-03 -4.31831538E-02
 -9.07512412E-02  1.31298208E-01  1.54430767E-01 -1.69560204E-02  1.31762742E-02
  4.16944935E-02  1.64609867E-02  1.18411792E-02  3.28727774E-02  1.29479905E-02
 -4.80845007E-03 -7.08456684E-03 -3.27792021E-04 -3.42772630E-04  5.18623031E-04
  1.50291907E-03 -3.70180761E-04  2.55978289E-04 -2.22070066E-03  1.12352355E-03
  4.96790402E-03 -1.74250966E-03  1.86989734E-03  1.02375088E-03  8.24914903E-04
  8.49070185E-04 -1.12973606E-03  6.20559530E-04  1.27878731E-03  1.20679296E-03
 -3.84777950E-02 -8.10043954E-02  1.23968033E-01  1.00645104E-01  5.73648427E-02
  2.85318548E-02 -4.66078301E-02  1.59678191E-02  1.01874283E-02 -2.45441322E-02
  7.49398091E-04  8.89860891E-03 -1.12277294E-02  5.68619862E-03 -1.83456230E-03
  3.40592402E-03 -2.01796459E-03 -7.36614258E-04 -1.22945682E-03 -2.90977915E-03
  1.04446234E-03  1.11176979E-04 -1.29188427E-03  1.21763527E-03 -1.11823061E-05
  3.72254681E-04  7.83628697E-04  6.83379744E-04 -1.44251468E-03  6.19837467E-04
 -4.04637445E-04 -3.11306173E-02 -6.55137028E-02  9.81225848E-02  1.00490739E-01
  3.78750735E-02 -3.80216044E-02 -1.13332847E-02  6.30159444E-03 -2.85511231E-02
 -9.43946116E-03  2.10595491E-03 -1.21156697E-02 -1.31591697E-03  1.02844134E-04
 -1.33411063E-03 -1.31276817E-03  3.15722671E-04  1.89591453E-03  1.05453923E-03
 -3.45798926E-03 -6.26369999E-04  1.08426429E-03  3.07337741E-03  2.34404428E-03
 -1.08443297E-04  6.98494920E-04  2.02445993E-04  1.52698396E-03 -9.91102763E-04
 -2.25798379E-04 -3.03141563E-04 -5.04226075E-02 -1.05917011E-01  1.52342974E-01
  1.87906898E-01 -8.26419871E-02 -2.38147456E-02 -3.64126680E-02 -3.79006583E-02
 -1.85638131E-02 -3.30288693E-02 -2.71319519E-02  7.01622559E-03  1.32582301E-02
  1.94020292E-02 -1.30267519E-03  1.35827104E-03 -1.51443443E-03  1.08923130E-03
 -4.84282355E-04 -3.76321095E-03  2.31665243E-03  5.04431689E-04  2.73629063E-04
  6.85109826E-04  8.42947437E-04 -1.40493617E-04  7.30438809E-04 -2.39836397E-03
  1.45209745E-03  8.58036915E-04  5.28935168E-04 -3.06161169E-02 -6.45308745E-02
  9.69865335E-02  9.99780400E-02  1.38901192E-02 -1.94280600E-02  1.58608333E-02
  2.52124436E-02 -1.51403041E-02  1.29416993E-02  1.81183289E-02 -5.94863122E-03
  8.89292482E-04  2.28870001E-03 -8.85514135E-05 -1.71482085E-03  1.46037910E-03
  3.71452782E-04  6.20631971E-05  6.04733829E-04 -1.99424552E-03  2.71623361E-03
  1.20620352E-03  5.56843721E-04 -1.27610920E-03 -4.86156553E-04  7.92822602E-04
  2.31420740E-05  2.94795055E-04 -1.07060721E-03 -3.21389833E-04 -3.28101842E-02
 -6.90446936E-02  1.02568037E-01  1.08384485E-01  8.15324600E-03  3.68620598E-02
  2.32300982E-03  1.73627207E-02  3.00599586E-02  1.11362665E-03  1.23624310E-02
  5.94341199E-03 -1.06838611E-03 -1.07908470E-03 -1.35657029E-03  2.08231209E-03
 -3.65502469E-05  1.00346777E-03  3.67177208E-04 -2.28344347E-03  4.88698496E-03
  1.08726274E-03  2.89537307E-03  5.81833849E-04 -1.70049563E-03 -7.59702093E-04
  9.56372397E-06  6.57551388E-04  5.33408228E-04 -8.40457046E-04 -5.58136674E-05
  1.78141042E-02  1.60652792E-02  4.91373666E-04  1.02703520E-03  3.08394227E-03
  7.31865435E-04  1.63786334E-02  1.65288206E-02  2.56665832E-04  1.82608513E-04
 -2.72526231E-03  1.74419259E-03  1.57432911E-02  1.62080559E-02  1.32472893E-04
 -1.73763768E-03 -2.00214587E-03  1.60210521E-03  1.52142787E-02  1.64360216E-02
  2.14027653E-03 -3.05222469E-03  9.06955907E-05 -1.09866957E-03  1.59671631E-02
  1.66301789E-02  9.27867245E-04 -4.27951731E-04  1.56338006E-04  3.12103935E-03
  1.53636895E-02  1.75343772E-02  2.57987037E-03 -2.15401475E-03  2.43757301E-03
  5.13081957E-04  1.58968105E-02  1.58750803E-02  1.40123274E-03  1.60249235E-03
  3.76857600E-05  2.62381051E-03  1.63712358E-02  1.94257389E-02  3.65500688E-03
  3.60078294E-03  4.22188910E-04 -6.58032002E-04  2.04017017E-02  2.38185397E-02
 -5.16877481E-04 -2.29506056E-03  2.43164236E-03 -3.48673497E-03 -4.05346300E-02
 -8.53028003E-02  1.29814716E-01  1.14774050E-01  5.01540502E-02  2.26847937E-03
  2.14300443E-02 -4.73105488E-02  1.70390690E-03  1.23177096E-02 -3.02075997E-02
  2.68698897E-03  5.80172592E-03 -1.31336275E-02  2.19474940E-03 -1.52917670E-05
 -1.74972343E-03 -9.51306610E-04  5.69989417E-04  4.24122258E-03  4.68405058E-04
 -1.54032239E-03 -2.60868563E-03  2.02096787E-03 -6.65402402E-04 -5.23231548E-04
 -2.50648780E-04  1.17958660E-03 -8.52491695E-04 -5.37438820E-04 -5.78888858E-04
  2.05144406E-02  2.44250501E-02  1.04236747E-03  2.70239872E-03  7.00310871E-04
 -4.08085405E-03  1.30469514E-02  2.76823608E-02 -4.23363122E-02 -4.25015298E-02
 -2.59057993E-02  6.42883526E-02 -2.42976321E-02 -8.26307359E-03  4.35445507E-02
 -1.60764058E-02 -6.34749327E-03  1.17239248E-02 -1.15351618E-02 -4.61387058E-03
  3.52144772E-04 -1.80986387E-03  1.02385559E-04  2.47910726E-03  4.04016911E-03
 -3.46740991E-04 -1.10615838E-03 -1.39909513E-03  3.19153796E-03  6.62098714E-03
 -4.82551027E-04 -6.32030023E-04 -2.26579666E-04  4.28311069E-04  8.21426297E-05
 -9.17814727E-04  2.00538775E-04  3.36351797E-02  7.14034654E-02 -1.12235484E-01
 -9.45698542E-02 -2.39878798E-02  2.81098929E-02  3.94048977E-02  4.76425577E-03
  2.52898099E-02  1.92648963E-02  6.38230720E-03  8.40799302E-03  7.43007455E-03
  9.05336981E-04  5.16696244E-04 -2.26806421E-03  6.60488961E-04  2.58775980E-03
 -3.40691531E-03 -1.89472155E-04 -1.78094940E-03 -9.57969224E-04  4.04265175E-03
 -4.95843005E-03 -2.59311390E-04 -8.26801075E-04 -4.23173852E-04 -4.29653310E-04
  9.45354995E-04 -7.56807019E-04 -1.17757354E-04 -5.96303622E-02 -1.26596221E-01
  1.94248873E-01  2.11350202E-01  2.55833478E-02 -1.42142810E-02 -2.21262002E-02
 -4.73509166E-03 -1.73471056E-02 -2.01670583E-02 -4.06384794E-03 -5.34300742E-04
 -4.45978139E-03 -5.75553409E-04 -3.42002502E-04 -2.37884782E-04  2.92044195E-04
  1.24556178E-04  1.15305566E-03 -2.47525664E-03 -2.02802017E-03  4.63650039E-03
  3.04277495E-04  4.01541290E-03 -2.02777061E-04 -1.31482605E-05  4.19056067E-04
  3.13774796E-03 -2.44808864E-03  3.92935714E-04  2.45454824E-04 -8.97816442E-03
 -1.90769807E-02  2.95700734E-02  2.48571342E-02  3.19465044E-03  8.26682703E-02
 -1.69083137E-02 -8.38037113E-03  5.65188150E-02 -1.28684580E-02 -7.47863018E-04
  1.14703663E-02 -2.24070807E-03  3.17591851E-04 -4.53058079E-06 -5.77183785E-03
  1.22275465E-03  4.13631893E-05 -2.20402145E-03 -1.14674698E-03 -8.53723900E-03
  1.60873744E-03 -1.96329081E-03 -4.11444676E-03 -7.52068981E-06  1.36962140E-04
  2.07776760E-05  6.24499633E-05  6.91062320E-04  2.81468576E-04  3.71166936E-05
 -4.55731684E-02 -9.66783444E-02  1.47547467E-01  1.62927670E-01  2.50402640E-02
  2.94457195E-02  2.55516787E-02  1.62143603E-02  1.77510225E-02  1.97813209E-02
  1.55579735E-02  7.10457465E-03  4.27109232E-03  3.30845999E-03  3.88211172E-04
  1.32600623E-03  1.70906632E-03 -2.24659304E-03  1.24941157E-03  1.37903904E-06
  1.60158051E-04  3.86841724E-03 -2.74831571E-03  4.21211636E-03 -1.87767501E-03
 -4.72180786E-04  1.02945228E-03 -1.52752261E-05  1.20033660E-03 -1.69693511E-03
 -1.21833305E-03  5.41886285E-02  1.14984953E-01 -1.75002358E-01 -1.96845525E-01
 -3.26629518E-03 -1.41927798E-02 -1.18851530E-02 -1.20957325E-02 -1.87713318E-02
 -1.09474063E-02 -1.22764356E-02  2.90443133E-03 -1.29252824E-03  7.00344923E-04
  3.65092496E-04 -1.01584028E-03  1.84913833E-04  2.41846608E-04 -1.48901345E-03
  4.04825919E-03 -5.79073649E-03 -1.55097257E-03  1.78108547E-03 -2.27844759E-03
  2.32156284E-03  1.16930330E-03 -5.52826843E-05 -1.65323212E-04 -4.58835985E-04
  2.77908089E-03  6.35359150E-04 -9.00246258E-03 -1.02690523E-02 -2.54188069E-03
  1.55837284E-03 -2.06277824E-03 -5.12171737E-04 -1.92532695E-02 -2.22437445E-02
 -3.80488955E-03  1.54754387E-03  3.20661684E-03 -1.70119206E-03  4.42875941E-02
  5.23587865E-02  8.37925469E-03 -2.67427395E-03 -6.20035833E-03  4.28780061E-03
  4.66773675E-02  5.50415472E-02  6.85348791E-03 -6.97306941E-03  8.05194388E-04
 -4.61476044E-03  3.28652992E-02  3.82090096E-02  6.29406503E-03  1.55446439E-03
 -9.79654257E-05  5.76275412E-03  3.73942754E-02  4.29164484E-02  4.03540797E-03
 -2.79093377E-03  5.95819030E-03  1.99940171E-04 -4.02645054E-02 -4.74074341E-02
 -8.48672069E-03 -2.26786166E-03 -1.52084376E-04 -6.80782240E-03 -4.21381817E-02
 -5.13084850E-02 -7.39058673E-03 -7.08733903E-03 -1.60351664E-03  2.81490370E-03
  6.72028891E-03  1.10478930E-02 -9.51126325E-04 -2.43549934E-05  1.32026124E-03
 -1.64831010E-03  4.58921099E-03  9.72386294E-03 -1.47775034E-02 -1.55453882E-02
  7.09342478E-03  3.61962301E-02 -8.99624574E-04  5.31613593E-03  2.11158340E-02
 -7.45289275E-04  3.61033738E-03  3.30979274E-03  3.09932980E-04 -2.33380983E-03
 -6.19735007E-04 -2.35831813E-03 -5.94123595E-05  1.86518597E-04  1.08142571E-03
 -4.36475132E-04 -5.24545090E-03  1.17221502E-03  1.17192263E-03  1.89877790E-03
  1.12620782E-05  8.90446425E-04 -1.86136472E-04 -2.45356844E-04 -3.05271979E-04
 -2.55284484E-04  6.86580549E-04 -1.25381840E-02 -1.78652108E-02 -2.63861413E-04
 -9.68507391E-04 -2.53327112E-04  2.79613640E-03 -5.77342514E-02 -1.22635937E-01
  1.85492306E-01  2.21512522E-01 -7.48023912E-03  1.72011643E-02 -1.61796351E-02
  4.43187778E-03  1.38229922E-02 -2.84534548E-03  4.10274454E-03  4.67043754E-03
 -1.47293532E-02  2.02125054E-03  5.11066576E-04 -6.73120206E-04  6.19951003E-04
  1.58598384E-03  3.32269074E-04  2.23590705E-03 -9.74880937E-04  9.41925429E-04
  7.08385376E-03 -3.00017010E-03  2.82364528E-03  1.43067930E-03  1.40022403E-03
 -1.01893302E-03  4.83564887E-04  2.17159879E-03  2.32369573E-03  5.21444381E-02
  1.10793609E-01 -1.72531987E-01 -1.66416998E-01 -7.47282372E-02 -5.90808322E-02
  4.36388057E-03 -2.24783355E-02 -2.79101582E-02  4.13580646E-03 -7.18525838E-03
 -1.12018505E-02  9.61412424E-03 -3.24539368E-03  2.02680651E-04 -4.96965050E-03
  3.43590292E-03 -2.75633724E-03  1.01921475E-03  1.96584795E-03 -4.42517236E-03
 -2.63489589E-04 -2.59300655E-03 -1.20727251E-03 -1.02742836E-04 -6.57800655E-04
 -4.64345020E-04 -1.61321353E-03  1.57941663E-03 -1.26006587E-03  1.29590472E-03
  2.61350651E-02  5.54707163E-02 -8.40603284E-02 -1.02143537E-01 -2.03647598E-02
  2.19075631E-02 -4.00906853E-02 -1.81219178E-02  2.14443639E-02 -2.30477505E-02
 -1.13962247E-02  6.26154095E-03 -7.73982033E-03 -5.40557235E-03  4.78920229E-04
  1.96398325E-03  1.09688725E-03 -2.73373778E-03  2.79197304E-03  2.79165212E-03
  1.80010310E-03 -2.09660713E-03 -4.99743190E-03  3.02276249E-03  1.03823932E-04
 -5.74340095E-04  3.88513748E-04 -1.53421697E-03  1.21177248E-03  3.98420160E-04
 -9.07551364E-04  4.83350850E-02  1.02612578E-01 -1.54699466E-01 -1.84866743E-01
  3.32134440E-02  2.26460949E-02 -4.38053351E-02  6.00921513E-02  1.58338210E-02
 -1.95461084E-02  3.46631010E-02 -1.79294809E-03 -1.43449327E-02 -7.55356680E-03
 -5.74809638E-04 -2.59967606E-03  3.50883923E-03 -5.50103936E-03  3.95728883E-03
 -4.42334486E-04 -2.40986101E-03  4.86822708E-03 -6.15254752E-03  2.18802034E-03
 -3.84344479E-04  3.38470097E-04 -3.09757508E-04  2.75737129E-03 -1.80068171E-03
 -9.80812236E-04 -4.45106353E-04 -3.51022136E-02 -7.45315542E-02  1.14108473E-01
  1.30442807E-01  2.33008499E-02 -3.45846964E-02 -4.05135384E-02  4.10826610E-03
 -2.45685248E-02 -2.13200981E-02  8.22043536E-03 -7.01075201E-03 -1.06484871E-02
  2.24424266E-03  1.39822867E-04 -2.20173955E-03 -2.56205911E-03  2.77105668E-03
  9.93802411E-05 -5.74842010E-04 -3.22738555E-03  6.08448005E-04  3.35334891E-03
  3.30037491E-03 -1.31702029E-03 -4.31330185E-04  4.29685422E-04  5.12828153E-04
  1.20876503E-03 -1.54186279E-03 -3.83522125E-04 -7.40920883E-03 -1.58092417E-02
  2.52360935E-02  2.39230437E-02  4.73199596E-02  1.44368759E-03 -6.05194887E-02
 -1.20270064E-03  2.30889778E-03 -3.75325787E-02 -2.34344137E-03  1.14758623E-02
 -1.09292377E-02 -4.48600520E-04  4.66043048E-05 -3.14422208E-04 -2.12637622E-03
  6.58310682E-04 -4.82972753E-03 -3.96122101E-04 -7.47922186E-04 -1.75605064E-03
 -1.14067062E-04 -5.37800245E-03 -6.66404272E-05 -1.53154665E-04 -1.37271788E-04
 -3.42867593E-04 -5.79821271E-04 -2.21369318E-05 -9.15944320E-04  5.23811860E-02
  6.48451086E-02  6.19294777E-03  3.14950253E-03  8.53536197E-03  1.17227132E-03
 -4.26102157E-02 -5.04364292E-02 -4.31377781E-03 -7.00038702E-04  5.74929659E-03
 -5.09561577E-03 -2.66127090E-02 -3.31309101E-02 -3.76287435E-03  2.57103699E-03
  2.17346531E-03 -3.64109840E-03 -1.67725040E-02 -1.92093500E-02 -4.19700626E-03
  2.53000762E-03 -1.67897297E-03  8.12301324E-04  2.71952011E-02  3.33474070E-02
  6.47307095E-03 -7.20697622E-04 -1.97250720E-03  4.68161660E-03  3.44458823E-02
  4.15430558E-02  2.92218508E-03 -5.00522537E-03  3.82587396E-03  8.17418879E-05
  5.97793566E-03  5.28648485E-03 -2.97893767E-03  2.17401822E-04 -1.95534993E-03
  7.78509263E-04  9.84260939E-03  1.15127108E-02  1.03019003E-03  1.98843745E-03
 -1.53577410E-03 -8.57819660E-04  2.21884710E-02  2.74100701E-02  4.61042156E-03
 -3.16661372E-03  3.87888928E-04 -3.05861470E-03 -2.36758566E-02 -5.02666848E-02
  7.55340171E-02  8.87642697E-02  1.08273159E-02 -1.11620892E-02 -5.25516982E-02
 -2.50247745E-02 -6.21142992E-03 -2.90764894E-02 -2.10106073E-02 -6.92996478E-03
 -1.00297887E-02 -3.22455504E-03  3.31939254E-03  1.00448252E-03  3.72179951E-03
  1.87124962E-03 -6.55167932E-04  4.14988355E-03  1.57991131E-04  2.73962299E-03
 -1.12531483E-03  1.22210477E-03 -8.94203429E-04 -3.09595978E-04 -1.04223029E-03
  4.46964964E-04 -5.53418011E-04 -7.88303011E-04 -4.12862803E-04  1.76474540E-02
  2.00475969E-02  1.06384280E-03  1.78694556E-03 -1.81160997E-03 -2.51412906E-03
  4.27853354E-03  9.12782220E-03 -1.28911496E-02 -2.92176210E-02  3.65675394E-02
  1.30730422E-02 -2.01135993E-03  8.80523525E-02  5.44849718E-03 -5.56520536E-03
  5.08390740E-02  6.87188160E-03  4.33285687E-03  2.09313035E-02  4.63523401E-03
  2.44136253E-03  4.12106787E-03 -1.27895762E-03  1.92308119E-03  1.58153739E-03
  1.69404535E-03  2.58437467E-03 -2.58868642E-03  1.50734134E-03 -8.62273540E-04
 -7.72742063E-05  2.78424980E-04 -1.46124032E-04  1.70268149E-04 -2.29832845E-04
 -3.60346301E-05  1.83325075E-02  3.90655879E-02 -6.18152991E-02 -5.51105539E-02
 -6.22273721E-02  2.85804435E-02  7.95856513E-03  4.50295718E-02  1.76216959E-02
  9.86230321E-04  3.08618368E-02  2.18254053E-03  1.32938424E-02  5.79069530E-03
  1.65143407E-03  2.60394920E-04 -2.22198667E-03  6.24881913E-04 -3.30324904E-03
  8.36935420E-04  1.24026425E-03 -3.86345060E-03 -8.10266971E-04 -3.22715098E-03
 -5.70600126E-04  5.24353154E-04 -8.05005900E-04 -9.11595568E-04 -4.21876112E-05
 -8.76402118E-04  5.63286660E-04  1.72023928E-02  3.65619254E-02 -5.54539552E-02
 -7.23920606E-02 -1.01547424E-03 -1.21203675E-02  1.13202957E-02  4.11630821E-02
 -2.88833717E-03  8.96636510E-03  2.66321309E-02 -5.16431183E-03 -3.83305262E-04
  8.42501702E-03  3.82389351E-04 -2.66654729E-03 -1.06430154E-03  1.69760886E-03
 -5.52261592E-04  1.63258954E-03 -3.75413348E-03 -3.95640515E-03  5.78951024E-04
  5.56438970E-04 -1.86921361E-04 -4.56063808E-04 -4.06566186E-05 -3.58952199E-04
  1.32425602E-03 -1.76102719E-04 -5.93543197E-04 -2.65883018E-02 -5.66469761E-02
  8.91482147E-02  7.94909609E-02  7.83571032E-02 -1.71067661E-02 -5.66649653E-02
  4.77218297E-02 -2.45737241E-03 -3.17481465E-02  3.12228238E-02 -1.44239055E-02
 -2.18799940E-02  2.84110241E-03 -2.59498106E-03 -1.16067124E-03 -4.18443614E-03
 -3.15988988E-03  1.78702620E-03 -3.68698123E-03 -3.41795293E-03 -3.87267952E-03
 -2.11935460E-03  2.89115619E-05 -2.59408823E-04  6.38044027E-06  3.68613934E-04
 -1.00809605E-03  7.42131260E-04  5.64514497E-04  3.47888293E-04  4.04844949E-02
  8.60783161E-02 -1.32262742E-01 -1.52133686E-01 -4.33211568E-02 -5.77178233E-03
 -4.30896250E-03  2.66165739E-02  1.92023713E-04 -6.33467542E-03  1.32977080E-02
  4.60663556E-03 -5.79765701E-03  4.77372945E-03  9.79422367E-04 -1.54000337E-03
  5.72696240E-04  5.39887836E-05  8.71493287E-05  5.25178089E-03 -7.37645852E-04
 -1.57099460E-03 -1.22120106E-03 -1.64091720E-03  1.74433062E-03 -6.73450522E-04
 -3.38243144E-04 -1.48219714E-04 -9.75417347E-04  1.98853128E-03  5.53094828E-04
  4.36045009E-02  9.27091232E-02 -1.40658777E-01 -1.75439820E-01 -1.22979302E-05
  1.95575581E-03 -1.22163846E-02  2.88052068E-02 -1.00838360E-02 -9.95803893E-03
  1.52765330E-02  6.27261570E-03  3.80276772E-03  1.30869774E-02  3.70784673E-04
  1.29248377E-03 -2.03492616E-04  1.03174762E-04 -1.10304754E-03  7.37037851E-03
  1.18804438E-03 -2.20269273E-03  2.88134380E-04 -1.70302956E-03  1.21465255E-03
  1.88137132E-03 -2.17815982E-04  1.88863135E-04 -6.66178943E-04  2.33231752E-03
  9.40535107E-04 -7.55946559E-03 -1.20232808E-02 -2.84247032E-03 -3.23701980E-04
 -1.79569699E-03  2.21610462E-03 -2.33814775E-02 -2.67439826E-02 -1.14961200E-03
  1.14834185E-03  3.38217934E-03 -1.44376330E-03 -2.31577778E-02 -2.98197965E-02
 -1.68560865E-03  1.27445579E-03  3.68756204E-03 -1.48565810E-03 -1.09525691E-02
 -1.25504265E-02 -3.98363438E-03  5.63665470E-04 -4.82637483E-05  2.38958955E-03
 -4.60258855E-02 -5.62011377E-02 -3.91322024E-03 -5.02575946E-04  1.14354684E-03
 -7.65602266E-03 -3.50421905E-02 -4.14601918E-02 -1.03268369E-02  3.18159438E-03
 -4.81849609E-03  1.18179428E-03 -4.92592403E-02 -6.18792139E-02 -4.94679853E-03
 -2.64938411E-03  9.04968452E-05 -7.94276957E-03 -3.28295950E-02 -3.88473144E-02
 -1.03131545E-02 -4.20158857E-03 -1.31899278E-03  3.47209689E-03  6.07022869E-02
  7.64119107E-02  1.16599199E-02 -7.31612857E-03  5.66721927E-03 -5.20007637E-03
 -6.79935523E-02 -1.44511116E-01  2.16093762E-01  2.79191280E-01 -3.68195911E-02
  8.71525573E-03  1.62997102E-02  7.15411594E-03  6.47327346E-03  1.90565396E-02
 -1.76062855E-02  2.21533631E-03 -8.87615687E-03  2.25167882E-02 -6.87401539E-04
 -7.21580460E-04 -1.69026807E-03 -1.51433355E-04 -8.74797060E-05  5.49364849E-03
  3.46340195E-04 -2.57494057E-03 -7.61658996E-03  5.49489645E-03 -6.59757403E-04
 -1.39160998E-03 -2.22583580E-03  2.84972973E-03 -2.26342462E-03 -1.50343139E-03
 -1.48236584E-03  5.90262344E-02  7.37748207E-02  1.34536546E-02  8.13623812E-03
  2.31018118E-04 -6.32121670E-03  5.31791959E-03  1.13999148E-02 -1.64545940E-02
 -2.53590062E-02 -3.58407282E-02 -7.85868183E-02  1.29959412E-02  2.40209785E-02
 -4.73955137E-02  1.83589397E-03  1.52751997E-02 -1.85781730E-02 -1.16754639E-02
 -2.76821231E-03  5.76388571E-05  3.68189416E-03 -3.77721728E-04 -4.11795149E-04
 -2.76565323E-03  1.35101500E-03  3.63835018E-03 -2.13236877E-03  4.53220356E-03
  1.31947182E-03 -1.64611613E-04 -2.87669669E-04  4.37997991E-05  4.93591829E-04
 -3.11045245E-04 -6.59378331E-04  1.06744105E-03  3.74399591E-02  8.00312574E-02
 -1.23758826E-01 -1.56870712E-01 -3.59911775E-02 -6.94358757E-02 -1.75843294E-02
 -3.09515366E-02 -4.04984859E-02  1.31698437E-03 -1.83101943E-02 -1.11479524E-02
 -2.86590925E-03 -7.36493462E-03 -1.43214999E-03 -3.65056931E-03  4.30470666E-03
 -5.48372192E-04  3.14568949E-03  2.19860725E-03 -3.79940837E-03  2.33993172E-03
  4.29970864E-03  1.54597756E-03 -1.10639658E-04 -9.42521634E-04 -5.61462870E-04
 -1.26962726E-03  1.28383561E-03 -1.06946883E-04  4.18759412E-05 -5.26107612E-02
 -1.12315880E-01  1.70585839E-01  2.36113970E-01 -9.80738229E-03  5.82148302E-02
  2.91833503E-02  2.75336968E-02  1.71192621E-02  1.08803063E-02  2.15562321E-02
  2.86358571E-02  3.78668611E-03  1.33796016E-02  1.59962615E-03  4.11074722E-05
 -4.04458247E-03  1.14197214E-03 -8.16492788E-04 -1.52317353E-03 -7.54200600E-03
  2.13046320E-03  2.93603170E-03  5.24836963E-03 -1.49164521E-04 -6.72250872E-04
  2.99590843E-04  3.33451741E-03 -2.23716056E-03  4.59893904E-04  8.94599756E-05
  1.43700576E-02  3.06599497E-02 -4.54896902E-02 -6.98432462E-02  3.70740296E-02
  1.06005354E-01 -3.83897911E-02  3.78551213E-02  5.46834561E-02 -1.35854728E-02
  2.68782721E-02  1.59932436E-02 -7.20600554E-03 -1.19676250E-02 -1.43652770E-03
 -6.36206036E-03  1.85161353E-03  1.02392423E-03  2.45159135E-03 -8.58408586E-04
 -2.02210976E-04 -1.64665195E-03  2.31442026E-03  2.88925331E-03 -3.06277103E-04
 -7.16407932E-04 -4.77074087E-06 -8.03440988E-05 -1.54687949E-03 -1.44464695E-04
 -8.51622666E-04  3.74555094E-02  7.99772483E-02 -1.20134776E-01 -1.73185617E-01
  1.06897187E-02  3.18236719E-02  5.29427851E-02  3.20969599E-02  3.01497613E-02
  2.77265757E-02  8.31078072E-03 -6.61231495E-04  2.51126160E-02  1.07120064E-02
 -7.92203126E-04  2.05626842E-03  2.91425617E-03 -1.09399151E-03  2.83509878E-03
  3.54374539E-05  6.22074200E-03 -2.97635175E-03 -7.61376053E-04 -6.20446711E-05
  1.95246048E-03  5.54928906E-04 -6.67204732E-04 -3.98619849E-05 -9.35512989E-04
  1.47644003E-03  1.06654464E-03 -4.45226924E-02 -9.50429349E-02  1.43712051E-01
  2.04469381E-01  2.99785905E-02 -6.22838776E-02 -3.49718823E-02 -1.46804731E-02
 -2.38915543E-02 -2.14251958E-02 -1.32684467E-03 -1.85534666E-02 -9.60147418E-03
  3.04919445E-03  2.50687947E-03 -1.46759251E-03 -2.31210696E-03  1.16754254E-03
 -1.00448111E-03 -2.33454129E-03  4.97719521E-03 -1.97704944E-03 -5.44785914E-04
 -1.00810268E-03 -1.80902269E-03 -9.63558392E-04 -1.89478221E-04 -1.86837978E-04
 -3.82470920E-04 -2.40398195E-03 -1.10351646E-03 -2.97930651E-03 -3.05166191E-03
 -5.48988946E-03 -2.74818747E-03  1.10202664E-04  8.29445451E-04 -3.88652653E-02
 -4.81308414E-02 -1.00867067E-02 -7.44754067E-04  4.17055790E-03 -4.60744979E-03
  5.90613611E-02  7.59034489E-02  2.35238733E-02 -1.15025371E-03 -6.18436845E-03
  6.84239725E-03  7.30033889E-02  9.52813210E-02  1.33625995E-02 -8.93216024E-03
  3.64395555E-03 -6.20509783E-03 -4.60908657E-02 -5.98253019E-02 -1.53912229E-02
  4.72841300E-04  2.89919307E-03 -6.70117600E-03 -4.49523785E-02 -5.61663017E-02
 -8.72015359E-03  5.63556982E-03 -4.10167477E-03  1.43447918E-03  5.41027864E-02
  6.97587396E-02  1.81712372E-02  4.94010516E-04 -1.57210242E-03  8.46201171E-03
  6.44920152E-02  8.21328374E-02  1.11929560E-02  8.20158736E-03  9.21417833E-04
 -5.64515232E-03  1.87612558E-02  2.43352190E-02  7.63428713E-03 -2.01664700E-03
  1.83347774E-03 -1.06266062E-03 -1.11126201E-02 -2.37208623E-02  3.53919218E-02
  4.69975932E-02  3.32058457E-02 -5.82887042E-04 -1.34349732E-02  2.38021467E-02
 -6.77415017E-04 -6.07129276E-03  1.10406097E-02 -4.45550211E-03  8.71670688E-04
 -4.03175110E-03 -9.72309160E-04  6.77496634E-04  1.69774712E-04  2.55917032E-03
  9.74089712E-04 -8.20673514E-04  1.92880205E-03 -1.30518074E-03  3.75268847E-03
  4.14072202E-03  3.58353856E-04 -1.16158825E-03 -3.21468078E-04 -6.90419678E-04
 -1.25758795E-03 -8.72425300E-04  5.08876655E-04  1.78522984E-02  2.18006225E-02
  3.09323078E-03  1.92056339E-03 -7.60687134E-04 -1.60449842E-03 -5.40388033E-02
 -1.15784625E-01  1.70308023E-01  2.83644197E-01  3.25993544E-02 -3.33777090E-02
 -4.21706886E-02 -1.42692026E-02 -1.12811203E-02 -1.01741423E-03  3.67176251E-03
 -1.19861263E-02 -2.51667127E-02 -4.64469671E-03 -3.24857339E-03  1.16030676E-03
  8.33742465E-04 -3.40153414E-03  1.84930565E-03 -3.41171476E-03  2.85925453E-03
  6.81090920E-03 -3.00382743E-03  4.72933413E-03  2.41428390E-03  1.37128167E-03
  1.16320405E-03 -1.47733083E-03  7.77255704E-04  1.73191682E-03  2.55914145E-03
  9.82153515E-03  2.10538796E-02 -3.14205455E-02 -4.32809510E-02 -2.24181947E-02
  7.32507096E-02 -1.52743865E-03  3.01384848E-02  5.20373071E-02  2.33828482E-04
  1.63816834E-02  1.13487368E-02  4.70863095E-03  5.79883328E-03 -1.17274705E-03
  4.74721439E-04 -2.65091949E-05  1.52880605E-03 -4.21653905E-03 -2.79001524E-03
 -2.70676673E-03  7.35008250E-04  3.88465072E-04 -3.27574092E-03 -5.39922146E-04
 -5.49249365E-04  4.51311407E-04  4.34211021E-04  5.32056142E-04 -1.42857307E-04
  1.23118449E-03 -1.15603525E-02 -2.47574918E-02  3.76628127E-02  5.69403510E-02
 -7.21932968E-03 -2.84890943E-02  6.08626700E-02  3.11651942E-02 -2.81792937E-02
  4.23318357E-02  2.48290949E-02 -8.15481433E-04  1.86876133E-02 -2.95455804E-03
 -1.21646511E-03 -2.25849257E-03 -2.25763856E-03  3.38253719E-03 -1.60118015E-03
 -4.97763190E-03 -2.07271701E-03 -8.45752355E-04  6.30348209E-03  2.86346233E-04
 -1.77461108E-04  1.07116253E-03  5.44544482E-04  5.08041887E-04 -8.20642230E-04
 -7.27941749E-05 -2.91675070E-04 -1.57627597E-02 -3.38356594E-02  5.13283909E-02
  7.50740426E-02  3.74644565E-02  3.02498915E-02  2.97965456E-02 -6.48888208E-02
  1.56200586E-02  7.78863542E-03 -4.40966967E-02  1.02112164E-02 -5.78514632E-03
 -1.08936642E-02 -3.26232489E-04  2.62192219E-04  1.81424577E-03  2.51787622E-03
 -9.32684248E-04 -3.67972904E-03  3.50418853E-04  4.10814059E-03 -1.73114961E-03
  3.44425913E-03  7.65642372E-04  8.73878689E-05  1.44868451E-03 -2.00518440E-04
 -2.71598150E-04  1.80080704E-03  8.05492089E-04  3.50338457E-02  7.48990568E-02
 -1.14171377E-01 -1.55535777E-01 -3.63587555E-02 -8.85144527E-02  1.85186306E-02
  6.12021351E-02 -5.70144042E-02  6.45084424E-03  3.08661137E-02 -1.83649748E-02
  5.16138982E-03  1.31294015E-02 -2.42848696E-03 -3.61481347E-03  1.20350917E-03
  2.68556056E-03  3.45317121E-03 -3.08352226E-03  1.44808892E-03 -2.84948432E-03
  3.76949221E-04  2.18736835E-03  1.33766637E-03  5.34167456E-04 -3.88792696E-04
 -5.41088071E-04 -8.92351789E-04  1.83117553E-03  2.99647933E-05  1.92711117E-02
  4.11958595E-02 -6.28113866E-02 -8.36224353E-02 -1.41670720E-02  6.46573234E-02
 -8.09982257E-02  2.10825707E-02  3.95772946E-02 -5.95255361E-02  9.01932403E-03
  1.43635980E-02 -1.36386610E-02  1.58847976E-04 -3.03029177E-03  1.34040629E-03
 -1.22925111E-03  5.10365445E-05 -5.34903884E-03 -1.59131832E-03 -1.23441396E-03
 -5.42793135E-04 -1.41525299E-03 -4.20937531E-03  3.40174366E-04  2.19115798E-04
  3.35343927E-04 -1.67889729E-06 -7.96446280E-05  1.08551454E-03  9.11155126E-04
  7.96388122E-02  1.02040622E-01  1.99145063E-02  2.48036025E-03  1.11733657E-02
  1.17788791E-03 -1.64017432E-02 -2.11459042E-02 -5.76245519E-03  2.76856251E-03
  2.13386150E-03 -7.54125124E-04  1.82069199E-02  2.37011084E-02  7.97400663E-04
 -1.96241456E-03 -3.55449410E-05  3.23814893E-03  3.06038161E-03  4.07553399E-03
  5.76174017E-03 -6.97849132E-04  2.25728730E-03  9.25456292E-04 -5.81966364E-02
 -7.55481044E-02 -2.01131092E-02 -3.58222476E-03  2.10643804E-03 -7.60089225E-03
 -6.37013855E-02 -8.22434383E-02 -1.96588715E-02  3.25869947E-03 -8.28067827E-03
  2.44437672E-03 -3.81433233E-02 -5.09610387E-02 -1.58214219E-02  7.20497757E-05
 -2.41305934E-03 -5.83117255E-03 -3.38293099E-02 -4.34842925E-02 -1.07239224E-02
 -2.85961116E-03 -3.76016058E-03  2.87087512E-03 -6.27224301E-02 -8.21999363E-02
 -2.14280404E-02  7.16789202E-03 -5.29574886E-03  2.01065330E-03  3.58075660E-02
  7.65187423E-02 -1.11358135E-01 -1.86396845E-01 -3.97422648E-02 -1.05951072E-02
 -9.08346598E-03 -1.11299668E-01 -8.15811439E-03 -1.65293498E-02 -4.95331052E-02
 -3.33827551E-03 -2.45912949E-03 -2.12010943E-02  3.50977138E-03  2.20308692E-03
  3.21829828E-03 -2.69836531E-03  3.29380643E-03 -5.25101152E-03  5.90528705E-04
  4.85970920E-03  1.18259311E-03  8.07181197E-04  5.38592783E-04  6.49616895E-04
  1.42920004E-03 -1.33305665E-03  8.11648148E-04  8.07416885E-04  1.02145158E-03
 -6.44140706E-02 -8.44903020E-02 -2.17683156E-02 -8.65712674E-03 -1.93153296E-04
  3.65230851E-03  1.89694097E-02  4.06362661E-02 -6.43968559E-02 -7.96976770E-02
 -3.09778122E-02  2.00904514E-02  1.29502158E-01 -2.62455739E-02  1.51213093E-02
  8.44051764E-02 -1.56765973E-02  7.46655712E-03  2.55720273E-02 -4.66561013E-03
 -1.33270583E-03 -7.47599874E-05  1.23731091E-04  2.92478683E-03 -1.48895701E-03
 -5.96749128E-03  1.48481161E-03  6.89610283E-03 -3.85542853E-03  6.08912144E-03
 -2.31986081E-03 -3.41743319E-04  1.05734209E-04 -7.84022372E-04  4.25981254E-04
 -1.31341277E-03 -2.04487882E-04  3.77461553E-02  8.09770482E-02 -1.24596289E-01
 -1.72353904E-01 -6.96624804E-02  1.00434747E-03 -1.30253377E-01  7.94545846E-02
 -2.89930502E-03 -7.21123119E-02  4.50503572E-02 -1.49092689E-03 -2.06052972E-02
  2.02535884E-02 -2.18100256E-03  1.15079814E-03  4.20484748E-03  8.30763410E-04
 -3.36313739E-03  8.51654694E-04 -3.53750156E-03  1.52324289E-03  1.85060098E-06
 -1.28394033E-03 -6.60496811E-04  6.54493070E-05 -7.11341406E-04 -2.08849733E-03
  2.78046206E-04 -1.14779521E-03  8.15808449E-04  1.37151303E-02  2.92284406E-02
 -4.40481013E-02 -6.32468880E-02 -2.77535894E-02 -9.01138307E-02 -5.73202888E-02
  3.26611056E-02 -5.50689735E-02 -3.93190755E-02  1.72826294E-02 -1.36979495E-02
 -1.47115786E-02  1.32977656E-02 -8.25481059E-04 -2.51686408E-03  3.89374130E-03
  2.35575495E-03  1.96234196E-03  2.21373486E-03 -3.40269452E-04  1.81712049E-03
 -6.97820401E-04  3.41408500E-03 -4.23824558E-06 -2.52425532E-04  1.48867737E-04
 -2.62244233E-04  6.20112928E-04 -4.64547828E-04 -1.48624722E-03 -2.76676858E-02
 -5.95165187E-02  8.48456139E-02  1.78631066E-01 -1.83218037E-02 -2.25388994E-03
 -9.54327098E-02  1.34871258E-02 -8.46973692E-03 -8.99461152E-02 -3.46422027E-03
  8.14391431E-03 -2.60690972E-03  4.26971968E-03 -2.09544777E-03 -1.26978441E-03
  1.88889420E-03 -2.54690427E-04  2.11462320E-03 -4.88374628E-03 -4.59955359E-04
  7.24869852E-03 -3.67467569E-03  3.88611082E-03  3.35580735E-04  1.55306067E-04
 -2.13091536E-04 -2.27739512E-03  7.14704509E-04 -8.63349824E-05 -1.88722751E-04
 -1.00070033E-02 -2.15946819E-02  3.20228124E-02  5.71399259E-02  6.22309873E-03
 -1.60227529E-02  3.65953665E-02  7.56316574E-03 -1.74731286E-02  2.99918617E-02
  1.03622282E-02 -4.80947368E-03  1.73359789E-02 -6.49365627E-03  1.55226459E-03
 -5.87631158E-04  2.56237761E-03  1.75362147E-04 -1.90244192E-03  2.69198078E-03
 -1.15030709E-03  5.97364454E-03  2.29068086E-03 -5.94946142E-03 -7.82752007E-04
 -6.89508151E-05  1.29265996E-03 -3.55619259E-04 -5.23868549E-04 -9.14516568E-04
  1.34780559E-04 -1.70886166E-02 -3.67225683E-02  5.35513352E-02  9.87489515E-02
  2.31099922E-02 -3.93473549E-04 -2.24635709E-02  1.14943350E-02  1.55563595E-02
 -1.68738871E-02  1.34344915E-02  9.09059591E-04 -3.01405804E-03 -2.28532212E-03
  1.01756182E-03  1.16733881E-03  7.37144868E-04  4.41979136E-03 -5.27635346E-04
 -1.42753006E-03  5.01757051E-03  3.65580962E-03  1.08965172E-02 -1.73595687E-03
 -1.67669172E-03 -7.41345783E-04  5.97772385E-04  7.19670642E-04  1.08841498E-03
  4.34676943E-04 -3.92206375E-04 -7.64256794E-02 -1.11528107E-01 -2.41866138E-02
 -3.82933276E-03 -1.02767078E-02 -2.73002149E-03 -1.10105671E-01 -1.50789925E-01
 -3.56787265E-02  1.80443743E-03  1.12402459E-02 -1.02197731E-02 -5.61281125E-02
 -7.70018048E-02 -1.73369458E-02  1.11587566E-03  5.21329138E-03 -5.49566314E-03
 -3.30480050E-02 -4.33981144E-02 -1.70293124E-02  1.61332785E-03 -2.79145681E-03
  3.93862676E-03  1.07055594E-02  1.21767722E-02 -6.83992472E-04 -3.89835546E-04
  6.48494582E-04  1.48404862E-03 -7.41695158E-03 -1.02614757E-02  3.74962959E-03
  9.02645756E-04 -4.27576785E-04 -1.23710091E-05  1.27750849E-02  1.52705869E-02
  2.56393796E-03 -1.34337871E-06 -1.33104985E-03  1.60771880E-03  2.23038169E-02
  2.84003349E-02  1.00177598E-02  2.65202612E-03 -7.70734413E-06 -1.51461931E-03
 -4.97912400E-02 -6.77977152E-02 -1.64365280E-02  7.31020082E-03 -1.96071065E-04
  2.01340533E-03  1.59634498E-02  3.39758971E-02 -4.93947294E-02 -8.61226392E-02
 -1.06864183E-03  2.99149579E-02  1.18660921E-01 -7.70073244E-02  2.04857534E-02
  7.87376112E-02 -4.26530176E-02  3.73432362E-03  3.48892050E-02 -2.06682034E-02
  7.36441800E-05 -1.14193379E-03 -4.89350101E-03 -4.20649797E-03  3.66356655E-03
 -3.79250621E-04 -4.12062670E-04 -3.16529173E-03  1.12490908E-03 -4.58397493E-04
 -3.01198328E-04  4.88492773E-04  1.72843259E-03 -7.65099227E-04  5.69075225E-04
  2.41015512E-04  3.94175829E-04 -4.60821380E-02 -6.17193837E-02 -1.88736705E-02
 -5.44161047E-03  4.10495979E-03  2.56374708E-03  2.99326826E-04  5.85575496E-04
 -5.83103727E-04  1.47136655E-03 -4.41827503E-03  9.61296443E-02 -1.80120897E-02
 -2.43980620E-02  7.83002982E-02 -1.64712569E-02 -1.79356510E-02  2.72565354E-02
 -1.46223090E-02 -6.47736408E-03 -7.00043701E-04  2.25777166E-03 -1.74872827E-03
  2.83708067E-03  3.93506110E-03 -8.48946584E-04  9.56007482E-03 -3.60246309E-03
  5.84080980E-03  7.67736818E-03  1.51741925E-04 -4.05373516E-04 -5.86822645E-05
  1.01712594E-03  1.70339833E-03 -2.22899582E-04  5.56658092E-04 -4.03077746E-03
 -8.61212306E-03  1.25187879E-02  2.04488863E-02  5.44208953E-02 -3.45565137E-02
  6.33541868E-02 -1.14430200E-01 -2.00501909E-02  4.05817245E-02 -7.76259622E-02
 -2.68381975E-03  1.86444473E-03 -1.76124846E-02 -2.09864679E-04 -2.38431855E-03
  1.25359989E-03 -1.45126242E-03  1.61611756E-03  2.78819689E-03  3.29597150E-03
  2.23257977E-03  2.75544032E-03 -1.12200056E-03  6.28997748E-04 -1.41875961E-03
  1.75426468E-05  1.16529552E-03 -9.02829127E-04 -2.12179887E-04 -1.22179842E-03
  8.48597266E-03  1.80346044E-02 -2.78192339E-02 -4.29275660E-02 -1.98343780E-02
 -8.12508734E-02 -5.60560441E-02  1.09510640E-01 -5.59330534E-02 -3.48284704E-02
  7.77351096E-02 -1.61948689E-02 -2.36801688E-02  3.44992559E-02 -1.52453602E-03
 -2.93413535E-03  2.36430460E-03  3.60294589E-03 -4.72324767E-04 -2.06401846E-03
 -3.86488598E-03 -3.48412045E-03 -1.48991848E-03  1.60620587E-03 -1.06574487E-04
  1.82216634E-04  7.28877288E-04 -4.66619748E-04  9.48516177E-04  2.23228943E-04
 -5.82662154E-04 -2.19197990E-03 -4.71185991E-03  2.65997379E-03  2.41944228E-02
 -2.38518145E-02  1.20539733E-01 -5.37569256E-02  6.71540171E-03  9.09933690E-02
 -4.50731133E-02 -1.87642690E-03  3.30652805E-02 -7.16862208E-03  2.10868313E-04
 -2.23804094E-04 -3.41219718E-03  1.16170721E-03 -3.56510734E-03 -3.32347339E-03
 -4.63134707E-04  1.61004097E-04  2.06990784E-03 -8.13276529E-03 -1.16757223E-02
  2.76107899E-04 -1.87247830E-03  6.57613079E-04 -2.87263022E-04  3.36350556E-04
 -4.07199052E-04  3.43298980E-04  6.09525417E-03  1.29698186E-02 -2.27559535E-02
 -1.69659248E-02 -2.73253789E-02 -5.09533747E-02 -2.28337787E-02  1.05972640E-01
 -4.15691335E-02 -1.64803458E-02  7.87582879E-02 -8.58014657E-03 -5.19875636E-03
  2.81626714E-02 -8.46001919E-04 -2.62754532E-03  1.78802986E-03  1.70619645E-03
  4.64683539E-04  3.27478741E-03 -8.01510321E-04  2.73537750E-03  1.32549327E-03
 -1.26922712E-03  2.47559106E-04  2.38766091E-04  1.12891185E-03 -5.30554723E-04
  2.49838279E-04  6.59650402E-04 -3.46735662E-04 -6.14988051E-03 -1.31134050E-02
  2.07703020E-02  3.19971403E-02  3.42834267E-04 -2.36707774E-02  5.26848283E-02
 -1.25735882E-01 -1.57301557E-02  4.00663223E-02 -8.64754306E-02 -4.15281708E-03
  8.24409115E-03 -4.97734274E-02  2.82836272E-03 -2.81156801E-04 -1.84912311E-04
 -9.95309219E-04  1.73523542E-03 -4.49161545E-03 -3.88034621E-03 -1.56768679E-03
  5.85997161E-04  2.64060884E-03  2.81350896E-04 -9.62226692E-04 -4.33222779E-04
  2.84696051E-04 -4.65213297E-04 -3.65977447E-04 -6.88317188E-04 -3.83474276E-03
 -6.41290606E-03 -5.80967824E-03  2.90597448E-03 -1.42197546E-03 -8.51324261E-04
  5.67307768E-02  7.86187351E-02  2.16332781E-02 -2.54000195E-03 -6.11885773E-03
  3.30169057E-03 -7.14466336E-02 -1.00794294E-01 -1.86969935E-02  1.30216122E-03
  8.21533697E-03 -4.95188273E-03 -2.47812268E-03 -9.55784404E-04 -8.20577935E-03
 -3.34087886E-03 -1.82025221E-03  3.78185186E-03 -5.45301591E-02 -7.52074703E-02
 -1.70769665E-02 -3.21475892E-03  7.77662081E-04 -6.69551712E-03 -7.38354243E-03
 -9.87860681E-03 -4.24827381E-03 -1.28640460E-03 -1.79674987E-03  3.95341646E-03
  6.84441975E-02  9.82971314E-02  1.62599323E-02  2.62817015E-03  1.52171307E-03
  8.81922713E-03 -1.91657941E-02 -2.91326410E-02  1.79119719E-03 -5.04170734E-03
  1.22176319E-03 -2.74437223E-03  6.19500879E-02  9.78332731E-02  2.38542133E-02
 -3.89667175E-03  5.72750143E-03 -7.93738425E-03  9.88122608E-04  2.08567921E-03
 -2.69135731E-03 -6.89672621E-03  1.28328183E-02  1.67362644E-01 -3.52204129E-02
 -1.87730157E-02  1.11126886E-01 -2.17168915E-02 -1.05966188E-02  3.09464454E-02
 -1.17594541E-03 -7.07416659E-03 -6.00440164E-04  1.37455794E-03 -1.24434333E-03
 -6.61602960E-04  1.25990802E-04  9.83307137E-04 -1.09288994E-02  2.43086113E-03
  1.95551778E-03  4.07262074E-03 -3.48607199E-04  8.52654822E-04 -1.08281661E-04
 -3.54810726E-05 -2.59526077E-04 -6.46216271E-04  9.67120965E-04 -7.02999674E-02
 -1.09303137E-01 -2.66374526E-02 -5.77337488E-03 -1.01932519E-03  9.59907531E-03
  4.06446601E-03  8.76264488E-03 -6.98564675E-03 -5.50840460E-02  8.46082966E-02
 -4.55239692E-02 -1.52479718E-01 -6.78685791E-02 -3.39868965E-02 -1.15967606E-01
 -5.52932459E-02  6.37793186E-03 -1.07605277E-02 -3.55292929E-03 -4.49229380E-03
 -9.46302934E-04  7.21693622E-04 -7.97028313E-04  1.48805676E-03  4.15521926E-04
 -2.89904263E-03 -1.50176287E-03  1.43566624E-02 -6.89891104E-03 -3.40706646E-04
  1.06693564E-04  5.41465159E-05 -5.10211933E-04  3.03223607E-04 -1.22518171E-03
  1.84674481E-05  1.02376814E-02  2.22189918E-02 -3.11372276E-02 -7.45598107E-02
 -8.81278909E-03  7.91188454E-02  5.02402201E-02  1.09016796E-01  4.95486758E-02
  5.29355319E-02  7.82804199E-02  1.64720392E-02  1.24974335E-02  2.47263995E-02
  3.29076794E-03  4.13727135E-03 -1.14227183E-03  7.35446611E-03 -2.62723060E-03
  5.70421692E-03  2.73858809E-03 -1.90432873E-03  9.23804938E-03 -7.11508059E-04
 -5.74827253E-04  9.68069429E-04 -2.07241774E-03  3.55120726E-04  9.31768796E-04
 -6.48830752E-04 -4.92060373E-04  1.01365891E-02  2.17890832E-02 -3.04873471E-02
 -6.69769375E-02 -2.06917532E-02 -4.17024942E-02  3.46105824E-02  8.48366438E-02
 -1.60537837E-02  3.33829127E-02  6.29915478E-02 -4.49872397E-03  2.05641009E-03
  3.38806478E-02  6.22236226E-04 -4.39041875E-03  2.18994759E-03  1.94665967E-03
 -5.25052662E-03  3.23064010E-03 -5.32549502E-03  7.06642249E-04 -4.20960477E-03
 -8.81891453E-03 -4.85079736E-04 -9.34953999E-04 -3.74834294E-04 -9.49780809E-06
  7.57327274E-04 -2.31172275E-04  1.43911029E-03 -4.72987382E-02 -1.02076013E-01
  1.61050228E-01  2.19061729E-01  9.86731384E-02  1.71990989E-02  7.33674983E-02
  3.25634992E-02  2.33550161E-02  5.49174526E-02  2.40074965E-02  1.28235180E-03
  1.17796642E-02  6.16437981E-03 -1.66876360E-03 -1.07290758E-03 -5.32925699E-03
  3.60177370E-03 -4.96457641E-03 -2.23616467E-03 -4.37938470E-03 -7.23856257E-03
  8.05450608E-03 -8.95084231E-03  4.05903648E-04 -1.29929727E-04 -4.72574966E-04
 -1.95699653E-03  2.08365566E-03  1.25281723E-03  5.49869224E-04 -5.55838675E-03
 -1.17630208E-02  1.95318784E-02  1.39381555E-02  8.11509742E-03  3.49016074E-02
 -1.06508559E-01 -4.94187257E-02  2.65895734E-02 -7.57342783E-02 -3.61894125E-02
  1.57293135E-02 -2.81521076E-02 -1.75598006E-02 -4.81475447E-05  2.05282446E-03
 -2.25312307E-03 -1.50081960E-03 -2.92840577E-03 -1.10539395E-03  1.66543193E-03
  1.95803527E-03 -3.98847192E-03  5.11715672E-04 -1.61150328E-04  9.72204843E-04
  8.09881915E-04 -1.07866201E-03  3.55746609E-04  6.82359589E-04 -1.35828362E-03
 -6.69811184E-03 -1.41007239E-02  2.16205512E-02  2.89540012E-02  1.63975999E-02
 -1.56834635E-01 -7.68440670E-02 -2.48606864E-02 -1.09320082E-01 -5.26310816E-02
 -1.71530973E-02 -5.01319015E-02 -2.32716652E-02  5.79803218E-04  4.32405670E-03
 -4.71893202E-03 -4.66976368E-04  2.23759495E-03 -1.08031146E-03  2.86959934E-04
 -4.02769077E-04  3.58100224E-03 -5.76694862E-04  9.61025187E-04 -4.77734689E-05
  1.57695130E-04  1.05969529E-03 -7.51464749E-04  1.16304704E-03 -7.53451714E-04
  2.91387591E-04  7.58157782E-02  1.19067863E-01  3.71740668E-02  2.91725239E-03
  1.03321803E-02 -1.10782981E-03 -2.63170617E-02 -3.78431323E-02 -1.34688973E-02
  2.70521880E-03  4.61180867E-03  8.57862605E-04 -3.32154061E-02 -4.45834586E-02
 -8.31804671E-03  1.01971824E-04  4.93480150E-03 -4.90836947E-04 -8.05036411E-03
 -1.05864765E-02 -1.17714653E-02 -8.42547932E-04  9.12567065E-04  3.30520099E-03
  1.75043472E-02  2.44077005E-02  6.17623010E-03  1.05892173E-03 -4.65693789E-03
  1.33487646E-03  5.67868417E-02  8.00000508E-02  2.30357972E-02 -5.46592416E-03
  4.19554087E-03 -2.07638457E-03  3.46045873E-02  4.98969570E-02  1.84992762E-02
 -3.37503315E-03 -3.41228605E-03  5.07521351E-03  7.36789380E-02  1.02798598E-01
  2.49926017E-02  6.48469085E-03 -2.39080001E-04 -6.96677970E-03  4.38133668E-03
  9.87319742E-03  7.14731057E-03  1.17035046E-04  2.49690886E-03  1.34519289E-03
  9.13388227E-03  1.98166009E-02 -3.20044285E-02 -3.46581128E-02 -7.21308731E-02
  2.73338484E-02  5.04801980E-02  7.61517558E-02  2.05620046E-02  4.10714197E-02
  5.53122493E-02  2.82787440E-03  1.31926530E-02  3.44547882E-02 -6.65735537E-03
 -1.57698419E-03 -1.07155839E-03 -1.91386726E-03  1.32205100E-03 -8.80785804E-03
  3.06212070E-04  1.15981037E-03 -5.78735023E-03  4.06407849E-03  1.89959769E-03
  9.09850064E-05 -9.84444684E-04  2.78990245E-04 -2.98077803E-04  6.71636493E-05
  8.65628188E-05  3.49543345E-03  8.71544421E-03  3.03617322E-03  1.30224517E-03
  1.86886575E-03  1.28254092E-03 -2.73490736E-03 -5.79744154E-03  5.89090862E-03
  3.23194019E-02 -3.76786279E-02  1.84833305E-02 -1.76689898E-02  6.36544762E-02
  1.47732959E-02 -9.21079801E-03  5.16818048E-02 -6.72845720E-03 -2.23074343E-02
  1.54520564E-02 -1.52607663E-03  5.90950595E-04  4.25164386E-03  3.35030979E-04
 -1.28077195E-03 -1.01017215E-02 -2.44943615E-04  9.66486114E-03  5.40931593E-05
 -5.51593487E-03 -9.53138080E-04 -6.46722192E-04 -1.15817217E-04 -4.25178995E-04
  6.84007879E-04  1.78064043E-03 -5.75564740E-04 -1.83165087E-02 -3.94617917E-02
  6.08401106E-02  8.82843721E-02  3.88464490E-03 -6.04299658E-02 -2.86261343E-02
  4.15368708E-02 -4.79307544E-02 -2.33769550E-02  3.17797943E-02 -1.69016312E-02
  1.43843290E-03  6.81946293E-03  6.68839270E-05  1.20110940E-03 -2.13390155E-03
 -1.99586979E-03  3.07120255E-03 -3.87107328E-03  1.58752650E-03 -4.14322880E-03
 -3.53585869E-03  3.64456244E-03 -5.64884469E-05  1.47911014E-03  5.77177530E-04
 -5.78241847E-04 -4.11781532E-04  6.13420592E-04 -4.47403125E-04 -4.08746441E-03
 -8.63863272E-03  1.12768627E-02  3.18253410E-02 -3.95978344E-03  1.29830162E-01
 -1.04273677E-01  9.10181515E-02  8.50049354E-02 -7.53232045E-02  6.33507423E-02
  4.30726182E-02 -3.49631287E-02  3.80672171E-02 -1.25521518E-03  5.50371635E-03
 -4.56765449E-04 -3.63727822E-04 -1.59716796E-03 -7.69151105E-03 -2.53681192E-03
 -1.57589961E-03 -3.56400567E-03 -9.40352146E-04  2.02883518E-04  4.41396608E-04
  1.11828828E-03  7.15204262E-04  4.97596768E-04  3.01694680E-04  9.87155167E-04
  6.59354761E-03  1.42287818E-02 -1.91727078E-02 -4.75150882E-02  2.40080511E-02
 -6.64428499E-02 -1.12619856E-02  3.44369944E-02 -5.37286974E-02 -6.70589496E-03
  3.39797689E-02 -2.21945144E-02 -2.48847974E-03 -7.28982650E-04 -5.01579523E-03
  4.56124426E-03  9.15729132E-04  5.35660132E-04 -4.65198298E-04 -1.21638646E-02
  1.05945054E-02  2.37215855E-03  1.85608282E-03 -1.67110931E-03  6.57876661E-04
 -6.52483048E-04  1.03119488E-03  1.11487198E-03 -3.12904431E-04 -5.85034858E-04
 -4.82614498E-04 -2.02946308E-04 -4.47637131E-04  1.95475386E-03 -5.42701126E-03
  3.69368200E-02  1.00985092E-01 -1.16434019E-01  1.21142466E-01  7.47777957E-02
 -8.25498828E-02  8.12058379E-02  2.59335474E-02 -3.52631707E-02  4.52991279E-02
 -4.72636969E-03  6.22092723E-04  8.53416847E-04  2.50884117E-04 -2.73649314E-03
  4.57629566E-03  3.94510884E-03 -7.13866988E-04  4.15730416E-03  9.82679926E-04
 -2.13384227E-04 -1.47133694E-04  5.42242568E-04  9.14447877E-04  9.38654888E-04
  6.16916091E-04  1.28847343E-03  6.71997982E-04  1.39037437E-03 -6.21217366E-04
 -8.00130760E-03  1.05273820E-02 -8.55228005E-03  5.30161958E-02  1.15834773E-01
 -1.11038330E-02  4.40180167E-02  7.91248421E-02 -3.79323489E-03  1.48209936E-02
  3.66698231E-02 -3.19513162E-03 -2.67172707E-04  1.77883359E-03 -1.23942704E-03
  3.50490778E-03  3.09991451E-03  3.04964768E-03  3.46941259E-03 -4.58376744E-03
  2.61461529E-03 -5.94151406E-04  7.34112119E-04 -4.62697683E-05 -1.01195530E-04
  4.45325444E-04 -2.48359470E-04  3.26820738E-04  6.27017109E-03  5.43767190E-03
 -3.10344450E-04  1.18497962E-03 -2.95661593E-04  2.09258117E-03 -4.06030360E-03
 -7.64273811E-03 -2.55331816E-03 -2.69918317E-03  6.84387004E-04  4.72876150E-04
 -4.48097833E-02 -6.55121623E-02 -1.00629542E-02  7.36802259E-03  2.97052278E-03
 -2.40253001E-03  9.29798274E-02  1.32961706E-01  3.22741195E-02 -9.52489250E-03
  1.14079854E-04 -6.93631846E-03 -7.71423523E-02 -1.16713222E-01 -3.03256619E-02
  2.87878782E-03 -1.72301924E-03 -1.09563021E-02  8.32815256E-02  1.21318265E-01
  2.88896899E-02 -5.80614328E-03  9.04634276E-03  3.13504719E-03 -5.61949619E-02
 -8.44388228E-02 -2.38070530E-02 -3.73169236E-03  2.57878045E-03 -6.39445310E-03
  2.52257273E-02  3.94592404E-02  4.65068788E-03  4.36629288E-03  2.72609129E-03
  1.10785518E-03 -3.81591250E-02 -4.90828395E-02 -1.52898728E-02  5.38308442E-03
 -2.27954695E-03 -9.65335238E-04  1.35139022E-02  2.89448701E-02 -4.70263261E-02
 -5.61311692E-02 -3.13107375E-02 -7.29463781E-03  1.72389748E-02 -8.94130689E-02
 -6.63415551E-03  1.18304015E-02 -6.55516456E-02 -3.57404718E-03  5.82650558E-03
 -2.44799731E-02  1.12079767E-03  1.38180655E-03  1.79598271E-03 -2.85535658E-03
  1.00307116E-03 -2.29821627E-03  1.54164447E-04  3.63387511E-03 -2.28365461E-03
 -9.49024705E-04  8.10394318E-04  3.69708412E-04 -2.24667401E-04 -4.09617650E-04
  1.00469814E-03  7.73149877E-04  5.75433230E-05 -3.79692983E-02 -5.19410187E-02
 -1.83430291E-02 -5.52064460E-03  1.30753965E-03  1.94490031E-04  4.94568988E-03
  1.05719252E-02 -1.35633655E-02 -4.72425334E-02  4.71001835E-02  3.23516822E-02
  3.93322300E-04  1.22442959E-01  2.74152982E-02 -9.70313288E-03  9.28655449E-02
  2.99748900E-02  2.79445573E-02  2.86497006E-02  2.31119145E-03  6.62230986E-04
  3.15207845E-03  3.83331732E-03  2.28344604E-03 -1.47606893E-03 -1.34191120E-03
  2.17527964E-03  1.08909053E-02  6.46962550E-03 -7.57224809E-04  5.05553646E-05
 -3.10739803E-04  3.61618163E-04 -1.14886822E-03 -1.61792494E-03  1.68355364E-03
  1.94913012E-03  4.21901582E-03 -4.70659461E-03 -4.92804129E-03  6.59677302E-02
  2.90556012E-02  7.11135319E-02 -1.60813941E-02  2.52766799E-02  5.37613441E-02
 -4.84899484E-03  2.03581458E-02  1.14152409E-02 -9.92875936E-03 -2.75603108E-03
 -2.97268745E-03 -4.10674748E-03  3.62274766E-03 -8.77948863E-04 -4.82625115E-03
 -5.29854900E-03 -5.88139531E-03  1.03511859E-02 -3.72171066E-04 -1.07589516E-03
 -4.03463157E-04  1.05303346E-03 -2.73347909E-04  1.55657485E-03 -1.26124170E-04
 -2.16243100E-03  2.04510201E-05 -2.75359580E-04  1.54369103E-03 -5.84160375E-03
  1.08454525E-02 -1.59161433E-01 -1.37290230E-02 -1.01907831E-01 -1.09285350E-01
 -1.49384231E-02 -7.53930364E-02 -5.83069722E-02  3.33016470E-03 -4.22301503E-02
 -2.63297860E-03 -4.70814464E-03  3.67245498E-03 -3.20200302E-03  3.44226114E-03
 -3.00761913E-03  2.94279123E-03  3.91729869E-03 -4.52373397E-03 -9.71409738E-04
  1.73164273E-04  1.16352457E-03  5.42878903E-04 -1.33111052E-04 -9.26467887E-05
  5.52062158E-04  2.25638871E-04  7.03173314E-03  1.52309673E-02 -2.70323228E-02
 -1.28521963E-02 -1.04960452E-01  5.10170551E-02  1.73994465E-02 -8.71787416E-02
  4.49336930E-02  9.86492692E-04 -7.00972577E-02  3.16323873E-02  1.03903780E-02
  6.45571688E-03  1.75518275E-03 -3.87480297E-03  2.97288834E-03 -1.30243358E-03
 -2.57562454E-03  2.83148916E-03 -1.05659820E-02  7.43939347E-03 -8.44270291E-03
 -5.25403117E-03  7.09093413E-04  2.14877530E-03  9.17677665E-04  9.49333525E-04
  1.11309304E-03 -2.61304143E-04  4.85153096E-04 -7.00666307E-03 -1.51946869E-02
  2.31993868E-02  3.71781074E-02 -2.83933787E-02  5.05663104E-02  6.07689570E-02
  8.18035092E-02  4.10431997E-02  5.67273170E-02  6.35019920E-02  2.65316290E-02
  1.42984990E-02  2.35682506E-02 -9.55242784E-04 -9.55112233E-04  2.90943722E-03
 -5.28647712E-03  7.55209379E-04  4.52336414E-03 -4.73347675E-03  4.53747414E-03
 -1.05030715E-02  8.80894630E-04 -5.58619444E-04 -1.73587664E-03 -2.78355155E-05
 -1.12079167E-03 -9.46910802E-05  5.56001656E-05 -1.33745312E-03 -1.50903787E-03
 -3.02440492E-03  3.70889743E-03  1.47208636E-02 -2.01047757E-02 -1.72485477E-01
 -2.97867990E-02  1.29193356E-01 -1.20176842E-01 -1.79552461E-02  9.25143777E-02
 -7.46649309E-02 -1.76780826E-02  5.68259783E-02 -1.35409558E-03 -6.72417264E-03
 -2.77812652E-03  4.83929617E-03  2.26481376E-03  1.13808423E-03  3.46933985E-03
 -5.23688147E-03  2.67959983E-03  1.48149618E-03 -3.72310464E-04  2.49279456E-04
 -8.84939861E-04  5.67000200E-05 -9.38523214E-04  2.05652779E-04 -3.90398375E-04
 -1.86902920E-02 -2.60522083E-02 -2.39556437E-03 -2.60954395E-04 -2.61008811E-03
  4.34578558E-03  3.21600553E-02  4.73217891E-02  9.85701533E-03  8.06890271E-04
 -1.71094447E-03  3.60124071E-03  7.72775043E-03  1.47899851E-02 -5.42165589E-03
 -6.01171743E-03 -1.64948897E-03 -2.04748990E-03 -9.47150971E-02 -1.41545438E-01
 -4.58148028E-02  8.28242371E-03 -4.55177567E-03  5.89583659E-03 -3.12397046E-02
 -4.91670909E-02 -1.28754713E-02  2.15461880E-03  3.61353075E-03 -3.25080346E-03
  2.88725579E-03  7.41334756E-03 -7.08459331E-04  9.40136079E-04  2.35186421E-03
  2.76750143E-03 -4.64217682E-02 -7.15849109E-02 -1.42404173E-02 -8.18542184E-03
 -4.38258161E-07 -4.07036120E-03  1.16565241E-01  1.73723695E-01  5.01811147E-02
  1.22033271E-02  2.81249788E-03 -5.60919974E-03 -2.03971754E-04 -3.15794671E-04
  3.12729696E-03 -1.00446419E-03 -3.34232764E-03 -2.84573835E-03  1.90591614E-04
  3.21205571E-04 -6.61630591E-04 -2.73295026E-03  4.15705418E-03 -7.69578301E-03
 -8.96544452E-02 -6.99340104E-02 -1.11255565E-02 -7.74665373E-02 -5.79577872E-02
 -1.57949058E-02 -2.12772696E-02 -2.37021494E-02  4.17170386E-03  1.17891018E-03
  3.70654730E-03  2.06262286E-03 -8.72087253E-05  6.69176602E-03  1.62127893E-03
  5.95379693E-03  4.52147402E-03 -1.91416644E-03 -6.93456865E-04  2.15534839E-04
 -3.07362799E-04 -7.85024227E-04 -4.12420770E-05 -1.11878060E-04  4.99977389E-04
 -1.59304915E-02 -2.38533465E-02 -1.10793431E-02 -3.90463407E-03 -3.30793749E-03
 -1.08688785E-03 -4.23672912E-03 -9.21927479E-03  1.41604629E-02  3.04785275E-02
 -3.04146606E-02 -8.27306868E-02  4.15441786E-02 -1.51782671E-02 -6.44384055E-02
  3.39276797E-02 -1.33446277E-02 -2.58073037E-02 -1.58403467E-03 -6.60271299E-03
 -3.55016276E-04 -2.12155705E-03  6.65445880E-04 -1.87583161E-04 -5.95392527E-04
  8.85685508E-04 -7.58770247E-03  2.95150805E-03  1.35115243E-03  1.27638943E-03
 -1.36376912E-04  2.00587976E-06  7.52652233E-04 -7.99629676E-04 -9.34756611E-04
 -5.02132793E-04  1.32171681E-03  2.14153367E-03  4.73988142E-03 -9.93145220E-03
  9.26874222E-03  7.41599942E-03 -3.25703967E-02  1.51680593E-01 -1.17486306E-01
 -1.38764850E-02  9.94836729E-02 -7.39635914E-02 -5.08402235E-03  5.43604281E-02
 -4.15053581E-02  1.38583945E-03 -6.95155799E-03 -5.79336330E-03 -5.73123751E-03
  1.33113411E-03 -3.99224074E-04 -2.58932464E-03 -4.71642739E-03 -2.84722096E-03
 -2.68852456E-03  2.93740545E-04 -3.37795982E-04  5.78308297E-04  9.06095592E-04
  1.19401938E-03 -4.42394414E-04 -3.67722440E-04 -2.36534304E-03 -5.28370117E-03
  8.96963990E-03  7.60755302E-03  1.51459936E-02 -4.01328725E-02 -1.17715137E-01
  1.40794760E-01 -2.99813730E-02 -8.25426582E-02  9.82464762E-02 -1.67626182E-02
 -4.85789713E-02  5.83247669E-02  1.11954384E-03  2.27862399E-03  6.58730264E-03
  5.31806579E-03 -2.48015683E-03  5.97540324E-03  7.63470570E-04  3.88511301E-03
  1.50901758E-03  5.17734790E-04 -2.04387216E-04 -9.57302235E-04 -7.10341323E-04
  4.99216705E-04 -4.44689561E-04 -4.10583814E-05 -9.14966394E-04  1.07873601E-03
  2.24330821E-03 -6.80541135E-03  5.00384437E-03 -8.08447979E-03  1.17377081E-01
 -5.89272428E-02  6.07261762E-02  9.07533456E-02 -4.52634531E-02  4.69981836E-02
  2.75175649E-02 -1.17596969E-02  1.87561757E-02 -1.35054316E-03 -7.27740048E-03
  7.23480552E-04 -2.39492511E-03  3.90769865E-04 -4.63945912E-03 -8.91242049E-03
  6.83795787E-04 -2.76148476E-03 -4.64473639E-03 -1.23620572E-05 -1.60729080E-03
  4.46849281E-04  1.71338673E-03  2.58790527E-03  1.89133590E-03 -2.48838714E-03
 -5.11630046E-03 -1.10309374E-02  1.82870698E-02  2.65295923E-02  1.29485888E-02
 -1.49498171E-02  8.49817057E-02 -6.55953378E-02 -6.65322588E-03  6.40917004E-02
 -4.23282020E-02 -8.97771669E-03  3.35713780E-02 -3.26530537E-02  5.85152204E-03
  3.16894795E-03  2.45022439E-03  5.79142712E-04  1.35431035E-03  3.20128199E-03
  6.08020027E-03  9.57783543E-03  2.37276379E-03 -4.51082576E-03 -3.40949630E-04
  9.52684100E-04  2.06044842E-03 -6.71434728E-04  1.90347959E-04  1.58266782E-04
  3.76197744E-04  7.33179515E-03  1.57841167E-02 -2.61853872E-02 -3.65030567E-02
  1.44875606E-02  1.22311884E-03 -8.43538054E-02  6.30334746E-02 -2.04436027E-04
 -6.92154301E-02  4.15210979E-02  1.51780144E-02 -2.82924645E-02  2.83906510E-02
 -3.71948545E-03 -3.03994966E-03 -3.64854863E-03 -6.69895497E-04 -4.73925788E-03
  1.02089981E-03 -4.19727582E-03 -6.96072098E-03 -4.48140434E-03 -6.64935622E-03
  1.11124378E-03  1.49190657E-04 -5.90900724E-04 -1.67683022E-04 -1.59879627E-03
 -4.26791141E-05 -1.48989751E-03 -2.81315803E-03 -3.83745937E-03 -4.02753647E-03
 -4.06149703E-03  1.01691558E-03 -6.88181082E-04  9.92057610E-02  1.50437637E-01
  5.56446290E-02 -3.26701705E-03 -7.37483709E-03  7.24475657E-03 -9.84914621E-02
 -1.50970637E-01 -5.33142974E-02  3.03503819E-03  8.43408018E-03 -6.65996091E-03
  4.45735340E-02  6.93623746E-02  2.05050295E-02 -7.57562036E-03 -1.37214112E-03
 -4.78118081E-05  5.20898274E-02  8.20301763E-02  2.66593711E-02 -5.16341505E-06
  6.15533658E-04  6.48952577E-03 -4.18610996E-02 -6.64435512E-02 -2.39512467E-02
  4.23044766E-03 -2.88800937E-03 -1.68361727E-03 -4.48975840E-02 -7.25723560E-02
 -2.66204153E-02 -1.52570679E-03 -1.71821113E-03 -5.51928512E-03  1.81080859E-02
  2.86618369E-02  1.42537349E-02  3.18476880E-03 -2.56786452E-03  1.03015278E-03
 -7.68512790E-02 -1.15511193E-01 -4.21481245E-02  6.42474390E-03 -1.45550505E-03
  5.95623479E-03  1.48460847E-03  3.15612500E-03 -5.19899125E-03 -5.71059110E-03
  9.39211806E-03 -1.18101493E-01  9.03401654E-02 -1.57622458E-03 -8.32537062E-02
  6.92063735E-02 -5.01342786E-04 -5.95037937E-02  3.65339231E-02 -2.83698238E-03
 -1.97308330E-04 -5.83040470E-03  1.08961745E-03  1.95834857E-03  6.65018950E-03
 -1.92723661E-03  7.48910646E-04 -1.42792938E-04  3.97521614E-03  6.97650519E-03
  1.55682786E-04 -9.22381576E-04  2.89742186E-04 -1.35909545E-03 -1.19004884E-03
 -1.07816597E-03  1.18956669E-03  5.48605832E-02  8.35383240E-02  2.51746474E-02
  2.99952845E-03  1.84139569E-03 -6.04511323E-03 -2.84870980E-03 -6.12351176E-03
  9.12734905E-03  2.16062725E-02 -3.58663486E-02  1.69142622E-02 -1.83748390E-02
 -2.09747932E-02  1.45488433E-02 -1.01585218E-02 -1.55463912E-02 -5.08168836E-03
 -2.01687868E-02 -3.27842195E-03 -8.47689334E-04 -1.09268829E-03  3.38910717E-04
 -9.42787878E-04  8.76740872E-04 -8.88696087E-05 -2.40373648E-03  9.82550630E-04
 -2.31513387E-03  9.74586245E-04 -1.54918878E-03  4.39411141E-03 -8.99484913E-04
  4.18629488E-04 -1.21626341E-03 -1.64078065E-04  5.79929757E-04 -9.63522193E-03
 -2.08643510E-02  3.17740072E-02  4.74209842E-02 -2.80658931E-02 -9.50365677E-02
 -1.91546333E-02  1.00215804E-02 -7.64423507E-02 -1.62262221E-02  1.15815752E-02
 -3.70420144E-02  4.71359020E-03  4.84869864E-04 -1.71734692E-03 -2.05729739E-03
 -3.72049962E-04 -1.56451281E-03  4.74422789E-03 -5.19550676E-03 -4.80549808E-03
 -3.33770682E-03 -2.67158643E-03  3.12754631E-03 -9.24392225E-05  1.45439518E-03
  1.28035097E-03 -6.65326891E-04  1.15003368E-03  8.21784922E-04 -6.66317629E-04
  4.14556761E-03  9.14118128E-03 -1.59923172E-02 -1.56681327E-02 -3.95562978E-03
  6.02927607E-02  5.81656986E-02  3.76070013E-02  3.80962673E-02  5.20938830E-02
  3.06759394E-02  2.24034683E-02  1.77423369E-02  1.98086340E-02  3.86680829E-03
  4.11068241E-04 -3.11785639E-03  2.51504783E-03 -4.36842025E-04  8.17407926E-03
 -3.00705238E-03 -3.65789331E-03  5.37862114E-03  2.68963057E-03 -5.63296717E-04
 -1.60666934E-03 -1.31349885E-03 -3.96703208E-04  9.59975697E-06 -4.51271143E-04
 -1.04108595E-03  1.54042882E-03  3.24203959E-03 -4.09641976E-03 -1.40103771E-02
  4.18945335E-02  1.63555318E-02 -2.75983862E-02  6.27437209E-02  5.42293382E-03
 -1.06896727E-02  5.10900883E-02 -2.01979297E-02 -7.63625445E-04  7.27036459E-03
 -2.76876023E-03  1.56644836E-03 -8.54038012E-04 -7.76723472E-04  2.78178419E-04
 -6.76269534E-03  9.69408228E-03 -5.47060813E-03 -9.91986580E-04 -3.44708802E-03
  2.40664785E-05  6.43229489E-05 -5.32915916E-05 -1.34878313E-03 -2.39775769E-03
 -1.14956749E-03  1.77308387E-03  2.86813292E-03  6.28067786E-03 -9.34117105E-03
 -2.04065399E-02  2.29461858E-02 -1.05171384E-01  3.57627153E-02 -1.55075968E-01
 -7.77288843E-02  1.69598775E-02 -1.15769233E-01 -5.28211579E-02  2.86596496E-02
 -7.19819667E-02  8.91083531E-03 -1.07681793E-03 -4.00656804E-03  2.95433421E-03
  2.86170473E-03  3.91371882E-03 -5.21565353E-04 -3.78988825E-03  2.60651150E-03
  1.90342625E-03  5.52330946E-04 -1.80455781E-04 -2.29658437E-04  8.02936722E-04
  9.81088116E-05  3.19135605E-04  6.77809796E-05 -1.63425763E-03 -3.65049618E-03
  5.64752473E-03  1.21671003E-02  2.86628830E-02 -2.70433998E-02  4.69589519E-02
  1.80410110E-01 -2.12538458E-02  4.20716529E-02  1.31138151E-01 -6.00116967E-03
  1.47270594E-02  7.90552257E-02 -7.96969338E-03 -5.36300331E-03  2.88004124E-03
 -2.61363905E-05  3.09692429E-03 -4.92000647E-03 -4.27461888E-03  3.63036985E-03
 -4.00188586E-03  1.58022532E-03 -3.00245923E-04 -1.32195601E-04  1.32099004E-04
 -3.43804223E-04  1.06724878E-03 -4.81877191E-04 -6.39932662E-04  1.24366836E-02
  1.92934049E-02  7.42269740E-03  1.17556659E-03  1.19067367E-03 -7.47888518E-04
 -2.79411591E-03 -3.09979720E-03  2.91549432E-03 -2.73524709E-03  4.19931721E-04
  1.84757409E-04  1.48728800E-02  1.89687822E-02  1.42348155E-02  1.58477673E-03
  1.20791149E-04  2.00956924E-03  2.62805400E-02  4.33795561E-02  1.67061002E-02
 -2.33667832E-03  3.45697411E-03 -4.96221086E-04  9.27004508E-02  1.39519545E-01
  4.63345213E-02 -1.38788062E-03 -1.97113178E-03  9.86195627E-03 -6.50631381E-02
 -1.00851031E-01 -3.30152843E-02  2.76005370E-03 -7.73302861E-03 -4.13736228E-03
 -9.41679434E-02 -1.45431434E-01 -5.70213441E-02 -4.54782461E-03  2.10010911E-03
 -9.34585388E-03  5.92173750E-02  8.89318820E-02  3.17650250E-02  7.00550564E-03
  4.07576994E-03  4.76414463E-04  7.64336995E-02  1.13872499E-01  3.64730989E-02
 -3.20309222E-03  5.99602596E-03 -6.02241712E-03  2.36801215E-03  5.09910845E-03
 -8.77933031E-03 -1.23902773E-02  1.34852105E-03  1.87535974E-01 -1.92298642E-02
 -2.38835373E-02  1.37901543E-01 -9.05758538E-03 -1.58460622E-02  1.06236353E-01
 -1.56453118E-02 -1.99307057E-02 -2.83993541E-03  8.89600855E-03 -2.98441647E-03
 -2.87917231E-03 -2.05633578E-03 -3.90683134E-03  3.38826682E-03 -1.28182055E-03
 -2.20552739E-03 -9.51428269E-04  4.25228170E-04 -1.11268163E-04 -1.16579959E-04
 -1.32751435E-04 -1.13504983E-05  5.05749875E-05 -1.00853070E-04 -9.50295806E-02
 -1.39930421E-01 -4.02970870E-02 -6.89786374E-03  6.38968985E-04  7.76637279E-03
 -5.18714099E-03 -1.12625993E-02  1.81612730E-02  2.81122094E-02 -8.31499575E-03
  1.19083529E-01  2.25972169E-02  6.40613822E-02  9.62214197E-02  1.46891793E-02
  4.70671696E-02  4.78477290E-02 -6.66536394E-03  3.01873057E-02  5.34428735E-03
 -2.22887340E-03  6.35419518E-03  2.48304205E-03  2.14401831E-03  4.88020163E-03
 -3.77206469E-03  1.20615507E-02  1.65779720E-03  3.38714813E-03 -1.05376049E-03
 -3.38321529E-04  2.71356522E-03 -2.28177170E-03  1.47481072E-03 -6.98505462E-04
 -5.37747279E-04  1.13209777E-02  2.45724474E-02 -4.15805539E-02 -3.95470913E-02
  2.19093277E-03 -8.20783861E-02  9.13048136E-02 -6.64643078E-02 -5.21178043E-02
  6.87690834E-02 -3.61554071E-02 -5.69728040E-03  3.49448813E-02 -1.18781712E-02
  3.07135514E-03 -3.20391157E-03 -3.44755415E-03 -3.65559988E-03  2.14000637E-03
  6.71557922E-03  4.25309425E-03 -5.91579090E-03  4.79251033E-03 -1.42806291E-03
  5.27911698E-04 -6.23794727E-05 -1.09880736E-03 -9.21796096E-04 -4.13411146E-04
 -7.24550772E-04 -1.10995727E-03  5.06685760E-03  1.11896015E-02 -1.76358307E-02
 -2.15441841E-02 -2.85569868E-03  4.47585329E-02  1.78579640E-01 -3.36299852E-02
  3.30335875E-02  1.36910041E-01 -1.26955896E-02  1.63529737E-02  7.87587344E-02
 -2.79629474E-02  2.95071241E-03 -6.99763490E-03 -8.13811787E-03 -2.12334889E-03
  2.50596380E-03  2.57621209E-03 -7.29228644E-03 -4.59692393E-03  2.43271957E-03
  1.25810208E-03 -1.79068659E-04 -1.16494040E-03  7.01436731E-04  6.11934231E-04
  1.13304218E-03 -3.16952809E-04 -4.72362536E-04 -6.80222882E-03 -1.48425958E-02
  2.04751642E-02  3.86706952E-02  1.76752896E-02  3.51517812E-02 -9.52323950E-02
  1.34332138E-01  2.08022698E-02 -7.67925390E-02  1.09866248E-01  1.43597593E-02
 -4.30508960E-02  5.43273439E-02 -4.06563397E-03 -7.38298118E-03 -3.51090256E-03
 -7.37613193E-03  9.62414765E-03 -1.02904003E-02 -7.99702250E-03 -8.51659552E-03
 -1.20801747E-02  1.72637735E-02 -4.07747374E-04  7.79545891E-04  1.59995392E-03
  7.45209897E-06 -6.76955216E-04  2.74447730E-03  1.71203511E-03  1.62131125E-03
  3.62711527E-03 -4.79311281E-03 -8.94436059E-03 -5.98566293E-03 -6.53378488E-02
 -1.24343691E-01 -2.59476308E-02 -5.60440954E-02 -9.88919448E-02 -2.27605776E-02
 -2.23704740E-02 -5.18174606E-02 -1.68999513E-02  8.63815909E-05 -5.75500297E-03
 -4.91675294E-03  1.89052839E-03 -2.87397473E-03  3.23558894E-03 -9.98955428E-03
 -7.20345649E-03  1.19391644E-03  5.83989198E-04  3.65968830E-04 -1.93690903E-03
 -8.29778381E-04  1.37348825E-03 -5.69909496E-04 -1.69360357E-04 -5.15336843E-05
  6.18969770E-03  1.35038855E-02 -2.21993128E-02 -2.69533263E-02  2.25024199E-02
 -7.89277409E-02  4.61362730E-02 -4.73143087E-02 -5.97943726E-02  4.20083339E-02
 -3.52273655E-02 -2.06995391E-02  1.93317234E-02 -2.47613062E-02  4.05451781E-03
  1.78618306E-04 -1.29610477E-03  6.20018257E-04  4.13947585E-04  5.26887415E-03
  1.84174854E-03 -1.81125143E-03  5.09966180E-04 -6.16891767E-04  4.97946577E-04
  7.89361302E-04 -5.56928165E-04  2.47971460E-04 -8.52631382E-04  3.61332889E-04
 -1.34497794E-03 -2.80452441E-02 -4.42615087E-02 -2.52798527E-02  3.20225594E-03
 -3.87706967E-03  6.30460559E-04  4.78104595E-02  7.46423584E-02  3.89448792E-02
 -3.33804473E-03 -2.62013689E-03  2.62505251E-03  9.15216188E-02  1.43991621E-01
  5.99556131E-02 -2.19057598E-03 -4.13755937E-03  8.51564982E-03 -2.96275597E-02
 -4.74456540E-02 -1.97524307E-02  4.71812904E-03  5.73842112E-03  1.56559995E-03
  4.23003371E-03  4.85018056E-03  3.94375131E-03 -1.77681584E-03 -3.88670465E-03
 -8.71529007E-04  2.85728465E-02  4.79348995E-02  1.51766185E-02 -5.97925654E-03
 -3.37016171E-04 -1.97124121E-03  3.29043697E-02  4.69986656E-02  2.07059308E-02
 -1.79931382E-03  2.42446270E-03  3.17922566E-03  1.02203770E-02  1.64141656E-02
  8.63645684E-03 -9.63318381E-04  2.48310270E-03 -2.60120418E-03 -9.15647462E-02
 -1.40586428E-01 -5.91375956E-02  8.63741869E-03 -2.38394726E-03  1.86242875E-03
 -1.12479301E-02 -2.46210690E-02  3.85441862E-02  5.67962415E-02 -7.37099446E-03
 -4.99182244E-02  1.36868919E-01 -1.52351781E-01 -3.33340781E-02  9.94435061E-02
 -1.15922793E-01 -3.48910596E-02  5.47311136E-02 -5.56841182E-02  2.02302357E-03
 -4.38041458E-03  3.19944060E-03 -6.67011728E-03  6.82949971E-03  2.54010462E-03
 -3.28753489E-03  6.54802619E-03 -4.12177928E-03  3.80837326E-03 -1.27279793E-03
  5.64915565E-04 -1.01262415E-03  8.80113571E-04 -1.45601759E-05 -9.99533419E-04
  1.43935831E-04 -1.00681451E-02 -1.49133753E-02 -8.32749715E-03 -3.01582048E-03
  5.11269417E-03 -3.39220616E-03  4.70789232E-03  1.03838664E-02 -1.33439747E-02
 -2.99577531E-02 -2.13664129E-02  5.02680929E-02 -1.87031735E-01 -6.60548186E-02
  4.76975588E-02 -1.39482978E-01 -5.17474715E-02  2.48420229E-02 -1.00489617E-01
 -3.14496660E-02 -6.27374257E-03 -6.08037720E-03  9.19114576E-04 -7.03627863E-03
  7.63753407E-03 -5.24299588E-03 -1.03806134E-02 -4.97154791E-04 -6.91328631E-03
  9.02089920E-03 -3.23664058E-04 -1.94561599E-03 -2.75256852E-04  9.68212047E-04
 -1.70267106E-03  5.61027699E-04 -3.28439639E-04 -5.40711251E-03 -1.18721379E-02
  1.41366372E-02  5.30176976E-02  1.99785184E-02 -1.65634998E-01 -1.21831997E-01
 -3.56272213E-02 -1.21805470E-01 -9.68906924E-02 -2.38536799E-02 -5.46434690E-02
 -4.47377301E-02 -5.62235929E-03 -3.58727438E-03 -1.17200620E-03  5.24840328E-03
  7.67603520E-04  5.85289088E-03 -1.48876534E-03  1.80108254E-03 -3.18040854E-04
  8.00935536E-04  2.75533209E-03  5.22877480E-04  5.18365079E-06  4.27777971E-04
 -1.54786866E-03 -7.07613908E-04  1.24356344E-03 -2.14899937E-03 -1.16519996E-02
 -2.53933810E-02  4.19570882E-02  5.57566053E-02  2.08527436E-03 -1.12420493E-01
 -1.99923209E-02 -2.32077608E-02 -8.48176348E-02 -2.02177185E-02 -1.60761183E-02
 -3.08734804E-02 -9.18636963E-03 -4.79287232E-03 -2.97327550E-05 -3.44351422E-03
  2.30687154E-03 -1.75347541E-04  2.84340857E-03  7.85959951E-04 -1.01853637E-03
  2.07372937E-03  1.86599251E-05  5.77358807E-03  2.66888474E-04 -1.78232594E-04
  7.60313430E-04  5.64729311E-04 -4.42850291E-04  2.58213867E-05 -9.67528642E-04
  3.07064753E-04  6.79933218E-04 -3.69989588E-03  7.57151655E-03 -2.18756612E-03
  7.17066765E-02 -7.05412209E-02  2.23041578E-02  5.82663520E-02 -5.42388415E-02
  1.09957941E-02  3.45834681E-02 -1.33186752E-02  1.91902940E-03  1.40838733E-03
 -7.28108441E-03  3.88692933E-03  5.31384838E-03  2.11330014E-03  4.04957474E-03
 -1.13652817E-02  7.57837928E-03  8.60640646E-03 -1.19028753E-03  1.21694073E-04
  5.20046395E-04 -1.97654214E-03 -1.58516138E-03  1.01332167E-03 -2.09924894E-03
 -1.80984808E-03 -2.72964502E-03 -5.94034671E-03  6.66674388E-03  2.46990303E-02
  1.42181192E-02 -3.37919686E-02  5.38029388E-02  5.80975431E-02 -2.72659382E-02
  4.23116878E-02  4.90531533E-02 -1.48116971E-02  3.55114176E-02  1.79424324E-02
 -2.22125333E-03  2.91333624E-04  2.37719282E-03 -2.29419128E-03  5.79359198E-03
 -5.43494940E-03  4.35375822E-04  2.37356036E-03 -9.43027015E-03  7.79746929E-03
 -6.99572745E-04  4.77091898E-04  8.35408351E-04 -1.60342739E-03  7.42303187E-04
  8.13417097E-04 -1.96950410E-03  2.66877181E-03  5.74267926E-03 -1.16654878E-02
 -1.32347619E-03 -1.10041481E-03  1.59545678E-04  2.11630015E-01  4.39516154E-02
 -3.25984222E-03  1.71977441E-01  3.54198122E-02  4.85132295E-03  7.34537671E-02
  2.99035638E-02 -2.91491684E-03 -1.36904439E-03  5.77590996E-03 -5.83591007E-03
  8.95203934E-03 -1.69511606E-03 -4.09931963E-03  6.56576356E-03 -1.00939108E-02
  7.47863935E-03  7.70177294E-04 -3.06766634E-04  2.41239451E-04 -6.29208871E-04
  1.60057079E-03 -1.50355168E-03  1.37093300E-03  9.71407141E-02  1.50671152E-01
  6.78697760E-02  6.59294907E-03  7.98114988E-03 -4.47884673E-04 -4.49710587E-02
 -7.39695152E-02 -3.27777778E-02 -4.74900461E-03  1.38519063E-03 -6.25314790E-03
 -2.89699105E-03 -1.84760634E-03 -2.62617223E-03 -3.18627898E-03 -8.75379237E-04
 -1.22744584E-03 -4.25922990E-02 -6.65958664E-02 -3.99748821E-02  1.59862237E-03
 -1.90659171E-03  3.18875652E-03 -2.37690316E-02 -3.58341790E-02 -2.83339059E-02
 -1.57426658E-03  2.21043713E-03 -1.31317335E-03 -3.10600713E-02 -4.85491414E-02
 -2.10886617E-02  8.77935477E-04 -2.87630805E-03  2.38435250E-03 -2.59089942E-02
 -4.05388130E-02 -1.51442772E-02 -1.03271808E-03  7.70300666E-03 -1.96818837E-03
 -1.00740846E-02 -1.65183622E-02 -4.99187112E-03 -1.90017493E-03  7.13358072E-03
  3.06523188E-03 -4.28208075E-02 -6.67635420E-02 -2.64911696E-02  2.05255485E-03
 -4.19535816E-04  5.61163297E-03  7.82207595E-03  1.70833636E-02 -3.02355016E-02
 -2.16658943E-02 -1.76397637E-03 -7.08732056E-02  7.56592492E-02  9.55006372E-02
 -4.70945727E-02  6.08952883E-02  7.18418838E-02 -5.20066115E-02  3.80876123E-02
  3.58066366E-02 -4.02206005E-03 -9.34346226E-03 -3.12769682E-04  9.58364301E-06
  2.55812549E-03 -6.68445167E-03 -6.57295852E-03  8.26028278E-05 -2.86482045E-03
  2.44176416E-03  1.88016729E-03  1.40519086E-03 -3.54424413E-04  1.13600689E-03
 -1.38708425E-04  4.46551515E-05  1.12807427E-03  6.28865877E-02  9.72276574E-02
  3.77733128E-02  5.41623895E-03  2.26159323E-03 -2.54691597E-03 -1.27395962E-03
 -2.61315941E-03  6.34431509E-03  6.64821478E-03 -3.37776878E-02  9.99631489E-04
 -1.09721908E-01  5.82202719E-02  5.55172788E-03 -7.98549989E-02  5.37595620E-02
 -6.40645348E-03 -7.20797495E-02  2.29888378E-02  1.02267582E-03  4.14373466E-03
  3.49857948E-03 -5.02078395E-03  8.60995662E-03  6.29624477E-03  1.03624129E-02
  3.94274805E-03 -2.70471820E-03  1.79027319E-02 -1.25338201E-03 -1.89026532E-04
  2.17462754E-03 -5.22120072E-07  3.36544395E-04 -2.16528068E-03  1.31366811E-03
 -5.26725586E-03 -1.12644300E-02  1.78107524E-02  3.69917125E-02 -3.05837405E-03
  2.73246105E-02  5.95635957E-02  7.27905650E-02  1.92129885E-02  4.80165873E-02
  6.05994378E-02  3.33246705E-03  1.95746528E-02  3.13600726E-02  6.50843814E-03
  3.43367235E-03 -4.82528031E-03  3.35904741E-04 -4.47698846E-03  1.10532894E-02
  5.60548708E-03 -6.98984685E-03  5.81128082E-04 -5.49817545E-03  4.03624877E-04
  1.42916689E-03 -2.45513289E-03 -8.47260421E-04 -1.16005389E-03 -2.20607506E-03
 -1.06210501E-03  7.14575949E-04  1.60407045E-03 -3.77833008E-03 -1.66023106E-03
 -7.30296119E-03  8.45636335E-02 -1.59674722E-01 -1.25842080E-01  6.33057799E-02
 -1.32327562E-01 -1.06230597E-01  3.72405345E-02 -6.76294225E-02 -4.07297433E-02
  1.27230024E-03  7.64837274E-03  1.62632236E-03 -3.82854539E-03  6.05916168E-03
  2.85571459E-03  5.55308495E-03 -2.32969069E-05 -1.31986891E-03  1.01310043E-02
  4.03250349E-04 -5.37068613E-04 -3.02537692E-04 -5.65404439E-04 -2.89956604E-04
  1.17271628E-03 -1.64031266E-03 -2.29702662E-03 -4.91530898E-03  1.02097460E-02
 -3.02431956E-03 -2.89801853E-03 -1.80659597E-01 -5.31411619E-02  8.02340477E-02
 -1.32322425E-01 -4.74070719E-02  6.57040339E-02 -5.01026184E-02 -1.01297564E-02
  2.09641246E-02 -1.81276268E-03  3.98478657E-03 -3.67556460E-03 -8.43926881E-03
 -1.94447683E-03 -4.34428800E-03  1.95762450E-04 -5.14057395E-04 -1.38035045E-02
 -2.56291835E-03 -9.55091658E-04  2.02517283E-03  4.06319198E-05  1.47643848E-03
  1.90892648E-03 -1.04046397E-03  1.15786739E-03  7.87991479E-04  1.58159338E-03
 -4.74968862E-03  1.75752301E-03  1.91176046E-02  3.45824152E-02  1.83113675E-01
 -2.08795129E-03  3.78492117E-02  1.39935127E-01  2.95639714E-03 -6.75106934E-03
  9.37602397E-02 -3.46854687E-03  4.15352809E-03  2.42746614E-03  2.03373389E-03
 -1.18170279E-03  9.88408496E-03  1.85044901E-04  3.90212776E-03 -1.35732946E-03
 -9.70447528E-04  1.37224385E-02 -2.95485979E-04 -6.41620530E-04  1.11034964E-04
  2.26347892E-04  1.55629808E-03 -5.22612581E-05  1.06447364E-04  1.18627199E-02
  2.59909691E-02 -4.34347522E-02 -4.87293797E-02 -1.31674771E-02 -1.01894803E-01
 -1.44323533E-04 -1.09836915E-01 -7.99189382E-02 -2.82030218E-03 -7.86956619E-02
 -3.53636080E-02  1.03422061E-03 -6.11727893E-02  6.98812237E-03  1.78016400E-03
 -1.14388671E-04 -3.44318221E-04  2.36531512E-04  3.33341074E-03  2.68390856E-03
  1.07734805E-04 -2.05763891E-03  6.65778448E-04 -8.16496832E-05  1.13080305E-03
  6.81682407E-04 -3.95496331E-04  8.49148495E-05  1.53652584E-04  4.67820568E-04
  6.25607748E-02  9.85485438E-02  4.26878348E-02  2.06255764E-03  5.73200388E-03
  2.79247610E-03  1.22952227E-02  1.86114555E-02  2.10007231E-02 -9.15885001E-04
  1.12343243E-03  2.50968521E-03 -5.38945115E-03 -9.42640035E-03  7.32575810E-04
  3.32708637E-03 -5.63388668E-03 -6.06161851E-03  1.74014731E-02  2.66499510E-02
  7.04777217E-03  6.93373580E-04 -4.83356835E-03 -6.31807208E-03  2.26210937E-02
  3.39575920E-02  1.40042324E-02  2.29351690E-03  6.00384391E-03  2.88541917E-03
 -7.91919869E-02 -1.24027082E-01 -5.30033672E-02  9.03194121E-03 -3.12952743E-03
  1.28879466E-03  6.38175507E-02  1.00741801E-01  4.36816243E-02 -1.35282645E-03
 -7.02463064E-04  6.08669840E-03 -1.95104633E-03 -4.01259207E-03  2.00292572E-03
 -3.50210233E-03  9.73231176E-05 -4.20573240E-03 -1.93825171E-02 -2.82194746E-02
 -1.27717308E-02  3.61130795E-03  8.42594718E-04 -1.85227189E-03 -5.86536581E-03
 -1.28616146E-02  1.88386707E-02  3.38395245E-02  3.68802158E-02  4.83933783E-02
  7.74324818E-02 -9.24895103E-02  3.48086441E-02  6.65357509E-02 -6.65700371E-02
  1.13726168E-02  4.01358897E-02 -4.24578679E-02 -2.08854512E-03  1.17717081E-03
 -1.21061643E-04 -7.85768565E-03  2.02487265E-03 -6.99556671E-03 -1.09368289E-03
  7.15219810E-04 -9.48967261E-03 -2.46961641E-04  1.03715508E-03  5.44196884E-04
 -3.35309210E-04  1.61680937E-03 -3.09513796E-04  8.92442320E-04 -1.35328584E-03
 -4.80877852E-02 -7.78391957E-02 -4.23780091E-02 -4.06097703E-03  3.47861371E-03
  2.09709656E-03  5.35775246E-03  1.17365406E-02 -1.57194478E-02 -3.71605459E-02
  6.12436780E-03 -2.05065660E-01 -5.57125635E-02  1.19608465E-01 -1.73135623E-01
 -3.78650548E-02  9.92352780E-02 -9.56177450E-02 -3.05440813E-02  4.85264585E-02
 -5.10460488E-05  9.67709102E-03  3.35675660E-03 -1.04526801E-02 -2.78972710E-03
  2.32696872E-03  1.34898921E-02  4.38905539E-03 -1.45657845E-02 -1.15049078E-02
 -1.57132932E-03  1.30114969E-03  6.44339336E-04  8.87134887E-04  1.78119944E-03
  5.19167505E-04 -2.20587228E-03  3.11390343E-03  6.77791124E-03 -1.14816707E-02
 -1.78474803E-02  3.51754775E-02 -5.12259518E-02 -4.29222058E-02 -8.91257195E-02
 -2.81835445E-02 -3.46984822E-02 -6.70193924E-02 -9.80088772E-03 -2.87387717E-02
 -3.27853419E-02 -1.93910151E-03 -2.25510091E-03  1.26407001E-03 -3.70848040E-03
  2.01462912E-03 -5.67160826E-04 -1.60189150E-03 -1.42715127E-03 -4.37788096E-03
 -2.67188599E-03 -4.01931877E-04 -1.10135953E-03  8.89214909E-04 -4.54528773E-04
 -8.32158826E-04  7.64619524E-04  6.89137072E-04  1.39773743E-03  2.94675409E-03
 -7.18814231E-03  6.42582177E-03  1.93120903E-02 -8.85862544E-02  2.32571396E-02
 -2.37986542E-02 -6.54423951E-02  1.42483151E-02 -1.58463091E-02 -5.28119541E-02
  1.64839395E-02 -8.45174260E-03  2.32725426E-03 -7.98555253E-03  2.17640440E-03
 -1.26784735E-03 -1.30806621E-03  6.56687750E-03 -7.57726772E-03  2.69317863E-03
 -2.66584581E-03 -7.48126035E-03 -4.02740170E-04 -1.20218359E-03 -1.04362146E-03
  2.04289284E-03  1.33057609E-03 -1.70542552E-03  1.17874786E-03 -9.18539217E-03
 -2.00040931E-02  3.07319825E-02  6.19658804E-02 -5.74316990E-02  8.34841513E-02
 -9.35960889E-02  2.00644230E-02  5.80068348E-02 -7.45708452E-02  1.06892676E-02
  1.52892877E-02 -1.37860862E-02  2.45371854E-02 -5.28223800E-05 -3.55989659E-03
 -5.41268022E-04 -1.48556909E-03  3.62443067E-03 -1.11074499E-03  1.30725963E-03
 -2.37080763E-03 -3.71048876E-03  3.90732515E-03 -3.94249864E-04  1.79832404E-06
  1.52515074E-03 -2.54265219E-03 -9.29492463E-04 -1.81669414E-04 -4.71598271E-04
  1.24160263E-02  2.72122495E-02 -4.35046767E-02 -6.25488616E-02 -1.71388369E-02
  2.30859561E-01 -1.97909111E-02 -1.09592497E-01  1.80037647E-01 -1.15042643E-02
 -8.74737741E-02  9.49910994E-02 -1.49917363E-02 -4.87882390E-02  1.77395138E-03
  5.46446343E-03  9.84216370E-04 -8.35005857E-03 -7.18590010E-03  4.87198712E-03
  3.87370823E-04  1.73171442E-03 -8.47660159E-03 -6.09691769E-03  9.43731087E-04
 -8.79069601E-06 -9.12431974E-06 -1.39144138E-03 -7.29598445E-04  1.01404227E-03
 -1.65319335E-04 -4.99350906E-03 -1.09568267E-02  1.61949794E-02  3.40688234E-02
 -2.90491162E-02  1.13553542E-01  1.27095494E-02 -1.02737771E-02  8.71314574E-02
  1.44079002E-02 -2.38987544E-03  4.24584066E-02  8.77538741E-03 -1.45298793E-02
 -1.06321997E-03  5.31483774E-03 -2.14652895E-03 -6.78206117E-03  2.09485974E-04
 -3.33684094E-03  3.97845175E-03 -5.13430046E-03 -1.24220424E-02  5.42846166E-03
 -1.07966285E-03  5.28902345E-04 -7.54101973E-04 -8.15233350E-05 -1.42839600E-03
 -1.69572707E-03  1.71306061E-03  5.55354513E-02  8.87111565E-02  3.86178407E-02
 -4.60360534E-03  6.52615141E-03  5.11882947E-03  8.62096281E-03  1.24334861E-02
  6.47771060E-03 -1.46501882E-03 -2.59667346E-03 -2.24311430E-03  5.20051631E-03
  8.51406458E-03  3.06826078E-03 -2.71255420E-03 -4.60930716E-04 -1.11329623E-03
 -5.58574160E-02 -8.89613379E-02 -3.86370820E-02  3.84229756E-03 -1.88972612E-03
  4.20372662E-03  3.13550705E-02  4.56440108E-02  2.55925196E-02  8.88322246E-03
 -1.22862686E-03  6.48164759E-04  7.01232905E-02  1.11034176E-01  5.62413509E-02
  1.23400561E-03  8.19480534E-03 -5.24879046E-03  1.04375812E-04  3.28447867E-03
 -1.49745020E-03  3.83332709E-03  9.20542333E-04 -2.87249877E-04 -5.92958273E-02
 -9.16326570E-02 -4.70254331E-02 -3.41959780E-03 -2.05277503E-03  3.77924241E-03
  7.44921915E-03  9.22941337E-03 -6.59311657E-03  1.41798190E-03  1.31426628E-03
 -2.69538947E-03 -4.68101139E-03 -1.02723044E-02  1.48371504E-02  3.26411441E-02
  1.98729487E-02  6.66865169E-02  2.01646077E-02 -8.80364954E-02  4.86050823E-02
  1.59702931E-02 -6.87523295E-02  5.61142967E-02  4.50077616E-03 -3.90483557E-02
 -2.49331931E-03  7.53530970E-03 -1.33728865E-03 -3.23788994E-03  4.80976165E-03
 -5.55065155E-03  8.15788991E-03 -1.59736298E-04 -1.55218817E-03  7.96073011E-03
  1.48325422E-03 -1.88507181E-03  5.81654339E-04 -1.18788687E-04 -1.96567325E-03
 -2.22627439E-04  1.54407283E-05 -6.33087195E-02 -9.66670735E-02 -4.31675624E-02
 -5.08725284E-03  1.70408998E-04  2.16467581E-03  3.65700762E-03  7.83148936E-03
 -1.03962212E-02 -3.69242180E-02  3.80340764E-02  7.55446032E-02 -5.06360951E-02
  1.95387799E-01  6.23978402E-02 -4.77854275E-02  1.64589066E-01  4.08368047E-02
  1.30491595E-02  9.21942540E-02  1.18392882E-02 -1.66741865E-04  3.17643286E-03
 -3.12145755E-03  4.31237921E-03  2.21796377E-02 -2.65378765E-03  7.88361064E-04
 -3.75344023E-03  3.49280041E-03  8.01009135E-04  5.32687864E-04  1.70202239E-03
 -1.54206597E-04 -3.19080751E-04 -9.27109254E-04 -1.27075602E-03 -1.44039109E-03
 -3.24929082E-03  6.60185787E-03 -4.10677146E-03  1.16893312E-02  2.67377398E-02
 -7.53632764E-02  3.41607106E-02  8.93635216E-03 -4.97063162E-02  1.15883488E-02
  1.52406026E-02 -3.12578366E-02  1.53793359E-02 -2.39513636E-03  4.36483798E-03
  4.27601826E-03  6.49051491E-03 -2.62053672E-04 -2.54163330E-03  3.80426605E-03
  7.55832371E-03  8.64074250E-03  5.89525973E-03 -3.13122459E-04 -6.59560227E-04
 -3.59782439E-04 -3.38181650E-04 -9.95637955E-04  5.16079878E-04 -1.33112083E-03
 -1.18729234E-03 -2.59029921E-03  4.70497420E-03  7.50822303E-03  8.26598780E-03
 -9.48254792E-04  1.08600655E-02  1.47461403E-01 -9.35598665E-04  1.75812495E-02
  1.07094304E-01  4.73768434E-03  3.14981214E-03  6.15315637E-02 -5.68602907E-04
  2.56800229E-03  2.71073064E-03  7.44637071E-03 -6.56936579E-03  1.38749422E-03
  3.27920853E-03  3.69494851E-03  3.67119745E-03 -6.21972028E-03 -9.35197363E-04
  3.98519579E-04 -1.47039252E-03  4.98555732E-05 -4.96094343E-04 -6.82274800E-04
  6.30837334E-04 -3.87263461E-03 -8.36155720E-03  1.49986512E-02  2.40587936E-02
 -1.41176885E-02  3.71505364E-02  7.04608671E-02 -1.16736746E-01  3.01474021E-02
  5.72818229E-02 -1.01591190E-01  1.78843445E-02  1.73160062E-02 -2.50025171E-02
 -2.59999433E-03  2.51756517E-03  4.50992213E-03  7.17150882E-03 -1.82582135E-03
 -4.46237434E-03  4.95334031E-03  1.05096133E-02  1.25391360E-02  6.83436138E-05
  1.34273132E-03 -9.85901721E-04  2.13396367E-03  6.26661018E-04 -4.38922865E-04
  1.54014358E-03 -8.11812995E-04  3.32185831E-03  7.33288046E-03 -9.36398847E-03
 -2.82029331E-02 -2.21609284E-02 -2.63390231E-02  7.41926799E-03 -1.33316607E-01
 -1.68948693E-02 -3.93734343E-03 -9.66249501E-02 -1.02183319E-02 -2.54661476E-03
 -6.92877709E-02  1.09367229E-02 -6.64840473E-04 -2.90318532E-03 -8.66954492E-04
 -8.74183599E-04  1.01386250E-02 -4.48881176E-03 -7.79803856E-04 -2.49611252E-03
 -6.41131364E-03  1.02738513E-04 -1.32776538E-03  4.53463914E-04  4.81366983E-04
  4.96458116E-04  2.02967025E-03  1.81344665E-04  4.80947480E-03  1.05655375E-02
 -1.52585955E-02 -3.89405413E-02 -1.52067522E-02 -6.47592075E-02  1.25189131E-01
 -7.46603389E-02 -5.52802560E-02  9.87199328E-02 -5.13168060E-02 -2.34055696E-02
  5.38776449E-02 -3.94347960E-02  7.07545972E-03  3.43542041E-03 -2.74994085E-04
  3.18524365E-04  5.70073293E-03  7.22258249E-03  6.44145998E-03 -3.48547685E-03
  5.79312296E-03  4.77187995E-03 -6.19361491E-04  9.93015397E-04 -4.93448911E-04
  5.88481111E-05 -5.08162689E-04  6.63004719E-04  1.52915939E-03 -2.24365120E-03
  1.15987885E-03  1.00153509E-02  3.10189914E-03 -1.70214121E-03  7.86364399E-03
 -5.00355372E-02 -8.17118136E-02 -4.88302506E-02  1.07056474E-03  2.50642374E-03
 -3.95381991E-03 -5.70659552E-02 -9.33819309E-02 -5.42464927E-02  2.09763615E-03
  6.42761247E-03 -4.31650199E-04  5.34378941E-02  8.79297176E-02  4.48172985E-02
 -5.93059763E-03  3.17797703E-03 -2.70399835E-05  8.32808659E-02  1.37506618E-01
  7.58044007E-02  4.76533906E-04 -2.65061273E-03  7.57769674E-03 -2.78429812E-02
 -4.92324293E-02 -2.49763558E-02  1.53026630E-03 -3.48291367E-03 -3.85446422E-03
  5.63113868E-02  8.95335069E-02  5.40897853E-02 -5.13958228E-04  4.45948767E-03
  5.28331584E-03 -1.02299359E-02 -1.78239496E-02 -4.14173912E-03 -3.30626726E-03
  4.05675644E-03 -1.28715821E-03 -3.54246596E-02 -5.63331039E-02 -3.23695626E-02
  5.36628784E-05 -8.50724394E-03 -2.00096709E-03 -3.82292772E-03 -8.41214082E-03
  1.44020818E-02  1.51043618E-02 -2.69085778E-02 -1.12098240E-01 -1.54080715E-01
 -1.16849985E-01 -8.45141521E-02 -1.25752326E-01 -9.35230370E-02 -4.70799177E-02
 -6.81353232E-02 -3.94857636E-02  5.96426579E-03 -5.42869463E-04  7.43131889E-03
  1.24256343E-03  9.36802009E-04  1.77325331E-03 -2.31677663E-03  3.71097398E-03
 -1.58843187E-03  2.47737700E-03 -5.99990810E-04  8.07622622E-05 -7.18879164E-04
  4.66801940E-04 -2.14897278E-05 -2.57477707E-04  5.69439327E-04  1.25312037E-02
  2.15361430E-02  1.11812154E-02 -2.36347733E-03 -6.37735481E-03 -5.22753551E-03
 -1.48132469E-02 -3.25544403E-02  5.26099775E-02  1.12854765E-01 -7.99467389E-02
 -2.24359874E-02  7.37550173E-02  4.42771237E-02 -2.04861934E-02  6.38668433E-02
  4.06464419E-02 -2.91160154E-02 -2.49443102E-02  2.29123246E-02  3.54254285E-03
  1.47731925E-03 -3.27471724E-03  4.27828597E-03 -3.96530354E-03  7.29870417E-03
  1.71959702E-03 -7.89354522E-03  7.22579462E-03 -6.42279684E-03  1.65285848E-03
 -5.47926260E-06  1.51216692E-04  5.28371785E-04 -4.82091432E-04  2.19117373E-03
  1.55789400E-03 -1.86992447E-03 -3.86663027E-03 -5.55166160E-03  8.76937358E-02
 -1.59394724E-01 -2.02031393E-01  1.12549259E-01  1.51913653E-01 -1.59651546E-01
  9.40036493E-02  1.48743303E-01 -1.38383602E-01  1.28544903E-01  1.41261944E-01
  3.28173126E-03  2.32734038E-03  8.60194912E-03  1.67115926E-04  9.05430367E-03
  4.61694444E-03  1.38062439E-02  6.29187353E-03  5.38896827E-04  1.01664972E-02
  1.89375141E-03  2.23948179E-03 -1.02645112E-03  1.63460185E-03  2.67010352E-03
  2.37642899E-03  5.76330027E-04 -5.70519273E-03 -1.25756054E-02  1.80460053E-02
  5.01596241E-02  2.08485953E-02 -6.43679893E-02 -1.31731372E-02 -2.22298867E-02
 -5.52781407E-02 -1.29548952E-02 -1.60642731E-02 -3.84770103E-02  1.43196610E-02
  1.07298996E-02  2.94393115E-03 -3.75148956E-03  7.26614363E-03 -7.73901179E-03
  1.44204956E-03  7.44116898E-03 -5.34246395E-03  1.52554950E-02 -1.59615387E-02
 -4.93953942E-04  4.55301944E-04 -2.20194862E-03  6.36336295E-04  4.16343207E-04
 -2.34557759E-03  2.59186675E-03  4.55803159E-04 -6.59851957E-03 -1.43233398E-02
  2.32176022E-02  3.79348907E-02  4.52605729E-02  1.00028516E-01  1.89411599E-01
  1.72793966E-01  9.20851827E-02  1.71014988E-01  1.60537831E-01  3.10481938E-02
  1.66257629E-01  1.07764503E-01 -8.15147497E-03 -7.82815125E-03  6.85550749E-03
  3.24980507E-03 -5.32671232E-03 -1.63464076E-02 -1.49716655E-02  5.94438559E-03
  5.86366815E-03 -1.14168101E-02  2.44140313E-03  3.71131766E-03 -1.94917694E-03
  1.62093651E-03 -4.48132313E-04  5.89722884E-05  1.50299219E-03 -1.08734336E-02
 -2.38023995E-02  4.08693974E-02  5.83625939E-02  1.77595951E-01  2.41386062E-02
  6.91400617E-02  4.27838857E-02  1.64977691E-02  5.98619674E-02  3.97481942E-02
  3.92066000E-03  7.41477245E-02  3.08556939E-02  2.48183323E-04  2.52880829E-04
  6.12228219E-04  4.47749575E-04  2.83045092E-03  5.83605450E-03 -1.78783095E-03
 -1.00973651E-03  1.81794254E-03 -9.66717016E-05  3.46617996E-05 -5.43181395E-04
  2.91548518E-04 -7.10403460E-05 -1.11517890E-06 -1.38153302E-03 -2.01868529E-04
 -7.82969722E-03 -1.72811167E-02  2.91131673E-02  4.59753662E-02  2.25669935E-01
  8.21637327E-02  7.60156229E-03 -1.98189633E-02  6.25597287E-02  7.95367522E-03
 -6.93897368E-03  1.03371063E-01  3.70596049E-02 -1.64615376E-02  2.32305377E-03
  4.90060042E-03  2.16792401E-03 -7.58329833E-03 -7.77096621E-03  6.52761940E-03
  9.54859185E-04  4.93293334E-03 -1.15039229E-02 -1.32261153E-02 -1.08972233E-03
  9.93332398E-04  6.12796078E-04 -1.77044352E-03 -6.31840056E-04 -6.10764538E-05
 -3.40277263E-03 -3.66264436E-02 -6.11770924E-02 -8.44473001E-02 -2.32310584E-03
 -1.17397419E-03  2.29753702E-03 -3.46382438E-02 -5.86301796E-02 -2.32356920E-02
 -7.08750746E-03  8.94569592E-03  4.55053893E-03 -4.29484595E-03 -5.28413973E-03
 -1.62540187E-02 -1.38989343E-03 -4.09591562E-04 -9.09492296E-05 -4.43980002E-02
 -7.35487506E-02 -7.48933762E-02  2.82956469E-04 -1.07259917E-03  2.96226531E-03
 -5.68812509E-03 -1.66477808E-02 -3.73786663E-02  1.20862781E-03  2.58189173E-03
  5.00313498E-04 -1.41320129E-02 -2.28444169E-02 -2.88245877E-02  2.09587421E-03
  1.85992221E-03  1.87707908E-03  1.64595677E-02  2.50334562E-02 -2.92768283E-04
  2.58675137E-03  1.18147605E-04  1.29354368E-03 -5.79583353E-02 -1.03246298E-01
 -8.63578489E-02 -2.51247237E-03  5.72042963E-04  3.44214148E-03  1.53164181E-03
  1.39127299E-03 -4.56356719E-03 -1.32792006E-03 -2.83144794E-03 -1.14132459E-03
  8.01825843E-03  1.75651405E-02 -3.10809642E-02 -3.45582420E-02  7.26007957E-02
 -2.29837760E-02 -1.02632824E-01 -1.98891363E-02 -2.08450164E-02 -8.13739763E-02
 -1.68684559E-02  2.31593998E-03 -3.68212344E-02 -4.04603306E-02  1.12048464E-03
  4.27053226E-03  7.79233397E-03  1.10928785E-03  1.03776317E-06 -3.93947196E-03
  3.25967968E-03  9.60477717E-03  1.17493786E-04 -8.16774139E-05 -1.23494969E-03
 -7.99285350E-04 -2.58366372E-03 -2.64012449E-03  1.17724350E-03 -3.67449710E-04
 -2.22583948E-04 -1.31664746E-02 -2.54974509E-02 -1.00932798E-02 -1.90105828E-03
 -2.29919955E-03 -1.47703928E-05  6.99300519E-03  1.54976391E-02 -2.87153896E-02
 -3.92193535E-02 -3.27887543E-01 -5.33391944E-02  2.18595643E-02 -6.01139512E-02
 -6.04024009E-02  3.82120347E-03 -6.67648083E-02 -6.81636507E-02  1.07298536E-01
 -2.25357410E-01  1.33739047E-03  2.33021693E-03  4.39206431E-03  6.65322423E-04
  1.29646310E-03 -1.64674156E-03  7.39697214E-04  4.35074504E-03  2.96810795E-03
  3.37723314E-04 -7.64143089E-04  1.36492722E-04 -3.72799913E-04 -1.37643552E-03
  5.72728078E-04 -6.20400127E-04  7.37122817E-04 -1.74128083E-02 -3.82877037E-02
  6.82149124E-02  9.76151373E-02 -5.69246320E-01 -1.33383025E-01  1.15199622E-01
  1.94690653E-01 -1.50918826E-01  1.14403157E-01  1.58371953E-01 -4.34804181E-01
  3.81514627E-01  1.36574847E-01 -5.03490106E-03 -4.42721511E-03 -5.07160849E-03
  5.62595904E-05 -1.06614491E-02 -1.18802122E-02 -9.70844941E-03 -1.02342312E-02
 -6.20876668E-03 -1.14413565E-02 -4.67937408E-05 -1.59982608E-03 -9.37830529E-04
 -1.96531912E-03  6.03787907E-04 -9.61172760E-04 -1.46723143E-03 -2.01907244E-02
 -4.47324090E-02  8.61802851E-02  5.97082471E-02  3.97342867E-01 -7.96646167E-02
  4.78050858E-02  5.93914972E-02 -8.37231556E-02  2.46977316E-02  4.24952078E-02
 -4.29252736E-02  2.82558272E-03 -1.32577125E-02 -2.47035967E-03 -3.11739471E-03
 -7.10579886E-03  5.30182864E-03  1.76464206E-03 -1.26360228E-02 -3.92260495E-03
 -6.93541372E-06  8.57442685E-03  1.48835681E-02 -9.42567436E-04  1.37262012E-03
 -9.31821862E-04  1.44167702E-03  1.82699201E-03 -1.99867445E-03 -5.42422616E-04
  1.84479090E-02  4.00007855E-02 -5.60934649E-02 -2.32766712E-01  9.04564994E-01
 -2.53289818E-02 -1.78513572E-01 -1.90705496E-01 -4.33416564E-02 -1.41515059E-01
 -1.78748021E-01 -2.83524502E-01 -4.00570609E-01 -5.23177485E-01 -1.03155698E-02
 -7.96558755E-03 -4.38782728E-04  6.50118672E-03 -7.06711657E-03 -2.16183485E-02
 -6.06518612E-03  1.51549909E-03  7.74679978E-03 -1.60967840E-02  1.87777026E-03
  2.75323030E-03  8.29745912E-04 -1.76717902E-03  9.37807520E-04 -4.76218551E-04
  1.14940040E-03  9.47466524E-03  2.07474737E-02 -3.09736216E-02 -6.85068558E-02
 -4.61611645E-01 -2.00370151E-02 -5.32017454E-02 -3.94903978E-02 -1.17511701E-02
 -7.00451474E-02 -5.64597824E-02 -6.19934365E-02 -1.98909471E-01 -1.03428722E-01
  1.73896289E-03  1.21995017E-03  5.18046734E-03 -2.93631875E-03 -2.86700229E-03
  5.15763036E-03  2.79399419E-03  3.94615338E-03 -1.23775909E-03 -6.52882893E-03
  8.02910756E-05  1.90448640E-04  1.81947216E-03 -9.46252817E-04 -1.72973506E-03
 -7.38162869E-04 -9.99014237E-04  1.28503789E-02  2.82176862E-02 -5.04441143E-02
 -5.93550184E-02 -1.61220256E-01 -2.47798565E-02 -7.68998506E-02 -2.98087157E-02
 -4.42182917E-02 -6.36361843E-02 -3.26298693E-02 -5.50701246E-02 -1.00604587E-01
  5.53311440E-02  4.09926559E-03  6.37523512E-03  6.17798223E-03 -5.28166046E-03
 -6.43736314E-03  1.20210555E-02  1.30055193E-03  1.86146780E-02 -1.31277803E-02
 -9.38068309E-03 -1.84643737E-03  6.88461550E-04  1.53454486E-03 -1.12178667E-03
  1.80566178E-03  8.88133542E-04 -2.39141284E-03 -2.02422581E-03 -5.85353043E-03
  1.34592017E-01 -4.09989866E-03 -1.21303680E-03 -6.31776221E-03 -9.18446271E-03
 -1.58048271E-02 -3.80209370E-02 -9.33296194E-03  9.26425407E-03  9.20883482E-03
  1.45826780E-02  4.00868571E-02 -9.66868330E-02 -2.53378149E-03 -2.03544416E-03
  5.36268950E-03 -2.82252915E-04  2.09450886E-02 -1.03643703E-01 -6.26125653E-03
  1.16830817E-03 -1.58922787E-04  8.63856577E-03  1.17570507E-02  9.01423191E-02
 -1.65866685E-03 -6.06431356E-03 -2.99747064E-03  1.30537418E-02  1.99914623E-02
  1.07519124E-01 -9.89287209E-04 -4.82008770E-03 -3.47583114E-03  2.58770736E-02
  3.96651034E-02  2.31838873E-01 -4.13069473E-03 -6.30552920E-03 -3.83821017E-03
 -3.34711241E-02 -8.27755947E-02 -1.11297116E-01 -3.17517738E-03 -1.28470819E-03
  4.66148289E-04  1.74899773E-02  3.21694237E-02  9.45965388E-03 -1.17218837E-03
  4.60729671E-04 -1.95171455E-03 -6.00225255E-03 -1.34370769E-02  2.88062051E-02
 -1.95421938E-02  2.93452395E-02  1.01963943E-02  1.16070473E-02 -1.00881065E-02
 -2.71304401E-03  7.09285922E-04 -2.07522290E-02  2.62805895E-02 -1.38432795E-01
 -8.92196204E-02 -3.48269443E-04 -2.91522231E-03 -9.02972683E-03  4.53935760E-03
 -2.48365570E-03  1.25018258E-02 -1.87453979E-03 -1.83462923E-02  9.08005464E-04
 -2.70567856E-03  7.93364127E-04  5.79003250E-04  2.36183460E-03  1.02819548E-03
 -1.37120022E-03  8.64244315E-04  2.73825727E-04  1.25522063E-02  3.20710039E-02
  7.85626841E-02 -2.16543612E-04 -3.08690067E-04 -2.22539691E-03 -9.20704667E-03
 -1.92648020E-02  2.78417236E-02  1.60960502E-01 -1.73225723E+00 -1.38323541E-02
 -5.61431524E-02 -1.45607442E-02  7.61939000E-03  4.52845483E-02 -2.43183307E-02
 -2.35879574E-01 -1.08911012E+00 -6.77095301E-02  1.46558340E-03  9.80241471E-05
  2.58897146E-03  8.37824625E-05  3.52820523E-04  4.71927637E-02 -4.37240758E-03
 -3.24367658E-02  8.06800590E-02 -5.61198958E-02  4.31871684E-03  1.09485182E-03
 -5.68304025E-03 -3.10740357E-03  2.13490887E-03 -4.09314668E-03 -1.96697569E-03
 -1.27675710E-02 -2.79621357E-02  5.64216177E-02  7.59915717E-02 -1.06885655E+00
  2.41649650E-02  3.59514312E-02 -4.23231593E-02  4.86842276E-02 -1.06839721E-02
  5.29215530E-02  2.61194718E-01  7.97836601E-01 -3.79508674E-01 -1.65622544E-03
  3.45301339E-03  8.74476057E-04  3.49296335E-03  2.03816740E-03 -8.44122310E-03
  3.70694155E-02  2.44648793E-02  3.25084367E-02 -2.71686256E-02 -2.46324607E-03
 -1.13549072E-03 -4.02232987E-03 -2.46489283E-03 -2.01593223E-03  1.68393274E-03
 -4.59030430E-04 -1.57605496E-02 -3.56224098E-02  1.12498891E-01 -2.08431316E-01
  1.02561902E+00  6.56649867E-02  1.99816255E-02 -9.75513929E-03  2.56600079E-02
  1.10179318E-02  3.47554531E-03  4.14598259E-01  2.30171731E-01  2.56586457E-01
  5.29780149E-05 -1.49531505E-03  4.64216599E-03 -2.24167502E-04 -2.86518590E-03
 -1.20654546E-02 -1.90753479E-02  4.37702124E-02  1.70642941E-02 -2.29403723E-03
 -2.50820948E-04 -3.08336562E-03 -3.90097431E-03 -4.32207560E-03  4.39124948E-03
  7.73234818E-04  4.60991669E-03 -2.19733859E-03 -4.57146923E-03  2.49688414E-02
 -2.75153316E-01  8.45332570E-01 -6.00385954E-04  3.79859740E-03 -1.98459357E-02
  5.03654209E-02  3.35986186E-02  2.21994354E-02 -4.91525963E-01 -3.06432423E-01
 -4.78720078E-01  1.12681300E-03 -2.41165762E-04 -6.20855400E-03 -1.01237331E-03
 -8.83545338E-04  6.95086202E-04 -8.22001627E-03  7.35514760E-03 -5.59914150E-03
  1.22616665E-02 -2.80999642E-04 -1.04715505E-03  2.35332318E-04 -3.56687297E-04
 -9.23325320E-04  1.67679295E-03 -7.33027088E-04 -1.70875350E-02 -3.87793995E-02
  1.33544996E-01 -2.82881177E-01  2.76180168E+00  3.60922282E-02 -5.02855378E-02
 -7.53375719E-02  1.68929681E-02  6.53213291E-03 -2.17381317E-02  4.99054401E-03
 -1.42666574E-01 -3.24920728E-01 -2.58070783E-03 -4.42107604E-04  1.95154061E-03
  2.46686975E-03  4.85686889E-03 -1.96383233E-02 -1.22259908E-02  3.58788590E-02
  6.73500816E-04  4.32096917E-02  5.98244678E-03  4.86180816E-03 -6.56485813E-03
 -5.39383725E-05  1.90716965E-03  4.30267657E-03  3.34807304E-03 -1.53402253E-02
 -3.50980438E-02  1.18324241E-01 -2.53473420E-01  3.43045796E+00 -6.46998810E-02
  6.04633017E-04 -3.97086647E-02 -1.01273308E-02  4.74559352E-02 -3.49624337E-03
  9.83816593E-02  5.58328517E-02  9.28539279E-02 -4.36375324E-03 -7.76624280E-04
 -9.15538037E-05 -3.93480164E-03 -5.28212938E-04 -3.07274025E-02  1.88060484E-02
  1.50577271E-02 -1.82204518E-03  1.81119597E-02  6.12594124E-03  3.69146847E-03
 -1.35770166E-03 -9.61244759E-04 -6.54001639E-04  2.19776135E-03  1.95670506E-03
 -5.79383802E-03  1.97704667E-01 -1.03304993E+00  8.60770474E-03  3.37820427E-02
  4.37121728E-04  2.09932317E-04  1.25819996E-01 -8.93823153E-01 -4.23185346E-03
 -1.83896657E-02  1.91458269E-02 -1.26288582E-02  1.03369265E-01 -7.88308693E-01
 -4.58001903E-03 -2.02931866E-02  1.84369611E-02 -1.23788217E-03  6.87229020E-02
 -8.67673827E-01 -1.49870532E-02  8.40536083E-03 -1.53187534E-02 -5.97354248E-03
  9.89170365E-02 -1.24650618E+00  4.94350212E-03 -1.11009325E-02  3.01051905E-02
 -9.25549348E-03  9.54354834E-02 -1.14027430E+00 -1.75050667E-02  2.60465899E-02
 -8.19167605E-03 -9.15033624E-03  6.63989050E-02 -1.03012547E+00  2.35533463E-03
 -1.51366519E-03  2.73329175E-02 -1.40622870E-04  3.38696450E-02 -9.08161311E-01
  1.50429732E-02  4.66425472E-03 -1.41762521E-02 -4.97916424E-03  8.48324983E-02
 -1.02546803E+00 -2.16500816E-02  1.44097156E-02 -1.06090681E-02 -2.28208562E-02
 -5.10038910E-02  1.27677148E-01 -8.13287868E-02  2.02304083E+00  1.74146104E-02
 -1.06610900E-02  5.35463596E-02  7.44333389E-03  3.54017791E-02 -2.55932178E-02
  1.21298934E-01 -5.89027431E-02  1.28970656E-01 -5.79775876E-04  3.55219135E-04
  4.09987798E-03 -1.17097379E-03  2.05404918E-03  2.05374427E-02  6.36846024E-03
 -2.58976185E-02 -4.56523297E-02  3.40858719E-02  4.06740141E-03  7.83456883E-04
  8.46661989E-04 -3.87037626E-03  3.46550153E-03  8.32216844E-04  1.76350732E-03
 -5.33827053E-03  7.53047312E-02 -7.88659024E-01  2.00414644E-02 -7.03974962E-04
 -1.23827670E-02 -2.41185880E-03 -5.65495664E-03  4.18587582E-02 -1.51595703E-01
  7.52283238E-01 -1.38297014E-02 -8.26215060E-02 -1.30991656E-02  2.21155726E-02
 -2.56445351E-02 -6.35151710E-02 -1.53432864E-01 -9.04590263E-01 -3.97457788E-01
 -4.68678182E-04  4.77954052E-04  1.94975185E-03  2.15847955E-03 -3.10789184E-03
 -8.82947915E-03 -2.65971717E-02 -1.86279271E-02  7.06587956E-02 -4.33976476E-02
 -2.00326779E-03 -2.74119308E-03 -6.01513725E-03 -1.54049808E-03 -8.73043137E-04
 -1.78824694E-03 -2.21748283E-03  7.78400246E-03  1.66906110E-02 -1.71553204E-02
 -2.88696530E-01 -3.94819205E-01  1.49523009E-02 -7.21601483E-02  6.67828119E-02
 -2.77740181E-02  8.44087231E-02 -6.27747101E-02  1.37902339E-01 -7.80429838E-01
  2.43845214E-01  1.95038940E-03 -9.24584942E-04 -6.83735203E-03 -1.40165724E-04
  8.19524883E-03  2.10739597E-03 -4.87049434E-02 -4.21188478E-02 -4.25703666E-02
  3.06093427E-03  1.48446806E-03 -4.78704345E-04  5.80873816E-03  3.63275067E-03
  2.06971120E-04 -3.46338166E-03 -1.37886791E-03 -1.69313525E-03 -3.39605835E-03
 -6.06247269E-03  7.85458859E-02 -5.50481416E-01 -1.49772919E-03 -8.18673561E-02
  8.92429834E-02 -2.51213616E-02 -1.88717864E-03  6.58270903E-03  1.56656482E-01
 -6.80187552E-01  9.48072282E-01 -4.03659895E-04 -3.20780393E-03 -4.95935347E-03
 -7.05206309E-03  9.26202450E-04 -2.17337300E-03 -3.88181416E-02 -1.78865741E-02
 -3.29399731E-02  1.18134840E-02  3.48336987E-03 -1.34310489E-04  3.78787909E-03
  1.40606686E-03 -7.37998872E-04 -2.73218384E-03  2.82840273E-03  2.04935103E-03
  5.03925468E-03 -1.64549571E-02  7.33968778E-02 -7.49899186E-01 -1.23187440E-02
  1.74891946E-02 -1.16163158E-02 -7.73042354E-02  1.16224893E-01 -9.02770672E-02
 -1.09826332E-02  4.28897746E-01 -3.39009461E-01 -3.87912682E-03  1.08943408E-03
 -2.84613397E-03  4.50804400E-03 -2.61479797E-03 -1.90516937E-03  4.39464202E-02
  1.16061693E-02  4.16393120E-02 -4.91789856E-02  3.78042624E-03 -9.12592536E-04
  6.33963941E-05  1.09896605E-03  1.31183308E-03 -4.77370636E-03 -1.22793953E-03
  1.00443952E-03  2.32465344E-03 -5.21109250E-03 -3.33048491E-02 -5.93973172E-02
  3.96162537E-02 -7.66652523E-02  9.21738317E-02  1.42220294E-02  1.13833802E-02
 -1.70373076E-02  2.68543337E-01 -2.09471027E-02  5.54850202E-01  9.69854480E-03
  4.95164114E-03 -1.18097635E-03  1.73215447E-03  7.54023917E-03  7.10220639E-02
  1.07213224E-02 -2.29759107E-03 -8.29371182E-03  1.39755628E-02 -6.90132009E-03
  8.74941861E-04  2.64176069E-03  1.29065319E-04  1.19450017E-03  6.83361949E-03
  2.63545111E-03 -6.64210688E-03 -1.38765114E-02  3.46872554E-03  1.24514037E-01
 -2.57807810E-01 -1.14992247E-02 -4.01882467E-03  1.03424033E-01  5.67689765E-02
  4.59907130E-02  1.11856742E-02 -1.37269339E-01 -1.98072770E-02  9.09650538E-01
  6.86360148E-03  1.44650097E-03  2.42299428E-03 -4.00963134E-03  6.61264267E-04
  1.96215249E-02  4.41958085E-02  1.32257930E-02 -1.54736037E-02  6.70240877E-03
 -2.91063108E-03 -2.30687567E-03  1.01320213E-04 -4.35974426E-03  7.50197200E-04
  4.44241979E-04  1.09605542E-03 -3.10347490E-03  9.91176598E-02 -1.31207829E+00
  7.88720622E-03  2.76247182E-02  9.25819017E-05  1.38882644E-02 -1.78279437E-01
  1.28802746E+00  9.45555540E-03  2.53234367E-02 -2.70713279E-02  7.92740161E-03
 -6.16822551E-02  1.40049360E+00  1.28293905E-03  1.98912112E-02 -2.05419547E-02
 -7.43894276E-03  5.14524117E-02 -9.12219018E-01 -1.67617430E-02  4.58626243E-03
 -8.59289096E-03  1.81384568E-02 -1.48923020E-01  1.19531516E+00 -4.94300746E-03
  6.07061967E-03 -3.38202055E-02 -1.97772366E-02  9.25870548E-02 -8.06197025E-01
 -1.65908393E-02  1.90833413E-02  4.03489246E-04  5.93259796E-03 -5.61881161E-02
  1.08056396E+00  1.57584861E-03  6.95279591E-04 -2.29426115E-02 -7.12953274E-03
  8.00900368E-02 -8.05732439E-01  2.04993453E-02  4.03497718E-03 -7.15323199E-03
 -1.73539246E-04  1.74298720E-01 -9.45596381E-01 -1.90350384E-02  1.50777539E-02
 -1.72692973E-02 -4.95409529E-03 -1.06565237E-02  2.79010194E-02  6.61444483E-02
  1.52512006E+00  2.26228328E-03 -2.60185024E-02  6.47958912E-02  1.38048096E-03
  5.50851440E-02 -1.00077003E-01  1.34678617E-01  7.54990644E-02  3.72967702E-01
 -2.01960679E-03 -9.01546517E-04  1.47954528E-03  2.78298103E-03 -2.34416355E-03
  1.80954544E-02  4.37296178E-03  1.03099061E-02 -6.46571248E-02  5.15188201E-02
  7.10694081E-03  8.91527108E-04 -4.29895735E-03 -5.36487464E-03  4.10812223E-03
  2.00090190E-03  2.45727992E-03  3.21253231E-03  1.48476874E-01 -7.34398403E-01
  1.68304126E-02  1.46680841E-03 -1.75920958E-02 -1.09189032E-02 -2.45963819E-02
  6.43468473E-02 -5.05534975E-02  8.77522507E-01 -2.16857442E-02 -5.04845102E-02
  4.54179164E-03  3.18517969E-02  3.44838716E-02  3.59577936E-02  5.10277832E-01
 -9.27089593E-01  1.20940567E-01 -2.27593356E-03 -2.20843135E-03  1.50428913E-03
 -2.25685992E-03 -1.53582947E-03  4.07704791E-02 -2.36920538E-02  1.76502745E-04
  5.24805169E-02 -6.68580228E-03  1.20117030E-03 -6.92555772E-04 -1.86984295E-03
 -4.39528662E-03 -1.44607757E-03 -5.13588857E-03 -1.95250092E-03  8.73930167E-03
  1.97182331E-02 -2.22452433E-02 -1.10351732E-01 -1.38189051E+00 -7.88328935E-03
  2.53543639E-02  4.23303496E-02  2.32858063E-02  1.35211379E-01  3.28647001E-02
  2.77853161E-01  3.69200676E-01  3.22129086E-01 -4.66528321E-03  9.30981745E-04
 -3.79574292E-03  2.70115885E-03  1.14934396E-03  1.99582521E-02 -3.14735363E-02
 -7.57883710E-03  1.22667514E-02 -2.16473294E-02  8.21352030E-05 -1.35616514E-03
 -9.03159202E-04 -1.83891312E-03  2.19135573E-03 -2.84193656E-03 -1.11173500E-03
  1.65478520E-02  3.78508819E-02 -1.27402427E-01  2.83481422E-01 -3.62976220E+00
 -1.09737386E-01  1.21247969E-02 -1.81682173E-02  1.29136057E-02  5.03313673E-02
  3.06701902E-02 -1.42791272E-01  1.13853516E-01  3.97323924E-02 -1.09767147E-03
  6.69727113E-03  4.46039319E-04  5.16387789E-03 -1.19385072E-03  1.84268641E-02
  4.39624323E-02 -6.66702004E-02  1.13486604E-02 -2.88393720E-02 -4.24901458E-03
  4.96074567E-03 -1.16298687E-04  8.14823827E-03 -4.61644911E-03  4.19394465E-04
 -6.37047932E-03  4.59552303E-03  1.01208053E-02 -2.63646279E-02  1.36926086E-01
  9.06412641E-02 -4.22574055E-03 -1.78994414E-02 -5.03837783E-02 -1.64748903E-02
 -1.00583411E-02 -1.16569390E-01  5.99091749E-01  5.10786134E-02 -2.99788614E-01
  6.26153600E-04 -2.36877813E-03 -1.21143755E-03  8.82543863E-04  1.22041791E-03
  1.22524882E-02 -7.65808615E-03  1.04918265E-02  1.00878208E-02  1.53279411E-03
  1.42326758E-03  1.95172591E-03 -2.54163328E-03  2.49510270E-03  1.09108888E-03
  2.65801607E-04 -1.37517052E-03 -4.69470369E-04 -1.08737035E-03 -8.85618932E-03
  1.91244011E-02  5.75240675E-01 -3.48859146E-02  5.33301431E-02 -2.77768951E-02
  3.44649808E-02  6.04408377E-02  2.69792547E-02  1.05061079E-01  9.75557452E-01
 -1.69513783E-02 -3.11522228E-03 -5.54380261E-04 -3.70481317E-03 -1.47279489E-03
 -2.34302577E-03 -1.43477410E-02  1.75496949E-03  2.55447011E-02 -3.75385865E-02
 -2.77431141E-02  4.10279698E-05 -2.80501399E-03  2.55071178E-03 -2.49071512E-03
 -2.67915782E-03 -2.63168996E-03 -1.93382412E-03 -1.84449384E-02 -4.14440464E-02
  1.15622420E-01 -1.54927525E-01  3.71972319E+00 -1.15917189E-01  1.00117841E-02
  1.82857516E-06  6.42593458E-02  8.06793859E-02  4.21666494E-02 -2.14454262E-01
  3.09227225E-01  1.11736045E-01  3.12985113E-03  3.17265184E-03 -3.13282466E-04
 -3.36063851E-03 -8.19826476E-03 -5.74864215E-02  6.92926382E-02  2.98585456E-02
 -4.15152396E-02  1.00445879E-02  7.86497210E-03  3.47327149E-03 -6.27202254E-04
 -8.43686962E-03 -1.58955202E-03  1.11914296E-03  2.37769179E-03  1.12615788E-02
  1.59870105E-01 -1.08933773E+00  1.18855437E-02  2.73628396E-02  3.16598038E-03
  3.12648143E-04 -9.05111885E-03  3.35165652E-01  2.22924416E-03  8.76588581E-03
 -8.30895026E-04 -8.74070445E-03 -7.52683456E-02  8.92262790E-01  2.25261766E-03
  1.82079293E-02 -1.38168000E-02  1.84158414E-02 -1.60780579E-01  1.62712622E+00
  3.68758014E-02 -1.09519767E-02  2.72536327E-02  4.14851751E-03  2.36825506E-02
 -4.01168701E-01  2.51146407E-03  1.49177361E-03  8.16966377E-03  6.14461344E-03
 -9.50618042E-02  7.27754266E-01  1.44848196E-02 -1.41303128E-02  5.69188814E-03
  1.07427456E-02  1.25983221E-01 -1.00273205E+00  3.85456968E-03  2.30291547E-03
  2.80653059E-02 -1.81690137E-02  1.59622352E-01 -1.69580659E+00  3.92907464E-02
  1.50266889E-02 -2.17231078E-02 -9.98218270E-04 -6.19276139E-02  1.25311370E+00
  2.22348811E-02 -7.24260933E-03  1.02140984E-02  2.37085194E-04  1.05130817E-03
 -1.34435247E-02  6.98223617E-02 -1.44659001E-01 -9.31273078E-02  6.57520355E-02
  2.15730483E-02  4.74771787E-02  6.04713536E-02  2.22422559E-02 -1.03521175E+00
  8.64314824E-01  1.84754832E-01  1.90356350E-03  5.60092050E-03  1.36443777E-03
  2.94502385E-04 -2.93181101E-03 -1.43714419E-02  1.84749563E-02 -3.50517236E-02
 -4.28242390E-03 -9.70128237E-03 -1.02398479E-05  3.00312106E-03  1.11017383E-03
 -8.41088712E-04 -3.75062904E-03  6.41325831E-04 -1.91590925E-03  3.95007338E-03
  6.38689986E-02 -1.02404789E+00  1.97855228E-02  2.57646411E-03 -8.24921995E-03
 -7.71796058E-03 -1.68658859E-02  1.57781004E-02  2.22063713E-01  3.50870661E-01
 -5.81229041E-02 -4.91245363E-02  2.40550552E-02 -7.45592676E-02  9.77463468E-02
  1.02542007E-01 -1.61641495E+00 -9.32550537E-01  8.31728939E-01 -3.57641235E-03
 -3.65743926E-03 -5.83511426E-04  2.37050380E-03  4.07078896E-03  2.30037938E-02
  3.57512188E-02 -4.51139367E-03  1.29314073E-02 -2.29531505E-02  8.38044711E-04
  7.07529798E-04 -1.64022301E-03 -1.90503468E-03  4.55251769E-03 -1.13869655E-03
 -4.20703494E-03  2.08729223E-03  4.88840241E-03 -3.36293257E-02  1.23862725E-01
 -5.42276827E-01 -4.60261998E-03 -4.47287499E-02  3.41388961E-02  4.77316129E-02
 -4.29230570E-02 -4.35967430E-03 -2.23492629E-01 -4.01583982E-01  7.49054215E-01
  3.91393923E-04  1.91761460E-04 -4.72631340E-05 -6.42372582E-04 -5.34931304E-03
  8.09717615E-04 -4.09058999E-03 -5.59816997E-02 -1.43830026E-02 -1.67222482E-02
  4.61333902E-04 -1.07539550E-03  1.95791689E-03  1.66231971E-03 -3.14896889E-03
 -3.99690605E-03 -1.08441233E-03  1.45516410E-02  3.37195655E-02 -1.00422019E-01
  1.88640096E-01 -5.28801045E+00 -2.64598192E-02  4.26954987E-02  4.21872632E-02
  2.49568222E-02  1.33402261E-01  1.06604824E-01  4.65819526E-01  1.08784790E+00
  4.51193787E-01 -9.57795838E-05  2.98443462E-03  1.88718386E-03 -2.97319283E-03
  5.33258909E-03  1.14886491E-03 -1.56517058E-02 -4.03420442E-02  2.24905427E-02
 -2.75864807E-02 -2.22289417E-03  1.03252980E-03  2.89047028E-04  5.05529977E-03
 -1.92443551E-03 -3.39610672E-03  5.72882872E-04  4.42962066E-03  8.99661281E-03
  1.54398811E-02 -2.05425057E-01  1.75033488E+00 -3.29940930E-02 -5.31357340E-02
 -4.39604499E-02 -4.95273968E-02 -6.63305405E-02 -2.52506976E-02  3.90606343E-01
 -5.35402055E-01 -3.25881868E-01 -1.11758832E-04  2.65947872E-03  2.75782980E-03
  1.04065259E-03  1.74577289E-03 -7.66329404E-03  1.54230407E-02 -2.86039833E-03
 -1.21796090E-02 -7.24211213E-04  9.09830048E-04  4.09786804E-05 -2.44572551E-04
  3.92375169E-03 -3.30461282E-03 -1.02006853E-03  1.92740205E-03 -3.09120800E-02
 -7.07010858E-02  2.16929598E-01 -5.35890782E-01  7.96651798E+00  6.88852784E-02
 -4.48587300E-02 -5.08486430E-02  1.75422477E-02  6.46013215E-02  6.39303626E-02
  1.05687010E-01  6.83220517E-01  7.90609358E-01  1.52266981E-03 -3.50951759E-04
 -6.49648927E-03  1.91332377E-03 -1.92964025E-03 -2.42099180E-02 -2.53798282E-02
  7.47461124E-02  7.45522456E-03  6.63546415E-02  6.97684791E-03  7.54057974E-03
 -8.75274209E-03 -1.23791373E-03  3.76129465E-03  5.18185775E-03  1.23474047E-03
  1.33864703E-02  3.05411025E-02 -8.99290121E-02  1.98097069E-01 -1.76661291E+00
  3.90388061E-02  5.35598763E-03 -4.55272216E-02 -1.92858715E-02  2.31129793E-02
 -2.82389874E-03  2.03516095E-01  5.67319659E-01 -7.30794638E-01 -1.95010806E-03
  2.59673609E-03 -2.04773853E-03  1.16617796E-04 -1.44218464E-03  3.95756163E-02
 -1.24935331E-02 -6.76012599E-03  3.68441700E-03  4.23303861E-02 -4.69704671E-03
 -4.82787350E-04 -1.88509239E-03  2.96586311E-03  1.80366602E-03 -7.62174640E-04
  1.86539925E-03  1.15981508E-02  9.86168503E-02 -1.31515429E+00  1.66309535E-04
  2.34764008E-02  5.99974212E-03 -5.03154781E-03 -8.47289270E-02  1.00755090E+00
  2.22210315E-03  1.38103923E-02 -1.41022261E-02  5.20942032E-03 -4.83389714E-05
  7.88036984E-01  4.09821074E-03  1.60471044E-02 -4.66800637E-03 -3.64750813E-03
 -1.82566614E-03  8.89732412E-01  9.64281079E-03  2.98024731E-03  1.61067201E-02
  7.44207687E-03  1.34367885E-01 -1.61116667E+00  6.23326207E-03 -4.79526389E-03
  4.14188143E-02  6.73286503E-03  1.72722925E-01 -1.98421467E+00 -2.60637698E-02
  4.24003853E-02 -2.19340996E-03  1.55092328E-02 -1.33404450E-02  5.62398866E-02
 -6.08161788E-03  2.65938212E-03 -7.24906799E-03 -1.36609808E-02 -1.05549300E-01
  1.09247466E+00 -2.17748733E-02 -4.75060684E-03  1.28443799E-02  7.69275531E-03
 -1.28040296E-02  5.64602381E-01  1.17709762E-02 -2.55643626E-03  9.67929710E-03
  1.58384649E-02  3.62996144E-02 -1.08287498E-01  2.74674960E-01 -3.03990708E+00
  4.57039347E-02  2.33153612E-02 -3.09761928E-02 -8.64058265E-03  4.95573424E-02
  4.98250619E-02  3.61528910E-01  1.62944220E-01  3.63088028E-01  4.60691502E-03
 -6.14747702E-04 -7.81079602E-04  9.10116399E-04  8.57572055E-04 -5.35928250E-02
 -2.11219193E-03 -3.79766717E-02  3.12363894E-02 -1.98396838E-02  4.43670808E-04
 -2.02984930E-03  4.44674987E-03  5.21784953E-03 -2.86654122E-03 -2.09116191E-03
 -2.08695085E-03 -4.49628805E-03 -9.22190086E-02  1.11979884E+00 -2.17264522E-02
  2.76817300E-03  1.72694577E-02 -1.68627224E-02 -3.85575818E-02  1.03094620E-01
 -1.31353933E-01  3.25917464E+00  3.00246129E-02 -4.37395736E-02 -4.01856358E-02
  1.16747012E-01  2.53174136E-03 -5.72861032E-02  2.08825912E-01 -2.84481043E-01
 -2.06708119E-01  3.29339062E-04  8.35487273E-03 -3.13831379E-03  4.47843274E-04
  2.57503319E-03  3.29601093E-02 -1.12504676E-02 -1.03541051E-02  5.97666857E-02
 -1.94015536E-02  1.60629878E-03 -1.86796809E-03 -3.46160268E-03 -1.37331909E-03
  1.81891780E-03 -4.21270466E-03 -6.83675946E-04 -1.33459190E-02 -3.09220594E-02
  9.46660519E-02 -2.23855534E-01  1.25311842E+00 -1.69301299E-03  4.59301185E-02
 -1.46462881E-02  6.32103083E-02  6.16761065E-02  5.32969134E-02  1.88723392E-01
 -7.57208853E-03  1.58071918E-01 -1.65362915E-03 -9.05044524E-05  8.61144980E-03
  4.60064540E-03 -5.40426505E-04 -5.25743662E-03  3.61883543E-02  2.02328695E-02
  4.83429150E-02 -3.37409406E-02 -3.22693796E-03 -1.74531348E-03 -4.76567971E-03
 -5.72375761E-04 -3.81170420E-04  1.57284824E-03 -6.40861873E-04  1.84027581E-02
  4.13707618E-02 -1.06540328E-01  1.82199894E-01 -3.19528437E+00 -2.02579863E-02
 -5.90652062E-02  2.67532821E-02  7.41335088E-02 -9.54638362E-03 -3.20753816E-02
  6.82642877E-01 -4.34249441E-01 -1.44160920E-01 -1.74503128E-03 -1.19269064E-02
 -4.51463399E-03  6.57520309E-03 -1.11179133E-03  2.57882943E-02  1.56419895E-02
 -6.35445520E-02 -4.07856560E-02  5.57674515E-03  1.88407370E-03  3.68592729E-03
  3.43986976E-03  3.84432834E-03 -1.21058976E-03 -2.17363191E-03 -4.24975289E-03
 -5.95469701E-03 -1.39915315E-02  4.17942627E-02 -2.11515124E-01  1.81665769E+00
  6.14563667E-02 -1.92750430E-02 -4.14559267E-02  1.97533293E-01 -4.33462206E-02
 -5.76930589E-02  6.19291063E-01 -4.52491340E-01 -5.30022142E-01 -2.80246873E-04
  1.31882340E-03 -1.64758586E-03 -4.99265849E-03 -7.77629162E-03  2.30478275E-03
 -3.06941424E-02  3.25485393E-02  1.03198095E-02 -9.79594294E-03  1.83569466E-03
  1.11475626E-04 -2.04944731E-03  9.56940271E-04  6.30794295E-04 -7.81724584E-04
 -8.82326328E-04  2.25285000E-02  5.05688567E-02 -1.23633823E-01  2.00593604E-01
 -2.46787690E+00  3.64743288E-02 -1.13261904E-02  2.12529765E-02  6.76921669E-02
  2.07259642E-02 -3.98907020E-03  1.08792974E+00  9.47315447E-02 -1.73837151E-01
  3.78990223E-03 -8.87170557E-03 -8.25368467E-04  9.72117247E-03 -4.91448448E-06
  2.92186825E-02  3.07043435E-02 -4.80971230E-03 -3.17808899E-02 -1.69537306E-02
 -3.24763151E-03 -2.51563880E-03  4.40057675E-03 -2.49352827E-03 -2.60013191E-03
  1.26376955E-03  1.28521448E-03 -5.76556533E-03 -1.28405081E-02  3.30358492E-02
 -7.46172840E-02  3.55540939E-03  9.02207184E-03  2.06080496E-03 -1.06057422E-01
  2.96437757E-03  1.97186205E-02 -1.28852160E-03  2.06755624E-01  2.55257510E-01
 -6.82826833E-01 -6.62278082E-03 -8.50719813E-03  1.42392403E-03 -1.60691346E-03
 -8.99482027E-04 -7.36178445E-02 -1.76953745E-02  2.06079494E-02  8.94398259E-03
  1.76197842E-02  4.81125032E-03  2.10587990E-03 -6.08059439E-04  2.34913509E-03
  1.78388578E-03 -4.94885086E-03 -2.56765454E-03 -1.51309374E-03  1.03985100E-01
 -1.25372257E+00  7.75739224E-03  2.85739068E-02  1.97436765E-03 -2.66089539E-02
  4.23604568E-02 -7.91332796E-01 -1.70876504E-04 -1.34929292E-02  1.86363580E-02
  9.59901651E-03 -1.37210802E-01  1.29850019E+00  1.66419221E-02  1.90811562E-02
 -2.81958593E-02 -8.86748182E-03 -6.88232044E-02  3.52529398E-01  1.46729578E-02
 -6.60400705E-03  9.02828573E-04  9.81459483E-03 -4.59129104E-02  9.26259618E-01
  6.70253632E-03  6.11466912E-03 -2.26187880E-02 -8.57862385E-03 -6.19769823E-02
  1.83301480E-01  1.46251697E-02 -3.80155984E-03 -2.21774573E-03 -1.95127755E-02
  1.41041583E-01 -1.22950360E+00  1.07005609E-02 -4.29713569E-03  3.26809933E-02
  8.95217020E-03 -1.17391488E-02  6.73196613E-01 -9.34119595E-03 -3.26541152E-04
  8.15869850E-03 -2.63412332E-02  7.90530702E-02 -8.17312007E-01 -1.52867193E-02
  1.25481195E-02 -1.28700884E-02  6.00112544E-04  1.76863219E-03 -1.92627314E-02
  3.36287368E-02 -1.12255724E+00  8.75826145E-02 -2.78071382E-02 -1.53170222E-02
  1.45854399E-02  1.96602227E-02  4.95543554E-03  8.34821124E-01 -9.26375829E-02
 -3.45523445E-02  1.90632355E-03 -9.52940706E-03  4.14179698E-03  2.56708493E-03
  4.34524240E-03  2.01283850E-02 -1.04034401E-01  7.13587430E-03  1.21609099E-02
  4.17309478E-02 -6.65368099E-04 -3.22071152E-03 -2.44367779E-04  5.85396452E-03
  2.41849156E-03 -4.93566871E-03  4.98733783E-03  3.08798299E-02 -6.60548655E-02
  1.41848476E+00 -2.50028209E-02  1.68320922E-03  1.90894910E-02 -3.31212484E-02
 -7.56527541E-02  2.04064396E-01 -3.83124692E-01  7.40560806E+00 -4.11837307E-02
 -3.31419225E-02 -3.86939312E-02 -5.34927251E-02  7.76663596E-02 -9.22415258E-02
 -2.93659939E-01  7.59268549E-01 -6.53631785E-01  7.30403773E-03 -1.48192691E-03
  3.29903789E-03 -2.78199934E-03  9.48521338E-04  3.66617855E-03 -1.95951036E-02
 -2.88156843E-02  6.89476452E-02 -5.57460779E-02  5.75625611E-04 -6.29591239E-04
 -8.60993913E-03 -1.96284304E-03 -9.24870888E-04 -3.15224568E-03 -4.49854331E-03
  3.92839282E-03  7.36360230E-03  3.49149815E-02 -3.69053269E-01  1.65251811E+00
  1.19554173E-02 -2.31817326E-03 -2.57629762E-02 -7.57839380E-02  5.47903385E-02
 -8.93012482E-02 -6.07848102E-01 -6.71440207E-01 -4.82418837E-01 -9.36685661E-04
 -6.92966729E-04 -8.75934300E-04  8.92044309E-03 -5.40719611E-03  1.14405400E-02
 -2.30726295E-02  1.03815471E-02 -2.42393116E-02  2.42248130E-02  9.56037705E-04
 -6.46015539E-05  1.22305740E-03 -2.04070966E-03  3.54934029E-03 -3.59226635E-03
  3.34776894E-03 -5.15907807E-03 -1.19748192E-02  4.30625559E-02 -8.11615161E-02
  9.88384121E-01 -1.21823229E-02  3.67950412E-02 -8.70638701E-02  3.19895119E-02
 -3.63433328E-02 -2.52645245E-02 -1.11661808E-01 -3.75340044E-02 -7.01338588E-01
 -2.36746025E-04  4.83039267E-04  3.32193685E-03  7.53406153E-03 -9.54460356E-03
 -1.29486617E-03  3.20882089E-02  4.17419877E-02  1.23260873E-02 -2.20273445E-02
 -3.92262757E-03 -3.91614144E-04 -4.61358372E-03 -8.98086835E-04  1.66970364E-03
  4.41416671E-03  1.17327517E-04 -5.32587548E-03 -1.23587215E-02  2.64877659E-02
 -1.44134663E-02 -6.79327228E-02  2.78364302E-02  4.57302912E-02 -2.72166337E-02
 -9.08456405E-04  1.87835071E-01 -1.25319508E-01  5.53392406E-02  3.91251364E-01
 -3.10653654E-01  5.58253237E-03 -4.59043573E-04 -2.03835411E-03  1.53056244E-03
  5.11873002E-04  3.17456811E-02  3.00915307E-02 -4.50278743E-03  4.12691671E-02
 -2.52174912E-02  9.79584575E-04 -1.27214897E-03 -5.38596611E-05 -2.22134207E-03
  7.98625162E-04 -1.11244541E-03 -6.46383477E-04  1.36841073E-02  3.07459346E-02
 -6.29875941E-02  2.84530691E-03 -3.64959870E+00  1.09407414E-02  4.67143336E-03
 -1.78452554E-02  7.11744032E-02 -2.91512675E-02 -8.38952223E-02  6.16426468E-01
  6.91625900E-02 -3.80578273E-01 -7.74664243E-03 -2.56481424E-03  1.59899932E-04
  4.44089481E-03  1.48219702E-03 -1.97535154E-02  9.61768756E-03 -2.08939479E-03
 -5.48167488E-03 -1.99175547E-02 -1.18377974E-03  3.71905762E-04  1.76299816E-03
  7.55382603E-04 -1.70079777E-03 -3.59592286E-03 -1.34354267E-03  2.80630621E-02
  6.42138501E-02 -1.89362943E-01  3.64791196E-01 -7.17722837E+00  1.59755206E-02
  4.55180970E-02  6.55067252E-02 -8.46176137E-02  8.52741420E-02 -3.00932785E-02
 -1.18357810E+00  5.79782784E-01  2.02479714E-01 -2.52201855E-03  2.59960331E-03
 -4.14045901E-03  2.55838698E-03 -1.04252528E-02  4.69568464E-02 -2.61796844E-02
  4.42290272E-03  1.24158909E-02  2.84857790E-02 -9.78078668E-03 -6.22102597E-03
  4.77148012E-06  3.10247130E-03  3.74141864E-03 -1.57829727E-03 -1.58308446E-03
 -5.52473849E-03  1.48615892E-01 -1.78975668E+00  1.35519081E-02  4.55076949E-02
 -1.01977687E-03 -1.07939388E-02 -5.83606100E-02 -2.26163286E-01 -6.23188377E-03
 -2.97627209E-03 -3.69670072E-03 -2.15931128E-02  9.40812094E-02 -1.14838751E+00
 -8.31140479E-03 -2.50715076E-02  1.44030589E-02  7.03629723E-03 -7.46254861E-02
  5.19747968E-01  1.38522871E-02 -6.75302014E-03  4.06757994E-03 -2.43439684E-02
 -5.00889124E-02  4.05313458E-01 -1.77892122E-03  6.05882701E-04 -7.06460918E-03
  9.40132763E-03  1.42449493E-02  7.49362288E-01  1.39376210E-02 -6.16374685E-03
 -1.03485221E-03 -5.74029191E-03 -1.26008070E-01  1.93778184E+00 -1.15305373E-02
  1.04964164E-02 -4.16619503E-02  4.32404841E-03 -4.21578275E-02  1.01779136E+00
 -2.43615443E-02  4.95591318E-03  1.25709430E-02  1.30771469E-02  5.60966136E-02
 -2.78545024E-03 -8.45998526E-04  7.44745625E-03 -2.14064729E-04 -7.84531322E-03
 -1.72835696E-02  2.68455337E-02 -3.26576312E-02  1.22765092E-01 -7.15013540E-03
  2.04897741E-03  3.07802149E-02  1.88345024E-02  4.93012463E-02 -3.93266708E-02
  2.31460943E-01  6.30945341E-01  1.84216812E-01  3.02114642E-03  7.45106083E-03
  7.70408816E-03  2.10842576E-03 -1.64652595E-03  2.45921682E-02  3.21055205E-02
 -3.15878744E-02 -4.97839876E-02  3.16982071E-02  1.02980791E-03 -9.37001502E-04
 -3.07540880E-03 -6.38665275E-04 -3.01272165E-03 -2.81358846E-04 -1.90369554E-03
 -1.27009714E-02  8.66379598E-02 -3.27420527E-01  1.19117793E-02  5.78487827E-03
 -1.21327784E-02 -4.58674220E-03 -1.07588595E-02  4.40713663E-02  1.60442081E-02
  1.61803044E+00 -2.36995600E-03 -9.65177408E-02  5.89608520E-02  5.96091153E-02
  1.47881901E-02  1.24187944E-01  3.10445064E-01 -1.53179346E+00  7.29605449E-01
 -4.69157580E-03  1.36890448E-03  5.30457128E-04  3.64678212E-03 -7.32184982E-03
  4.27781332E-02  2.08433641E-03 -7.70095379E-03  4.21713321E-02 -2.75123233E-02
 -3.50940954E-03 -1.50454074E-03 -2.25158657E-03 -1.95087303E-03  3.51709490E-03
 -7.33506527E-03 -3.36162824E-03 -6.30474760E-03 -1.39466626E-02  4.51206027E-02
 -8.32350513E-02  3.15547823E-02  2.17331577E-02  2.69573476E-02 -2.55840501E-02
  5.44503473E-03 -8.10311425E-03  5.37888510E-02  6.87978097E-01  5.29969951E-01
 -9.73946704E-02  7.18080736E-03 -3.82801521E-03 -1.68449228E-03  9.02116684E-04
 -2.09283230E-04 -3.04766642E-03  1.43910883E-02  3.44929117E-02  1.22295771E-02
  1.43470434E-03  5.62541211E-04 -5.13642456E-04 -6.08148014E-03 -4.87818914E-03
 -4.03688215E-04  2.05501507E-03 -4.32524937E-04 -2.11100837E-02 -4.85942121E-02
  1.54857428E-01 -4.53428428E-01  6.04465081E+00  1.84059368E-02  2.98070843E-02
 -2.46784716E-02 -5.82257483E-02 -1.92935202E-02  2.03549805E-02 -1.41543160E+00
 -2.19835031E-01 -3.02233368E-01  5.68638304E-03  1.90770523E-03 -6.53711221E-03
 -3.48047202E-03 -5.21006451E-03 -1.50711888E-02 -3.01385124E-02  3.46514720E-02
  2.10843176E-02  2.66305163E-02 -6.70290505E-04 -4.65618451E-03 -3.33136958E-03
 -5.28706376E-03  5.58103573E-03  2.90942283E-05  3.04846512E-03  4.71681296E-03
  1.14680641E-02 -4.54878226E-02  1.63130261E-01 -1.69943683E+00 -2.99023591E-02
 -2.15806996E-02  2.67683916E-02 -1.00122026E-01 -8.35314354E-02  6.06337856E-02
 -9.48062608E-01 -6.77185803E-01  1.26015267E+00  1.05259954E-03 -2.11596105E-03
 -5.38569786E-04  5.88269628E-03 -4.45568393E-03 -4.90370905E-03 -1.98984853E-03
 -1.92049218E-02 -2.74617558E-02  3.07407855E-02 -3.96913873E-04  6.50863560E-04
  3.41445399E-03  5.72844897E-04 -2.02590541E-03  3.18960732E-03  1.35067858E-03
  9.51664180E-03  2.26765365E-02 -6.83063100E-02  1.37844659E-01 -3.05255822E+00
 -1.37770435E-02 -5.72234368E-02  1.93738352E-02 -7.03013232E-02 -5.81594887E-02
 -1.55181591E-02 -9.77732895E-02 -8.88559369E-01  1.88480269E-01  3.63929220E-03
  3.32273625E-03 -4.66916017E-03 -6.95756043E-03  4.12911524E-03  4.30754624E-02
 -3.11032360E-03 -7.11459308E-03  7.54688596E-03  1.85686556E-02 -2.15832102E-03
 -8.95239137E-05 -2.48655299E-03  1.22862123E-03  3.21755116E-03  1.58221148E-03
  9.62046071E-04 -8.23875528E-03 -1.90408783E-02  6.72081728E-02 -3.25357163E-01
  3.40877313E+00 -1.42073378E-02 -5.66224022E-02 -4.34909293E-03  1.87497252E-02
 -8.59836084E-02  1.30703151E-02  1.11635763E+00  1.29713521E-01  4.32732451E-01
  7.17561212E-03 -4.67686838E-03 -3.22756345E-03 -6.39831444E-03  1.11713755E-03
  7.75511084E-03  4.64417070E-02  5.37549460E-03  1.37480758E-02  2.63934963E-03
  1.24162875E-03  1.50168576E-03  6.06517741E-04 -2.41687873E-03 -2.07023270E-03
  1.03908359E-03  1.64450534E-03 -1.32482444E-02  5.66818428E-02 -1.90895880E+00
  1.31991217E-02  2.92122767E-02  7.12896384E-03  9.53431658E-03  1.77253691E-01
 -7.50197459E-01 -1.35709347E-03 -2.48257526E-02  1.19517060E-02  1.78759831E-02
  1.35172362E-01 -1.35119629E+00 -1.43328401E-02 -2.53744094E-02  1.76284454E-02
 -1.09164682E-04  6.95910863E-02 -6.61752854E-01 -2.23357721E-02 -1.42763922E-04
 -8.02651684E-03  1.81315542E-02  7.60642029E-02  1.11057099E+00 -8.61325192E-03
  4.44075567E-03 -1.29380313E-02 -9.40884304E-03  6.01336128E-02 -2.11985130E-01
 -1.01544543E-02  2.04745001E-03  4.40562048E-03  1.68243027E-02  3.57869904E-02
 -2.26559757E-01  7.43091997E-03 -2.94395480E-03  4.94731886E-03 -2.19604638E-03
  7.35681186E-02 -4.25317841E-01  1.81277245E-02 -7.62997932E-04 -6.33640139E-04
  1.77858168E-04 -1.18030722E-01  1.58140593E+00  3.14600368E-02 -1.81336194E-02
  1.57446145E-02  2.58666446E-02  5.93731345E-02 -1.79751029E-01  4.90337824E-01
 -5.56770857E+00  2.97296205E-03  6.17996204E-02 -7.25232180E-02  8.95863232E-03
 -5.70287762E-03  3.18250543E-02 -4.15659040E-02  5.94417409E-02  4.87800675E-01
  1.63987294E-03  3.69689099E-04  2.21359817E-03  1.57477773E-03 -2.93808796E-03
 -4.12576312E-02 -1.08036547E-02  1.20126646E-02  5.55900910E-02 -5.55616444E-02
 -6.13147035E-03 -1.08354449E-03  1.31335208E-03  5.66415146E-03 -3.47850617E-03
 -1.61132838E-03 -2.66522320E-03  5.96647604E-04 -9.59246029E-02  1.37011644E+00
 -2.77004408E-02  6.42012829E-03  2.00860315E-02  1.29385448E-02  2.92430645E-02
 -6.04009807E-02  7.70362172E-02 -3.36858307E+00 -1.59441624E-02 -1.88172000E-02
  5.20872898E-02 -4.57008659E-02 -3.92638130E-02  6.46000811E-02 -8.04073425E-01
 -4.31976088E-01 -7.50475229E-01 -2.91858685E-04 -8.92759269E-04  5.12449784E-03
  8.55009839E-03  3.65002995E-03 -9.79726454E-03  2.61998153E-03 -2.07226460E-02
 -1.16375188E-02 -1.38735582E-03 -4.65993031E-04 -8.71048605E-04 -7.39728903E-05
  2.28264366E-03 -1.80318262E-03  3.41599248E-04 -8.85652897E-04 -3.06680524E-02
 -6.76202328E-02  9.58851571E-02  4.05155884E-01  6.45618721E+00 -4.82252541E-02
  6.28911111E-02 -6.47867953E-02  5.43486360E-02 -2.34075233E-01  1.80084176E-01
  6.10754241E-01 -6.31305758E-01 -7.51615659E-01  3.88206318E-03 -3.80621219E-03
  2.95169313E-03  4.05834191E-03  1.57795176E-03 -5.18304164E-02  9.52667535E-02
  6.52328768E-02  5.80653123E-02 -3.82219061E-02 -6.04136151E-03 -9.15477984E-04
 -6.46367408E-03 -4.47545390E-03 -1.28944263E-03  7.99056461E-03  6.61667014E-04
  1.48851825E-02  3.46908896E-02 -1.14980298E-01  3.43586189E-01 -3.55950090E+00
 -7.07445125E-02  3.82543753E-02 -1.30507652E-02  8.28626602E-03  1.37778127E-02
  2.08116983E-02  1.79325662E-01  8.24255362E-01 -1.68039339E-01 -4.21828108E-03
  5.94553291E-03 -1.74911220E-03 -2.97785568E-03  6.03293018E-03  2.84196425E-02
  5.74085889E-02 -2.72288617E-02 -2.97098669E-03 -1.84430713E-02 -1.19124646E-03
  2.09431829E-03  5.93126670E-06  2.74516258E-03 -2.28501417E-03  2.85238002E-03
 -3.47083614E-03  1.37391821E-02  3.15297345E-02 -3.87061869E-02 -2.79973000E-01
 -3.42588993E+00  6.99016840E-03  1.46254954E-02  1.41588737E-02  2.47059445E-01
 -6.56331927E-02  1.25320006E-01  1.19153992E+00  2.67610560E-01  5.80741631E-01
  2.69037284E-03 -2.01567296E-04 -2.36589498E-03 -2.27149860E-04 -3.91603364E-04
 -9.30042326E-03 -9.80301025E-02  3.60200463E-02 -2.11798695E-02  2.59146409E-02
 -3.42514817E-03  5.24367586E-03 -2.91345421E-03  4.33501717E-03 -9.37769192E-04
 -7.02666889E-04 -9.46817194E-04 -1.39015946E-02 -3.02785263E-02  4.21539200E-02
  1.22750727E-01  3.08469604E+00  6.98430171E-03 -2.85204064E-02  9.29303665E-02
 -9.10917921E-02  8.75898877E-02  9.79984847E-02  1.02985525E-01 -1.13442256E-01
  1.34957007E+00  6.28626381E-03  3.97870509E-03 -2.61724057E-03 -4.89176426E-03
 -1.90902270E-03  4.44722488E-02 -1.19501437E-02 -2.52817258E-03  1.17157304E-02
  2.43361436E-02 -2.17449216E-03  8.13335873E-04 -4.54451521E-04  8.03676718E-04
  5.88621174E-04  6.64479592E-03  3.27836566E-04  1.11432768E-02  2.53552297E-02
 -5.17093324E-02  6.08185286E-02 -2.88556962E+00  6.16449079E-03 -4.11302303E-02
  3.85390558E-02 -6.29361624E-02 -1.04062039E-01 -2.99952596E-02 -5.96911336E-01
 -1.11237864E+00  3.27287421E-01  1.23152006E-03  2.81589017E-03  1.60493350E-03
 -6.86220873E-03  1.30326625E-02  4.71474342E-02 -1.84608893E-02 -1.27624655E-02
 -3.58814335E-03 -4.41567941E-02 -1.55226301E-03 -9.76668333E-05  2.74593653E-03
 -1.44353173E-03 -3.59882602E-03  1.68598993E-03 -1.53949510E-04 -7.77511084E-03
 -3.92160830E-02  1.78371613E-01 -1.04022302E-02 -4.55975725E-03 -1.46177277E-03
 -1.60682419E-02  2.21270474E-01 -2.47063933E+00 -6.40818439E-03 -4.76939130E-02
  3.70134037E-02  1.31531406E-02  6.20371775E-02  3.10829253E-01  1.83681408E-03
  6.72661041E-03 -5.94101602E-04 -1.69818044E-03 -1.48077930E-01  1.38856403E+00
  2.57984974E-02 -5.41447028E-03  2.49709063E-02  8.53142618E-03 -4.67303994E-02
  7.70177568E-01 -8.15592106E-03  6.37472528E-03 -1.21847428E-02  3.12485867E-03
  1.05710592E-01 -1.16432865E+00 -1.86059192E-02  2.16288238E-02  3.65975576E-03
 -2.06378219E-03 -5.78064443E-02  9.99928783E-01 -2.82782233E-03 -9.07108598E-03
 -2.03149816E-02 -6.98671076E-03 -5.63859933E-03 -1.14466630E-01 -1.56288661E-04
 -1.25674701E-02 -1.70393248E-03 -4.66809979E-03 -3.65772748E-02 -4.71912621E-02
  5.64417792E-03  5.94385712E-03 -2.53764762E-03 -7.64249304E-03 -1.75928848E-02
  5.05895871E-02 -1.88668772E-01  4.25182913E+00 -3.09912089E-02  2.57063570E-02
  2.07351601E-02  2.74364739E-02  1.36323922E-02 -5.72281361E-02 -4.26667442E-01
  5.90198473E-01 -9.95484065E-01 -1.97423042E-03  2.09270816E-03  7.66511229E-03
  3.84310719E-03 -9.00571982E-04  5.30694775E-03  2.06000453E-02 -1.81056597E-02
 -1.73326630E-03  7.37019311E-03  2.04444554E-03  1.88985852E-03  1.47244687E-04
 -3.87863004E-03  7.04778321E-04  1.31083097E-03 -7.48305200E-04  4.76305811E-03
  6.38648292E-02 -9.59000364E-01  1.68199182E-02  2.73106495E-03 -1.33113538E-02
 -1.46992911E-02 -3.45439070E-02  7.41194977E-02 -2.95319217E-01  7.26956010E+00
  4.88779197E-02  9.72102869E-02  1.99416813E-02  4.64004289E-02 -2.69194841E-03
  1.15014224E-01  1.40973697E+00  3.57893517E+00  6.03787737E-01 -3.87984651E-03
 -7.75838988E-04  6.19584186E-03  1.11335355E-03  2.53443148E-04 -3.32714249E-02
  8.80576851E-03  4.58911413E-02 -7.56222655E-02  5.57788710E-02 -1.13993137E-03
  2.76426808E-03  5.92925225E-03 -2.78406158E-03  6.19493710E-04  4.36273099E-03
  5.93304210E-03 -2.57470129E-03 -6.31041179E-03  1.59671199E-02  2.77274377E-02
  1.11502992E+00  2.95783954E-02  3.18395807E-02 -3.08308408E-02  1.41280358E-02
 -4.36502100E-03  1.72079003E-02  2.54602513E-02  1.95914404E-01 -8.76899025E-01
 -9.03584179E-03  3.00172948E-03 -2.43492337E-03  1.33184788E-03 -7.83311767E-04
 -2.31641501E-03  3.83423206E-02 -7.52215207E-03  4.50598364E-03  1.18624680E-02
 -1.71455946E-03  6.67597529E-04  1.30086414E-03  1.05273665E-03 -2.44358515E-03
  1.66862048E-03 -5.17323331E-04  4.26005576E-03  9.53623353E-03 -2.30872584E-02
  6.86188377E-02  6.22632234E-02  4.14527438E-02 -8.32511380E-03 -7.38553961E-03
  7.14731854E-02 -4.98999237E-02 -5.97486677E-02  6.33880649E-01 -1.76257790E-01
 -4.65484962E-02 -4.54567655E-03 -7.64372134E-03  6.87892760E-03  4.10051865E-03
  8.65036687E-04  1.57769871E-02  1.11234529E-02 -1.80053747E-02 -2.19825779E-02
  9.53136944E-03  1.94821740E-03  1.97980138E-03  7.67642956E-04 -3.37462954E-05
 -1.19352317E-04 -5.78652183E-04 -2.99447467E-03 -4.17290415E-03 -1.04855299E-02
  3.44195029E-02 -7.54492245E-02  3.39824872E+00  3.93921632E-02  1.03896918E-02
 -6.18453191E-02  1.33555462E-01 -6.09435373E-02 -3.96460201E-02 -2.14774836E-01
 -8.58201247E-01  1.59093782E-01  2.15414620E-03  5.76946122E-03  3.42611525E-03
 -4.22548262E-03  1.87806086E-03 -1.08913064E-02 -4.22606105E-02 -1.04856454E-02
 -1.26399636E-02  2.00307158E-02  1.43702047E-03  6.53624249E-04  2.96548433E-03
  1.95701161E-04  9.90551237E-04  4.25799456E-03 -3.14781157E-04 -2.74256799E-03
 -6.61559243E-03  1.32864941E-02  1.07379018E-01 -2.80083760E+00  5.23453505E-02
 -3.94770473E-02  2.43565926E-02  5.99988750E-02  1.67138955E-02 -3.47589545E-02
  1.48202617E+00 -1.01710959E+00 -5.11736521E-01  6.89879187E-04 -1.02957018E-02
  7.39060821E-03  8.39709613E-03  4.13686667E-03  7.13276587E-02 -1.51338375E-02
 -3.37000437E-02  1.10230727E-02  5.57474510E-02 -5.73459699E-03 -9.30855486E-04
  3.51540293E-04  3.07218627E-03  2.16941786E-03  4.82681195E-03 -5.17065471E-05
 -5.31908963E-03 -1.26679174E-02  4.51130503E-02 -6.84357651E-02 -2.44931032E+00
 -6.35884987E-02  1.76878110E-02  9.53976516E-02 -7.19685606E-02  3.54359492E-02
 -3.75963054E-02 -1.90514100E+00 -2.51635552E-01  1.24572317E+00 -3.19111676E-03
  9.43759969E-03 -1.87874696E-03  1.34082530E-03 -3.92967640E-03  4.39751180E-02
  5.68525132E-02 -7.55351990E-03 -4.07070836E-02 -5.34288450E-02 -2.11504265E-03
 -3.41391979E-03  2.65402058E-03 -5.40260199E-03 -4.46968476E-03  1.17474452E-03
  6.68443174E-04  1.03650963E-02 -1.27053637E-01  1.95241997E+00 -8.85099611E-03
 -2.72811912E-02 -6.30288531E-03  1.03149443E-02  1.04067364E-02 -8.61046715E-01
 -4.79144595E-03 -3.54503295E-04  9.54939532E-03 -9.54824013E-03 -5.27108406E-02
  2.75442109E-02  1.11565698E-02 -3.80284369E-05 -3.79717751E-03 -1.44158498E-02
 -8.28253784E-02 -4.81257910E-01  7.10877384E-03  5.35931287E-03 -4.46006019E-03
 -4.76432637E-03 -1.38539432E-01  7.62833677E-01  8.61741481E-03 -9.45300610E-04
 -2.32390389E-02 -2.45292525E-02  5.42752263E-02 -1.25367949E+00 -8.11273457E-03
  2.08367511E-02 -1.39961191E-02  1.36738342E-03 -6.62708904E-02  1.44730223E+00
 -1.24250081E-02  5.97672405E-03 -2.09098451E-02 -1.54764114E-02  7.92720757E-02
 -1.89754478E+00  2.26606219E-02  8.84049724E-03 -2.25231966E-02 -2.12387602E-03
 -1.06218309E-01  7.33574619E-01  1.29316087E-02 -4.50363899E-03  2.56624386E-02
  1.63201010E-02  3.66150085E-02 -9.18031034E-02  2.04860766E-01 -7.20761843E+00
  8.31301567E-03  4.31621457E-02 -2.41866260E-02  2.89144326E-02 -4.48242951E-03
  1.13680385E-01  1.62125455E-01 -6.24385231E-01  2.24788034E+00  1.93747877E-02
  3.10140183E-03 -3.80295233E-03  6.53239004E-04  1.54122666E-03 -4.33376087E-02
 -2.27563024E-02  1.95082388E-02  4.78906260E-02 -2.41554147E-02 -3.14984007E-03
 -5.00236274E-04  1.46718568E-03  4.35862397E-03 -3.29009923E-03 -2.39689206E-03
 -9.51593217E-04  2.96328771E-03 -7.94120827E-02  8.85774621E-01 -9.36311435E-03
  1.55754355E-03  2.55267252E-02  1.75803438E-03  5.04658668E-03 -3.33003891E-02
  3.67922602E-01 -2.55794890E+00 -2.89797761E-02 -1.71377312E-02 -6.30052917E-02
 -3.50313408E-02  1.38392532E-02 -1.52868277E-01 -7.09814003E-01 -2.40768375E+00
 -5.26268716E-02 -1.07673774E-03 -8.20333849E-03 -4.69889711E-03  1.86553858E-03
  1.37607187E-03  3.38109064E-02 -2.34245041E-02 -3.79564915E-02  6.38419503E-02
 -2.72347453E-02  2.14037756E-03 -5.65237929E-04 -2.31018866E-03 -2.08489004E-03
 -2.87646440E-03 -4.29726915E-04  8.33655811E-04 -1.03300677E-02 -2.38954963E-02
  7.66891255E-02 -1.29966836E-01 -3.77522689E+00 -3.78783034E-02 -2.98053989E-03
 -2.26384618E-02 -1.64094957E-01  1.29589670E-02  7.18763973E-02 -1.06073610E+00
  7.63067359E-01 -9.96063569E-01  5.18278137E-03  3.91464829E-03 -6.56139042E-03
  1.39290860E-03 -4.04438755E-03  1.75018523E-02  5.90784448E-02  2.78119064E-02
  1.12041331E-02 -7.26285595E-03 -1.42203296E-03  3.19555133E-03 -3.58492880E-03
 -6.58559443E-04 -1.89627862E-03  2.63192852E-03  2.61114438E-03  7.23102572E-04
  1.85664188E-03 -1.33337704E-02  1.02722500E-01 -7.16595265E+00  7.24754521E-03
 -5.13454542E-02  2.90374654E-02  3.59824853E-02 -1.65907940E-02 -4.05620231E-02
  2.35136020E+00 -5.73753912E-01  3.45655324E-01  9.63308562E-04 -1.02123712E-02
 -3.90855197E-03  5.84565328E-03 -2.68453321E-03  2.28482206E-02 -5.67047894E-02
  4.60670740E-02 -3.34091228E-02  4.80287480E-02  4.08264147E-03 -5.16398594E-03
  1.36980343E-03  3.10827341E-03 -5.54731909E-03 -8.71079438E-04  1.08815050E-03
 -3.57330443E-02 -8.22551289E-02  2.03464068E-01 -7.79003138E-01  1.44156251E+01
  1.26832534E-02 -2.58864954E-02  9.75985306E-02 -1.08507555E-02 -8.96873218E-02
  2.08437596E-01 -2.82815851E-01 -2.95105328E+00 -2.50689493E+00 -1.71406229E-03
  7.94627031E-04  1.90097254E-04  8.19824886E-03 -3.10198810E-03 -1.06871659E-02
 -1.53748113E-03 -1.89574655E-02 -3.81841417E-02  3.87391849E-02 -3.13996039E-03
 -3.42405144E-04  4.61444186E-03 -5.48017067E-03  2.44171539E-03  2.25037941E-03
 -2.17176399E-06 -4.55063621E-03 -1.19644536E-02  7.89000185E-02 -3.29079680E-01
  3.48570152E+00 -5.88764367E-02 -2.92287190E-02 -3.55541731E-03 -6.01320800E-02
 -1.15920480E-01 -1.26147846E-01 -3.24829879E-01  9.12617629E-01  6.59020879E-01
 -5.82502831E-03 -9.94031881E-05  3.02361856E-05  2.50638950E-03 -2.44815924E-03
  5.51636257E-02  3.37157412E-02 -2.85799829E-02  1.38085334E-02  2.94568187E-02
 -6.62157263E-04 -2.64353043E-04  8.26099050E-04 -3.97326808E-04 -5.48262059E-04
  2.68726503E-03  2.61531991E-03  1.11560873E-02  2.51835943E-02 -5.87003072E-02
  1.36030664E-01  3.92472466E-01 -9.38293549E-03 -2.39193104E-02 -1.24793170E-02
 -3.94805633E-02 -4.62575537E-02 -2.54257442E-02  1.37981583E-01 -2.26327342E-01
 -1.28253528E-01 -6.86470786E-03  3.07706524E-03 -8.16303990E-04 -1.08581797E-03
  2.58230207E-03  3.99349774E-02 -2.71292877E-02 -1.19872029E-03 -4.60202288E-03
  1.05648109E-03 -2.67496387E-03  3.94657542E-05 -1.19837823E-03  9.58130985E-04
  1.71274078E-03  1.52229720E-03  1.69540298E-04 -2.48850946E-02 -5.52001830E-02
 -1.62630319E+00 -6.02124181E-05  1.07534830E-02  5.71697306E-03  1.31857981E-02
  1.42634747E-01 -3.60392029E-01 -8.67151988E-03 -1.98101384E-02  5.91810428E-03
  1.01697014E-02  7.61734401E-02  1.64471751E+00  4.47894440E-03  3.58748259E-03
 -1.67467367E-02 -1.78687970E-02  7.08587027E-02 -6.31986110E-01 -1.03989178E-02
 -4.06882963E-03 -1.42967207E-02 -9.87387739E-03 -1.11488902E-01 -1.64082038E-01
 -4.16963051E-03  2.53292193E-03 -5.32919709E-03 -1.04466705E-03  1.34034191E-02
 -9.52613802E-02 -6.06623110E-03  5.06568854E-03 -3.69865189E-03 -1.38490949E-02
 -8.10344402E-02  7.98359639E-03 -5.71804290E-03  7.63439455E-04 -8.24288681E-03
  1.29247273E-03 -2.11646299E-02  2.69144515E-01 -8.92140211E-03 -9.44992709E-03
 -2.29526828E-03 -5.12646134E-03 -9.95774699E-02  1.89525363E+00  1.78053880E-02
 -2.96722466E-02  8.93346823E-03  1.25345729E-02  2.78770364E-02 -3.84751901E-02
 -7.23037083E-02 -4.46048308E+00 -1.17882693E-01 -3.32455854E-02 -6.01097096E-05
 -6.15368184E-02 -2.21527329E-01  3.87431669E-02 -2.15200644E+00 -1.39859018E+00
  6.50940916E-01 -1.22077984E-02 -1.70853598E-03 -1.35757076E-02 -9.95349454E-03
  7.52649910E-03  8.54883470E-03  8.99583331E-02  2.06532004E-02  1.32492504E-02
 -3.67946077E-02 -4.57279988E-03  7.04920857E-04 -1.81646515E-03 -5.52253147E-03
 -2.19117535E-03  1.66840927E-03 -3.85131852E-03 -1.22144585E-02  8.85184508E-02
 -1.08285180E+00  1.23364474E-02 -2.06160257E-02 -1.69084056E-02  9.97645723E-03
  2.25609592E-02 -3.53810722E-02  5.84859651E-02 -3.14927849E+00  4.87325463E-03
 -5.29381743E-02  2.68014029E-02  4.48855733E-02 -6.21181492E-02  3.66120297E-02
 -6.08740162E-01 -1.66801142E+00  3.36118529E-01 -6.80178378E-03  7.33382702E-05
 -6.99280513E-03  5.87788062E-03  1.64309642E-03  4.22760821E-02 -1.91272750E-02
 -1.48216524E-02  3.57773647E-02 -1.31541656E-02  5.05295194E-04  6.02808019E-04
 -3.12715788E-04 -1.08380496E-03 -1.39965395E-03 -5.40842508E-03 -9.33552848E-04
 -4.89356983E-03 -1.16059840E-02  5.22375301E-02 -2.52544285E-01 -2.93034745E+00
 -3.52236036E-02 -3.23585234E-02  2.21186592E-02 -1.03865895E-01  9.38655095E-02
 -2.53041053E-02 -6.06803046E-01  2.47857767E-01 -7.41403660E-01  2.81585582E-03
 -3.28196487E-03 -4.99954097E-03 -1.74020530E-04 -1.48948279E-03  2.05825521E-02
 -1.57374159E-02  6.66753217E-03 -1.01498640E-02  7.05864554E-04  1.56480452E-03
  1.90093658E-03  1.03652358E-03  1.47194373E-03  1.64986245E-03 -1.53068399E-04
 -1.08585390E-03  6.66096504E-03  1.48366464E-02 -2.45612626E-02  1.03490148E-01
 -3.34382197E+00 -2.44622674E-02  4.74294881E-02 -4.12534969E-02  4.34034985E-02
 -5.85452537E-03  4.87974539E-03  1.37055358E+00  8.18418943E-01 -3.49204516E-01
 -1.52415805E-03  6.25696376E-04  2.34536748E-03  1.22135995E-02  5.47954781E-03
  1.16825287E-02  5.47146534E-02  1.54677009E-02  1.91208030E-03 -1.97315875E-02
 -2.29383474E-03 -9.61766624E-05 -3.68830186E-03 -1.41266187E-03  4.85417007E-04
  4.06298460E-03 -3.53103704E-03 -1.23458983E-02 -2.78447643E-02  2.59835356E-02
  6.32847306E-02  6.62275305E+00  2.38380953E-03 -3.93722260E-02  4.06932207E-02
 -1.25102751E-02 -9.04420925E-02 -3.54903333E-02 -1.11868968E+00 -9.73190333E-01
 -8.00754241E-01  3.94509583E-03  6.53452350E-04  2.89217373E-03  2.66668509E-03
 -6.63478204E-03 -1.10658701E-02  1.10614038E-02 -8.15163232E-03  2.34781609E-02
  9.26199697E-03  6.37490143E-04  1.63361346E-04  5.33750833E-04 -5.00505162E-03
  3.12296127E-03 -7.54821839E-04  9.09598135E-04 -6.47012939E-03 -1.44678042E-02
  2.68032794E-02  2.28471952E-02  2.86706588E+00 -7.21624787E-02  4.52431672E-02
 -2.74337652E-02 -5.03597489E-02  1.52729180E-03  4.24951139E-02 -9.69802999E-01
  1.25077121E+00 -1.08024555E-01 -3.77428742E-03 -1.96557398E-03 -3.21690174E-03
 -5.16077987E-03 -5.88730201E-03 -9.45773356E-03 -3.68385767E-03  4.51702627E-03
 -1.17482903E-02 -1.74997891E-02  1.79704792E-03 -3.38463316E-03  1.24901471E-03
 -1.94854058E-03 -1.90941254E-03 -1.56170748E-03 -2.14131173E-04 -5.09985830E-03
 -1.07911506E-02  5.46408316E-03 -2.89769736E-03  2.13947182E+00 -4.21608817E-02
 -8.50640724E-02  1.04425980E-01  5.53947586E-02 -7.28003834E-02 -3.34965757E-02
  4.90736277E-01 -7.39573802E-01  2.09027431E+00  5.18043769E-03 -2.31441694E-03
  2.62388589E-03 -7.50261489E-03  6.92021405E-03  4.30748530E-02  8.40651237E-02
  5.50753275E-04 -2.43303291E-02 -1.08277645E-02 -5.98738926E-03 -4.31327327E-03
  1.07153635E-03 -8.07265860E-03 -2.20879309E-03  2.82986019E-03  2.38943816E-03
 -1.12109703E-02  2.86769860E-02 -9.09615861E-01  3.43904281E-03  9.36491698E-03
  9.59357903E-03  1.32966620E-02 -1.28338460E-03  3.57197607E-01 -4.23704842E-03
  1.82118274E-03 -9.78091317E-03 -1.13291963E-02  7.84795126E-02 -5.83566028E-01
  1.42582838E-04 -1.30205138E-02  9.14584858E-03  1.02208697E-02 -8.82609031E-02
  7.51412442E-01  2.30445326E-02  1.57282328E-03  6.64725048E-03 -4.67774082E-03
 -1.48644390E-02 -1.08576834E+00 -3.62376368E-03  1.52662778E-03  1.49272370E-02
  1.66376491E-02 -7.37539845E-03  1.13231748E+00  7.50714061E-03 -1.17613615E-02
  1.96518977E-03  7.42312003E-03 -9.83903380E-02  1.86037348E+00 -4.02559293E-05
 -2.55228937E-03 -3.26476898E-02 -3.88298036E-03  1.46440036E-01 -1.74365303E+00
  3.47353894E-02 -3.18250019E-03 -1.47651679E-02 -1.33451592E-02  1.19823225E-01
 -2.55875498E+00 -3.79723601E-02  1.41716014E-02 -1.71352936E-02  7.78893874E-03
  1.72406801E-02 -7.72187990E-03 -9.72695940E-02 -1.54010168E+00  1.40994304E-01
 -7.49139729E-02  3.12536889E-02 -2.51943785E-02 -6.41026550E-02  6.45029787E-02
  2.29208581E+00 -1.76265675E+00  3.38510301E-01 -3.69709787E-03 -3.31028912E-03
 -2.27933497E-03 -7.01187773E-03  4.54674710E-03  9.53124975E-03 -1.02403396E-01
  4.80511452E-02  2.02033257E-02  4.69968316E-02  1.44247532E-03 -1.21120201E-03
 -1.15034667E-04 -8.79908741E-05  7.05509931E-03 -2.62127431E-03  7.55898775E-03
 -1.02298145E-02 -9.32678740E-02  2.04188190E+00 -2.67914559E-02 -2.00537581E-03
  1.72128466E-02 -1.27814686E-02 -2.95996885E-02  7.12826747E-02 -2.31876794E-01
  6.91734493E+00 -2.79947086E-02 -4.04195783E-03  7.42945931E-02 -1.54038892E-02
  8.67786800E-02  1.13784001E-01  1.01981189E+00  1.27605689E+00  1.33238911E+00
 -1.00992926E-02 -4.36998200E-03 -1.24155807E-02  1.66684197E-04  3.23406034E-03
  6.47455315E-03  2.10348392E-02  1.94742300E-02  1.42614950E-02  3.34628674E-02
  1.61191647E-03  9.28247518E-04  1.40981353E-03 -1.14208572E-03 -2.90470417E-04
 -4.03335727E-03 -3.35813549E-04 -1.55855307E-02 -3.46223246E-02  6.17626994E-02
  1.19509858E-02  3.42015405E+00 -1.27853397E-02  4.78268795E-03  1.07521169E-02
 -3.90165781E-02 -9.09511628E-03  1.89977201E-02  1.35260176E-01 -6.59253970E-01
 -6.18107258E-01  4.18290770E-03 -1.87284093E-03  2.60994950E-03 -4.80801191E-04
 -8.00005759E-03  5.82263082E-03 -1.50750895E-02 -2.62517109E-02 -2.19040078E-02
 -1.03583912E-02  1.09699822E-03  1.01753183E-03  3.73203815E-04 -1.59161505E-03
 -1.81855208E-04 -3.06079767E-03  6.33779584E-04 -7.42614680E-04 -2.05354914E-03
  3.15654115E-02 -1.60658352E-01  2.78723872E+00  5.55832696E-02  5.74548055E-02
  1.62379500E-01 -4.55981165E-02  1.35090612E-01  7.35453149E-02  1.68147442E-01
 -4.47816705E-01  2.22879081E+00  1.28723270E-04  8.61957934E-03  4.13252189E-03
 -5.49691743E-03  1.04878193E-02 -1.82731551E-03 -4.90201419E-02 -1.91910415E-02
 -2.74917693E-02  4.43938615E-02  4.98205636E-03 -2.14990317E-03  2.94974678E-03
 -4.65342272E-03  4.14245632E-03 -6.83940311E-03  1.16394102E-03  1.78064603E-02
  4.02770728E-02 -8.42468484E-02  8.52362246E-02 -3.31461045E+00 -7.30057671E-02
 -3.42802317E-02 -1.10680292E-02 -8.06343794E-02 -1.69563282E-02 -1.75563949E-02
 -8.84409614E-01  5.27905771E-01  6.72186069E-01  7.54472747E-04  2.19415247E-03
  2.70470183E-03  5.23740403E-03 -2.14726710E-03  1.86568258E-02  1.83855725E-02
 -1.68616414E-02  1.31247673E-02 -4.78840869E-03 -9.12312914E-05 -3.75698544E-03
 -1.84323397E-03  9.02102978E-04 -1.68751296E-04  1.39690664E-03  2.42384125E-03
 -6.68887949E-03 -1.40163921E-02 -1.86017184E-02  2.60594808E-01 -2.99160124E+00
 -4.44702841E-02  1.24349101E-01  5.36830528E-02  2.74907504E-02  7.32019010E-02
  4.48368000E-02 -2.11334525E-02  1.61967324E+00 -6.49210736E-01  2.17284727E-03
 -2.87310522E-03 -7.86555896E-03  2.23678332E-03 -1.42010438E-02 -3.88610040E-03
 -9.01343061E-04 -1.30066013E-02 -3.38596780E-02 -4.33089661E-02 -5.88593065E-03
 -2.91472438E-03  5.28545659E-03 -6.25773896E-04  7.65363369E-04 -5.05526557E-03
 -2.57763457E-03  1.04213995E-02  2.33974463E-02 -5.80073446E-02  1.25872042E-01
 -3.36631957E+00 -2.02265747E-02 -5.40730355E-02 -1.94139965E-02 -1.28475292E-02
 -5.14705351E-02 -3.29781077E-02 -1.63508993E+00 -4.79781883E-01 -7.74120816E-02
 -8.87343933E-03  5.93745535E-03 -3.17728424E-03  3.11607770E-03  7.79420177E-04
 -8.64013580E-03 -2.02979552E-02 -6.70550793E-03 -1.58096333E-03  1.39907559E-02
 -6.91505858E-04 -1.37964602E-03 -1.30084471E-03  1.88582196E-04 -1.39763624E-03
 -3.97486636E-04 -9.09705364E-04  1.66580153E-02  7.45346895E-02 -2.63549274E-01
 -7.71224054E-04  1.27204558E-02  1.77750278E-02 -1.12217911E-02 -9.34593382E-02
 -7.84855637E-01 -3.51452178E-03 -2.72362256E-03  9.28992417E-04 -2.89616455E-03
 -6.33410934E-02  1.03147983E+00  8.29801811E-04  1.84118711E-02 -3.25746170E-03
  5.42921843E-03  1.57286888E-01 -2.42941809E+00 -3.27704477E-02  2.45178254E-02
 -1.77320186E-02  2.03802619E-02  5.74238750E-04  1.50547774E-01  3.61417801E-03
  1.31719594E-02 -6.54915345E-03  2.92689596E-02  4.48582094E-03  2.24650766E+00
  2.08931163E-02 -2.32879988E-02  7.36719770E-03 -1.03214068E-02  2.32709493E-02
  2.95177167E-01 -5.78548506E-03  2.39817560E-03 -1.54432027E-03  4.13835230E-03
 -5.70656083E-02 -2.74788911E-01 -1.14341583E-02 -4.72282778E-03 -8.40506838E-03
 -1.56588922E-02  9.77323754E-03 -2.94037016E-01 -6.10957687E-03  6.56433690E-03
  4.19733190E-03  7.12749041E-03  1.61906935E-02 -1.03918599E-02 -6.06383310E-02
 -2.53505040E+00  3.66128705E-03  3.74284587E-02  1.05532215E-01  3.96631859E-02
  1.10820192E-01  1.55726968E-01  9.00246639E-02  5.06839660E-01  1.91491330E+00
  9.10992885E-03  2.40483067E-03  5.54487057E-03 -4.92391531E-03  3.38592139E-03
 -2.03673064E-02  1.59894954E-02 -1.03530919E-02 -1.70720267E-02 -3.29858211E-03
  5.78494607E-03  2.41968158E-03  1.36331761E-03 -2.81955910E-03  9.98815276E-04
  4.43689489E-03  6.39329763E-04 -1.36069068E-02  4.95204083E-02 -7.39653908E-01
  1.92878945E-02  2.72122915E-03  1.35405721E-03  1.29975621E-03  2.59598702E-03
 -6.03093031E-03 -1.27238749E-01  1.52790928E+00  4.32891242E-02 -3.21320216E-03
  1.74416096E-02  5.50381003E-02 -4.25417368E-02  2.54127065E-02 -3.33287038E-02
  1.28359604E+00  8.79595968E-01 -4.76477585E-03  3.03936224E-03 -9.81398053E-03
  6.29725075E-03  2.45650385E-03 -6.61141444E-03  1.70188354E-02  1.45998344E-02
 -1.34555014E-02 -2.08584188E-02  3.15455738E-03 -9.12049085E-04  1.03472559E-03
  2.25369063E-04  2.95623389E-03  2.55006154E-04  2.00276457E-03  3.83710192E-03
  8.16145475E-03 -1.32677607E-02 -5.89059641E-02 -1.80965325E+00 -5.34253413E-02
 -6.74552138E-02  3.72340197E-02 -1.47945897E-01  3.03938293E-02 -1.08073704E-01
 -9.42685526E-01 -1.59387390E-01  5.91317916E-01  1.13858957E-03  2.14479344E-03
 -3.41066936E-03 -2.92278840E-06 -1.15923786E-02  1.40891122E-02 -4.90968404E-02
 -2.24049438E-02 -6.54660209E-02  3.73021556E-02  5.81983316E-03  1.93483898E-04
  4.58752961E-03  1.59529507E-03 -1.97008902E-03 -2.13775421E-03 -6.26189091E-04
 -3.64471852E-03 -8.64217384E-03  3.59448062E-02 -1.36799922E-01  2.00368798E-01
 -3.00840703E-02  1.22111232E-01 -5.25419887E-02  4.41077229E-02  5.02186971E-02
  5.73070573E-02 -6.53439880E-01  1.40131669E+00 -1.73598091E+00 -2.69300635E-03
  4.22524941E-03  4.85515156E-03  2.02166918E-03 -1.67053820E-03 -8.48206683E-03
  5.23765555E-02  2.56536014E-02  4.98540200E-02 -1.55682465E-02 -4.68365358E-03
  1.35894773E-03 -2.60356160E-03  3.00119521E-04  8.81209164E-04  2.81170997E-03
 -1.48888377E-03 -7.86941928E-03 -1.85292539E-02  3.12357637E-02  8.35451929E-02
  3.08642098E+00 -4.72884938E-02 -3.14696725E-02  4.03107980E-03 -1.47953187E-01
  5.31998008E-02 -8.75270934E-02  5.85527748E-03 -1.20986311E+00  1.49348854E-01
  6.39513384E-03 -3.41131527E-04  2.63150508E-03  8.85135768E-03  4.51507638E-03
 -1.04203947E-02  1.91006364E-02 -1.06488583E-02  1.35543569E-02 -3.51511718E-02
  1.00652613E-03  2.86468068E-04 -2.39903904E-04 -3.87490629E-03  1.71459297E-03
  6.53259216E-04  4.07638705E-03  7.56612533E-04  1.62733865E-03 -2.42867153E-02
  1.36159876E-01 -1.12100419E+00  4.06451009E-02 -4.82665234E-02  1.31368069E-01
 -3.16551692E-02  2.19500982E-02  2.28401715E-03  9.97458899E-01 -1.37167990E+00
  1.48601017E+00  3.92450242E-03 -6.82200284E-03 -5.15465188E-03  6.10962676E-04
 -3.39141477E-03  7.38474791E-02  1.12344512E-02 -2.22686217E-02  5.57774027E-03
  3.57730630E-02 -1.10790380E-02 -1.99423456E-03  1.53815743E-03  8.37292178E-04
  2.89008047E-03  2.98913611E-03  2.33394316E-03 -5.56901387E-03 -1.31836279E-02
  6.18428328E-02 -2.58351427E-01  3.63023927E-01  3.60641796E-03 -7.36116993E-02
 -8.80048211E-02 -8.07368312E-02 -7.46892050E-02 -4.10370842E-02  4.07292105E-01
 -5.24298033E-02 -1.55464907E+00 -6.83207206E-03 -2.82984241E-03  1.89909628E-03
 -1.31475830E-03  4.75001116E-03 -4.16301080E-02 -2.41933726E-02  4.47059450E-03
  2.98911134E-03  9.75236973E-03  3.28723574E-03  1.74548460E-03 -2.91967233E-04
  2.34885673E-04  1.52095574E-04  6.20040898E-04 -1.58420602E-03 -9.70456373E-03
 -2.28409464E-02  6.80779661E-01 -6.62184360E-03 -4.39883770E-03  8.56158108E-03
  2.55200966E-03 -1.53711688E-01  1.51495619E+00 -7.54565363E-03  2.27223209E-02
 -2.57268023E-02 -1.14080822E-02  6.85024754E-02 -2.19625907E+00 -8.10450530E-03
 -2.40006456E-02  2.09035902E-02  7.40709808E-03 -7.78217380E-02  1.82741636E+00
  2.22045472E-02  7.07988129E-04  1.67131365E-02  9.71106170E-03 -1.84833569E-01
  2.57687264E+00 -1.15146075E-03  1.40399960E-02 -4.62933451E-02  9.95211689E-03
  1.22373894E-01 -1.52030223E+00 -1.09236193E-02  2.04767156E-02 -2.49748946E-03
 -2.36497497E-02 -2.24378389E-02 -1.75878533E+00  6.29188038E-03 -3.87476350E-03
  2.30316247E-02  5.77253644E-03  1.27883141E-02  8.52135851E-01 -7.14318899E-03
 -8.66209144E-03 -3.55458067E-03 -2.25801553E-02 -3.23778710E-03 -2.96064922E-01
 -9.91929919E-03  7.82602850E-04  1.43408469E-03 -2.58218365E-04 -6.74966674E-04
  3.11111034E-02 -1.23640301E-01 -2.51143126E+00 -2.28307816E-02 -2.25388702E-02
  7.65358627E-02  2.83077401E-02 -1.56724297E-02  1.10355439E-01 -4.71344765E-01
 -7.27036124E-01  1.41123380E+00  3.17937312E-03 -1.41827782E-03 -9.04750440E-04
 -1.07982399E-02  3.67948434E-03 -1.22587506E-02  8.48374885E-03  8.32422197E-03
 -4.45752818E-02  2.78034683E-03  3.93508189E-03  3.89886475E-03 -2.13866895E-03
 -3.25563485E-03  2.02745176E-03  2.40446632E-03 -1.46868459E-03 -1.53704518E-02
  6.98018589E-02 -9.25401100E-01  2.19215256E-02 -5.02980912E-03 -5.81631924E-03
 -9.60142420E-04 -4.24666163E-04 -2.91550560E-02  4.36576420E-01 -6.40520209E+00
  2.72601691E-02  2.82262096E-02 -6.55375347E-02  2.31062628E-02  6.70800253E-03
 -1.82068508E-01 -4.95357808E-01 -3.04225572E+00 -6.61617044E-01 -1.59468043E-02
  3.06762521E-03 -1.82864848E-03 -9.28648985E-03  1.89974430E-03  1.92863600E-03
 -1.46284677E-02 -2.84082199E-02  3.99900854E-02 -8.43483712E-03 -1.01540739E-03
 -3.19016072E-03  2.30699900E-03  2.76666422E-03 -4.57991407E-03  3.07280386E-03
  3.86559506E-03  1.14720995E-02  2.41177682E-02  4.81349547E-02 -6.38562711E-01
 -7.26146108E+00  5.61171461E-02  8.45393411E-02  1.10609856E-02 -7.05781085E-02
  2.30148136E-01  2.27652123E-03 -3.53211833E-01  2.46422961E+00 -5.14519668E-01
 -5.17714734E-03  1.04750964E-03  1.44713288E-03 -1.16494797E-03  6.36634931E-03
  7.89884368E-03 -1.80069279E-02  5.78328311E-02  2.96247075E-02  9.49544132E-03
 -3.27280428E-03 -2.53949323E-03 -6.31839567E-03 -4.81299375E-03  5.52106638E-03
  1.57923896E-04  4.29706085E-03  1.19372474E-02  2.54807740E-02  5.69518449E-03
 -3.01660160E-01 -5.59099046E+00  5.98033611E-02  1.33859829E-01  4.92652892E-02
  9.35494589E-02  1.37713169E-01  7.19269676E-02  2.28489536E+00  1.65760493E+00
  2.00298378E-01 -7.11191919E-03  1.76482111E-04  1.24659460E-02 -4.70814430E-03
  2.11680962E-03 -9.50146594E-03 -2.22284198E-02  6.63544348E-02 -1.42410053E-02
 -7.45964121E-03 -2.79199565E-03 -3.63990220E-03 -4.85838841E-03 -4.38802495E-03
  2.79467973E-03  2.87876851E-03  4.77254653E-03  1.28286232E-03  9.23858440E-04
  2.39938250E-02 -5.94692331E-01  9.73220323E+00  1.80042156E-02  3.60470640E-02
 -2.13184135E-02 -1.04689720E-01  1.03643003E-01 -5.34043033E-02 -7.07061387E-01
 -1.57431713E+00 -2.71965340E+00 -8.46252478E-03 -2.16725158E-03 -1.30963900E-02
 -6.84703057E-03  7.03125565E-03 -9.48272264E-03  4.92696700E-02 -2.73212527E-02
  2.02318034E-02  4.56103548E-03  2.00159864E-03 -3.35852687E-03  1.00590663E-03
 -5.85034811E-03  3.09980052E-03  2.04024843E-04  1.50381702E-03 -7.52002243E-03
 -1.75121917E-02  5.30367675E-02 -1.43506893E-01  4.39561151E+00  9.20079471E-02
  9.50651000E-02  7.21896516E-02  9.06449124E-02  8.65266394E-02 -2.04948301E-02
  3.81794828E-01  1.66992671E+00  1.87441821E+00  5.21261348E-03 -5.83468891E-03
 -1.57925624E-02  8.42340945E-03 -7.83292838E-03  3.42864514E-02  2.57731971E-02
 -5.02738070E-03  1.58429785E-02  1.59948579E-02 -3.07590487E-03 -3.45291046E-04
  1.76879694E-03 -2.87740739E-03  8.35159289E-04  1.20355811E-03  1.79614950E-03
 -6.49065542E-03 -1.44163235E-02  4.91026450E-03  5.37622226E-02  5.41628000E+00
  3.03157387E-02  4.07649979E-02  4.02715658E-02  9.47776868E-02  4.47902010E-02
  2.71730605E-02  2.21927712E+00  1.03320187E+00  1.03022229E+00  9.08129572E-03
 -5.16434265E-03 -4.97979606E-03  3.45048076E-03 -1.07624733E-02  7.63735265E-03
  2.19362270E-02  1.86173455E-02  1.80501238E-02  2.76401499E-02 -5.84170613E-03
 -2.20067942E-03 -1.58822959E-03  6.23209526E-04  4.55065099E-03  8.95783915E-06
  1.17834905E-03  4.32396916E-02  9.44235841E-02 -5.84649193E-01  3.43855866E-03
 -7.25971921E-03  4.86950024E-03  1.39275063E-03  1.71430676E-01 -6.46159522E-01
 -1.60369206E-03 -1.51029001E-02  2.03994980E-02 -2.66345003E-02  8.31853653E-02
 -8.82727915E-01 -2.58719285E-03 -9.46815390E-03  2.49001626E-02 -2.12611488E-02
  4.21766992E-02 -3.42696032E-01 -6.34859749E-03  7.59995468E-03 -7.95373375E-03
  2.57889351E-02  3.49460168E-03  8.90428199E-01  2.76410328E-03  1.47769925E-02
 -1.13668541E-02  3.82115644E-04  1.07261348E-02 -1.86504964E-01  4.23131498E-03
  1.39526393E-02  1.04251445E-02  2.00778406E-02 -2.36716059E-02  4.62259234E-01
  3.70867910E-03  8.77821221E-03 -1.16759881E-02  9.99395317E-03  3.30786386E-02
  2.41173739E-01  5.26911150E-03  9.07597357E-03  9.85601808E-03  1.92892048E-02
  7.98658953E-02  5.73545447E-01  3.37282543E-03 -3.60931768E-03 -1.07938325E-02
 -4.13459157E-03 -9.41188147E-03  2.95810655E-02 -7.45723106E-02  1.16621851E-01
  4.12914426E-02  1.38880714E-01  1.40359258E-02  3.71408636E-02  1.08115275E-01
 -1.04696132E-02 -4.19715139E-01 -4.02916363E-01 -9.43723328E-01 -8.63199401E-03
 -5.41586237E-03 -5.32686671E-03  5.18053883E-03 -8.12416120E-03  6.00187193E-02
  2.36958583E-02  1.27427281E-02 -1.03892001E-02  2.22567543E-04 -2.41308200E-03
  1.28495700E-04 -2.54042062E-05 -5.36565873E-04  3.86813644E-04  7.69039542E-05
  6.09873547E-04  2.01335943E-02  1.28561031E-01  1.70798920E-01 -1.05163076E-03
  5.40987422E-03 -1.09122784E-02 -1.36717586E-04 -4.34917882E-04  1.42296068E-02
  1.77283143E-02  5.00610367E-01  1.59221536E-01 -9.68434182E-02 -6.43875603E-02
  2.45631833E-01 -2.50034665E-02 -3.68363732E-02  1.58839975E+00 -8.32851278E-01
 -1.43047080E+00  7.36985073E-03  1.30376462E-02  6.69719794E-03 -1.38124835E-03
 -6.07988839E-03 -1.61840604E-03 -1.04735728E-02 -8.66287651E-03 -3.02508218E-03
  1.55678191E-02 -1.35560685E-03 -2.94017386E-03 -6.22999933E-03 -3.18575377E-03
 -2.24057372E-03 -6.02967863E-03 -4.26405589E-03 -1.14204963E-02 -2.31218242E-02
 -7.90181069E-02  8.80017334E-01  3.63160947E+00 -8.45681712E-02 -8.90407453E-02
 -1.10435493E-02  1.07213460E-01 -3.10720284E-01  1.20298016E-01  1.68137263E-01
 -1.66147504E+00  4.37629922E-01  1.79643344E-03 -3.13554429E-03 -8.67849219E-03
 -1.05797711E-02  5.91882901E-03 -1.32828743E-02  7.96481825E-02 -7.65274037E-02
  4.90791884E-03 -7.09587024E-02 -5.49285030E-03  2.82781251E-03  3.12399296E-03
  8.17091702E-03 -6.07091472E-03  9.71768193E-04 -3.59777437E-03 -4.92378928E-03
 -9.21016010E-03 -2.48674238E-02  4.20435356E-01 -1.13549793E+00  1.17006232E-02
  5.83997772E-02  2.92673917E-02 -1.99012140E-02  4.07464293E-02  6.22058333E-02
  7.78259544E-01  6.26094641E-01  5.98340730E-01 -1.45456632E-04 -2.81434538E-03
  1.54541098E-02 -3.07075245E-03  3.18853135E-03  2.35409740E-02 -2.65281105E-04
 -4.98069575E-03 -4.59340317E-04 -2.36729468E-02 -2.44338393E-03 -7.03267539E-06
 -2.92934562E-03  1.76200086E-04  3.51057755E-03 -1.13003801E-03  8.84443316E-04
  5.59108254E-03  1.26290176E-02  2.76122492E-02 -3.28890907E-01 -3.59727738E+00
  2.83441434E-03 -4.48220295E-02  1.04106537E-02  2.61421430E-01 -1.73601360E-01
  1.51096697E-01  1.09666177E+00  9.32856624E-01  2.74867820E-01 -8.23780102E-03
 -2.06474886E-03  7.20043569E-03  5.35227078E-03  1.04433101E-02  1.13289810E-02
 -8.34894795E-02  6.40040777E-02 -2.14348802E-02  3.95775309E-02 -3.60957741E-04
  3.61961645E-03 -4.21797079E-03  8.73716720E-03 -6.25422509E-03 -1.13094600E-03
 -2.71137754E-03  5.63247501E-03  1.37774963E-02 -6.94429416E-02  2.34645583E-01
 -7.26381587E-01  1.03363890E-01  8.76096974E-02 -4.41692720E-02  1.57328917E-01
  1.15245723E-01  3.89890730E-02  1.27758360E+00  1.30566536E+00 -6.79310096E-01
 -1.56347389E-03 -1.02090037E-02 -2.41414695E-03  9.81232392E-03  9.25950207E-03
 -1.30288428E-02  1.06749893E-03 -1.02529943E-03 -3.43447594E-02 -3.53152057E-02
  1.12872714E-03 -2.30699167E-03  3.43584240E-03 -3.91784194E-03 -1.59389472E-03
 -1.13205172E-03 -3.32636936E-03  2.47640815E-03  5.99286577E-03 -2.68389316E-02
  2.22070564E-01 -1.59498769E+00  2.70378380E-02 -5.93816551E-02 -3.59666161E-03
  3.54748291E-02 -4.55187757E-02  1.79898606E-02 -7.83719562E-01 -1.89683375E+00
 -1.45228578E-01 -9.92844180E-04  3.77746570E-03  1.70583874E-02  7.56603999E-04
  2.20630496E-02  3.85087896E-03 -3.98425573E-02  2.64684835E-03  1.06692259E-02
 -3.21606870E-02  3.05223871E-03 -1.10413133E-04  4.53893618E-03  3.80185296E-03
 -2.00509169E-03 -5.28266508E-04 -3.84241585E-03 -7.08740325E-03  7.67193360E-02
 -9.31766276E-01  1.37073535E-02  1.88225103E-02 -1.17666680E-02  3.99928473E-02
  2.10429413E-02  9.16584345E-01  3.60483191E-03  1.53003305E-02 -6.96768190E-03
 -3.46232746E-02 -2.62378845E-02 -4.58627612E-01  9.01162189E-04 -1.16408503E-03
  1.08744432E-02 -3.17987876E-02 -1.21344487E-01 -5.81096376E-01  3.88083621E-03
  8.09058970E-03  1.73974941E-03 -3.90552914E-03 -7.03457319E-03 -6.65738357E-01
  1.44007976E-02 -3.64066575E-03  2.99883970E-03 -2.65555450E-02 -2.01555432E-01
  5.37476632E-01  2.20939467E-02 -9.90304391E-03 -1.53266455E-03 -6.40750372E-03
  1.23222127E-02  1.05733184E-01 -2.24535128E-03 -2.25632739E-02 -5.57784406E-06
  1.16056345E-02 -3.35274743E-02 -1.13389321E-01 -9.66764080E-03 -1.39524474E-02
 -1.00554181E-03  6.71094458E-03 -1.53449018E-01  9.41507892E-01  1.35130171E-02
 -2.05030389E-02  1.03269626E-02  4.24325271E-04  1.51205992E-03 -5.53884573E-02
  1.85108758E-01  2.75396508E+00 -5.34173247E-02 -3.77914441E-02 -5.68778021E-02
  1.48881017E-02 -2.08248872E-02 -1.18339900E-01 -5.60024698E-01  6.40459724E-01
 -1.14471325E+00  3.74962767E-04 -3.70980808E-03 -1.76432646E-03 -3.96477047E-03
 -7.20978337E-03 -1.28394452E-02 -1.54285977E-02 -4.25453619E-02  9.22083655E-03
 -4.72401173E-02 -2.94966032E-03  1.50362027E-03  1.75574073E-04  7.25898247E-03
 -2.22244581E-03 -1.40962780E-03 -2.97684066E-03  1.99555419E-02 -8.41557457E-05
 -1.19391712E-01 -2.78988969E-03  2.52391449E-03  4.25670786E-03 -3.72345894E-03
 -8.22867420E-03 -6.19998828E-03 -4.78243719E-02  1.07915727E+00  1.33165555E-01
  1.95545550E-02  8.70013016E-02  9.62967488E-02 -7.94475208E-02 -6.25682581E-03
  1.77305158E+00  2.35917783E-01  1.29333704E+00 -1.57727986E-02 -1.51746067E-03
 -9.71352054E-03 -4.92851210E-03 -1.16061292E-02 -4.12109635E-03 -6.54816347E-03
  3.43190771E-03  2.35164534E-02 -1.97982840E-02  4.60261817E-03  2.90370867E-03
  8.42410962E-03  9.72508720E-04 -3.55383046E-03  9.15221483E-03  6.91111048E-03
 -3.45522195E-03 -9.03803268E-03  5.20890214E-02 -2.40838904E-01  6.33898026E-01
 -1.84699539E-03  1.44903747E-02  5.61983315E-02 -1.78936441E-01  9.41870017E-02
  2.02652139E-03 -3.56779134E-01 -5.85324963E-01  6.24817874E-01 -1.62596172E-03
 -1.12114766E-02  3.02734322E-03 -4.42498262E-03  4.14336979E-03 -1.90303668E-02
  4.77806154E-03  2.28523983E-02 -2.51861995E-02  6.57330455E-02  1.06998480E-03
  1.03559121E-03  2.94441583E-03  1.65279570E-03 -3.48812771E-04  6.13598019E-03
  2.92409823E-03  5.33170169E-04  5.01374218E-04  3.26137967E-02 -3.17559175E-01
 -1.48788253E+00 -2.89135295E-02  3.23402259E-02  3.22249915E-02  1.35265719E-02
  1.18937631E-01  4.72655102E-02 -2.52382304E-01 -1.20003374E+00 -7.99511676E-01
  8.33097237E-03 -7.52145299E-03 -1.20139665E-02  9.36478566E-03 -1.90439614E-02
  1.95002271E-03 -1.31632418E-03  8.03741870E-02 -3.61120854E-02  4.49870671E-02
  5.87400852E-03 -2.56924397E-03 -2.33306358E-03  8.11110130E-04 -3.02169913E-03
  4.00330869E-03  2.12218070E-03  3.57884139E-03  7.96848122E-03 -6.84265523E-03
 -4.03166983E-01  1.30711845E+00  1.07853653E-01  5.74051042E-02 -1.63176417E-02
  8.72555102E-02  2.56696762E-01  1.52235747E-02  8.69716145E-01 -5.98779545E-01
 -9.66068090E-01  3.57164745E-03 -3.82783168E-03 -5.99812648E-03  9.59833897E-03
 -7.60586056E-03 -7.41549853E-03  2.98338000E-02 -6.39492802E-02  3.45161237E-02
 -1.33915477E-02 -2.46243899E-03 -1.29449112E-03  4.52552239E-03 -1.07895797E-02
  1.60691705E-03 -6.24105292E-04 -5.31129919E-04  9.93097312E-04  1.77706654E-04
  1.16551867E-01 -6.38080625E-01 -1.30385296E+00 -1.84054619E-02 -5.28692578E-02
 -7.14074710E-02 -4.31659993E-02 -2.24188508E-01 -1.95812024E-01  5.37654188E-01
  1.97432786E-01 -7.70819639E-01  7.57359622E-04 -1.25923723E-02 -1.33317031E-02
  4.02588315E-03 -9.06848848E-04 -6.91340524E-03  3.31601665E-04 -8.01689620E-03
  1.03673664E-02  6.65431756E-02  7.77471526E-03  4.30494845E-03 -9.91202421E-03
 -1.70652906E-04  4.48880204E-03  5.83681682E-03  4.01579040E-03 -1.27196191E-02
 -2.85476604E-02  4.40077347E-02  2.19177283E-01 -7.41560360E-01  1.16316042E-01
 -6.83560778E-02  3.44543484E-02  4.09089730E-02 -1.19892349E-01  2.01899468E-02
  4.34234783E-02 -9.46984156E-01 -5.74003731E-01  6.05155247E-03  8.52719873E-03
  2.60616825E-03  6.53197559E-03  5.91933909E-03  4.63861811E-02 -4.11453019E-02
 -1.59156570E-02  1.83824096E-02 -5.95323722E-03 -6.27774003E-03 -1.88156709E-03
  7.10596027E-04  4.08300415E-03 -1.56697123E-04  2.79707219E-03 -2.03271040E-03
  9.36221739E-03 -1.03141364E-01  1.04788934E+00  3.92292035E-03 -2.77473807E-02
  1.12307653E-02  3.07715300E-03  3.96190846E-02  6.58519684E-01  7.35899909E-03
  7.18336289E-04 -4.26035291E-04  1.51590048E-03  6.57242847E-02  5.21300275E-01
 -1.08587982E-02 -1.18826643E-02 -1.27667626E-02  1.69536775E-02  1.72184639E-01
  5.72812033E-01 -1.21602461E-02 -1.23900239E-02 -6.74349499E-03  7.99742218E-03
  2.10432908E-01 -7.90246623E-01  1.33089706E-02  8.42194505E-03  2.78760580E-02
 -2.20096781E-02  1.16755427E-01 -3.85385338E-01 -1.66059482E-02  1.91880197E-02
  2.53628645E-03  2.74150498E-02 -1.25247149E-03  2.36722207E-01 -8.93692016E-03
 -3.83274288E-03 -9.33373170E-03 -1.24611000E-02 -1.31735958E-01  5.91430570E-01
 -1.10643011E-02 -9.54679038E-03  8.88525910E-03 -1.05666217E-02  9.37894073E-02
  2.05589759E-01 -3.08797470E-03  1.53141067E-02 -1.32268768E-02  5.33250156E-03
  1.02290012E-02  6.86408911E-02 -6.57943993E-01 -8.72086388E-01  2.08598406E-02
  5.81729323E-02  8.77763731E-02  4.93315627E-03  9.32549559E-03  1.56488908E-01
 -4.04195302E-01  1.12761742E+00  4.82401017E-01 -4.57963893E-04 -1.73405634E-03
  1.56090440E-02  7.35866578E-03 -4.80325416E-03  3.64336129E-02  4.25876784E-02
  1.24980898E-02 -5.42430029E-02  2.98063338E-02  4.13207494E-03  1.12486823E-03
 -1.68975147E-03 -4.14857149E-03  4.47853542E-03  7.44020549E-04  3.35477596E-03
  1.41142513E-02  1.84960566E-01 -5.74586291E-01  1.72765610E-02  1.31605001E-02
 -1.47985533E-02  9.40697850E-03  2.01087203E-02 -9.33190136E-03 -2.75692725E-01
  2.24824075E-01  2.82423176E-02 -6.73920978E-02  3.31338394E-02  2.27495143E-02
 -2.65278025E-02  1.31233660E-01  1.85498244E+00 -5.87916642E-01  9.25822326E-01
 -6.53741152E-04 -2.47226864E-03 -7.47629695E-03 -8.92965134E-03 -2.03382501E-02
  2.30584323E-02  9.87486734E-04  2.98991569E-02  2.06599234E-04  4.13456265E-02
 -5.98269037E-04 -4.21513040E-04  2.16575363E-04 -3.11911014E-03  1.62684558E-03
 -5.78649255E-03 -6.82575179E-03  2.94932395E-03  5.47418774E-03  3.58938813E-02
 -2.46439195E-01  3.61261275E-01  2.75399422E-02  3.34194765E-02 -2.33819727E-02
  1.93059024E-01  1.84868179E-02 -7.23078835E-02  7.89349416E-01  1.73273479E+00
  3.06742292E-01 -6.18254782E-03 -5.37786004E-03  7.62119167E-03 -1.23031463E-02
 -4.00137467E-03  1.14198009E-02 -5.74545878E-02 -2.78725596E-03  3.91424117E-02
 -6.94462887E-02 -3.78279241E-03 -5.59575513E-03 -3.35807991E-03 -4.05806490E-03
  5.50324811E-03 -5.37345483E-03 -3.93143807E-04 -6.33762021E-03 -1.33524894E-02
 -2.90125567E-02  4.54309763E-01 -6.29959188E-01 -2.31681528E-02 -8.90250449E-02
 -3.31468013E-02 -1.97626597E-02 -6.81505118E-02 -3.83100207E-02  7.81641326E-01
  2.61443233E-01 -1.07975369E-01 -2.89490980E-03 -6.14941671E-03  9.20983114E-03
  1.05767487E-02  7.25235431E-03  1.76507666E-02  1.50018593E-02 -1.28716980E-01
  2.32497781E-02 -3.58207479E-02 -1.65746669E-03  5.54311647E-03  3.63435925E-03
  5.51576694E-03 -1.73154138E-04 -6.87593349E-03 -5.97112304E-03  3.31440145E-03
  6.64680410E-03 -2.52838809E-02  3.55088633E-01 -5.41932180E-03  4.81567038E-02
 -1.25976592E-01 -3.85755403E-02  4.03802946E-02 -2.16368428E-01 -1.57532369E-01
  5.00592909E-01 -7.00794959E-01  9.54466551E-01  6.15681790E-03 -4.07875785E-04
  7.29575844E-03 -3.57087602E-03 -1.91563248E-03 -1.52840612E-02  7.62698803E-03
  1.78759450E-02  2.09408215E-02 -8.54355778E-03  3.34643736E-03  8.80677207E-04
 -5.24550073E-03  3.39131844E-03  9.50372295E-04  1.35180440E-03 -7.58985399E-04
  6.46099418E-03  1.47746629E-02 -5.11307309E-02 -1.80339430E-02  6.83806764E-01
  1.78964107E-02 -5.69516104E-02 -3.27882168E-02  7.59371366E-02  9.06264503E-02
  4.13925401E-02 -3.18472275E-01  1.19291088E-01 -2.45837630E-01 -3.76484005E-03
  5.76085828E-03  3.46505379E-03 -8.37181738E-03  1.04554532E-02 -1.12854907E-02
 -2.17990095E-02  4.54601286E-02 -2.55447822E-02 -1.62855377E-03 -4.77421674E-03
 -2.47738367E-04 -2.89996337E-04 -2.29699402E-03  2.33570029E-03  3.05363800E-03
  7.83662593E-04 -4.03589094E-03 -8.58571383E-03 -4.48387568E-02  2.65258885E-01
  2.80765748E+00  9.83494747E-02 -6.95603094E-02  3.06726639E-02  2.34161580E-01
 -4.76876214E-02  6.70307471E-02  1.82128639E+00  5.28546128E-02  8.52650221E-01
  1.03666490E-02 -9.27191147E-03 -3.28249458E-03  8.77012039E-03  2.13758402E-03
 -2.23373918E-02  3.57667904E-02  2.13068863E-02  1.02079100E-02  4.34102610E-02
 -7.87142184E-03 -4.39941827E-03 -2.01929377E-03  7.07155709E-04  3.42720079E-03
 -5.29812618E-03 -1.47431738E-03 -4.39696034E-03  5.28836001E-02 -3.19244992E-01
  2.47037586E-02  3.86157673E-03  1.22089347E-02 -3.53049973E-03  3.64088620E-02
 -1.24477162E+00 -3.18541239E-03 -1.94879109E-03  1.90810054E-02 -1.58427144E-02
 -2.67529461E-01  1.65208606E-01  2.39557550E-02  1.43153808E-02 -1.68546327E-02
 -6.34997378E-03 -1.65713905E-01 -1.01273460E-01  2.33506166E-02  1.00480084E-02
  3.62600045E-03 -6.47514400E-03 -8.19091228E-02 -3.40556932E-01 -2.97396732E-03
 -5.03990325E-03 -4.24392701E-03 -3.86798927E-03  3.21740145E-02 -3.71362172E-01
 -1.22671287E-02 -2.29063262E-03 -3.88297557E-03  2.77591400E-02  1.20734692E-02
  9.48588434E-01  1.03940627E-02 -2.27538324E-03 -1.68738250E-02  4.03403888E-02
  6.26347963E-02  8.68062169E-01 -4.51506888E-03  1.82464078E-03  1.13473018E-02
 -1.83846093E-02 -6.20679490E-03  2.81034294E-01 -8.05553692E-03 -4.02527366E-03
  7.22202008E-03  1.23660545E-03  3.63113767E-03 -1.06177818E-02  1.39924691E-01
 -1.70288575E+00 -4.46301002E-02 -9.81779066E-04  6.95529421E-02  5.76148619E-02
  6.82047127E-02  7.46810684E-02 -1.21335451E+00 -1.94442259E-01  1.41834547E+00
  1.66172808E-03  3.17918936E-03 -3.05419744E-03 -1.11663685E-02  4.48721227E-03
 -4.54076901E-02  6.09190396E-03 -1.90304052E-02 -6.45156926E-03  1.61159987E-02
  7.21848258E-03  2.38185840E-03  1.25109854E-03 -3.21591679E-03  2.18406518E-05
  8.76630850E-04  3.06533358E-03 -2.75294502E-02 -2.62711440E-03 -1.71328381E+00
  1.81386058E-02 -1.50326463E-04 -8.42901931E-03 -4.77787532E-03 -1.03515968E-02
  1.18758769E-02  2.65414266E-01 -2.62017833E-01 -4.60203944E-03 -2.53618971E-02
  9.17020680E-02  1.01450247E-01 -2.41305489E-02  1.02235738E-01 -1.03037517E+00
 -6.18150890E-01  1.08668339E+00 -9.23795490E-03 -1.35721766E-02 -4.32098400E-03
  5.50986133E-03  6.66300313E-03  3.71448071E-02 -1.43181913E-02  1.44435325E-02
 -6.01721993E-03 -3.21256218E-02 -7.07375426E-04 -2.04266029E-04 -3.88502755E-04
  7.89584584E-04  3.95100606E-04 -2.00914077E-03  1.13458539E-03 -3.56831403E-03
 -5.73346169E-03 -1.11685809E-01  1.00666814E+00 -3.05116225E+00 -9.82110274E-03
  4.32560481E-02  8.60200348E-02  2.96996378E-01 -8.95184243E-02  4.98596875E-01
  4.17047756E-01  4.08202951E-02  7.24187729E-01  4.26741960E-06  5.89937411E-03
 -8.85687648E-03 -2.52068032E-03  1.38399548E-02 -1.37939442E-02  1.94553783E-01
 -5.20159720E-02  7.26341208E-02 -9.42832126E-02 -9.90715297E-03  3.56103352E-03
 -4.65391700E-03  1.02835572E-02 -1.08813479E-02  6.33813169E-03 -6.16139720E-03
 -1.19788700E-02 -2.56126991E-02 -4.71103435E-03  5.15523718E-01 -1.83870767E+00
 -4.75093848E-02 -1.32439925E-02 -2.39975528E-02  5.96077098E-03 -1.66338220E-01
 -1.22938355E-01  7.94670131E-01  3.82863343E-02 -2.23932539E-01 -4.43099179E-03
  5.72592745E-03  5.93444674E-03 -4.14343863E-03  8.11673001E-03  2.42474528E-02
  3.15175527E-02 -8.54329969E-03 -1.51094143E-02  1.25228732E-02 -5.71608945E-04
  9.46780485E-04  1.08107838E-03  1.77574023E-03 -4.63825123E-03  3.61775047E-03
 -3.39368248E-03  9.81623223E-03  2.03124404E-02  1.01911187E-01 -1.57362876E+00
  4.04626745E+00 -3.79335286E-02  4.51944031E-02  2.80231392E-02  4.25942387E-01
 -1.17017022E-01  3.90096562E-01  6.07147587E-01 -1.19774006E+00 -1.75514852E+00
 -5.81272841E-03 -2.25453473E-03 -1.00796522E-02  3.87626301E-03  1.30961746E-03
  6.46911385E-03 -2.17333395E-01  1.14473989E-01 -8.95824346E-02  6.20994767E-02
 -2.77847205E-03  1.05157792E-02 -7.45422912E-03  9.69195004E-03 -5.29411999E-03
  1.94589960E-03 -7.42292406E-03 -1.21654104E-02 -2.54646177E-02 -5.94607435E-02
  1.08685110E+00 -6.85740244E-01 -7.35980007E-02  3.84052249E-02  4.89773011E-02
 -9.62329365E-02  6.04437380E-02  1.18030708E-01  1.45121103E-01 -1.47509397E+00
 -1.29143621E+00 -8.70026349E-04 -1.07392783E-02  2.45554319E-02 -3.78804346E-03
  2.12715085E-03  3.89124192E-02  3.95316242E-02 -1.00643850E-01 -1.81736367E-02
 -4.92890281E-02 -6.48022532E-03 -8.10081823E-03  9.01785671E-03  2.14835093E-03
 -5.46792091E-03 -3.99976540E-03 -1.00466113E-03 -5.61662984E-03 -1.26494840E-02
  3.06206225E-02 -5.55517677E-02  4.70912426E-01  7.24153676E-02  7.26817878E-02
 -1.80906667E-02 -7.71531074E-02  6.96293932E-02  4.69151179E-02  1.62083447E+00
  6.70247772E-01 -4.90261537E-01  1.43927200E-02  1.10350067E-03 -4.52578715E-03
 -1.07592987E-03  4.08310971E-03 -2.02362559E-02 -4.11987205E-02 -1.56975966E-02
  1.02281270E-02 -1.40964955E-02 -2.03410732E-03  1.60670366E-03  2.85165867E-03
  3.23307814E-03 -7.04323819E-05 -4.86012861E-03 -3.43409361E-03  2.17188093E-03
  6.64010927E-02 -6.93776610E-01 -5.94903127E-04  9.11300874E-03  1.18586518E-02
  2.99873067E-02  1.49914615E-01  9.88504577E-01  1.02056077E-02  6.11131499E-03
  6.24589949E-03 -9.03277749E-03 -1.26075413E-02 -4.04947879E-02  2.15157936E-04
  6.49419715E-03  6.38494181E-03 -9.25956173E-03 -1.21640859E-01  2.38972504E-01
  1.28022269E-02  1.80933596E-03  8.39736719E-03 -2.26734478E-02 -2.38926812E-01
 -1.84768992E-01  1.08751916E-03 -1.32196644E-02 -2.66773682E-02 -1.87673309E-02
 -3.11344047E-01 -6.77723279E-02  1.65522613E-02 -2.85592765E-02 -2.28831083E-02
  5.06042059E-02  2.69779657E-01 -1.57222469E-01  3.67414314E-03  4.05586798E-03
  1.28003849E-02 -8.62145059E-03 -1.70340966E-01  1.76452019E+00 -1.91870289E-02
 -1.38066734E-02  2.48980563E-02  1.81592424E-02  4.25465885E-02 -5.28729620E-02
 -1.81999414E-03  1.06599286E-02  1.46284138E-02  6.05468877E-03  1.34734469E-02
 -2.31193132E-02 -2.46726676E-01 -7.70654564E-01  1.92305800E-02  7.05078125E-02
  6.57537647E-02  4.60787536E-02  6.26097486E-02  1.10476684E-01  5.24020163E-01
  3.44995411E-01  3.44570501E-01 -6.87132288E-05  1.43040600E-02  2.71041931E-03
  3.09742625E-04  2.69163205E-03  3.56380278E-03 -3.69925433E-02 -8.79687656E-04
  2.41709978E-02 -5.17020836E-04  2.26089032E-03  6.25362547E-04 -7.05284775E-04
  2.10146425E-03  1.09314476E-03 -7.32982846E-04 -9.67934409E-04 -2.64493556E-02
 -1.09835581E-01  1.02816934E-01 -7.64114629E-03 -7.11475539E-04 -1.32699222E-03
  8.55845470E-03  1.90431526E-02 -1.71170186E-02 -1.18858993E-01 -2.47118627E+00
 -1.97343717E-02 -6.87345077E-02  7.71864297E-02 -1.65634818E-03 -3.24088477E-02
  1.09635174E-01 -1.96058058E+00 -5.61366247E-01  1.00874413E+00 -4.05221109E-03
 -9.75943328E-03 -2.45477281E-03  1.66110775E-02  1.08899315E-02 -7.46153340E-03
  1.35824340E-02  1.14657638E-02 -3.53408221E-02 -5.20143432E-02 -3.85672685E-03
  3.25555801E-04 -4.53722745E-03  1.99003413E-04  3.40700223E-03 -3.50986787E-03
 -5.21629881E-03 -6.93705874E-04 -5.75655756E-04 -6.15383485E-02  5.82701932E-01
 -3.99468319E+00 -9.32139293E-03 -6.72821361E-02 -5.10015493E-02  1.67854037E-02
 -1.37125326E-01 -1.63675954E-01 -8.27802279E-01  1.66512519E+00  7.99041706E-02
 -1.84355991E-02  9.23797037E-03  1.40887915E-02 -9.29039011E-03  6.48692294E-03
  4.42185287E-02 -2.87962942E-02 -9.44626866E-02  1.33937456E-02 -2.83613251E-02
 -4.78849273E-03  2.32147125E-03  5.72950181E-03  5.28967422E-03  1.89115462E-03
 -6.46148180E-03 -2.50210165E-03  1.23587164E-03  3.04573066E-03  2.11171240E-02
 -1.42746722E-01 -2.49087141E+00  7.36717159E-02 -2.57700247E-02 -6.00317984E-02
  3.84336834E-02  8.13091181E-03 -1.55556077E-02  1.78325182E+00 -6.59775174E-01
 -4.11463944E-01 -5.39941021E-03 -1.08338747E-02 -5.27598673E-03  4.01350532E-03
 -5.81936559E-03 -3.55433581E-02 -1.37946933E-02  3.37734246E-02  7.87373335E-03
 -8.06644278E-03 -2.43005241E-03 -4.85447722E-04 -2.98104821E-03 -6.60714210E-03
  4.54856427E-03  4.37981995E-03  5.01390702E-03 -8.79626886E-04 -4.23238861E-03
  6.57966588E-02 -4.04679009E-01  4.41450712E+00  6.59443424E-02 -2.68264362E-03
 -6.08983687E-02  1.06357370E-01  6.20266568E-03 -9.89455045E-02  4.91085141E-01
  7.91925670E-01 -2.02569692E+00 -1.00561338E-03  6.27099447E-04  7.09039010E-05
 -1.63883084E-02  4.85784924E-03  3.95971102E-02  2.60928533E-02  7.69054388E-03
  1.31134519E-02 -2.80599984E-02  3.43677112E-03 -3.91753813E-03 -2.57900067E-03
  1.52999032E-03 -2.15652160E-03 -1.74267622E-03 -4.29713147E-03 -4.43278109E-04
 -1.33777257E-03 -1.17175115E-02 -1.60439828E-01  3.21615110E+00 -1.32762242E-01
 -5.12947648E-02  1.91511331E-02 -2.14339589E-01 -1.62920643E-01  4.82932614E-02
 -1.69551165E+00  5.50297418E-01  1.08232637E+00  1.03511992E-02  6.44906633E-03
 -6.28478943E-03  3.23311365E-03  1.05181102E-03 -3.38169826E-02 -1.31797875E-02
  1.55384190E-02 -7.37454085E-03 -3.05978690E-02 -1.90960081E-03 -4.46313930E-03
  2.72197377E-03  8.07074825E-04 -5.85295374E-04 -8.50767008E-03 -3.14520674E-04
 -4.63162296E-03 -9.53841896E-03 -2.66446357E-02  4.22763095E-01  8.50761188E-01
  8.93232349E-03  6.18453761E-02  2.35236770E-02  3.69246347E-02  2.93493779E-01
  6.32215724E-02  1.81683752E-01 -3.19132023E-01 -4.96000131E-01 -2.91538310E-03
  8.70262194E-03  1.70525286E-03 -9.26762023E-03  1.82046874E-02 -7.51891211E-03
 -4.24053841E-02 -3.09630518E-02  7.75785602E-03  2.92246406E-02 -2.42151574E-03
 -3.72734388E-03 -2.63944606E-04  1.40248753E-03 -1.90916300E-03 -1.20716211E-03
  4.42263902E-03 -8.28441094E-03  8.16148731E-02 -6.85051884E-01 -1.37188365E-02
  1.96961664E-02  9.32016218E-03 -2.90457128E-02 -3.23909095E-01  2.34174048E-01
  1.18334455E-03  3.73336358E-02 -8.48422871E-04  5.08421802E-03  2.25155123E-01
 -2.86052151E-01 -2.03628268E-03 -1.79422046E-02  1.51537338E-02 -1.35442585E-02
  1.53264134E-02 -8.03116706E-01 -7.47252433E-03 -1.25510520E-02 -1.71776616E-02
  4.14847118E-02  1.20059514E-01  2.07356331E-01 -5.42468342E-03 -1.13468655E-02
 -9.40935918E-04 -7.40680928E-03 -1.99091405E-01  8.29771352E-01  1.45017335E-02
 -1.58281883E-02  1.49240451E-02 -5.40272680E-04 -5.82318105E-02 -1.90284074E-01
 -8.22870812E-03 -3.70411367E-03 -3.19717591E-03 -2.22018331E-02 -1.29586806E-01
 -1.18757793E-01 -6.57689593E-03 -1.87028992E-02  9.18787724E-04 -4.19887853E-03
 -1.08524450E-01  6.37568642E-01  1.89503608E-02  2.31647853E-03  4.84448691E-03
  1.66278756E-03  3.53980959E-03 -2.57594445E-02  1.81185119E-02  9.85541096E-01
  1.56585013E-02  9.06104947E-02  2.82200813E-02  9.50180815E-02  1.62959598E-01
 -2.59076039E-03 -4.65044053E-02  9.81510420E-01 -2.83286532E-01 -6.80563343E-05
 -1.37647521E-03  2.21740230E-03  7.37289231E-03  5.58598263E-03 -5.24604000E-03
  1.67762040E-02 -3.71700065E-02 -2.23698197E-02 -3.20437337E-03  3.74848039E-03
  3.44762289E-03  1.12230028E-03  3.04244807E-03 -6.89685037E-03 -1.71647448E-04
 -4.57444456E-03  1.75601860E-02  8.59740089E-02 -1.92911714E-01  7.23512428E-03
 -5.55660076E-03 -3.28918550E-03  8.67005668E-03  1.75097381E-02  1.97942702E-02
 -5.34274545E-01 -3.08244474E-01 -3.05185352E-02 -3.43030968E-02  9.09371954E-02
 -1.65642636E-01 -1.33170764E-01 -2.84153607E-02  6.80673312E-01  1.10478419E-01
  2.50516658E-01 -9.23767991E-03  4.67486111E-03 -1.93788932E-03  2.13538590E-03
 -1.97599749E-02 -3.10511442E-02 -2.11061919E-02 -4.04874105E-02  7.77800018E-02
  1.13018552E-02  1.23241733E-03  3.97284201E-04 -2.07495639E-03 -6.02759311E-04
 -3.41463695E-03  5.84318292E-03  1.34657791E-03  3.89669739E-05  2.22565154E-04
  3.07292588E-03  9.88115248E-02 -5.02682097E+00  3.28427274E-02 -6.69140780E-02
 -6.98702226E-02  2.05391981E-02 -4.68064222E-02 -1.79979330E-01 -2.66832730E+00
  6.97838554E-01 -1.85766403E+00  4.50376942E-04  1.23266658E-02 -1.17438610E-02
  3.59984776E-03 -1.08705502E-02  3.06578562E-02 -3.31723370E-02  5.67394582E-02
 -1.29496560E-02  6.10463831E-02  4.54484483E-03  1.25757344E-03  2.63231482E-03
  6.99992018E-04  3.03199876E-03  4.01234799E-03  6.16890618E-03 -4.63723825E-03
 -1.05087105E-02 -2.99862112E-02  4.62381277E-01 -1.91399299E+00 -2.92775438E-02
 -3.92551264E-02 -4.14766519E-03 -2.10795055E-02 -1.01790670E-01 -5.07034014E-02
  1.40265236E+00  5.17852087E-01  9.54368107E-02 -9.87490032E-03 -5.91126116E-03
  4.81331242E-03 -2.28347433E-03  1.37280273E-02  1.25781753E-02  2.59920681E-02
 -2.52779337E-02 -9.80887981E-03 -2.97456322E-02 -3.25680055E-03  4.75127160E-03
  3.78847218E-03  6.82090169E-03 -6.31786855E-03  1.72499784E-03 -1.27571066E-04
 -6.90308832E-03 -1.84050531E-02  1.12031673E-01 -5.89595325E-01  7.21036902E+00
 -3.33239748E-02  8.85418075E-02 -1.02293609E-02 -4.40393690E-02  3.02587774E-01
 -9.82968576E-02 -1.84252517E+00  3.86321940E-01 -2.22103889E+00  5.59043831E-03
 -1.87375796E-03  4.21613648E-04  8.65558531E-03 -4.61769094E-03  1.82617340E-02
  5.58324343E-02  1.13107787E-02  4.13101897E-02 -6.55126645E-04 -1.35839764E-03
 -5.20927497E-03 -8.15232097E-04 -2.86759067E-03 -2.64499978E-04 -7.88811508E-03
 -3.16768083E-03 -5.93297155E-03 -1.48759301E-02  5.91949748E-02 -1.24550003E-01
  4.25415317E-01 -2.19848404E-02  2.49961311E-02  3.10691155E-02  1.96718751E-01
  5.57333197E-03  1.38156401E-02 -6.41287946E-01 -9.81491447E-02 -3.82465120E-01
  1.61403052E-02  6.59405665E-03  7.20459022E-03 -1.26232795E-02  1.08469465E-02
 -2.82348328E-02  1.36841916E-02 -3.69011059E-02 -1.92306391E-02 -3.83518977E-02
  1.58142688E-03 -1.37949368E-03  3.42940012E-03  8.94067437E-04 -1.53650557E-03
 -1.84812699E-03 -2.23561828E-03 -9.70036703E-03 -2.08695483E-02  9.34627601E-03
  4.56952017E-01 -1.22633252E+00  5.47828258E-02 -1.23470221E-01 -1.53751136E-02
  7.18916081E-02 -2.30445558E-01 -9.27630074E-04 -1.03855180E+00 -6.78668224E-01
 -4.83241493E-01 -7.13252930E-03  1.08460822E-02 -3.01533780E-03 -9.10408154E-04
 -2.05535080E-03  1.47488868E-02 -3.62537499E-02 -2.07886020E-02 -1.47344704E-02
  2.59705275E-02 -1.31714579E-03  1.61440624E-03 -3.06530009E-03  4.07588763E-03
  1.02318168E-03  1.27394258E-03 -3.26315769E-03 -1.63534478E-02 -3.67437721E-02
  2.10499269E-01  1.51879739E-02 -5.63793336E-03 -9.81445649E-04  1.17914917E-02
  5.87036521E-02 -8.17031779E-02 -1.97843966E-02  2.23639598E-04 -5.59851744E-03
  5.42787697E-03 -9.22280531E-02  1.56668299E-01  2.45964426E-02  1.17553130E-02
  1.56358368E-03 -2.90069953E-02 -2.08015445E-01 -1.17751116E-01  1.47631357E-02
 -9.79534526E-04  7.91369625E-03  4.34777486E-02  1.62912068E-01 -2.22406682E-01
  7.98676910E-03 -1.82831604E-02  3.46747522E-03 -4.89088323E-02 -3.22035530E-01
  2.82552584E-01 -1.53271815E-03 -2.54954556E-02  1.14651801E-02 -1.83319448E-02
 -1.25101535E-02 -5.52990180E-01 -8.33995678E-03  1.59595595E-03  7.50388385E-03
 -3.02299764E-02 -1.77219319E-01 -1.71802090E-01 -9.11083890E-03 -5.16538504E-03
  1.20698906E-03  1.97320035E-02  8.60315482E-02  5.31434105E-01  5.83995635E-03
 -3.42396601E-04 -1.90359783E-02  9.67947151E-03  2.05691708E-02 -1.35014336E-02
 -6.38720399E-01  5.32655413E-01  1.04177595E-02  1.11834600E-02  2.86458839E-02
 -5.40766711E-02 -2.19091818E-02  9.55033435E-03  6.40825338E-01  1.06371363E+00
 -1.54699738E+00 -8.81035302E-03 -4.15116095E-03  1.55751398E-02  8.19622743E-03
 -1.28828059E-02  5.05087540E-02  3.85107024E-02 -2.50652710E-02 -6.64658688E-02
  4.01533366E-02  3.12370530E-03 -3.49463858E-03 -5.45749851E-03  1.32712829E-03
 -1.47147030E-03 -3.22427653E-03 -3.39052927E-03  2.97176337E-02  1.68903470E-01
  1.07230625E+00  1.69991516E-03  1.79635691E-02 -6.00520811E-03 -5.43641414E-03
 -1.08222152E-02 -1.65131399E-02  4.85493814E-01 -3.24562802E-02 -1.54870269E-02
 -1.79707349E-02 -2.79937688E-02 -1.28614553E-01  1.26253287E-01 -3.45135683E-02
  4.26174403E-01 -7.11094933E-01 -2.65749122E-01 -5.56996697E-03  6.80205904E-03
 -3.12125046E-03 -5.65937411E-03 -2.00153385E-02 -1.96087400E-02  3.42588418E-02
 -1.42044098E-02 -1.20264550E-02  3.13104425E-02 -1.81905718E-03  7.50007123E-04
 -5.83147653E-03 -3.62154228E-04  1.70408603E-03  3.92029449E-04 -4.60093450E-03
 -5.35256901E-03 -8.21003871E-03 -1.27774313E-01  1.26843465E+00 -2.57294387E+00
  5.92996335E-03  3.03089251E-02  5.34727083E-03  5.94590384E-02 -2.94753933E-01
  2.16815344E-01  6.78039600E-01  1.25340450E+00  3.55106038E-01 -1.18595480E-02
  3.73714286E-03  6.84770670E-03 -5.58008551E-03  1.42619787E-02 -1.62676016E-02
  1.02115318E-01 -7.52478638E-02 -6.57691918E-03 -5.79214145E-02 -7.01689443E-03
  6.34678706E-03 -2.97863844E-04  2.90567018E-03 -6.55855072E-03 -2.41006604E-03
  4.42400859E-04  1.64160836E-03  3.26072506E-03  4.64474004E-03 -2.26264738E-01
 -1.56318820E+00 -2.53642683E-02 -2.60626291E-02 -5.83427843E-02  1.60925337E-02
 -1.45149910E-01 -6.05427016E-02 -1.02305753E+00  4.33528788E-01  7.45935539E-04
  4.19765828E-03  1.48120215E-02 -7.28369229E-03 -9.90887887E-03 -2.69697976E-03
 -8.88680133E-03 -6.29702541E-02  5.96615649E-02  2.36093246E-02  7.32861821E-03
 -5.29286653E-03 -2.65253777E-03 -7.78530372E-04  2.15526108E-03 -2.53935827E-03
  1.66888562E-03  3.66228996E-03  1.88965847E-03  3.11170516E-03  9.02160134E-02
 -1.06009809E+00  4.01171337E+00 -1.31505003E-02 -2.87370588E-02  7.57826321E-02
  1.01791976E-01 -1.47182996E-01  4.22022924E-01 -4.13675615E-01 -1.51721454E+00
 -6.90473386E-01 -4.16909857E-03  1.35628427E-03 -7.59403255E-03 -1.30712361E-02
  3.88360882E-03  9.55907587E-03 -7.14138116E-02  2.60523932E-03 -9.06622568E-02
  3.77080008E-02 -2.77242136E-03  3.42924254E-03  2.47206089E-03  5.11281177E-03
 -5.21963466E-03  3.45945534E-03 -1.83089050E-03  8.18245784E-03  1.68758517E-02
  1.25563213E-02 -4.58341378E-01  3.45103772E-01  5.16973429E-02  2.22814066E-02
 -3.67625218E-03  1.28270347E-01 -3.98079807E-02 -1.16156825E-01 -1.61653203E-01
  4.22892952E-02  5.77586976E-01  7.74479704E-03  4.16541358E-03 -2.04925100E-04
 -1.01555148E-02  3.68032412E-03 -2.75954022E-02  4.29141627E-03 -4.17357979E-02
  2.50906169E-02  1.29535440E-02  3.57379856E-04  2.92408364E-03 -5.04605508E-04
  2.01297402E-03  2.08065138E-03 -2.03251214E-03 -4.47882463E-03 -1.69678358E-02
 -3.67833373E-02 -3.44372200E-02  1.04815677E+00  8.07735241E-01  8.70189106E-02
  2.52891684E-02  4.76153080E-02  7.33265177E-02 -3.27389440E-02  4.61354135E-02
 -1.22235436E+00  4.83173298E-01 -1.94744064E-01 -1.75209569E-02  1.85646125E-02
  4.31052215E-03  8.34073190E-03 -4.26482258E-03  1.32320114E-01 -9.99792257E-02
 -3.80553227E-02  4.27490409E-02  8.38661973E-04 -1.33427690E-02 -5.07666359E-03
 -1.50986150E-04  1.02346263E-02  1.18260463E-03  8.86163093E-04 -2.62170220E-03
 -1.13462070E-02  1.39776091E-02 -7.79689507E-01  2.07647227E-02  3.68151169E-03
  4.07500435E-03 -1.23651944E-03  5.89489119E-02 -2.49491183E-01  1.64148145E-02
  2.90935899E-03  1.62307521E-02  1.85629082E-02  2.12088241E-01  1.02606296E-02
 -2.41072850E-02 -5.04216239E-03  8.86842912E-03  2.16494485E-02  1.06984936E-01
  1.39440247E+00 -3.05044707E-03 -8.94190945E-03  8.60118116E-03  2.84173084E-02
  1.08044116E-01  5.29083689E-01  4.73194251E-03 -5.61771347E-03 -3.60378007E-03
 -7.25071653E-03 -9.34773006E-02  4.20863479E-02 -3.41934180E-03 -1.02380669E-02
  4.81315517E-03 -2.22777665E-02 -3.77433254E-01  1.76899818E-01 -3.37017220E-02
 -3.49181033E-03 -2.98949079E-02 -1.54530712E-02 -3.69069222E-01 -2.24587567E-01
 -4.64857971E-02 -4.97994757E-03 -4.96582770E-03 -4.89367447E-02 -1.92366752E-01
 -7.42033567E-01 -1.39735745E-03 -5.78584509E-03 -7.07600134E-03 -1.42800661E-03
 -2.53342396E-03 -2.61197274E-02  2.44507765E-01 -1.77668698E+00  6.37050100E-02
  2.52151575E-02  2.10377178E-02 -5.01433944E-02  9.22847126E-02  4.34426266E-02
 -3.97159269E-01 -1.39618897E+00  7.77224508E-01  8.16749789E-04 -1.70453033E-02
 -5.59648481E-03 -8.91576222E-03  1.16038375E-02 -1.33797849E-02  6.62950379E-02
  8.80971680E-03  3.01204315E-02 -5.00476056E-02  4.44910872E-04 -5.43304456E-03
  5.09740065E-04  3.17712388E-03  2.63495850E-03  5.24266096E-04  3.15290081E-03
  1.84583871E-02 -5.12337276E-03  2.89490862E-01  1.25118360E-04 -1.52640577E-02
  2.13533989E-02 -5.51016884E-03 -1.07815480E-02 -2.44474630E-02  9.18501190E-01
 -5.92162418E+00 -1.13077752E-02  2.92514345E-02  1.12637512E-01 -3.24903200E-02
  5.34765539E-02  3.31440528E-01 -9.42184168E-01 -3.56010205E+00 -3.37861770E-01
  7.40796739E-03  1.32656286E-02  1.67941714E-02 -1.15598627E-02  2.55405228E-04
  1.21792980E-02 -1.87675982E-02 -5.31497941E-02  7.36596679E-03  3.09981574E-02
 -5.38977738E-03 -6.70478480E-04  2.89120451E-03 -3.44974799E-03  2.17446626E-04
 -8.73943749E-04 -2.57496444E-03 -8.91988700E-05  8.65903533E-04 -2.44887024E-02
 -4.20867381E-02 -3.69310030E+00 -6.40272417E-02  4.42273917E-02  4.07386281E-02
 -2.40173819E-01  1.45069416E-01  1.83628113E-03 -8.99274509E-01 -6.32732386E-01
  3.36062197E-01  1.72460953E-03  3.15058427E-05  5.46988512E-03  5.39292663E-03
  7.35901383E-03 -2.42548741E-02  1.69347346E-02  1.97880804E-02 -1.85037112E-02
  4.52835461E-02  3.62225039E-03  1.04180245E-03  4.11658657E-04  6.00977536E-03
 -1.17705187E-03  5.84090138E-03  6.55444866E-04 -4.12637491E-03 -8.24385330E-03
 -3.59595738E-02  4.53776081E-01 -5.47069367E+00 -3.31080198E-03 -1.13013245E-02
 -2.47217334E-03  4.52286441E-03  3.27853917E-02 -1.56104111E-02  2.40069185E+00
  6.58818280E-02 -5.78371429E-02 -1.03547707E-02 -1.57443239E-03  5.47148151E-03
  9.52294251E-03 -2.66101529E-03  1.44031145E-02 -4.61967024E-04  7.73934298E-03
 -4.13704014E-02 -1.82917407E-02  6.75749211E-04 -1.12549983E-03 -5.46913066E-04
  3.83444976E-03 -7.12968549E-03  1.46279627E-03  1.29939351E-03 -4.87606653E-03
 -9.44913750E-03 -3.08162669E-02  2.67843244E-01  6.51309987E+00  6.34119790E-02
  9.46008899E-02 -2.45626159E-02 -1.11351186E-02 -1.20291322E-02 -2.42303347E-02
 -9.84472188E-04 -2.86211584E-01 -2.82429117E+00 -3.34851455E-03 -1.31455930E-02
 -8.31066608E-03 -4.18868017E-03  7.30991790E-04 -6.34454671E-03  5.79785696E-02
  2.35448210E-02 -2.40362300E-02  2.72961176E-02  5.07468546E-03 -1.31642361E-04
  1.75034769E-03 -1.33744109E-03  1.00106761E-04  5.08832674E-04  3.63965542E-03
  5.28018347E-03  1.18945932E-02  1.32675925E-02 -3.85364466E-01  4.76161747E+00
  5.01513001E-02  2.92264199E-02 -2.65539253E-02  1.07063137E-01  7.06399164E-02
 -1.11858476E-02 -1.93503825E+00  1.10889978E+00  2.11251722E+00 -6.37868691E-03
  1.72328568E-02 -5.91561962E-03 -1.08757098E-02 -5.12315610E-03  5.31270898E-02
 -5.25700591E-02  2.06604514E-02  4.07671850E-02  1.69314561E-02  4.23857450E-03
 -1.13685160E-03 -1.76837690E-03  2.21088278E-03 -1.40767031E-03  6.09669036E-03
 -1.59941849E-04 -2.17838533E-04  6.38175272E-04 -3.18276283E-02  1.96387242E-01
  2.31942530E+00  4.13508990E-03  4.64314821E-02 -2.72542541E-02  1.40898550E-02
 -5.09457144E-02  8.37690632E-02  1.36358582E+00 -4.61855790E-01 -3.11869280E-01
 -6.95832414E-03 -8.25748751E-03  4.96544123E-03  1.02263253E-03  2.93322255E-03
  5.00287790E-02  2.47294318E-02 -3.45793793E-02  1.92008918E-02 -6.16731681E-02
 -1.19384378E-03  2.49993396E-03  3.27135681E-04  4.58139649E-03 -3.51049183E-03
  2.42443137E-03 -2.89056550E-03  7.46969478E-03 -5.98156768E-02 -1.42764704E+00
  3.00801040E-03 -5.44903725E-03 -1.78821649E-02 -1.65669433E-02 -8.47214860E-02
  1.39000955E+00  3.57220790E-03  5.45173450E-03 -1.08009449E-02 -3.32830926E-02
 -1.93781399E-01  5.39875482E-01  7.29612332E-03  1.38106224E-02 -5.75378630E-03
  7.12978733E-03  2.76036797E-02 -2.97263729E-01  1.38083909E-02  2.56566187E-03
 -1.28222893E-02  1.02426910E-02  1.01116307E-01  3.39825848E-01 -2.27119934E-02
  9.96172178E-03  1.13285169E-02  3.16525478E-02  2.02731664E-01  4.07036716E-01
 -1.05633865E-02  7.49134218E-03  5.88701643E-03 -2.39245632E-02 -1.27475936E-01
 -6.11516774E-01  1.41526615E-02 -7.78186829E-03 -2.44592444E-03  1.95372316E-02
  4.64332139E-02  9.05928750E-01 -1.32410552E-02  7.57398590E-05 -4.93950402E-03
 -2.30781408E-02 -2.51001795E-01 -2.33841020E-01  4.59192640E-03 -9.83027593E-03
  2.79747922E-02 -1.25991255E-02 -2.63505620E-02 -4.82770055E-02  1.07351710E+00
  1.70332025E-02  1.63041393E-02  5.26407424E-02 -3.26554497E-02 -6.17942287E-02
 -9.94161992E-02 -1.49914931E-01  2.05300893E-02  2.95658998E-01  1.89183965E+00
  3.04727645E-02  5.16883956E-03  5.57608736E-03 -8.13278374E-03  1.86038459E-03
 -5.93587288E-02  4.32916817E-03  2.37962613E-02  8.98951759E-02 -6.78160201E-02
 -5.94558051E-03 -1.70376667E-03  3.16040841E-03  2.28156196E-03 -1.29147824E-03
 -5.32737829E-03 -3.71791285E-03 -2.28878353E-02 -2.43923248E-01 -5.02020282E-01
  9.00408233E-05  4.52900057E-03  3.30551794E-02  5.99179175E-04  1.44759522E-03
 -1.36577065E-02  1.58226800E-01 -3.12620840E+00  7.72777634E-02 -1.00338977E-02
  3.05972848E-03  4.36620486E-02  1.31971245E-02  6.28833308E-02  9.53848722E-02
 -1.61495432E+00 -2.01258071E-02  5.37878194E-03  5.52725986E-03  2.62606057E-03
 -4.44320401E-04 -1.71753497E-03 -2.69077158E-02  4.68760754E-02 -1.50980333E-02
 -5.67644539E-02 -1.25402519E-02 -2.77648016E-03  1.92343742E-03 -6.84955043E-04
  5.24251761E-03  3.43419446E-03 -1.46279601E-04 -2.56432111E-04 -2.20073147E-02
 -4.46275613E-02 -1.09659509E-01  2.00883408E+00 -2.79606043E+00  4.42768426E-02
 -1.23766647E-03  8.07212598E-02  3.80135305E-01 -2.06049523E-01  3.04866219E-01
 -7.41996810E-01  1.62434978E+00  1.82496396E-01 -1.41797944E-02  1.65804136E-02
 -6.41271511E-03  6.75408808E-03 -1.88210690E-02 -3.88072658E-03  3.58113937E-02
 -4.81157927E-02 -3.40937777E-02 -7.13574430E-03 -4.94004640E-04  6.20163388E-04
  4.51248152E-03  6.50494446E-03 -9.68225741E-03 -1.54265453E-03 -3.14315706E-03
  1.30291048E-02  2.80639254E-02  2.00564142E-02 -7.71484838E-01 -2.14613261E+00
  9.54261463E-02 -3.83396588E-02 -5.35160499E-02  3.24824068E-01 -6.83924969E-02
 -1.32301688E-01 -1.49016383E-02 -2.60388084E-01 -8.62621823E-02  1.41614748E-02
 -3.15277446E-03 -7.69459350E-04 -1.49837070E-02  6.05652275E-03  2.37790608E-02
  1.75199753E-02  4.58596766E-02  3.45056162E-02 -3.41397534E-02  1.23032556E-03
 -6.03159083E-03 -1.75824280E-03 -5.44527342E-03  2.83884856E-04  2.81279361E-03
  3.84787003E-03 -6.55846983E-03 -1.32493397E-02  4.12502026E-02 -4.58146495E-02
  1.31692082E+00  1.92044356E-02  1.61553711E-02 -4.91401135E-02  1.90091059E-01
 -8.03620084E-02  9.48803526E-02  2.76159343E+00 -1.07812604E+00 -1.78260599E-01
  2.29473579E-03  4.22477663E-02 -1.00490437E-02  5.08925431E-03  2.25163193E-03
 -3.71441910E-02 -2.15534471E-01  6.15348145E-02 -1.12016342E-01 -4.05415456E-03
 -4.04701007E-03  7.52373983E-03 -1.50930962E-03  4.23215212E-03 -4.89455299E-03
  7.49922869E-03 -6.21681584E-03  7.17797665E-03  1.48784057E-02 -1.50944686E-02
 -3.34103181E-01  1.78887069E+00  5.92400413E-02  3.79644931E-02 -1.52153454E-02
  9.10224603E-02 -8.89533867E-03  2.65877631E-02 -1.03536153E+00  1.10284511E+00
  9.44166406E-02 -6.03535316E-04  4.01295278E-03 -3.86596158E-03  3.18386097E-04
  3.12429138E-03 -3.11003954E-03 -3.65110417E-02 -1.94740031E-02  4.24994805E-02
  3.81184105E-02 -5.57368457E-04  2.30503080E-03  7.57325821E-04  3.13442454E-03
  4.00668884E-03 -3.44067504E-03 -1.38587278E-03  1.61381502E-03  3.98555087E-03
  2.36194248E-02 -2.03568911E-01  3.57665241E+00  7.87743937E-03 -5.14025199E-02
 -1.06603016E-02  8.46600589E-03 -1.05520976E-01 -6.74777456E-02  1.61145355E+00
  1.02450373E-01  7.91908820E-01  2.75629418E-03 -9.74208657E-03  3.49211142E-04
  7.89495464E-05  8.01501956E-04  1.75687500E-02  1.59723893E-02  6.31427701E-03
  4.65512705E-03 -1.31194141E-02  2.61000948E-03  2.39925488E-03 -1.59986714E-03
 -2.02028967E-03 -2.39182496E-03  6.92310988E-03  2.56221614E-04 -3.80239592E-03
 -1.17223380E-01 -3.37189145E-01  4.62779292E-03 -1.02063739E-02 -8.37698691E-03
 -2.62456480E-02 -2.38767686E-01  1.91099254E-01 -1.35752318E-02  2.09845594E-02
 -1.12403847E-02  3.17330112E-02  2.92913872E-01  2.99859425E-01  2.96063164E-03
 -1.84915765E-02  7.49330848E-03 -3.32254270E-02 -1.53587466E-01  5.48247995E-03
 -1.01931459E-02 -1.34867688E-03  1.80213203E-02  1.04005500E-02 -1.28056069E-02
 -6.21138221E-01 -1.12299701E-03  6.40153962E-04  1.38324752E-03 -5.34543058E-04
  7.39223266E-03  9.09202504E-01  1.61086712E-03 -4.29993835E-03  4.57507051E-03
 -2.82710275E-03 -2.15020051E-02  2.79410568E-01  1.30210745E-02 -3.97839224E-03
 -4.10784919E-03  2.46509289E-02  1.61873569E-01 -1.15592549E-02  1.08988913E-02
 -1.32663550E-03 -2.84096383E-03 -4.87996490E-02 -2.61504817E-01  4.16239239E-01
  2.26080166E-02  9.35133395E-03  3.29326752E-03 -7.42187878E-04 -1.69091733E-03
  3.41175176E-03  7.65577249E-02  4.64403973E-01  9.15030354E-03 -2.80698697E-02
 -8.53161189E-03  6.87473221E-03 -1.64589792E-01 -3.95462822E-02 -1.01414630E+00
  6.40609019E-01  7.84131108E-02  6.92676571E-03 -1.00722399E-02  8.13048026E-03
  1.02927930E-02  1.25387599E-02 -1.55896464E-02  8.89992579E-02 -2.03383464E-02
  1.25538643E-02 -2.86236054E-02 -2.90815961E-04 -7.77403373E-04  1.14645025E-03
  8.76427806E-04  2.75359670E-03 -1.30634217E-03 -5.24830353E-04  4.32783452E-02
  2.33572644E-01 -6.16947830E-01  1.20434492E-02 -1.83048235E-02 -4.53185136E-04
  2.24170724E-05 -9.58739309E-05  2.78650564E-02  3.58640922E-02 -1.57904547E+00
  7.90143696E-02 -3.71959560E-02  8.95847558E-02  1.28344562E-01 -1.33553867E-01
 -1.63376686E-02  2.85253410E-01 -1.37892147E+00 -6.50342847E-01  1.72806418E-03
  3.76935752E-03  4.12199275E-03 -1.59622303E-03  9.81881313E-03 -9.73360902E-02
 -6.30010955E-02 -1.12201835E-01  7.45789143E-02 -7.56436961E-02 -4.21205811E-03
 -5.83438170E-03 -9.27511288E-03 -2.76101255E-03 -2.88996885E-03  1.67592304E-03
  9.60400981E-03  9.05469435E-03  1.27109715E-02  1.97130160E-01 -1.59334240E+00
 -5.58181003E+00  7.69999337E-02 -8.27088122E-02 -1.11231089E-01 -2.44103202E-01
  1.33120912E-01 -5.57727723E-01 -1.73339076E+00  3.12844097E+00 -7.39843881E-01
 -6.21345716E-03 -8.50363993E-03  1.15724354E-02 -2.95171360E-03 -5.67077305E-03
  9.62522477E-02 -1.23350358E-01  9.35408790E-02 -3.55522851E-03  1.40615556E-01
  6.49075533E-03  2.02197168E-03 -3.84761480E-03 -5.33463830E-03  1.29403066E-02
  2.64078516E-03  9.48001516E-03  1.33171681E-02  2.82918134E-02 -6.11675786E-02
 -2.79994662E-01 -8.47596608E-01  4.98071267E-03  5.10397193E-02  6.35972231E-02
 -1.29269045E-01 -5.03846508E-03  1.96709130E-02 -1.12296693E+00 -1.58727736E-01
  6.23456174E-01  7.34180199E-03  1.56884464E-02 -1.89230774E-03 -8.13676222E-03
 -2.65728465E-03 -5.54506886E-02 -8.85772824E-02  1.29922398E-01  1.39037852E-03
  5.42816041E-02  1.69924094E-03 -5.35573030E-03  2.02405751E-04  1.03921230E-02
 -9.28180418E-03  9.02527453E-04  6.68327573E-03 -1.22753322E-03 -4.84049013E-03
  2.74495191E-02 -4.92857606E-01  1.07693254E+01  1.36432085E-03  7.89303422E-02
  1.14744768E-01 -6.01493120E-01  3.71978684E-01  5.86105229E-03 -2.44658975E+00
 -2.90585465E+00 -2.49359333E+00  5.35681209E-03  4.11424154E-05 -1.72705843E-02
  4.13543509E-03 -4.09130860E-04  5.53130725E-02  2.61711638E-01 -1.58210085E-02
  2.70136480E-02  1.38784181E-02  3.40364547E-04 -1.20742994E-02  4.81314029E-03
 -6.30794237E-03 -1.73785805E-03 -4.70227975E-03  4.77326109E-03 -1.38240312E-02
 -3.27115497E-02  1.05597574E-01  3.09930271E-03 -6.85722441E-01  5.22099440E-02
  1.07053325E-01  4.92720408E-02  1.20287012E-01 -3.13563920E-02 -6.42454996E-02
  6.08109554E-01 -2.47676946E-01 -1.22546366E+00 -4.75401318E-03 -1.03481513E-02
  7.78905679E-03 -1.33615240E-03 -4.45972566E-03  5.29240406E-02  2.37611442E-02
 -1.30180345E-01  2.41541857E-02 -6.77376196E-02  1.90481352E-03 -3.15103845E-03
  2.00580945E-03  5.68902779E-03 -6.19506189E-03  2.14845853E-03 -6.51884325E-04
  4.53729445E-04  4.34397546E-04  2.57250231E-02 -3.11631232E-01  3.75104179E+00
  6.39070159E-03 -2.31705446E-02  2.01010406E-02  6.36537225E-02  1.33242168E-01
 -4.07675008E-02  1.49236831E+00 -5.81525034E-01  1.16936882E+00  3.52961749E-03
 -6.56616555E-03  3.65329872E-03 -3.52671588E-03  1.17833338E-02 -7.24708464E-04
  2.22617414E-02  1.42659035E-02  3.85222758E-02  5.23919103E-02 -3.87634892E-04
 -1.13174169E-03 -2.12025848E-03 -9.31698258E-04  1.75861706E-03  6.29462591E-03
  5.96839404E-03  2.92989258E-03  8.03866571E-02 -8.54413857E-01 -2.73475485E-03
  9.69330244E-03 -6.21791219E-03 -2.67501492E-02 -9.39860893E-02 -1.21917153E+00
 -5.27494328E-04 -2.87130776E-03  9.26620343E-03  1.16364197E-02 -3.93589321E-04
  1.17745840E+00 -1.14479367E-02  1.06765224E-02 -6.58699432E-03  4.23038801E-02
  3.35339112E-01  5.77668616E-01 -1.96200956E-02  4.60265332E-03  2.96633186E-03
 -3.00482486E-02 -2.72455832E-01 -7.10121765E-01  4.88369013E-03 -7.89885494E-04
 -1.25115299E-02  2.24713373E-04 -5.09600124E-02 -6.21471354E-02  7.51125773E-03
 -6.40405315E-03 -1.64179546E-02 -4.35441380E-03 -5.84552121E-02  7.02057775E-01
  7.90842881E-03 -9.00632752E-03 -7.90914159E-03  1.77625489E-02  1.55614686E-01
 -5.10733188E-01  1.96589384E-02  1.73980952E-03 -1.03239446E-03 -2.20740332E-03
 -2.55797780E-03  2.42265631E-01 -1.65315179E-03  1.95959200E-03  1.04207409E-02
 -2.03535696E-03 -4.43527893E-03 -4.55047748E-02  4.73744948E-01 -4.09599247E+00
  1.00410414E-02  3.90702387E-02  1.37593909E-02 -3.78133491E-02 -1.08264527E-01
 -1.30877030E-01 -4.03166944E-01 -1.44960762E+00  1.14871890E+00  3.88336839E-03
  4.70787224E-03  2.35236047E-04 -2.44830984E-03  1.95684309E-03  6.23786420E-02
  8.35711981E-03  1.21764037E-01 -4.78677356E-02  1.88045321E-02 -8.09550129E-03
 -3.37588907E-03 -1.33747739E-02  9.22223139E-04 -3.18856978E-03 -3.47902137E-03
 -3.42880787E-03 -1.92901509E-02 -8.38826705E-02 -3.37925053E-02 -5.79279406E-03
 -1.22453942E-04  1.23823588E-03  7.48284238E-03  1.54970557E-02  1.02381679E-03
 -2.79794985E-01  7.34081985E-02 -1.12573712E-01  1.19715655E-02  5.24157050E-02
 -2.13139524E-01  2.17634021E-02  9.14190466E-03 -7.10634583E-01  2.88822704E-02
 -1.33378192E+00  2.68769485E-03 -5.19102436E-03  4.21027596E-03 -2.96442417E-03
  4.57017275E-03 -4.28278787E-02 -7.34573309E-02 -7.49485624E-02  6.65270917E-02
 -2.13897782E-02  1.85649991E-03 -2.62896690E-03 -7.10560253E-03 -3.36061886E-03
 -5.28425085E-03  6.30290758E-03  9.53322277E-04  6.22771404E-03  1.12278662E-02
 -1.78002819E-02  4.81392716E-02  8.95868917E+00  1.25723315E-01 -2.56081559E-02
  2.68287571E-02  3.78708858E-01 -2.83110857E-01  8.84087903E-02  2.96580257E+00
 -1.45726358E+00  3.55817726E+00 -4.02603195E-03 -1.58212494E-02 -4.20791446E-03
 -7.42480753E-03  7.12786508E-03 -4.90233293E-02  9.51058926E-02 -2.06457150E-02
  5.07503497E-02 -2.53532875E-02 -4.73938283E-03  8.22577426E-04 -1.63622484E-03
 -4.97284427E-04 -8.75443518E-03  3.55179090E-03 -5.65884475E-03  5.73927612E-03
  1.19706588E-02  9.79533555E-03 -1.47200596E-01 -2.65435268E+00  5.67108310E-02
  3.42825242E-02  2.41924004E-02  1.34665073E-01  1.38717848E-02  6.78404229E-02
  2.05439182E+00  1.53445220E+00 -2.34587333E+00  3.38803804E-03 -9.95671268E-03
  5.65405540E-03  7.03212368E-03  1.23204064E-02  3.03674977E-02  6.01504851E-02
  1.94533948E-02 -2.69348386E-02 -2.82711527E-04  6.92422697E-03 -4.16959477E-03
  2.01781139E-04 -4.32433405E-03 -2.13537394E-04  1.92757982E-03  1.61684611E-03
 -1.71830051E-03 -2.98941543E-03  3.43857691E-02 -5.47184232E-01 -4.37487654E+00
  5.27477834E-02 -4.17116736E-02  7.20779606E-02  3.53391544E-01 -2.15687835E-02
  2.42008697E-01  4.65180818E+00 -3.61656651E+00  1.84696530E+00  8.91572655E-03
  1.15554752E-02 -3.74249324E-03  1.62536451E-02 -6.18707073E-03 -4.20031128E-02
 -1.09693863E-01  6.35929094E-02 -4.64309040E-02  2.33517373E-02 -2.36795222E-03
  6.89177026E-03 -1.62302076E-03  3.47418573E-03 -1.51912652E-03  3.31827642E-03
 -3.38574473E-03 -1.41710458E-02 -3.14967471E-02  6.90596278E-02  1.28525804E-01
 -5.81305449E-01 -6.88937440E-02  2.74686838E-02  9.38005886E-02  1.77496685E-02
  7.30122687E-02  2.86085442E-02 -4.58635364E-01  3.56528205E-01  1.50804952E+00
 -1.97502585E-03  7.25023428E-03 -6.04620144E-03 -6.30664245E-03 -7.87184526E-03
  1.80029023E-02  4.04423953E-02  2.59227941E-03 -1.49753059E-02 -1.16780534E-02
 -5.47160444E-04  1.35867387E-03  5.98543944E-04 -1.53169085E-03 -1.80347967E-03
  3.79212259E-03  2.19014811E-03 -2.24809174E-03 -6.21864796E-03  5.69260268E-02
 -1.03639465E-01 -7.95359501E-01 -2.56562248E-02  1.04634084E-01  1.67069992E-02
 -8.22213018E-02  7.87514710E-02  1.27171324E-01 -1.96970053E+00  8.34962692E-01
 -1.37935320E+00  1.20873067E-03  1.47140781E-02  6.24356227E-03  5.34153664E-03
 -7.87439923E-03  3.12306568E-02 -4.75532390E-02  1.95928268E-03  3.43549066E-02
 -1.11681044E-02  6.11782839E-03  6.45547314E-03  2.37406529E-03  2.97770727E-03
  7.17236612E-04  2.59825216E-03  3.28472554E-03  1.04504270E-02  9.80936654E-02
 -3.15190731E-01 -6.72522107E-03  9.41391886E-03 -2.75740144E-03  4.62044466E-02
  3.04248337E-01  8.88957470E-01  1.74695907E-02 -1.77312397E-04  1.36153487E-02
 -4.83538424E-04 -2.90393117E-02 -2.04763127E+00  1.60056501E-02 -1.57816263E-02
  4.14505190E-03 -3.82992942E-02 -7.74769896E-02 -4.25200670E-02 -7.76596263E-04
  1.52612252E-02  1.36646730E-03 -3.70006763E-03 -1.72550645E-02  1.32998118E+00
 -9.96134886E-03  1.27028458E-02 -5.48868266E-03  2.73117531E-02  2.23935213E-01
  5.39748607E-01 -9.80031427E-03  2.04091149E-03  9.64518310E-03  2.18374874E-02
  1.92448467E-01 -1.43030421E+00 -1.21433409E-02 -1.13570907E-02  2.43178964E-02
 -4.83198917E-02 -2.75763882E-01 -6.41935540E-01 -6.56284983E-03  1.81996364E-02
  4.55525429E-03  1.94061499E-02  1.86656499E-01  4.67083604E-01 -1.13104227E-02
  9.80166807E-03 -4.22683065E-03  1.22114841E-02  2.60381654E-02 -2.24517905E-02
 -4.95347520E-01  5.64312078E-01 -2.18493506E-02 -7.74930717E-02  6.51771861E-03
 -2.06656169E-01 -1.69852323E-01 -3.02296912E-02 -8.35985045E-01 -1.35481623E-01
 -1.30357128E+00 -6.23742548E-03  6.57712230E-03  4.78970553E-03  5.32136970E-03
  2.98154063E-03  3.22644496E-02  2.13712702E-02  4.58144232E-03 -1.38642684E-02
  4.68594530E-02 -2.14234419E-03 -8.27675786E-03 -4.12252918E-03  1.56247195E-03
  5.17873304E-03 -5.23542221E-03  3.25666247E-03 -6.30473396E-03 -1.32434253E-01
  4.77768058E-01 -1.71385926E-02  3.07683205E-03 -8.89105637E-04 -5.32105495E-03
 -9.05335883E-03 -5.87455543E-02  9.57704993E-01 -4.93463101E+00 -1.11826384E-02
  4.94959155E-03  1.24516982E-02  9.00119925E-03  5.77872541E-02 -1.23150889E-01
  9.38825867E-02 -3.08580560E+00  5.23592287E-01 -4.35732282E-03 -8.66845052E-03
 -1.58853814E-03  6.14882340E-03 -6.76929203E-03 -5.29268290E-02 -1.68405426E-02
  4.14798543E-02 -2.52222806E-02  5.86113734E-02 -4.26039609E-03 -1.55172499E-03
  2.91565400E-03 -5.87885590E-04 -2.55924258E-03 -2.06875158E-03 -2.45622953E-03
 -2.34782223E-03 -5.76293450E-03 -1.43947988E-02 -1.81358752E-01  6.26140464E+00
 -7.33150930E-02  9.45234698E-03 -1.86316641E-02 -1.33630227E-01 -6.63900540E-02
 -1.52141269E-01 -1.95238729E-01 -2.63654019E+00  9.86827146E-01 -2.99619480E-03
 -8.85019828E-03  4.92767926E-03  2.14461235E-02 -7.07403241E-04 -7.41420555E-02
 -2.27356717E-02 -1.80336329E-02 -7.02283559E-02  3.48757166E-02  9.71872031E-04
 -3.37963455E-03  7.73512495E-03  7.05645576E-04 -1.48011087E-04  2.83713140E-03
  1.08903972E-03  3.11255065E-03  7.09853660E-03 -4.34073308E-03 -6.77809960E-02
 -2.52280998E+00  7.18464089E-02 -9.00085481E-02 -1.23795976E-01  4.82153622E-02
 -1.63025605E-02 -3.40770456E-01  8.65454682E-01  2.57749041E-01 -3.37349399E-01
  2.34326778E-03  1.43390981E-02  1.45649169E-02  8.14250113E-03 -1.07664885E-02
  1.40451102E-02 -1.22094289E-01 -3.48023782E-02 -9.13399476E-03 -1.49042658E-02
  6.07842036E-03 -5.19010357E-03  8.52285282E-03 -6.29676776E-03 -9.51638584E-04
 -9.58852676E-03  5.09938218E-03  1.59106596E-03  3.85572650E-03 -2.98250818E-02
  2.36617058E-01 -2.03325140E+00  8.42642401E-02  6.18475169E-02 -6.76110081E-02
 -6.88087278E-02  3.08594364E-02 -1.25613811E-01  3.13819688E+00  1.82879157E-01
 -1.67702451E-01  1.82863057E-04  3.91207579E-03 -1.46814519E-02 -1.53462829E-02
  2.19463525E-02  3.87206480E-02 -5.34411312E-03  2.56270045E-03 -2.19107639E-02
 -5.02937584E-02 -2.01506672E-03  5.99464002E-03 -5.31532814E-03  2.12933476E-03
  3.51318683E-03 -1.52144796E-03  4.09700095E-03  2.37511447E-03  5.94203942E-03
 -6.95651803E-02  2.80149829E-01  2.53838428E+00 -4.59895336E-02 -5.27009767E-02
 -1.41156562E-02 -8.82932805E-02  2.55970077E-02 -7.02562306E-02 -8.89447904E-01
  7.41091138E-01  2.74429278E-02 -1.18906052E-02 -7.00938041E-03  9.17484776E-04
 -1.07682228E-02  1.01442622E-02  1.89342155E-02  3.44548289E-02 -2.16714687E-02
 -4.43948639E-02 -7.76346412E-03 -1.27649645E-02 -5.08352349E-03  1.21682181E-03
 -3.40967354E-03  1.85982992E-03  3.27059505E-03  4.95762311E-04  7.34012535E-03
  1.66526903E-02 -3.27621555E-02 -2.14234945E-02  6.87226896E-01 -4.98657924E-02
 -4.38852115E-02 -1.98619960E-02 -4.03781502E-02 -2.82016152E-01  4.79843329E-03
 -7.28642555E-01 -1.70719289E+00 -3.87464536E-01 -2.69195563E-03  1.10990265E-02
  2.32146841E-03 -1.08425905E-02 -4.74056044E-04  4.56422361E-03 -5.52087483E-02
 -3.79176652E-02  5.47098300E-03 -6.63336231E-02  5.06824772E-03  4.44568471E-03
 -3.03945480E-03  8.68818082E-04 -3.71966560E-03  2.46001123E-03 -6.97407058E-03
 -3.11166204E-02 -3.05022806E-01 -1.15469215E+00 -4.48037796E-03 -1.41774678E-02
  4.36737481E-03 -4.79874098E-02 -3.66253749E-01  8.49740832E-01  1.19126241E-02
  8.36924968E-04 -2.00545929E-02 -7.98715406E-02 -6.21848214E-01  1.10594245E-01
 -9.81858796E-03  1.35372652E-02 -3.40307289E-02  4.36104277E-02  5.59077594E-01
 -5.91243549E-01 -2.23239434E-02  2.37201326E-02 -2.93449028E-02 -3.61487861E-02
 -5.03092477E-01  1.18581106E-02  9.37909579E-03  1.34760541E-02 -3.26820384E-02
  6.85831394E-03  6.97685688E-02  1.34653244E-01 -1.96069144E-02 -1.70889233E-02
 -1.45088993E-02  1.06139081E-03  6.73685502E-02 -7.01098246E-01 -1.08312670E-02
 -4.93791303E-03  1.22607664E-02 -5.04190771E-02 -3.58345534E-01 -8.35288330E-01
 -6.02258921E-03 -7.75773463E-03  4.01328258E-03  1.81490876E-02  1.59166751E-01
  9.07715204E-01 -4.84776069E-03  3.20499029E-04  3.87616914E-03 -1.26992125E-02
 -2.55429482E-02 -5.34553972E-02  9.41097898E-01  3.92148661E-01  6.30835445E-02
  1.54881015E-01 -5.37939201E-03 -1.57163278E-02  2.85205833E-01 -4.79347537E-02
 -7.56976514E-01  4.68608002E-01 -1.04221367E+00 -4.20533570E-03  1.86055797E-03
 -6.05333667E-03 -6.33679602E-05  5.07575976E-05  3.67353565E-02  2.38425646E-02
  6.08599658E-02  6.21262895E-02 -2.53886727E-02 -3.24432035E-03 -6.41949590E-03
 -9.78863071E-04  7.44850278E-03  4.41061904E-04 -1.49569691E-03  3.61123429E-03
 -1.24455802E-02 -2.00159574E-01  5.65674357E-01 -2.66381831E-02  4.41761876E-03
  8.53769880E-03 -1.77169301E-02 -3.83244615E-02  1.07303208E-01  3.11890815E-01
 -5.32381435E+00  1.26161448E-02  1.23782423E-01 -8.39379259E-02  3.30347309E-02
  2.25659552E-01 -1.38306506E-01 -5.42471225E-01 -3.21878004E+00  2.19521736E+00
 -1.22196297E-03  2.37002483E-03 -7.45728075E-03 -1.78194359E-02  1.11184437E-02
  8.27433862E-02  3.03201934E-02  4.85469996E-02 -3.16903766E-02  4.36127303E-02
 -6.07549627E-03 -2.06069076E-03 -1.29629870E-03  6.29933317E-03 -1.56760821E-04
 -1.69175533E-02 -1.59421729E-02 -1.45967339E-03 -5.42998206E-04 -1.56219176E-01
  1.06627564E+00 -3.47733965E+00 -2.09342006E-02  6.52428758E-02  8.39339755E-03
  1.40584996E-01 -6.64363234E-02 -5.67129770E-02  4.71817698E-01  1.49324886E+00
 -3.82919909E-01  1.87240225E-04  1.29364428E-02  5.36989401E-03 -5.99045721E-03
  6.56000646E-03 -4.04867182E-02  5.58490288E-02 -4.02720646E-03  1.57263045E-02
 -9.86397247E-02  4.74346156E-03  1.66054575E-03  9.24510501E-03  1.46162017E-02
 -7.82620814E-03 -3.83426005E-03 -1.43570312E-02 -4.07656999E-03 -5.99492900E-03
 -1.30379867E-01  9.74915470E-01 -3.12369975E+00  1.93362038E-02  1.29933997E-02
 -5.83403555E-02 -2.03558250E-01  1.06320267E-01 -1.69351913E-01  1.31741783E+00
  1.93341148E-01  1.55179115E+00  2.91327767E-03  2.07282002E-03  1.59429255E-03
  8.67352857E-03  7.43378479E-03 -7.86046276E-03 -5.86269847E-02  5.02452575E-02
  9.03392352E-02 -4.31109168E-02  7.50080791E-04 -4.01087901E-04  6.84144782E-04
  1.28363336E-02 -9.48467809E-03 -9.02019588E-03  6.77462359E-03 -4.87277136E-03
 -1.12631071E-02  1.37820762E-01 -1.11644199E+00  6.10182689E+00  4.74364388E-02
  3.55292467E-02 -6.09001290E-03  1.35828084E-01  9.05530594E-02  1.40607391E-01
 -1.95967400E+00 -2.41144952E+00 -1.38664927E-01  9.46339991E-03 -5.58162059E-03
  7.14701909E-03 -6.42981851E-04 -1.00274744E-02 -4.51638409E-02  2.93586434E-02
  7.33615594E-02 -1.51756222E-01  7.25214354E-02 -6.17987419E-03  4.55481745E-03
 -2.84743871E-03  1.96052751E-02 -9.30783561E-03  8.12498616E-04  3.88332072E-03
  1.59434273E-02  3.60000821E-02 -7.94595275E-02 -3.54310944E-01  6.33204687E+00
  1.11408833E-01  4.65184757E-02 -6.25574146E-02 -8.25206506E-02  2.76401692E-01
 -2.51631136E-01 -1.73813767E+00  6.53160219E-01  4.52513667E-02 -4.85271053E-03
 -1.97563034E-03  6.87886062E-03 -5.04524784E-03 -9.53861176E-04  4.49928813E-02
 -9.10978789E-02 -4.88838295E-02  1.04378448E-01 -4.56299995E-02 -1.70994825E-02
  2.35307663E-03  2.01238511E-03  1.12609061E-02 -8.13367702E-04  9.06688640E-03
  6.92540482E-03  6.01913582E-03  1.52534464E-02 -8.73099730E-02  3.45177975E-01
  4.66972750E+00 -5.19128855E-02  1.47551938E-01 -4.59962004E-02  1.52693091E-01
  1.85073413E-01 -3.18429014E-01  4.39607186E-01 -1.03346819E+00  6.05010744E-01
 -1.22845593E-02  1.60867099E-03 -2.02939483E-03  6.73038230E-03  6.26212805E-03
  1.80634480E-02  5.72136437E-03 -5.69174034E-02  6.52197519E-02 -1.69612467E-01
 -7.77058842E-03 -1.13333731E-02  9.21737554E-03 -7.47695141E-03 -1.00123291E-02
  8.23682075E-03 -7.29157145E-03  3.01862371E-02  2.68682748E-01 -1.49161546E+00
  3.72592969E-03  2.02026800E-02  4.49117576E-03 -1.27770642E-02 -3.58936383E-01
  2.99950464E-01 -6.39855972E-03  3.20454898E-02 -1.53942024E-02 -1.42096251E-02
 -3.94812181E-02  1.20241686E+00  1.02502602E-02  1.22917489E-03 -1.57069070E-02
  1.81198577E-02  4.40088542E-02 -7.14762110E-01  4.06852656E-03  1.47525352E-02
  8.86519279E-03 -2.02161218E-02 -6.17933733E-01 -2.57512679E-01  3.53700368E-03
  3.65500519E-03 -4.81678651E-02  5.20655583E-02  4.88484678E-01 -6.71076598E-01
 -2.15419654E-02  1.71913272E-02 -1.78461507E-02 -3.47879947E-02 -4.62659787E-01
  4.72699029E-01 -1.28549400E-02  1.06399903E-02 -3.45665924E-02  4.58689211E-02
  3.28044901E-01 -1.31597146E+00  6.19028445E-03 -6.65045814E-03 -2.77636704E-02
  1.54936254E-02  2.59799024E-01  1.31755862E+00  9.67803312E-03  4.06098769E-03
 -1.99648557E-02  2.65373176E-03  8.22911311E-03 -1.86269081E-02  1.27236557E-01
 -5.98697121E+00  2.34995019E-03 -3.02991504E-02 -1.51332873E-02  4.38373210E-02
 -1.25345786E-01 -8.45878575E-03 -3.28641387E-02  1.63763893E-01 -4.93436930E-01
 -3.50271500E-03 -5.70173606E-03  4.24312472E-03  1.37619210E-02 -9.55956911E-03
  2.04911537E-02  5.18332530E-02 -4.47730657E-03 -1.01294781E-01  8.16579311E-02
  3.58208776E-03  1.25294554E-03 -6.07630764E-03 -6.09502968E-03 -4.52354297E-04
 -6.98943806E-04 -3.48773233E-03  3.75768419E-02  5.23964315E-01  9.64783693E-01
  1.20408166E-02  7.79095928E-03 -2.29653121E-02  1.52287014E-02  3.34273399E-02
 -1.64563794E-02 -1.75607578E-01 -4.16950886E+00 -3.60552995E-02  7.33411022E-02
  6.45934465E-02  1.85568464E-01  4.29826083E-01 -1.49363878E-02  1.04508435E+00
 -4.14047467E+00 -8.33404872E-01 -5.55210518E-03 -4.62012883E-03  9.55725616E-03
 -1.48927375E-02 -7.06386886E-04 -1.44895335E-02 -1.13477316E-01 -9.62853626E-02
  1.69766936E-01  1.36278334E-02 -1.06739125E-04 -7.65691176E-03 -1.90221261E-02
 -1.20607113E-02 -4.96966394E-03 -1.22716104E-02 -8.77685200E-03  1.57614031E-02
  3.64682268E-02 -1.20045707E-01  4.24844293E-01 -4.73410338E+00 -7.97727118E-02
  5.93584575E-03  3.61665077E-02  7.00924191E-02 -3.78721316E-01  4.81708448E-01
 -4.78067412E-01  2.98341817E+00 -2.41373443E+00 -5.52291155E-03  1.39576392E-02
 -8.13480519E-03 -1.95115144E-03 -1.58455154E-03 -1.76880225E-02  9.19517392E-02
 -3.26586042E-02  1.88567352E-02 -1.19730632E-01 -8.37138849E-03 -2.81900584E-04
 -7.14533836E-03 -6.85719099E-03 -2.56182131E-03 -1.74660826E-03 -5.82125282E-04
  1.64892152E-02  3.21062007E-02  1.54843069E-01 -1.67634819E+00  2.85991293E-01
 -9.38907537E-02  8.01775397E-02  3.13939652E-02 -6.69963282E-02  1.06230242E-01
 -2.69815290E-01  9.54300225E-01 -1.41033629E+00  3.25592774E-01  4.78555587E-03
  6.36835680E-03 -4.93675996E-03  3.34060514E-04 -7.05963448E-03 -7.09227689E-03
  1.39267195E-01  1.22626515E-01 -1.17800790E-01  9.78905916E-02  1.93118282E-02
 -4.06547961E-03 -1.91779609E-03 -2.19894883E-02  8.19357860E-03  8.83266908E-03
  5.97471533E-03  3.16020863E-03  5.10001770E-03  3.32170438E-02 -9.23009641E-01
  8.18579832E+00 -9.08845967E-02  2.04826964E-02  1.05661086E-02  3.21950923E-01
 -1.23395552E-01 -1.49701416E-02 -7.71721325E-01 -6.03706743E-01 -1.65367288E+00
  1.70719638E-03 -3.56261683E-03  7.76224642E-03  2.46451930E-03  1.29053540E-02
 -3.27752508E-02 -2.31376808E-01  1.33875664E-01  5.34191589E-02  4.91997602E-03
  5.34328611E-03  8.12774586E-03 -5.10198846E-03 -3.11888835E-05 -3.58711357E-03
  1.17873783E-02 -1.35023097E-02  8.98629093E-03  1.49854714E-02  2.06068663E-01
 -1.52654379E+00  2.25454049E+00 -5.40714425E-02  7.61079245E-02  5.24332711E-02
 -1.60384534E-01  2.93636445E-01 -7.89012824E-02  2.65015520E-01 -2.13288037E-01
 -7.38142616E-01 -5.46833150E-04 -1.37706039E-03 -6.87575765E-04 -1.30770358E-03
 -5.04381879E-03  5.28223191E-03  4.28305753E-02 -1.53501777E-02 -7.32860593E-02
 -4.62486302E-02  1.18515791E-02  1.20709456E-02 -1.20849160E-02 -4.78015024E-03
 -3.99987742E-03  2.70846285E-02  1.15659570E-02  1.38515531E-02  2.95266852E-02
 -1.92680753E-02 -4.73818528E-01  7.88321967E+00  1.93579954E-03  1.42089544E-02
  2.52334660E-02  1.45539423E-01  9.58506304E-03  3.12138616E-01  1.42774744E+00
 -7.58211216E-01  9.02395840E-01 -7.67480522E-04  4.52863409E-03 -6.38629980E-04
 -4.91284533E-04  2.71610448E-03 -3.44744252E-03  2.39050890E-02 -2.99152674E-02
  9.47541022E-02 -2.84918004E-02  6.91529217E-03  7.62120555E-03 -2.21064069E-03
  1.21846385E-02 -3.44041761E-03  3.79012963E-03 -7.62946651E-03  4.39773992E-02
  5.79643619E-01 -2.67735945E+00  2.39844042E-02  5.00586627E-02 -4.09099555E-03
  3.28806328E-02  2.45675803E-01 -2.27055456E+00 -1.81746194E-02 -9.99889747E-03
  2.38677355E-02 -4.56497759E-03  1.76315974E-01  3.80522333E-01 -2.09501121E-02
 -2.11323561E-02  3.87951629E-03  4.75918450E-02  5.00264511E-01 -1.49197663E+00
 -3.96977231E-02  4.41232449E-03 -1.89536644E-02 -1.24177705E-02 -9.13828096E-03
 -9.91360028E-01 -1.17673890E-03  5.75801807E-03  1.83819634E-02  2.91665124E-02
  5.32212878E-01 -1.80372869E+00 -3.29485473E-02  4.21298804E-02  1.82411711E-03
  2.78831473E-02  3.00426747E-01 -1.06585562E+00  1.34357256E-03 -3.05470158E-03
  2.44092362E-02  1.07869311E-02 -1.72482999E-01 -4.35851793E-01 -1.64212997E-02
 -1.22267014E-02  2.09245705E-03  4.65283623E-02  5.88823378E-01 -1.59707526E+00
 -3.41999203E-02  2.33562381E-02 -2.54935777E-02  1.71348139E-02  3.64762460E-02
 -2.09527571E-02 -4.13951751E-01  2.02474374E+00 -4.19699531E-02  1.94289728E-02
  4.22979676E-03 -5.14650698E-01  2.06090645E-01 -2.73523547E-01  3.43001771E-01
 -4.92881108E-01 -2.00387338E-01  3.05084897E-03  2.57761632E-03  3.90625386E-04
  1.78720620E-03 -2.96178299E-03  7.71338919E-02  5.38557539E-02 -4.04716985E-02
 -6.28610074E-02  2.43613519E-02  4.26345704E-03 -1.09919311E-02  2.22969530E-03
  1.70398781E-03  1.75326733E-02 -3.82702457E-03  9.99131966E-03 -6.38039162E-03
 -1.03612287E-01  3.67908593E-01 -1.24885976E-02 -6.15470583E-04  4.46280062E-03
  5.44260402E-03  1.42843494E-02 -1.00431460E-01  3.89899013E-01 -3.35079354E+00
  6.10238272E-02 -1.41876871E-02  6.80822098E-02  2.40846864E-02  2.78668870E-01
  1.52335485E-02 -2.12625841E+00 -1.45204137E-01  6.05413182E-01 -5.51709104E-03
  8.14175218E-03 -7.37465368E-03 -5.14120446E-03  6.01459128E-03 -2.34056237E-02
  2.47137795E-02 -7.69530505E-02  1.03487882E-01 -1.58831270E-01  7.33256053E-03
  4.66305460E-03 -1.16269356E-02 -2.99256287E-03  6.61411026E-03  2.38381675E-03
  3.88833336E-03 -3.45657652E-04 -5.97059857E-03  2.20870810E-01 -1.89665399E+00
  5.73716656E+00 -1.14537320E-02 -2.53203754E-03  8.67023046E-02 -4.34281068E-01
  3.35238635E-01 -1.39278839E-01  1.48735752E+00 -2.15844503E+00  9.07689898E-01
  1.02478481E-02 -1.63031827E-02  1.46239575E-02  1.22365036E-03  3.79466531E-03
  1.61725647E-02 -1.86348495E-01  9.66697414E-02 -1.08083496E-01  5.04043326E-02
  7.65400404E-03 -3.67190379E-03  7.52142089E-04 -7.56045411E-03  1.15699878E-02
 -5.94283950E-03  1.25057217E-02  1.53350431E-02  3.19947385E-02  9.52114167E-03
 -5.28586080E-01  2.53216865E+00  2.23857460E-02 -4.60046214E-02 -2.05584190E-02
 -1.31843229E-01 -2.78886735E-01  1.59985276E-01  1.19874927E+00  5.69478135E-01
  5.14246324E-01 -2.29932109E-03 -3.81275310E-03  2.36608397E-03  4.12930677E-03
  1.89848873E-03 -1.21620888E-02 -3.21981056E-02  1.35249591E-02  6.47159986E-03
  6.70067253E-04 -5.89874144E-03 -6.94232732E-03 -8.49546574E-03 -8.09339470E-03
  7.77186026E-03  1.09105802E-02  8.24686755E-04  2.85465855E-03  8.14556002E-03
 -1.42162799E-01  1.10766579E+00 -8.02605766E+00  8.51841985E-02 -2.61290141E-02
  5.35146071E-02 -2.76552819E-01  1.90885208E-01 -2.11396020E-01  7.40773162E-01
  1.33986814E+00 -2.75878147E-02 -8.48272760E-03  4.87970027E-03 -6.30706035E-03
 -2.84065604E-03 -1.43605670E-02  4.06082745E-02  2.16075445E-01 -3.13508590E-02
  6.81062109E-02 -1.18266458E-01  6.19573814E-03 -7.74482068E-03  1.66989659E-03
 -5.26838825E-03  9.04288456E-03 -5.88198124E-03  9.84861355E-03  2.69669309E-02
  5.40669451E-02  1.05283205E-01 -1.71400185E+00  8.30838184E+00  8.40636956E-03
 -1.61847457E-02  4.96770329E-02  9.97280364E-03  6.19783567E-02  3.44041372E-01
 -1.35631620E+00 -3.16524390E-01 -1.10176089E+00  1.04304711E-03  2.71464924E-04
  8.30687957E-03  5.62656215E-04 -2.73922988E-03  3.23124421E-02 -2.29405107E-02
  5.00413876E-03  2.74963408E-03 -2.67734071E-02  1.96438652E-02  2.93536397E-03
 -1.00077180E-02  5.12243534E-04 -4.58964306E-03  8.91336558E-03  7.27023745E-03
  9.33691597E-03  1.66407446E-02  1.37512098E-01 -1.04505935E+00 -9.36561406E-02
  8.19593748E-02 -8.77553609E-02  1.11465992E-02  2.26558864E-01  6.54495594E-02
 -7.43263643E-02 -1.94673249E+00  5.68967511E-01 -1.55593593E+00 -4.14042624E-03
 -2.11175413E-03 -1.78233651E-03  7.71780476E-03 -1.03764008E-03  1.82750517E-02
 -2.23387500E-02  9.81881862E-02 -7.15789360E-02  1.50436114E-01  1.37558778E-02
  6.71616828E-03 -7.41918222E-03 -1.71638186E-02  4.79317710E-03  1.32055502E-02
  1.38085840E-02  1.73097053E-02  4.35918165E-01 -3.08176285E-01  9.61397494E-03
  3.02669082E-02  8.69972144E-03 -3.06162757E-02 -1.91855474E-01  4.98445908E-01
  5.16016759E-03 -1.31244901E-02 -9.31825510E-03  1.26369537E-02  4.03131524E-01
 -1.69616061E+00 -1.30024195E-02 -2.95661053E-02  2.57139829E-02 -1.35050392E-02
 -1.41724179E-01 -1.16949351E+00  2.22951353E-03 -7.63086929E-04 -6.23053646E-03
  2.31106782E-02  1.86675540E-01 -2.79383017E+00 -4.65025786E-03 -1.16318754E-02
  3.24221298E-02  1.02361477E-02  1.23834856E-01 -1.26376215E+00 -1.05347811E-02
  2.41519212E-02 -9.74309487E-03 -1.96622218E-02 -1.06801219E-01 -1.52818376E+00
  1.38393305E-02  5.42773458E-03  1.11408788E-02  2.25401278E-02  4.91053511E-01
 -1.43947351E+00  4.30587041E-02  9.25934060E-03 -2.53752809E-02 -1.92627241E-02
 -3.34863212E-01  5.20746939E-01  2.39712571E-02 -7.13820690E-03  6.17632898E-03
  2.04211540E-02  4.21561624E-02  3.14489010E-02 -1.00558248E+00  6.36007908E+00
  4.47161273E-02  1.07757373E-02 -2.03093832E-02  4.89858773E-01  3.14140485E-02
 -1.80920136E-01 -3.24457510E-01  1.20300906E+00 -9.35235286E-01  6.49326066E-04
 -8.67108137E-03  4.18296827E-03  1.77097227E-03  4.36995001E-03  3.32823427E-03
  7.58072656E-03 -2.98567295E-02 -9.27092535E-03  1.11413112E-02  7.98009821E-04
  1.20742424E-02  6.54906163E-04 -1.50635706E-02 -7.19968355E-03  8.79324882E-03
 -4.35015976E-03  6.46670850E-02  5.70111120E-01 -1.49516701E+00  4.06682765E-02
 -6.08728968E-03 -2.17114007E-02  1.49773766E-02  3.35797755E-02 -9.05590332E-02
 -6.04900546E-01  8.69982369E+00 -7.39493060E-02 -1.00230876E-01  2.11238387E-02
 -1.05016044E-01 -3.63547834E-01 -2.61434566E-02  2.86332041E+00  4.81341328E+00
  9.18896846E-01  7.64807779E-03 -3.39311735E-03 -2.04111979E-03  6.27845723E-04
 -4.85353219E-03 -6.17534537E-02 -6.39125607E-02  1.40874999E-02  3.50778205E-02
  5.96053755E-02  1.02651010E-02  3.62934486E-03  7.86522881E-03 -4.54059617E-03
 -5.99564431E-03  1.28899700E-02  1.29472756E-02 -5.63657685E-03 -1.47474722E-02
  1.78105914E-01 -1.03716796E+00  3.65672282E+00 -7.20915790E-02 -5.33372024E-02
  3.17420343E-02 -5.15961201E-01  2.86316672E-01 -4.01205527E-02  1.12757887E+00
  1.44809893E+00 -1.41324392E+00 -2.69748224E-03 -2.51130483E-04  1.07816128E-02
 -1.01401029E-02 -3.85070841E-03  1.65069522E-01 -1.65100177E-01 -5.02825814E-02
 -8.34867936E-02  1.63087046E-02 -3.11592786E-04  4.89109771E-05 -6.11035946E-03
 -9.29546005E-03  1.29938577E-02 -1.58789209E-02  1.16247433E-02 -5.72118182E-03
 -1.31045559E-02  8.26849692E-02 -1.15565030E-01  1.55969199E+00 -2.09607513E-02
 -1.18112365E-03  2.98101208E-02  2.14946026E-01 -7.36957226E-02  4.19138974E-02
  3.88066789E-01 -3.63416147E-01 -1.29896497E-01  9.65437314E-04  5.99092002E-03
  2.84837160E-04  8.98819123E-03  3.33157858E-03  6.44271932E-02  9.11776957E-02
 -3.54546194E-02 -9.60363725E-02  4.68893027E-02  2.91740442E-03 -1.17199145E-03
 -8.75804254E-04 -1.00005642E-02  5.53198079E-03  8.06310953E-03 -8.99621604E-03
 -1.04324558E-02 -2.00282197E-02 -7.96505009E-02  1.43694187E+00 -4.79685401E+00
 -5.74250036E-02 -6.94664796E-02  1.31218850E-01 -1.05702155E-01  4.66440492E-01
 -3.24041150E-01  7.17619861E-01  1.10360884E+00  4.42484143E-01 -9.73111577E-03
  5.10866088E-03  7.67962877E-04  3.33516076E-03 -2.55676395E-03  9.35806220E-02
  8.74427753E-02  8.25583912E-02  2.95046376E-01 -2.19877577E-01  1.60563426E-02
 -8.56986686E-03 -1.80443881E-03 -7.20050172E-03  8.92176882E-03 -7.81626405E-03
 -1.26918489E-02 -1.58328296E-02 -3.55718505E-02  7.93258267E-02  2.19390241E-01
 -5.89595877E+00 -8.45950649E-02 -5.42672800E-02  4.05840029E-02  1.31637373E-01
 -6.80289057E-02 -8.83326958E-02  7.25727157E-01  5.74429600E-01 -1.65439292E+00
 -7.29992268E-03  1.84954095E-03  9.22774246E-04 -2.32803975E-03 -8.63188263E-03
  3.79411384E-02  8.83015517E-02 -1.50976200E-03 -1.44898601E-01  4.66856927E-02
 -2.97516183E-03  1.45071256E-03  2.54917059E-03 -9.37568395E-03  3.14757312E-03
  7.52759996E-03 -6.64912914E-04 -6.61905614E-03 -1.25990964E-02 -8.41287051E-02
  7.88325839E-01 -3.58485140E+00  3.13154477E-03 -1.01824200E-01 -2.53801825E-02
  6.92960659E-02  8.53831992E-02 -4.05614879E-02 -1.49705344E+00  1.21815324E-01
  5.46967315E-01 -5.79169934E-03 -4.75168850E-03 -4.16712008E-03  5.70117906E-03
  8.44405062E-03 -4.15623237E-02  3.93078714E-02  3.83929085E-02 -8.01838092E-02
  1.40496902E-01 -6.88215182E-03 -5.88381613E-03 -7.07868861E-03 -2.16576516E-03
  8.10849380E-03 -1.15373187E-02  3.79922086E-03  1.19928106E-02 -7.79101473E-02
  2.95780072E+00 -4.92155905E-03 -3.16608256E-02 -1.50612424E-02 -1.56778616E-02
 -3.69128377E-01 -2.18427302E+00 -7.67547500E-03  1.35810988E-02 -3.83419882E-04
 -1.74217667E-02 -3.99892726E-02 -5.01742457E-01 -7.47829207E-03 -1.02571751E-02
 -4.42420306E-03  9.02790985E-03 -2.07917517E-02 -4.06255042E-01  6.97175339E-03
  1.13939136E-02  1.63151453E-03 -3.34266457E-02 -3.43048370E-01  1.07069566E-01
 -7.32857738E-03  1.91107942E-02 -1.25790668E-02  1.40780237E-02  3.01407196E-01
  7.94830587E-01 -1.07756844E-02  8.16606581E-03 -7.29543008E-03 -2.86270992E-02
 -1.49182515E-01  8.91441239E-01  8.07850091E-03  1.06681349E-02 -1.26102528E-02
  2.63863634E-02  1.35144175E-01 -3.25178616E-01 -4.76666135E-03 -9.39825249E-03
 -1.03736345E-02  1.87434049E-02  1.83334806E-02  2.32434137E+00  1.81563038E-02
 -1.15741357E-02  1.92692177E-02 -1.59320042E-02 -2.91805512E-02 -2.06104481E-01
  1.71326851E+00 -6.25503379E+00 -4.77261528E-02 -1.27405792E-01 -3.50535318E-02
 -4.64259155E-02  1.33367595E-01  6.29043076E-02  4.20631155E-01  1.93925799E+00
 -4.27752100E-01 -3.22421730E-03 -7.10675667E-05 -3.55883515E-03  3.90979091E-03
 -2.85832938E-03 -1.15266201E-01 -8.11552299E-02 -1.85096437E-01 -8.64238782E-02
  8.83191156E-02  3.63719441E-03 -8.81563837E-03 -2.10548633E-03  3.02532013E-02
 -1.78656931E-02 -1.85229127E-02 -1.12222443E-02  9.57732306E-03 -2.14982088E-01
  2.58266257E+00 -3.96366869E-02 -7.50281957E-03  3.29184650E-02 -2.20163992E-02
 -4.57508851E-02 -7.14404109E-02  1.64391954E+00 -1.00369008E+01  1.01455072E-01
 -2.49572388E-02 -7.07514486E-02  7.02888909E-02 -1.33220311E-01 -5.35678492E-03
 -1.38371376E+00 -2.26220708E+00 -5.35393796E-01  4.21672434E-03 -2.40230979E-03
  7.72856790E-03  6.61584779E-03 -3.63792236E-03  2.73760716E-02  5.54611434E-02
  5.53481964E-02 -1.54745889E-01 -5.68836810E-02  4.47495975E-03  6.99617488E-03
  9.87574311E-03  6.21351450E-03  7.55455015E-04  1.08557592E-02  2.98390927E-03
  2.77424109E-02  6.06769280E-02 -8.25810027E-02 -2.84161383E-01  7.44951490E-01
  1.07165717E-01  3.39146691E-02  8.29902965E-02 -6.93355324E-02 -3.66596723E-01
  2.42849410E-01 -7.80357714E-02  2.91237730E+00 -2.55852361E+00 -5.65755649E-03
  1.00547668E-02  2.87188264E-03 -7.22590005E-03  1.93220014E-03 -1.35800348E-02
 -2.18612636E-02  6.17575166E-02 -2.77286426E-02  1.89784121E-01  5.81982888E-03
  3.75947529E-03 -4.68059785E-03 -1.32207065E-02  1.14213034E-03  1.29699876E-02
  6.62072221E-03 -2.84604926E-02 -6.32291316E-02  1.15392545E-01  6.97978859E-01
 -5.74048923E+00 -1.21356689E-01 -1.39507003E-01  1.65109338E-02 -5.38509718E-02
 -1.35991535E-01  1.83773895E-01  1.32881673E+00  3.09669714E+00  7.60244312E-01
  1.78238130E-03  2.60922970E-03  1.23507520E-05  7.93854410E-04  6.06155159E-03
  8.29653090E-02 -1.19463304E-02 -1.02743651E-01  1.39113445E-02 -1.46698274E-01
 -6.77495800E-03 -1.12495695E-03 -3.00737638E-03 -5.30706759E-03  7.46541904E-03
 -4.44152081E-03  7.86077255E-04  9.12981861E-03  2.13261553E-02 -9.65397752E-02
  4.93953228E-01  2.84093750E+00 -7.26937820E-02  5.64868977E-02  7.57392858E-03
 -1.88937057E-01 -1.88113948E-02 -1.12379664E-01 -1.53001196E+00 -1.62801454E+00
  4.20874681E-01  2.61697319E-03 -5.66819661E-03 -7.03377033E-03  1.00980728E-02
 -1.15516305E-02 -3.96752680E-02 -9.71619648E-03 -2.73083466E-02 -4.69462741E-02
  3.53268568E-02 -4.60200834E-03 -1.51910866E-03  7.59255233E-04 -5.99402812E-03
  6.26186943E-03  4.29256681E-03 -1.48345020E-03  3.40264180E-02  7.36746257E-02
 -1.00123586E-01 -8.39595255E-01  1.01322747E+01  4.15138265E-02 -1.10567242E-01
 -3.92585538E-02  2.25295294E-02 -1.66163327E-01  2.89323714E-01 -7.80583860E-01
  2.92396866E+00  7.97752797E-01 -6.03331586E-03 -3.67057157E-03 -3.03818612E-03
  7.99414712E-04  8.02356135E-03 -3.03044454E-02  3.58195802E-03  9.94027203E-02
 -3.12709570E-02  1.27672740E-01  1.63876043E-03  2.53463647E-03 -1.40008750E-03
 -8.96128677E-03  8.74791942E-03 -7.94476609E-03 -4.96314279E-03 -9.72083532E-03
 -2.22246475E-02  8.94509311E-02  4.67260849E-02  3.33674236E+00  3.91786643E-02
  1.54408963E-01  9.93351472E-02 -3.56523000E-02  8.91144829E-02  3.15010944E-01
  1.75575677E-01 -1.13632098E+00  1.00924197E-01 -1.27239542E-03  3.27229830E-03
 -9.36062757E-04  1.78989442E-03  1.38969935E-03  9.93105501E-02 -9.38654818E-02
 -8.14277279E-02  7.09790841E-02 -1.26235394E-01  1.40125496E-02  8.84473915E-03
  2.06256853E-03  1.08154334E-02 -3.44828592E-03  8.20786880E-03  3.74341330E-03
 -4.37700137E-02 -4.39628022E-01  3.56482546E-01 -1.50136471E-02 -3.26031139E-02
 -1.39273225E-02  3.08689534E-02  2.37762212E-01 -3.25594830E+00 -1.05943926E-02
 -1.60709435E-02  2.36255018E-02 -1.67040531E-02 -1.79186086E-02 -4.84652767E-01
 -4.70233868E-03 -1.03175022E-02 -4.63384095E-03 -2.31597866E-02 -7.24767154E-02
  4.84340192E-01 -2.56147587E-03  1.49453702E-03  1.02428849E-02  2.46316895E-02
  1.01251253E-01 -1.69781096E+00  1.00610493E-02  4.26611568E-03  1.50921463E-02
  8.81003403E-03 -1.26179920E-02  6.78713986E-01 -2.47305872E-03 -4.36312541E-03
 -4.99527028E-03  1.06603031E-03  1.90328172E-01 -9.27041837E-01  7.17217603E-03
  1.06616001E-02  2.07458471E-02 -1.36658926E-02 -2.38401583E-01 -4.47026978E-01
 -1.10825516E-02 -5.56396756E-03  2.38483327E-03  8.84539206E-03 -1.25378057E-01
 -1.44993178E-01  1.31255694E-03 -6.58841671E-03  1.66084646E-02 -1.86718179E-03
 -4.57217488E-03  2.30497308E-02 -2.83357725E-01  2.77694059E+00 -1.03036425E-02
  2.21646168E-02 -4.95783589E-03 -1.79048833E-01 -9.65667516E-02  1.57173051E-01
  3.28279486E-01 -4.89483699E-01 -1.64783324E+00  2.30222574E-03  4.45176940E-03
  8.24175567E-03 -6.39805988E-03 -6.54360545E-04 -4.60466963E-02 -1.24532121E-02
 -1.67069232E-02  1.40837414E-01 -1.21947373E-01 -2.93945282E-03 -8.69786662E-04
  5.09878965E-03  1.91108307E-03  4.47406813E-03 -2.01190757E-03  1.90778390E-03
 -2.29722080E-02 -3.56885464E-01  6.84733465E-01 -1.57681167E-02  3.32514739E-04
  2.46210462E-02 -1.99577925E-02 -4.10305576E-02  2.89393177E-02  1.05344429E+00
 -6.68329377E+00 -6.78013077E-02 -2.88154255E-04  3.98990464E-02 -1.04391494E-01
 -1.22452041E-01 -1.03326964E-01 -3.95486915E-01 -1.50882352E+00 -9.63125396E-01
 -4.21378499E-03  3.25263620E-03  2.41885127E-03  4.47871347E-03 -3.10332444E-03
 -1.43232668E-01 -3.99620444E-02 -8.67651217E-03 -5.80821614E-02  1.19790677E-01
 -1.13414502E-02 -6.49806723E-03 -7.40637780E-03  3.54119627E-03 -4.42475637E-03
 -1.61615170E-03 -4.72072805E-03 -3.58019093E-03 -6.28177827E-03 -2.08703559E-02
  3.65921854E-01  2.70171069E+00  1.72329707E-02  1.26906227E-02  7.37234996E-02
 -1.01975293E-01 -1.30209515E-01  8.77470618E-02  3.45155668E-01 -2.83218878E-02
 -7.48470630E-01  3.15427304E-04  5.01195880E-03  3.91274650E-03  5.15368708E-03
  2.59277087E-03 -4.07602170E-02 -4.89942662E-02  5.22682566E-02 -5.46448595E-02
  4.40427985E-02  5.16451337E-03  1.86182116E-04  4.74388568E-03 -2.74595717E-03
  5.52442008E-03 -3.60763719E-03  5.38578361E-04  2.41463424E-02  5.28528611E-02
 -7.28888724E-02 -6.00003586E-01  8.33379289E+00  4.09661131E-02  1.11309894E-01
  1.77112748E-01 -3.44729307E-02 -2.09871940E-01  3.19523452E-01 -1.33296303E+00
 -8.62510061E-01 -2.62725461E+00  1.42193429E-03 -4.66538082E-03  3.50844754E-03
  1.22200333E-03 -3.85867417E-04 -3.31965807E-02  1.32579425E-01  1.13977895E-01
 -1.17879675E-01  1.75169421E-01  1.05562095E-02  2.74370469E-03 -5.87454561E-03
 -1.50309447E-03  1.07945475E-03  1.66577824E-02 -1.60517779E-03  1.18896171E-02
  2.76107360E-02 -1.87393863E-01  1.18097657E+00 -3.43835739E+00  1.19110337E-02
  8.20756584E-03 -8.84373626E-02 -2.04228607E-02 -3.14652413E-01 -3.23845755E-01
 -2.44575749E-01  2.93704327E-01  2.92517021E+00 -1.42326300E-03  3.72191774E-03
 -4.04893361E-03 -6.15536920E-04 -8.91059311E-03 -6.70138456E-02 -2.89592842E-02
 -9.15887044E-02 -3.93690116E-02  4.23975667E-02 -8.97500331E-04 -1.93504628E-03
 -2.62539787E-03 -8.97695245E-03  5.35704244E-03  1.13473102E-02  4.87753093E-03
 -2.38420656E-02 -4.91639523E-02  2.65737291E-05  1.03654908E+00 -3.96263774E+00
  1.51266403E-01  7.51236642E-02  8.77654549E-02  1.93226338E-01 -2.32699713E-01
  2.94673487E-01 -2.19135220E+00 -1.47164890E+00 -1.88927036E+00  4.21974584E-03
 -3.43114491E-03  2.75082944E-03 -2.60484603E-03  5.53935103E-03  1.04215592E-02
 -1.05213452E-01 -1.55380585E-01  8.30362279E-02 -2.06380509E-01  1.22402353E-02
 -7.03171521E-03  3.01038992E-03  6.25938612E-03 -1.58448885E-02  1.64395396E-04
 -1.62374499E-03 -7.20293650E-03 -1.16711433E-02 -1.23156010E-01  1.07876778E+00
 -8.22737238E-01 -7.57059218E-02  6.94960457E-02  2.76240296E-02 -1.66078259E-01
 -8.48766202E-02  2.28029069E-01  8.23301877E-01 -6.24091609E-01 -8.55918521E-01
 -3.80320342E-03  4.23470649E-03 -3.11010921E-03 -2.78208800E-03 -9.60455190E-04
 -1.57522653E-02 -2.68233463E-02 -7.58448988E-02  4.04922746E-02 -9.34195492E-02
 -6.13388718E-03 -2.88705704E-03  1.85278392E-03  9.98262460E-03 -5.88186966E-04
 -5.31264244E-03 -7.85230522E-03 -2.71221231E-02 -2.78194841E-01 -2.73153934E-01
 -1.40114315E-03 -1.58314404E-02 -9.28909800E-03 -1.89629159E-02 -1.90559321E-01
 -5.28789466E-01  2.74240553E-03 -4.53759945E-03 -8.82314947E-03  2.92446870E-02
  1.08907638E-01 -1.96352031E+00  2.52157222E-03 -1.15799932E-02  9.15095168E-03
  4.41054647E-04 -7.26760355E-02  3.05946322E-01  4.85310231E-03  1.00545343E-02
  6.00898340E-03 -8.33641462E-03  8.94000180E-02 -1.33406636E+00  1.38422565E-02
  3.35110744E-03  1.41921066E-02 -4.50908678E-02 -4.44470483E-01  1.12890164E+00
  1.97341736E-02 -2.72321036E-02  1.97310800E-03 -9.20888310E-03 -1.10532519E-01
 -3.52291640E-01 -7.24494754E-03  9.29307669E-03 -3.58897729E-03 -2.02717633E-02
 -2.80833503E-01  1.38071739E+00 -3.08111477E-02 -1.11839960E-02  9.60069482E-03
 -1.75352966E-02 -4.71396122E-01  1.18418296E+00  2.75726617E-02 -2.20221177E-02
  3.11892493E-02 -7.19070524E-03 -1.20359117E-02 -1.23211494E-01  8.33768592E-01
  1.80332251E+00  4.58419643E-02  1.11020348E-01  1.03171895E-01  5.27933343E-02
 -1.37625889E-01  1.14407071E-01 -2.89261627E-01 -1.10273417E+00 -2.99897526E+00
  1.03920962E-04 -1.98773609E-03 -1.11940895E-04 -3.17439379E-03  5.55723739E-03
  1.70790443E-01  5.65774985E-02  1.22942621E-01  2.14435990E-01 -1.19214676E-01
 -2.25856718E-02 -5.79124212E-03 -5.04408601E-03  9.03944412E-04 -9.34299966E-03
  4.43763550E-03 -2.10270569E-03  1.00059580E-02 -6.52238103E-02  9.45110121E-01
 -9.05212556E-03 -6.34514843E-03  2.48223250E-02  1.07356712E-03 -6.69419812E-04
  1.16807959E-02 -7.45759432E-01  5.32566670E+00 -8.76144058E-02 -9.59726532E-02
 -2.43028051E-02 -1.22544187E-01 -5.36126546E-01 -9.24175163E-02  9.00448080E-01
  3.39035828E+00  5.84141176E-01  1.92871997E-02  1.47896703E-03 -9.93819724E-03
  9.03107113E-03 -9.03859921E-03 -1.69278533E-03 -4.07921366E-02  6.88301471E-02
 -6.49631469E-03  1.02404579E-01  5.15975134E-03  2.47485585E-03  2.43295008E-02
 -3.51010211E-03 -6.21561344E-03  1.80920487E-02  1.35764033E-02 -1.78277900E-02
 -4.11853366E-02  2.74648729E-03  8.50248354E-01 -1.85680151E+00  3.82185512E-02
  1.44257361E-02 -1.83730129E-02  3.11912514E-01  2.62090903E-01 -1.19225061E-01
  5.62298686E-01 -1.10197513E-01  1.05262658E+00  2.80231696E-03  4.57947686E-03
  1.33330521E-02 -2.07239222E-04  2.28058572E-03  2.92190501E-02  1.76575768E-02
 -1.50132475E-01  6.58069498E-02 -4.11765998E-02  5.86099166E-04  3.49768725E-03
  9.09764480E-03  1.68418306E-02 -1.33477108E-02 -3.04848631E-03 -1.38005899E-02
 -5.73501364E-03 -1.61211275E-02  1.36619011E-01 -6.24472424E-01  3.95719877E-02
 -1.39609767E-01  7.57531068E-02  1.47216084E-02 -2.22574217E-01  2.34948756E-01
 -2.58658254E-01  1.89278629E+00 -3.66812030E-01  8.80683497E-01  2.72293195E-03
  1.46983419E-04  4.82780254E-04 -4.41104169E-03  4.13271760E-03  2.50674246E-03
  1.49432520E-01  7.02574652E-03 -9.63523505E-02 -2.82307359E-02  1.51049658E-02
  2.89940807E-04 -4.79216705E-04 -1.41990313E-02  3.42124644E-03  2.10580813E-03
  3.78304067E-03  3.28017609E-02  6.95927197E-02 -3.97788768E-02 -1.33493570E+00
  4.53672060E+00 -7.20471791E-02  6.60339762E-02 -1.29083925E-02  2.32463106E-01
 -2.87992756E-02  2.56687753E-01 -2.50796860E-01 -1.98539308E+00 -1.00835954E-02
  7.36995715E-03 -7.70302572E-03 -1.43133763E-02  3.66909682E-03 -4.82859870E-04
 -1.00754698E-01 -2.26054308E-01 -1.22293804E-01 -4.65282923E-02  2.28935595E-02
 -8.39261237E-03  8.20049719E-03  8.52245171E-03 -1.24608189E-02  9.25256320E-03
  1.25352107E-02 -2.93262628E-03  2.58388678E-03 -5.50009369E-04  1.87425226E-01
 -1.16541600E+00  2.92406888E-01 -4.71229916E-02  1.88892918E-02  2.60522847E-02
  3.77818975E-02  8.67831387E-03 -1.86841322E-01  8.21598789E-01  1.03310917E-01
 -1.07573644E+00 -2.77545675E-03  3.37577998E-03  7.96819316E-04  1.34563010E-03
  6.09077785E-04  3.04161298E-02  1.29684629E-01 -5.73896400E-02 -2.56994535E-02
  8.13228978E-02  6.11384451E-03  8.94067205E-03 -7.74203781E-03 -7.70580600E-03
  8.26675365E-03  9.14363434E-03  2.32422239E-04 -6.73537923E-03 -1.53388059E-02
 -2.66583072E-02  3.89112698E-01 -2.21571743E+00 -1.01455013E-02  2.31848041E-02
 -5.45788893E-02 -3.71015886E-02  6.39092028E-02 -3.56836082E-01 -6.38714039E-01
  7.16071662E-01  2.80704405E-01 -1.19267803E-02 -1.08449373E-02 -2.39540071E-04
  2.04459009E-04  1.59042943E-03  6.50352268E-02  1.51506645E-02 -7.71440317E-03
 -9.82818801E-02 -4.01521520E-02 -1.14528090E-02 -1.05027370E-02  8.90297930E-04
 -8.85872122E-03 -2.97636932E-03 -9.72355134E-03  1.55966393E-03 -6.51821137E-02
 -6.96486787E-01  2.05909052E+00 -7.74287323E-03 -4.70441335E-02  3.91974973E-03
 -5.14912551E-02 -7.22209187E-01  1.79784740E+00  7.20906049E-03  4.57628578E-02
 -3.43871380E-02 -2.34452573E-02 -5.46414618E-02  7.47290307E-02 -5.94086201E-03
 -4.70996002E-03  5.30036803E-03 -4.51069525E-03  7.38043007E-02 -1.95665636E+00
 -2.75142950E-02  5.60845690E-03 -3.07736448E-03 -1.95648551E-02 -1.70863493E-01
 -8.54967322E-01 -8.89819694E-03 -7.25134169E-04  4.12488355E-03 -7.67724891E-03
  1.92360454E-01 -7.03122141E-01 -1.48046182E-02  3.05882547E-02  3.13716407E-03
 -5.86303278E-02 -6.46196564E-01  1.12797503E+00 -5.37949697E-04  1.71041436E-03
 -4.33109771E-02  1.91931394E-02  2.22605730E-01 -1.04489258E-01  5.52557730E-03
  3.27862128E-03 -2.03497264E-02 -1.19240843E-02  2.23397661E-02 -1.32748088E+00
 -7.77636569E-03  1.97239705E-02 -2.53180779E-02 -1.74029989E-02 -4.49799844E-02
  2.69245345E-01 -9.21354960E-01 -4.61891367E+00 -4.99723564E-02  1.44134424E-01
 -1.19249743E-01 -3.96177863E-01  6.37325533E-02  1.20746990E-01  1.61336174E+00
 -1.81043669E+00  1.18166383E+00 -1.12374392E-02  1.21404070E-03  7.54396726E-03
  2.08221065E-03 -1.27484363E-03 -5.80720329E-02  3.78403867E-02  2.08319705E-01
  2.46415326E-02 -1.21391042E-02  4.27416119E-03 -2.49104533E-03 -3.46038075E-03
 -4.33196524E-03  1.03748089E-02  5.51834406E-03  8.51757156E-03 -3.04698594E-02
 -8.14824742E-02  1.26310666E+00 -3.90678558E-03  1.25393922E-02 -1.43665802E-02
  5.50090777E-02  1.15592403E-01  1.28047064E-02 -2.10390963E+00  1.04109056E+01
  8.93541650E-02 -7.58732852E-03  1.43722206E-02  6.14473707E-02  4.71480767E-01
 -7.74617167E-02 -1.41575298E+00 -1.85434044E+00 -7.38793166E-01  2.13685087E-03
  4.58177838E-03  2.70675227E-03 -4.96863128E-04  2.06256849E-03 -4.26414105E-02
  2.79260513E-02 -9.31640938E-02  7.63133054E-02 -2.13194067E-01 -4.22235915E-03
 -6.12684084E-04 -2.38005666E-02 -9.10557082E-04  7.40776163E-03 -6.85913775E-03
 -6.71575609E-03  4.44683702E-03  1.02145925E-02 -2.88390772E-02 -3.79236992E-02
 -9.67401432E-01  7.74554977E-02  8.78140457E-02  4.84068966E-02  5.14180314E-02
  1.06606382E-01  5.41217398E-02 -2.30931261E-01 -1.35707866E-02 -8.66670423E-01
 -1.28225865E-03  3.86318944E-03  2.75297102E-03 -1.46088089E-03  8.32251233E-03
 -1.46378377E-02 -3.27683978E-02  3.32919182E-02 -9.50626119E-02  3.84200509E-02
  5.23576678E-03  9.96203650E-04  3.79319609E-03  9.05765758E-04 -3.13277960E-04
 -1.50085912E-03  4.09534477E-03 -2.73038220E-02 -5.55132087E-02 -1.10148889E-01
  1.76481270E+00 -9.12427510E+00  8.74205364E-03  7.67729039E-02  4.34204706E-02
  1.37930712E-01  2.00547809E-01  1.53215768E-02  1.29006076E+00 -5.08221479E-01
  1.95256774E-01  8.22541967E-04  7.49604539E-03  2.52900121E-03  5.33247465E-03
 -8.19019862E-04  1.17525631E-02  2.90945862E-02 -3.16735226E-02 -5.71437354E-02
  6.46482775E-02  3.41240691E-03  4.39415075E-03  3.13084986E-03  1.82352523E-02
 -1.35975381E-02 -7.21718459E-04 -5.03509612E-03  2.92135554E-02  6.05019389E-02
 -5.86796191E-04 -1.17217343E+00  1.02512401E+01 -3.54081214E-02  5.71766867E-02
 -1.32436402E-02 -9.29873765E-02  3.69811568E-02 -8.73938154E-02  4.24060327E-01
 -1.89235449E+00 -7.59831539E-01  1.23958695E-04 -2.75708778E-03 -3.74460562E-03
 -3.40846860E-03 -4.26522692E-03 -4.80607104E-02 -1.84562197E-02 -8.66606342E-02
 -6.20435742E-02  6.05725064E-03 -3.32288876E-03  9.82298364E-04  1.53845557E-03
  1.89923613E-03  9.85454148E-04  3.82275535E-03  6.76909127E-03 -1.16383678E-02
 -2.56676793E-02  1.38886096E-02  2.57433941E-01  2.35759849E-01 -3.45926813E-02
 -5.77426791E-04  2.24876985E-02 -7.42128790E-02 -1.02093291E-01  1.02181240E-02
  4.95909366E-01  1.94791496E+00  1.91893796E-02 -6.25519121E-03  5.20470195E-04
 -3.53965960E-06 -3.25460472E-03  3.44104764E-05  9.55573825E-02 -1.77320615E-02
 -2.67471382E-02 -2.22651798E-02 -4.03531361E-02 -3.63615895E-03 -7.08193230E-03
  5.35840150E-03  6.50001489E-03 -6.13835012E-03 -4.37038152E-05 -1.07803049E-04
 -2.79578639E-02 -6.21536238E-02  1.22295544E-01  5.61621079E-01 -4.59819223E+00
  1.55899921E-01 -3.00456476E-02  2.55083681E-02  1.22208092E-01  6.85780434E-02
 -9.53590500E-02 -2.25966698E+00  1.38688480E+00 -8.34237658E-02 -9.41938786E-04
  1.00138403E-04 -1.11600184E-03  4.77765606E-03 -8.97157532E-04  1.37338110E-01
 -8.51885876E-02  3.98920129E-02 -1.91522819E-02  1.11836672E-01  4.96038872E-03
  4.38372912E-03 -3.40050370E-03 -2.34669824E-03  3.35379815E-03  9.10338036E-03
  5.36104165E-03  6.35010931E-02  5.30407223E-01 -4.02226822E+00  8.93392765E-03
  5.24327618E-02 -2.84962002E-03 -1.72674315E-03 -1.00530977E-01 -1.99951252E-01
  2.32018302E-03  6.42293010E-03  1.58587741E-03 -4.39684326E-02 -3.68944601E-01
  2.05677413E+00  3.56969982E-03  2.31245789E-02 -2.90057460E-02 -4.37289851E-03
 -1.22190886E-01  8.42216277E-01  2.11114819E-02  1.05758392E-02  1.20390955E-02
 -1.59208739E-02 -3.12092921E-01 -4.97560780E-02 -5.40768869E-03  4.95590916E-03
 -1.78589332E-02  3.69099878E-03  2.36099003E-02  8.85617465E-01 -2.43804748E-03
 -1.13062804E-02 -7.46455940E-03 -3.41514687E-02 -1.43881225E-01  1.36673295E-01
  7.70210702E-03 -9.09847138E-04 -4.43969619E-03 -1.19404312E-02  4.72681387E-02
 -6.80986554E-01  1.01851972E-02 -4.32478023E-03 -1.39165187E-03 -3.83952301E-02
 -3.02083366E-01  2.43504238E+00  2.74089245E-02 -1.42315087E-02  6.55034725E-03
 -3.17528109E-02 -6.74971958E-02 -3.00677211E-02  1.31592585E+00 -7.40934320E+00
  8.75044195E-02  1.80836902E-02 -8.34308828E-02  3.07212662E-01 -2.29080156E-01
 -1.70214034E-01 -1.86778318E+00  3.07636017E-02  6.07977935E-01 -8.16575447E-04
 -2.38317501E-03  3.51282141E-03  7.95748779E-05  3.98309125E-04  2.92128560E-02
  2.71635636E-02  2.08804545E-02  7.64878248E-02 -9.80883546E-02 -1.37934322E-02
 -2.26522917E-04 -4.03649041E-03  1.29681539E-03 -8.15565231E-03  1.85879242E-03
 -6.58456309E-03 -8.18820026E-03 -2.34812253E-02  6.30131505E-02 -4.37970186E-03
 -2.79106631E-03 -2.42699372E-03 -1.57595801E-02 -3.44877117E-02 -1.09345050E-02
  3.48525052E-01 -4.62903434E+00 -6.02158496E-02 -1.86218998E-02 -7.89748672E-02
 -2.34439584E-01 -1.85556096E-01  5.22995042E-02  2.70969530E+00 -2.18913359E-01
  1.10297567E+00  7.94765067E-03 -1.91477552E-03 -5.14750743E-03  7.30563675E-03
 -4.10462467E-03  7.24143986E-02  8.15997291E-02  1.26507208E-01 -9.61413057E-02
  5.04228624E-02  4.12255840E-03  7.30696435E-03  1.51447267E-02  5.84733274E-03
  5.28821386E-03  6.31316945E-03  5.71816571E-03 -1.31095639E-02 -2.64053218E-02
 -2.41851626E-02  9.14340851E-01 -8.91644188E+00 -5.07830737E-02 -7.87051512E-02
 -4.20994303E-02 -5.60278293E-02 -5.08433753E-02 -2.25248271E-02  8.38403121E-01
  3.46413347E+00 -1.07082375E-01 -5.14171751E-03  5.96343153E-03 -3.49962990E-03
 -4.04742428E-03  1.46790219E-03  9.34365512E-02 -3.36310780E-02 -1.84033704E-02
  5.89606053E-02 -6.52389924E-02 -1.57952186E-03 -9.64603609E-05 -1.93561735E-03
 -5.35434948E-04  1.34015171E-04  1.45489985E-03 -9.92593527E-04 -1.42792723E-02
 -2.82312525E-02 -1.09766387E-01  1.12531181E+00 -2.54344246E+00  1.80916445E-02
  9.36421831E-02  5.94836722E-02  1.55007966E-01  1.17697768E-01  3.19850720E-02
 -2.52635120E-01 -1.42879347E+00 -8.03990353E-01  6.21627413E-04 -5.35512594E-06
  2.66355141E-03 -6.88431452E-04 -1.91671799E-03 -2.47262570E-02  9.96653749E-02
  1.71875527E-02 -6.47484910E-02  4.36071180E-02  4.06712488E-03  8.96764687E-03
  1.94581508E-03  1.53123848E-02 -1.52359312E-02  5.01522068E-03 -6.86635799E-03
  5.37889906E-03  1.14837585E-02 -1.99866305E-02  6.20595009E-03  2.87117572E+00
 -3.66248311E-02  1.55434620E-02 -4.61795723E-03 -1.09387803E-02 -8.60268432E-03
  1.83939774E-02  4.35775336E-01  1.98454831E-01 -9.98497431E-01 -1.58854781E-04
 -2.13810572E-03 -1.80568387E-03  4.36241822E-03  5.65137670E-03 -3.89474575E-02
 -3.93779058E-02 -4.03862948E-02  1.64217244E-02  2.96787088E-02 -2.85975133E-03
 -1.97343295E-03  3.66119074E-03 -5.23472541E-03  2.33359752E-03  3.45688054E-03
 -1.25541949E-03 -1.19314343E-02 -2.51895231E-02 -1.84431788E-02  6.78345053E-01
 -3.34312166E+00  1.16114653E-01  2.99028471E-03  5.50631476E-02  1.54620212E-01
 -2.69989923E-01  7.16574090E-02 -1.21844628E+00  4.16671077E-01 -1.06550167E+00
 -3.65077971E-03  1.43850889E-03 -1.48652605E-03 -9.91213767E-04  1.48983513E-03
  5.41621362E-03 -4.63720025E-02 -1.00025090E-01  1.16004886E-01 -1.64677964E-02
 -2.97912964E-03 -3.43898989E-03  3.70912996E-03  7.66980620E-03 -3.66752788E-03
 -4.52451079E-03 -4.57037109E-03  5.45815826E-02  1.10844128E-01  1.64296418E-01
 -3.22385659E+00  1.67117221E+01  5.05009873E-02  6.51457229E-03 -4.44794313E-03
  4.81625305E-01  1.41614563E-01  5.25157400E-02  8.13332141E-01  2.87538244E-01
  6.51991159E-01 -9.63206596E-04 -4.12066622E-04  1.39637638E-03 -5.55849329E-03
 -5.62019426E-04 -1.06879635E-01  3.44057433E-02  4.33014117E-02 -1.07395226E-01
 -4.18541936E-03  2.95789187E-02  1.30551413E-02 -1.11141616E-03 -1.88792221E-02
 -4.04594463E-03  7.51746679E-03  1.01202751E-02 -5.37156359E-02 -4.44137912E-01
  1.52231101E+00 -1.67048529E-02 -2.40462985E-02  2.83869880E-03 -1.31216156E-02
  4.09715749E-03 -3.64169389E-01 -4.11266805E-03  2.78687738E-03  5.07315738E-03
 -2.27122971E-02 -3.10711163E-01  1.17121444E+00  7.83121388E-03  2.19509675E-02
 -1.44076112E-02 -7.80422644E-03 -2.92361781E-01  1.41941364E+00  3.09058896E-02
  8.08266679E-04  1.69147728E-02 -4.13491386E-03 -1.13556996E-01  1.88228292E-02
  2.11246539E-03  5.62366422E-03 -1.38408785E-02 -2.00963488E-02 -1.90755287E-01
  1.44075989E+00  7.73727827E-03 -1.34954503E-02  1.64711427E-03  3.91876195E-02
  4.12069700E-01 -2.74764405E+00  1.25186945E-02 -3.24379883E-03  4.81558026E-02
  4.53359673E-02  4.98235704E-01 -3.24844061E+00  5.39478511E-02  9.05246041E-03
 -2.30637392E-02  1.54433443E-02  2.49287573E-01 -7.25534712E-02 -1.72578067E-02
  1.53940269E-02 -9.61645182E-03  7.59732890E-03  1.17210484E-02  1.73843607E-01
 -1.44027053E+00  2.84762029E+00  8.47658254E-02  5.28762344E-03 -6.96037575E-02
  2.65761873E-01 -3.80000319E-02  5.81969217E-02 -1.52973358E+00  9.91506238E-01
  3.03226282E-01 -6.47369967E-03  8.15971880E-03  1.61379451E-03  4.89491154E-04
 -2.05841988E-03 -7.35047928E-02 -6.41038846E-02  2.07565081E-02  8.84019618E-03
 -1.64779202E-03  1.17238017E-02  7.73499990E-03  5.43254143E-03 -6.40288730E-03
  8.17817351E-03  4.05243976E-03  4.27397498E-03  2.52547796E-04 -9.89045068E-02
 -1.40416297E+00 -1.37181339E-03  2.38295580E-03 -9.44288846E-03  2.53668948E-02
  5.29651320E-02 -6.79902400E-03 -6.83215222E-01  2.92787102E+00 -1.63505386E-01
  1.33430145E-01 -1.08984911E-01  1.90599583E-01  4.52503389E-01  5.50671728E-02
  1.73416681E+00 -3.85851068E+00  1.97714618E+00  6.32775833E-04  1.76483481E-03
  4.55384349E-04 -4.86403478E-04  3.66552468E-04  2.39156012E-01 -8.62020009E-02
  1.31553778E-01  1.47015360E-01  1.94835061E-01  6.18193329E-03 -6.85457108E-03
  6.07360511E-03 -1.16058644E-02 -6.81267676E-03 -1.73673005E-02 -1.41950244E-02
 -7.87669078E-03 -1.64996717E-02 -4.14295401E-02  5.82164700E-01 -6.55651269E+00
  1.18705468E-02  9.76239053E-03 -5.34778680E-02 -2.23292850E-02  9.29172613E-02
 -2.15325480E-01 -1.18961475E+00  4.20626347E-01  8.10644799E-01 -8.44702635E-04
  2.59680138E-03  5.54679861E-03  1.08045363E-02  2.67398489E-03 -4.63782129E-04
  5.10911893E-02  1.74059474E-03 -1.23387067E-02  8.38833441E-02  3.25143776E-03
  4.58730307E-03  3.72279104E-03  7.97654617E-03 -4.43159605E-03  2.79460604E-03
 -3.48143644E-03  5.54361092E-03  1.22570864E-02  2.18082219E-03 -2.51990897E-01
  3.51564454E-01  5.57418337E-02 -1.13201917E-01  7.28281250E-02  1.82911779E-01
 -4.64840718E-01  5.55214682E-01 -1.37268441E+00  2.14329990E+00 -1.37592480E+00
  7.69979951E-05 -2.20654641E-03 -3.08775120E-03 -5.96734927E-03  2.98621619E-03
 -1.34712887E-02 -3.24908254E-02 -1.88260498E-02  6.24777832E-02 -3.32735212E-02
 -1.63462361E-02 -1.94835248E-04 -1.18998440E-02 -2.15663444E-03  6.47952795E-03
  8.44144267E-03 -2.86447289E-03 -1.46059124E-03 -2.86017675E-03  3.21548498E-02
 -1.65570500E-01  2.41070125E+00  1.98995580E-02  5.40539191E-02  6.86414143E-04
 -3.76883771E-02  1.39527563E-01 -2.90867158E-02 -1.47176683E+00 -3.05756608E-02
 -1.31291565E+00 -6.24765388E-03  2.84165013E-03 -4.07922876E-03 -6.67241725E-03
 -4.29913116E-03  1.40229947E-02  3.36389667E-02  6.28223381E-02  2.61066321E-03
  3.95140776E-02  3.45746640E-03 -1.59619178E-03 -1.01499917E-03  6.98589411E-03
 -3.68581934E-03 -5.52403308E-04 -4.63781090E-03 -4.53134651E-03 -9.96068214E-03
  2.87335636E-02  8.24359788E-02 -1.80944280E-01 -7.30776417E-02 -6.15104116E-02
  8.96238609E-02  5.56322624E-03 -1.09063716E-01  3.19974343E-01  1.34863548E+00
  8.30145992E-01 -1.69792686E+00  4.74056654E-03 -5.24266758E-03  2.12478805E-03
 -5.05836438E-04  1.68936527E-03  1.37615571E-02  1.51185354E-01  7.57898764E-02
 -5.14638506E-02 -3.91798386E-02  9.97813852E-03  3.43344961E-03 -8.76407916E-04
 -1.14940017E-02 -1.28742053E-03 -2.84126104E-03  6.66964409E-03  1.64885771E-02
  3.53635921E-02 -6.31475752E-02 -6.57134526E-01  7.40275721E+00 -4.39830829E-02
  8.87152585E-02 -1.13179587E-02  1.62092701E-01 -9.28872816E-02 -2.24817018E-02
  2.63839810E+00 -8.52069480E-01  7.86694422E-01 -6.15018996E-03 -4.99982050E-03
  8.76534470E-04 -9.36662765E-03 -3.01005865E-03 -3.95283051E-02  7.88777083E-02
 -7.15313064E-02  6.47395002E-02 -1.75960102E-01 -6.28619107E-03 -7.34979855E-03
  8.86270436E-03  2.95418007E-03 -1.16523436E-02  1.37567702E-03 -1.01899549E-02
  3.02287683E-02  3.26337599E-01 -2.94247613E+00  6.44186588E-03  3.44654920E-02
  2.87170120E-03 -4.18105174E-02 -2.51696467E-01  1.66856485E+00  1.08580002E-02
  6.72289772E-03 -1.72287324E-02  4.93432791E-02  5.21378067E-01 -2.34316276E+00
 -5.48685028E-03 -2.89552946E-02  2.62650626E-02 -3.31547493E-02 -2.99733160E-01
  2.24447681E+00  1.39658783E-02 -1.20368643E-02  1.93310261E-02  1.45554366E-02
  2.48937209E-01 -1.56125322E+00  6.97475647E-03 -6.80284449E-03  1.70884629E-02
 -2.58205787E-02 -2.00061312E-01 -1.13734116E-01 -6.54030309E-03 -1.49329184E-02
  1.15530557E-03 -1.19580150E-03 -2.25522225E-01  2.72171506E-01 -5.20718145E-03
  1.93864092E-03 -1.59705481E-02  1.81808715E-02  6.27052379E-02 -1.27203696E-01
 -1.15569232E-03  1.05566077E-03 -6.80620626E-03 -2.40043065E-03 -1.44458058E-01
 -1.37913875E+00 -1.31163311E-02 -1.28111598E-02  8.26707427E-03 -2.11038672E-02
 -4.50692438E-02  8.99829182E-03  7.96285820E-01 -3.95049030E+00 -1.05515492E-01
 -3.05393993E-02 -6.25998901E-02 -2.90068369E-01  1.42497708E-01  1.33190111E-01
  3.41945710E+00  5.05332010E-01  1.35904142E+00  3.23087207E-03  8.31527622E-03
 -2.57681148E-03 -3.34386738E-03 -3.99339141E-03 -1.61592191E-01 -1.62331852E-01
 -1.49920051E-01  7.18980039E-02  1.83249601E-02  6.65230511E-03  1.56396712E-05
  1.04238191E-02  5.51501768E-03 -1.25179617E-03 -9.41697643E-03  9.30136045E-05
 -4.28237948E-02 -2.36403197E-01  1.94351548E+00 -2.27683163E-02  1.15526972E-02
  9.45752899E-03  1.41837185E-02  2.84576617E-02  3.05589410E-02 -1.02655959E+00
  7.52006192E+00  3.55505892E-03 -7.44792289E-02 -1.61984980E-01 -5.04429065E-02
 -1.58374245E-01  1.00161845E-01  1.00259141E+00  3.12034681E+00  9.17927447E-01
  3.77903883E-03  2.41389468E-03  7.31521902E-04  7.92849863E-03 -2.65517309E-04
  2.08796187E-01  1.67966550E-01  1.46208033E-01 -9.47707166E-02  1.07522419E-02
  3.38854276E-03  9.69069014E-03  1.74977334E-02  7.31318362E-03  7.92884772E-03
 -9.40935616E-03 -6.90116838E-03  1.92036145E-02  3.99971162E-02  4.33503513E-02
 -9.51735647E-01  3.64157552E+00  8.63181590E-03 -1.17775227E-02  6.45531388E-02
 -2.59344785E-01 -7.53119009E-02  1.14933533E-01  4.12516003E-02  1.00221899E+00
 -2.70784819E+00 -7.10955123E-03 -3.70470779E-03 -3.15363673E-04  1.31929120E-03
  3.48654975E-03 -8.85982081E-03  4.44556186E-04  9.72973800E-02 -2.42338995E-03
  1.31874394E-01  2.03737502E-03 -1.98080018E-03 -4.03006884E-03 -6.09970847E-03
  3.96423740E-03  5.76283858E-03  5.12110910E-03  3.40444109E-02  6.87868703E-02
  1.36350262E-01 -2.21809890E+00  1.16293749E+01 -4.88439493E-02  2.00022393E-03
  4.14375126E-02 -1.94906390E-01 -1.90564000E-01 -2.82290269E-02 -7.04440624E-01
 -1.31563708E-01 -1.29944369E+00 -4.81038783E-03  6.11717493E-03  5.50122991E-03
  3.88543098E-03 -3.28684111E-03  2.57635448E-02 -8.22056080E-03  3.64407311E-02
 -1.15496510E-01  9.29848483E-02  8.62446920E-03 -9.00607474E-03 -4.62476393E-03
 -2.05416118E-02  1.60502180E-02  3.37871277E-03  4.54705824E-03 -6.13902500E-03
 -1.32717203E-02 -4.72588883E-02  6.16313429E-01 -2.26782449E+00  4.39408777E-03
 -1.38201363E-02 -1.61811183E-02  1.28247873E-02  1.24215757E-01 -2.38831836E-01
 -1.65547826E+00 -7.79634642E-02  1.14029035E+00 -1.42900091E-04 -1.04372477E-03
 -2.53184151E-03 -2.79895524E-03 -2.85360757E-03 -3.10314680E-02  1.97726438E-03
  7.77857557E-03  8.92502915E-02 -3.36155200E-02  4.18365938E-03  2.27125757E-03
  7.89784524E-03 -1.14809641E-02  3.36198062E-03  1.35548456E-03 -8.98656197E-04
 -1.77159782E-02 -3.60443901E-02 -1.00336705E-01  1.21893168E+00 -8.72731792E+00
  5.80568264E-02  7.03273820E-02 -4.60714437E-02 -4.72191713E-02 -6.82631342E-03
 -2.24588145E-01 -4.92942497E-01 -2.20932085E+00  5.34138511E-01 -2.50001442E-03
  9.23148904E-04 -8.78143651E-04 -5.78405762E-03  3.35138553E-03  2.12963926E-02
 -1.07751565E-01 -1.01796630E-01  8.94864696E-02 -1.12283031E-02 -1.57195030E-02
 -4.84492269E-03  7.69015879E-03  1.07824012E-02  4.41190501E-03 -1.23110451E-02
 -9.06999925E-03 -1.86626692E-02 -4.05288002E-02  3.85484387E-03  5.74544297E-01
 -4.94354463E+00  8.15709575E-02  6.69600586E-02 -1.19571615E-01  1.13831078E-01
  5.67196432E-02 -5.78995960E-01 -1.80070997E+00 -1.16993639E+00  3.53911513E+00
  3.27173195E-03 -4.11198462E-04  3.92002096E-04 -7.79451774E-03  1.97941430E-03
  3.38088055E-02 -3.83323559E-02 -1.20219882E-02  2.49321449E-02 -8.84924629E-02
 -1.10502401E-02 -8.92482588E-03  7.64427348E-03  6.15649143E-04 -7.32716882E-04
 -4.00739903E-04 -1.52195619E-03 -1.48337881E-02 -8.68049042E-02  6.85715608E-01
 -2.97066917E-03  5.39051355E-03 -5.75382030E-04  2.47773582E-02  1.44458166E-01
 -2.45696184E+00  8.68120888E-03 -5.30037439E-03  1.87320612E-02  1.51143292E-02
  6.31380269E-02 -2.62487824E+00 -1.61101933E-02 -7.20323353E-03  1.43795262E-02
  4.71940447E-02  5.26043024E-01 -1.65786165E+00 -2.84901449E-02  1.93558552E-02
 -3.42558991E-02 -2.25708746E-02 -1.66709546E-01  2.38378510E+00  1.23089727E-02
  1.63659969E-02 -2.32948653E-02 -1.45617383E-02 -1.70938453E-01  7.02472806E-01
  1.00554477E-02 -1.97289058E-02 -1.62081001E-03 -2.92851372E-02 -1.66051533E-01
  3.11061430E+00 -2.06847246E-03  9.78928774E-03 -2.10804954E-02 -4.72486051E-03
 -2.27852315E-01 -1.24928103E+00 -7.69503072E-03 -8.29244058E-03  7.43344549E-03
 -7.94080854E-03  4.23286981E-02 -4.47841838E-01 -5.92117741E-03  4.19624283E-03
 -1.50389370E-02 -1.57835088E-03 -7.18953229E-03  1.91667604E-01 -9.50111816E-01
 -2.37950977E+00  6.50104940E-03 -6.43792013E-02 -1.68175436E-01  3.08105542E-01
  1.32826690E-02 -1.21868716E-01 -1.40338534E-01  2.52135660E-01  2.84538932E+00
 -3.50700578E-03 -2.85548717E-03 -2.20817996E-03  3.62771301E-03 -7.49855328E-04
 -2.14894851E-01 -4.75345707E-02 -1.03545747E-01 -6.43418363E-02  2.47281546E-02
  2.17659407E-02  1.60176899E-02  8.05168056E-03 -1.69380553E-02  6.41615980E-03
  3.40914436E-03 -3.27144193E-03  1.23366196E-02  4.36479756E-01 -2.00998024E+00
  2.72282609E-02 -3.00417329E-03 -4.12245433E-02  1.23764826E-02  2.55949185E-02
  3.27731211E-04 -4.93148004E-01  5.03776213E+00  1.20425774E-01 -1.65071995E-02
 -2.12230145E-01  1.78345306E-02  1.53329359E-01  4.42231429E-02 -2.46746206E+00
  9.91477546E-01  4.70748458E+00  2.92211240E-03 -4.91877544E-03 -7.36952937E-03
 -3.98783714E-03 -1.42648950E-03  2.57114237E-01  2.21762576E-01  2.23477657E-01
 -8.70709570E-02 -9.47729416E-02  3.20783947E-03  7.62562937E-03  1.12142853E-02
  6.80589158E-03  1.18101249E-02 -1.31029726E-02 -7.26322186E-03  2.21350329E-03
  1.84611856E-04  1.49443378E-01 -1.12777329E+00  7.28615906E+00 -1.94727482E-02
 -8.44298599E-02 -1.34502048E-02 -1.54943204E-02 -1.57064151E-01  1.66680278E-01
  6.69340348E-01 -2.11672356E+00  2.41585425E+00  4.47474491E-03 -1.01750984E-02
  3.90687446E-03  1.14977629E-03 -3.65874976E-03  1.14528151E-02  7.08832144E-03
 -6.93109759E-02  5.22621965E-02 -9.99545921E-03 -7.36571762E-03 -8.33479598E-04
 -1.37628958E-02 -1.39663568E-02  3.22177530E-03 -8.61012704E-04  4.74900551E-03
  3.62930265E-03  7.07806734E-03 -4.22656141E-02  2.51169177E-02  2.23800044E+00
  3.88622145E-02  6.34849913E-02  2.43031275E-02  1.37621089E-01  5.49863764E-02
 -9.12203685E-02  8.23206613E-02 -1.93470811E+00 -7.23901390E-01 -7.15941800E-04
 -6.55621666E-03  7.55609582E-03 -5.30784087E-03 -4.20692237E-03 -1.56721523E-02
  6.09880573E-02  5.87869887E-02 -1.02674062E-01  3.46050583E-02  4.30074594E-03
  1.10137323E-03  2.82615157E-03  6.83032206E-03 -1.19750717E-02  9.06190192E-03
 -4.45206478E-03  2.41693896E-03  6.09543333E-03 -3.48541732E-02  1.44000927E-01
 -6.06769240E+00  4.62638260E-02  2.69844812E-02 -3.45666194E-03  1.57585265E-01
  3.81219668E-02  1.97758936E-02  2.58621259E+00  5.39468042E-01 -3.41551596E-01
 -9.41052707E-03  1.08426580E-03 -5.93684093E-03  7.64026016E-03  1.00163746E-02
 -1.65205598E-03  2.09149366E-03  1.06937091E-02  3.01858847E-02  3.35907162E-02
  2.82400666E-03 -1.73861201E-03  3.07498809E-03 -7.88679172E-04 -1.14729699E-03
  2.58979243E-03 -8.28502219E-04  1.58803501E-03  3.26678179E-03 -2.60133953E-02
  1.97997997E-01  3.81568573E-01  1.25497469E-01  1.21739104E-01 -1.82299930E-03
 -1.02762240E-01  1.52476568E-01  9.94425426E-03 -2.07174509E+00 -2.97768429E+00
 -1.04507850E-01 -3.07756489E-03  3.70422250E-03  1.40813861E-03  2.62429992E-03
  3.93851727E-03 -8.50860511E-02 -1.12172282E-01 -9.64135173E-02  2.44137991E-01
  3.49877690E-02 -1.47584699E-03  4.93387442E-03 -3.37178520E-03  1.75027444E-02
 -6.89147095E-04 -4.15431488E-03 -2.35465169E-03 -1.43660145E-03 -1.45314857E-03
 -7.58394001E-02  3.97498355E-01 -4.46336533E+00 -9.84426807E-02 -1.02555214E-01
  1.22379935E-01 -2.78121904E-01 -1.82138613E-01  4.87426380E-01  2.25271916E-01
  9.70493703E-01 -4.51992345E+00 -3.70408423E-03  3.96103963E-03  2.29950228E-03
 -3.15928292E-04  2.04869860E-03  1.40941599E-02 -1.00562586E-02  7.20408699E-02
  4.47666340E-02  1.02632112E-01 -3.18193546E-03 -3.84571209E-03 -3.73578484E-03
  3.15983480E-03  9.53043349E-03 -6.00657749E-03 -7.12897199E-04  7.25578964E-03
  1.17469757E-01 -6.79425642E-01  1.80132999E-02  9.23801745E-03  1.15737093E-02
  9.41041512E-03  3.60113175E-01  4.96576608E-02  5.69391150E-04 -3.67827527E-02
  1.16931847E-02 -1.47544519E-02 -2.40503844E-01  6.73703092E-01  1.15526358E-02
  1.88798146E-02  1.18139291E-03 -2.99437151E-02 -3.81854194E-01 -2.23919887E-01
  1.22907652E-02 -7.88611495E-03  5.51148671E-03 -1.65660926E-02  2.22960400E-02
  3.06419121E-01 -9.89270083E-03  3.79426735E-03  8.11715158E-03 -1.12345785E-02
 -8.07423987E-02 -8.19785367E-01  5.44723250E-03  1.24278962E-02  3.65009866E-03
  1.41093063E-02 -2.00787511E-02 -2.13382441E+00 -1.20591891E-02 -6.14732848E-04
 -6.97595025E-04 -4.02023109E-02 -2.12473849E-01  2.13022927E+00 -1.52198083E-02
 -1.12739658E-02  2.50413806E-03 -1.08092016E-02  6.85700976E-02  9.35943112E-02
  3.67806522E-03  7.31693873E-03 -6.11466238E-03 -2.35197045E-02 -5.18214762E-02
  9.60210677E-02  3.22362899E-01 -4.07430983E+00 -8.46837960E-02 -3.63977635E-02
 -8.64300729E-02 -2.21261970E-01  1.42129157E-01  3.28126281E-01  9.01103262E-01
  2.18188338E+00  1.52073272E+00 -3.12250544E-03 -1.39095249E-03 -3.67049843E-03
  2.36194148E-03  1.53756632E-03 -2.09984213E-01 -1.20366181E-01 -1.35750421E-01
  3.71066080E-02 -7.35788712E-02  7.95308556E-03  3.65389713E-03  1.27084455E-02
  9.31700513E-03  7.34760105E-03 -6.88425056E-03  3.70265738E-03 -2.71368417E-02
 -4.50152372E-01  9.79437682E-01 -2.20882861E-02 -9.20979594E-03  1.50674080E-02
 -8.99834249E-03 -1.83323667E-02  2.68283695E-02  7.45615107E-01 -5.80283256E+00
  1.47085532E-01  7.95381988E-02  5.27866359E-02  8.35230599E-02  3.65507018E-01
  2.40719716E-02 -3.24237613E+00 -2.79520854E+00 -1.01628503E+00 -8.22567168E-03
  1.11132905E-04  5.39534601E-03 -9.51661981E-03  5.50079183E-03  5.66675272E-03
  1.90817985E-02 -4.57541317E-02 -2.90071278E-02 -1.79107008E-01 -1.83603860E-03
 -5.68927672E-03 -7.74509628E-03 -4.55124404E-04  7.40263389E-03 -1.04846060E-02
 -1.47490844E-02 -1.50126724E-03 -5.35874656E-03  8.28470827E-02 -5.83058636E-01
  3.52641081E+00 -3.14103061E-02 -1.96538564E-02 -2.28581956E-02  3.25528523E-02
  6.25041096E-02 -7.02724266E-02  6.41884915E-01 -1.45076766E+00  3.97368319E-01
  4.14569071E-03 -5.17388762E-03  3.79743933E-03  4.50555487E-04 -1.75719376E-03
  6.88573026E-02  8.03327699E-03 -3.69757118E-02 -6.11618826E-02 -1.09974803E-01
 -2.39294418E-03  5.48251119E-04 -2.87584466E-03 -1.93180286E-04  2.56789957E-03
 -1.43615224E-02  4.70757810E-03 -1.90477503E-02 -4.28813383E-02  1.05728435E-01
  4.04677285E-01 -4.53350369E+00 -6.82610789E-02 -1.41138054E-02  4.81556171E-02
  2.51144668E-01 -1.58941555E-01  3.50450303E-02  2.18787097E+00 -6.69114529E-01
 -7.19573076E-01  1.45161541E-03 -1.24800852E-03 -3.62787682E-03  4.30530764E-04
  5.19355696E-04  5.28274460E-02  1.30040621E-01  3.20329131E-02 -1.67252119E-01
 -1.28137833E-02  2.79111045E-03  3.30229375E-04 -3.01808946E-03 -5.84805146E-03
  3.06012993E-03  1.36560405E-02 -1.86713345E-03  9.58548901E-03  2.35705233E-02
 -1.52278062E-01  4.33517870E-01  3.17646350E-02 -5.11004411E-02  1.63513034E-02
  4.75317248E-02  8.77401170E-02 -1.17021504E-01 -1.72786612E-01  1.81761582E+00
  7.59485089E-01 -8.24676080E-01 -7.09773454E-03 -4.17308106E-04  2.28542863E-03
  5.92668054E-03  4.72410315E-03  3.38200250E-03 -1.27349805E-01  8.05924617E-02
  1.32483925E-01 -8.05478372E-03  8.71394592E-03  4.52208207E-03 -3.31968942E-03
 -4.00215454E-03  8.34162344E-03  7.52648273E-03 -1.23355949E-02  2.17468887E-03
  8.50719745E-03 -1.39914236E-01  7.15463562E-01  2.46754900E+00  1.20824697E-01
 -1.04854201E-01 -1.20964212E-02  2.25310137E-01 -4.19392302E-01  2.31699284E-01
 -3.36893307E+00  2.02279022E+00 -1.70251473E-01  7.63957727E-03  1.79104782E-03
  7.47490122E-04  3.04727145E-04  8.41464854E-03 -5.89338623E-02 -1.21754445E-01
  1.24018131E-02  2.67620254E-02 -1.04322780E-01 -3.91623609E-03 -7.94859300E-03
  9.85058482E-03  4.97255451E-03 -8.93411717E-03 -1.42370759E-02 -4.43977827E-03
 -2.18833532E-03 -1.01237654E-04 -1.40130077E-01  9.23340341E-01 -2.40151504E+00
 -3.25231088E-04 -7.09932472E-02 -1.83761854E-01  2.31584614E-01  7.73296530E-02
 -6.78871399E-01 -1.42957123E+00  1.85247725E-01  2.87400005E+00 -8.97400106E-03
 -1.82422911E-03  6.14486087E-04  6.30456240E-03  1.53625518E-03  8.84565038E-02
  1.16683191E-01  3.72804490E-02  2.66584454E-02  1.39607051E-01 -1.62733559E-02
 -5.76822854E-03 -4.45836246E-03 -9.14139187E-03  4.02712946E-03  5.78211133E-03
  6.04018459E-03  3.51760188E-02  4.11966504E-01 -1.80076277E+00  1.18311404E-02
  2.45765259E-02  6.42490718E-03  3.17956325E-04 -9.10663203E-02  1.92496401E-01
  4.49304429E-03  1.14276554E-03 -5.38038530E-03 -6.30735336E-03  1.34212201E-01
  3.83872971E-02 -9.91615811E-03 -1.14225019E-02  6.46416978E-03 -3.05413068E-02
 -3.42491514E-01  1.98634860E-01  7.53158637E-03 -5.75862945E-03  1.24978309E-02
  3.55493047E-02  1.32964063E-01 -9.15574774E-01  1.17028477E-02 -1.22902680E-02
  5.17899338E-04 -4.19945260E-02 -4.74327287E-01  2.93174650E+00  2.55662633E-02
 -3.19095459E-02  1.13403573E-02 -5.01853418E-02 -5.13754696E-01  2.58846716E+00
 -4.59187363E-03  3.47826045E-04 -4.43983610E-02  3.54928282E-02  3.23326811E-01
 -2.00933462E+00  3.80126476E-03  3.98394362E-03 -2.68710521E-02  7.91400164E-02
  7.42663178E-01 -3.38158412E+00 -4.64275242E-02  3.02650670E-02 -1.35076750E-03
  1.66548748E-02  3.69831632E-02 -3.24206719E-02 -3.27900329E-01  5.88795818E+00
 -1.49046135E-01  9.26415847E-02  2.85672590E-02 -6.64302381E-01  4.17374959E-01
 -1.87826687E-01  3.55978528E+00 -1.20710947E+00 -1.27033085E+00  4.29768935E-03
  1.55035623E-02 -5.66493478E-03 -1.23107335E-03 -5.43433108E-03  1.12306774E-01
 -1.18916184E-01  3.21734661E-02 -6.02835696E-03  4.82960000E-02 -7.49270911E-04
 -3.09137722E-03 -2.95939595E-04  3.64197141E-04  1.60845545E-02 -1.20612246E-03
  1.60570528E-02 -3.09660848E-02 -2.22309035E-01  1.75285162E+00 -2.77455589E-02
  5.70314804E-03 -3.51051766E-03 -1.77406211E-02 -4.17925653E-02  7.38331021E-02
  5.55755467E-01 -6.52246781E+00  8.30837892E-02  7.19556495E-02  3.05467741E-02
 -1.41431801E-02  3.89805709E-02 -2.41528320E-02 -4.83001194E+00 -4.21465092E+00
 -1.16280562E+00  5.06244009E-03  3.64690958E-03 -2.88671385E-03  1.66405174E-02
 -8.54408514E-04 -9.60603183E-02  3.65153603E-02 -9.13376256E-02 -1.42093258E-01
 -8.17676207E-03 -5.99031194E-03 -4.03895080E-03  9.51467368E-05  7.84620508E-03
 -3.02890158E-03  5.16490201E-03  2.03536953E-03 -1.33540976E-02 -2.75224795E-02
  1.52412388E-02  7.08357743E-01 -6.30867846E+00 -5.20927323E-02 -7.90252066E-02
 -1.54392359E-02  7.91703222E-02 -1.57386682E-01  7.97889428E-02  1.64527895E+00
  2.98080850E+00  7.32422531E-01 -6.27293292E-04  6.56748508E-04 -7.07891168E-03
 -1.19433590E-03  2.38941748E-03  1.36607803E-02 -1.55627956E-03  2.33673017E-02
  1.50143156E-01 -1.60713945E-01 -7.48679713E-03 -6.76479193E-03 -7.63272684E-03
 -3.36951788E-03  6.76009836E-03 -7.97502233E-03 -2.87265557E-03 -1.40895515E-02
 -2.95437437E-02 -1.65889723E-02  7.23417732E-01 -8.27359808E+00  7.51749766E-03
 -1.32009971E-02  1.13212628E-01  1.22526165E-01 -1.50085290E-01  2.19724155E-01
  6.56918411E-01  3.58849020E+00 -2.97246395E+00 -1.37115284E-03  2.49049078E-03
 -1.85788561E-04  1.43063150E-04 -1.25865447E-03  2.76332430E-02  4.01170031E-02
  5.57848938E-02 -3.70119178E-02  2.61939756E-02  7.13546525E-03 -1.10616712E-04
 -1.92976702E-03  3.33551649E-03 -4.27909837E-03  3.50892357E-03  3.78636329E-03
  1.68299425E-03  2.47373116E-03  6.94845393E-02 -7.39799813E-01  4.71516991E+00
 -6.52505105E-02 -7.59507921E-02  5.54209348E-02  6.35121082E-02 -6.71765559E-02
  6.10861006E-02  1.03702978E+00 -2.03373386E+00 -7.78829789E-01  1.02627669E-02
 -3.41747738E-03 -2.94794338E-04  7.84834591E-03 -2.06269316E-04  1.80603338E-03
 -3.41734751E-02  1.13263309E-01  1.15845056E-01 -5.46557883E-02  9.76548114E-03
  3.28407165E-03 -9.92651372E-03  3.50636506E-03 -6.32326656E-03 -8.39538462E-03
 -6.74075926E-03  2.60508872E-02  5.37763733E-02  5.05587768E-02 -1.51713311E+00
  1.25977419E+01  1.42564087E-02  9.24421973E-02 -4.32316980E-02 -3.42031336E-01
  2.47930764E-01 -1.09871790E-03  2.65635845E-01 -6.47970643E-01  3.46080744E+00
 -2.23064657E-03 -8.89309615E-03 -6.29514114E-03 -2.84755113E-03  1.16761425E-02
 -3.89556942E-02 -8.73984741E-02 -1.02518612E-02  1.03028810E-01 -4.46008475E-02
  8.72331419E-03  4.47430418E-03 -8.61703133E-03  4.67467501E-03 -1.75407585E-03
  1.11067590E-02 -7.58909703E-04  2.78053955E-03  8.47347289E-03 -1.36867648E-01
  7.23492451E-01  3.50680670E+00 -1.00532292E-01 -6.25354692E-02 -6.13163219E-02
 -9.48473266E-02 -3.08263262E-02 -2.14242118E-01  2.04830754E+00  3.49313496E+00
  1.02464702E+00 -4.23363272E-03  4.07079840E-03 -9.62492987E-04 -1.05810637E-02
 -4.04111779E-03 -2.62805482E-02  2.96291896E-02  6.63583751E-02 -4.36138732E-03
  1.08085184E-01 -1.86110983E-02 -7.28366632E-03 -1.45143240E-03 -1.89939584E-03
  1.08746603E-02 -7.30479405E-03  5.91627693E-03 -5.56175254E-02 -8.42925927E-01
 -1.96710904E+00 -1.32659110E-02 -3.77722691E-02 -1.03462844E-02 -4.86427649E-03
  1.86517505E-01 -5.28344288E-01  1.00608866E-02 -1.58600385E-02  1.96893743E-02
 -1.96248272E-02 -2.58255984E-01 -1.74094209E+00 -2.49251831E-03  9.07825604E-03
  6.79925333E-04 -2.39779038E-02  1.94245444E-01  2.38056157E+00 -1.24487451E-02
 -7.25578602E-03 -3.99046177E-03  6.46254831E-04  1.49798272E-01 -1.49046305E-01
  1.82502908E-02  3.79456883E-03  2.10667282E-02  3.01238631E-02  1.33619315E-01
 -2.97614306E+00 -2.38311910E-02  5.62403891E-03 -1.24324641E-03 -1.61084495E-02
 -3.83919284E-01  1.15519280E+00 -2.33006569E-02 -6.11166438E-04 -2.84930535E-02
 -2.13982090E-02 -1.82130447E-01  5.53452228E-01 -7.76311137E-03 -1.01828361E-02
  8.49005437E-03 -2.54680561E-02 -4.06516340E-01  1.28202467E+00  1.63981171E-02
 -1.70847665E-02  1.53557181E-02  7.15258041E-03  1.70366927E-02 -1.51543013E-01
  5.19933419E-01  1.76814700E+00  6.19586522E-03 -6.48909889E-02  1.31945146E-01
  4.28116134E-02 -1.99226071E-01  6.83478470E-02  2.50688433E-01  9.71002132E-01
 -2.01446224E+00  5.82731715E-04  3.33213388E-03  1.45630780E-02 -5.39663286E-03
  5.26835195E-03  4.80108749E-02  7.42468901E-03 -2.90596890E-02 -1.29759731E-01
  1.35825372E-02 -4.99972041E-03 -1.68966367E-03 -5.28633787E-03  1.55695673E-02
 -1.23454444E-02 -9.40832611E-03 -1.51445196E-02 -1.78551508E-02 -1.62004731E-01
  6.37480391E-01 -5.84725896E-03 -7.20885057E-04  1.01580329E-02 -4.18244788E-03
 -5.72010778E-03 -5.75698657E-02  1.00380810E-01 -1.41922847E+00 -1.17462131E-02
 -9.49199855E-02 -1.02132863E-01 -9.82642914E-02 -2.75030719E-01  4.80288605E-02
  2.23791809E-01  5.23801500E+00  1.97100182E+00 -7.16692964E-03 -3.91594467E-03
  7.76486056E-03 -2.26473093E-03  5.60805546E-04  8.36563046E-02  1.00487796E-01
  7.27149735E-02  4.34848167E-03  4.70563604E-03  6.37978752E-03  2.86460252E-03
  8.81155242E-03 -5.42493492E-03  3.36025751E-03  2.69839977E-03  3.54783164E-03
 -2.50652675E-03 -4.47634037E-03 -3.51751875E-02  3.71614022E-01  1.38460775E+00
  1.29625284E-02  2.52179119E-02 -4.55994656E-02 -5.02675007E-02  1.54498669E-01
 -2.28771336E-01 -1.02774820E+00 -1.14672225E+00  2.40099827E-01 -4.79069125E-03
 -6.28555359E-03 -1.64050235E-03  1.20745556E-03 -4.42928373E-03  3.63008867E-02
  1.97132745E-02 -3.17742049E-02 -7.74703736E-02  9.17161718E-02  3.13043335E-03
  3.20804540E-03  7.18337741E-03  6.97141723E-03 -5.85921936E-03  3.70261321E-03
  4.39983821E-04 -8.45104952E-03 -1.60098100E-02 -7.92132107E-02  5.94884856E-01
 -4.50570601E+00  4.27353586E-02  3.16221599E-02  6.38839180E-02  2.79395316E-01
 -7.10908378E-03  1.03526801E-01 -6.76945954E-01  4.13021268E-01 -1.81879400E+00
 -2.10766403E-03  2.07222691E-03  1.53938278E-03  1.31508969E-03 -3.12777678E-03
 -1.59237980E-02  8.12635203E-02 -3.42257984E-02 -7.82013109E-02  1.27990585E-01
  8.50019903E-03  6.05127417E-03  7.72587311E-03  1.10895368E-02 -1.48339548E-02
  9.58023810E-03 -7.92023558E-03  2.87281748E-03  6.99513089E-03 -5.03589349E-02
  3.91134154E-01  3.97600266E+00 -4.60821470E-03  6.59069611E-02 -3.00004385E-03
  1.35785477E-02  1.26359138E-01 -2.94445335E-02  1.32096547E+00 -1.11366721E+00
  1.37407944E+00  1.03782034E-03  1.14263536E-03  6.53617546E-03 -3.00160897E-03
  7.34072055E-03 -6.41798458E-02 -5.67336320E-02 -9.88446284E-02  3.11238989E-02
  1.89961649E-02 -2.53844698E-03 -1.53194262E-04  1.04083048E-02 -9.83041580E-03
  2.13120692E-03  6.81383853E-03  1.32911574E-03  3.33130479E-02  6.25265008E-02
  3.29397040E-01 -3.55727511E+00  9.64308610E+00 -4.37288838E-02  1.34909146E-01
  1.39013461E-01 -1.09076991E-01  1.99746629E-01  4.28666451E-01 -7.61422315E-01
 -2.15274602E+00  8.40852714E-01  3.08646610E-03  7.62029813E-03 -4.49551873E-03
 -4.01038745E-03 -8.81193630E-03 -7.74477331E-02 -9.28177327E-02 -4.15098495E-02
  6.11012444E-02  1.16298325E-01  3.13885335E-02  1.51219551E-02 -2.48915663E-02
  8.89083665E-03 -8.43357338E-04  1.51071766E-02  4.48543793E-03 -1.84663569E-03
 -4.21369558E-03  4.00133590E-02 -1.81554429E-01 -3.51782308E+00  3.74948225E-02
  9.52244360E-03 -3.65602026E-02 -9.08056177E-03  3.21705163E-02 -2.40678263E-01
 -1.37821852E+00 -1.51223346E+00  1.83970474E+00  6.13881304E-03 -2.55824529E-03
  8.69574449E-04  5.07857734E-03  2.65718632E-03  5.02149217E-02  2.11602060E-02
 -3.39588226E-02 -3.63623088E-02 -3.41587831E-02  1.62487714E-04  1.81117706E-03
  1.39377575E-03 -8.03243610E-04 -4.48893685E-03  2.47389852E-03 -3.85995055E-04
  6.80805495E-03  3.91950312E-01  3.44491624E+00  1.13222085E-02  8.70674872E-03
 -1.45508491E-02  3.89815469E-03 -1.05829032E-01  1.01902541E+00  5.93974683E-03
  2.08317492E-02 -1.41547680E-02 -5.48138316E-03 -2.30251703E-01  4.63387836E-01
  1.11371053E-02  1.40121818E-02 -2.31544117E-02 -1.17925275E-02 -8.59073137E-02
  2.12560648E+00  2.21166667E-02 -1.99368407E-03  1.03792821E-03  7.51151270E-02
  9.11219068E-01 -1.92123423E+00  1.01440729E-02  1.76070938E-03  7.49444753E-02
  6.08102699E-02  5.07841892E-01 -3.00085878E+00 -2.53133769E-02  3.66488065E-02
  3.85253187E-03  1.88123412E-02  2.11064372E-01  1.94410251E+00 -3.03245855E-03
  2.11852293E-03 -2.35578581E-03  9.97841295E-03 -1.37574813E-02 -1.13324746E+00
  5.69107857E-03  2.99825377E-03  2.50946930E-03  1.66548164E-02  2.72432382E-01
  3.42483242E-01 -9.63849504E-03  3.66670351E-03  6.24399003E-04 -1.98092264E-02
 -4.13134335E-02  4.97176357E-02  8.44779473E-01 -8.65552449E+00 -8.41270862E-03
  2.69733959E-02 -4.58338577E-02 -3.00817673E-02  7.84661754E-02  1.99149481E-01
 -7.90579472E-01 -1.94363924E+00  2.43265573E+00  1.70846913E-03  2.33892995E-04
 -1.41779400E-02  6.31197210E-03 -7.99622877E-03 -9.12516119E-02 -3.19779306E-02
  7.76354631E-03  5.97979547E-02 -3.95309678E-02  3.60449219E-03 -7.75426132E-05
  5.17315367E-03 -2.62894478E-03  3.85591041E-03  2.28474688E-04  2.75318434E-03
 -1.99245784E-02 -1.07439412E-01 -2.55249829E-02 -1.40664207E-02  1.24464531E-04
 -7.71873975E-03 -1.23327395E-02 -2.77971700E-02  1.00086406E-01 -3.04223456E-01
  4.70208675E-01 -8.43287292E-02  8.77012188E-03  6.60364919E-02 -1.84492228E-02
 -2.13526168E-01  4.04691896E-02  1.81217340E+00  2.01263930E+00  4.45857129E-01
  1.61381864E-04 -2.63267708E-04 -8.59869586E-03 -6.13863253E-03 -3.14008688E-03
  5.35111707E-02 -1.06600503E-01 -4.67163025E-02 -1.32167181E-02  1.30328810E-01
 -1.34229348E-03 -1.95008747E-03  3.66135712E-03 -2.30391871E-03 -6.34746436E-03
 -5.50769201E-03 -4.92016450E-03  1.52525818E-02  2.61018140E-02  2.16413877E-01
 -2.53784664E+00  1.19958850E+01  1.16980538E-01 -5.34325247E-03  1.06792623E-01
 -3.93374878E-01 -8.12668019E-02 -5.63895446E-02 -1.26175542E+00 -3.55597333E+00
 -3.89934507E-01  7.17481034E-03 -7.87294586E-03  6.09538442E-03  4.86080784E-03
 -1.99361993E-04 -6.45823398E-02 -8.61637090E-02  2.14476360E-01 -1.73060499E-01
  2.23380184E-01  6.26084203E-03 -2.65287662E-03 -2.70100209E-03 -1.39306483E-02
  6.15420548E-03  7.30374760E-03  1.49578878E-02 -2.59893739E-02 -5.51685911E-02
 -1.27206888E-02  1.23344223E+00 -5.90462987E+00  2.96801356E-02 -1.12696915E-02
  1.09421494E-01  4.78420353E-01 -2.15416197E-01  2.01234932E-01  3.08128181E-01
 -5.71458006E-01 -2.24466538E+00 -1.09823822E-03 -2.59206087E-03 -2.69497383E-03
 -6.99090696E-03  1.91597442E-03  4.87127289E-02  1.82960835E-01 -2.00815942E-02
 -9.92226366E-02  5.51160762E-02 -2.04538622E-03  4.65307598E-03 -3.33079524E-03
  7.21019971E-03 -1.08499216E-02  1.58476967E-02 -1.78619056E-02  1.72384814E-02
  3.75741140E-02 -1.38530719E-01  6.50989906E-01 -1.13782612E+00 -8.72896667E-02
 -2.29765260E-02  4.57744889E-02 -3.17872707E-01  1.80335250E-01 -3.69104063E-01
  4.18180351E+00  1.22532168E+00 -5.57429330E-01 -1.31715009E-02  1.51166643E-02
 -7.40492095E-03  3.96774462E-03 -2.91380856E-03  3.23310979E-02  4.49199804E-02
 -2.85354139E-02  2.47421544E-01 -2.18779207E-01  1.08029862E-02 -4.97413020E-03
  4.12837200E-05 -1.05921918E-02  1.19554015E-02 -5.55240609E-03  8.41193576E-04
 -6.59516860E-03 -1.45210909E-02  2.17385819E-02  2.88485549E-01 -2.29799838E+00
 -6.59781515E-02  7.14290186E-02 -1.48967274E-01 -2.31188234E-01  3.56185918E-01
 -6.65362408E-01  1.73218795E+00 -3.02194695E+00  1.63579790E+00  4.05753796E-04
  3.11811814E-03  7.18446667E-03 -1.98026239E-03 -2.89290513E-03  8.69514159E-02
  5.60494161E-02 -3.19862589E-02  4.32995734E-02 -7.85928601E-03 -7.75299862E-03
 -1.70777373E-03  3.55238866E-03  2.70872837E-03  3.22073509E-03  1.35383358E-02
  6.36083568E-03  4.06647285E-03  7.37164003E-03  6.54329055E-02 -7.67806625E-01
 -4.09123244E+00  3.18689193E-02  1.16847053E-01 -5.25946859E-02  1.21061737E-01
 -1.07781980E-01 -2.47908162E-01 -1.25428381E+00 -3.34141730E+00 -4.93237491E-01
 -1.14222593E-04 -4.88097886E-03 -2.02589107E-03  3.40208227E-03  9.06004089E-04
  5.79029416E-03  6.02679263E-02 -8.67296881E-02  3.66481259E-02 -2.59574437E-01
  1.00201838E-03 -1.30663603E-03  1.07035247E-02 -1.07962958E-02 -1.51593421E-02
  6.97779597E-03 -6.04706947E-03 -1.53829908E-02  1.02216174E-02  1.23762718E+00
  7.02746584E-03  1.92704306E-03  1.19227054E-02  1.57167550E-02  2.89819220E-01
 -9.67785476E-01 -1.12512164E-03 -3.43747021E-02  1.42302902E-02  5.33281506E-03
  5.66720432E-02  3.12840038E-01  7.21702699E-03  1.11161983E-02  8.95378119E-03
 -7.08349592E-02 -8.01302264E-01  2.22977265E+00  3.09544893E-02 -2.58243817E-02
  2.86907462E-02 -5.15884541E-02 -4.96764180E-01  2.40446689E+00 -1.53192215E-02
  4.22726286E-03 -2.70498245E-02  1.07169938E-02  1.47065434E-01 -2.66935825E+00
 -1.31640452E-02  1.96528491E-02 -8.45291087E-03 -1.53732499E-02 -1.91382493E-01
 -1.17973661E-02  8.49755820E-03  1.09753328E-02 -6.24884679E-03  2.93130606E-02
  5.43652572E-01 -1.00990489E+00  2.83266202E-02  1.21557171E-02 -1.99004708E-02
 -2.02936600E-02 -7.98150830E-02 -1.51812311E-01  3.76416823E-03  5.19510831E-03
 -1.19243780E-02  9.65343725E-04  2.81065288E-03 -4.37449521E-02  3.02615566E-01
  4.31195880E-01  4.98266561E-02  4.61519686E-02  5.26740059E-02  1.97279031E-01
  2.80112933E-01  1.06976601E-02 -3.11263083E-01  2.89623633E-01  2.96408894E-01
 -2.08589129E-04 -4.38549899E-04  7.06984374E-05 -4.79940677E-04  4.77568088E-04
  1.74823306E-02 -8.21930940E-03  5.64087639E-03 -6.02973202E-02  8.00309717E-02
  1.25868521E-03 -2.70937947E-03 -1.76240563E-03  4.11578168E-03 -4.58821252E-03
 -1.18966692E-03  3.32394013E-04  1.23860742E-02  8.42166567E-02  7.95858368E-02
  6.69470293E-03  8.74736245E-04  2.97540015E-03  4.02932121E-03  9.25548127E-03
 -5.34203565E-02  5.67926079E-02 -5.87666785E-01 -1.03582677E-01 -1.72328441E-03
 -8.22333472E-03 -3.02007849E-02  2.01514441E-02  5.93797520E-02  1.16304709E+00
 -8.57670725E-01 -7.10283145E-01  6.22500887E-03  3.24401183E-05 -3.53482783E-03
  2.52534926E-03 -4.76063083E-03 -8.67168774E-03  8.98226740E-03  7.61688961E-02
  5.02027301E-02  1.72071374E-01  3.61904399E-03 -4.06273143E-04  9.46115177E-03
 -2.85171157E-03 -6.10740676E-03 -2.05997114E-03 -2.22568461E-03  1.85315561E-02
  4.02900943E-02 -4.82666781E-02 -2.65002403E-01  9.00300896E+00  3.09978044E-04
  4.06714143E-02 -2.78862239E-02  1.59026530E-01 -1.43009704E-01  9.90018707E-02
 -4.52495289E-01 -2.03016561E+00  1.49068715E-01  1.38770007E-03  8.45237798E-03
 -8.91063958E-04  4.35577287E-03 -1.23265816E-03 -9.67422296E-03  9.55814069E-02
 -2.11044146E-02  5.67381645E-02 -4.04935609E-02 -5.04549966E-03  1.18188689E-04
 -3.09566793E-03 -4.68497019E-04  2.36925751E-04 -2.27141569E-03 -2.03842425E-03
 -1.79629135E-02 -3.17940726E-02 -2.37445556E-01  2.30646326E+00 -7.91477544E+00
  1.23136356E-01  1.11880300E-01 -3.28996906E-02  3.11000681E-01  2.67032945E-01
 -1.26799006E-01 -1.10922914E-03 -1.16259659E+00  1.32989796E+00 -2.67082130E-03
  3.19016740E-03  1.59953875E-03  3.47763860E-03  1.31120501E-03 -1.93782674E-02
  2.30231637E-02 -5.93599737E-02 -1.20780423E-02  7.01112647E-02  2.94077050E-03
  8.95596741E-03  7.38125545E-03  2.31171732E-02 -1.69633194E-02  2.65389634E-03
 -9.65500908E-03 -2.20306039E-02 -4.58381405E-02  2.24980284E-02  9.68166522E-01
 -1.11061439E+01 -8.36533755E-02 -4.60459333E-02  4.34713778E-03  4.22518614E-02
 -9.08477486E-02  9.90191658E-02  3.21328354E+00  3.74618567E+00 -1.07445949E+00
 -5.75974995E-03 -1.02529089E-03 -1.72563701E-03 -9.65769738E-03  4.02476062E-03
  1.73681192E-02 -7.47645256E-02  8.41918315E-02 -1.15334740E-02  3.55004105E-02
 -4.97616486E-03  2.43192475E-03 -3.21220436E-03  5.63514848E-03 -4.75012569E-03
 -2.22089900E-04  2.24335867E-03  1.71458103E-04 -1.74729208E-03  1.01656078E-01
 -5.96219852E-01  3.12697897E+00 -1.19746374E-02 -4.52622883E-03  9.57270036E-02
  3.92105136E-02 -7.21729947E-02  2.72205227E-01  2.60865269E-01  2.12828685E+00
 -2.03430827E+00  2.13823219E-03 -1.37565865E-03  7.19984848E-06 -9.90440933E-04
  5.27178565E-04 -1.90551117E-02  3.27940686E-02 -4.10565791E-02 -2.41314687E-02
 -5.58741608E-02  1.31893885E-02  3.68721761E-03 -5.98869835E-03 -2.85230570E-03
 -7.77545682E-03  8.96674849E-03  3.56497214E-03 -2.75403303E-02 -5.49886559E-02
 -1.83127474E-01  2.43575616E+00 -8.98277225E+00 -1.13791771E-01  5.44472258E-02
 -1.61152341E-02 -3.25449870E-01 -5.43967729E-02 -4.92205459E-02 -1.66076101E-02
 -1.51266623E+00 -8.16820294E-01 -3.76402153E-03  3.42046356E-04 -2.67109097E-03
 -3.07686840E-03 -2.50298793E-03  9.39203581E-03 -4.43614948E-02 -5.50073494E-02
  1.95580268E-02 -1.02015765E-01 -2.17546689E-02 -1.25522179E-02  3.87702233E-03
  1.10879760E-02  2.68957884E-03 -1.14470393E-02 -1.09486964E-02 -1.64588559E-02
 -2.19772264E-01 -1.53538065E-01  3.50768177E-03 -1.19892676E-02  9.42731826E-03
  9.50468506E-03  6.05122223E-02 -9.54744432E-01 -3.87988406E-03 -7.63644026E-03
  7.21475744E-03 -4.78698559E-02 -5.05026589E-01  2.93202891E+00  1.13680032E-02
  3.01009590E-02 -2.95361099E-02 -1.21707714E-02 -3.01644741E-01  1.40462800E+00
  3.66766501E-02  2.17787729E-03  1.53656028E-02  1.70288119E-02  1.07233415E-01
 -2.68162260E+00  1.01297258E-04 -3.30432408E-03  1.69579423E-02 -5.85904999E-03
  4.51348978E-04  4.24391907E-01 -7.74827546E-03 -6.67088450E-04 -1.59656601E-03
 -4.77113257E-02 -5.26546259E-01  1.61579415E+00 -6.84503160E-03  5.81600062E-03
 -3.39762105E-02 -4.64990068E-02 -5.25993856E-01  2.47860712E+00 -3.51397689E-02
 -5.25988560E-03  1.83273250E-02  3.05741823E-02  3.40223099E-01 -1.78486310E+00
 -2.54146254E-02  1.27331899E-02 -1.87787616E-02  3.64143138E-02  7.35761035E-02
  1.64624907E-01 -2.75896949E+00  1.58749342E+01  3.93991662E-02 -1.31612597E-02
 -1.14438170E-01  2.00951065E-01  1.53009853E-01 -4.23179168E-01 -5.92942864E-01
  2.84550965E+00 -1.01369454E+00 -3.82105313E-03 -2.90703390E-03  2.53287772E-04
 -4.73448398E-03  2.93000988E-03 -5.81730557E-02 -8.21656682E-03 -8.26550328E-02
 -6.82878472E-02  4.63927744E-02  2.38118346E-02  9.08997051E-03  6.22534901E-03
 -2.03363120E-02  1.08895748E-02  8.67742241E-03  6.01138362E-03  6.02681963E-02
  5.72211180E-01 -3.26389138E+00  3.68659952E-02 -5.80454432E-03 -2.44880874E-02
 -9.98974638E-03 -1.94127921E-02 -2.57807120E-02  1.19011226E+00 -6.12086694E+00
 -7.03938016E-02  1.54577714E-01 -2.59591317E-02  1.61850438E-02  3.60018944E-01
 -2.62833158E-02  5.55120404E-01 -4.09845309E+00 -1.66040678E-01 -6.70132898E-03
  1.36767779E-03  1.13816004E-02 -1.05221280E-02  8.00877577E-03  1.42351905E-01
  2.53644996E-03  4.25886345E-02  2.05283348E-01  6.95799347E-02  2.32856950E-03
  3.38077243E-03  2.66848297E-03 -6.16885073E-03 -2.13375863E-03 -9.29454110E-03
 -5.36849184E-03 -8.58307902E-03 -2.40141929E-02  1.86225616E-01 -4.48482283E-01
 -2.11724107E+00 -5.96794307E-02 -2.06224610E-01 -6.53042889E-02  2.29263163E-01
 -1.95430930E-01  2.51466482E-01  2.03262271E-01  2.14864731E+00  1.33166795E-01
  7.60950189E-03 -3.70584979E-03 -2.34292181E-03  1.66077847E-03 -3.77515216E-03
  1.82440461E-01  9.66422098E-02 -1.03901909E-01  2.07360975E-01 -2.01840590E-01
 -1.64345583E-02  2.25709810E-04 -1.42365154E-02 -6.69365653E-03  5.65007502E-03
 -1.15177032E-02  1.18636702E-04 -1.82160318E-02 -4.52482797E-02  2.06060243E-01
 -6.95778315E-01 -5.70944664E+00 -1.49127887E-01 -6.05922647E-02  1.13653379E-02
 -4.70172375E-02  2.02851073E-02  3.46162241E-02  2.77064754E+00 -3.76048722E-01
  3.49895901E-01  3.01727448E-04  6.40494337E-03 -1.45454157E-03 -4.31074721E-03
 -4.96967634E-03  5.05402251E-02  2.80957573E-02 -8.79040535E-02 -9.49129249E-02
 -4.04593337E-02 -2.15907222E-03 -3.28052907E-03 -3.22145998E-03 -9.02451926E-03
  6.54116848E-03  2.36218267E-03 -5.17157077E-04  3.30504778E-02  6.97282414E-02
 -1.01817669E-02 -2.24001728E+00  1.38492191E+01 -1.06388150E-01  1.87575915E-01
  4.49552553E-02  6.90670644E-02 -1.15393287E-02  2.31781555E-01  1.42633738E+00
 -4.43879537E+00 -2.18770322E+00 -2.01828991E-03 -1.81240581E-03  1.00958888E-03
  1.06750008E-02 -4.91023517E-04 -3.34318923E-02 -1.61384814E-01  7.42781414E-02
 -9.87780816E-02  8.06317981E-02 -1.09866188E-03  3.69267196E-03  2.35372603E-03
 -5.13725290E-03 -4.40629028E-03  5.85346154E-03 -3.95804496E-03  1.08582378E-02
  2.39292981E-02 -2.72876845E-02 -3.94783870E-01  3.35479715E+00 -3.35466580E-02
 -9.80324366E-02 -4.11566792E-02  5.86276265E-02 -1.20331679E-01 -9.54534975E-02
 -5.03282941E-01  1.30819507E+00  1.30014038E+00 -1.42492372E-03  4.21222363E-03
  5.26926390E-03  6.26868966E-04 -3.63813943E-03  6.39972291E-02  6.55273763E-02
  1.22864732E-01 -8.20855067E-02  3.57940254E-02 -1.08056900E-03 -1.42321794E-03
  1.63662316E-03 -8.21996615E-03  2.58188238E-03 -5.15501439E-03  2.93708649E-03
  1.42973550E-02  3.80781507E-02 -3.00368504E-01  1.40755463E+00  2.16452013E+00
 -1.74933163E-01 -6.90976964E-02 -5.00710434E-02 -3.23863031E-02  8.77581078E-02
  1.28275024E-01  1.96442855E+00 -5.81808816E-02  1.30746427E-02 -3.33877588E-03
  7.98758054E-03  4.79781558E-04 -2.00791705E-03  2.40874337E-03 -1.53469468E-01
  1.14545372E-01  6.04843425E-02  1.11913421E-02  1.66974091E-01 -1.76190996E-02
 -9.41923672E-03 -5.97453551E-03  5.17320914E-03  1.00052422E-02 -1.61463528E-02
 -2.31580645E-03  4.10522362E-02  4.81999592E-01 -1.50185430E+00  1.16400623E-02
  1.91026313E-02 -2.16553559E-03  1.48321560E-02  2.39238704E-01 -8.97119158E-01
 -1.55679638E-03 -2.30930074E-02  1.07466197E-02 -2.88278952E-03  1.45216718E-01
  3.34337219E-01 -1.65431678E-02 -3.91438819E-03  5.24471534E-03 -1.02212119E-02
 -1.67533331E-01 -1.07063578E+00 -4.53919493E-03 -2.37384144E-03 -2.05873393E-03
  1.62674458E-02  7.57564213E-02  3.19153808E-01 -5.75790251E-03 -4.99207549E-03
 -8.07341708E-03  8.01916746E-03 -3.07929955E-02  1.66002637E-01  9.00443020E-03
  7.83230680E-04 -9.47827512E-03  1.07804575E-02  5.56417679E-02  4.59806644E-01
 -1.65867162E-02  1.41967695E-03 -5.07011323E-03 -1.13482238E-02 -1.67403890E-01
  1.43428807E+00 -2.11799924E-02 -6.82945408E-03  9.50296693E-03 -3.74665518E-02
 -1.92250170E-01  2.47017455E+00  2.40686268E-02  4.61679356E-03 -2.68064679E-03
 -1.17273415E-02 -2.51775112E-02  5.69102039E-02  2.69947516E-01 -4.29653929E+00
  1.70935926E-01 -1.98186728E-02 -7.31460181E-02  6.23333778E-01 -2.30261189E-01
 -5.99729358E-02 -4.89442023E+00 -4.24577577E-01  1.42280335E+00  8.58099559E-03
 -2.97519950E-03  2.21946720E-03  7.11215442E-03 -3.01624742E-03 -6.20643585E-03
  9.13493251E-02  1.36092597E-02  9.47633216E-02 -1.03586892E-01 -4.66451835E-03
  1.01168360E-03  3.18691354E-03 -1.34615039E-02  2.91452529E-03  9.51026620E-03
 -4.66785912E-03  3.60825601E-02  3.54587813E-01 -2.84318004E+00  2.43396888E-02
 -3.49151992E-03 -5.17941020E-03 -3.42691549E-03 -7.71451071E-03  1.07321844E-02
  2.14206524E-01  1.62579711E+00 -7.85253720E-02  4.81153294E-02 -1.39134429E-02
 -1.70750479E-02  8.93272007E-02  1.06420771E-03  1.10681740E+00 -2.41235416E+00
  1.48467794E+00 -7.66750059E-04 -4.73248783E-05 -7.41906102E-03  4.57315444E-03
 -5.72312527E-03 -1.88547502E-03  5.62353890E-03 -3.62082061E-02 -3.82092136E-02
  1.47048958E-01 -5.06784873E-03 -5.33819863E-03 -5.94861714E-04  1.72351968E-03
 -3.37205064E-03  9.68860061E-04 -3.14516066E-03  2.72617340E-02  5.85515287E-02
 -3.31214787E-02 -8.72650304E-01  8.04926446E+00 -2.50676792E-03 -1.26100476E-02
  4.74690173E-02  1.25983959E-01 -4.24423986E-01  3.41272358E-01  6.03661002E-01
 -2.17565561E+00  2.53254542E-01  5.00807875E-03  4.06743208E-03 -4.89508780E-03
 -4.80635673E-04  3.50873274E-04 -5.19895479E-02  1.59555170E-01  7.23429183E-02
  6.63744254E-02 -3.39753582E-02 -6.84719074E-03  6.62290341E-04 -1.10887670E-02
 -5.60330023E-03 -4.38174705E-03  6.73296689E-03  3.85348406E-03  4.33146623E-03
  9.61686523E-03  3.72995070E-03 -1.89290782E-01  6.00711136E-01 -6.46503228E-02
  1.13589573E-01 -1.03237060E-01 -2.80591797E-01  3.02344233E-01 -4.95081064E-01
  1.55349429E+00 -3.05817415E+00  3.15000523E+00 -2.33175335E-03  1.77769394E-03
 -8.58442906E-05  8.53965874E-04 -2.28100951E-03 -3.88716097E-02 -4.59749683E-02
  9.28056291E-03 -1.06767272E-01  7.94243204E-02  1.07632280E-02 -5.16144105E-03
  5.94020502E-03 -3.87465417E-03  3.71713632E-03  4.89180954E-04  9.56664896E-04
 -1.55332525E-02 -3.24493886E-02  2.66368347E-02  6.52701982E-01 -6.76022205E+00
 -8.45451868E-02 -3.53551027E-02 -1.84053739E-02  9.32504312E-02 -2.19327437E-01
  9.52560592E-02  1.92105532E+00  2.02902844E+00 -3.07476909E-01 -7.76748504E-03
 -2.08003318E-03  4.69885417E-03  2.91892865E-04  1.57616366E-03  1.10232616E-01
 -1.51316739E-01  5.39198608E-02  2.01446967E-02  4.00626238E-02  3.15007736E-03
  5.33791375E-03 -7.16503209E-03  5.12874482E-03 -5.77571968E-03 -2.45836095E-03
 -3.82801248E-03  3.88862717E-03  7.80391297E-03  3.90934493E-02 -4.04512585E-01
  1.33757143E+00  4.95684734E-02 -6.85274800E-02  1.36769447E-01  8.95620522E-02
 -2.55272917E-01  4.80282190E-01 -1.28138147E+00  1.91062873E+00 -2.49863448E+00
  5.27568056E-03  5.68822273E-04  7.31716000E-04 -8.04344283E-04  4.38467957E-03
 -1.31099698E-02 -1.57000116E-02 -2.35731913E-02  1.14293673E-02 -5.21220666E-02
  1.27888167E-02  3.20654108E-04 -7.06195183E-03 -2.74521969E-03 -5.45114101E-03
  1.89858809E-03 -3.31552344E-03  1.26849207E-03  2.04973084E-03  2.26483242E-02
 -9.08238715E-02 -5.33897056E-01  4.92391045E-02  1.07136833E-01 -6.32339412E-02
  3.17723107E-01  1.57276210E-02 -3.20698746E-01 -1.14289346E+00 -1.68535006E+00
  1.08177938E+00 -4.44025127E-03 -3.12931730E-03 -6.63849893E-04 -1.30597487E-03
 -5.62149136E-03  2.86844708E-02  6.30633561E-02 -7.83822727E-03 -2.06096721E-02
 -1.78602868E-01 -1.68849121E-03  3.53112698E-04  8.04369200E-03 -1.13898146E-02
 -9.24295732E-03  5.86668436E-03  2.53040115E-03 -1.79455582E-02 -4.13178063E-01
 -1.30066744E+00 -7.57208018E-03 -1.57922904E-02  9.96639923E-04  5.95864757E-02
  7.63759518E-01 -8.27232004E-01 -1.12875109E-02 -3.09435930E-02  2.78083006E-02
 -2.53309563E-02 -1.28864916E-01  2.49435546E+00 -6.06182798E-03  7.52705210E-03
 -7.58613204E-03  3.37434772E-02  3.63571677E-01 -3.17179770E+00 -2.12460812E-02
  6.76455710E-03 -2.01699226E-02  5.01435282E-02  4.83825754E-01 -2.52754183E+00
  7.95827113E-03 -2.02120520E-02  1.92223215E-02 -3.92108309E-02 -2.43285159E-01
  1.08459787E+00 -1.60968968E-03 -1.45295878E-04  1.66358978E-02 -2.77116109E-02
 -2.38352043E-01  1.04293433E+00  5.12458757E-03  5.29101563E-03 -1.30302205E-02
  1.75845185E-02  4.22405794E-01 -1.84905155E+00  3.10812658E-02  1.55848160E-02
 -1.62628294E-02 -6.25312262E-02 -7.88914907E-01  2.17032862E+00  3.53496030E-02
 -2.30899391E-02  3.17476770E-02 -2.00383214E-02 -3.83571232E-02 -2.16836384E-01
  2.32081765E+00 -3.51308527E+00  3.05300206E-02 -9.13446462E-02  1.55154041E-01
  1.48424923E-01 -2.35764327E-01  3.97947996E-01 -2.09927117E-01  2.16487143E+00
 -5.83711885E-02  1.06570697E-03  3.36247774E-04 -1.95950424E-03 -5.85159632E-03
  6.80637914E-03 -2.93443043E-03 -3.20169902E-02 -6.43566181E-02  2.81245619E-02
 -3.26813818E-02 -1.43651563E-02 -6.39884855E-03  3.81192516E-03  2.31687251E-02
 -1.79753100E-02 -8.53720703E-03 -1.33307895E-02 -3.63819783E-02 -5.50422854E-01
  1.27642250E+00 -2.83720780E-02 -7.63932326E-03  3.36428335E-02  8.09454353E-03
  1.77423933E-02 -1.58629871E-02 -6.45576705E-02  1.57081060E+00 -7.58965141E-02
  1.92976729E-02  1.00354150E-02  1.24500012E-01  8.88223939E-02  2.14793933E-02
 -4.91636513E-01  1.29636225E+00 -2.51865387E+00 -9.47995140E-03  4.71601878E-03
  1.54576224E-02  6.50089869E-03 -2.62163629E-03  5.73834329E-03 -7.31256225E-02
  1.18434571E-03  1.44471409E-01  6.92007639E-02 -1.48276000E-03 -4.37063437E-03
 -7.42266558E-04 -9.20710845E-03  2.36217368E-04 -2.44819264E-03 -6.21466905E-04
  3.90274938E-03  2.01268604E-03  2.08378758E-01 -1.63483177E+00  1.02121474E+01
 -9.66935060E-02 -1.29048462E-01  5.82384760E-02  6.75168781E-03 -1.01239787E-02
  3.18271991E-01  5.64140281E+00  2.35945112E+00 -1.30251484E+00  2.64653168E-04
 -2.35997927E-03  8.06788576E-03  7.83745228E-04  1.06084436E-03  7.21838353E-02
 -1.38474624E-02 -2.17025616E-02  1.48539837E-01 -1.65717978E-01 -4.15064267E-03
 -7.79792492E-03 -6.14653832E-03 -6.62413402E-03  9.07771466E-03 -7.42882632E-03
 -5.17616693E-03 -3.78051454E-03 -2.16812141E-03 -2.26959667E-01  1.85057554E+00
 -1.14625921E+00  1.32951688E-01  5.28504794E-02 -9.76349981E-02  1.56557844E-02
  3.23420493E-01 -2.61636482E-01 -1.02662383E+00  2.88671282E+00  1.09404360E+00
 -9.83117986E-03 -3.70625774E-03  5.01763652E-03  4.00981968E-03 -6.02828529E-04
  6.01928961E-03 -1.47770334E-01 -1.16204425E-01  3.40338443E-02  1.48301100E-03
  4.79206827E-03  4.74943122E-03  1.36527124E-02  1.70210134E-02 -4.72202977E-03
 -1.26322576E-02  2.34523297E-03 -9.41642559E-03 -1.54509894E-02 -1.32383630E-01
  1.42478254E+00 -6.77971678E+00  1.19838466E-01  8.92961273E-02 -6.95468618E-02
  1.13865781E-02 -9.52343335E-02 -4.67248603E-02 -1.81257915E+00 -4.72463917E+00
  6.26300626E+00  1.09953851E-02  4.57394372E-03 -5.41428226E-03  1.11799263E-04
 -1.00990400E-02 -9.86768818E-02  5.99398089E-02 -4.90985444E-02 -1.81890392E-01
  2.40300500E-01 -9.13564607E-03  3.33262796E-03  1.95331935E-03  3.15230650E-03
 -1.93324552E-03  8.13808874E-03  1.23201459E-02 -8.77532575E-03 -1.99797911E-02
  2.58789777E-02  1.70262476E-01  2.49114910E+00 -7.02830141E-02 -1.69829680E-03
 -2.34311819E-04  6.86452875E-02  1.00045784E-01  2.35808553E-02  3.11395912E+00
 -8.95010037E-01  2.18058841E+00  1.02453838E-02 -1.69383874E-04 -1.55587486E-03
  4.95329372E-03  8.04640946E-03 -6.22041266E-02  3.06538347E-02  5.78005166E-03
 -1.63870840E-01 -1.14442285E-01  9.21364840E-03 -8.38977979E-03  1.89514890E-03
 -5.33230480E-03 -1.08686338E-02 -4.08506236E-03 -1.70814964E-03  1.55500537E-02
  3.44006344E-02 -8.64281987E-02 -3.55595373E-01  2.20817324E+00  3.39357252E-02
 -5.47274085E-02 -4.53408115E-02  3.88975135E-01  1.01052019E-01  9.36670421E-02
 -5.12772573E-01  1.40970045E+00  3.35195801E+00 -3.71421947E-03 -4.77154153E-03
 -8.23016479E-04 -6.98933428E-03  2.08545706E-03 -1.30986183E-01  1.45532267E-01
  1.04235451E-02 -7.34039723E-02  1.42730747E-01 -5.60070477E-05  1.37335821E-03
 -6.79822405E-03 -4.35823356E-04  3.63543437E-03 -1.21910007E-02  3.54346896E-03
  5.84851264E-03  2.31263089E-01  1.52021035E-01  7.19513722E-03  1.96779752E-02
 -2.27317122E-02  3.88356937E-03 -2.04042239E-01 -3.76570934E+00  7.81267545E-04
 -3.76380896E-03 -2.09919585E-04 -4.07093431E-02 -7.13034599E-01  5.79280418E-01
  1.50824269E-02  4.57763585E-02 -3.11193723E-02 -1.77362461E-02  1.03686725E-02
  5.39435007E-01  1.03958030E-02  5.05808883E-03 -1.75522233E-02  1.42929852E-02
  3.43268015E-01  8.40917243E-01  1.27497260E-02 -1.34446963E-02  2.17107095E-02
 -3.78771045E-02 -8.31381302E-01 -1.63266296E+00  2.23529286E-02 -3.61818614E-02
  1.42756456E-02  1.27654211E-02  3.77684731E-01  1.35082423E+00  1.29855133E-02
  1.41718598E-02  1.61408019E-02  2.87584283E-02  1.07585554E-01 -1.24025406E+00
 -7.98758086E-04 -3.70523824E-03 -4.88880161E-03 -1.84281882E-02 -1.23660381E-01
 -1.71044889E+00  2.77198273E-03 -3.98070303E-03 -9.03312440E-03 -9.95072451E-03
 -1.98079180E-02  2.26686582E-02  5.73523988E-01 -5.75158453E+00 -4.10686684E-02
  5.54246597E-02 -2.31334216E-02 -2.19843111E-01 -1.35352818E-01  2.28649034E-02
  1.57526344E+00 -4.15158591E+00  8.41497751E-01  7.54291548E-03 -2.07509124E-03
 -2.26583427E-03  5.43689079E-03  8.07945625E-04  2.48645507E-02 -3.44234326E-03
  1.47748581E-01  1.76387959E-01 -4.66012636E-02 -7.36501411E-03 -5.44141074E-04
 -4.16699863E-03 -1.59904165E-02  5.42487022E-03  3.44342644E-03  9.30148062E-03
  3.07157687E-03  2.17206902E-01  1.09950197E+00  3.55761708E-03 -9.86686821E-03
  9.49563861E-04 -4.78935578E-05  1.55521685E-03 -8.56849291E-02  4.09154567E-01
 -3.56486195E+00  4.20099796E-02 -7.88245129E-02 -3.67069224E-03 -1.53436735E-01
 -2.07241302E-01 -9.15154213E-03 -2.58774582E-01  1.11393023E-01  2.99441397E-01
 -1.92102885E-03  1.84465386E-02 -1.11723311E-02  1.43303434E-03  1.04672516E-02
  1.23700990E-02  1.36408662E-01 -2.33706685E-02 -2.85601781E-02 -9.70212234E-02
  8.10775455E-03  5.28833996E-03  6.97817440E-03  3.58175378E-03  3.82717064E-03
  6.07136585E-03  1.56609571E-02  1.99953076E-02  4.10628948E-02 -1.73302339E-02
 -3.10374882E-01 -5.20510646E+00 -9.00574142E-02 -9.79384802E-02  1.42627865E-02
  4.08273702E-01 -5.01778993E-01  6.41097260E-01  2.78522102E-01  1.32082236E+00
  6.50028753E-01  2.43005027E-03  4.51857774E-03 -8.46952750E-03  7.40757008E-03
  5.31151113E-04 -1.39751900E-01  3.12014319E-01  5.48791979E-02  3.07014797E-01
 -1.58103305E-01 -1.91110130E-02 -5.64507497E-03 -1.63255208E-02 -1.07964565E-03
 -9.02621099E-03  1.59751424E-02 -5.03340867E-03 -4.78544769E-04  4.36687676E-03
 -1.01277507E-01  9.67159297E-01 -8.36865388E+00  1.79082188E-02 -7.63146033E-02
 -1.03167735E-02  2.17537059E-03 -3.18417372E-01 -6.99143226E-02  1.88704332E+00
  5.74388663E-01 -2.51273565E+00 -2.77795229E-03  1.88770833E-03 -1.19939421E-02
  8.44908434E-03  5.15039233E-03 -3.24089005E-02  4.79032391E-02  1.13973718E-02
  4.26562251E-02 -6.56814570E-04  1.65565030E-04 -3.14608307E-03 -2.72245442E-03
 -5.14009915E-03 -3.19393659E-03 -1.42667160E-03  2.18699201E-03  1.39791858E-03
 -3.45677356E-03  2.84822658E-01 -3.12137290E+00  1.33072292E+01 -2.17394146E-02
  1.12395048E-01 -1.11078448E-01  5.23833748E-01 -7.13440750E-02  4.18736299E-01
  1.00577075E+00 -2.62541496E+00 -1.93640092E+00  6.66686564E-03  7.08521421E-04
  9.75956650E-03 -1.28110780E-02  3.85883604E-03 -1.03388302E-01 -3.18970390E-01
  7.76360412E-02 -9.81222457E-02  1.45422530E-01 -7.47636410E-03  1.61362648E-02
 -3.67262793E-03  5.65399673E-03 -8.50869405E-03 -3.27543431E-03 -4.24643053E-03
  4.44399366E-03  1.49315133E-02 -1.09185841E-01  1.17365360E+00 -2.86329206E+00
 -2.25898663E-04  3.27019204E-02 -2.22058782E-02 -1.41477979E-01  9.15830658E-02
  2.67625685E-02  4.05745460E-01 -6.92886034E-01 -9.24342724E-01 -3.10772656E-05
 -9.60085932E-03  7.61674066E-03 -6.99010071E-03 -2.00090682E-02  1.10656399E-01
  1.01315109E-02 -5.45642557E-02  7.13939087E-02  4.62699428E-02  7.35781608E-05
  5.81871511E-03 -5.91757661E-03  4.90229198E-03  5.30266697E-03  6.05927218E-03
 -9.82941922E-05 -1.69777240E-03 -1.22771837E-02  2.26082062E-01 -1.72793680E+00
  7.20041480E+00  9.96697053E-03 -5.70826428E-02  1.47104771E-02 -3.69007514E-01
 -2.54296205E-02 -1.68917935E-01  2.26513188E+00  1.00337002E+00  4.27140817E-01
 -4.47998472E-03 -8.65276691E-03  7.86259642E-03 -5.06455845E-03 -1.52892488E-03
  8.42450710E-02 -3.87357052E-02  2.05894177E-01 -5.58037366E-02  5.90651950E-02
 -6.42140702E-03 -7.77027843E-04  1.84235447E-03 -2.04691345E-03  1.00295999E-02
  3.02313411E-03  8.21404689E-03  4.17858607E-03 -4.18337160E-02  9.16037457E-01
 -2.82373881E-02 -1.05728529E-02  1.75512267E-02  4.70980708E-02  1.09800210E+00
 -3.70707086E-01 -8.18511294E-03 -5.45146538E-02  3.57203244E-02  3.23521574E-02
  4.11804314E-01 -2.58142922E-01  6.91906942E-03 -8.95646042E-03  7.87294874E-03
  2.68751103E-02  5.06993049E-01  1.27225935E+00 -1.26154854E-02  1.97855848E-03
  8.55250743E-03  8.49249502E-03  1.96183169E-01  1.75889077E-02 -1.55089324E-02
  3.89957197E-03 -5.52310936E-03  5.69186994E-02  7.76189060E-01  6.11837522E-02
 -2.18900239E-02  1.12807483E-02 -2.58322965E-02 -2.69058998E-02 -5.36541839E-01
 -1.61958813E-01  2.51651950E-03 -1.52613293E-02 -2.29493490E-02 -4.34553262E-03
 -2.16387875E-01  1.53672270E-01 -3.87343616E-03  2.14430225E-02 -7.83846534E-03
 -2.93013660E-03 -4.84607730E-01 -1.16025278E+00  1.11534847E-02 -5.79196068E-03
  1.19118824E-02 -7.87288999E-03 -2.08940815E-02  1.38916161E-01 -8.05433277E-01
 -2.48279664E+00 -2.94497864E-02  5.95633497E-02 -2.91167522E-02 -9.03778387E-02
 -2.23287219E-02  1.72859604E-01  3.53166846E+00 -2.06695798E+00 -9.86905869E-01
 -3.44675981E-03 -5.77760903E-03  7.43129679E-03  7.01137175E-03 -4.00474479E-03
  5.29363457E-03 -1.75879717E-02  1.99915858E-02 -4.94554444E-02 -7.67904186E-02
 -7.97773330E-04  9.03691685E-03  4.03907398E-03 -5.81519963E-04 -4.44586792E-03
  3.10445276E-03 -6.13698436E-03  2.10892078E-02  5.13596743E-01  2.38680475E+00
  1.23043146E-02  1.62639353E-02 -2.06751644E-02  7.12824461E-03  1.08333898E-02
  1.37501990E-01 -1.80657487E+00  1.00149771E+01 -9.21173444E-03 -2.92625836E-02
  9.84564174E-02 -1.06808728E-01 -1.64671711E-01  4.68659587E-02  2.55562082E+00
  3.32934605E+00 -4.86377416E-01  1.34935694E-02 -1.20207966E-02 -6.84282092E-03
 -6.12405857E-03 -2.04498969E-03 -3.68616000E-02 -2.88915432E-02 -8.88963603E-02
 -1.02642246E-02  5.20678094E-02 -3.11889892E-03 -4.83063745E-03  3.11186949E-04
 -3.92605826E-04 -1.22385706E-03  1.31282949E-03  1.12472571E-03  9.37944394E-03
  2.28377853E-02 -2.45209859E-02  3.34733500E-01  1.28637396E-01 -1.28627907E-01
 -9.40429557E-02  7.80692927E-02 -2.45729500E-01 -4.25256345E-01  3.87575916E-01
  3.35421200E-01  1.94284545E+00 -1.52229348E+00 -4.15084660E-03  3.62628588E-03
 -4.40497457E-03 -5.70329809E-03 -7.92598306E-03 -3.63923918E-02  5.26348912E-02
  8.95387997E-02  1.65641170E-01 -4.58716016E-02 -3.30034046E-03 -4.37903516E-03
 -1.75172011E-02 -1.06301998E-02  4.05334293E-03  6.34784624E-03  2.88504018E-05
  1.29341928E-02  2.63050844E-02 -1.20062829E-02 -7.26398701E-01  7.57985523E+00
  1.18339354E-01 -1.07525740E-01  1.83864661E-02  1.02917633E-01 -2.39368632E-01
  3.26857713E-01 -3.02582627E+00 -6.13658722E-02  1.63269851E+00  3.27806499E-03
 -6.96183295E-03  5.93106149E-03 -2.19824622E-03 -6.33324362E-03 -1.64828368E-01
 -6.07735999E-02  1.20584188E-01  1.89521044E-01 -1.92304793E-01 -1.90761432E-02
  6.84941901E-03 -9.77198763E-03  4.42644197E-03 -8.23077491E-03 -2.03046376E-03
 -1.01724689E-03 -1.06061366E-02 -2.25621151E-02  3.00112415E-02  1.88564825E-01
 -5.34723213E+00  1.36551590E-01  1.07155830E-01 -1.92262428E-01  1.64522542E-02
  2.96147027E-02  1.34391822E-01 -2.59798966E+00  4.10346311E-02  2.05523165E+00
  1.79979220E-03 -2.78346812E-03  9.01541771E-04  6.81858462E-03  9.59494586E-03
 -1.22076119E-01  7.37977583E-02 -1.59660891E-01 -1.64539401E-01  1.84379144E-01
 -1.08313556E-02 -6.73435665E-03  6.71256310E-03 -1.17910294E-03 -1.42014808E-03
  2.66123144E-03  3.29592259E-03 -1.22458232E-03 -5.30406849E-03  1.05188711E-01
 -6.81358487E-01 -5.20068419E+00 -6.65151240E-02  1.37926750E-02  4.31556974E-02
 -6.02656701E-02  4.69451761E-02 -1.04402705E-03  1.43117143E+00  4.60610471E-01
 -1.73234493E+00 -5.03729104E-03  8.39875161E-03 -2.00904149E-03  3.98604403E-03
 -4.15150353E-03 -4.46266696E-02  1.29521615E-01  3.21182137E-02  1.42959386E-01
  1.31323906E-01  1.15789325E-03  9.29607331E-03 -7.52449485E-03  1.59314004E-03
  9.21959233E-03  3.88727361E-03  3.02188881E-03 -3.37356376E-03 -4.96542981E-03
 -9.47080729E-02  9.35362791E-01 -4.68219073E+00 -2.05330495E-02 -1.66396427E-02
 -1.33568944E-01 -2.21593364E-02  6.02575811E-03 -4.62568129E-01 -1.55989227E+00
  4.06390927E-01 -1.87257055E-01 -2.18336346E-03  3.55607755E-03  3.05856494E-03
  4.81888029E-03  5.93009758E-03  1.29126375E-01  5.20554094E-02  5.77736711E-02
  3.12610271E-02 -1.26182881E-02 -1.66771902E-02 -6.50684771E-03  5.86039155E-03
 -7.65246934E-03 -8.09825802E-04  3.33765164E-04  3.43061551E-03 -3.34723877E-03
 -6.45647830E-02  8.40526186E-01  1.32398905E-02 -5.80036811E-03  2.51263534E-02
  4.61964860E-02  8.94173753E-01 -2.14664156E+00 -1.95027395E-02 -3.01082985E-02
  3.64449739E-02  1.61321572E-02  4.43939274E-01 -3.57255542E-02 -1.48044325E-03
 -2.77517109E-02  1.91103474E-02 -2.28458019E-02 -6.67663568E-01  4.18072639E-01
  2.35200557E-02 -1.57564617E-02  1.60138553E-02 -1.69243393E-02 -6.79228141E-02
 -4.57414880E-01 -3.11315554E-02  2.61503011E-03  1.02233204E-02  1.28460705E-02
  4.63441168E-01  2.04285766E-01 -8.76394772E-03  3.96186482E-02  2.16899614E-03
 -3.83008543E-02 -6.41688516E-01  8.67931664E-01 -1.00335845E-02 -1.51775487E-02
 -3.88566131E-02  1.28639069E-02  3.64460841E-01 -1.24835230E-01  5.73697547E-03
 -8.78918964E-03 -1.40408853E-02  2.36695644E-02  4.52293745E-01  1.36752450E+00
 -1.24648884E-02  2.04754525E-02 -7.41438640E-03 -7.70042443E-03 -2.14144092E-02
  1.57285212E-01 -8.79575272E-01 -1.49045466E+00  4.55355671E-02  1.25124993E-01
  1.74014572E-02 -1.60053020E-02 -9.40371434E-03  2.33046077E-01 -2.89743553E+00
  5.81898981E-01  1.95422497E-02 -3.28647932E-03  1.10237323E-02  7.14246054E-03
  5.19011667E-03 -5.79350805E-03  9.58535144E-02  6.56121398E-02  1.78398166E-01
  7.00580334E-02  8.75031056E-03 -9.71045455E-03 -9.97190083E-03 -2.88942895E-03
  1.34715358E-03  4.47563877E-03  8.34158699E-03  1.45985232E-02 -3.19354645E-02
 -6.43343054E-01 -8.76680091E-01 -1.72309715E-02  1.67963014E-02  4.22849097E-03
 -3.54502030E-03 -6.76532104E-03  7.02070977E-03  2.89330856E-01 -6.29244896E+00
 -3.91910776E-02  3.51331175E-02 -4.83709439E-02  1.93959951E-03 -1.64627942E-01
 -5.83560359E-02  1.51576120E+00 -2.00815597E+00 -1.09885952E+00 -2.03765174E-03
 -4.67262008E-03  8.09890119E-04 -1.26499298E-02  3.68614814E-03  1.47055221E-01
 -3.09167053E-02 -3.14564149E-02  1.55712942E-01  3.38809052E-02  4.96703222E-03
 -2.83645337E-03  3.07601450E-03 -4.02891033E-03 -7.00336339E-03  7.60354490E-04
  4.06370382E-03 -1.58131504E-02 -4.00122581E-02  2.47254504E-01 -1.49424884E+00
 -1.41286606E+01  8.13734863E-02 -5.02609099E-02  1.33582076E-01 -5.18258217E-01
  4.22635860E-01 -3.36803970E-02 -4.42102820E+00  3.71275081E+00 -5.79689049E+00
 -7.19650608E-03 -2.58894022E-02  4.24836852E-03 -5.96148907E-03 -1.21912371E-03
 -2.95662488E-02 -3.44899150E-01  1.60871022E-01  1.45098731E-02  2.03342094E-01
  8.73585876E-03 -4.50254250E-03 -2.69384175E-04 -7.96251392E-03  1.64299152E-02
  4.38915873E-03  7.67387868E-03  7.52129223E-04  4.21422982E-03 -1.33603104E-01
  9.12203066E-01 -1.14493880E+01  1.11481241E-01  2.69748396E-02 -8.81512464E-02
  1.08849135E-01  1.15211916E-01 -1.92890999E-01  2.62083169E+00 -3.71038813E-01
  1.06314458E+00 -7.18942847E-04 -2.07745722E-03 -5.69845464E-03  2.49621621E-03
 -9.33392365E-04 -1.13837961E-01 -7.84404019E-02  3.29009325E-02  4.05019803E-02
 -1.07337467E-01 -6.65511011E-03 -4.39974556E-04  4.78437475E-03  1.40834165E-02
 -1.01397802E-02 -3.52692265E-03  7.45902317E-03  2.90368059E-02  5.26836450E-02
  2.15388175E-01 -3.55238456E+00  3.07656887E+01  1.90534564E-01 -1.70374708E-01
  6.80463968E-02 -3.97742971E-01  2.20821871E-01 -1.15885538E-01 -4.83395190E+00
 -1.96422747E+00 -6.57130676E+00  1.83637918E-02  1.23509373E-02 -8.42127220E-03
  2.18647441E-03 -5.70522598E-03  6.43897956E-02  4.60066792E-01 -8.98885804E-02
  1.92503766E-01 -8.31116691E-02  4.25271075E-03 -1.51186831E-02  6.16065506E-03
 -4.95722537E-03 -3.06078477E-03 -1.68687441E-02  1.59785032E-03  2.60162737E-03
  3.99542278E-03  8.24591730E-02 -4.39044958E-01  1.88972971E+00  4.26454577E-02
 -5.44179956E-02  9.93556793E-02  3.60206578E-01 -3.00164719E-01  1.15297705E-01
  3.70099757E-01  1.46657236E+00 -7.43286901E-01  3.70004028E-03 -2.00788658E-03
  2.16625313E-03  8.79496642E-04 -9.01946177E-03 -1.50023672E-01  1.42859168E-01
 -4.99190836E-02  3.68831744E-02 -8.93550005E-02  1.03554927E-02  3.30911142E-03
 -3.90764894E-03  1.38062752E-03 -2.86039700E-03 -7.84891030E-03 -1.27150616E-04
  2.99927655E-03  9.11059859E-03 -1.28115855E-01  6.90847541E-01  1.66960628E+00
 -1.05492282E-01  1.48628341E-02 -5.04806052E-02 -1.71800016E-01 -6.61613558E-04
 -9.28805725E-02  8.24818561E-01 -2.08870937E+00  2.68181198E+00  5.07951187E-03
  9.36201937E-03  3.90524208E-03  4.76729414E-03  2.40825170E-03 -5.78877981E-02
 -4.56706325E-02  6.83836482E-02  1.50177952E-01 -2.60121424E-02 -9.48204174E-03
 -7.90710097E-03 -7.29392468E-04  1.16315506E-02  3.58855906E-03 -6.11077619E-03
 -6.00762597E-03  1.91517652E-02  3.19639166E-01  5.32929610E-03  1.05106676E-02
  8.24219174E-03 -5.62997530E-04 -2.36648478E-02 -2.31753404E-01 -1.98809330E+00
  1.73615864E-02  4.44892997E-03  1.88688514E-02 -2.20435690E-02 -4.00657001E-02
  2.10606324E+00 -1.47946726E-02  1.67368234E-02  9.73092237E-03 -7.37363317E-03
  7.70633123E-02  4.00253645E-01 -4.52452990E-03 -1.27006745E-02 -3.53454228E-03
  2.76656290E-02  4.78136532E-01 -8.74227060E-01  1.33648618E-03 -1.87440471E-02
  1.85478175E-02 -4.23384990E-03 -2.65646415E-01  4.32431652E-01  1.80644170E-02
 -1.02866078E-02  6.78289926E-03  9.98065670E-03  1.87497687E-01  1.43384154E+00
 -1.56238490E-02 -6.40084521E-04  4.75610852E-03 -1.32065226E-02 -4.73761108E-01
 -6.67077865E-02 -2.87934728E-02 -6.98859349E-03  1.91232945E-02 -6.93700289E-03
 -4.63905410E-02 -1.89193140E-03 -8.03171910E-03  4.65354185E-03 -1.21179758E-02
  3.74013504E-04 -3.29564861E-03  9.71023695E-02 -1.04422247E+00 -1.81098005E+00
 -6.76748346E-02 -9.03631580E-02 -4.74925920E-03 -1.95880815E-01 -1.61148268E-01
  1.29426812E-01  9.68653356E-02 -1.34249722E+00 -2.92151111E-01 -1.22132578E-02
  1.41478988E-03  4.05911796E-03  2.99546469E-03  2.56472370E-03 -4.46110539E-02
  3.40990893E-02 -3.85439594E-02 -1.22148639E-01  1.62407112E-01  2.76208316E-03
 -2.48664329E-03  1.87515274E-03  1.13752667E-03 -2.29137755E-03 -1.36801958E-02
 -3.41234048E-03 -2.45488790E-02 -2.26442302E-01  4.86048778E-01 -6.36612831E-03
  1.07007316E-02 -1.78501840E-02  4.35898782E-03  3.55079728E-03  2.50045624E-01
 -2.69726525E+00  1.14297415E+01  3.30901242E-02  3.94704610E-02 -1.30416101E-02
  9.21678236E-02 -7.61018550E-02  2.41899548E-03  8.13683188E-01  7.48417926E+00
 -5.16152981E-01 -4.99286218E-03  2.85993780E-03 -9.90014801E-03 -7.34900216E-03
  2.13872871E-03  9.75212274E-02 -2.74287118E-02 -2.31728429E-02  9.14454753E-02
 -1.10201950E-01 -5.00882661E-03 -7.65655900E-03 -1.26321490E-02 -6.42216613E-03
  1.14682601E-03 -4.27075266E-03 -1.15582875E-02  1.64907448E-02  3.66550861E-02
 -1.81177766E-01  6.68885206E-01  1.75377827E+01 -1.22905242E-01  1.51167784E-01
 -8.10915194E-02  3.59051460E-01  1.96610566E-01  1.65422322E-01  2.99013338E+00
 -2.75475241E+00  2.54665107E+00 -1.25854504E-03  1.00768718E-02  4.96680864E-03
  6.24605812E-03 -1.54864431E-02 -8.68501533E-02  1.23171664E-01 -2.68792360E-01
  1.32993656E-01 -1.92022480E-01 -7.18668229E-03 -2.57885974E-03  1.03114280E-02
  1.43667910E-02 -1.86188757E-02 -2.17810181E-03 -1.68416556E-02 -1.17153589E-03
 -1.59638568E-03  1.61203138E-02  1.76746580E-01 -6.23286555E-01 -2.34870040E-02
 -5.32659357E-02  5.53966455E-02  4.21985813E-02 -9.82428058E-02 -1.89193542E-02
 -1.29237523E-01  1.90210431E+00 -3.99235672E+00 -1.33174123E-02  3.06557904E-03
 -4.48330115E-03  3.58954246E-03  7.21816596E-04 -2.10516095E-01  1.55878097E-01
 -3.19410452E-02 -9.93592602E-02 -1.75720132E-01  6.06562676E-03  2.94510125E-03
  3.50534023E-03 -1.04718147E-02  4.69625114E-04  1.39156951E-03  1.04313639E-02
 -1.79935389E-02 -4.01822247E-02  1.41342520E-01 -3.78843637E-01 -1.24698835E+01
 -1.52231648E-01  5.57923381E-03 -1.60454906E-02  3.88127185E-01  7.97813153E-02
  4.18851175E-01  7.12755110E+00 -2.61026034E+00  4.58668938E+00  2.36041443E-02
 -1.65633941E-02  2.70103150E-03  1.05857724E-04  2.12946873E-02 -2.44165124E-02
 -4.00224965E-01  9.00603005E-02 -1.64381075E-01 -5.30527930E-02 -2.49298168E-03
  1.07187626E-02 -4.36205966E-03  1.25894330E-02 -1.57084101E-03  7.95855463E-03
 -6.00044592E-03  1.08368311E-03  2.63714130E-03 -2.87275460E-02  2.60500923E-01
 -6.47881603E+00  8.28904643E-02 -5.79078728E-02 -1.69887358E-02  4.08360906E-01
 -1.77784472E-01  1.92531359E-03  2.27455691E+00 -3.18900230E+00  1.70146761E+00
  1.18472873E-02 -1.41592451E-03  3.28815281E-03  2.29606835E-03 -3.56828254E-03
 -2.13384885E-01  8.32912417E-02  1.05170096E-01  6.71840520E-02 -1.99972499E-01
  8.60825962E-03 -6.66899740E-04 -5.97505267E-04  1.88631965E-03 -6.23088136E-03
 -2.26714147E-02 -1.05104507E-02 -3.67470334E-03 -8.56360306E-03  4.58067050E-02
  6.23657684E-02 -1.11395159E+01  1.69774068E-02 -8.46974114E-03  7.72842239E-02
 -4.05680637E-02  1.88994787E-01  1.98926904E-01 -2.96867842E+00  3.33071247E-02
 -3.08586990E+00  7.01499304E-03 -6.30175926E-03 -4.98448988E-03  5.17033822E-03
 -6.31753092E-04 -1.56151673E-01 -1.06466089E-01 -3.64199713E-03 -5.04917500E-02
 -7.64550550E-02  1.01647673E-02 -3.82948025E-03  1.68685006E-03 -2.67515338E-03
 -1.18283185E-02 -6.49790402E-03 -7.13790532E-03  2.83901777E-02  7.69576108E-01
  2.22731265E+00  2.25162632E-02  4.91350550E-02  1.81402591E-02 -4.61039331E-02
 -8.57259954E-01  9.10560022E-02  3.23627487E-03  3.61320396E-02 -2.49535652E-02
  3.33854966E-03 -3.03166525E-02 -2.14410130E+00 -1.13128744E-02  3.23152978E-02
  1.67483595E-02  1.81413581E-02  3.85929745E-01  9.79581775E-01 -1.34590203E-03
[truncated: 3,024,380 more chars]
