# Supplementary material for: Hyperpyramidalized alkenes with bond orders near 1.5 as synthetic building blocks
Source: Nat Chem. 2026 Jan 21;18(5):913–22. doi: 10.1038/s41557-025-02055-9 (PMC12859755; doi:10.1038/s41557-025-02055-9)
Supplement: Supplementary file 2 — Output files for reported computations. [file 41557_2025_2055_MOESM2_ESM.zip › Computation data/ABO221-7/wb97xd-def2tzvp/abo221-9.out]

 Entering Gaussian System, Link 0=/u/local/apps/gaussian/16_sse4/g16
 Initial command:
 /u/local/apps/gaussian/16_sse4/l1.exe "/work/8215523.1.pod_smp.q/Gau-29648.inp" -scrdir="/work/8215523.1.pod_smp.q/"
 Entering Link 1 = /u/local/apps/gaussian/16_sse4/l1.exe PID=     29649.
  
 Copyright (c) 1988,1990,1992,1993,1995,1998,2003,2009,2016,
            Gaussian, Inc.  All Rights Reserved.
  
 This is part of the Gaussian(R) 16 program.  It is based on
 the Gaussian(R) 09 system (copyright 2009, Gaussian, Inc.),
 the Gaussian(R) 03 system (copyright 2003, Gaussian, Inc.),
 the Gaussian(R) 98 system (copyright 1998, Gaussian, Inc.),
 the Gaussian(R) 94 system (copyright 1995, Gaussian, Inc.),
 the Gaussian 92(TM) system (copyright 1992, Gaussian, Inc.),
 the Gaussian 90(TM) system (copyright 1990, Gaussian, Inc.),
 the Gaussian 88(TM) system (copyright 1988, Gaussian, Inc.),
 the Gaussian 86(TM) system (copyright 1986, Carnegie Mellon
 University), and the Gaussian 82(TM) system (copyright 1983,
 Carnegie Mellon University). Gaussian is a federally registered
 trademark of Gaussian, Inc.
  
 This software contains proprietary and confidential information,
 including trade secrets, belonging to Gaussian, Inc.
  
 This software is provided under written license and may be
 used, copied, transmitted, or stored only in accord with that
 written license.
  
 The following legend is applicable only to US Government
 contracts under FAR:
  
                    RESTRICTED RIGHTS LEGEND
  
 Use, reproduction and disclosure by the US Government is
 subject to restrictions as set forth in subparagraphs (a)
 and (c) of the Commercial Computer Software - Restricted
 Rights clause in FAR 52.227-19.
  
 Gaussian, Inc.
 340 Quinnipiac St., Bldg. 40, Wallingford CT 06492
  
  
 ---------------------------------------------------------------
 Warning -- This program may not be used in any manner that
 competes with the business of Gaussian, Inc. or will provide
 assistance to any competitor of Gaussian, Inc.  The licensee
 of this program is prohibited from giving any competitor of
 Gaussian, Inc. access to this program.  By using this program,
 the user acknowledges that Gaussian, Inc. is engaged in the
 business of creating and licensing software in the field of
 computational chemistry and represents and warrants to the
 licensee that it is not a competitor of Gaussian, Inc. and that
 it will not use this program in any manner prohibited above.
 ---------------------------------------------------------------
  

 Cite this work as:
 Gaussian 16, Revision A.03,
 M. J. Frisch, G. W. Trucks, H. B. Schlegel, G. E. Scuseria, 
 M. A. Robb, J. R. Cheeseman, G. Scalmani, V. Barone, 
 G. A. Petersson, H. Nakatsuji, X. Li, M. Caricato, A. V. Marenich, 
 J. Bloino, B. G. Janesko, R. Gomperts, B. Mennucci, H. P. Hratchian, 
 J. V. Ortiz, A. F. Izmaylov, J. L. Sonnenberg, D. Williams-Young, 
 F. Ding, F. Lipparini, F. Egidi, J. Goings, B. Peng, A. Petrone, 
 T. Henderson, D. Ranasinghe, V. G. Zakrzewski, J. Gao, N. Rega, 
 G. Zheng, W. Liang, M. Hada, M. Ehara, K. Toyota, R. Fukuda, 
 J. Hasegawa, M. Ishida, T. Nakajima, Y. Honda, O. Kitao, H. Nakai, 
 T. Vreven, K. Throssell, J. A. Montgomery, Jr., J. E. Peralta, 
 F. Ogliaro, M. J. Bearpark, J. J. Heyd, E. N. Brothers, K. N. Kudin, 
 V. N. Staroverov, T. A. Keith, R. Kobayashi, J. Normand, 
 K. Raghavachari, A. P. Rendell, J. C. Burant, S. S. Iyengar, 
 J. Tomasi, M. Cossi, J. M. Millam, M. Klene, C. Adamo, R. Cammi, 
 J. W. Ochterski, R. L. Martin, K. Morokuma, O. Farkas, 
 J. B. Foresman, and D. J. Fox, Gaussian, Inc., Wallingford CT, 2016.
 
 ******************************************
 Gaussian 16:  ES64L-G16RevA.03 25-Dec-2016
                 9-Apr-2025 
 ******************************************
 %nproc=8
 Will use up to    8 processors via shared memory.
 %mem=16GB
 %chk=abo221-9.chk
 --------------------------------------------------------
 # opt freq wb97xd geom=connectivity pop=nboread def2tzvp
 --------------------------------------------------------
 1/18=20,19=15,26=3,38=1,57=2/1,3;
 2/9=110,12=2,17=6,18=5,40=1/2;
 3/5=44,7=101,11=2,25=1,30=1,71=1,74=-58/1,2,3;
 4//1;
 5/5=2,38=5/2;
 6/7=2,8=2,9=2,10=2,28=1,40=2/1,7;
 7//1,2,3,16;
 1/18=20,19=15,26=3/3(2);
 2/9=110/2;
 99//99;
 2/9=110/2;
 3/5=44,7=101,11=2,25=1,30=1,71=1,74=-58/1,2,3;
 4/5=5,16=3,69=1/1;
 5/5=2,38=5/2;
 7//1,2,3,16;
 1/18=20,19=15,26=3/3(-5);
 2/9=110/2;
 6/7=2,8=2,9=2,10=2,19=2,28=1,40=2/1,7;
 99/9=1/99;
 -----
 M0001
 -----
 Symbolic Z-matrix:
 Charge =  0 Multiplicity = 1
 C                     0.44509  -0.13038  -0.94288 
 C                    -0.58662  -1.19143   0.8429 
 C                    -0.45152   1.19708   1.03102 
 C                     0.19643  -0.15588   1.19921 
 C                    -0.44716   1.11258  -0.56353 
 C                    -0.25645  -1.4941   -0.61945 
 H                     0.86992  -0.05099  -1.94684 
 H                    -1.60633  -1.28448   1.19933 
 H                    -1.46532   1.25635   1.42305 
 H                     0.13266   2.04028   1.3999 
 H                    -1.46668   1.01209  -0.93976 
 H                    -0.01262   2.0126   -1.00156 
 H                    -1.18785  -1.66544  -1.16344 
 H                     0.41153  -2.333    -0.83802 
 H                     1.99355   0.78762   0.34747 
 C                     1.3939   -0.11831   0.25347 
 H                     2.03749  -0.9946    0.31913 
 

 GradGradGradGradGradGradGradGradGradGradGradGradGradGradGradGradGradGrad
 Berny optimization.
 Initialization pass.
                           ----------------------------
                           !    Initial Parameters    !
                           ! (Angstroms and Degrees)  !
 --------------------------                            --------------------------
 ! Name  Definition              Value          Derivative Info.                !
 --------------------------------------------------------------------------------
 ! R1    R(1,5)                  1.5764         estimate D2E/DX2                !
 ! R2    R(1,6)                  1.5673         estimate D2E/DX2                !
 ! R3    R(1,7)                  1.093          estimate D2E/DX2                !
 ! R4    R(1,16)                 1.527          estimate D2E/DX2                !
 ! R5    R(2,4)                  1.3463         estimate D2E/DX2                !
 ! R6    R(2,6)                  1.5294         estimate D2E/DX2                !
 ! R7    R(2,8)                  1.0842         estimate D2E/DX2                !
 ! R8    R(3,4)                  1.5095         estimate D2E/DX2                !
 ! R9    R(3,5)                  1.5968         estimate D2E/DX2                !
 ! R10   R(3,9)                  1.0886         estimate D2E/DX2                !
 ! R11   R(3,10)                 1.0901         estimate D2E/DX2                !
 ! R12   R(4,16)                 1.5264         estimate D2E/DX2                !
 ! R13   R(5,11)                 1.0914         estimate D2E/DX2                !
 ! R14   R(5,12)                 1.0912         estimate D2E/DX2                !
 ! R15   R(6,13)                 1.0921         estimate D2E/DX2                !
 ! R16   R(6,14)                 1.0944         estimate D2E/DX2                !
 ! R17   R(15,16)                1.0905         estimate D2E/DX2                !
 ! R18   R(16,17)                1.0892         estimate D2E/DX2                !
 ! A1    A(5,1,6)              112.5229         estimate D2E/DX2                !
 ! A2    A(5,1,7)              112.5668         estimate D2E/DX2                !
 ! A3    A(5,1,16)              99.0284         estimate D2E/DX2                !
 ! A4    A(6,1,7)              115.2588         estimate D2E/DX2                !
 ! A5    A(6,1,16)              97.0843         estimate D2E/DX2                !
 ! A6    A(7,1,16)             118.5257         estimate D2E/DX2                !
 ! A7    A(4,2,6)              106.2433         estimate D2E/DX2                !
 ! A8    A(4,2,8)              121.7384         estimate D2E/DX2                !
 ! A9    A(6,2,8)              120.0256         estimate D2E/DX2                !
 ! A10   A(4,3,5)               93.5925         estimate D2E/DX2                !
 ! A11   A(4,3,9)              114.1069         estimate D2E/DX2                !
 ! A12   A(4,3,10)             115.1851         estimate D2E/DX2                !
 ! A13   A(5,3,9)              111.411          estimate D2E/DX2                !
 ! A14   A(5,3,10)             112.1716         estimate D2E/DX2                !
 ! A15   A(9,3,10)             109.5788         estimate D2E/DX2                !
 ! A16   A(2,4,3)              114.221          estimate D2E/DX2                !
 ! A17   A(2,4,16)             108.1348         estimate D2E/DX2                !
 ! A18   A(3,4,16)             104.2209         estimate D2E/DX2                !
 ! A19   A(1,5,3)              106.4743         estimate D2E/DX2                !
 ! A20   A(1,5,11)             111.9123         estimate D2E/DX2                !
 ! A21   A(1,5,12)             109.1685         estimate D2E/DX2                !
 ! A22   A(3,5,11)             110.2776         estimate D2E/DX2                !
 ! A23   A(3,5,12)             110.9958         estimate D2E/DX2                !
 ! A24   A(11,5,12)            108.033          estimate D2E/DX2                !
 ! A25   A(1,6,2)               96.993          estimate D2E/DX2                !
 ! A26   A(1,6,13)             114.5476         estimate D2E/DX2                !
 ! A27   A(1,6,14)             110.6432         estimate D2E/DX2                !
 ! A28   A(2,6,13)             108.856          estimate D2E/DX2                !
 ! A29   A(2,6,14)             118.3214         estimate D2E/DX2                !
 ! A30   A(13,6,14)            107.5049         estimate D2E/DX2                !
 ! A31   A(1,16,4)              89.8726         estimate D2E/DX2                !
 ! A32   A(1,16,15)            114.5691         estimate D2E/DX2                !
 ! A33   A(1,16,17)            114.0802         estimate D2E/DX2                !
 ! A34   A(4,16,15)            113.4813         estimate D2E/DX2                !
 ! A35   A(4,16,17)            113.979          estimate D2E/DX2                !
 ! A36   A(15,16,17)           109.7703         estimate D2E/DX2                !
 ! D1    D(6,1,5,3)             72.2619         estimate D2E/DX2                !
 ! D2    D(6,1,5,11)           -48.3022         estimate D2E/DX2                !
 ! D3    D(6,1,5,12)          -167.8458         estimate D2E/DX2                !
 ! D4    D(7,1,5,3)           -155.4717         estimate D2E/DX2                !
 ! D5    D(7,1,5,11)            83.9642         estimate D2E/DX2                !
 ! D6    D(7,1,5,12)           -35.5794         estimate D2E/DX2                !
 ! D7    D(16,1,5,3)           -29.3381         estimate D2E/DX2                !
 ! D8    D(16,1,5,11)         -149.9022         estimate D2E/DX2                !
 ! D9    D(16,1,5,12)           90.5542         estimate D2E/DX2                !
 ! D10   D(5,1,6,2)            -52.7502         estimate D2E/DX2                !
 ! D11   D(5,1,6,13)            61.7056         estimate D2E/DX2                !
 ! D12   D(5,1,6,14)          -176.5972         estimate D2E/DX2                !
 ! D13   D(7,1,6,2)            176.3284         estimate D2E/DX2                !
 ! D14   D(7,1,6,13)           -69.2159         estimate D2E/DX2                !
 ! D15   D(7,1,6,14)            52.4814         estimate D2E/DX2                !
 ! D16   D(16,1,6,2)            50.119          estimate D2E/DX2                !
 ! D17   D(16,1,6,13)          164.5747         estimate D2E/DX2                !
 ! D18   D(16,1,6,14)          -73.728          estimate D2E/DX2                !
 ! D19   D(5,1,16,4)            54.5074         estimate D2E/DX2                !
 ! D20   D(5,1,16,15)          -61.4117         estimate D2E/DX2                !
 ! D21   D(5,1,16,17)          170.8762         estimate D2E/DX2                !
 ! D22   D(6,1,16,4)           -59.7344         estimate D2E/DX2                !
 ! D23   D(6,1,16,15)         -175.6535         estimate D2E/DX2                !
 ! D24   D(6,1,16,17)           56.6344         estimate D2E/DX2                !
 ! D25   D(7,1,16,4)           176.4202         estimate D2E/DX2                !
 ! D26   D(7,1,16,15)           60.5011         estimate D2E/DX2                !
 ! D27   D(7,1,16,17)          -67.2109         estimate D2E/DX2                !
 ! D28   D(6,2,4,3)             93.1917         estimate D2E/DX2                !
 ! D29   D(6,2,4,16)           -22.3263         estimate D2E/DX2                !
 ! D30   D(8,2,4,3)            -49.2792         estimate D2E/DX2                !
 ! D31   D(8,2,4,16)          -164.7971         estimate D2E/DX2                !
 ! D32   D(4,2,6,1)            -17.4567         estimate D2E/DX2                !
 ! D33   D(4,2,6,13)          -136.4161         estimate D2E/DX2                !
 ! D34   D(4,2,6,14)           100.5512         estimate D2E/DX2                !
 ! D35   D(8,2,6,1)            125.7901         estimate D2E/DX2                !
 ! D36   D(8,2,6,13)             6.8307         estimate D2E/DX2                !
 ! D37   D(8,2,6,14)          -116.2021         estimate D2E/DX2                !
 ! D38   D(5,3,4,2)            -68.8021         estimate D2E/DX2                !
 ! D39   D(5,3,4,16)            48.979          estimate D2E/DX2                !
 ! D40   D(9,3,4,2)             46.5904         estimate D2E/DX2                !
 ! D41   D(9,3,4,16)           164.3715         estimate D2E/DX2                !
 ! D42   D(10,3,4,2)           174.6228         estimate D2E/DX2                !
 ! D43   D(10,3,4,16)          -67.5961         estimate D2E/DX2                !
 ! D44   D(4,3,5,1)            -10.6324         estimate D2E/DX2                !
 ! D45   D(4,3,5,11)           110.9777         estimate D2E/DX2                !
 ! D46   D(4,3,5,12)          -129.334          estimate D2E/DX2                !
 ! D47   D(9,3,5,1)           -128.2909         estimate D2E/DX2                !
 ! D48   D(9,3,5,11)            -6.6808         estimate D2E/DX2                !
 ! D49   D(9,3,5,12)           113.0076         estimate D2E/DX2                !
 ! D50   D(10,3,5,1)           108.4464         estimate D2E/DX2                !
 ! D51   D(10,3,5,11)         -129.9435         estimate D2E/DX2                !
 ! D52   D(10,3,5,12)          -10.2552         estimate D2E/DX2                !
 ! D53   D(2,4,16,1)            52.831          estimate D2E/DX2                !
 ! D54   D(2,4,16,15)          169.7265         estimate D2E/DX2                !
 ! D55   D(2,4,16,17)          -63.6287         estimate D2E/DX2                !
 ! D56   D(3,4,16,1)           -69.0633         estimate D2E/DX2                !
 ! D57   D(3,4,16,15)           47.8323         estimate D2E/DX2                !
 ! D58   D(3,4,16,17)          174.4771         estimate D2E/DX2                !
 --------------------------------------------------------------------------------
 Trust Radius=3.00D-01 FncErr=1.00D-07 GrdErr=1.00D-06 EigMax=2.50D+02 EigMin=1.00D-04
 Number of steps in this run=    102 maximum allowed number of steps=    102.
 GradGradGradGradGradGradGradGradGradGradGradGradGradGradGradGradGradGrad

                          Input orientation:                          
 ---------------------------------------------------------------------
 Center     Atomic      Atomic             Coordinates (Angstroms)
 Number     Number       Type             X           Y           Z
 ---------------------------------------------------------------------
      1          6           0        0.445089   -0.130377   -0.942880
      2          6           0       -0.586620   -1.191432    0.842896
      3          6           0       -0.451524    1.197078    1.031022
      4          6           0        0.196434   -0.155876    1.199211
      5          6           0       -0.447157    1.112579   -0.563526
      6          6           0       -0.256453   -1.494096   -0.619455
      7          1           0        0.869916   -0.050988   -1.946838
      8          1           0       -1.606331   -1.284481    1.199327
      9          1           0       -1.465321    1.256348    1.423053
     10          1           0        0.132658    2.040277    1.399904
     11          1           0       -1.466680    1.012085   -0.939757
     12          1           0       -0.012621    2.012603   -1.001560
     13          1           0       -1.187847   -1.665439   -1.163435
     14          1           0        0.411526   -2.332998   -0.838024
     15          1           0        1.993547    0.787623    0.347465
     16          6           0        1.393899   -0.118308    0.253471
     17          1           0        2.037486   -0.994598    0.319127
 ---------------------------------------------------------------------
                    Distance matrix (angstroms):
                    1          2          3          4          5
     1  C    0.000000
     2  C    2.319322   0.000000
     3  C    2.542113   2.399712   0.000000
     4  C    2.156625   1.346295   1.509510   0.000000
     5  C    1.576374   2.702950   1.596791   2.265045   0.000000
     6  C    1.567321   1.529407   3.162996   2.302929   2.614241
     7  H    1.093029   3.347346   3.488770   3.219038   2.236543
     8  H    3.182661   1.084210   2.742269   2.126901   3.193311
     9  H    3.342202   2.664643   1.088571   2.192239   2.236922
    10  H    3.209048   3.357314   1.090104   2.206226   2.247635
    11  H    2.227126   2.967801   2.224575   2.950468   1.091364
    12  H    2.192101   3.741301   2.233631   3.096675   1.091209
    13  H    2.252008   2.147445   3.681279   3.126837   2.936988
    14  H    2.205371   2.263837   4.086517   2.989389   3.561557
    15  H    2.214823   3.289282   2.571629   2.201199   2.625364
    16  C    1.526971   2.328406   2.395915   1.526355   2.360519
    17  H    2.208001   2.683098   3.391962   2.206236   3.375311
                    6          7          8          9         10
     6  C    0.000000
     7  H    2.261242   0.000000
     8  H    2.274659   4.189470   0.000000
     9  H    3.632925   4.303327   2.554555   0.000000
    10  H    4.089133   4.014675   3.757436   1.780061   0.000000
    11  H    2.801462   2.757538   3.141561   2.375403   3.014809
    12  H    3.535873   2.435330   4.272538   2.925920   2.406013
    13  H    1.092139   2.730304   2.429589   3.912001   4.695399
    14  H    1.094406   2.578209   3.053184   4.638796   4.920530
    15  H    3.347190   2.688799   4.240095   3.652446   2.477837
    16  C    2.319150   2.262841   3.354994   3.381233   2.750368
    17  H    2.528358   2.718128   3.759812   4.307559   3.742581
                   11         12         13         14         15
    11  H    0.000000
    12  H    1.766109   0.000000
    13  H    2.701280   3.864628   0.000000
    14  H    3.837654   4.369313   1.763384   0.000000
    15  H    3.698716   2.710195   4.292040   3.694111   0.000000
    16  C    3.299165   2.845028   3.326657   2.657305   1.090469
    17  H    4.229745   3.871745   3.612588   2.402928   1.782987
                   16         17
    16  C    0.000000
    17  H    1.089220   0.000000
 Stoichiometry    C7H10
 Framework group  C1[X(C7H10)]
 Deg. of freedom    45
 Full point group                 C1      NOp   1
 Largest Abelian subgroup         C1      NOp   1
 Largest concise Abelian subgroup C1      NOp   1
                         Standard orientation:                         
 ---------------------------------------------------------------------
 Center     Atomic      Atomic             Coordinates (Angstroms)
 Number     Number       Type             X           Y           Z
 ---------------------------------------------------------------------
      1          6           0       -0.452868   -1.035787   -0.137687
      2          6           0       -0.733668    1.266290   -0.108566
      3          6           0        1.549675    0.528869   -0.074326
      4          6           0        0.271770    0.827225    0.671706
      5          6           0        0.932705   -0.736800   -0.827434
      6          6           0       -1.544848    0.029416   -0.497432
      7          1           0       -0.762227   -2.077852   -0.252187
      8          1           0       -0.592011    2.068991   -0.823490
      9          1           0        1.845189    1.304955   -0.778136
     10          1           0        2.400583    0.260439    0.551954
     11          1           0        0.820425   -0.525644   -1.892273
     12          1           0        1.580720   -1.608454   -0.722394
     13          1           0       -1.789327    0.087453   -1.560272
     14          1           0       -2.474379   -0.173063    0.043585
     15          1           0        0.675945   -1.038333    1.767887
     16          6           0       -0.139344   -0.518026    1.264193
     17          1           0       -1.005451   -0.465610    1.922608
 ---------------------------------------------------------------------
 Rotational constants (GHZ):           4.2339337           3.3016173           2.9611674
 Standard basis: def2TZVP (5D, 7F)
 There are   312 symmetry adapted cartesian basis functions of A   symmetry.
 There are   277 symmetry adapted basis functions of A   symmetry.
   277 basis functions,   437 primitive gaussians,   312 cartesian basis functions
    26 alpha electrons       26 beta electrons
       nuclear repulsion energy       308.6418497953 Hartrees.
 NAtoms=   17 NActive=   17 NUniq=   17 SFac= 1.00D+00 NAtFMM=   60 NAOKFM=F Big=F
 Integral buffers will be    131072 words long.
 Raffenetti 2 integral format.
 Two-electron integral symmetry is turned on.
 Nuclear repulsion after empirical dispersion term =      308.6314549896 Hartrees.
 One-electron integrals computed using PRISM.
   1 Symmetry operations used in ECPInt.
 ECPInt:  NShTT=    6903 NPrTT=   20284 LenC2=    6878 LenP2D=   17097.
 LDataN:  DoStor=T MaxTD1= 6 Len=  172
 NBasis=   277 RedAO= T EigKep=  4.53D-05  NBF=   277
 NBsUse=   277 1.00D-06 EigRej= -1.00D+00 NBFU=   277
 ExpMin= 9.52D-02 ExpMax= 1.36D+04 ExpMxC= 4.63D+02 IAcc=3 IRadAn=         5 AccDes= 0.00D+00
 Harris functional with IExCor= 4639 and IRadAn=       5 diagonalized for initial guess.
 HarFok:  IExCor= 4639 AccDes= 0.00D+00 IRadAn=         5 IDoV= 1 UseB2=F ITyADJ=14
 ICtDFT=  3500011 ScaDFX=  1.000000  1.000000  1.000000  1.000000
 FoFCou: FMM=F IPFlag=           0 FMFlag=      100000 FMFlg1=           0
         NFxFlg=           0 DoJE=T BraDBF=F KetDBF=T FulRan=T
         wScrn=  0.000000 ICntrl=       500 IOpCl=  0 I1Cent=   200000004 NGrid=           0
         NMat0=    1 NMatS0=      1 NMatT0=    0 NMatD0=    1 NMtDS0=    0 NMtDT0=    0
 Petite list used in FoFCou.
 Requested convergence on RMS density matrix=1.00D-08 within 128 cycles.
 Requested convergence on MAX density matrix=1.00D-06.
 Requested convergence on             energy=1.00D-06.
 No special actions if energy rises.
 Integral accuracy reduced to 1.0D-05 until final iterations.
 Initial convergence to 1.0D-05 achieved.  Increase integral accuracy.
 SCF Done:  E(RwB97XD) =  -272.660020014     A.U. after   14 cycles
            NFock= 14  Conv=0.67D-08     -V/T= 2.0054

 **********************************************************************

            Population analysis using the SCF density.

 **********************************************************************

 Orbital symmetries:
       Occupied  (A) (A) (A) (A) (A) (A) (A) (A) (A) (A) (A) (A)
                 (A) (A) (A) (A) (A) (A) (A) (A) (A) (A) (A) (A)
                 (A) (A)
       Virtual   (A) (A) (A) (A) (A) (A) (A) (A) (A) (A) (A) (A)
                 (A) (A) (A) (A) (A) (A) (A) (A) (A) (A) (A) (A)
                 (A) (A) (A) (A) (A) (A) (A) (A) (A) (A) (A) (A)
                 (A) (A) (A) (A) (A) (A) (A) (A) (A) (A) (A) (A)
                 (A) (A) (A) (A) (A) (A) (A) (A) (A) (A) (A) (A)
                 (A) (A) (A) (A) (A) (A) (A) (A) (A) (A) (A) (A)
                 (A) (A) (A) (A) (A) (A) (A) (A) (A) (A) (A) (A)
                 (A) (A) (A) (A) (A) (A) (A) (A) (A) (A) (A) (A)
                 (A) (A) (A) (A) (A) (A) (A) (A) (A) (A) (A) (A)
                 (A) (A) (A) (A) (A) (A) (A) (A) (A) (A) (A) (A)
                 (A) (A) (A) (A) (A) (A) (A) (A) (A) (A) (A) (A)
                 (A) (A) (A) (A) (A) (A) (A) (A) (A) (A) (A) (A)
                 (A) (A) (A) (A) (A) (A) (A) (A) (A) (A) (A) (A)
                 (A) (A) (A) (A) (A) (A) (A) (A) (A) (A) (A) (A)
                 (A) (A) (A) (A) (A) (A) (A) (A) (A) (A) (A) (A)
                 (A) (A) (A) (A) (A) (A) (A) (A) (A) (A) (A) (A)
                 (A) (A) (A) (A) (A) (A) (A) (A) (A) (A) (A) (A)
                 (A) (A) (A) (A) (A) (A) (A) (A) (A) (A) (A) (A)
                 (A) (A) (A) (A) (A) (A) (A) (A) (A) (A) (A) (A)
                 (A) (A) (A) (A) (A) (A) (A) (A) (A) (A) (A) (A)
                 (A) (A) (A) (A) (A) (A) (A) (A) (A) (A) (A)
 The electronic state is 1-A.
 Alpha  occ. eigenvalues --  -10.29558 -10.29423 -10.28967 -10.28859 -10.28456
 Alpha  occ. eigenvalues --  -10.27606 -10.27304  -0.99345  -0.84534  -0.81749
 Alpha  occ. eigenvalues --   -0.78875  -0.70332  -0.64595  -0.60955  -0.57511
 Alpha  occ. eigenvalues --   -0.55127  -0.54279  -0.49711  -0.46021  -0.44943
 Alpha  occ. eigenvalues --   -0.43163  -0.42141  -0.41439  -0.40996  -0.38770
 Alpha  occ. eigenvalues --   -0.28375
 Alpha virt. eigenvalues --    0.02960   0.10991   0.14157   0.14393   0.15805
 Alpha virt. eigenvalues --    0.16260   0.16956   0.17709   0.19046   0.20612
 Alpha virt. eigenvalues --    0.21076   0.22962   0.23789   0.24599   0.26005
 Alpha virt. eigenvalues --    0.26948   0.28288   0.28404   0.30108   0.31095
 Alpha virt. eigenvalues --    0.31503   0.32053   0.33875   0.35898   0.38155
 Alpha virt. eigenvalues --    0.40007   0.41142   0.43791   0.45160   0.45581
 Alpha virt. eigenvalues --    0.46774   0.46914   0.48301   0.48463   0.49558
 Alpha virt. eigenvalues --    0.50462   0.51092   0.51306   0.52495   0.52884
 Alpha virt. eigenvalues --    0.53043   0.54212   0.54737   0.56136   0.56705
 Alpha virt. eigenvalues --    0.56948   0.58394   0.60454   0.61449   0.65464
 Alpha virt. eigenvalues --    0.66087   0.68165   0.72877   0.76014   0.76596
 Alpha virt. eigenvalues --    0.79504   0.81641   0.85590   0.87122   0.90049
 Alpha virt. eigenvalues --    0.93848   0.94823   0.97674   0.99231   1.00297
 Alpha virt. eigenvalues --    1.03606   1.03904   1.05090   1.07348   1.08234
 Alpha virt. eigenvalues --    1.10004   1.13963   1.15501   1.17606   1.18946
 Alpha virt. eigenvalues --    1.20358   1.24128   1.25343   1.25683   1.26683
 Alpha virt. eigenvalues --    1.27924   1.28741   1.30651   1.32231   1.33677
 Alpha virt. eigenvalues --    1.34534   1.36637   1.39160   1.40846   1.43097
 Alpha virt. eigenvalues --    1.47835   1.52982   1.57663   1.59858   1.63382
 Alpha virt. eigenvalues --    1.64114   1.65913   1.68262   1.69698   1.71004
 Alpha virt. eigenvalues --    1.71871   1.73300   1.73606   1.78382   1.83253
 Alpha virt. eigenvalues --    1.84629   1.85601   1.86006   1.88900   1.90696
 Alpha virt. eigenvalues --    1.91880   1.96889   1.97871   2.04173   2.04198
 Alpha virt. eigenvalues --    2.06807   2.08451   2.11045   2.12252   2.15764
 Alpha virt. eigenvalues --    2.18225   2.21445   2.23636   2.29116   2.29992
 Alpha virt. eigenvalues --    2.32089   2.33822   2.37490   2.38896   2.40844
 Alpha virt. eigenvalues --    2.43524   2.47046   2.51200   2.52141   2.53440
 Alpha virt. eigenvalues --    2.53838   2.57227   2.58463   2.61025   2.62302
 Alpha virt. eigenvalues --    2.63154   2.66312   2.67289   2.68213   2.69268
 Alpha virt. eigenvalues --    2.71273   2.73550   2.75387   2.76735   2.78368
 Alpha virt. eigenvalues --    2.80264   2.82351   2.84076   2.84443   2.86128
 Alpha virt. eigenvalues --    2.88296   2.88607   2.92053   2.94209   2.96536
 Alpha virt. eigenvalues --    2.97213   3.00181   3.01670   3.06269   3.07633
 Alpha virt. eigenvalues --    3.10028   3.12457   3.14593   3.16235   3.17255
 Alpha virt. eigenvalues --    3.19686   3.22845   3.23376   3.25102   3.26015
 Alpha virt. eigenvalues --    3.27512   3.28686   3.29534   3.33941   3.36308
 Alpha virt. eigenvalues --    3.37330   3.41244   3.42969   3.44278   3.48523
 Alpha virt. eigenvalues --    3.48848   3.49456   3.52172   3.53049   3.54405
 Alpha virt. eigenvalues --    3.59475   3.61087   3.63185   3.65293   3.67096
 Alpha virt. eigenvalues --    3.70152   3.72457   3.74814   3.80009   3.80469
 Alpha virt. eigenvalues --    3.82374   3.85151   3.88497   3.90231   3.92099
 Alpha virt. eigenvalues --    3.95540   3.97522   4.02589   4.03448   4.09087
 Alpha virt. eigenvalues --    4.10089   4.16058   4.17398   4.18936   4.22685
 Alpha virt. eigenvalues --    4.23268   4.25965   4.27937   4.29950   4.30689
 Alpha virt. eigenvalues --    4.38944   4.41498   4.42000   4.44658   4.45019
 Alpha virt. eigenvalues --    4.47706   4.49986   4.52787   4.56216   4.61921
 Alpha virt. eigenvalues --    4.68508   4.71333   4.73324   4.76813   4.79720
 Alpha virt. eigenvalues --    4.91522   4.92796   4.95565   4.97007   5.05944
 Alpha virt. eigenvalues --    5.09298   5.10846   5.13296   5.18528  22.45564
 Alpha virt. eigenvalues --   22.50966  22.55599  22.59856  22.72373  22.77931
 Alpha virt. eigenvalues --   22.96443
          Condensed to atoms (all electrons):
               1          2          3          4          5          6
     1  C    4.973708  -0.043284  -0.049802  -0.016803   0.300093   0.340650
     2  C   -0.043284   5.201205  -0.026769   0.569038  -0.135106   0.222246
     3  C   -0.049802  -0.026769   4.866413   0.326885   0.379985   0.025307
     4  C   -0.016803   0.569038   0.326885   5.184684  -0.133952  -0.137987
     5  C    0.300093  -0.135106   0.379985  -0.133952   5.103368   0.062843
     6  C    0.340650   0.222246   0.025307  -0.137987   0.062843   5.074769
     7  H    0.409786   0.019751   0.002843   0.019566  -0.044163  -0.056740
     8  H    0.004006   0.444146  -0.002377  -0.058846  -0.005937  -0.053215
     9  H    0.000745  -0.001595   0.407685  -0.029947  -0.028884  -0.001702
    10  H    0.002988   0.012864   0.398689  -0.021506  -0.050312  -0.003996
    11  H   -0.033413   0.011385  -0.028240   0.004508   0.389795  -0.012239
    12  H   -0.024213   0.006553  -0.027039   0.004414   0.393207   0.000736
    13  H   -0.032077  -0.025290  -0.001705   0.000477  -0.004732   0.403816
    14  H   -0.027314  -0.012651  -0.001891   0.010324  -0.000108   0.363328
    15  H   -0.027893   0.003284  -0.004274  -0.027898  -0.000136   0.005075
    16  C    0.303002  -0.068857  -0.035914   0.288116  -0.027608  -0.019075
    17  H   -0.024300  -0.003395   0.003752  -0.019312   0.003851  -0.001421
               7          8          9         10         11         12
     1  C    0.409786   0.004006   0.000745   0.002988  -0.033413  -0.024213
     2  C    0.019751   0.444146  -0.001595   0.012864   0.011385   0.006553
     3  C    0.002843  -0.002377   0.407685   0.398689  -0.028240  -0.027039
     4  C    0.019566  -0.058846  -0.029947  -0.021506   0.004508   0.004414
     5  C   -0.044163  -0.005937  -0.028884  -0.050312   0.389795   0.393207
     6  C   -0.056740  -0.053215  -0.001702  -0.003996  -0.012239   0.000736
     7  H    0.605158  -0.000079  -0.000054   0.000383   0.003272  -0.001754
     8  H   -0.000079   0.553095   0.002933   0.000335   0.000170   0.000057
     9  H   -0.000054   0.002933   0.564114  -0.021624  -0.009670   0.003198
    10  H    0.000383   0.000335  -0.021624   0.591288   0.005438  -0.006515
    11  H    0.003272   0.000170  -0.009670   0.005438   0.581446  -0.020440
    12  H   -0.001754   0.000057   0.003198  -0.006515  -0.020440   0.568449
    13  H   -0.000058  -0.005550  -0.000108   0.000041   0.002281  -0.000127
    14  H    0.004789   0.002798   0.000051   0.000170   0.000579  -0.000056
    15  H   -0.001346  -0.000146   0.000356  -0.000076  -0.000271   0.000314
    16  C   -0.041771   0.009340   0.008628  -0.009427   0.007410  -0.005002
    17  H   -0.000086  -0.000361  -0.000205   0.000385  -0.000142  -0.000099
              13         14         15         16         17
     1  C   -0.032077  -0.027314  -0.027893   0.303002  -0.024300
     2  C   -0.025290  -0.012651   0.003284  -0.068857  -0.003395
     3  C   -0.001705  -0.001891  -0.004274  -0.035914   0.003752
     4  C    0.000477   0.010324  -0.027898   0.288116  -0.019312
     5  C   -0.004732  -0.000108  -0.000136  -0.027608   0.003851
     6  C    0.403816   0.363328   0.005075  -0.019075  -0.001421
     7  H   -0.000058   0.004789  -0.001346  -0.041771  -0.000086
     8  H   -0.005550   0.002798  -0.000146   0.009340  -0.000361
     9  H   -0.000108   0.000051   0.000356   0.008628  -0.000205
    10  H    0.000041   0.000170  -0.000076  -0.009427   0.000385
    11  H    0.002281   0.000579  -0.000271   0.007410  -0.000142
    12  H   -0.000127  -0.000056   0.000314  -0.005002  -0.000099
    13  H    0.569225  -0.019167  -0.000287   0.009177   0.000126
    14  H   -0.019167   0.574612   0.000398  -0.009637   0.001053
    15  H   -0.000287   0.000398   0.559366   0.413211  -0.019857
    16  C    0.009177  -0.009637   0.413211   4.958641   0.402258
    17  H    0.000126   0.001053  -0.019857   0.402258   0.556357
 Mulliken charges:
               1
     1  C   -0.055876
     2  C   -0.173524
     3  C   -0.233548
     4  C    0.038241
     5  C   -0.202203
     6  C   -0.212395
     7  H    0.080505
     8  H    0.109631
     9  H    0.106080
    10  H    0.100873
    11  H    0.098132
    12  H    0.108319
    13  H    0.103957
    14  H    0.112722
    15  H    0.100182
    16  C   -0.182491
    17  H    0.101396
 Sum of Mulliken charges =  -0.00000
 Mulliken charges with hydrogens summed into heavy atoms:
               1
     1  C    0.024628
     2  C   -0.063893
     3  C   -0.026595
     4  C    0.038241
     5  C    0.004248
     6  C    0.004284
    16  C    0.019087
 Electronic spatial extent (au):  <R**2>=            588.8750
 Charge=             -0.0000 electrons
 Dipole moment (field-independent basis, Debye):
    X=              0.2741    Y=             -1.0403    Z=             -0.9260  Tot=              1.4194
 Quadrupole moment (field-independent basis, Debye-Ang):
   XX=            -42.9903   YY=            -45.3306   ZZ=            -43.6363
   XY=              0.4629   XZ=              0.3067   YZ=             -2.5103
 Traceless Quadrupole moment (field-independent basis, Debye-Ang):
   XX=              0.9955   YY=             -1.3449   ZZ=              0.3494
   XY=              0.4629   XZ=              0.3067   YZ=             -2.5103
 Octapole moment (field-independent basis, Debye-Ang**2):
  XXX=              1.0360  YYY=             -5.4995  ZZZ=             -3.4835  XYY=              2.1830
  XXY=             -2.6229  XXZ=              0.7459  XZZ=             -0.6088  YZZ=             -1.4404
  YYZ=             -4.9296  XYZ=             -0.2163
 Hexadecapole moment (field-independent basis, Debye-Ang**3):
 XXXX=           -358.0304 YYYY=           -259.2266 ZZZZ=           -208.6539 XXXY=              2.4803
 XXXZ=              0.3928 YYYX=              2.5730 YYYZ=            -11.1352 ZZZX=              1.1234
 ZZZY=             -6.6510 XXYY=           -104.7069 XXZZ=            -92.8790 YYZZ=            -81.3088
 XXYZ=             -3.9261 YYXZ=              0.9253 ZZXY=              0.3202
 N-N= 3.086314549896D+02 E-N=-1.248870310565D+03  KE= 2.711943928201D+02
 ******************************Gaussian NBO Version 3.1******************************
             N A T U R A L   A T O M I C   O R B I T A L   A N D
          N A T U R A L   B O N D   O R B I T A L   A N A L Y S I S
 ******************************Gaussian NBO Version 3.1******************************

       /RESON  / : Allow strongly delocalized NBO set
       /BNDIDX / : Print bond indices based on the NAO density matrix

 Analyzing the SCF density

 Job title: M0001                                                           

 Storage needed:    231415 in NPA,    308067 in NBO (2147482033 available)
 GSVD:  LWork=       24895 too small for GESVD, short by       77342 words or       77342 for optimal perf.


 NATURAL POPULATIONS:  Natural atomic orbital occupancies 
                                                          
   NAO  Atom  No  lang   Type(AO)    Occupancy      Energy
 ----------------------------------------------------------
     1    C    1  S      Cor( 1S)     1.99946     -10.15612
     2    C    1  S      Val( 2S)     1.02653      -0.28271
     3    C    1  S      Ryd( 4S)     0.00054       2.75346
     4    C    1  S      Ryd( 3S)     0.00018       1.43349
     5    C    1  S      Ryd( 5S)     0.00000      20.99471
     6    C    1  px     Val( 2p)     1.00494      -0.08653
     7    C    1  px     Ryd( 4p)     0.00144       1.40303
     8    C    1  px     Ryd( 3p)     0.00018       1.38630
     9    C    1  py     Val( 2p)     1.14992      -0.10647
    10    C    1  py     Ryd( 3p)     0.00349       1.58984
    11    C    1  py     Ryd( 4p)     0.00054       1.73008
    12    C    1  pz     Val( 2p)     1.00337      -0.09064
    13    C    1  pz     Ryd( 3p)     0.00150       1.31187
    14    C    1  pz     Ryd( 4p)     0.00006       1.35459
    15    C    1  dxy    Ryd( 3d)     0.00127       1.69294
    16    C    1  dxy    Ryd( 4d)     0.00035       3.52343
    17    C    1  dxz    Ryd( 3d)     0.00049       1.60812
    18    C    1  dxz    Ryd( 4d)     0.00054       3.39678
    19    C    1  dyz    Ryd( 3d)     0.00053       1.60992
    20    C    1  dyz    Ryd( 4d)     0.00046       3.25794
    21    C    1  dx2y2  Ryd( 3d)     0.00125       1.68390
    22    C    1  dx2y2  Ryd( 4d)     0.00054       3.53458
    23    C    1  dz2    Ryd( 3d)     0.00100       1.65058
    24    C    1  dz2    Ryd( 4d)     0.00039       3.58728
    25    C    1  f(0)   Ryd( 4f)     0.00005       3.74714
    26    C    1  f(C1)  Ryd( 4f)     0.00003       3.71599
    27    C    1  f(S1)  Ryd( 4f)     0.00008       3.79846
    28    C    1  f(C2)  Ryd( 4f)     0.00005       3.65336
    29    C    1  f(S2)  Ryd( 4f)     0.00003       3.69637
    30    C    1  f(C3)  Ryd( 4f)     0.00007       3.83070
    31    C    1  f(S3)  Ryd( 4f)     0.00009       3.82529

    32    C    2  S      Cor( 1S)     1.99874     -10.12340
    33    C    2  S      Val( 2S)     1.01108      -0.22831
    34    C    2  S      Ryd( 3S)     0.00074       1.22412
    35    C    2  S      Ryd( 4S)     0.00016       2.75205
    36    C    2  S      Ryd( 5S)     0.00000      20.55594
    37    C    2  px     Val( 2p)     1.05000      -0.08466
    38    C    2  px     Ryd( 3p)     0.00248       0.98531
    39    C    2  px     Ryd( 4p)     0.00029       1.75801
    40    C    2  py     Val( 2p)     1.07174      -0.06737
    41    C    2  py     Ryd( 3p)     0.00225       1.06764
    42    C    2  py     Ryd( 4p)     0.00029       1.96159
    43    C    2  pz     Val( 2p)     1.02735      -0.06834
    44    C    2  pz     Ryd( 3p)     0.00478       1.03036
    45    C    2  pz     Ryd( 4p)     0.00018       1.80683
    46    C    2  dxy    Ryd( 3d)     0.00158       1.42730
    47    C    2  dxy    Ryd( 4d)     0.00024       3.59591
    48    C    2  dxz    Ryd( 3d)     0.00248       1.35177
    49    C    2  dxz    Ryd( 4d)     0.00018       3.49575
    50    C    2  dyz    Ryd( 3d)     0.00144       1.47889
    51    C    2  dyz    Ryd( 4d)     0.00052       3.62991
    52    C    2  dx2y2  Ryd( 3d)     0.00149       1.40522
    53    C    2  dx2y2  Ryd( 4d)     0.00041       3.55140
    54    C    2  dz2    Ryd( 3d)     0.00129       1.29621
    55    C    2  dz2    Ryd( 4d)     0.00019       3.36897
    56    C    2  f(0)   Ryd( 4f)     0.00006       3.59197
    57    C    2  f(C1)  Ryd( 4f)     0.00013       3.61535
    58    C    2  f(S1)  Ryd( 4f)     0.00010       3.71160
    59    C    2  f(C2)  Ryd( 4f)     0.00017       3.77901
    60    C    2  f(S2)  Ryd( 4f)     0.00014       3.76789
    61    C    2  f(C3)  Ryd( 4f)     0.00007       3.72999
    62    C    2  f(S3)  Ryd( 4f)     0.00007       3.77545

    63    C    3  S      Cor( 1S)     1.99932     -10.15229
    64    C    3  S      Val( 2S)     1.06884      -0.29063
    65    C    3  S      Ryd( 3S)     0.00049       1.61727
    66    C    3  S      Ryd( 4S)     0.00035       2.32769
    67    C    3  S      Ryd( 5S)     0.00000      21.18197
    68    C    3  px     Val( 2p)     1.11333      -0.10623
    69    C    3  px     Ryd( 3p)     0.00147       1.03771
    70    C    3  px     Ryd( 4p)     0.00032       2.01155
    71    C    3  py     Val( 2p)     1.09460      -0.10286
    72    C    3  py     Ryd( 3p)     0.00180       1.11752
    73    C    3  py     Ryd( 4p)     0.00013       1.72679
    74    C    3  pz     Val( 2p)     1.12436      -0.10418
    75    C    3  pz     Ryd( 3p)     0.00223       1.17137
    76    C    3  pz     Ryd( 4p)     0.00016       1.73418
    77    C    3  dxy    Ryd( 3d)     0.00099       1.51957
    78    C    3  dxy    Ryd( 4d)     0.00024       3.37210
    79    C    3  dxz    Ryd( 3d)     0.00292       1.51728
    80    C    3  dxz    Ryd( 4d)     0.00029       3.60429
    81    C    3  dyz    Ryd( 3d)     0.00246       1.52544
    82    C    3  dyz    Ryd( 4d)     0.00013       3.50112
    83    C    3  dx2y2  Ryd( 3d)     0.00121       1.47755
    84    C    3  dx2y2  Ryd( 4d)     0.00036       3.46993
    85    C    3  dz2    Ryd( 3d)     0.00059       1.34194
    86    C    3  dz2    Ryd( 4d)     0.00014       3.06731
    87    C    3  f(0)   Ryd( 4f)     0.00006       3.58093
    88    C    3  f(C1)  Ryd( 4f)     0.00004       3.64993
    89    C    3  f(S1)  Ryd( 4f)     0.00003       3.57846
    90    C    3  f(C2)  Ryd( 4f)     0.00017       3.83829
    91    C    3  f(S2)  Ryd( 4f)     0.00011       3.72303
    92    C    3  f(C3)  Ryd( 4f)     0.00004       3.66561
    93    C    3  f(S3)  Ryd( 4f)     0.00005       3.73828

    94    C    4  S      Cor( 1S)     1.99867     -10.13004
    95    C    4  S      Val( 2S)     0.98082      -0.22642
    96    C    4  S      Ryd( 4S)     0.00107       2.24851
    97    C    4  S      Ryd( 3S)     0.00020       1.94366
    98    C    4  S      Ryd( 5S)     0.00000      21.20478
    99    C    4  px     Val( 2p)     1.01713      -0.05289
   100    C    4  px     Ryd( 3p)     0.00312       1.15896
   101    C    4  px     Ryd( 4p)     0.00012       2.00460
   102    C    4  py     Val( 2p)     0.97818      -0.06043
   103    C    4  py     Ryd( 3p)     0.00600       1.15018
   104    C    4  py     Ryd( 4p)     0.00032       1.94746
   105    C    4  pz     Val( 2p)     0.99171      -0.08094
   106    C    4  pz     Ryd( 3p)     0.00295       1.06485
   107    C    4  pz     Ryd( 4p)     0.00036       1.86559
   108    C    4  dxy    Ryd( 3d)     0.00171       1.40378
   109    C    4  dxy    Ryd( 4d)     0.00058       3.62105
   110    C    4  dxz    Ryd( 3d)     0.00325       1.43641
   111    C    4  dxz    Ryd( 4d)     0.00048       3.75995
   112    C    4  dyz    Ryd( 3d)     0.00102       1.44495
   113    C    4  dyz    Ryd( 4d)     0.00042       3.63260
   114    C    4  dx2y2  Ryd( 3d)     0.00186       1.48205
   115    C    4  dx2y2  Ryd( 4d)     0.00055       3.69889
   116    C    4  dz2    Ryd( 3d)     0.00170       1.31268
   117    C    4  dz2    Ryd( 4d)     0.00038       3.48718
   118    C    4  f(0)   Ryd( 4f)     0.00005       3.73527
   119    C    4  f(C1)  Ryd( 4f)     0.00003       3.85649
   120    C    4  f(S1)  Ryd( 4f)     0.00005       3.60016
   121    C    4  f(C2)  Ryd( 4f)     0.00011       4.00459
   122    C    4  f(S2)  Ryd( 4f)     0.00005       3.92761
   123    C    4  f(C3)  Ryd( 4f)     0.00005       3.81402
   124    C    4  f(S3)  Ryd( 4f)     0.00008       3.87519

   125    C    5  S      Cor( 1S)     1.99944     -10.15300
   126    C    5  S      Val( 2S)     1.08080      -0.30425
   127    C    5  S      Ryd( 3S)     0.00045       1.59941
   128    C    5  S      Ryd( 4S)     0.00031       2.72716
   129    C    5  S      Ryd( 5S)     0.00000      20.82305
   130    C    5  px     Val( 2p)     1.06214      -0.09627
   131    C    5  px     Ryd( 3p)     0.00109       1.09441
   132    C    5  px     Ryd( 4p)     0.00014       1.67746
   133    C    5  py     Val( 2p)     1.09055      -0.09905
   134    C    5  py     Ryd( 3p)     0.00132       1.15719
   135    C    5  py     Ryd( 4p)     0.00022       1.73216
   136    C    5  pz     Val( 2p)     1.14830      -0.10659
   137    C    5  pz     Ryd( 3p)     0.00138       1.12652
   138    C    5  pz     Ryd( 4p)     0.00020       1.68606
   139    C    5  dxy    Ryd( 3d)     0.00147       1.64771
   140    C    5  dxy    Ryd( 4d)     0.00024       3.43886
   141    C    5  dxz    Ryd( 3d)     0.00105       1.64432
   142    C    5  dxz    Ryd( 4d)     0.00022       3.23864
   143    C    5  dyz    Ryd( 3d)     0.00112       1.63261
   144    C    5  dyz    Ryd( 4d)     0.00013       3.21445
   145    C    5  dx2y2  Ryd( 3d)     0.00086       1.59272
   146    C    5  dx2y2  Ryd( 4d)     0.00022       3.20599
   147    C    5  dz2    Ryd( 3d)     0.00109       1.68611
   148    C    5  dz2    Ryd( 4d)     0.00033       3.44854
   149    C    5  f(0)   Ryd( 4f)     0.00011       3.76323
   150    C    5  f(C1)  Ryd( 4f)     0.00003       3.63737
   151    C    5  f(S1)  Ryd( 4f)     0.00006       3.62998
   152    C    5  f(C2)  Ryd( 4f)     0.00004       3.61512
   153    C    5  f(S2)  Ryd( 4f)     0.00003       3.63139
   154    C    5  f(C3)  Ryd( 4f)     0.00009       3.81051
   155    C    5  f(S3)  Ryd( 4f)     0.00003       3.58051

   156    C    6  S      Cor( 1S)     1.99942     -10.14844
   157    C    6  S      Val( 2S)     1.07523      -0.29570
   158    C    6  S      Ryd( 3S)     0.00072       1.62446
   159    C    6  S      Ryd( 4S)     0.00027       2.49371
   160    C    6  S      Ryd( 5S)     0.00000      21.01881
   161    C    6  px     Val( 2p)     1.13342      -0.10581
   162    C    6  px     Ryd( 3p)     0.00143       1.00718
   163    C    6  px     Ryd( 4p)     0.00035       2.05902
   164    C    6  py     Val( 2p)     1.01691      -0.09448
   165    C    6  py     Ryd( 3p)     0.00173       1.00334
   166    C    6  py     Ryd( 4p)     0.00015       1.75813
   167    C    6  pz     Val( 2p)     1.19468      -0.11263
   168    C    6  pz     Ryd( 3p)     0.00207       1.20152
   169    C    6  pz     Ryd( 4p)     0.00023       1.78563
   170    C    6  dxy    Ryd( 3d)     0.00140       1.56877
   171    C    6  dxy    Ryd( 4d)     0.00023       3.59426
   172    C    6  dxz    Ryd( 3d)     0.00169       1.56259
   173    C    6  dxz    Ryd( 4d)     0.00035       3.41923
   174    C    6  dyz    Ryd( 3d)     0.00066       1.37018
   175    C    6  dyz    Ryd( 4d)     0.00015       3.06964
   176    C    6  dx2y2  Ryd( 3d)     0.00105       1.51347
   177    C    6  dx2y2  Ryd( 4d)     0.00034       3.35711
   178    C    6  dz2    Ryd( 3d)     0.00253       1.56870
   179    C    6  dz2    Ryd( 4d)     0.00017       3.53535
   180    C    6  f(0)   Ryd( 4f)     0.00012       3.87042
   181    C    6  f(C1)  Ryd( 4f)     0.00007       3.60048
   182    C    6  f(S1)  Ryd( 4f)     0.00004       3.49834
   183    C    6  f(C2)  Ryd( 4f)     0.00005       3.67718
   184    C    6  f(S2)  Ryd( 4f)     0.00003       3.65799
   185    C    6  f(C3)  Ryd( 4f)     0.00012       3.80388
   186    C    6  f(S3)  Ryd( 4f)     0.00005       3.72083

   187    H    7  S      Val( 1S)     0.79275       0.04621
   188    H    7  S      Ryd( 2S)     0.00054       1.28955
   189    H    7  S      Ryd( 3S)     0.00012       1.55523
   190    H    7  px     Ryd( 2p)     0.00023       2.69320
   191    H    7  py     Ryd( 2p)     0.00057       3.13367
   192    H    7  pz     Ryd( 2p)     0.00019       2.53534

   193    H    8  S      Val( 1S)     0.80620       0.05580
   194    H    8  S      Ryd( 2S)     0.00072       1.12883
   195    H    8  S      Ryd( 3S)     0.00014       1.53519
   196    H    8  px     Ryd( 2p)     0.00013       2.54974
   197    H    8  py     Ryd( 2p)     0.00036       2.89607
   198    H    8  pz     Ryd( 2p)     0.00030       2.68637

   199    H    9  S      Val( 1S)     0.78446       0.04806
   200    H    9  S      Ryd( 2S)     0.00060       1.06185
   201    H    9  S      Ryd( 3S)     0.00011       1.56646
   202    H    9  px     Ryd( 2p)     0.00012       2.62235
   203    H    9  py     Ryd( 2p)     0.00033       2.84443
   204    H    9  pz     Ryd( 2p)     0.00025       2.68683

   205    H   10  S      Val( 1S)     0.79812       0.04569
   206    H   10  S      Ryd( 2S)     0.00076       1.01097
   207    H   10  S      Ryd( 3S)     0.00011       1.63801
   208    H   10  px     Ryd( 2p)     0.00027       3.02702
   209    H   10  py     Ryd( 2p)     0.00016       2.48162
   210    H   10  pz     Ryd( 2p)     0.00024       2.66347

   211    H   11  S      Val( 1S)     0.79566       0.03981
   212    H   11  S      Ryd( 2S)     0.00048       1.04792
   213    H   11  S      Ryd( 3S)     0.00011       1.59812
   214    H   11  px     Ryd( 2p)     0.00012       2.51255
   215    H   11  py     Ryd( 2p)     0.00014       2.47970
   216    H   11  pz     Ryd( 2p)     0.00050       3.16088

   217    H   12  S      Val( 1S)     0.79076       0.04160
   218    H   12  S      Ryd( 2S)     0.00042       1.12462
   219    H   12  S      Ryd( 3S)     0.00010       1.54790
   220    H   12  px     Ryd( 2p)     0.00026       2.76818
   221    H   12  py     Ryd( 2p)     0.00035       2.92670
   222    H   12  pz     Ryd( 2p)     0.00011       2.44868

   223    H   13  S      Val( 1S)     0.78744       0.04293
   224    H   13  S      Ryd( 2S)     0.00047       1.13465
   225    H   13  S      Ryd( 3S)     0.00012       1.54183
   226    H   13  px     Ryd( 2p)     0.00014       2.56567
   227    H   13  py     Ryd( 2p)     0.00014       2.49982
   228    H   13  pz     Ryd( 2p)     0.00040       3.03017

   229    H   14  S      Val( 1S)     0.78594       0.04284
   230    H   14  S      Ryd( 2S)     0.00082       1.02236
   231    H   14  S      Ryd( 3S)     0.00010       1.62098
   232    H   14  px     Ryd( 2p)     0.00036       3.08359
   233    H   14  py     Ryd( 2p)     0.00014       2.51312
   234    H   14  pz     Ryd( 2p)     0.00021       2.54979

   235    H   15  S      Val( 1S)     0.79306       0.04433
   236    H   15  S      Ryd( 3S)     0.00043       1.37830
   237    H   15  S      Ryd( 2S)     0.00010       1.27610
   238    H   15  px     Ryd( 2p)     0.00030       2.74992
   239    H   15  py     Ryd( 2p)     0.00020       2.68696
   240    H   15  pz     Ryd( 2p)     0.00020       2.79710

   241    C   16  S      Cor( 1S)     1.99937     -10.12484
   242    C   16  S      Val( 2S)     1.05611      -0.27994
   243    C   16  S      Ryd( 4S)     0.00094       2.16485
   244    C   16  S      Ryd( 3S)     0.00028       2.08378
   245    C   16  S      Ryd( 5S)     0.00000      21.03790
   246    C   16  px     Val( 2p)     1.19699      -0.10826
   247    C   16  px     Ryd( 3p)     0.00233       1.44092
   248    C   16  px     Ryd( 4p)     0.00014       1.67553
   249    C   16  py     Val( 2p)     1.07740      -0.09921
   250    C   16  py     Ryd( 3p)     0.00138       1.15668
   251    C   16  py     Ryd( 4p)     0.00024       1.62542
   252    C   16  pz     Val( 2p)     1.09883      -0.10196
   253    C   16  pz     Ryd( 3p)     0.00164       1.17325
   254    C   16  pz     Ryd( 4p)     0.00034       1.77145
   255    C   16  dxy    Ryd( 3d)     0.00130       1.46660
   256    C   16  dxy    Ryd( 4d)     0.00012       3.23873
   257    C   16  dxz    Ryd( 3d)     0.00096       1.59165
   258    C   16  dxz    Ryd( 4d)     0.00032       3.60259
   259    C   16  dyz    Ryd( 3d)     0.00103       1.58231
   260    C   16  dyz    Ryd( 4d)     0.00026       3.51917
   261    C   16  dx2y2  Ryd( 3d)     0.00210       1.47928
   262    C   16  dx2y2  Ryd( 4d)     0.00008       3.36983
   263    C   16  dz2    Ryd( 3d)     0.00202       1.57807
   264    C   16  dz2    Ryd( 4d)     0.00030       3.45717
   265    C   16  f(0)   Ryd( 4f)     0.00013       3.85871
   266    C   16  f(C1)  Ryd( 4f)     0.00006       3.66210
   267    C   16  f(S1)  Ryd( 4f)     0.00004       3.73897
   268    C   16  f(C2)  Ryd( 4f)     0.00011       3.84858
   269    C   16  f(S2)  Ryd( 4f)     0.00009       3.71338
   270    C   16  f(C3)  Ryd( 4f)     0.00006       3.56750
   271    C   16  f(S3)  Ryd( 4f)     0.00004       3.64667

   272    H   17  S      Val( 1S)     0.78697       0.05034
   273    H   17  S      Ryd( 3S)     0.00046       1.34198
   274    H   17  S      Ryd( 2S)     0.00011       1.32272
   275    H   17  px     Ryd( 2p)     0.00031       2.81478
   276    H   17  py     Ryd( 2p)     0.00013       2.52040
   277    H   17  pz     Ryd( 2p)     0.00025       2.91047

 WARNING:  1 low occupancy (<1.9990e) core orbital  found on  C    2
           1 low occupancy (<1.9990e) core orbital  found on  C    4

 WARNING:  Population inversion found on atom  C    1
           Population inversion found on atom  C    4
           Population inversion found on atom  H   15
           Population inversion found on atom  C   16
           Population inversion found on atom  H   17


 Summary of Natural Population Analysis:                  
                                                          
                                       Natural Population 
                Natural  -----------------------------------------------
    Atom  No    Charge         Core      Valence    Rydberg      Total
 -----------------------------------------------------------------------
      C    1   -0.19936      1.99946     4.18476    0.01514     6.19936
      C    2   -0.18064      1.99874     4.16018    0.02172     6.18064
      C    3   -0.41722      1.99932     4.40113    0.01677     6.41722
      C    4    0.00697      1.99867     3.96785    0.02652     5.99303
      C    5   -0.39346      1.99944     4.38180    0.01222     6.39346
      C    6   -0.43568      1.99942     4.42024    0.01602     6.43568
      H    7    0.20560      0.00000     0.79275    0.00165     0.79440
      H    8    0.19215      0.00000     0.80620    0.00165     0.80785
      H    9    0.21413      0.00000     0.78446    0.00141     0.78587
      H   10    0.20034      0.00000     0.79812    0.00155     0.79966
      H   11    0.20299      0.00000     0.79566    0.00134     0.79701
      H   12    0.20801      0.00000     0.79076    0.00123     0.79199
      H   13    0.21129      0.00000     0.78744    0.00126     0.78871
      H   14    0.21243      0.00000     0.78594    0.00163     0.78757
      H   15    0.20572      0.00000     0.79306    0.00123     0.79428
      C   16   -0.44504      1.99937     4.42933    0.01634     6.44504
      H   17    0.21177      0.00000     0.78697    0.00126     0.78823
 =======================================================================
   * Total *    0.00000     13.99441    37.86664    0.13895    52.00000

                                 Natural Population      
 --------------------------------------------------------
   Core                      13.99441 ( 99.9601% of  14)
   Valence                   37.86664 ( 99.6491% of  38)
   Natural Minimal Basis     51.86105 ( 99.7328% of  52)
   Natural Rydberg Basis      0.13895 (  0.2672% of  52)
 --------------------------------------------------------

    Atom  No          Natural Electron Configuration
 ----------------------------------------------------------------------------
      C    1      [core]2S( 1.03)2p( 3.16)3p( 0.01)
      C    2      [core]2S( 1.01)2p( 3.15)3p( 0.01)3d( 0.01)
      C    3      [core]2S( 1.07)2p( 3.33)3p( 0.01)3d( 0.01)
      C    4      [core]2S( 0.98)2p( 2.99)3p( 0.01)3d( 0.01)
      C    5      [core]2S( 1.08)2p( 3.30)3d( 0.01)
      C    6      [core]2S( 1.08)2p( 3.35)3p( 0.01)3d( 0.01)
      H    7            1S( 0.79)
      H    8            1S( 0.81)
      H    9            1S( 0.78)
      H   10            1S( 0.80)
      H   11            1S( 0.80)
      H   12            1S( 0.79)
      H   13            1S( 0.79)
      H   14            1S( 0.79)
      H   15            1S( 0.79)
      C   16      [core]2S( 1.06)2p( 3.37)3p( 0.01)3d( 0.01)
      H   17            1S( 0.79)


 Wiberg bond index matrix in the NAO basis:                                    

     Atom    1       2       3       4       5       6       7       8       9
     ---- ------  ------  ------  ------  ------  ------  ------  ------  ------
   1.  C  0.0000  0.0204  0.0047  0.0257  0.9943  0.9928  0.9149  0.0033  0.0035
   2.  C  0.0204  0.0000  0.0214  1.8658  0.0413  1.0244  0.0128  0.9271  0.0012
   3.  C  0.0047  0.0214  0.0000  1.0274  0.9720  0.0136  0.0075  0.0019  0.9304
   4.  C  0.0257  1.8658  1.0274  0.0000  0.0155  0.0168  0.0163  0.0069  0.0019
   5.  C  0.9943  0.0413  0.9720  0.0155  0.0000  0.0058  0.0015  0.0002  0.0014
   6.  C  0.9928  1.0244  0.0136  0.0168  0.0058  0.0000  0.0010  0.0013  0.0004
   7.  H  0.9149  0.0128  0.0075  0.0163  0.0015  0.0010  0.0000  0.0000  0.0000
   8.  H  0.0033  0.9271  0.0019  0.0069  0.0002  0.0013  0.0000  0.0000  0.0003
   9.  H  0.0035  0.0012  0.9304  0.0019  0.0014  0.0004  0.0000  0.0003  0.0000
  10.  H  0.0014  0.0129  0.9285  0.0084  0.0013  0.0003  0.0000  0.0005  0.0002
  11.  H  0.0014  0.0003  0.0012  0.0019  0.9366  0.0023  0.0000  0.0000  0.0026
  12.  H  0.0015  0.0081  0.0010  0.0028  0.9315  0.0071  0.0012  0.0002  0.0012
  13.  H  0.0018  0.0025  0.0006  0.0107  0.0013  0.9253  0.0004  0.0021  0.0000
  14.  H  0.0024  0.0032  0.0004  0.0185  0.0092  0.9161  0.0003  0.0024  0.0001
  15.  H  0.0012  0.0073  0.0022  0.0015  0.0009  0.0105  0.0006  0.0003  0.0006
  16.  C  0.9961  0.0114  0.0083  0.9811  0.0061  0.0093  0.0026  0.0182  0.0115
  17.  H  0.0017  0.0034  0.0064  0.0015  0.0116  0.0017  0.0003  0.0002  0.0006

     Atom   10      11      12      13      14      15      16      17
     ---- ------  ------  ------  ------  ------  ------  ------  ------
   1.  C  0.0014  0.0014  0.0015  0.0018  0.0024  0.0012  0.9961  0.0017
   2.  C  0.0129  0.0003  0.0081  0.0025  0.0032  0.0073  0.0114  0.0034
   3.  C  0.9285  0.0012  0.0010  0.0006  0.0004  0.0022  0.0083  0.0064
   4.  C  0.0084  0.0019  0.0028  0.0107  0.0185  0.0015  0.9811  0.0015
   5.  C  0.0013  0.9366  0.9315  0.0013  0.0092  0.0009  0.0061  0.0116
   6.  C  0.0003  0.0023  0.0071  0.9253  0.9161  0.0105  0.0093  0.0017
   7.  H  0.0000  0.0000  0.0012  0.0004  0.0003  0.0006  0.0026  0.0003
   8.  H  0.0005  0.0000  0.0002  0.0021  0.0024  0.0003  0.0182  0.0002
   9.  H  0.0002  0.0026  0.0012  0.0000  0.0001  0.0006  0.0115  0.0006
  10.  H  0.0000  0.0035  0.0024  0.0000  0.0007  0.0001  0.0009  0.0005
  11.  H  0.0035  0.0000  0.0002  0.0002  0.0003  0.0004  0.0084  0.0007
  12.  H  0.0024  0.0002  0.0000  0.0000  0.0000  0.0000  0.0006  0.0001
  13.  H  0.0000  0.0002  0.0000  0.0000  0.0003  0.0010  0.0101  0.0004
  14.  H  0.0007  0.0003  0.0000  0.0003  0.0000  0.0005  0.0020  0.0003
  15.  H  0.0001  0.0004  0.0000  0.0010  0.0005  0.0000  0.9315  0.0001
  16.  C  0.0009  0.0084  0.0006  0.0101  0.0020  0.9315  0.0000  0.9270
  17.  H  0.0005  0.0007  0.0001  0.0004  0.0003  0.0001  0.9270  0.0000


 Wiberg bond index, Totals by atom:                                            

     Atom    1
     ---- ------
   1.  C  3.9669
   2.  C  3.9634
   3.  C  3.9273
   4.  C  4.0024
   5.  C  3.9306
   6.  C  3.9287
   7.  H  0.9594
   8.  H  0.9649
   9.  H  0.9557
  10.  H  0.9617
  11.  H  0.9602
  12.  H  0.9580
  13.  H  0.9567
  14.  H  0.9568
  15.  H  0.9589
  16.  C  3.9253
  17.  H  0.9565


 Atom-atom overlap-weighted NAO bond order:                                    

     Atom    1       2       3       4       5       6       7       8       9
     ---- ------  ------  ------  ------  ------  ------  ------  ------  ------
   1.  C  0.0000  0.0106 -0.0035  0.0251  0.8384  0.8360  0.7947  0.0008  0.0006
   2.  C  0.0106  0.0000  0.0257  1.2212 -0.0153  0.8624  0.0008  0.8032 -0.0049
   3.  C -0.0035  0.0257  0.0000  0.8874  0.8174  0.0010  0.0013 -0.0039  0.7982
   4.  C  0.0251  1.2212  0.8874  0.0000  0.0404  0.0103  0.0007  0.0042  0.0020
   5.  C  0.8384 -0.0153  0.8174  0.0404  0.0000  0.0035  0.0007 -0.0005  0.0052
   6.  C  0.8360  0.8624  0.0010  0.0103  0.0035  0.0000 -0.0015 -0.0026  0.0003
   7.  H  0.7947  0.0008  0.0013  0.0007  0.0007 -0.0015  0.0000 -0.0000 -0.0000
   8.  H  0.0008  0.8032 -0.0039  0.0042 -0.0005 -0.0026 -0.0000  0.0000 -0.0026
   9.  H  0.0006 -0.0049  0.7982  0.0020  0.0052  0.0003 -0.0000 -0.0026  0.0000
  10.  H  0.0004  0.0000  0.7976 -0.0008 -0.0001  0.0002  0.0000 -0.0001  0.0033
  11.  H  0.0010 -0.0013  0.0026 -0.0021  0.8004 -0.0051 -0.0007 -0.0003 -0.0035
  12.  H  0.0024 -0.0002  0.0028 -0.0017  0.7979  0.0002 -0.0029 -0.0000 -0.0005
  13.  H -0.0017  0.0072 -0.0000 -0.0015 -0.0043  0.7935 -0.0008 -0.0029  0.0001
  14.  H  0.0008  0.0003  0.0003  0.0016 -0.0000  0.7901 -0.0021 -0.0008 -0.0000
  15.  H  0.0019  0.0003 -0.0048  0.0018 -0.0036 -0.0001 -0.0011  0.0000 -0.0000
  16.  C  0.8479 -0.0007 -0.0029  0.8401  0.0052  0.0058  0.0013  0.0010  0.0001
  17.  H  0.0010 -0.0059 -0.0001  0.0043 -0.0000 -0.0028 -0.0009  0.0000  0.0000

     Atom   10      11      12      13      14      15      16      17
     ---- ------  ------  ------  ------  ------  ------  ------  ------
   1.  C  0.0004  0.0010  0.0024 -0.0017  0.0008  0.0019  0.8479  0.0010
   2.  C  0.0000 -0.0013 -0.0002  0.0072  0.0003  0.0003 -0.0007 -0.0059
   3.  C  0.7976  0.0026  0.0028 -0.0000  0.0003 -0.0048 -0.0029 -0.0001
   4.  C -0.0008 -0.0021 -0.0017 -0.0015  0.0016  0.0018  0.8401  0.0043
   5.  C -0.0001  0.8004  0.7979 -0.0043 -0.0000 -0.0036  0.0052 -0.0000
   6.  C  0.0002 -0.0051  0.0002  0.7935  0.7901 -0.0001  0.0058 -0.0028
   7.  H  0.0000 -0.0007 -0.0029 -0.0008 -0.0021 -0.0011  0.0013 -0.0009
   8.  H -0.0001 -0.0003 -0.0000 -0.0029 -0.0008  0.0000  0.0010  0.0000
   9.  H  0.0033 -0.0035 -0.0005  0.0001 -0.0000 -0.0000  0.0001  0.0000
  10.  H  0.0000 -0.0008 -0.0035 -0.0000 -0.0000 -0.0028 -0.0050  0.0000
  11.  H -0.0008  0.0000  0.0029 -0.0023 -0.0000 -0.0000  0.0001  0.0000
  12.  H -0.0035  0.0029  0.0000  0.0001  0.0000 -0.0015 -0.0034  0.0001
  13.  H -0.0000 -0.0023  0.0001  0.0000  0.0052  0.0000  0.0008 -0.0000
  14.  H -0.0000 -0.0000  0.0000  0.0052  0.0000  0.0001 -0.0056 -0.0029
  15.  H -0.0028 -0.0000 -0.0015  0.0000  0.0001  0.0000  0.7955  0.0033
  16.  C -0.0050  0.0001 -0.0034  0.0008 -0.0056  0.7955  0.0000  0.7945
  17.  H  0.0000  0.0000  0.0001 -0.0000 -0.0029  0.0033  0.7945  0.0000


 Atom-atom overlap-weighted NAO bond order, Totals by atom:                    

     Atom    1
     ---- ------
   1.  C  3.3563
   2.  C  2.9032
   3.  C  3.3191
   4.  C  3.0330
   5.  C  3.2852
   6.  C  3.2914
   7.  H  0.7895
   8.  H  0.7955
   9.  H  0.7983
  10.  H  0.7883
  11.  H  0.7909
  12.  H  0.7925
  13.  H  0.7933
  14.  H  0.7869
  15.  H  0.7890
  16.  C  3.2747
  17.  H  0.7904


 MO bond order:                                                                

     Atom    1       2       3       4       5       6       7       8       9
     ---- ------  ------  ------  ------  ------  ------  ------  ------  ------
   1.  C  0.0000  0.1682  0.0601 -0.3068  0.2101  0.3273 -0.6652  0.0341  0.0563
   2.  C  0.1682  0.0000 -0.0822  1.2615  0.2922 -1.3976 -0.0750  0.6587 -0.0621
   3.  C  0.0601 -0.0822  0.0000  1.1612 -1.6481  0.1983 -0.0749 -0.0310  0.7461
   4.  C -0.3068  1.2615  1.1612  0.0000 -0.1440 -0.3622 -0.0748 -0.0239  0.0379
   5.  C  0.2101  0.2922 -1.6481 -0.1440  0.0000 -0.0428 -0.0444 -0.0022 -0.0074
   6.  C  0.3273 -1.3976  0.1983 -0.3622 -0.0428  0.0000 -0.0126 -0.0523  0.0270
   7.  H -0.6652 -0.0750 -0.0749 -0.0748 -0.0444 -0.0126  0.0000 -0.0058 -0.0031
   8.  H  0.0341  0.6587 -0.0310 -0.0239 -0.0022 -0.0523 -0.0058  0.0000 -0.0046
   9.  H  0.0563 -0.0621  0.7461  0.0379 -0.0074  0.0270 -0.0031 -0.0046  0.0000
  10.  H -0.0072  0.0579  1.4045 -0.0545 -0.0160  0.0060  0.0023  0.0169  0.0160
  11.  H  0.0191 -0.0147 -0.0046  0.0653 -0.2350  0.0054  0.0044 -0.0050 -0.0534
  12.  H -0.0196 -0.0352 -0.0338  0.0557  0.3518  0.0371 -0.0413  0.0099  0.0205
  13.  H  0.0400 -0.0640 -0.0068  0.1146  0.0477 -0.4598 -0.0137 -0.0465 -0.0007
  14.  H -0.0597  0.0142  0.0091 -0.1804 -0.0683  0.0539 -0.0223  0.0334  0.0055
  15.  H  0.0074  0.0743 -0.0277  0.0189  0.0038  0.0567 -0.0229 -0.0106  0.0214
  16.  C -1.2801 -0.0862 -0.0782  0.3656 -0.1385 -0.2252  0.0337  0.1343  0.1255
  17.  H  0.0045 -0.0496  0.0317 -0.0200  0.0083  0.0068 -0.0137  0.0142 -0.0158

     Atom   10      11      12      13      14      15      16      17
     ---- ------  ------  ------  ------  ------  ------  ------  ------
   1.  C -0.0072  0.0191 -0.0196  0.0400 -0.0597  0.0074 -1.2801  0.0045
   2.  C  0.0579 -0.0147 -0.0352 -0.0640  0.0142  0.0743 -0.0862 -0.0496
   3.  C  1.4045 -0.0046 -0.0338 -0.0068  0.0091 -0.0277 -0.0782  0.0317
   4.  C -0.0545  0.0653  0.0557  0.1146 -0.1804  0.0189  0.3656 -0.0200
   5.  C -0.0160 -0.2350  0.3518  0.0477 -0.0683  0.0038 -0.1385  0.0083
   6.  C  0.0060  0.0054  0.0371 -0.4598  0.0539  0.0567 -0.2252  0.0068
   7.  H  0.0023  0.0044 -0.0413 -0.0137 -0.0223 -0.0229  0.0337 -0.0137
   8.  H  0.0169 -0.0050  0.0099 -0.0465  0.0334 -0.0106  0.1343  0.0142
   9.  H  0.0160 -0.0534  0.0205 -0.0007  0.0055  0.0214  0.1255 -0.0158
  10.  H  0.0000  0.0395 -0.0460 -0.0001  0.0140 -0.0090 -0.0475  0.0213
  11.  H  0.0395  0.0000 -0.0080 -0.0038  0.0162  0.0172 -0.0378 -0.0227
  12.  H -0.0460 -0.0080  0.0000  0.0054 -0.0060 -0.0127  0.0121  0.0109
  13.  H -0.0001 -0.0038  0.0054  0.0000 -0.0067 -0.0261 -0.0459  0.0189
  14.  H  0.0140  0.0162 -0.0060 -0.0067  0.0000  0.0203  0.0431 -0.0024
  15.  H -0.0090  0.0172 -0.0127 -0.0261  0.0203  0.0000  1.0550  0.0089
  16.  C -0.0475 -0.0378  0.0121 -0.0459  0.0431  1.0550  0.0000  0.3641
  17.  H  0.0213 -0.0227  0.0109  0.0189 -0.0024  0.0089  0.3641  0.0000


 MO atomic valencies:                                                          

     Atom    1
     ---- ------
   1.  C -1.4116
   2.  C  0.6603
   3.  C  1.6235
   4.  C  1.9141
   5.  C -1.4330
   6.  C -1.8341
   7.  H -1.0294
   8.  H  0.7196
   9.  H  0.9092
  10.  H  1.3982
  11.  H -0.2180
  12.  H  0.3009
  13.  H -0.4474
  14.  H -0.1361
  15.  H  1.1751
  16.  C  0.1940
  17.  H  0.3652


 NATURAL BOND ORBITAL ANALYSIS:

                       Occupancies       Lewis Structure    Low   High
           Occ.    -------------------  -----------------   occ   occ
  Cycle   Thresh.   Lewis   Non-Lewis     CR  BD  3C  LP    (L)   (NL)   Dev
 =============================================================================
   1(1)    1.90    51.56772   0.43228      7  19   0   0     0      0    0.04
 -----------------------------------------------------------------------------

 Structure accepted: No low occupancy Lewis orbitals

 WARNING:  1 low occupancy (<1.9990e) core orbital  found on  C    2
           1 low occupancy (<1.9990e) core orbital  found on  C    4

 --------------------------------------------------------
   Core                     13.99441 ( 99.960% of  14)
   Valence Lewis            37.57331 ( 98.877% of  38)
  ==================       ============================
   Total Lewis              51.56772 ( 99.169% of  52)
  -----------------------------------------------------
   Valence non-Lewis         0.36618 (  0.704% of  52)
   Rydberg non-Lewis         0.06611 (  0.127% of  52)
  ==================       ============================
   Total non-Lewis           0.43228 (  0.831% of  52)
 --------------------------------------------------------


       (Occupancy)   Bond orbital/ Coefficients/ Hybrids
 ---------------------------------------------------------------------------------
     1. (1.98165) BD ( 1) C   1 - C   5  
                ( 50.06%)   0.7075* C   1 s( 25.16%)p 2.97( 74.74%)d 0.00(  0.09%)
                                                  f 0.00(  0.01%)
                                            0.0000  0.5016  0.0037 -0.0043  0.0004
                                            0.7249  0.0031 -0.0060  0.1360 -0.0280
                                           -0.0047 -0.4498 -0.0151 -0.0009  0.0183
                                           -0.0029 -0.0138 -0.0069 -0.0004 -0.0043
                                            0.0147  0.0047 -0.0099  0.0013  0.0038
                                           -0.0007  0.0008 -0.0002  0.0004  0.0016
                                            0.0057
                ( 49.94%)   0.7067* C   5 s( 26.95%)p 2.71( 72.94%)d 0.00(  0.10%)
                                                  f 0.00(  0.01%)
                                            0.0002  0.5191  0.0006 -0.0069  0.0004
                                           -0.7629 -0.0033  0.0076 -0.1711 -0.0152
                                           -0.0058  0.3429 -0.0110 -0.0063  0.0050
                                            0.0023 -0.0225 -0.0003 -0.0003 -0.0043
                                            0.0193  0.0033 -0.0039 -0.0035 -0.0050
                                           -0.0031  0.0024  0.0026  0.0009 -0.0058
                                           -0.0006
     2. (1.97798) BD ( 1) C   1 - C   6  
                ( 49.94%)   0.7067* C   1 s( 25.46%)p 2.92( 74.45%)d 0.00(  0.09%)
                                                  f 0.00(  0.00%)
                                           -0.0001  0.5045  0.0040 -0.0034  0.0002
                                           -0.6235 -0.0213  0.0008  0.5238 -0.0215
                                           -0.0071 -0.2831 -0.0134 -0.0016 -0.0204
                                           -0.0057  0.0070  0.0022 -0.0000 -0.0075
                                           -0.0110  0.0067 -0.0140  0.0000  0.0026
                                            0.0030  0.0001 -0.0009 -0.0012  0.0054
                                            0.0008
                ( 50.06%)   0.7075* C   6 s( 26.58%)p 2.76( 73.30%)d 0.00(  0.11%)
                                                  f 0.00(  0.01%)
                                           -0.0000  0.5155 -0.0040 -0.0048  0.0001
                                            0.5592 -0.0113 -0.0093 -0.6315 -0.0143
                                           -0.0004  0.1450 -0.0098 -0.0057 -0.0228
                                           -0.0064  0.0145 -0.0031 -0.0063 -0.0023
                                            0.0072 -0.0029 -0.0152 -0.0022 -0.0068
                                           -0.0037 -0.0002  0.0016 -0.0006 -0.0021
                                           -0.0044
     3. (1.98275) BD ( 1) C   1 - H   7  
                ( 60.74%)   0.7794* C   1 s( 25.04%)p 2.99( 74.85%)d 0.00(  0.10%)
                                                  f 0.00(  0.00%)
                                            0.0001 -0.5002  0.0139 -0.0037  0.0006
                                            0.2470 -0.0051  0.0031  0.8239 -0.0191
                                            0.0104  0.0905 -0.0036 -0.0002 -0.0144
                                           -0.0035  0.0010 -0.0018 -0.0003 -0.0028
                                            0.0225  0.0056  0.0152  0.0022 -0.0028
                                           -0.0014 -0.0033 -0.0022  0.0014 -0.0034
                                           -0.0028
                ( 39.26%)   0.6265* H   7 s( 99.93%)p 0.00(  0.07%)
                                           -0.9996 -0.0027 -0.0004 -0.0076 -0.0253
                                           -0.0027
     4. (1.96694) BD ( 1) C   1 - C  16  
                ( 49.66%)   0.7047* C   1 s( 24.17%)p 3.13( 75.74%)d 0.00(  0.09%)
                                                  f 0.00(  0.01%)
                                            0.0002  0.4915  0.0085  0.0026  0.0003
                                            0.1511 -0.0082 -0.0020  0.1600 -0.0321
                                           -0.0072  0.8411  0.0170 -0.0004  0.0071
                                           -0.0022  0.0098  0.0008  0.0194 -0.0013
                                           -0.0052  0.0030  0.0141  0.0108 -0.0010
                                            0.0022  0.0060 -0.0038  0.0025  0.0031
                                            0.0035
                ( 50.34%)   0.7095* C  16 s( 25.35%)p 2.94( 74.49%)d 0.01(  0.15%)
                                                  f 0.00(  0.01%)
                                            0.0000  0.5034  0.0066 -0.0028 -0.0000
                                           -0.2100 -0.0055 -0.0005 -0.4237 -0.0200
                                           -0.0074 -0.7215  0.0087  0.0099  0.0025
                                            0.0015  0.0090  0.0025  0.0085  0.0088
                                           -0.0019 -0.0002  0.0355 -0.0017 -0.0081
                                           -0.0029 -0.0012  0.0025 -0.0026 -0.0033
                                           -0.0026
     5. (1.98851) BD ( 1) C   2 - C   4  
                ( 49.32%)   0.7023* C   2 s( 37.70%)p 1.64( 61.98%)d 0.01(  0.31%)
                                                  f 0.00(  0.01%)
                                            0.0001  0.6140  0.0002 -0.0025 -0.0002
                                            0.4755  0.0265 -0.0093 -0.0529  0.0152
                                            0.0108  0.6241  0.0144  0.0021 -0.0250
                                            0.0003  0.0392  0.0060 -0.0250  0.0017
                                            0.0135  0.0062 -0.0069  0.0060 -0.0031
                                            0.0052 -0.0015  0.0050 -0.0045 -0.0007
                                           -0.0026
                ( 50.68%)   0.7119* C   4 s( 38.79%)p 1.57( 60.97%)d 0.01(  0.23%)
                                                  f 0.00(  0.00%)
                                            0.0000  0.6227  0.0117 -0.0019  0.0000
                                           -0.5667 -0.0183  0.0029  0.4798  0.0242
                                            0.0066 -0.2391 -0.0114  0.0074 -0.0004
                                           -0.0112  0.0375  0.0106 -0.0139 -0.0032
                                            0.0203  0.0039  0.0067 -0.0017  0.0018
                                            0.0005 -0.0015 -0.0017  0.0031  0.0005
                                            0.0041
     6. (1.93072) BD ( 2) C   2 - C   4  
                ( 50.09%)   0.7077* C   2 s(  0.16%)p99.99( 99.71%)d 0.71(  0.11%)
                                                  f 0.11(  0.02%)
                                           -0.0001 -0.0383 -0.0114  0.0015  0.0006
                                           -0.5950  0.0002 -0.0095  0.5892 -0.0287
                                            0.0008  0.5420 -0.0342  0.0057  0.0053
                                            0.0106  0.0027 -0.0024 -0.0117  0.0094
                                            0.0047 -0.0019  0.0266  0.0042  0.0034
                                            0.0061 -0.0066 -0.0006  0.0083 -0.0038
                                           -0.0029
                ( 49.91%)   0.7065* C   4 s(  0.11%)p99.99( 99.78%)d 1.01(  0.11%)
                                                  f 0.10(  0.01%)
                                            0.0001  0.0279  0.0137  0.0097 -0.0008
                                            0.1323  0.0210 -0.0007  0.5357 -0.0618
                                            0.0042  0.8295 -0.0298  0.0049 -0.0108
                                           -0.0045 -0.0016 -0.0075 -0.0224  0.0078
                                            0.0052 -0.0049 -0.0124 -0.0106 -0.0005
                                            0.0001 -0.0055  0.0073 -0.0014 -0.0012
                                            0.0048
     7. (1.98284) BD ( 1) C   2 - C   6  
                ( 49.27%)   0.7019* C   2 s( 31.99%)p 2.12( 67.81%)d 0.01(  0.19%)
                                                  f 0.00(  0.01%)
                                           -0.0002  0.5656  0.0036 -0.0012  0.0001
                                           -0.6385 -0.0173 -0.0023 -0.5070 -0.0010
                                            0.0087 -0.1108 -0.0274  0.0021  0.0203
                                            0.0087  0.0101 -0.0016  0.0052  0.0053
                                           -0.0318  0.0043 -0.0160 -0.0020  0.0034
                                            0.0025  0.0051 -0.0025 -0.0047  0.0035
                                           -0.0016
                ( 50.73%)   0.7122* C   6 s( 25.92%)p 2.85( 73.93%)d 0.01(  0.14%)
                                                  f 0.00(  0.01%)
                                            0.0001  0.5091  0.0081 -0.0064  0.0007
                                            0.3195 -0.0154 -0.0081  0.7565  0.0200
                                           -0.0045  0.2532 -0.0062 -0.0023  0.0228
                                            0.0034  0.0151 -0.0035  0.0126  0.0024
                                           -0.0086 -0.0072 -0.0186  0.0017 -0.0049
                                           -0.0040 -0.0011  0.0019  0.0021 -0.0055
                                           -0.0000
     8. (1.98043) BD ( 1) C   2 - H   8  
                ( 59.79%)   0.7732* C   2 s( 30.03%)p 2.32( 69.81%)d 0.00(  0.14%)
                                                  f 0.00(  0.02%)
                                           -0.0003  0.5480 -0.0022  0.0033  0.0002
                                            0.0839 -0.0049  0.0023  0.6246  0.0008
                                           -0.0035 -0.5485  0.0081 -0.0011  0.0148
                                           -0.0033 -0.0216 -0.0009 -0.0199 -0.0089
                                           -0.0005 -0.0083  0.0127 -0.0008  0.0033
                                           -0.0042  0.0044  0.0105  0.0012 -0.0002
                                           -0.0042
                ( 40.21%)   0.6341* H   8 s( 99.94%)p 0.00(  0.06%)
                                            0.9997  0.0026  0.0001 -0.0072 -0.0167
                                            0.0161
     9. (1.97945) BD ( 1) C   3 - C   4  
                ( 49.80%)   0.7057* C   3 s( 26.02%)p 2.83( 73.75%)d 0.01(  0.21%)
                                                  f 0.00(  0.01%)
                                            0.0002  0.5100 -0.0026 -0.0092  0.0005
                                           -0.6287  0.0119  0.0116  0.2982  0.0161
                                            0.0016  0.5026  0.0114 -0.0038 -0.0064
                                           -0.0068 -0.0323 -0.0032  0.0104  0.0005
                                            0.0274 -0.0025 -0.0099  0.0047 -0.0026
                                            0.0012  0.0004  0.0088 -0.0039 -0.0036
                                            0.0003
                ( 50.20%)   0.7085* C   4 s( 33.88%)p 1.95( 65.90%)d 0.01(  0.21%)
                                                  f 0.00(  0.00%)
                                           -0.0001  0.5821 -0.0013 -0.0009  0.0002
                                            0.7841  0.0163 -0.0022  0.0769  0.0055
                                            0.0087 -0.1945 -0.0051  0.0058 -0.0223
                                            0.0001 -0.0349 -0.0097  0.0106  0.0032
                                            0.0013  0.0097  0.0079 -0.0019  0.0016
                                           -0.0032  0.0000 -0.0013  0.0023  0.0039
                                           -0.0012
    10. (1.96245) BD ( 1) C   3 - C   5  
                ( 50.16%)   0.7083* C   3 s( 25.33%)p 2.94( 74.54%)d 0.00(  0.12%)
                                                  f 0.00(  0.01%)
                                           -0.0005  0.5033  0.0041 -0.0048  0.0003
                                           -0.2689  0.0159  0.0078 -0.6953 -0.0053
                                            0.0048 -0.4348 -0.0146  0.0005  0.0248
                                           -0.0001  0.0029  0.0044  0.0197  0.0024
                                           -0.0028 -0.0063 -0.0111  0.0012 -0.0005
                                            0.0025  0.0030  0.0045 -0.0054  0.0013
                                           -0.0035
                ( 49.84%)   0.7059* C   5 s( 25.92%)p 2.86( 74.00%)d 0.00(  0.08%)
                                                  f 0.00(  0.01%)
                                            0.0003  0.5090  0.0102 -0.0050  0.0002
                                            0.3692  0.0187  0.0021  0.6734  0.0032
                                           -0.0050  0.3869 -0.0098 -0.0055  0.0103
                                            0.0042  0.0024  0.0066  0.0219 -0.0010
                                           -0.0102 -0.0024 -0.0013 -0.0021 -0.0048
                                           -0.0016  0.0043 -0.0009 -0.0002 -0.0033
                                           -0.0025
    11. (1.98581) BD ( 1) C   3 - H   9  
                ( 60.80%)   0.7798* C   3 s( 24.63%)p 3.05( 75.23%)d 0.01(  0.14%)
                                                  f 0.00(  0.01%)
                                            0.0001 -0.4962  0.0006 -0.0055  0.0002
                                           -0.2445 -0.0060 -0.0015 -0.6145  0.0042
                                           -0.0047  0.5610 -0.0079  0.0053 -0.0016
                                           -0.0048  0.0001  0.0042  0.0324  0.0040
                                            0.0151  0.0020 -0.0074  0.0002 -0.0014
                                           -0.0025 -0.0023 -0.0042  0.0051  0.0009
                                           -0.0010
                ( 39.20%)   0.6261* H   9 s( 99.95%)p 0.00(  0.05%)
                                           -0.9997 -0.0016 -0.0002  0.0066  0.0174
                                           -0.0133
    12. (1.98902) BD ( 1) C   3 - H  10  
                ( 60.44%)   0.7774* C   3 s( 23.94%)p 3.17( 75.89%)d 0.01(  0.16%)
                                                  f 0.00(  0.01%)
                                           -0.0002  0.4893 -0.0015  0.0063 -0.0004
                                            0.6846 -0.0023  0.0048 -0.2193  0.0097
                                           -0.0038  0.4919 -0.0054  0.0037 -0.0116
                                           -0.0011  0.0300  0.0042 -0.0209  0.0021
                                            0.0056  0.0055  0.0084 -0.0021 -0.0011
                                           -0.0009 -0.0006  0.0052 -0.0037  0.0027
                                           -0.0020
                ( 39.56%)   0.6290* H  10 s( 99.95%)p 0.00(  0.05%)
                                            0.9998  0.0028  0.0001 -0.0165  0.0044
                                           -0.0138
    13. (1.96655) BD ( 1) C   4 - C  16  
                ( 48.14%)   0.6938* C   4 s( 27.19%)p 2.67( 72.57%)d 0.01(  0.24%)
                                                  f 0.00(  0.00%)
                                           -0.0001  0.5213 -0.0150  0.0012  0.0002
                                           -0.2044 -0.0008  0.0004 -0.6864  0.0053
                                            0.0075  0.4601  0.0298  0.0059  0.0207
                                            0.0068  0.0015 -0.0040  0.0019 -0.0120
                                           -0.0230 -0.0086 -0.0336  0.0013 -0.0002
                                            0.0012  0.0009 -0.0048  0.0002 -0.0005
                                            0.0009
                ( 51.86%)   0.7202* C  16 s( 25.45%)p 2.92( 74.36%)d 0.01(  0.18%)
                                                  f 0.00(  0.01%)
                                            0.0002  0.5044  0.0069 -0.0085  0.0006
                                            0.2558  0.0051 -0.0027  0.8002  0.0094
                                           -0.0065 -0.1921  0.0256  0.0106  0.0175
                                            0.0004 -0.0060 -0.0006 -0.0283  0.0037
                                           -0.0233 -0.0006  0.0040 -0.0097 -0.0010
                                           -0.0015  0.0009  0.0068 -0.0054 -0.0025
                                           -0.0019
    14. (1.98748) BD ( 1) C   5 - H  11  
                ( 60.26%)   0.7763* C   5 s( 23.76%)p 3.20( 76.12%)d 0.01(  0.12%)
                                                  f 0.00(  0.00%)
                                            0.0001 -0.4874  0.0043 -0.0053  0.0002
                                            0.0895 -0.0027 -0.0007 -0.1702  0.0042
                                           -0.0000  0.8509 -0.0022  0.0062  0.0087
                                           -0.0014 -0.0118  0.0020  0.0151 -0.0000
                                            0.0015  0.0006 -0.0269 -0.0063  0.0054
                                            0.0009 -0.0034 -0.0007 -0.0005  0.0022
                                            0.0008
                ( 39.74%)   0.6304* H  11 s( 99.94%)p 0.00(  0.06%)
                                           -0.9997 -0.0015 -0.0002 -0.0021  0.0018
                                           -0.0235
    15. (1.98231) BD ( 1) C   5 - H  12  
                ( 60.38%)   0.7771* C   5 s( 23.32%)p 3.28( 76.53%)d 0.01(  0.14%)
                                                  f 0.00(  0.00%)
                                           -0.0002  0.4828 -0.0039  0.0059 -0.0003
                                            0.5215 -0.0025  0.0040 -0.6975  0.0033
                                           -0.0034  0.0825 -0.0050  0.0005 -0.0301
                                           -0.0029  0.0081 -0.0013 -0.0143  0.0038
                                           -0.0108 -0.0008 -0.0103 -0.0032 -0.0029
                                           -0.0023  0.0025 -0.0011  0.0003 -0.0042
                                           -0.0016
                ( 39.62%)   0.6294* H  12 s( 99.95%)p 0.00(  0.05%)
                                            0.9997  0.0012  0.0001 -0.0132  0.0186
                                           -0.0008
    16. (1.97872) BD ( 1) C   6 - H  13  
                ( 60.54%)   0.7780* C   6 s( 23.91%)p 3.18( 75.93%)d 0.01(  0.15%)
                                                  f 0.00(  0.00%)
                                            0.0003 -0.4890  0.0016 -0.0052  0.0002
                                            0.1887  0.0047  0.0001 -0.0362  0.0023
                                            0.0007  0.8499 -0.0093  0.0071 -0.0004
                                            0.0006  0.0012 -0.0064  0.0067  0.0003
                                           -0.0026 -0.0003 -0.0370 -0.0039  0.0042
                                            0.0040 -0.0011  0.0000  0.0003  0.0026
                                            0.0018
                ( 39.46%)   0.6282* H  13 s( 99.95%)p 0.00(  0.05%)
                                           -0.9998 -0.0014 -0.0002 -0.0062  0.0006
                                           -0.0211
    17. (1.98108) BD ( 1) C   6 - H  14  
                ( 60.93%)   0.7806* C   6 s( 23.52%)p 3.25( 76.33%)d 0.01(  0.15%)
                                                  f 0.00(  0.00%)
                                            0.0000 -0.4849  0.0012 -0.0054  0.0003
                                            0.7395 -0.0016  0.0048  0.1593 -0.0035
                                           -0.0014 -0.4370  0.0075 -0.0042 -0.0050
                                           -0.0020  0.0276  0.0035  0.0105 -0.0015
                                           -0.0200 -0.0038 -0.0113  0.0046  0.0041
                                            0.0002 -0.0004 -0.0026 -0.0022  0.0030
                                            0.0032
                ( 39.07%)   0.6251* H  14 s( 99.95%)p 0.00(  0.05%)
                                           -0.9997 -0.0032 -0.0001 -0.0193 -0.0044
                                            0.0104
    18. (1.98460) BD ( 1) H  15 - C  16  
                ( 39.62%)   0.6294* H  15 s( 99.95%)p 0.00(  0.05%)
                                            0.9997  0.0015  0.0002 -0.0171  0.0106
                                           -0.0115
                ( 60.38%)   0.7770* C  16 s( 24.44%)p 3.09( 75.41%)d 0.01(  0.14%)
                                                  f 0.00(  0.01%)
                                           -0.0001  0.4943 -0.0064  0.0043 -0.0002
                                            0.6442 -0.0113  0.0031 -0.4198  0.0007
                                           -0.0040  0.4033  0.0065  0.0029 -0.0236
                                           -0.0024  0.0108  0.0069 -0.0058 -0.0041
                                            0.0204 -0.0013 -0.0141  0.0012 -0.0023
                                           -0.0009 -0.0032  0.0033 -0.0045 -0.0021
                                           -0.0022
    19. (1.98403) BD ( 1) C  16 - H  17  
                ( 60.72%)   0.7792* C  16 s( 24.63%)p 3.05( 75.23%)d 0.01(  0.14%)
                                                  f 0.00(  0.01%)
                                            0.0001 -0.4962  0.0066 -0.0048  0.0002
                                            0.6887 -0.0106  0.0046 -0.0344  0.0041
                                            0.0013 -0.5260 -0.0042 -0.0048  0.0116
                                           -0.0022  0.0203  0.0074 -0.0029 -0.0007
                                           -0.0265 -0.0002  0.0074 -0.0029  0.0019
                                            0.0035  0.0024 -0.0049  0.0022  0.0022
                                            0.0018
                ( 39.28%)   0.6268* H  17 s( 99.95%)p 0.00(  0.05%)
                                           -0.9997 -0.0017 -0.0001 -0.0178  0.0012
                                            0.0142
    20. (1.99946) CR ( 1) C   1           s(100.00%)p 0.00(  0.00%)
                                            1.0000 -0.0000 -0.0000 -0.0000 -0.0000
                                           -0.0001  0.0000  0.0000 -0.0001  0.0000
                                           -0.0000 -0.0001 -0.0000  0.0000 -0.0000
                                            0.0000 -0.0000  0.0000 -0.0000  0.0000
                                           -0.0000 -0.0000 -0.0000 -0.0000  0.0000
                                           -0.0000 -0.0000  0.0000 -0.0000  0.0000
                                           -0.0000
    21. (1.99875) CR ( 1) C   2           s(100.00%)p 0.00(  0.00%)
                                            1.0000  0.0002 -0.0000  0.0000  0.0000
                                           -0.0002 -0.0000 -0.0000  0.0002 -0.0000
                                           -0.0000 -0.0002 -0.0000  0.0000  0.0000
                                            0.0000 -0.0000 -0.0000 -0.0000 -0.0000
                                           -0.0000 -0.0000  0.0000 -0.0000  0.0000
                                           -0.0000  0.0000  0.0000  0.0000  0.0000
                                           -0.0000
    22. (1.99932) CR ( 1) C   3           s(100.00%)p 0.00(  0.00%)
                                            1.0000  0.0003  0.0000  0.0000 -0.0000
                                            0.0002  0.0000  0.0000 -0.0004 -0.0000
                                            0.0000 -0.0003 -0.0000  0.0000  0.0000
                                            0.0000  0.0000  0.0000  0.0000  0.0000
                                           -0.0000 -0.0000 -0.0000 -0.0000  0.0000
                                            0.0000  0.0000  0.0000 -0.0000  0.0000
                                           -0.0000
    23. (1.99866) CR ( 1) C   4           s(100.00%)p 0.00(  0.00%)
                                            1.0000  0.0001 -0.0000 -0.0000  0.0000
                                            0.0000 -0.0000 -0.0000 -0.0001  0.0000
                                            0.0000 -0.0001  0.0000  0.0000  0.0000
                                            0.0000 -0.0000 -0.0000  0.0000 -0.0000
                                           -0.0000  0.0000 -0.0000  0.0000  0.0000
                                           -0.0000  0.0000 -0.0000  0.0000  0.0000
                                           -0.0000
    24. (1.99943) CR ( 1) C   5           s(100.00%)p 0.00(  0.00%)
                                            1.0000 -0.0001 -0.0000  0.0000 -0.0000
                                            0.0002 -0.0000 -0.0000 -0.0003  0.0000
                                            0.0000 -0.0003  0.0000  0.0000 -0.0000
                                           -0.0000  0.0000 -0.0000 -0.0000  0.0000
                                           -0.0000 -0.0000  0.0000  0.0000  0.0000
                                            0.0000 -0.0000 -0.0000 -0.0000  0.0000
                                            0.0000
    25. (1.99941) CR ( 1) C   6           s(100.00%)p 0.00(  0.00%)
                                            1.0000  0.0001 -0.0000  0.0000 -0.0000
                                           -0.0001 -0.0000  0.0000 -0.0001 -0.0000
                                            0.0000 -0.0002  0.0000 -0.0000 -0.0000
                                           -0.0000 -0.0000  0.0000 -0.0000 -0.0000
                                            0.0000  0.0000  0.0000  0.0000 -0.0000
                                           -0.0000  0.0000 -0.0000 -0.0000 -0.0000
                                           -0.0000
    26. (1.99937) CR ( 1) C  16           s(100.00%)p 0.00(  0.00%)
                                            1.0000 -0.0000 -0.0000  0.0000 -0.0000
                                           -0.0001 -0.0000  0.0000 -0.0002 -0.0000
                                            0.0000  0.0001 -0.0000 -0.0000 -0.0000
                                           -0.0000 -0.0000 -0.0000  0.0000 -0.0000
                                            0.0000  0.0000 -0.0000  0.0000 -0.0000
                                           -0.0000 -0.0000 -0.0000  0.0000  0.0000
                                            0.0000
    27. (0.00173) RY*( 1) C   1           s(  2.92%)p23.48( 68.46%)d 9.60( 27.99%)
                                                  f 0.22(  0.63%)
                                           -0.0000 -0.0170  0.1315  0.1071  0.0107
                                           -0.0095 -0.2959  0.1178 -0.0392 -0.6819
                                            0.3286 -0.0085  0.0566  0.0728 -0.0871
                                           -0.2377  0.0047 -0.0719 -0.1784  0.0877
                                            0.0930  0.3869  0.0958  0.0599  0.0295
                                            0.0087  0.0449  0.0449 -0.0010  0.0160
                                            0.0321
    28. (0.00127) RY*( 2) C   1           s(  1.02%)p50.40( 51.31%)d46.22( 47.05%)
                                                  f 0.62(  0.63%)
                                            0.0000  0.0045  0.0518  0.0864 -0.0012
                                           -0.0024 -0.6363 -0.0380 -0.0013  0.2932
                                            0.0644  0.0029 -0.1276  0.0191  0.2002
                                           -0.1628  0.0071 -0.4315 -0.0156  0.0273
                                            0.2847 -0.3086  0.0782  0.1853  0.0028
                                           -0.0165 -0.0053 -0.0041  0.0134 -0.0192
                                            0.0736
    29. (0.00106) RY*( 3) C   1           s(  1.56%)p39.05( 61.07%)d23.55( 36.83%)
                                                  f 0.34(  0.53%)
                                           -0.0000 -0.0056  0.0293  0.1201  0.0180
                                           -0.0024  0.1108  0.0542 -0.0183 -0.1464
                                            0.1078  0.0071 -0.7492 -0.0287 -0.1364
                                            0.0840  0.0916  0.1104  0.1688 -0.4203
                                            0.0326 -0.0956  0.1821  0.2712 -0.0160
                                            0.0200  0.0291 -0.0364  0.0061  0.0449
                                            0.0209
    30. (0.00070) RY*( 4) C   1           s( 15.39%)p 2.20( 33.81%)d 3.14( 48.31%)
                                                  f 0.16(  2.49%)
                                            0.0000  0.0257  0.3279  0.2122 -0.0265
                                           -0.0086  0.2833 -0.0548 -0.0032  0.1630
                                            0.3252 -0.0081  0.3487 -0.0279 -0.2578
                                            0.2124  0.0635 -0.0103 -0.1580 -0.1865
                                            0.4905 -0.1119  0.2332  0.0113  0.0402
                                            0.0137 -0.0495 -0.0559 -0.0147  0.0438
                                            0.1239
    31. (0.00052) RY*( 5) C   1           s(  0.70%)p48.56( 34.10%)d85.73( 60.19%)
                                                  f 7.14(  5.01%)
                                           -0.0000 -0.0023  0.0711  0.0442  0.0021
                                            0.0138 -0.5263  0.1017 -0.0053  0.1249
                                           -0.0329 -0.0046  0.1911  0.0143 -0.1301
                                            0.1651 -0.3070  0.6123  0.0943 -0.2498
                                           -0.0317  0.0623 -0.0506  0.0991 -0.0192
                                            0.0097  0.0103 -0.1612 -0.1168  0.0762
                                           -0.0644
    32. (0.00036) RY*( 6) C   1           s(  1.17%)p 6.91(  8.10%)d72.63( 85.17%)
                                                  f 4.73(  5.55%)
                                           -0.0000 -0.0057  0.0205  0.1054  0.0131
                                           -0.0006  0.1198  0.0544  0.0003 -0.1397
                                           -0.0828  0.0112 -0.0213  0.1917 -0.1354
                                            0.1404 -0.1184  0.0186 -0.2259  0.2543
                                            0.0862 -0.2140 -0.5644  0.5584 -0.0784
                                           -0.0469 -0.1891 -0.0285  0.0606  0.0485
                                            0.0676
    33. (0.00027) RY*( 7) C   1           s(  1.80%)p16.26( 29.26%)d35.22( 63.36%)
                                                  f 3.10(  5.58%)
                                           -0.0000 -0.0182  0.1184 -0.0602  0.0041
                                            0.0008 -0.1389 -0.3755 -0.0036 -0.2024
                                            0.0196 -0.0203  0.2947  0.0603  0.1416
                                            0.4250  0.3123 -0.1977  0.2706 -0.2783
                                           -0.2808  0.0210 -0.0645  0.2494 -0.0450
                                            0.0564  0.0701  0.1213  0.1743 -0.0234
                                            0.0086
    34. (0.00025) RY*( 8) C   1           s(  1.86%)p15.46( 28.83%)d36.15( 67.38%)
                                                  f 1.03(  1.93%)
                                           -0.0000  0.0080  0.1308  0.0360 -0.0134
                                            0.0141 -0.2404 -0.2281 -0.0035  0.1506
                                            0.0549  0.0110 -0.3382 -0.1951 -0.2950
                                            0.4738  0.1437  0.0335 -0.1640  0.4564
                                           -0.0428  0.2354 -0.0128 -0.2190 -0.0031
                                            0.0438 -0.0789  0.0605  0.0814 -0.0211
                                            0.0193
    35. (0.00017) RY*( 9) C   1           s(  6.53%)p 2.70( 17.64%)d10.49( 68.48%)
                                                  f 1.13(  7.36%)
                                            0.0000 -0.0086  0.1859  0.1737 -0.0216
                                           -0.0212  0.0616 -0.3781  0.0041 -0.0931
                                           -0.0642  0.0025 -0.1278  0.0063  0.6127
                                           -0.0683  0.1135  0.4243 -0.0424  0.0803
                                            0.2879  0.0527 -0.1147 -0.0693  0.0416
                                           -0.1008  0.0207  0.0055 -0.0633 -0.1628
                                            0.1753
    36. (0.00014) RY*(10) C   1           s( 69.01%)p 0.08(  5.30%)d 0.31( 21.70%)
                                                  f 0.06(  3.99%)
                                           -0.0000 -0.0018  0.8157 -0.1279 -0.0920
                                           -0.0004  0.0514  0.2112 -0.0053 -0.0254
                                            0.0282 -0.0057 -0.0644  0.0113  0.0771
                                           -0.0767 -0.0914  0.0036  0.1011  0.1677
                                           -0.2909 -0.2666  0.0129 -0.0509  0.0027
                                            0.0025  0.0690  0.0307 -0.0308 -0.0432
                                           -0.1770
    37. (0.00009) RY*(11) C   1           s(  2.57%)p12.23( 31.39%)d21.53( 55.25%)
                                                  f 4.20( 10.79%)
    38. (0.00006) RY*(12) C   1           s( 35.36%)p 1.11( 39.35%)d 0.66( 23.47%)
                                                  f 0.05(  1.82%)
    39. (0.00003) RY*(13) C   1           s(  0.22%)p99.99( 23.69%)d99.99( 62.85%)
                                                  f61.00( 13.25%)
    40. (0.00003) RY*(14) C   1           s(  2.21%)p 8.10( 17.90%)d33.16( 73.24%)
                                                  f 3.01(  6.65%)
    41. (0.00001) RY*(15) C   1           s(  1.65%)p 6.52( 10.75%)d52.26( 86.08%)
                                                  f 0.92(  1.52%)
    42. (0.00000) RY*(16) C   1           s(  7.04%)p 5.04( 35.51%)d 8.08( 56.91%)
                                                  f 0.08(  0.54%)
    43. (0.00001) RY*(17) C   1           s( 44.97%)p 0.56( 25.27%)d 0.61( 27.29%)
                                                  f 0.06(  2.48%)
    44. (0.00000) RY*(18) C   1           s(  0.82%)p80.18( 65.37%)d39.64( 32.32%)
                                                  f 1.84(  1.50%)
    45. (0.00000) RY*(19) C   1           s( 99.42%)p 0.00(  0.23%)d 0.00(  0.31%)
                                                  f 0.00(  0.05%)
    46. (0.00000) RY*(20) C   1           s(  0.47%)p 8.00(  3.73%)d15.71(  7.32%)
                                                  f99.99( 88.48%)
    47. (0.00000) RY*(21) C   1           s(  0.08%)p10.47(  0.89%)d31.91(  2.71%)
                                                  f99.99( 96.32%)
    48. (0.00000) RY*(22) C   1           s(  1.62%)p 3.38(  5.49%)d 8.13( 13.20%)
                                                  f49.08( 79.69%)
    49. (0.00000) RY*(23) C   1           s(  0.28%)p 1.54(  0.43%)d32.36(  8.99%)
                                                  f99.99( 90.31%)
    50. (0.00000) RY*(24) C   1           s(  0.36%)p 4.46(  1.59%)d17.58(  6.29%)
                                                  f99.99( 91.76%)
    51. (0.00000) RY*(25) C   1           s(  0.23%)p 1.35(  0.31%)d20.51(  4.76%)
                                                  f99.99( 94.70%)
    52. (0.00000) RY*(26) C   1           s(  0.92%)p 0.50(  0.46%)d13.24( 12.18%)
                                                  f94.00( 86.44%)
    53. (0.00376) RY*( 1) C   2           s(  0.87%)p99.99( 88.10%)d12.22( 10.67%)
                                                  f 0.41(  0.36%)
                                           -0.0000 -0.0031  0.0902  0.0240  0.0028
                                            0.0320  0.3507 -0.0670 -0.0085 -0.1198
                                            0.0305 -0.0277 -0.8572 -0.0394 -0.0930
                                            0.0420  0.0573 -0.0041 -0.1088  0.2457
                                            0.0552  0.0401  0.0957 -0.0830  0.0088
                                            0.0071 -0.0031 -0.0046  0.0175 -0.0541
                                           -0.0152
    54. (0.00202) RY*( 2) C   2           s(  4.14%)p18.96( 78.53%)d 4.12( 17.07%)
                                                  f 0.06(  0.26%)
                                            0.0000 -0.0076  0.2028 -0.0107  0.0105
                                           -0.0286  0.6061  0.1767  0.0164  0.5791
                                           -0.0305  0.0024  0.1674  0.1459  0.1023
                                            0.0143 -0.1286  0.1401  0.0417  0.1117
                                           -0.1798  0.2668 -0.0755 -0.0209  0.0222
                                            0.0271  0.0148 -0.0259 -0.0156 -0.0093
                                            0.0114
    55. (0.00132) RY*( 3) C   2           s( 36.35%)p 1.51( 54.74%)d 0.22(  8.11%)
                                                  f 0.02(  0.80%)
                                            0.0000  0.0054  0.6013  0.0435 -0.0023
                                           -0.0058  0.3327  0.1050 -0.0035 -0.6001
                                           -0.0589  0.0004  0.2221  0.1130 -0.0407
                                           -0.0578 -0.0395 -0.1106 -0.0108 -0.0599
                                           -0.0807 -0.1820 -0.1258  0.0558 -0.0150
                                           -0.0381 -0.0089 -0.0143  0.0621 -0.0383
                                            0.0269
    56. (0.00052) RY*( 4) C   2           s( 10.29%)p 2.75( 28.28%)d 5.65( 58.16%)
                                                  f 0.32(  3.27%)
                                           -0.0000  0.0014  0.3102  0.0733  0.0369
                                            0.0338 -0.4458  0.0720  0.0030 -0.0241
                                           -0.1746  0.0326 -0.1731 -0.1251  0.2036
                                           -0.1246 -0.3558  0.2562 -0.1633  0.1082
                                           -0.4845  0.2266  0.0597  0.0660  0.0029
                                           -0.0634  0.0528 -0.1098 -0.0340 -0.0250
                                            0.1100
    57. (0.00039) RY*( 5) C   2           s(  2.26%)p 2.23(  5.04%)d39.28( 88.67%)
                                                  f 1.79(  4.04%)
                                           -0.0000  0.0130  0.0070  0.1489  0.0134
                                            0.0226  0.0370 -0.0529  0.0111 -0.0657
                                            0.0422  0.0221 -0.1861 -0.0660  0.2191
                                           -0.0489 -0.1049 -0.2313  0.6008 -0.4934
                                           -0.1362  0.2413 -0.0071 -0.3008  0.1491
                                           -0.0482 -0.0111  0.0343  0.0365  0.1132
                                           -0.0198
    58. (0.00029) RY*( 6) C   2           s(  0.82%)p11.08(  9.07%)d95.63( 78.25%)
                                                  f14.49( 11.86%)
                                           -0.0000  0.0146  0.0195  0.0842  0.0223
                                            0.0036 -0.0670  0.0858 -0.0093  0.0969
                                            0.0127  0.0225 -0.1619  0.2061  0.1482
                                           -0.0877 -0.5377  0.0917  0.1787  0.0607
                                            0.4463 -0.2576 -0.2587  0.2954  0.0480
                                           -0.2420  0.0191  0.0268  0.1091  0.1490
                                           -0.1501
    59. (0.00022) RY*( 7) C   2           s( 41.26%)p 0.62( 25.68%)d 0.77( 31.61%)
                                                  f 0.04(  1.45%)
                                           -0.0000 -0.0084 -0.3101  0.5623  0.0126
                                            0.0085  0.2403 -0.0818 -0.0098 -0.1582
                                            0.3732  0.0022  0.0945 -0.1376  0.3936
                                           -0.1579 -0.0032  0.1723 -0.1136  0.0902
                                           -0.1841 -0.1960  0.0624  0.0967  0.0142
                                            0.0687  0.0828  0.0351 -0.0342 -0.0002
                                            0.0181
    60. (0.00017) RY*( 8) C   2           s(  8.66%)p 0.92(  7.98%)d 8.33( 72.13%)
                                                  f 1.30( 11.23%)
                                           -0.0000  0.0083  0.0818  0.2825  0.0003
                                           -0.0035 -0.0677  0.0589 -0.0227  0.1068
                                            0.1582  0.0095  0.0679  0.1735 -0.1701
                                            0.2514 -0.4117 -0.1016 -0.2023 -0.0923
                                            0.1410 -0.1725  0.3386 -0.4855 -0.0304
                                            0.0265 -0.1472 -0.0941  0.0022 -0.2290
                                            0.1663
    61. (0.00010) RY*( 9) C   2           s( 19.10%)p 0.99( 18.94%)d 2.87( 54.77%)
                                                  f 0.38(  7.19%)
                                            0.0000  0.0037  0.1976  0.3826 -0.0749
                                           -0.0265  0.0418 -0.0407 -0.0174  0.0668
                                           -0.3280 -0.0086  0.0867 -0.2556 -0.1017
                                           -0.3047  0.1346  0.1382 -0.1150 -0.1604
                                            0.4200  0.2411  0.3622  0.0508  0.0033
                                           -0.0842  0.0160 -0.0289 -0.0045  0.0862
                                           -0.2373
    62. (0.00006) RY*(10) C   2           s( 24.81%)p 1.58( 39.15%)d 0.79( 19.69%)
                                                  f 0.66( 16.35%)
    63. (0.00006) RY*(11) C   2           s( 16.61%)p 0.47(  7.88%)d 3.97( 65.92%)
                                                  f 0.58(  9.59%)
    64. (0.00004) RY*(12) C   2           s(  4.95%)p 5.67( 28.06%)d10.58( 52.40%)
                                                  f 2.94( 14.59%)
    65. (0.00001) RY*(13) C   2           s(  9.29%)p 1.06(  9.81%)d 8.69( 80.70%)
                                                  f 0.02(  0.19%)
    66. (0.00000) RY*(14) C   2           s( 95.90%)p 0.02(  1.52%)d 0.02(  1.82%)
                                                  f 0.01(  0.75%)
    67. (0.00001) RY*(15) C   2           s(  1.12%)p 3.54(  3.98%)d84.43( 94.84%)
                                                  f 0.05(  0.05%)
    68. (0.00001) RY*(16) C   2           s( 10.46%)p 5.89( 61.63%)d 2.63( 27.49%)
                                                  f 0.04(  0.42%)
    69. (0.00001) RY*(17) C   2           s(  6.45%)p 2.69( 17.35%)d11.63( 75.04%)
                                                  f 0.18(  1.16%)
    70. (0.00000) RY*(18) C   2           s(  0.16%)p33.03(  5.35%)d99.99( 93.95%)
                                                  f 3.36(  0.54%)
    71. (0.00001) RY*(19) C   2           s(  2.44%)p33.10( 80.90%)d 5.41( 13.23%)
                                                  f 1.40(  3.43%)
    72. (0.00000) RY*(20) C   2           s(  0.11%)p15.80(  1.72%)d31.11(  3.39%)
                                                  f99.99( 94.78%)
    73. (0.00001) RY*(21) C   2           s(  1.25%)p10.95( 13.66%)d11.45( 14.27%)
                                                  f56.81( 70.82%)
    74. (0.00000) RY*(22) C   2           s(  0.22%)p 2.21(  0.49%)d14.58(  3.24%)
                                                  f99.99( 96.05%)
    75. (0.00000) RY*(23) C   2           s(  0.84%)p 2.84(  2.37%)d 3.92(  3.28%)
                                                  f99.99( 93.52%)
    76. (0.00001) RY*(24) C   2           s(  0.90%)p 6.29(  5.65%)d 8.33(  7.49%)
                                                  f95.62( 85.96%)
    77. (0.00000) RY*(25) C   2           s(  0.69%)p 1.36(  0.94%)d16.85( 11.66%)
                                                  f99.99( 86.71%)
    78. (0.00000) RY*(26) C   2           s(  0.16%)p23.72(  3.86%)d70.15( 11.41%)
                                                  f99.99( 84.57%)
    79. (0.00282) RY*( 1) C   3           s(  3.70%)p19.68( 72.77%)d 6.04( 22.34%)
                                                  f 0.32(  1.19%)
                                            0.0000  0.0052  0.1915  0.0155 -0.0069
                                           -0.0163 -0.0777 -0.0470 -0.0112 -0.3747
                                            0.0655  0.0098  0.7576  0.0163  0.0544
                                            0.1139  0.3324 -0.2051 -0.1364 -0.1180
                                           -0.0918  0.0533 -0.1028  0.0236  0.0547
                                            0.0463 -0.0378 -0.0495  0.0277  0.0459
                                            0.0056
    80. (0.00260) RY*( 2) C   3           s(  8.84%)p 6.03( 53.31%)d 4.07( 36.01%)
                                                  f 0.21(  1.84%)
                                           -0.0000  0.0059  0.2940  0.0438 -0.0021
                                           -0.0332 -0.5187 -0.0106  0.0066  0.4771
                                           -0.0237 -0.0048 -0.1578  0.0986  0.0402
                                           -0.0889  0.4544  0.0494 -0.1649  0.0310
                                           -0.1433  0.2834 -0.0810 -0.0780  0.0993
                                            0.0334 -0.0147 -0.0699  0.0325  0.0308
                                            0.0168
    81. (0.00109) RY*( 3) C   3           s(  2.07%)p37.49( 77.51%)d 9.72( 20.09%)
                                                  f 0.16(  0.33%)
                                            0.0000  0.0123  0.1424  0.0153 -0.0050
                                           -0.0042 -0.5767  0.1166 -0.0016 -0.5754
                                           -0.0068  0.0063 -0.2650 -0.1658 -0.0388
                                            0.1809 -0.2381  0.1452 -0.0480 -0.1860
                                            0.0803  0.1248  0.0849 -0.1511 -0.0318
                                           -0.0217  0.0104  0.0002  0.0241 -0.0312
                                            0.0115
    82. (0.00042) RY*( 4) C   3           s( 12.25%)p 4.40( 53.86%)d 2.61( 31.99%)
                                                  f 0.15(  1.89%)
                                           -0.0000 -0.0011  0.2844  0.2022  0.0276
                                           -0.0260  0.3957 -0.0948  0.0073 -0.3458
                                           -0.2012  0.0138 -0.4531 -0.0820 -0.0793
                                           -0.0980  0.3164 -0.3456 -0.2215  0.0716
                                           -0.1106  0.0640  0.1177  0.0107  0.0612
                                            0.0632 -0.0673 -0.0195  0.0741  0.0192
                                           -0.0196
    83. (0.00033) RY*( 5) C   3           s( 30.06%)p 0.19(  5.71%)d 1.86( 56.07%)
                                                  f 0.27(  8.16%)
                                           -0.0000  0.0006  0.4220 -0.3500  0.0016
                                            0.0183 -0.0797 -0.1919  0.0092 -0.0533
                                           -0.0626  0.0074  0.0180  0.0796  0.5358
                                           -0.3649 -0.1655 -0.0691  0.0273  0.1447
                                            0.1046 -0.2464  0.1220 -0.0091 -0.0911
                                           -0.0811  0.0989 -0.0202  0.0635 -0.0113
                                           -0.2289
    84. (0.00019) RY*( 6) C   3           s( 11.42%)p 0.84(  9.60%)d 6.65( 75.98%)
                                                  f 0.26(  2.99%)
                                           -0.0000  0.0021 -0.0691  0.3282  0.0411
                                           -0.0110  0.0051  0.0273 -0.0063  0.1567
                                            0.1178  0.0102  0.1336 -0.1967  0.2816
                                            0.0257 -0.0650 -0.0957  0.0971 -0.1079
                                           -0.2662  0.0869  0.7091 -0.2533  0.0537
                                           -0.1040 -0.0677  0.1051  0.0146  0.0176
                                            0.0092
    85. (0.00017) RY*( 7) C   3           s( 10.55%)p 1.71( 18.06%)d 6.31( 66.56%)
                                                  f 0.46(  4.83%)
                                           -0.0000 -0.0061 -0.1242  0.2998  0.0142
                                            0.0118  0.0506  0.2811  0.0176 -0.1819
                                            0.2100  0.0113 -0.0649 -0.1306  0.4812
                                           -0.2458  0.0622  0.1313  0.1915  0.1354
                                           -0.0335  0.3411 -0.2566  0.3380  0.0481
                                            0.1038  0.1534  0.0261 -0.0856  0.0588
                                           -0.0135
    86. (0.00016) RY*( 8) C   3           s( 14.37%)p 0.73( 10.54%)d 4.64( 66.74%)
                                                  f 0.58(  8.35%)
                                            0.0000 -0.0070  0.0272  0.3780  0.0088
                                           -0.0152  0.0418 -0.1345 -0.0182  0.0588
                                            0.1680  0.0003  0.0552  0.2242  0.0977
                                            0.1955 -0.2273  0.2283 -0.6418  0.1950
                                            0.1933  0.0046  0.0724  0.1525 -0.1145
                                            0.0873 -0.0084 -0.0160  0.1831 -0.0075
                                           -0.1700
    87. (0.00015) RY*( 9) C   3           s( 28.21%)p 0.50( 14.05%)d 1.92( 54.10%)
                                                  f 0.13(  3.64%)
                                           -0.0000 -0.0060  0.2036  0.4880  0.0495
                                            0.0108 -0.0258  0.3374  0.0060  0.0758
                                            0.0872 -0.0026 -0.0075  0.1113 -0.0042
                                           -0.0694 -0.0195 -0.1578  0.1426 -0.1147
                                            0.1402 -0.4483 -0.3138 -0.3980 -0.0204
                                            0.0303 -0.0371  0.0568 -0.0188 -0.0178
                                           -0.1727
    88. (0.00007) RY*(10) C   3           s( 20.27%)p 1.06( 21.39%)d 2.39( 48.35%)
                                                  f 0.49( 10.00%)
    89. (0.00005) RY*(11) C   3           s(  1.07%)p35.34( 37.66%)d53.85( 57.38%)
                                                  f 3.66(  3.90%)
    90. (0.00003) RY*(12) C   3           s(  1.87%)p25.73( 48.14%)d13.24( 24.76%)
                                                  f13.49( 25.23%)
    91. (0.00001) RY*(13) C   3           s( 11.53%)p 0.73(  8.39%)d 6.89( 79.37%)
                                                  f 0.06(  0.72%)
    92. (0.00000) RY*(14) C   3           s( 97.75%)p 0.01(  0.92%)d 0.01(  0.86%)
                                                  f 0.00(  0.47%)
    93. (0.00000) RY*(15) C   3           s(  0.67%)p 9.94(  6.68%)d99.99( 91.31%)
                                                  f 1.99(  1.34%)
    94. (0.00001) RY*(16) C   3           s(  0.12%)p99.99( 27.65%)d99.99( 72.14%)
                                                  f 0.74(  0.09%)
    95. (0.00001) RY*(17) C   3           s( 11.03%)p 3.76( 41.47%)d 2.42( 26.69%)
                                                  f 1.89( 20.81%)
    96. (0.00000) RY*(18) C   3           s( 12.33%)p 1.37( 16.94%)d 5.50( 67.84%)
                                                  f 0.23(  2.90%)
    97. (0.00001) RY*(19) C   3           s( 17.04%)p 1.82( 31.05%)d 2.72( 46.33%)
                                                  f 0.33(  5.58%)
    98. (0.00000) RY*(20) C   3           s(  0.07%)p22.84(  1.55%)d61.35(  4.17%)
                                                  f99.99( 94.21%)
    99. (0.00000) RY*(21) C   3           s(  0.88%)p 1.46(  1.29%)d 7.37(  6.51%)
                                                  f99.99( 91.32%)
   100. (0.00000) RY*(22) C   3           s(  2.31%)p10.92( 25.19%)d 1.25(  2.88%)
                                                  f30.19( 69.62%)
   101. (0.00000) RY*(23) C   3           s(  1.30%)p 2.52(  3.29%)d 4.19(  5.47%)
                                                  f68.98( 89.94%)
   102. (0.00000) RY*(24) C   3           s(  0.18%)p32.61(  5.99%)d51.69(  9.49%)
                                                  f99.99( 84.34%)
   103. (0.00000) RY*(25) C   3           s(  0.05%)p 8.36(  0.44%)d27.62(  1.44%)
                                                  f99.99( 98.07%)
   104. (0.00000) RY*(26) C   3           s(  0.12%)p59.30(  7.17%)d99.99( 24.50%)
                                                  f99.99( 68.21%)
   105. (0.00349) RY*( 1) C   4           s(  0.83%)p99.99( 89.22%)d11.31(  9.44%)
                                                  f 0.61(  0.51%)
                                           -0.0000 -0.0111  0.0777 -0.0467  0.0018
                                            0.0195 -0.6177 -0.1100  0.0285  0.6687
                                           -0.0355  0.0541  0.1421 -0.1606  0.0779
                                            0.0595 -0.2378  0.0247 -0.0083 -0.0969
                                            0.0007  0.0825  0.1058 -0.0115 -0.0212
                                            0.0264  0.0165 -0.0414  0.0071  0.0342
                                           -0.0267
   106. (0.00238) RY*( 2) C   4           s(  4.54%)p13.88( 62.94%)d 6.86( 31.14%)
                                                  f 0.31(  1.38%)
                                            0.0000  0.0114  0.1873 -0.1005 -0.0064
                                           -0.0069 -0.5540 -0.0776 -0.0245 -0.5152
                                            0.0835 -0.0209 -0.2061  0.0230 -0.0786
                                            0.0655 -0.0394 -0.0381 -0.0846  0.2703
                                           -0.3545  0.2033  0.1557 -0.1626 -0.0337
                                           -0.0074 -0.0023  0.0816  0.0380  0.0345
                                            0.0579
   107. (0.00162) RY*( 3) C   4           s(  7.62%)p 8.95( 68.18%)d 3.04( 23.18%)
                                                  f 0.13(  1.03%)
                                            0.0000 -0.0064  0.2740 -0.0323  0.0027
                                            0.0105 -0.0286 -0.0323 -0.0294  0.2779
                                            0.1777  0.0006 -0.7550  0.0020 -0.1012
                                            0.0476  0.2241 -0.1812 -0.0010  0.0076
                                            0.0186 -0.2307 -0.2384  0.1606  0.0396
                                           -0.0032 -0.0077  0.0374  0.0227 -0.0503
                                            0.0647
   108. (0.00133) RY*( 4) C   4           s(  7.74%)p 0.95(  7.36%)d10.71( 82.90%)
                                                  f 0.26(  2.00%)
                                            0.0000  0.0074  0.2613 -0.0954  0.0014
                                            0.0034  0.0814  0.0626 -0.0216 -0.0572
                                            0.0378 -0.0005 -0.2296 -0.0716  0.5679
                                           -0.3988 -0.2272  0.2725 -0.0712  0.0962
                                            0.2151 -0.2057  0.2807 -0.1994 -0.0534
                                            0.0524 -0.0185 -0.0235 -0.0835  0.0534
                                           -0.0608
   109. (0.00089) RY*( 5) C   4           s(  1.09%)p26.97( 29.37%)d59.54( 64.86%)
                                                  f 4.30(  4.68%)
                                            0.0000  0.0020  0.1043  0.0005  0.0043
                                            0.0152 -0.4129 -0.0278 -0.0095 -0.3014
                                           -0.0397 -0.0069  0.1586  0.0673 -0.0489
                                            0.0636  0.1105  0.0131  0.2413 -0.0252
                                            0.6510 -0.2777 -0.2644 -0.0019  0.1564
                                            0.0293 -0.0251 -0.0398 -0.0874 -0.0584
                                           -0.0907
   110. (0.00065) RY*( 6) C   4           s( 16.73%)p 0.42(  7.10%)d 4.49( 75.09%)
                                                  f 0.06(  1.08%)
                                            0.0000  0.0005  0.4058  0.0513  0.0038
                                           -0.0228  0.2229  0.0359 -0.0313  0.1013
                                            0.0451  0.0058  0.0784  0.0011 -0.5238
                                            0.2930 -0.1954  0.1037 -0.2496  0.1268
                                            0.2292 -0.1169  0.2837 -0.3416  0.0688
                                           -0.0053  0.0194  0.0612  0.0418  0.0073
                                            0.0088
   111. (0.00029) RY*( 7) C   4           s( 38.04%)p 0.55( 20.84%)d 1.01( 38.55%)
                                                  f 0.07(  2.57%)
                                           -0.0000  0.0017  0.6122 -0.0483  0.0571
                                           -0.0115  0.1455 -0.1021  0.0210 -0.0892
                                            0.0560 -0.0190  0.3433 -0.2166  0.0909
                                           -0.0724 -0.2504 -0.1439  0.0571  0.0216
                                           -0.2438 -0.0512 -0.3757  0.2857  0.0009
                                            0.0997  0.0569  0.0620  0.0482 -0.0798
                                           -0.0033
   112. (0.00027) RY*( 8) C   4           s(  7.58%)p 4.33( 32.83%)d 6.70( 50.81%)
                                                  f 1.16(  8.78%)
                                            0.0000 -0.0113  0.0260  0.2734  0.0152
                                           -0.0010 -0.0510 -0.2811 -0.0101  0.1352
                                            0.1845  0.0074  0.1454  0.4160 -0.2176
                                           -0.6267  0.0443 -0.1472  0.0804  0.1684
                                            0.0153 -0.0228  0.0824 -0.0443 -0.0149
                                            0.0448 -0.1530  0.1295  0.1553 -0.1094
                                            0.0964
   113. (0.00015) RY*( 9) C   4           s( 28.69%)p 1.00( 28.62%)d 1.19( 34.20%)
                                                  f 0.30(  8.49%)
                                           -0.0000 -0.0080  0.2581  0.4607  0.0892
                                            0.0049  0.0091  0.2270  0.0010  0.0734
                                            0.1403 -0.0025 -0.0152  0.4575  0.2864
                                            0.2781 -0.0001  0.0327  0.0157  0.0512
                                            0.0472  0.4048 -0.1119  0.0072 -0.0176
                                           -0.0275 -0.1293 -0.1166 -0.1734  0.0737
                                           -0.1340
   114. (0.00016) RY*(10) C   4           s(  2.01%)p 5.70( 11.47%)d40.55( 81.59%)
                                                  f 2.45(  4.93%)
                                            0.0000 -0.0072 -0.0149  0.1324 -0.0480
                                            0.0369 -0.1508  0.1155 -0.0085 -0.0249
                                            0.1839 -0.0153  0.1874 -0.0862  0.0769
                                           -0.1149  0.3085  0.1045 -0.7934 -0.0440
                                            0.0759 -0.0818 -0.1976  0.0883 -0.0960
                                           -0.0727  0.0797  0.0071  0.0456  0.0558
                                            0.1522
   115. (0.00007) RY*(11) C   4           s(  1.55%)p17.90( 27.74%)d35.57( 55.13%)
                                                  f10.05( 15.58%)
   116. (0.00007) RY*(12) C   4           s( 15.59%)p 0.64( 10.02%)d 4.54( 70.72%)
                                                  f 0.24(  3.67%)
   117. (0.00005) RY*(13) C   4           s(  2.17%)p 6.04( 13.14%)d36.83( 80.10%)
                                                  f 2.11(  4.58%)
   118. (0.00003) RY*(14) C   4           s(  3.52%)p 0.77(  2.70%)d17.61( 61.99%)
                                                  f 9.04( 31.79%)
   119. (0.00003) RY*(15) C   4           s(  0.47%)p99.99( 66.54%)d53.10( 25.20%)
                                                  f16.41(  7.79%)
   120. (0.00003) RY*(16) C   4           s( 11.93%)p 0.42(  4.98%)d 5.69( 67.83%)
                                                  f 1.28( 15.26%)
   121. (0.00000) RY*(17) C   4           s(  0.17%)p99.99( 75.21%)d99.99( 22.15%)
                                                  f14.80(  2.47%)
   122. (0.00000) RY*(18) C   4           s( 95.56%)p 0.00(  0.15%)d 0.04(  3.94%)
                                                  f 0.00(  0.35%)
   123. (0.00001) RY*(19) C   4           s( 52.01%)p 0.39( 20.44%)d 0.51( 26.57%)
                                                  f 0.02(  0.99%)
   124. (0.00000) RY*(20) C   4           s(  0.23%)p24.42(  5.60%)d50.48( 11.57%)
                                                  f99.99( 82.60%)
   125. (0.00000) RY*(21) C   4           s(  0.76%)p 3.09(  2.33%)d 6.15(  4.65%)
                                                  f99.99( 92.25%)
   126. (0.00000) RY*(22) C   4           s(  0.45%)p13.06(  5.87%)d28.05( 12.61%)
                                                  f99.99( 81.07%)
   127. (0.00000) RY*(23) C   4           s(  0.24%)p 4.74(  1.14%)d70.58( 16.93%)
                                                  f99.99( 81.69%)
   128. (0.00000) RY*(24) C   4           s(  0.22%)p 1.37(  0.31%)d78.03( 17.38%)
                                                  f99.99( 82.09%)
   129. (0.00000) RY*(25) C   4           s(  0.13%)p31.37(  4.13%)d99.99( 20.93%)
                                                  f99.99( 74.80%)
   130. (0.00000) RY*(26) C   4           s(  0.15%)p16.74(  2.54%)d64.40(  9.76%)
                                                  f99.99( 87.55%)
   131. (0.00173) RY*( 1) C   5           s(  4.06%)p19.61( 79.53%)d 3.87( 15.71%)
                                                  f 0.17(  0.71%)
                                           -0.0000  0.0034  0.2003  0.0188 -0.0081
                                           -0.0113 -0.4833  0.0696  0.0104  0.6299
                                           -0.0018 -0.0006 -0.3957  0.0568 -0.0712
                                           -0.2106  0.1515 -0.1259 -0.0662  0.0898
                                           -0.0351 -0.0381 -0.0291 -0.2299  0.0082
                                            0.0407 -0.0195 -0.0455  0.0297  0.0285
                                            0.0350
   132. (0.00141) RY*( 2) C   5           s( 10.81%)p 6.89( 74.53%)d 1.30( 14.11%)
                                                  f 0.05(  0.56%)
                                           -0.0000  0.0096  0.3182  0.0813 -0.0121
                                           -0.0092 -0.0760  0.0732  0.0006  0.3365
                                           -0.0242  0.0114  0.7810 -0.1004 -0.1368
                                           -0.1665 -0.0642 -0.0833  0.0338  0.0533
                                           -0.0856 -0.0533  0.1148  0.2372  0.0442
                                           -0.0240  0.0089 -0.0148 -0.0220  0.0462
                                           -0.0107
   133. (0.00088) RY*( 3) C   5           s(  0.06%)p99.99( 55.51%)d99.99( 42.48%)
                                                  f31.10(  1.94%)
                                            0.0000 -0.0075 -0.0040 -0.0149  0.0182
                                           -0.0017  0.5356  0.0894 -0.0043  0.4681
                                           -0.1582 -0.0126 -0.1155 -0.0514 -0.1929
                                            0.1650 -0.3770  0.2735 -0.0090  0.0133
                                            0.2131 -0.2767 -0.0887 -0.1155 -0.0118
                                            0.0290  0.0385  0.1036 -0.0651  0.0436
                                           -0.0106
   134. (0.00048) RY*( 4) C   5           s(  9.00%)p 1.06(  9.51%)d 8.81( 79.25%)
                                                  f 0.25(  2.24%)
                                            0.0000 -0.0061  0.2812  0.0974  0.0375
                                           -0.0125  0.0696 -0.1147 -0.0123 -0.0127
                                           -0.2657 -0.0090 -0.0645 -0.0420 -0.1618
                                            0.2679 -0.0652 -0.0010  0.4149 -0.2852
                                           -0.5132  0.2647  0.1236 -0.2968  0.0298
                                           -0.0387  0.0798 -0.0889 -0.0329  0.0459
                                            0.0505
   135. (0.00032) RY*( 5) C   5           s(  0.57%)p99.16( 56.06%)d70.03( 39.59%)
                                                  f 6.68(  3.78%)
                                           -0.0000 -0.0017  0.0670 -0.0341 -0.0012
                                            0.0133 -0.5839 -0.1477  0.0115 -0.2967
                                           -0.3066 -0.0064  0.0421 -0.1171 -0.2006
                                            0.0877 -0.3036  0.3546  0.0409  0.1031
                                            0.1295 -0.3039 -0.0781 -0.0502 -0.0232
                                            0.0048  0.0425  0.1243 -0.1276  0.0476
                                            0.0376
   136. (0.00027) RY*( 6) C   5           s( 29.50%)p 0.22(  6.35%)d 2.07( 61.17%)
                                                  f 0.10(  2.98%)
                                           -0.0000 -0.0052  0.2988  0.4525  0.0297
                                           -0.0118  0.0817 -0.0144  0.0139 -0.0756
                                           -0.1515  0.0074 -0.1283  0.1052 -0.3419
                                            0.2980  0.2907  0.0249 -0.2114  0.2480
                                            0.1220  0.1948 -0.2419  0.3216  0.0149
                                            0.0192 -0.1114 -0.0474 -0.0838 -0.0707
                                            0.0507
   137. (0.00020) RY*( 7) C   5           s( 37.67%)p 0.58( 22.02%)d 1.00( 37.50%)
                                                  f 0.07(  2.81%)
                                            0.0000  0.0001  0.2732  0.5496  0.0002
                                            0.0121 -0.0640  0.0484 -0.0072 -0.0567
                                            0.3912  0.0000 -0.0910 -0.2214  0.3702
                                            0.1722 -0.3032 -0.0955 -0.1440 -0.1529
                                            0.0024 -0.2147  0.1123 -0.0664 -0.0792
                                           -0.0470  0.0422  0.0354 -0.0485 -0.0773
                                            0.0909
   138. (0.00013) RY*( 8) C   5           s( 27.28%)p 1.41( 38.59%)d 1.04( 28.42%)
                                                  f 0.21(  5.72%)
                                            0.0000 -0.0057 -0.3043  0.4230  0.0351
                                           -0.0060  0.0762  0.0874 -0.0043 -0.0257
                                           -0.4155  0.0009 -0.0416 -0.4442  0.0843
                                           -0.2424  0.2081 -0.1624  0.2709  0.1296
                                           -0.0069 -0.2389 -0.0359 -0.0051 -0.0406
                                            0.0659  0.0385 -0.0812  0.1675 -0.0009
                                           -0.1227
   139. (0.00011) RY*( 9) C   5           s(  1.07%)p 7.36(  7.89%)d80.42( 86.21%)
                                                  f 4.50(  4.82%)
                                            0.0000  0.0043  0.0735  0.0713  0.0148
                                            0.0074 -0.0709  0.1145 -0.0109  0.1026
                                            0.1537 -0.0209  0.0317 -0.1583  0.2664
                                           -0.1343 -0.0889  0.4463  0.3650  0.1210
                                            0.1757  0.5349 -0.3175  0.0205 -0.1694
                                            0.0320 -0.0116  0.0755  0.0695 -0.0409
                                           -0.0786
   140. (0.00009) RY*(10) C   5           s(  2.32%)p 9.05( 20.98%)d30.18( 69.96%)
                                                  f 2.91(  6.74%)
   141. (0.00005) RY*(11) C   5           s(  1.01%)p 9.74(  9.86%)d75.46( 76.43%)
                                                  f12.54( 12.70%)
   142. (0.00002) RY*(12) C   5           s(  5.28%)p10.92( 57.69%)d 5.07( 26.78%)
                                                  f 1.94( 10.24%)
   143. (0.00003) RY*(13) C   5           s(  2.05%)p15.17( 31.08%)d23.95( 49.08%)
                                                  f 8.68( 17.79%)
   144. (0.00002) RY*(14) C   5           s(  7.85%)p 1.28( 10.07%)d 7.63( 59.83%)
                                                  f 2.84( 22.25%)
   145. (0.00000) RY*(15) C   5           s(  4.21%)p 1.54(  6.46%)d21.19( 89.15%)
                                                  f 0.04(  0.18%)
   146. (0.00000) RY*(16) C   5           s( 98.82%)p 0.01(  0.52%)d 0.01(  0.53%)
                                                  f 0.00(  0.13%)
   147. (0.00000) RY*(17) C   5           s( 32.76%)p 0.57( 18.55%)d 1.17( 38.24%)
                                                  f 0.32( 10.45%)
   148. (0.00000) RY*(18) C   5           s( 17.09%)p 3.01( 51.40%)d 1.52( 25.97%)
                                                  f 0.32(  5.54%)
   149. (0.00000) RY*(19) C   5           s(  4.45%)p 3.87( 17.23%)d16.76( 74.56%)
                                                  f 0.85(  3.77%)
   150. (0.00000) RY*(20) C   5           s(  0.15%)p14.01(  2.16%)d59.58(  9.17%)
                                                  f99.99( 88.52%)
   151. (0.00000) RY*(21) C   5           s(  0.16%)p17.86(  2.78%)d96.32( 14.99%)
                                                  f99.99( 82.08%)
   152. (0.00000) RY*(22) C   5           s(  0.09%)p 8.77(  0.80%)d99.99( 10.27%)
                                                  f99.99( 88.84%)
   153. (0.00000) RY*(23) C   5           s(  0.19%)p 2.65(  0.52%)d28.09(  5.47%)
                                                  f99.99( 93.82%)
   154. (0.00000) RY*(24) C   5           s(  1.77%)p 5.85( 10.36%)d12.62( 22.35%)
                                                  f36.99( 65.52%)
   155. (0.00000) RY*(25) C   5           s(  0.98%)p 1.81(  1.78%)d13.37( 13.14%)
                                                  f85.57( 84.10%)
   156. (0.00000) RY*(26) C   5           s(  0.86%)p 9.54(  8.18%)d10.74(  9.21%)
                                                  f95.30( 81.75%)
   157. (0.00269) RY*( 1) C   6           s( 17.22%)p 3.31( 56.97%)d 1.37( 23.55%)
                                                  f 0.13(  2.26%)
                                           -0.0000  0.0040  0.4143  0.0213 -0.0067
                                            0.0125  0.4536 -0.1135 -0.0022  0.4436
                                            0.0560  0.0029  0.3773  0.0930 -0.1263
                                            0.1732  0.1381 -0.0651 -0.2288  0.0601
                                            0.3027  0.1154  0.0725  0.0056  0.0068
                                            0.0458  0.0604  0.0677 -0.0311  0.1040
                                            0.0213
   158. (0.00226) RY*( 2) C   6           s(  0.25%)p99.99( 79.80%)d77.34( 19.13%)
                                                  f 3.33(  0.82%)
                                           -0.0000  0.0094  0.0459  0.0136 -0.0097
                                            0.0030 -0.0526  0.1203  0.0042 -0.3940
                                            0.0268  0.0221  0.7804 -0.1233 -0.0022
                                           -0.0515 -0.0685  0.2965 -0.0132  0.0295
                                           -0.2146  0.0627  0.0831  0.1952  0.0218
                                            0.0223 -0.0598 -0.0069 -0.0165 -0.0543
                                           -0.0204
   159. (0.00115) RY*( 3) C   6           s(  1.45%)p37.20( 53.86%)d29.18( 42.25%)
                                                  f 1.68(  2.44%)
                                           -0.0000  0.0132  0.1126  0.0389 -0.0105
                                            0.0223  0.6476  0.0808  0.0013 -0.2372
                                            0.0041  0.0035 -0.2347  0.0286  0.2418
                                           -0.1026 -0.2824  0.1095  0.1738 -0.0088
                                           -0.1637  0.3971  0.1783 -0.1235  0.0576
                                            0.0006 -0.0775 -0.0952  0.0637 -0.0321
                                            0.0298
   160. (0.00050) RY*( 4) C   6           s(  5.34%)p11.26( 60.17%)d 5.88( 31.41%)
                                                  f 0.57(  3.07%)
                                            0.0000  0.0001  0.1939  0.1257 -0.0065
                                            0.0128 -0.2654  0.2414 -0.0127  0.5544
                                            0.4018  0.0057 -0.0526 -0.0328 -0.0688
                                           -0.1518 -0.3153  0.2681  0.0669 -0.0886
                                           -0.2575  0.0390  0.1868  0.0040  0.0538
                                           -0.0105 -0.0975 -0.1045  0.0342 -0.0658
                                           -0.0423
   161. (0.00043) RY*( 5) C   6           s( 13.08%)p 0.43(  5.67%)d 5.87( 76.72%)
                                                  f 0.35(  4.54%)
                                            0.0000 -0.0025  0.3602  0.0303  0.0101
                                           -0.0087 -0.0938  0.1066 -0.0247  0.0492
                                           -0.1457  0.0009  0.0817 -0.0741  0.5419
                                           -0.3036  0.3130 -0.0737  0.2871 -0.3817
                                            0.0968 -0.1859  0.0730 -0.0255 -0.0387
                                            0.0788  0.0037  0.0677  0.1271  0.0946
                                            0.0893
   162. (0.00026) RY*( 6) C   6           s( 21.75%)p 1.05( 22.84%)d 2.31( 50.24%)
                                                  f 0.24(  5.17%)
                                           -0.0000 -0.0078  0.3202  0.3383  0.0213
                                            0.0279 -0.2267  0.0236  0.0151 -0.3041
                                           -0.1521  0.0056 -0.1422  0.1989  0.0435
                                            0.0838 -0.3862  0.1344 -0.3118  0.0445
                                            0.3496 -0.1903  0.2580 -0.0451  0.0580
                                           -0.0079 -0.0439  0.0624  0.0268  0.2006
                                           -0.0390
   163. (0.00021) RY*( 7) C   6           s( 20.57%)p 1.22( 25.17%)d 2.45( 50.44%)
                                                  f 0.19(  3.83%)
                                           -0.0000 -0.0011 -0.2782  0.3582  0.0051
                                            0.0117  0.0647  0.1315  0.0092  0.0384
                                           -0.0149  0.0105  0.1354 -0.4581 -0.2121
                                            0.1834 -0.0753 -0.0682  0.4284 -0.0483
                                            0.3177 -0.0407  0.2261 -0.2753 -0.0794
                                           -0.0309  0.0745 -0.0441  0.0774  0.1310
                                           -0.0189
   164. (0.00014) RY*( 8) C   6           s( 16.92%)p 1.45( 24.48%)d 3.16( 53.52%)
                                                  f 0.30(  5.08%)
                                           -0.0000 -0.0071 -0.2659  0.3131  0.0192
                                            0.0086 -0.1945 -0.4425 -0.0019  0.0588
                                            0.0409  0.0071  0.0462  0.0619  0.2136
                                            0.2021  0.1302  0.0690 -0.2305 -0.3701
                                           -0.0754  0.4341  0.1973 -0.0627 -0.0281
                                            0.1374 -0.0137  0.0174  0.0834 -0.0927
                                            0.1229
   165. (0.00014) RY*( 9) C   6           s( 41.74%)p 0.31( 12.97%)d 0.98( 40.76%)
                                                  f 0.11(  4.53%)
                                            0.0000  0.0017  0.1797  0.6171  0.0656
                                           -0.0179  0.1833 -0.2847 -0.0020 -0.0114
                                           -0.0481 -0.0109 -0.0875 -0.0676 -0.1521
                                           -0.0879  0.0706  0.1843  0.1169 -0.0459
                                           -0.1972 -0.1801 -0.4585  0.2011 -0.0575
                                           -0.1592 -0.0013  0.0509  0.0114 -0.0818
                                           -0.0848
   166. (0.00007) RY*(10) C   6           s(  3.31%)p 5.98( 19.80%)d21.04( 69.63%)
                                                  f 2.19(  7.26%)
   167. (0.00006) RY*(11) C   6           s(  7.79%)p 0.94(  7.29%)d 9.45( 73.59%)
                                                  f 1.45( 11.32%)
   168. (0.00004) RY*(12) C   6           s(  0.60%)p82.41( 49.74%)d67.28( 40.61%)
                                                  f15.00(  9.05%)
   169. (0.00002) RY*(13) C   6           s(  4.01%)p 3.80( 15.22%)d17.07( 68.40%)
                                                  f 3.09( 12.36%)
   170. (0.00000) RY*(14) C   6           s( 99.62%)p 0.00(  0.19%)d 0.00(  0.18%)
                                                  f 0.00(  0.01%)
   171. (0.00000) RY*(15) C   6           s(  4.79%)p 7.27( 34.80%)d12.48( 59.78%)
                                                  f 0.13(  0.62%)
   172. (0.00001) RY*(16) C   6           s(  8.89%)p 5.89( 52.36%)d 4.26( 37.89%)
                                                  f 0.10(  0.87%)
   173. (0.00000) RY*(17) C   6           s( 22.75%)p 1.75( 39.92%)d 1.63( 37.13%)
                                                  f 0.01(  0.20%)
   174. (0.00000) RY*(18) C   6           s(  3.91%)p 2.07(  8.10%)d21.34( 83.34%)
                                                  f 1.19(  4.65%)
   175. (0.00000) RY*(19) C   6           s(  2.41%)p 5.23( 12.63%)d34.17( 82.51%)
                                                  f 1.01(  2.45%)
   176. (0.00000) RY*(20) C   6           s(  2.50%)p 3.03(  7.56%)d 3.10(  7.75%)
                                                  f32.93( 82.20%)
   177. (0.00000) RY*(21) C   6           s(  0.08%)p27.20(  2.19%)d99.99(  8.25%)
                                                  f99.99( 89.48%)
   178. (0.00000) RY*(22) C   6           s(  0.04%)p99.99(  4.53%)d99.99(  4.85%)
                                                  f99.99( 90.58%)
   179. (0.00000) RY*(23) C   6           s(  0.55%)p 4.00(  2.20%)d 8.20(  4.50%)
                                                  f99.99( 92.75%)
   180. (0.00000) RY*(24) C   6           s(  0.03%)p41.28(  1.31%)d99.99(  8.27%)
                                                  f99.99( 90.39%)
   181. (0.00000) RY*(25) C   6           s(  0.17%)p 2.47(  0.42%)d99.99( 19.32%)
                                                  f99.99( 80.10%)
   182. (0.00000) RY*(26) C   6           s(  0.31%)p 1.09(  0.33%)d17.75(  5.43%)
                                                  f99.99( 93.93%)
   183. (0.00057) RY*( 1) H   7           s( 95.36%)p 0.05(  4.64%)
                                            0.0016  0.9764 -0.0175 -0.1307 -0.1383
                                            0.1009
   184. (0.00020) RY*( 2) H   7           s(  6.76%)p13.78( 93.24%)
                                           -0.0023  0.1547  0.2091  0.7313 -0.0820
                                           -0.6252
   185. (0.00017) RY*( 3) H   7           s(  0.63%)p99.99( 99.37%)
                                           -0.0010 -0.0271  0.0748  0.6078 -0.2217
                                            0.7583
   186. (0.00013) RY*( 4) H   7           s( 81.36%)p 0.23( 18.64%)
                                           -0.0099  0.0440  0.9009 -0.1174  0.3969
                                            0.1228
   187. (0.00001) RY*( 5) H   7           s( 15.95%)p 5.27( 84.05%)
   188. (0.00074) RY*( 1) H   8           s( 98.18%)p 0.02(  1.82%)
                                           -0.0000  0.9909 -0.0017  0.0529  0.1237
                                           -0.0088
   189. (0.00019) RY*( 2) H   8           s( 26.78%)p 2.73( 73.22%)
                                            0.0008  0.0503  0.5151  0.3585 -0.5850
                                           -0.5114
   190. (0.00012) RY*( 3) H   8           s( 73.07%)p 0.37( 26.93%)
                                           -0.0002 -0.0347  0.8541 -0.1382  0.3724
                                            0.3340
   191. (0.00008) RY*( 4) H   8           s(  0.91%)p99.99( 99.09%)
   192. (0.00003) RY*( 5) H   8           s(  1.12%)p88.05( 98.88%)
   193. (0.00063) RY*( 1) H   9           s( 96.14%)p 0.04(  3.86%)
                                           -0.0009  0.9804  0.0100 -0.1704  0.0333
                                           -0.0921
   194. (0.00016) RY*( 2) H   9           s( 22.09%)p 3.53( 77.91%)
                                           -0.0028 -0.0636  0.4657 -0.1147 -0.6044
                                           -0.6329
   195. (0.00011) RY*( 3) H   9           s( 56.78%)p 0.76( 43.22%)
                                           -0.0034 -0.0611  0.7510 -0.4605  0.2727
                                            0.3818
   196. (0.00006) RY*( 4) H   9           s( 22.74%)p 3.40( 77.26%)
   197. (0.00003) RY*( 5) H   9           s(  2.31%)p42.35( 97.69%)
   198. (0.00080) RY*( 1) H  10           s( 94.71%)p 0.06(  5.29%)
                                            0.0001  0.9732  0.0050  0.0320 -0.2048
                                            0.0996
   199. (0.00015) RY*( 2) H  10           s( 42.73%)p 1.34( 57.27%)
                                           -0.0035 -0.1129  0.6439 -0.1784 -0.6821
                                           -0.2749
   200. (0.00011) RY*( 3) H  10           s( 38.57%)p 1.59( 61.43%)
                                           -0.0019  0.0595  0.6182 -0.3835  0.4763
                                            0.4903
   201. (0.00006) RY*( 4) H  10           s( 16.40%)p 5.10( 83.60%)
   202. (0.00002) RY*( 5) H  10           s(  7.64%)p12.08( 92.36%)
   203. (0.00051) RY*( 1) H  11           s( 93.48%)p 0.07(  6.52%)
                                           -0.0008  0.9668  0.0118 -0.1150  0.2279
                                           -0.0022
   204. (0.00016) RY*( 2) H  11           s( 19.14%)p 4.22( 80.86%)
                                           -0.0050 -0.1172  0.4215  0.4842  0.7220
                                            0.2297
   205. (0.00010) RY*( 3) H  11           s( 45.12%)p 1.22( 54.88%)
                                           -0.0036 -0.0925  0.6653 -0.7082  0.0024
                                            0.2172
   206. (0.00008) RY*( 4) H  11           s( 40.49%)p 1.47( 59.51%)
   207. (0.00003) RY*( 5) H  11           s(  1.82%)p53.90( 98.18%)
   208. (0.00046) RY*( 1) H  12           s( 90.45%)p 0.11(  9.55%)
                                           -0.0022  0.9508  0.0223  0.0221  0.0835
                                            0.2967
   209. (0.00016) RY*( 2) H  12           s(  1.18%)p84.01( 98.82%)
                                            0.0000  0.1040  0.0307 -0.7986 -0.5812
                                           -0.1127
   210. (0.00012) RY*( 3) H  12           s( 71.41%)p 0.40( 28.59%)
                                           -0.0036 -0.1824  0.8251 -0.1474  0.1164
                                            0.5006
   211. (0.00006) RY*( 4) H  12           s( 30.90%)p 2.24( 69.10%)
   212. (0.00002) RY*( 5) H  12           s(  6.11%)p15.36( 93.89%)
   213. (0.00050) RY*( 1) H  13           s( 91.11%)p 0.10(  8.89%)
                                           -0.0013  0.9540  0.0318  0.2533  0.1403
                                           -0.0708
   214. (0.00017) RY*( 2) H  13           s( 41.25%)p 1.42( 58.75%)
                                           -0.0044 -0.1984  0.6108  0.3353  0.6753
                                            0.1383
   215. (0.00010) RY*( 3) H  13           s( 27.70%)p 2.61( 72.30%)
                                           -0.0004 -0.0512  0.5239  0.4709 -0.6933
                                           -0.1433
   216. (0.00007) RY*( 4) H  13           s( 37.47%)p 1.67( 62.53%)
   217. (0.00003) RY*( 5) H  13           s(  2.51%)p38.78( 97.49%)
   218. (0.00085) RY*( 1) H  14           s( 96.92%)p 0.03(  3.08%)
                                           -0.0010  0.9845  0.0031 -0.0117 -0.0356
                                            0.1715
   219. (0.00013) RY*( 2) H  14           s(  0.04%)p99.99( 99.96%)
                                           -0.0019  0.0086  0.0176  0.1891 -0.9534
                                           -0.2343
   220. (0.00014) RY*( 3) H  14           s( 44.40%)p 1.25( 55.60%)
                                           -0.0044 -0.0885  0.6604  0.5252 -0.0145
                                            0.5291
   221. (0.00008) RY*( 4) H  14           s( 51.22%)p 0.95( 48.78%)
   222. (0.00002) RY*( 5) H  14           s(  7.47%)p12.39( 92.53%)
   223. (0.00045) RY*( 1) H  15           s( 96.05%)p 0.04(  3.95%)
                                           -0.0004  0.9800  0.0029  0.1612  0.0484
                                           -0.1059
   224. (0.00012) RY*( 2) H  15           s( 62.30%)p 0.61( 37.70%)
                                           -0.0061 -0.0742  0.7858  0.0409 -0.0202
                                           -0.6123
   225. (0.00012) RY*( 3) H  15           s(  5.15%)p18.43( 94.85%)
                                           -0.0016 -0.0597  0.2188  0.2732  0.8929
                                            0.2769
   226. (0.00009) RY*( 4) H  15           s( 30.25%)p 2.31( 69.75%)
   227. (0.00001) RY*( 5) H  15           s(  6.32%)p14.83( 93.68%)
   228. (0.00269) RY*( 1) C  16           s(  1.38%)p63.89( 87.94%)d 7.30( 10.05%)
                                                  f 0.46(  0.64%)
                                           -0.0000 -0.0039  0.1070  0.0479  0.0025
                                            0.0198  0.8470 -0.1627 -0.0110 -0.3567
                                            0.0460  0.0015  0.0747 -0.0028  0.0479
                                            0.1172 -0.1861 -0.1805  0.0221  0.1196
                                           -0.0332  0.0312 -0.0135  0.0146 -0.0075
                                            0.0596 -0.0216 -0.0002 -0.0402 -0.0033
                                           -0.0258
   229. (0.00184) RY*( 2) C  16           s( 31.70%)p 1.64( 52.05%)d 0.47( 14.81%)
                                                  f 0.05(  1.43%)
                                            0.0000 -0.0129  0.5297  0.1903  0.0085
                                           -0.0085 -0.2631  0.0675 -0.0105 -0.3337
                                           -0.0689  0.0198  0.5663 -0.0969  0.1300
                                            0.0380  0.0106  0.1553 -0.0140  0.1718
                                           -0.2234 -0.0672 -0.1245 -0.0773  0.0057
                                           -0.0262 -0.0393  0.0593 -0.0727 -0.0545
                                           -0.0170
   230. (0.00102) RY*( 3) C  16           s(  0.97%)p43.84( 42.68%)d54.01( 52.57%)
                                                  f 3.88(  3.78%)
                                            0.0000 -0.0129  0.0963  0.0156 -0.0078
                                            0.0005  0.1828  0.0257 -0.0040  0.4651
                                            0.0585  0.0174  0.4130  0.0453 -0.0963
                                            0.0838  0.2008 -0.1018  0.1424  0.0442
                                            0.1071 -0.1226  0.5350 -0.3518 -0.1597
                                           -0.0626  0.0107  0.0044  0.0208  0.0878
                                            0.0114
   231. (0.00035) RY*( 4) C  16           s( 38.83%)p 0.84( 32.50%)d 0.67( 25.97%)
                                                  f 0.07(  2.71%)
                                           -0.0000  0.0073  0.6150 -0.0935 -0.0350
                                            0.0033 -0.0623 -0.1221  0.0109 -0.0870
                                           -0.2456  0.0129 -0.4874  0.0206 -0.1141
                                            0.0513  0.2084 -0.3042  0.1081 -0.1794
                                           -0.0624 -0.1841  0.1620  0.0120 -0.0428
                                           -0.0691 -0.0435  0.0774  0.0528  0.0722
                                           -0.0682
   232. (0.00033) RY*( 5) C  16           s( 18.27%)p 2.41( 43.98%)d 1.82( 33.19%)
                                                  f 0.25(  4.56%)
                                            0.0000  0.0079  0.3913 -0.1661 -0.0441
                                           -0.0094  0.1805  0.1070 -0.0167  0.5421
                                            0.2845 -0.0200  0.1416  0.0051 -0.0686
                                           -0.0485 -0.0095 -0.0450 -0.1095 -0.0971
                                           -0.0000  0.0301 -0.3837  0.3914  0.1897
                                            0.0355  0.0058  0.0206  0.0189 -0.0470
                                           -0.0732
   233. (0.00022) RY*( 6) C  16           s( 13.17%)p 2.37( 31.26%)d 3.79( 49.90%)
                                                  f 0.43(  5.68%)
                                           -0.0000 -0.0005  0.0530  0.3587 -0.0129
                                            0.0127 -0.1007  0.0028  0.0118 -0.1059
                                            0.3716  0.0017  0.0145  0.3907  0.2037
                                           -0.3910 -0.1463 -0.1636  0.3178 -0.1824
                                            0.1500 -0.1340  0.1742  0.2267 -0.0831
                                            0.0735 -0.1337 -0.0452 -0.0580 -0.1446
                                            0.0160
   234. (0.00018) RY*( 7) C  16           s(  4.02%)p 0.75(  3.02%)d21.79( 87.55%)
                                                  f 1.34(  5.40%)
                                           -0.0000  0.0057 -0.0827  0.1822  0.0107
                                           -0.0044  0.1087  0.0504  0.0058 -0.0269
                                           -0.0811 -0.0001  0.0637  0.0669  0.3852
                                            0.3156  0.5325  0.0322  0.2217 -0.3962
                                            0.1148  0.2975 -0.1875  0.0024  0.1017
                                           -0.1886 -0.0547  0.0161  0.0155 -0.0529
                                           -0.0426
   235. (0.00014) RY*( 8) C  16           s(  9.51%)p 1.51( 14.33%)d 6.37( 60.52%)
                                                  f 1.65( 15.64%)
                                            0.0000 -0.0003 -0.1120  0.2872 -0.0062
                                           -0.0070  0.0086  0.1443 -0.0028 -0.0377
                                            0.2062  0.0140 -0.0656  0.2719 -0.3217
                                            0.0748  0.1853 -0.0359 -0.1460  0.1255
                                           -0.5649  0.2452  0.1534  0.1436 -0.0111
                                           -0.1301 -0.0089  0.1395  0.1557  0.0778
                                           -0.2993
   236. (0.00012) RY*( 9) C  16           s( 17.21%)p 2.05( 35.24%)d 2.32( 39.87%)
                                                  f 0.45(  7.69%)
                                            0.0000 -0.0022 -0.2119  0.3536  0.0461
                                           -0.0044  0.0256 -0.2163 -0.0084  0.1743
                                           -0.4709 -0.0163  0.2286 -0.0134 -0.1756
                                           -0.2194 -0.0826 -0.3182  0.0568 -0.2530
                                           -0.1960 -0.2009 -0.2552 -0.0234  0.1674
                                            0.0858  0.0571  0.1199 -0.0089  0.1541
                                            0.0015
   237. (0.00010) RY*(10) C  16           s(  3.81%)p 6.00( 22.86%)d15.53( 59.14%)
                                                  f 3.73( 14.19%)
   238. (0.00004) RY*(11) C  16           s(  3.71%)p 6.37( 23.64%)d15.73( 58.42%)
                                                  f 3.83( 14.22%)
   239. (0.00001) RY*(12) C  16           s(  0.20%)p99.99( 26.71%)d99.99( 72.66%)
                                                  f 2.11(  0.43%)
   240. (0.00002) RY*(13) C  16           s( 18.86%)p 2.17( 40.98%)d 1.24( 23.41%)
                                                  f 0.89( 16.75%)
   241. (0.00002) RY*(14) C  16           s(  3.39%)p10.12( 34.31%)d14.93( 50.63%)
                                                  f 3.44( 11.67%)
   242. (0.00001) RY*(15) C  16           s(  3.62%)p 1.05(  3.79%)d21.84( 79.10%)
                                                  f 3.72( 13.49%)
   243. (0.00000) RY*(16) C  16           s( 10.21%)p 3.77( 38.53%)d 4.55( 46.49%)
                                                  f 0.47(  4.76%)
   244. (0.00001) RY*(17) C  16           s(  2.57%)p 8.05( 20.69%)d28.56( 73.44%)
                                                  f 1.29(  3.30%)
   245. (0.00000) RY*(18) C  16           s( 94.74%)p 0.02(  1.88%)d 0.03(  3.10%)
                                                  f 0.00(  0.28%)
   246. (0.00001) RY*(19) C  16           s(  6.06%)p 3.37( 20.40%)d11.08( 67.10%)
                                                  f 1.06(  6.44%)
   247. (0.00000) RY*(20) C  16           s(  1.71%)p 0.95(  1.63%)d 9.37( 16.04%)
                                                  f47.10( 80.62%)
   248. (0.00000) RY*(21) C  16           s(  0.28%)p32.18(  9.07%)d90.37( 25.46%)
                                                  f99.99( 65.19%)
   249. (0.00000) RY*(22) C  16           s(  0.71%)p 1.41(  1.00%)d 7.88(  5.58%)
                                                  f99.99( 92.71%)
   250. (0.00000) RY*(23) C  16           s( 11.67%)p 0.38(  4.41%)d 0.72(  8.42%)
                                                  f 6.47( 75.50%)
   251. (0.00000) RY*(24) C  16           s(  1.88%)p 2.00(  3.76%)d 9.18( 17.29%)
                                                  f40.91( 77.06%)
   252. (0.00001) RY*(25) C  16           s(  0.67%)p 3.82(  2.56%)d16.02( 10.76%)
                                                  f99.99( 86.00%)
   253. (0.00001) RY*(26) C  16           s(  0.96%)p 1.35(  1.30%)d 8.24(  7.93%)
                                                  f93.33( 89.81%)
   254. (0.00048) RY*( 1) H  17           s( 96.70%)p 0.03(  3.30%)
                                           -0.0007  0.9833  0.0050 -0.1105  0.1221
                                           -0.0770
   255. (0.00014) RY*( 2) H  17           s(  3.83%)p25.10( 96.17%)
                                           -0.0016 -0.0589  0.1867  0.3255  0.8990
                                            0.2178
   256. (0.00012) RY*( 3) H  17           s( 55.22%)p 0.81( 44.78%)
                                           -0.0052 -0.0850  0.7382 -0.2057  0.0690
                                           -0.6330
   257. (0.00009) RY*( 4) H  17           s( 39.14%)p 1.55( 60.86%)
   258. (0.00001) RY*( 5) H  17           s(  5.16%)p18.36( 94.84%)
   259. (0.01864) BD*( 1) C   1 - C   5  
                ( 49.94%)   0.7067* C   1 s( 25.16%)p 2.97( 74.74%)d 0.00(  0.09%)
                                                  f 0.00(  0.01%)
                                           -0.0000 -0.5016 -0.0037  0.0043 -0.0004
                                           -0.7249 -0.0031  0.0060 -0.1360  0.0280
                                            0.0047  0.4498  0.0151  0.0009 -0.0183
                                            0.0029  0.0138  0.0069  0.0004  0.0043
                                           -0.0147 -0.0047  0.0099 -0.0013 -0.0038
                                            0.0007 -0.0008  0.0002 -0.0004 -0.0016
                                           -0.0057
                ( 50.06%)  -0.7075* C   5 s( 26.95%)p 2.71( 72.94%)d 0.00(  0.10%)
                                                  f 0.00(  0.01%)
                                           -0.0002 -0.5191 -0.0006  0.0069 -0.0004
                                            0.7629  0.0033 -0.0076  0.1711  0.0152
                                            0.0058 -0.3429  0.0110  0.0063 -0.0050
                                           -0.0023  0.0225  0.0003  0.0003  0.0043
                                           -0.0193 -0.0033  0.0039  0.0035  0.0050
                                            0.0031 -0.0024 -0.0026 -0.0009  0.0058
                                            0.0006
   260. (0.01639) BD*( 1) C   1 - C   6  
                ( 50.06%)   0.7075* C   1 s( 25.46%)p 2.92( 74.45%)d 0.00(  0.09%)
                                                  f 0.00(  0.00%)
                                           -0.0001  0.5045  0.0040 -0.0034  0.0002
                                           -0.6235 -0.0213  0.0008  0.5238 -0.0215
                                           -0.0071 -0.2831 -0.0134 -0.0016 -0.0204
                                           -0.0057  0.0070  0.0022 -0.0000 -0.0075
                                           -0.0110  0.0067 -0.0140  0.0000  0.0026
                                            0.0030  0.0001 -0.0009 -0.0012  0.0054
                                            0.0008
                ( 49.94%)  -0.7067* C   6 s( 26.58%)p 2.76( 73.30%)d 0.00(  0.11%)
                                                  f 0.00(  0.01%)
                                           -0.0000  0.5155 -0.0040 -0.0048  0.0001
                                            0.5592 -0.0113 -0.0093 -0.6315 -0.0143
                                           -0.0004  0.1450 -0.0098 -0.0057 -0.0228
                                           -0.0064  0.0145 -0.0031 -0.0063 -0.0023
                                            0.0072 -0.0029 -0.0152 -0.0022 -0.0068
                                           -0.0037 -0.0002  0.0016 -0.0006 -0.0021
                                           -0.0044
   261. (0.02465) BD*( 1) C   1 - H   7  
                ( 39.26%)   0.6265* C   1 s( 25.04%)p 2.99( 74.85%)d 0.00(  0.10%)
                                                  f 0.00(  0.00%)
                                           -0.0001  0.5002 -0.0139  0.0037 -0.0006
                                           -0.2470  0.0051 -0.0031 -0.8239  0.0191
                                           -0.0104 -0.0905  0.0036  0.0002  0.0144
                                            0.0035 -0.0010  0.0018  0.0003  0.0028
                                           -0.0225 -0.0056 -0.0152 -0.0022  0.0028
                                            0.0014  0.0033  0.0022 -0.0014  0.0034
                                            0.0028
                ( 60.74%)  -0.7794* H   7 s( 99.93%)p 0.00(  0.07%)
                                            0.9996  0.0027  0.0004  0.0076  0.0253
                                            0.0027
   262. (0.00962) BD*( 1) C   1 - C  16  
                ( 50.34%)   0.7095* C   1 s( 24.17%)p 3.13( 75.74%)d 0.00(  0.09%)
                                                  f 0.00(  0.01%)
                                            0.0002  0.4915  0.0085  0.0026  0.0003
                                            0.1511 -0.0082 -0.0020  0.1600 -0.0321
                                           -0.0072  0.8411  0.0170 -0.0004  0.0071
                                           -0.0022  0.0098  0.0008  0.0194 -0.0013
                                           -0.0052  0.0030  0.0141  0.0108 -0.0010
                                            0.0022  0.0060 -0.0038  0.0025  0.0031
                                            0.0035
                ( 49.66%)  -0.7047* C  16 s( 25.35%)p 2.94( 74.49%)d 0.01(  0.15%)
                                                  f 0.00(  0.01%)
                                            0.0000  0.5034  0.0066 -0.0028 -0.0000
                                           -0.2100 -0.0055 -0.0005 -0.4237 -0.0200
                                           -0.0074 -0.7215  0.0087  0.0099  0.0025
                                            0.0015  0.0090  0.0025  0.0085  0.0088
                                           -0.0019 -0.0002  0.0355 -0.0017 -0.0081
                                           -0.0029 -0.0012  0.0025 -0.0026 -0.0033
                                           -0.0026
   263. (0.01476) BD*( 1) C   2 - C   4  
                ( 50.68%)   0.7119* C   2 s( 37.70%)p 1.64( 61.98%)d 0.01(  0.31%)
                                                  f 0.00(  0.01%)
                                            0.0001  0.6140  0.0002 -0.0025 -0.0002
                                            0.4755  0.0265 -0.0093 -0.0529  0.0152
                                            0.0108  0.6241  0.0144  0.0021 -0.0250
                                            0.0003  0.0392  0.0060 -0.0250  0.0017
                                            0.0135  0.0062 -0.0069  0.0060 -0.0031
                                            0.0052 -0.0015  0.0050 -0.0045 -0.0007
                                           -0.0026
                ( 49.32%)  -0.7023* C   4 s( 38.79%)p 1.57( 60.97%)d 0.01(  0.23%)
                                                  f 0.00(  0.00%)
                                            0.0000  0.6227  0.0117 -0.0019  0.0000
                                           -0.5667 -0.0183  0.0029  0.4798  0.0242
                                            0.0066 -0.2391 -0.0114  0.0074 -0.0004
                                           -0.0112  0.0375  0.0106 -0.0139 -0.0032
                                            0.0203  0.0039  0.0067 -0.0017  0.0018
                                            0.0005 -0.0015 -0.0017  0.0031  0.0005
                                            0.0041
   264. (0.08514) BD*( 2) C   2 - C   4  
                ( 49.91%)   0.7065* C   2 s(  0.16%)p99.99( 99.71%)d 0.71(  0.11%)
                                                  f 0.11(  0.02%)
                                            0.0001  0.0383  0.0114 -0.0015 -0.0006
                                            0.5950 -0.0002  0.0095 -0.5892  0.0287
                                           -0.0008 -0.5420  0.0342 -0.0057 -0.0053
                                           -0.0106 -0.0027  0.0024  0.0117 -0.0094
                                           -0.0047  0.0019 -0.0266 -0.0042 -0.0034
                                           -0.0061  0.0066  0.0006 -0.0083  0.0038
                                            0.0029
                ( 50.09%)  -0.7077* C   4 s(  0.11%)p99.99( 99.78%)d 1.01(  0.11%)
                                                  f 0.10(  0.01%)
                                           -0.0001 -0.0279 -0.0137 -0.0097  0.0008
                                           -0.1323 -0.0210  0.0007 -0.5357  0.0618
                                           -0.0042 -0.8295  0.0298 -0.0049  0.0108
                                            0.0045  0.0016  0.0075  0.0224 -0.0078
                                           -0.0052  0.0049  0.0124  0.0106  0.0005
                                           -0.0001  0.0055 -0.0073  0.0014  0.0012
                                           -0.0048
   265. (0.01394) BD*( 1) C   2 - C   6  
                ( 50.73%)   0.7122* C   2 s( 31.99%)p 2.12( 67.81%)d 0.01(  0.19%)
                                                  f 0.00(  0.01%)
                                           -0.0002  0.5656  0.0036 -0.0012  0.0001
                                           -0.6385 -0.0173 -0.0023 -0.5070 -0.0010
                                            0.0087 -0.1108 -0.0274  0.0021  0.0203
                                            0.0087  0.0101 -0.0016  0.0052  0.0053
                                           -0.0318  0.0043 -0.0160 -0.0020  0.0034
                                            0.0025  0.0051 -0.0025 -0.0047  0.0035
                                           -0.0016
                ( 49.27%)  -0.7019* C   6 s( 25.92%)p 2.85( 73.93%)d 0.01(  0.14%)
                                                  f 0.00(  0.01%)
                                            0.0001  0.5091  0.0081 -0.0064  0.0007
                                            0.3195 -0.0154 -0.0081  0.7565  0.0200
                                           -0.0045  0.2532 -0.0062 -0.0023  0.0228
                                            0.0034  0.0151 -0.0035  0.0126  0.0024
                                           -0.0086 -0.0072 -0.0186  0.0017 -0.0049
                                           -0.0040 -0.0011  0.0019  0.0021 -0.0055
                                           -0.0000
   266. (0.01734) BD*( 1) C   2 - H   8  
                ( 40.21%)   0.6341* C   2 s( 30.03%)p 2.32( 69.81%)d 0.00(  0.14%)
                                                  f 0.00(  0.02%)
                                            0.0003 -0.5480  0.0022 -0.0033 -0.0002
                                           -0.0839  0.0049 -0.0023 -0.6246 -0.0008
                                            0.0035  0.5485 -0.0081  0.0011 -0.0148
                                            0.0033  0.0216  0.0009  0.0199  0.0089
                                            0.0005  0.0083 -0.0127  0.0008 -0.0033
                                            0.0042 -0.0044 -0.0105 -0.0012  0.0002
                                            0.0042
                ( 59.79%)  -0.7732* H   8 s( 99.94%)p 0.00(  0.06%)
                                           -0.9997 -0.0026 -0.0001  0.0072  0.0167
                                           -0.0161
   267. (0.01904) BD*( 1) C   3 - C   4  
                ( 50.20%)   0.7085* C   3 s( 26.02%)p 2.83( 73.75%)d 0.01(  0.21%)
                                                  f 0.00(  0.01%)
                                            0.0002  0.5100 -0.0026 -0.0092  0.0005
                                           -0.6287  0.0119  0.0116  0.2982  0.0161
                                            0.0016  0.5026  0.0114 -0.0038 -0.0064
                                           -0.0068 -0.0323 -0.0032  0.0104  0.0005
                                            0.0274 -0.0025 -0.0099  0.0047 -0.0026
                                            0.0012  0.0004  0.0088 -0.0039 -0.0036
                                            0.0003
                ( 49.80%)  -0.7057* C   4 s( 33.88%)p 1.95( 65.90%)d 0.01(  0.21%)
                                                  f 0.00(  0.00%)
                                           -0.0001  0.5821 -0.0013 -0.0009  0.0002
                                            0.7841  0.0163 -0.0022  0.0769  0.0055
                                            0.0087 -0.1945 -0.0051  0.0058 -0.0223
                                            0.0001 -0.0349 -0.0097  0.0106  0.0032
                                            0.0013  0.0097  0.0079 -0.0019  0.0016
                                           -0.0032  0.0000 -0.0013  0.0023  0.0039
                                           -0.0012
   268. (0.01723) BD*( 1) C   3 - C   5  
                ( 49.84%)   0.7059* C   3 s( 25.33%)p 2.94( 74.54%)d 0.00(  0.12%)
                                                  f 0.00(  0.01%)
                                            0.0005 -0.5033 -0.0041  0.0048 -0.0003
                                            0.2689 -0.0159 -0.0078  0.6953  0.0053
                                           -0.0048  0.4348  0.0146 -0.0005 -0.0248
                                            0.0001 -0.0029 -0.0044 -0.0197 -0.0024
                                            0.0028  0.0063  0.0111 -0.0012  0.0005
                                           -0.0025 -0.0030 -0.0045  0.0054 -0.0013
                                            0.0035
                ( 50.16%)  -0.7083* C   5 s( 25.92%)p 2.86( 74.00%)d 0.00(  0.08%)
                                                  f 0.00(  0.01%)
                                           -0.0003 -0.5090 -0.0102  0.0050 -0.0002
                                           -0.3692 -0.0187 -0.0021 -0.6734 -0.0032
                                            0.0050 -0.3869  0.0098  0.0055 -0.0103
                                           -0.0042 -0.0024 -0.0066 -0.0219  0.0010
                                            0.0102  0.0024  0.0013  0.0021  0.0048
                                            0.0016 -0.0043  0.0009  0.0002  0.0033
                                            0.0025
   269. (0.01066) BD*( 1) C   3 - H   9  
                ( 39.20%)   0.6261* C   3 s( 24.63%)p 3.05( 75.23%)d 0.01(  0.14%)
                                                  f 0.00(  0.01%)
                                           -0.0001  0.4962 -0.0006  0.0055 -0.0002
                                            0.2445  0.0060  0.0015  0.6145 -0.0042
                                            0.0047 -0.5610  0.0079 -0.0053  0.0016
                                            0.0048 -0.0001 -0.0042 -0.0324 -0.0040
                                           -0.0151 -0.0020  0.0074 -0.0002  0.0014
                                            0.0025  0.0023  0.0042 -0.0051 -0.0009
                                            0.0010
                ( 60.80%)  -0.7798* H   9 s( 99.95%)p 0.00(  0.05%)
                                            0.9997  0.0016  0.0002 -0.0066 -0.0174
                                            0.0133
   270. (0.01923) BD*( 1) C   3 - H  10  
                ( 39.56%)   0.6290* C   3 s( 23.94%)p 3.17( 75.89%)d 0.01(  0.16%)
                                                  f 0.00(  0.01%)
                                            0.0002 -0.4893  0.0015 -0.0063  0.0004
                                           -0.6846  0.0023 -0.0048  0.2193 -0.0097
                                            0.0038 -0.4919  0.0054 -0.0037  0.0116
                                            0.0011 -0.0300 -0.0042  0.0209 -0.0021
                                           -0.0056 -0.0055 -0.0084  0.0021  0.0011
                                            0.0009  0.0006 -0.0052  0.0037 -0.0027
                                            0.0020
                ( 60.44%)  -0.7774* H  10 s( 99.95%)p 0.00(  0.05%)
                                           -0.9998 -0.0028 -0.0001  0.0165 -0.0044
                                            0.0138
   271. (0.02262) BD*( 1) C   4 - C  16  
                ( 51.86%)   0.7202* C   4 s( 27.19%)p 2.67( 72.57%)d 0.01(  0.24%)
                                                  f 0.00(  0.00%)
                                           -0.0001  0.5213 -0.0150  0.0012  0.0002
                                           -0.2044 -0.0008  0.0004 -0.6864  0.0053
                                            0.0075  0.4601  0.0298  0.0059  0.0207
                                            0.0068  0.0015 -0.0040  0.0019 -0.0120
                                           -0.0230 -0.0086 -0.0336  0.0013 -0.0002
                                            0.0012  0.0009 -0.0048  0.0002 -0.0005
                                            0.0009
                ( 48.14%)  -0.6938* C  16 s( 25.45%)p 2.92( 74.36%)d 0.01(  0.18%)
                                                  f 0.00(  0.01%)
                                            0.0002  0.5044  0.0069 -0.0085  0.0006
                                            0.2558  0.0051 -0.0027  0.8002  0.0094
                                           -0.0065 -0.1921  0.0256  0.0106  0.0175
                                            0.0004 -0.0060 -0.0006 -0.0283  0.0037
                                           -0.0233 -0.0006  0.0040 -0.0097 -0.0010
                                           -0.0015  0.0009  0.0068 -0.0054 -0.0025
                                           -0.0019
   272. (0.01049) BD*( 1) C   5 - H  11  
                ( 39.74%)   0.6304* C   5 s( 23.76%)p 3.20( 76.12%)d 0.01(  0.12%)
                                                  f 0.00(  0.00%)
                                           -0.0001  0.4874 -0.0043  0.0053 -0.0002
                                           -0.0895  0.0027  0.0007  0.1702 -0.0042
                                            0.0000 -0.8509  0.0022 -0.0062 -0.0087
                                            0.0014  0.0118 -0.0020 -0.0151  0.0000
                                           -0.0015 -0.0006  0.0269  0.0063 -0.0054
                                           -0.0009  0.0034  0.0007  0.0005 -0.0022
                                           -0.0008
                ( 60.26%)  -0.7763* H  11 s( 99.94%)p 0.00(  0.06%)
                                            0.9997  0.0015  0.0002  0.0021 -0.0018
                                            0.0235
   273. (0.00965) BD*( 1) C   5 - H  12  
                ( 39.62%)   0.6294* C   5 s( 23.32%)p 3.28( 76.53%)d 0.01(  0.14%)
                                                  f 0.00(  0.00%)
                                            0.0002 -0.4828  0.0039 -0.0059  0.0003
                                           -0.5215  0.0025 -0.0040  0.6975 -0.0033
                                            0.0034 -0.0825  0.0050 -0.0005  0.0301
                                            0.0029 -0.0081  0.0013  0.0143 -0.0038
                                            0.0108  0.0008  0.0103  0.0032  0.0029
                                            0.0023 -0.0025  0.0011 -0.0003  0.0042
                                            0.0016
                ( 60.38%)  -0.7771* H  12 s( 99.95%)p 0.00(  0.05%)
                                           -0.9997 -0.0012 -0.0001  0.0132 -0.0186
                                            0.0008
   274. (0.01148) BD*( 1) C   6 - H  13  
                ( 39.46%)   0.6282* C   6 s( 23.91%)p 3.18( 75.93%)d 0.01(  0.15%)
                                                  f 0.00(  0.00%)
                                           -0.0003  0.4890 -0.0016  0.0052 -0.0002
                                           -0.1887 -0.0047 -0.0001  0.0362 -0.0023
                                           -0.0007 -0.8499  0.0093 -0.0071  0.0004
                                           -0.0006 -0.0012  0.0064 -0.0067 -0.0003
                                            0.0026  0.0003  0.0370  0.0039 -0.0042
                                           -0.0040  0.0011 -0.0000 -0.0003 -0.0026
                                           -0.0018
                ( 60.54%)  -0.7780* H  13 s( 99.95%)p 0.00(  0.05%)
                                            0.9998  0.0014  0.0002  0.0062 -0.0006
                                            0.0211
   275. (0.02020) BD*( 1) C   6 - H  14  
                ( 39.07%)   0.6251* C   6 s( 23.52%)p 3.25( 76.33%)d 0.01(  0.15%)
                                                  f 0.00(  0.00%)
                                           -0.0000  0.4849 -0.0012  0.0054 -0.0003
                                           -0.7395  0.0016 -0.0048 -0.1593  0.0035
                                            0.0014  0.4370 -0.0075  0.0042  0.0050
                                            0.0020 -0.0276 -0.0035 -0.0105  0.0015
                                            0.0200  0.0038  0.0113 -0.0046 -0.0041
                                           -0.0002  0.0004  0.0026  0.0022 -0.0030
                                           -0.0032
                ( 60.93%)  -0.7806* H  14 s( 99.95%)p 0.00(  0.05%)
                                            0.9997  0.0032  0.0001  0.0193  0.0044
                                           -0.0104
   276. (0.01191) BD*( 1) H  15 - C  16  
                ( 60.38%)   0.7770* H  15 s( 99.95%)p 0.00(  0.05%)
                                            0.9997  0.0015  0.0002 -0.0171  0.0106
                                           -0.0115
                ( 39.62%)  -0.6294* C  16 s( 24.44%)p 3.09( 75.41%)d 0.01(  0.14%)
                                                  f 0.00(  0.01%)
                                           -0.0001  0.4943 -0.0064  0.0043 -0.0002
                                            0.6442 -0.0113  0.0031 -0.4198  0.0007
                                           -0.0040  0.4033  0.0065  0.0029 -0.0236
                                           -0.0024  0.0108  0.0069 -0.0058 -0.0041
                                            0.0204 -0.0013 -0.0141  0.0012 -0.0023
                                           -0.0009 -0.0032  0.0033 -0.0045 -0.0021
                                           -0.0022
   277. (0.01318) BD*( 1) C  16 - H  17  
                ( 39.28%)   0.6268* C  16 s( 24.63%)p 3.05( 75.23%)d 0.01(  0.14%)
                                                  f 0.00(  0.01%)
                                           -0.0001  0.4962 -0.0066  0.0048 -0.0002
                                           -0.6887  0.0106 -0.0046  0.0344 -0.0041
                                           -0.0013  0.5260  0.0042  0.0048 -0.0116
                                            0.0022 -0.0203 -0.0074  0.0029  0.0007
                                            0.0265  0.0002 -0.0074  0.0029 -0.0019
                                           -0.0035 -0.0024  0.0049 -0.0022 -0.0022
                                           -0.0018
                ( 60.72%)  -0.7792* H  17 s( 99.95%)p 0.00(  0.05%)
                                            0.9997  0.0017  0.0001  0.0178 -0.0012
                                           -0.0142


 NHO Directionality and "Bond Bending" (deviations from line of nuclear centers)

         [Thresholds for printing:  angular deviation  >  1.0 degree]
                                    hybrid p-character > 25.0%
                                    orbital occupancy  >  0.10e

                                Line of Centers        Hybrid 1              Hybrid 2
                                ---------------  -------------------   ------------------
                NBO               Theta   Phi    Theta   Phi    Dev    Theta   Phi    Dev
 ========================================================================================
     1. BD (   1) C   1 - C   5   115.9   12.2   122.6    8.1   7.5     67.4  194.2   3.8
     2. BD (   1) C   1 - C   6   103.3  135.7   110.2  142.4   9.4     81.3  309.8   7.3
     4. BD (   1) C   1 - C  16    23.4   58.8    12.2   40.6  12.3    144.6  244.4  12.4
     5. BD (   1) C   2 - C   4    54.6  336.4    37.6  356.9  22.3    107.4  138.7  23.9
     6. BD (   2) C   2 - C   4    54.6  336.4   121.9  317.1  69.7     32.0   72.3 116.6
     7. BD (   1) C   2 - C   6   104.7  236.7    99.4  217.2  19.8     73.5   69.0  12.0
     8. BD (   1) C   2 - H   8   131.3   80.0   130.8   82.6   2.0      --     --    --
     9. BD (   1) C   3 - C   4    60.4  166.9    53.2  152.4  14.0    103.6    6.5  24.2
    10. BD (   1) C   3 - C   5   118.1  244.0   121.3  250.6   6.5     64.4   59.9   4.5
    11. BD (   1) C   3 - H   9   130.3   69.2   130.0   67.7   1.1      --     --    --
    13. BD (   1) C   4 - C  16    67.2  253.0    54.8  253.1  12.3    100.5   72.2  12.4
    18. BD (   1) H  15 - C  16   117.5  147.5     --     --    --      61.6  326.4   1.3
    19. BD (   1) C  16 - H  17    52.8  176.5    51.9  177.6   1.2      --     --    --


 Second Order Perturbation Theory Analysis of Fock Matrix in NBO Basis

     Threshold for printing:   0.50 kcal/mol
                                                                              E(2)  E(j)-E(i) F(i,j)
         Donor NBO (i)                     Acceptor NBO (j)                 kcal/mol   a.u.    a.u. 
 ===================================================================================================

 within unit  1
   1. BD (   1) C   1 - C   5        /264. BD*(   2) C   2 - C   4            1.50    0.78    0.031
   1. BD (   1) C   1 - C   5        /269. BD*(   1) C   3 - H   9            0.52    1.12    0.022
   1. BD (   1) C   1 - C   5        /275. BD*(   1) C   6 - H  14            1.81    1.10    0.040
   1. BD (   1) C   1 - C   5        /277. BD*(   1) C  16 - H  17            3.42    1.12    0.055
   2. BD (   1) C   1 - C   6        /228. RY*(   1) C  16                    0.56    2.18    0.031
   2. BD (   1) C   1 - C   6        /264. BD*(   2) C   2 - C   4            1.97    0.78    0.036
   2. BD (   1) C   1 - C   6        /266. BD*(   1) C   2 - H   8            1.53    1.15    0.038
   2. BD (   1) C   1 - C   6        /273. BD*(   1) C   5 - H  12            1.19    1.11    0.033
   2. BD (   1) C   1 - C   6        /276. BD*(   1) H  15 - C  16            3.45    1.11    0.055
   3. BD (   1) C   1 - H   7        /133. RY*(   3) C   5                    0.53    2.42    0.032
   3. BD (   1) C   1 - H   7        /159. RY*(   3) C   6                    0.84    2.48    0.041
   3. BD (   1) C   1 - H   7        /230. RY*(   3) C  16                    0.63    2.56    0.036
   3. BD (   1) C   1 - H   7        /265. BD*(   1) C   2 - C   6            1.89    1.01    0.039
   3. BD (   1) C   1 - H   7        /268. BD*(   1) C   3 - C   5            2.52    0.95    0.044
   3. BD (   1) C   1 - H   7        /271. BD*(   1) C   4 - C  16            1.06    1.02    0.029
   4. BD (   1) C   1 - C  16        /261. BD*(   1) C   1 - H   7            0.55    1.11    0.022
   4. BD (   1) C   1 - C  16        /264. BD*(   2) C   2 - C   4            5.80    0.78    0.061
   4. BD (   1) C   1 - C  16        /268. BD*(   1) C   3 - C   5            0.54    1.02    0.021
   4. BD (   1) C   1 - C  16        /271. BD*(   1) C   4 - C  16            0.79    1.09    0.026
   4. BD (   1) C   1 - C  16        /272. BD*(   1) C   5 - H  11            2.47    1.11    0.047
   4. BD (   1) C   1 - C  16        /274. BD*(   1) C   6 - H  13            3.06    1.11    0.052
   5. BD (   1) C   2 - C   4        / 79. RY*(   1) C   3                    1.22    2.33    0.048
   5. BD (   1) C   2 - C   4        /266. BD*(   1) C   2 - H   8            0.59    1.30    0.025
   5. BD (   1) C   2 - C   4        /270. BD*(   1) C   3 - H  10            1.01    1.26    0.032
   5. BD (   1) C   2 - C   4        /274. BD*(   1) C   6 - H  13            0.77    1.25    0.028
   5. BD (   1) C   2 - C   4        /276. BD*(   1) H  15 - C  16            1.56    1.26    0.039
   6. BD (   2) C   2 - C   4        / 79. RY*(   1) C   3                    0.77    1.89    0.034
   6. BD (   2) C   2 - C   4        / 80. RY*(   2) C   3                    2.51    2.12    0.066
   6. BD (   2) C   2 - C   4        /157. RY*(   1) C   6                    1.63    1.85    0.050
   6. BD (   2) C   2 - C   4        /229. RY*(   2) C  16                    0.95    2.26    0.042
   6. BD (   2) C   2 - C   4        /260. BD*(   1) C   1 - C   6            0.78    0.73    0.022
   6. BD (   2) C   2 - C   4        /261. BD*(   1) C   1 - H   7            4.86    0.80    0.056
   6. BD (   2) C   2 - C   4        /262. BD*(   1) C   1 - C  16            0.77    0.75    0.022
   6. BD (   2) C   2 - C   4        /265. BD*(   1) C   2 - C   6            1.43    0.77    0.030
   6. BD (   2) C   2 - C   4        /266. BD*(   1) C   2 - H   8            0.96    0.85    0.026
   6. BD (   2) C   2 - C   4        /267. BD*(   1) C   3 - C   4            2.50    0.77    0.040
   6. BD (   2) C   2 - C   4        /268. BD*(   1) C   3 - C   5            3.41    0.71    0.045
   6. BD (   2) C   2 - C   4        /270. BD*(   1) C   3 - H  10            5.66    0.81    0.061
   6. BD (   2) C   2 - C   4        /271. BD*(   1) C   4 - C  16            0.82    0.78    0.023
   6. BD (   2) C   2 - C   4        /273. BD*(   1) C   5 - H  12            1.39    0.80    0.030
   6. BD (   2) C   2 - C   4        /275. BD*(   1) C   6 - H  14            5.91    0.80    0.062
   6. BD (   2) C   2 - C   4        /277. BD*(   1) C  16 - H  17            0.86    0.81    0.024
   7. BD (   1) C   2 - C   6        /105. RY*(   1) C   4                    1.17    2.00    0.043
   7. BD (   1) C   2 - C   6        /107. RY*(   3) C   4                    0.61    2.35    0.034
   7. BD (   1) C   2 - C   6        /261. BD*(   1) C   1 - H   7            2.49    1.13    0.047
   7. BD (   1) C   2 - C   6        /263. BD*(   1) C   2 - C   4            0.72    1.30    0.027
   7. BD (   1) C   2 - C   6        /264. BD*(   2) C   2 - C   4            0.84    0.80    0.024
   7. BD (   1) C   2 - C   6        /267. BD*(   1) C   3 - C   4            4.24    1.10    0.061
   7. BD (   1) C   2 - C   6        /271. BD*(   1) C   4 - C  16            0.57    1.10    0.022
   7. BD (   1) C   2 - C   6        /276. BD*(   1) H  15 - C  16            0.53    1.13    0.022
   8. BD (   1) C   2 - H   8        /105. RY*(   1) C   4                    1.14    1.93    0.042
   8. BD (   1) C   2 - H   8        /106. RY*(   2) C   4                    2.34    2.32    0.066
   8. BD (   1) C   2 - H   8        /157. RY*(   1) C   6                    0.55    2.11    0.030
   8. BD (   1) C   2 - H   8        /158. RY*(   2) C   6                    0.57    2.14    0.031
   8. BD (   1) C   2 - H   8        /263. BD*(   1) C   2 - C   4            0.61    1.23    0.024
   8. BD (   1) C   2 - H   8        /264. BD*(   2) C   2 - C   4            1.94    0.73    0.034
   8. BD (   1) C   2 - H   8        /271. BD*(   1) C   4 - C  16            5.04    1.03    0.064
   8. BD (   1) C   2 - H   8        /274. BD*(   1) C   6 - H  13            0.68    1.06    0.024
   8. BD (   1) C   2 - H   8        /275. BD*(   1) C   6 - H  14            1.04    1.05    0.030
   9. BD (   1) C   3 - C   4        / 53. RY*(   1) C   2                    1.84    1.94    0.054
   9. BD (   1) C   3 - C   4        /228. RY*(   1) C  16                    0.67    2.22    0.035
   9. BD (   1) C   3 - C   4        /259. BD*(   1) C   1 - C   5            0.62    1.06    0.023
   9. BD (   1) C   3 - C   4        /263. BD*(   1) C   2 - C   4            0.58    1.32    0.025
   9. BD (   1) C   3 - C   4        /264. BD*(   2) C   2 - C   4            0.71    0.81    0.022
   9. BD (   1) C   3 - C   4        /265. BD*(   1) C   2 - C   6            2.39    1.11    0.046
   9. BD (   1) C   3 - C   4        /273. BD*(   1) C   5 - H  12            0.87    1.14    0.028
   9. BD (   1) C   3 - C   4        /277. BD*(   1) C  16 - H  17            1.80    1.15    0.041
  10. BD (   1) C   3 - C   5        /261. BD*(   1) C   1 - H   7            1.44    1.09    0.036
  10. BD (   1) C   3 - C   5        /263. BD*(   1) C   2 - C   4            0.89    1.27    0.030
  10. BD (   1) C   3 - C   5        /264. BD*(   2) C   2 - C   4           10.86    0.77    0.082
  10. BD (   1) C   3 - C   5        /267. BD*(   1) C   3 - C   4            0.76    1.07    0.025
  10. BD (   1) C   3 - C   5        /277. BD*(   1) C  16 - H  17            0.55    1.10    0.022
  11. BD (   1) C   3 - H   9        /105. RY*(   1) C   4                    0.51    1.92    0.028
  11. BD (   1) C   3 - H   9        /108. RY*(   4) C   4                    0.81    2.97    0.044
  11. BD (   1) C   3 - H   9        /259. BD*(   1) C   1 - C   5            1.20    0.97    0.031
  11. BD (   1) C   3 - H   9        /271. BD*(   1) C   4 - C  16            3.03    1.02    0.050
  11. BD (   1) C   3 - H   9        /272. BD*(   1) C   5 - H  11            0.71    1.05    0.024
  12. BD (   1) C   3 - H  10        /107. RY*(   3) C   4                    1.29    2.27    0.048
  12. BD (   1) C   3 - H  10        /263. BD*(   1) C   2 - C   4            2.97    1.22    0.054
  12. BD (   1) C   3 - H  10        /272. BD*(   1) C   5 - H  11            0.97    1.04    0.028
  12. BD (   1) C   3 - H  10        /273. BD*(   1) C   5 - H  12            0.71    1.04    0.024
  13. BD (   1) C   4 - C  16        / 54. RY*(   2) C   2                    1.59    2.28    0.054
  13. BD (   1) C   4 - C  16        /259. BD*(   1) C   1 - C   5            0.51    1.04    0.021
  13. BD (   1) C   4 - C  16        /261. BD*(   1) C   1 - H   7            5.72    1.11    0.071
  13. BD (   1) C   4 - C  16        /262. BD*(   1) C   1 - C  16            0.61    1.06    0.023
  13. BD (   1) C   4 - C  16        /263. BD*(   1) C   2 - C   4            0.61    1.29    0.025
  13. BD (   1) C   4 - C  16        /264. BD*(   2) C   2 - C   4            0.73    0.78    0.022
  13. BD (   1) C   4 - C  16        /265. BD*(   1) C   2 - C   6            0.70    1.08    0.025
  13. BD (   1) C   4 - C  16        /266. BD*(   1) C   2 - H   8            5.93    1.16    0.074
  13. BD (   1) C   4 - C  16        /269. BD*(   1) C   3 - H   9            3.15    1.12    0.053
  14. BD (   1) C   5 - H  11        / 28. RY*(   2) C   1                    0.98    2.79    0.047
  14. BD (   1) C   5 - H  11        /262. BD*(   1) C   1 - C  16            1.65    0.99    0.036
  14. BD (   1) C   5 - H  11        /269. BD*(   1) C   3 - H   9            0.72    1.05    0.024
  14. BD (   1) C   5 - H  11        /270. BD*(   1) C   3 - H  10            1.13    1.05    0.031
  15. BD (   1) C   5 - H  12        / 27. RY*(   1) C   1                    0.73    2.60    0.039
  15. BD (   1) C   5 - H  12        /260. BD*(   1) C   1 - C   6            3.44    0.97    0.052
  15. BD (   1) C   5 - H  12        /267. BD*(   1) C   3 - C   4            0.82    1.01    0.026
  15. BD (   1) C   5 - H  12        /270. BD*(   1) C   3 - H  10            0.80    1.04    0.026
  16. BD (   1) C   6 - H  13        / 29. RY*(   3) C   1                    0.51    2.71    0.033
  16. BD (   1) C   6 - H  13        /262. BD*(   1) C   1 - C  16            1.61    0.99    0.036
  16. BD (   1) C   6 - H  13        /263. BD*(   1) C   2 - C   4            2.42    1.22    0.049
  16. BD (   1) C   6 - H  13        /264. BD*(   2) C   2 - C   4            3.28    0.71    0.044
  16. BD (   1) C   6 - H  13        /266. BD*(   1) C   2 - H   8            0.60    1.09    0.023
  17. BD (   1) C   6 - H  14        / 27. RY*(   1) C   1                    0.66    2.60    0.037
  17. BD (   1) C   6 - H  14        / 53. RY*(   1) C   2                    0.88    1.84    0.036
  17. BD (   1) C   6 - H  14        /259. BD*(   1) C   1 - C   5            3.52    0.96    0.052
  17. BD (   1) C   6 - H  14        /264. BD*(   2) C   2 - C   4            1.13    0.71    0.026
  17. BD (   1) C   6 - H  14        /266. BD*(   1) C   2 - H   8            0.83    1.08    0.027
  18. BD (   1) H  15 - C  16        / 29. RY*(   3) C   1                    0.65    2.71    0.037
  18. BD (   1) H  15 - C  16        /106. RY*(   2) C   4                    0.61    2.31    0.034
  18. BD (   1) H  15 - C  16        /260. BD*(   1) C   1 - C   6            1.96    0.97    0.039
  18. BD (   1) H  15 - C  16        /263. BD*(   1) C   2 - C   4            2.33    1.22    0.047
  19. BD (   1) C  16 - H  17        / 28. RY*(   2) C   1                    0.53    2.79    0.034
  19. BD (   1) C  16 - H  17        /259. BD*(   1) C   1 - C   5            2.10    0.96    0.040
  19. BD (   1) C  16 - H  17        /264. BD*(   2) C   2 - C   4            0.54    0.71    0.018
  19. BD (   1) C  16 - H  17        /267. BD*(   1) C   3 - C   4            2.31    1.01    0.043
  19. BD (   1) C  16 - H  17        /274. BD*(   1) C   6 - H  13            0.64    1.04    0.023
  20. CR (   1) C   1                /186. RY*(   4) H   7                    0.50   12.07    0.069
  21. CR (   1) C   2                /105. RY*(   1) C   4                    1.46   11.45    0.115
  21. CR (   1) C   2                /107. RY*(   3) C   4                    1.37   11.81    0.114
  21. CR (   1) C   2                /263. BD*(   1) C   2 - C   4            0.61   10.76    0.073
  21. CR (   1) C   2                /264. BD*(   2) C   2 - C   4            3.09   10.25    0.162
  21. CR (   1) C   2                /267. BD*(   1) C   3 - C   4            0.71   10.55    0.078
  22. CR (   1) C   3                /263. BD*(   1) C   2 - C   4            0.59   10.79    0.071
  22. CR (   1) C   3                /264. BD*(   2) C   2 - C   4            1.30   10.28    0.106
  23. CR (   1) C   4                / 54. RY*(   2) C   2                    0.50   11.75    0.069
  23. CR (   1) C   4                / 55. RY*(   3) C   2                    0.95   11.62    0.094
  23. CR (   1) C   4                /264. BD*(   2) C   2 - C   4            4.78   10.26    0.202
  26. CR (   1) C  16                / 29. RY*(   3) C   1                    0.58   12.25    0.075


 Natural Bond Orbitals (Summary):

                                                            Principal Delocalizations
           NBO                        Occupancy    Energy   (geminal,vicinal,remote)
 ====================================================================================
 Molecular unit  1  (C7H10)
     1. BD (   1) C   1 - C   5          1.98165    -0.65043  277(v),275(v),264(r),269(v)
     2. BD (   1) C   1 - C   6          1.97798    -0.64961  276(v),264(v),266(v),273(v)
                                                    228(v)
     3. BD (   1) C   1 - H   7          1.98275    -0.58578  268(v),265(v),271(v),159(v)
                                                    230(v),133(v)
     4. BD (   1) C   1 - C  16          1.96694    -0.65464  264(v),274(v),272(v),271(g)
                                                    261(g),268(v)
     5. BD (   1) C   2 - C   4          1.98851    -0.79340  276(v),79(v),270(v),274(v)
                                                    266(g)
     6. BD (   2) C   2 - C   4          1.93072    -0.34431  275(v),270(v),261(r),268(v)
                                                    80(v),267(g),157(v),265(g)
                                                    273(r),229(v),266(g),277(v)
                                                    271(g),260(v),262(v),79(v)
     7. BD (   1) C   2 - C   6          1.98284    -0.67048  267(v),261(v),105(v),264(g)
                                                    263(g),107(v),271(v),276(r)
     8. BD (   1) C   2 - H   8          1.98043    -0.59742  271(v),106(v),264(g),105(v)
                                                    275(v),274(v),263(g),158(v)
                                                    157(v)
     9. BD (   1) C   3 - C   4          1.97945    -0.68248  265(v),53(v),277(v),273(v)
                                                    264(g),228(v),259(v),263(g)
    10. BD (   1) C   3 - C   5          1.96245    -0.63686  264(v),261(v),263(v),267(g)
                                                    277(r)
    11. BD (   1) C   3 - H   9          1.98581    -0.58770  271(v),259(v),108(v),272(v)
                                                    105(v)
    12. BD (   1) C   3 - H  10          1.98902    -0.58427  263(v),107(v),272(v),273(v)
    13. BD (   1) C   4 - C  16          1.96655    -0.65490  266(v),261(v),269(v),54(v)
                                                    264(g),265(v),262(g),263(g)
                                                    259(v)
    14. BD (   1) C   5 - H  11          1.98748    -0.58344  262(v),270(v),28(v),269(v)
    15. BD (   1) C   5 - H  12          1.98231    -0.58066  260(v),267(v),270(v),27(v)
    16. BD (   1) C   6 - H  13          1.97872    -0.58345  264(v),263(v),262(v),266(v)
                                                    29(v)
    17. BD (   1) C   6 - H  14          1.98108    -0.58260  259(v),264(v),53(v),266(v)
                                                    27(v)
    18. BD (   1) H  15 - C  16          1.98460    -0.58327  263(v),260(v),29(v),106(v)
    19. BD (   1) C  16 - H  17          1.98403    -0.58167  267(v),259(v),274(r),264(v)
                                                    28(v)
    20. CR (   1) C   1                  1.99946   -10.15610  186(v)
    21. CR (   1) C   2                  1.99875   -10.12368  264(g),105(v),107(v),267(v)
                                                    263(g)
    22. CR (   1) C   3                  1.99932   -10.15277  264(v),263(v)
    23. CR (   1) C   4                  1.99866   -10.13015  264(g),55(v),54(v)
    24. CR (   1) C   5                  1.99943   -10.15282   
    25. CR (   1) C   6                  1.99941   -10.14863  264(v)
    26. CR (   1) C  16                  1.99937   -10.12480  29(v)
    27. RY*(   1) C   1                  0.00173     2.02071   
    28. RY*(   2) C   1                  0.00127     2.21152   
    29. RY*(   3) C   1                  0.00106     2.12918   
    30. RY*(   4) C   1                  0.00070     1.78175   
    31. RY*(   5) C   1                  0.00052     1.98576   
    32. RY*(   6) C   1                  0.00036     2.33707   
    33. RY*(   7) C   1                  0.00027     2.20106   
    34. RY*(   8) C   1                  0.00025     2.27925   
    35. RY*(   9) C   1                  0.00017     2.34038   
    36. RY*(  10) C   1                  0.00014     3.33436   
    37. RY*(  11) C   1                  0.00009     2.81277   
    38. RY*(  12) C   1                  0.00006     2.06555   
    39. RY*(  13) C   1                  0.00003     2.48461   
    40. RY*(  14) C   1                  0.00003     2.73874   
    41. RY*(  15) C   1                  0.00001     1.91947   
    42. RY*(  16) C   1                  0.00000     2.51855   
    43. RY*(  17) C   1                  0.00001     1.79617   
    44. RY*(  18) C   1                  0.00000     1.47484   
    45. RY*(  19) C   1                  0.00000    20.27780   
    46. RY*(  20) C   1                  0.00000     3.54410   
    47. RY*(  21) C   1                  0.00000     3.63063   
    48. RY*(  22) C   1                  0.00000     3.45828   
    49. RY*(  23) C   1                  0.00000     3.45012   
    50. RY*(  24) C   1                  0.00000     3.57335   
    51. RY*(  25) C   1                  0.00000     3.76245   
    52. RY*(  26) C   1                  0.00000     3.64428   
    53. RY*(   1) C   2                  0.00376     1.25997   
    54. RY*(   2) C   2                  0.00202     1.62115   
    55. RY*(   3) C   2                  0.00132     1.49472   
    56. RY*(   4) C   2                  0.00052     1.62024   
    57. RY*(   5) C   2                  0.00039     2.24940   
    58. RY*(   6) C   2                  0.00029     1.78221   
    59. RY*(   7) C   2                  0.00022     1.92078   
    60. RY*(   8) C   2                  0.00017     2.48385   
    61. RY*(   9) C   2                  0.00010     2.44870   
    62. RY*(  10) C   2                  0.00006     1.86008   
    63. RY*(  11) C   2                  0.00006     2.37276   
    64. RY*(  12) C   2                  0.00004     2.24429   
    65. RY*(  13) C   2                  0.00001     2.82731   
    66. RY*(  14) C   2                  0.00000    20.25590   
    67. RY*(  15) C   2                  0.00001     2.78433   
    68. RY*(  16) C   2                  0.00001     1.85294   
    69. RY*(  17) C   2                  0.00001     2.97031   
    70. RY*(  18) C   2                  0.00000     3.24713   
    71. RY*(  19) C   2                  0.00001     1.78494   
    72. RY*(  20) C   2                  0.00000     3.49428   
    73. RY*(  21) C   2                  0.00001     3.14692   
    74. RY*(  22) C   2                  0.00000     3.71430   
    75. RY*(  23) C   2                  0.00000     3.59290   
    76. RY*(  24) C   2                  0.00001     3.71622   
    77. RY*(  25) C   2                  0.00000     3.53428   
    78. RY*(  26) C   2                  0.00000     3.42337   
    79. RY*(   1) C   3                  0.00282     1.54119   
    80. RY*(   2) C   3                  0.00260     1.77367   
    81. RY*(   3) C   3                  0.00109     1.55824   
    82. RY*(   4) C   3                  0.00042     1.77317   
    83. RY*(   5) C   3                  0.00033     1.64544   
    84. RY*(   6) C   3                  0.00019     1.54221   
    85. RY*(   7) C   3                  0.00017     2.15025   
    86. RY*(   8) C   3                  0.00016     2.11460   
    87. RY*(   9) C   3                  0.00015     2.80349   
    88. RY*(  10) C   3                  0.00007     2.41603   
    89. RY*(  11) C   3                  0.00005     2.41361   
    90. RY*(  12) C   3                  0.00003     2.44793   
    91. RY*(  13) C   3                  0.00001     3.10466   
    92. RY*(  14) C   3                  0.00000    20.44391   
    93. RY*(  15) C   3                  0.00000     3.46580   
    94. RY*(  16) C   3                  0.00001     1.79466   
    95. RY*(  17) C   3                  0.00001     2.16134   
    96. RY*(  18) C   3                  0.00000     2.34907   
    97. RY*(  19) C   3                  0.00001     2.50554   
    98. RY*(  20) C   3                  0.00000     3.53775   
    99. RY*(  21) C   3                  0.00000     3.54200   
   100. RY*(  22) C   3                  0.00000     3.10150   
   101. RY*(  23) C   3                  0.00000     3.78679   
   102. RY*(  24) C   3                  0.00000     3.36680   
   103. RY*(  25) C   3                  0.00000     3.60266   
   104. RY*(  26) C   3                  0.00000     3.15273   
   105. RY*(   1) C   4                  0.00349     1.32985   
   106. RY*(   2) C   4                  0.00238     1.72231   
   107. RY*(   3) C   4                  0.00162     1.68437   
   108. RY*(   4) C   4                  0.00133     2.37800   
   109. RY*(   5) C   4                  0.00089     1.92646   
   110. RY*(   6) C   4                  0.00065     2.09530   
   111. RY*(   7) C   4                  0.00029     1.95915   
   112. RY*(   8) C   4                  0.00027     2.91064   
   113. RY*(   9) C   4                  0.00015     3.03112   
   114. RY*(  10) C   4                  0.00016     1.57596   
   115. RY*(  11) C   4                  0.00007     2.87195   
   116. RY*(  12) C   4                  0.00007     2.29123   
   117. RY*(  13) C   4                  0.00005     2.59369   
   118. RY*(  14) C   4                  0.00003     3.63023   
   119. RY*(  15) C   4                  0.00003     2.15825   
   120. RY*(  16) C   4                  0.00003     3.44277   
   121. RY*(  17) C   4                  0.00000     1.94996   
   122. RY*(  18) C   4                  0.00000    19.42407   
   123. RY*(  19) C   4                  0.00001     2.18925   
   124. RY*(  20) C   4                  0.00000     3.63761   
   125. RY*(  21) C   4                  0.00000     3.73528   
   126. RY*(  22) C   4                  0.00000     3.55428   
   127. RY*(  23) C   4                  0.00000     3.87314   
   128. RY*(  24) C   4                  0.00000     3.60811   
   129. RY*(  25) C   4                  0.00000     3.44294   
   130. RY*(  26) C   4                  0.00000     3.66445   
   131. RY*(   1) C   5                  0.00173     1.53258   
   132. RY*(   2) C   5                  0.00141     1.53854   
   133. RY*(   3) C   5                  0.00088     1.83221   
   134. RY*(   4) C   5                  0.00048     1.91798   
   135. RY*(   5) C   5                  0.00032     1.65987   
   136. RY*(   6) C   5                  0.00027     2.57160   
   137. RY*(   7) C   5                  0.00020     2.33171   
   138. RY*(   8) C   5                  0.00013     2.33421   
   139. RY*(   9) C   5                  0.00011     2.51805   
   140. RY*(  10) C   5                  0.00009     1.55737   
   141. RY*(  11) C   5                  0.00005     2.65301   
   142. RY*(  12) C   5                  0.00002     2.30306   
   143. RY*(  13) C   5                  0.00003     2.37064   
   144. RY*(  14) C   5                  0.00002     2.59483   
   145. RY*(  15) C   5                  0.00000     2.88959   
   146. RY*(  16) C   5                  0.00000    20.41461   
   147. RY*(  17) C   5                  0.00000     2.32067   
   148. RY*(  18) C   5                  0.00000     2.05031   
   149. RY*(  19) C   5                  0.00000     2.47414   
   150. RY*(  20) C   5                  0.00000     3.53880   
   151. RY*(  21) C   5                  0.00000     3.38769   
   152. RY*(  22) C   5                  0.00000     3.55651   
   153. RY*(  23) C   5                  0.00000     3.51874   
   154. RY*(  24) C   5                  0.00000     3.14194   
   155. RY*(  25) C   5                  0.00000     3.73623   
   156. RY*(  26) C   5                  0.00000     3.29301   
   157. RY*(   1) C   6                  0.00269     1.50800   
   158. RY*(   2) C   6                  0.00226     1.54048   
   159. RY*(   3) C   6                  0.00115     1.89146   
   160. RY*(   4) C   6                  0.00050     1.76893   
   161. RY*(   5) C   6                  0.00043     1.85270   
   162. RY*(   6) C   6                  0.00026     2.00231   
   163. RY*(   7) C   6                  0.00021     1.59058   
   164. RY*(   8) C   6                  0.00014     2.51979   
   165. RY*(   9) C   6                  0.00014     2.54328   
   166. RY*(  10) C   6                  0.00007     2.42366   
   167. RY*(  11) C   6                  0.00006     2.31633   
   168. RY*(  12) C   6                  0.00004     2.50442   
   169. RY*(  13) C   6                  0.00002     2.47150   
   170. RY*(  14) C   6                  0.00000    20.43384   
   171. RY*(  15) C   6                  0.00000     1.89059   
   172. RY*(  16) C   6                  0.00001     1.73991   
   173. RY*(  17) C   6                  0.00000     2.17915   
   174. RY*(  18) C   6                  0.00000     3.26552   
   175. RY*(  19) C   6                  0.00000     3.36996   
   176. RY*(  20) C   6                  0.00000     3.58338   
   177. RY*(  21) C   6                  0.00000     3.48540   
   178. RY*(  22) C   6                  0.00000     3.43148   
   179. RY*(  23) C   6                  0.00000     3.56827   
   180. RY*(  24) C   6                  0.00000     3.49581   
   181. RY*(  25) C   6                  0.00000     3.36193   
   182. RY*(  26) C   6                  0.00000     3.59860   
   183. RY*(   1) H   7                  0.00057     1.25290   
   184. RY*(   2) H   7                  0.00020     2.58673   
   185. RY*(   3) H   7                  0.00017     2.54649   
   186. RY*(   4) H   7                  0.00013     1.91656   
   187. RY*(   5) H   7                  0.00001     2.90243   
   188. RY*(   1) H   8                  0.00074     1.09280   
   189. RY*(   2) H   8                  0.00019     2.23917   
   190. RY*(   3) H   8                  0.00012     1.67721   
   191. RY*(   4) H   8                  0.00008     2.61917   
   192. RY*(   5) H   8                  0.00003     3.16524   
   193. RY*(   1) H   9                  0.00063     1.07486   
   194. RY*(   2) H   9                  0.00016     2.27700   
   195. RY*(   3) H   9                  0.00011     1.95217   
   196. RY*(   4) H   9                  0.00006     2.37103   
   197. RY*(   5) H   9                  0.00003     3.10541   
   198. RY*(   1) H  10                  0.00080     0.98939   
   199. RY*(   2) H  10                  0.00015     2.06790   
   200. RY*(   3) H  10                  0.00011     2.25442   
   201. RY*(   4) H  10                  0.00006     2.43375   
   202. RY*(   5) H  10                  0.00002     3.07385   
   203. RY*(   1) H  11                  0.00051     1.08483   
   204. RY*(   2) H  11                  0.00016     2.31270   
   205. RY*(   3) H  11                  0.00010     2.05322   
   206. RY*(   4) H  11                  0.00008     2.24843   
   207. RY*(   5) H  11                  0.00003     3.09877   
   208. RY*(   1) H  12                  0.00046     1.26174   
   209. RY*(   2) H  12                  0.00016     2.54270   
   210. RY*(   3) H  12                  0.00012     1.63887   
   211. RY*(   4) H  12                  0.00006     2.32866   
   212. RY*(   5) H  12                  0.00002     3.04313   
   213. RY*(   1) H  13                  0.00050     1.24575   
   214. RY*(   2) H  13                  0.00017     1.98462   
   215. RY*(   3) H  13                  0.00010     2.19025   
   216. RY*(   4) H  13                  0.00007     2.25315   
   217. RY*(   5) H  13                  0.00003     3.09723   
   218. RY*(   1) H  14                  0.00085     0.98487   
   219. RY*(   2) H  14                  0.00013     2.49302   
   220. RY*(   3) H  14                  0.00014     2.12305   
   221. RY*(   4) H  14                  0.00008     2.13018   
   222. RY*(   5) H  14                  0.00002     3.05680   
   223. RY*(   1) H  15                  0.00045     1.36689   
   224. RY*(   2) H  15                  0.00012     1.76566   
   225. RY*(   3) H  15                  0.00012     2.42811   
   226. RY*(   4) H  15                  0.00009     2.25559   
   227. RY*(   5) H  15                  0.00001     3.07083   
   228. RY*(   1) C  16                  0.00269     1.53306   
   229. RY*(   2) C  16                  0.00184     1.91522   
   230. RY*(   3) C  16                  0.00102     1.97023   
   231. RY*(   4) C  16                  0.00035     2.09055   
   232. RY*(   5) C  16                  0.00033     1.93625   
   233. RY*(   6) C  16                  0.00022     2.01680   
   234. RY*(   7) C  16                  0.00018     2.40814   
   235. RY*(   8) C  16                  0.00014     1.89873   
   236. RY*(   9) C  16                  0.00012     2.87725   
   237. RY*(  10) C  16                  0.00010     1.71454   
   238. RY*(  11) C  16                  0.00004     2.19466   
   239. RY*(  12) C  16                  0.00001     2.67404   
   240. RY*(  13) C  16                  0.00002     2.26312   
   241. RY*(  14) C  16                  0.00002     2.87826   
   242. RY*(  15) C  16                  0.00001     2.57123   
   243. RY*(  16) C  16                  0.00000     2.44425   
   244. RY*(  17) C  16                  0.00001     3.12727   
   245. RY*(  18) C  16                  0.00000    20.02400   
   246. RY*(  19) C  16                  0.00001     2.78463   
   247. RY*(  20) C  16                  0.00000     3.39416   
   248. RY*(  21) C  16                  0.00000     2.85854   
   249. RY*(  22) C  16                  0.00000     3.57526   
   250. RY*(  23) C  16                  0.00000     3.66542   
   251. RY*(  24) C  16                  0.00000     3.37994   
   252. RY*(  25) C  16                  0.00001     3.34992   
   253. RY*(  26) C  16                  0.00001     3.50719   
   254. RY*(   1) H  17                  0.00048     1.33031   
   255. RY*(   2) H  17                  0.00014     2.44889   
   256. RY*(   3) H  17                  0.00012     1.88681   
   257. RY*(   4) H  17                  0.00009     2.14494   
   258. RY*(   5) H  17                  0.00001     3.09802   
   259. BD*(   1) C   1 - C   5          0.01864     0.38058   
   260. BD*(   1) C   1 - C   6          0.01639     0.38634   
   261. BD*(   1) C   1 - H   7          0.02465     0.45758   
   262. BD*(   1) C   1 - C  16          0.00962     0.40481   
   263. BD*(   1) C   2 - C   4          0.01476     0.63336   
   264. BD*(   2) C   2 - C   4          0.08514     0.12928   
   265. BD*(   1) C   2 - C   6          0.01394     0.42845   
   266. BD*(   1) C   2 - H   8          0.01734     0.50184   
   267. BD*(   1) C   3 - C   4          0.01904     0.42866   
   268. BD*(   1) C   3 - C   5          0.01723     0.36627   
   269. BD*(   1) C   3 - H   9          0.01066     0.46638   
   270. BD*(   1) C   3 - H  10          0.01923     0.46302   
   271. BD*(   1) C   4 - C  16          0.02262     0.43108   
   272. BD*(   1) C   5 - H  11          0.01049     0.45765   
   273. BD*(   1) C   5 - H  12          0.00965     0.45895   
   274. BD*(   1) C   6 - H  13          0.01148     0.45957   
   275. BD*(   1) C   6 - H  14          0.02020     0.45323   
   276. BD*(   1) H  15 - C  16          0.01191     0.46176   
   277. BD*(   1) C  16 - H  17          0.01318     0.46558   
       -------------------------------
              Total Lewis   51.56772  ( 99.1687%)
        Valence non-Lewis    0.36618  (  0.7042%)
        Rydberg non-Lewis    0.06611  (  0.1271%)
       -------------------------------
            Total unit  1   52.00000  (100.0000%)
           Charge unit  1    0.00000
   1 Symmetry operations used in ECPInt.
 ECPInt:  NShTT=    6903 NPrTT=   20284 LenC2=    6878 LenP2D=   17097.
 LDataN:  DoStor=T MaxTD1= 7 Len=  274
 Calling FoFJK, ICntrl=      2127 FMM=F ISym2X=0 I1Cent= 0 IOpClX= 0 NMat=1 NMatS=1 NMatT=0.
 ***** Axes restored to original set *****
 -------------------------------------------------------------------
 Center     Atomic                   Forces (Hartrees/Bohr)
 Number     Number              X              Y              Z
 -------------------------------------------------------------------
      1        6          -0.000128740    0.000020424    0.000360872
      2        6          -0.000089066   -0.000074390   -0.000089456
      3        6           0.000004776   -0.000104102   -0.000266475
      4        6           0.000321209    0.000000926   -0.000036505
      5        6          -0.000187472   -0.000027093    0.000036423
      6        6           0.000040100    0.000142353    0.000125055
      7        1           0.000012539   -0.000105511    0.000048363
      8        1          -0.000120244   -0.000038594   -0.000086766
      9        1          -0.000041756   -0.000008965   -0.000031577
     10        1           0.000040132    0.000012817    0.000095883
     11        1          -0.000029237    0.000057682   -0.000028102
     12        1           0.000042039    0.000035565    0.000022946
     13        1          -0.000009521    0.000041247   -0.000060206
     14        1           0.000028144   -0.000039468    0.000076354
     15        1           0.000054046    0.000047274    0.000025469
     16        6           0.000060975    0.000080534   -0.000288752
     17        1           0.000002076   -0.000040700    0.000096474
 -------------------------------------------------------------------
 Cartesian Forces:  Max     0.000360872 RMS     0.000109648

 GradGradGradGradGradGradGradGradGradGradGradGradGradGradGradGradGradGrad
 Berny optimization.
 FormGI is forming the generalized inverse of G from B-inverse, IUseBI=4.
 Internal  Forces:  Max     0.000228729 RMS     0.000056181
 Search for a local minimum.
 Step number   1 out of a maximum of  102
 All quantities printed in internal units (Hartrees-Bohrs-Radians)
 Mixed Optimization -- En-DIIS/RFO-DIIS
 Second derivative matrix not updated -- first step.
 ITU=  0
     Eigenvalues ---    0.00521   0.01087   0.02006   0.02154   0.02878
     Eigenvalues ---    0.03187   0.03828   0.04390   0.04980   0.05182
     Eigenvalues ---    0.05219   0.05696   0.05759   0.06140   0.06589
     Eigenvalues ---    0.06857   0.07199   0.07235   0.07256   0.07415
     Eigenvalues ---    0.08686   0.09122   0.09520   0.10619   0.11624
     Eigenvalues ---    0.13226   0.17694   0.22221   0.24190   0.24612
     Eigenvalues ---    0.25252   0.25648   0.28753   0.29901   0.34308
     Eigenvalues ---    0.34465   0.34567   0.34655   0.34673   0.34758
     Eigenvalues ---    0.34801   0.34903   0.34978   0.35490   0.50461
 RFO step:  Lambda=-2.99061294D-06 EMin= 5.21357997D-03
 Linear search not attempted -- first point.
 Iteration  1 RMS(Cart)=  0.00077599 RMS(Int)=  0.00000044
 Iteration  2 RMS(Cart)=  0.00000044 RMS(Int)=  0.00000018
 Variable       Old X    -DE/DX   Delta X   Delta X   Delta X     New X
                                 (Linear)    (Quad)   (Total)
    R1        2.97891   0.00005   0.00000   0.00016   0.00016   2.97907
    R2        2.96181  -0.00011   0.00000  -0.00052  -0.00052   2.96128
    R3        2.06553  -0.00005   0.00000  -0.00014  -0.00014   2.06539
    R4        2.88556  -0.00007   0.00000  -0.00044  -0.00044   2.88512
    R5        2.54413   0.00015   0.00000   0.00031   0.00031   2.54444
    R6        2.89016  -0.00023   0.00000  -0.00091  -0.00091   2.88925
    R7        2.04886   0.00008   0.00000   0.00024   0.00024   2.04910
    R8        2.85256  -0.00003   0.00000  -0.00005  -0.00005   2.85251
    R9        3.01750  -0.00016   0.00000  -0.00059  -0.00059   3.01691
   R10        2.05710   0.00002   0.00000   0.00007   0.00007   2.05717
   R11        2.06000   0.00007   0.00000   0.00019   0.00019   2.06019
   R12        2.88439  -0.00004   0.00000   0.00017   0.00017   2.88457
   R13        2.06238   0.00003   0.00000   0.00010   0.00010   2.06247
   R14        2.06209   0.00004   0.00000   0.00010   0.00010   2.06219
   R15        2.06384   0.00003   0.00000   0.00010   0.00010   2.06394
   R16        2.06813   0.00003   0.00000   0.00009   0.00009   2.06822
   R17        2.06069   0.00007   0.00000   0.00021   0.00021   2.06089
   R18        2.05833   0.00004   0.00000   0.00011   0.00011   2.05844
    A1        1.96390  -0.00001   0.00000   0.00059   0.00059   1.96448
    A2        1.96466   0.00002   0.00000   0.00035   0.00035   1.96502
    A3        1.72837   0.00008   0.00000   0.00047   0.00047   1.72885
    A4        2.01165  -0.00004   0.00000  -0.00097  -0.00097   2.01067
    A5        1.69444   0.00005   0.00000   0.00031   0.00031   1.69475
    A6        2.06866  -0.00009   0.00000  -0.00056  -0.00056   2.06810
    A7        1.85430  -0.00008   0.00000  -0.00046  -0.00046   1.85383
    A8        2.12474   0.00011   0.00000   0.00081   0.00081   2.12554
    A9        2.09484  -0.00005   0.00000  -0.00051  -0.00051   2.09433
   A10        1.63350   0.00008   0.00000   0.00043   0.00043   1.63392
   A11        1.99154   0.00000   0.00000  -0.00008  -0.00008   1.99146
   A12        2.01036  -0.00007   0.00000  -0.00056  -0.00056   2.00980
   A13        1.94449  -0.00006   0.00000  -0.00043  -0.00043   1.94406
   A14        1.95776   0.00005   0.00000   0.00074   0.00074   1.95850
   A15        1.91251   0.00001   0.00000  -0.00002  -0.00002   1.91249
   A16        1.99353  -0.00008   0.00000  -0.00106  -0.00106   1.99247
   A17        1.88731   0.00006   0.00000   0.00067   0.00067   1.88798
   A18        1.81900   0.00000   0.00000   0.00011   0.00011   1.81910
   A19        1.85833  -0.00011   0.00000  -0.00070  -0.00070   1.85763
   A20        1.95324   0.00006   0.00000   0.00082   0.00082   1.95406
   A21        1.90535   0.00003   0.00000  -0.00011  -0.00011   1.90524
   A22        1.92471   0.00003   0.00000   0.00044   0.00044   1.92515
   A23        1.93724   0.00001   0.00000  -0.00050  -0.00050   1.93674
   A24        1.88553  -0.00002   0.00000   0.00004   0.00004   1.88557
   A25        1.69285   0.00006   0.00000  -0.00005  -0.00005   1.69280
   A26        1.99923  -0.00007   0.00000  -0.00052  -0.00052   1.99871
   A27        1.93109   0.00002   0.00000   0.00036   0.00036   1.93145
   A28        1.89990   0.00000   0.00000   0.00045   0.00045   1.90035
   A29        2.06510  -0.00005   0.00000  -0.00067  -0.00067   2.06443
   A30        1.87631   0.00003   0.00000   0.00032   0.00032   1.87664
   A31        1.56857  -0.00008   0.00000  -0.00070  -0.00070   1.56788
   A32        1.99961   0.00004   0.00000   0.00038   0.00038   1.99999
   A33        1.99108   0.00005   0.00000   0.00064   0.00064   1.99171
   A34        1.98062   0.00005   0.00000   0.00024   0.00024   1.98086
   A35        1.98931  -0.00004   0.00000  -0.00075  -0.00075   1.98856
   A36        1.91585  -0.00002   0.00000   0.00008   0.00008   1.91593
    D1        1.26121   0.00005   0.00000  -0.00046  -0.00046   1.26074
    D2       -0.84303   0.00005   0.00000  -0.00103  -0.00103  -0.84406
    D3       -2.92946   0.00002   0.00000  -0.00152  -0.00152  -2.93098
    D4       -2.71349  -0.00000   0.00000  -0.00097  -0.00097  -2.71447
    D5        1.46545  -0.00000   0.00000  -0.00154  -0.00154   1.46391
    D6       -0.62098  -0.00004   0.00000  -0.00203  -0.00203  -0.62301
    D7       -0.51205  -0.00004   0.00000  -0.00117  -0.00117  -0.51321
    D8       -2.61629  -0.00005   0.00000  -0.00173  -0.00173  -2.61802
    D9        1.58047  -0.00008   0.00000  -0.00222  -0.00222   1.57825
   D10       -0.92066  -0.00004   0.00000   0.00042   0.00042  -0.92024
   D11        1.07697  -0.00003   0.00000   0.00074   0.00074   1.07770
   D12       -3.08220  -0.00002   0.00000   0.00106   0.00106  -3.08114
   D13        3.07751  -0.00001   0.00000   0.00026   0.00026   3.07777
   D14       -1.20804   0.00000   0.00000   0.00057   0.00057  -1.20747
   D15        0.91597   0.00001   0.00000   0.00090   0.00090   0.91687
   D16        0.87474   0.00008   0.00000   0.00121   0.00121   0.87595
   D17        2.87237   0.00009   0.00000   0.00153   0.00153   2.87390
   D18       -1.28680   0.00010   0.00000   0.00186   0.00186  -1.28494
   D19        0.95133   0.00004   0.00000   0.00072   0.00072   0.95205
   D20       -1.07184   0.00001   0.00000   0.00072   0.00072  -1.07112
   D21        2.98235  -0.00004   0.00000  -0.00033  -0.00033   2.98202
   D22       -1.04256   0.00002   0.00000  -0.00006  -0.00006  -1.04262
   D23       -3.06573  -0.00001   0.00000  -0.00006  -0.00006  -3.06579
   D24        0.98846  -0.00006   0.00000  -0.00111  -0.00111   0.98735
   D25        3.07911   0.00007   0.00000   0.00122   0.00122   3.08033
   D26        1.05594   0.00005   0.00000   0.00122   0.00122   1.05716
   D27       -1.17305  -0.00000   0.00000   0.00017   0.00017  -1.17288
   D28        1.62650   0.00002   0.00000   0.00105   0.00105   1.62755
   D29       -0.38967   0.00003   0.00000   0.00109   0.00109  -0.38857
   D30       -0.86008   0.00007   0.00000   0.00155   0.00155  -0.85854
   D31       -2.87625   0.00008   0.00000   0.00159   0.00159  -2.87466
   D32       -0.30468  -0.00004   0.00000  -0.00117  -0.00117  -0.30585
   D33       -2.38091   0.00001   0.00000  -0.00072  -0.00072  -2.38163
   D34        1.75495   0.00001   0.00000  -0.00105  -0.00105   1.75390
   D35        2.19545  -0.00002   0.00000  -0.00106  -0.00106   2.19439
   D36        0.11922   0.00003   0.00000  -0.00061  -0.00061   0.11861
   D37       -2.02811   0.00003   0.00000  -0.00094  -0.00094  -2.02905
   D38       -1.20082   0.00001   0.00000  -0.00064  -0.00064  -1.20146
   D39        0.85484   0.00004   0.00000  -0.00031  -0.00031   0.85453
   D40        0.81316  -0.00002   0.00000  -0.00092  -0.00092   0.81223
   D41        2.86882   0.00001   0.00000  -0.00060  -0.00060   2.86823
   D42        3.04774  -0.00006   0.00000  -0.00155  -0.00155   3.04619
   D43       -1.17978  -0.00004   0.00000  -0.00123  -0.00123  -1.18100
   D44       -0.18557   0.00001   0.00000   0.00082   0.00082  -0.18476
   D45        1.93693   0.00003   0.00000   0.00163   0.00163   1.93856
   D46       -2.25730   0.00003   0.00000   0.00164   0.00164  -2.25566
   D47       -2.23910  -0.00001   0.00000   0.00082   0.00082  -2.23827
   D48       -0.11660   0.00001   0.00000   0.00164   0.00164  -0.11496
   D49        1.97235   0.00001   0.00000   0.00165   0.00165   1.97400
   D50        1.89275  -0.00002   0.00000   0.00063   0.00063   1.89337
   D51       -2.26794   0.00000   0.00000   0.00145   0.00145  -2.26650
   D52       -0.17899   0.00000   0.00000   0.00145   0.00145  -0.17753
   D53        0.92207  -0.00004   0.00000  -0.00070  -0.00070   0.92138
   D54        2.96229  -0.00003   0.00000  -0.00056  -0.00056   2.96173
   D55       -1.11053  -0.00005   0.00000  -0.00089  -0.00089  -1.11142
   D56       -1.20538   0.00002   0.00000   0.00015   0.00015  -1.20524
   D57        0.83483   0.00003   0.00000   0.00028   0.00028   0.83511
   D58        3.04520   0.00001   0.00000  -0.00005  -0.00005   3.04515
         Item               Value     Threshold  Converged?
 Maximum Force            0.000229     0.000450     YES
 RMS     Force            0.000056     0.000300     YES
 Maximum Displacement     0.003182     0.001800     NO 
 RMS     Displacement     0.000776     0.001200     YES
 Predicted change in Energy=-1.495429D-06
 GradGradGradGradGradGradGradGradGradGradGradGradGradGradGradGradGradGrad

                          Input orientation:                          
 ---------------------------------------------------------------------
 Center     Atomic      Atomic             Coordinates (Angstroms)
 Number     Number       Type             X           Y           Z
 ---------------------------------------------------------------------
      1          6           0        0.444529   -0.130442   -0.942531
      2          6           0       -0.586869   -1.191194    0.842803
      3          6           0       -0.451564    1.196606    1.030788
      4          6           0        0.197081   -0.156008    1.198840
      5          6           0       -0.447495    1.112874   -0.563488
      6          6           0       -0.256359   -1.494132   -0.618909
      7          1           0        0.868978   -0.052070   -1.946651
      8          1           0       -1.607066   -1.283769    1.198350
      9          1           0       -1.465512    1.255160    1.422639
     10          1           0        0.132302    2.039685    1.400740
     11          1           0       -1.467058    1.013694   -0.940104
     12          1           0       -0.011887    2.012859   -1.000670
     13          1           0       -1.187374   -1.665699   -1.163571
     14          1           0        0.412024   -2.333069   -0.836340
     15          1           0        1.994042    0.787995    0.346471
     16          6           0        1.394349   -0.118061    0.252717
     17          1           0        2.037879   -0.994428    0.318916
 ---------------------------------------------------------------------
                    Distance matrix (angstroms):
                    1          2          3          4          5
     1  C    0.000000
     2  C    2.318705   0.000000
     3  C    2.541265   2.399008   0.000000
     4  C    2.155773   1.346458   1.509486   0.000000
     5  C    1.576457   2.702927   1.596479   2.265246   0.000000
     6  C    1.567044   1.528925   3.162227   2.302259   2.614591
     7  H    1.092957   3.346363   3.488290   3.218130   2.236814
     8  H    3.181600   1.084336   2.741446   2.127625   3.192582
     9  H    3.340985   2.663245   1.088608   2.192190   2.236360
    10  H    3.209028   3.356647   1.090204   2.205907   2.247962
    11  H    2.227828   2.969010   2.224658   2.951719   1.091415
    12  H    2.192131   3.740983   2.233027   3.096046   1.091263
    13  H    2.251439   2.147394   3.680954   3.126799   2.937344
    14  H    2.205425   2.263004   4.085408   2.987935   3.561987
    15  H    2.214960   3.290082   2.572205   2.201532   2.625771
    16  C    1.526739   2.329171   2.396067   1.526447   2.360886
    17  H    2.208277   2.683743   3.391861   2.205845   3.375862
                    6          7          8          9         10
     6  C    0.000000
     7  H    2.260271   0.000000
     8  H    2.274003   4.187948   0.000000
     9  H    3.631608   4.302419   2.552744   0.000000
    10  H    4.088753   4.015365   3.756555   1.780160   0.000000
    11  H    2.803239   2.757907   3.141803   2.375050   3.014990
    12  H    3.536170   2.436132   4.271773   2.925673   2.405885
    13  H    1.092191   2.728661   2.429133   3.911171   4.695434
    14  H    1.094453   2.577703   3.052494   4.637188   4.919731
    15  H    3.347293   2.688845   4.240977   3.653066   2.478766
    16  C    2.319082   2.262209   3.355829   3.381310   2.750743
    17  H    2.528389   2.717933   3.760684   4.307273   3.742647
                   11         12         13         14         15
    11  H    0.000000
    12  H    1.766217   0.000000
    13  H    2.703202   3.865242   0.000000
    14  H    3.839601   4.369645   1.763672   0.000000
    15  H    3.699382   2.709028   4.292115   3.693625   0.000000
    16  C    3.300203   2.844170   3.326612   2.656552   1.090578
    17  H    4.231107   3.871256   3.612566   2.402079   1.783175
                   16         17
    16  C    0.000000
    17  H    1.089280   0.000000
 Stoichiometry    C7H10
 Framework group  C1[X(C7H10)]
 Deg. of freedom    45
 Full point group                 C1      NOp   1
 Largest Abelian subgroup         C1      NOp   1
 Largest concise Abelian subgroup C1      NOp   1
                         Standard orientation:                         
 ---------------------------------------------------------------------
 Center     Atomic      Atomic             Coordinates (Angstroms)
 Number     Number       Type             X           Y           Z
 ---------------------------------------------------------------------
      1          6           0       -0.452245   -1.035164   -0.139672
      2          6           0       -0.733948    1.266136   -0.107215
      3          6           0        1.548968    0.529681   -0.073078
      4          6           0        0.270866    0.825832    0.673445
      5          6           0        0.933653   -0.735044   -0.828461
      6          6           0       -1.544532    0.029938   -0.497571
      7          1           0       -0.762081   -2.076792   -0.256155
      8          1           0       -0.592183    2.069303   -0.821786
      9          1           0        1.843683    1.307106   -0.775802
     10          1           0        2.400049    0.261751    0.553356
     11          1           0        0.822767   -0.523111   -1.893343
     12          1           0        1.582142   -1.606377   -0.723128
     13          1           0       -1.789135    0.088784   -1.560391
     14          1           0       -2.473862   -0.172997    0.043715
     15          1           0        0.675732   -1.041776    1.766547
     16          6           0       -0.139634   -0.520818    1.263414
     17          1           0       -1.005882   -0.469254    1.921812
 ---------------------------------------------------------------------
 Rotational constants (GHZ):           4.2341613           3.3017529           2.9620685
 Standard basis: def2TZVP (5D, 7F)
 There are   312 symmetry adapted cartesian basis functions of A   symmetry.
 There are   277 symmetry adapted basis functions of A   symmetry.
   277 basis functions,   437 primitive gaussians,   312 cartesian basis functions
    26 alpha electrons       26 beta electrons
       nuclear repulsion energy       308.6591402008 Hartrees.
 NAtoms=   17 NActive=   17 NUniq=   17 SFac= 1.00D+00 NAtFMM=   60 NAOKFM=F Big=F
 Integral buffers will be    131072 words long.
 Raffenetti 2 integral format.
 Two-electron integral symmetry is turned on.
 Nuclear repulsion after empirical dispersion term =      308.6487450588 Hartrees.
 One-electron integrals computed using PRISM.
   1 Symmetry operations used in ECPInt.
 ECPInt:  NShTT=    6903 NPrTT=   20284 LenC2=    6878 LenP2D=   17097.
 LDataN:  DoStor=T MaxTD1= 6 Len=  172
 NBasis=   277 RedAO= T EigKep=  4.52D-05  NBF=   277
 NBsUse=   277 1.00D-06 EigRej= -1.00D+00 NBFU=   277
 Initial guess from the checkpoint file:  "abo221-9.chk"
 B after Tr=    -0.000000    0.000000    0.000000
         Rot=    1.000000   -0.000817    0.000182   -0.000210 Ang=  -0.10 deg.
 Requested convergence on RMS density matrix=1.00D-08 within 128 cycles.
 Requested convergence on MAX density matrix=1.00D-06.
 Requested convergence on             energy=1.00D-06.
 No special actions if energy rises.
 SCF Done:  E(RwB97XD) =  -272.660020931     A.U. after    8 cycles
            NFock=  8  Conv=0.39D-08     -V/T= 2.0054
   1 Symmetry operations used in ECPInt.
 ECPInt:  NShTT=    6903 NPrTT=   20284 LenC2=    6878 LenP2D=   17097.
 LDataN:  DoStor=T MaxTD1= 7 Len=  274
 Calling FoFJK, ICntrl=      2127 FMM=F ISym2X=0 I1Cent= 0 IOpClX= 0 NMat=1 NMatS=1 NMatT=0.
 ***** Axes restored to original set *****
 -------------------------------------------------------------------
 Center     Atomic                   Forces (Hartrees/Bohr)
 Number     Number              X              Y              Z
 -------------------------------------------------------------------
      1        6           0.000013829   -0.000002081   -0.000040205
      2        6           0.000032214   -0.000008983    0.000007721
      3        6          -0.000010359    0.000013587   -0.000048081
      4        6           0.000019775    0.000006631    0.000149964
      5        6          -0.000008394   -0.000049463    0.000039639
      6        6          -0.000063775    0.000028575   -0.000023853
      7        1           0.000020665   -0.000012599   -0.000032994
      8        1           0.000009520    0.000019427   -0.000013276
      9        1          -0.000005355   -0.000008956    0.000009905
     10        1          -0.000019183    0.000025046    0.000000922
     11        1           0.000023828    0.000005319   -0.000014901
     12        1           0.000020889   -0.000013646   -0.000014881
     13        1           0.000019551   -0.000005082   -0.000025938
     14        1           0.000010633    0.000003702    0.000002307
     15        1          -0.000017191   -0.000010959    0.000026942
     16        6          -0.000037718    0.000010783   -0.000026227
     17        1          -0.000008928   -0.000001303    0.000002956
 -------------------------------------------------------------------
 Cartesian Forces:  Max     0.000149964 RMS     0.000030651

 GradGradGradGradGradGradGradGradGradGradGradGradGradGradGradGradGradGrad
 Berny optimization.
 Using GEDIIS/GDIIS optimizer.
 FormGI is forming the generalized inverse of G from B-inverse, IUseBI=4.
 Internal  Forces:  Max     0.000048077 RMS     0.000014765
 Search for a local minimum.
 Step number   2 out of a maximum of  102
 All quantities printed in internal units (Hartrees-Bohrs-Radians)
 Mixed Optimization -- En-DIIS/RFO-DIIS
 Swapping is turned off.
 Update second derivatives using D2CorX and points    1    2
 DE= -9.17D-07 DEPred=-1.50D-06 R= 6.13D-01
 TightC=F SS=  1.41D+00  RLast= 9.22D-03 DXNew= 5.0454D-01 2.7674D-02
 Trust test= 6.13D-01 RLast= 9.22D-03 DXMaxT set to 3.00D-01
 ITU=  1  0
     Eigenvalues ---    0.00498   0.01060   0.02008   0.02157   0.02879
     Eigenvalues ---    0.03185   0.03826   0.04337   0.04971   0.05181
     Eigenvalues ---    0.05271   0.05736   0.05822   0.06193   0.06573
     Eigenvalues ---    0.06861   0.07200   0.07209   0.07291   0.07369
     Eigenvalues ---    0.08320   0.09062   0.09745   0.11197   0.11616
     Eigenvalues ---    0.13227   0.18294   0.22289   0.24318   0.24922
     Eigenvalues ---    0.25317   0.25605   0.29357   0.30027   0.34300
     Eigenvalues ---    0.34523   0.34580   0.34657   0.34691   0.34761
     Eigenvalues ---    0.34873   0.34971   0.34990   0.35694   0.50482
 En-DIIS/RFO-DIIS/Sim-DIIS IScMMF=       -3 using points:     2    1
 RFO step:  Lambda=-2.49025360D-07.
 DidBck=F Rises=F RFO-DIIS coefs:    1.19435   -0.19435
 Iteration  1 RMS(Cart)=  0.00030320 RMS(Int)=  0.00000007
 Iteration  2 RMS(Cart)=  0.00000008 RMS(Int)=  0.00000004
 Variable       Old X    -DE/DX   Delta X   Delta X   Delta X     New X
                                 (Linear)    (Quad)   (Total)
    R1        2.97907  -0.00003   0.00003  -0.00019  -0.00016   2.97891
    R2        2.96128  -0.00002  -0.00010  -0.00004  -0.00015   2.96114
    R3        2.06539   0.00004  -0.00003   0.00012   0.00009   2.06548
    R4        2.88512   0.00001  -0.00009   0.00007  -0.00001   2.88510
    R5        2.54444  -0.00000   0.00006  -0.00002   0.00004   2.54448
    R6        2.88925   0.00005  -0.00018   0.00027   0.00010   2.88934
    R7        2.04910  -0.00002   0.00005  -0.00008  -0.00003   2.04907
    R8        2.85251   0.00002  -0.00001   0.00011   0.00010   2.85261
    R9        3.01691   0.00002  -0.00011   0.00012   0.00000   3.01691
   R10        2.05717   0.00001   0.00001   0.00001   0.00002   2.05719
   R11        2.06019   0.00001   0.00004   0.00001   0.00005   2.06023
   R12        2.88457   0.00001   0.00003   0.00001   0.00004   2.88461
   R13        2.06247  -0.00002   0.00002  -0.00006  -0.00004   2.06244
   R14        2.06219   0.00000   0.00002  -0.00001   0.00001   2.06220
   R15        2.06394  -0.00000   0.00002  -0.00001   0.00001   2.06395
   R16        2.06822   0.00000   0.00002  -0.00001   0.00001   2.06823
   R17        2.06089  -0.00002   0.00004  -0.00007  -0.00003   2.06087
   R18        2.05844  -0.00000   0.00002  -0.00002  -0.00000   2.05844
    A1        1.96448  -0.00002   0.00011  -0.00023  -0.00011   1.96437
    A2        1.96502   0.00002   0.00007   0.00010   0.00017   1.96518
    A3        1.72885  -0.00002   0.00009  -0.00022  -0.00013   1.72871
    A4        2.01067  -0.00000  -0.00019   0.00011  -0.00008   2.01060
    A5        1.69475   0.00001   0.00006   0.00002   0.00008   1.69483
    A6        2.06810   0.00001  -0.00011   0.00016   0.00005   2.06815
    A7        1.85383   0.00002  -0.00009   0.00026   0.00017   1.85400
    A8        2.12554  -0.00002   0.00016  -0.00036  -0.00020   2.12534
    A9        2.09433  -0.00001  -0.00010  -0.00012  -0.00021   2.09412
   A10        1.63392  -0.00001   0.00008   0.00009   0.00017   1.63409
   A11        1.99146  -0.00000  -0.00002  -0.00020  -0.00021   1.99124
   A12        2.00980   0.00001  -0.00011   0.00024   0.00013   2.00993
   A13        1.94406   0.00002  -0.00008   0.00015   0.00006   1.94412
   A14        1.95850  -0.00000   0.00014  -0.00014   0.00001   1.95851
   A15        1.91249  -0.00001  -0.00000  -0.00011  -0.00011   1.91238
   A16        1.99247  -0.00001  -0.00021  -0.00014  -0.00034   1.99213
   A17        1.88798  -0.00002   0.00013  -0.00034  -0.00021   1.88777
   A18        1.81910  -0.00000   0.00002  -0.00004  -0.00002   1.81909
   A19        1.85763   0.00004  -0.00014   0.00025   0.00012   1.85775
   A20        1.95406  -0.00002   0.00016  -0.00012   0.00004   1.95411
   A21        1.90524  -0.00002  -0.00002  -0.00025  -0.00027   1.90497
   A22        1.92515   0.00000   0.00009   0.00006   0.00015   1.92530
   A23        1.93674  -0.00001  -0.00010   0.00009  -0.00001   1.93673
   A24        1.88557   0.00001   0.00001  -0.00005  -0.00004   1.88553
   A25        1.69280  -0.00000  -0.00001   0.00011   0.00010   1.69290
   A26        1.99871  -0.00000  -0.00010   0.00001  -0.00009   1.99862
   A27        1.93145  -0.00001   0.00007  -0.00022  -0.00015   1.93130
   A28        1.90035   0.00002   0.00009   0.00023   0.00032   1.90067
   A29        2.06443  -0.00001  -0.00013  -0.00000  -0.00013   2.06430
   A30        1.87664  -0.00000   0.00006  -0.00010  -0.00004   1.87660
   A31        1.56788   0.00003  -0.00014   0.00042   0.00028   1.56816
   A32        1.99999   0.00000   0.00007   0.00005   0.00012   2.00011
   A33        1.99171  -0.00001   0.00012  -0.00019  -0.00007   1.99164
   A34        1.98086  -0.00002   0.00005  -0.00025  -0.00020   1.98066
   A35        1.98856  -0.00001  -0.00015   0.00004  -0.00011   1.98845
   A36        1.91593   0.00001   0.00002  -0.00002  -0.00000   1.91593
    D1        1.26074   0.00001  -0.00009  -0.00021  -0.00030   1.26044
    D2       -0.84406  -0.00001  -0.00020  -0.00039  -0.00059  -0.84465
    D3       -2.93098   0.00001  -0.00030  -0.00009  -0.00039  -2.93137
    D4       -2.71447   0.00000  -0.00019  -0.00017  -0.00036  -2.71482
    D5        1.46391  -0.00001  -0.00030  -0.00034  -0.00064   1.46327
    D6       -0.62301   0.00001  -0.00039  -0.00005  -0.00044  -0.62345
    D7       -0.51321   0.00001  -0.00023  -0.00007  -0.00030  -0.51351
    D8       -2.61802  -0.00000  -0.00034  -0.00025  -0.00059  -2.61861
    D9        1.57825   0.00002  -0.00043   0.00004  -0.00039   1.57786
   D10       -0.92024  -0.00001   0.00008  -0.00036  -0.00027  -0.92052
   D11        1.07770   0.00002   0.00014  -0.00002   0.00012   1.07782
   D12       -3.08114   0.00001   0.00021  -0.00032  -0.00011  -3.08125
   D13        3.07777  -0.00001   0.00005  -0.00039  -0.00034   3.07743
   D14       -1.20747   0.00001   0.00011  -0.00005   0.00006  -1.20742
   D15        0.91687   0.00000   0.00017  -0.00035  -0.00018   0.91670
   D16        0.87595  -0.00003   0.00024  -0.00064  -0.00041   0.87555
   D17        2.87390  -0.00000   0.00030  -0.00031  -0.00001   2.87389
   D18       -1.28494  -0.00002   0.00036  -0.00061  -0.00025  -1.28519
   D19        0.95205  -0.00001   0.00014  -0.00007   0.00007   0.95213
   D20       -1.07112  -0.00001   0.00014  -0.00001   0.00013  -1.07099
   D21        2.98202  -0.00001  -0.00006   0.00015   0.00008   2.98210
   D22       -1.04262   0.00001  -0.00001   0.00021   0.00020  -1.04242
   D23       -3.06579   0.00001  -0.00001   0.00026   0.00025  -3.06554
   D24        0.98735   0.00001  -0.00022   0.00042   0.00021   0.98756
   D25        3.08033  -0.00000   0.00024  -0.00003   0.00021   3.08054
   D26        1.05716   0.00001   0.00024   0.00003   0.00027   1.05743
   D27       -1.17288   0.00000   0.00003   0.00019   0.00022  -1.17267
   D28        1.62755  -0.00002   0.00020  -0.00064  -0.00044   1.62712
   D29       -0.38857   0.00001   0.00021  -0.00029  -0.00008  -0.38865
   D30       -0.85854  -0.00001   0.00030  -0.00034  -0.00004  -0.85858
   D31       -2.87466   0.00001   0.00031   0.00001   0.00031  -2.87435
   D32       -0.30585   0.00001  -0.00023   0.00051   0.00028  -0.30557
   D33       -2.38163   0.00001  -0.00014   0.00037   0.00023  -2.38140
   D34        1.75390  -0.00000  -0.00020   0.00031   0.00011   1.75401
   D35        2.19439  -0.00000  -0.00021   0.00010  -0.00010   2.19429
   D36        0.11861  -0.00000  -0.00012  -0.00003  -0.00015   0.11845
   D37       -2.02905  -0.00001  -0.00018  -0.00010  -0.00028  -2.02932
   D38       -1.20146   0.00001  -0.00012  -0.00004  -0.00017  -1.20162
   D39        0.85453  -0.00003  -0.00006  -0.00055  -0.00061   0.85392
   D40        0.81223   0.00002  -0.00018   0.00012  -0.00006   0.81217
   D41        2.86823  -0.00001  -0.00012  -0.00039  -0.00051   2.86772
   D42        3.04619   0.00002  -0.00030  -0.00001  -0.00031   3.04588
   D43       -1.18100  -0.00002  -0.00024  -0.00051  -0.00075  -1.18175
   D44       -0.18476   0.00000   0.00016   0.00032   0.00048  -0.18428
   D45        1.93856   0.00000   0.00032   0.00037   0.00069   1.93925
   D46       -2.25566   0.00001   0.00032   0.00042   0.00074  -2.25493
   D47       -2.23827   0.00001   0.00016   0.00046   0.00062  -2.23766
   D48       -0.11496   0.00001   0.00032   0.00051   0.00083  -0.11413
   D49        1.97400   0.00001   0.00032   0.00055   0.00087   1.97488
   D50        1.89337   0.00001   0.00012   0.00059   0.00071   1.89408
   D51       -2.26650   0.00001   0.00028   0.00064   0.00092  -2.26558
   D52       -0.17753   0.00001   0.00028   0.00068   0.00097  -0.17657
   D53        0.92138  -0.00002  -0.00014  -0.00001  -0.00014   0.92123
   D54        2.96173  -0.00000  -0.00011   0.00019   0.00009   2.96181
   D55       -1.11142  -0.00002  -0.00017  -0.00001  -0.00019  -1.11161
   D56       -1.20524   0.00001   0.00003   0.00034   0.00037  -1.20487
   D57        0.83511   0.00003   0.00006   0.00055   0.00060   0.83571
   D58        3.04515   0.00002  -0.00001   0.00034   0.00033   3.04547
         Item               Value     Threshold  Converged?
 Maximum Force            0.000048     0.000450     YES
 RMS     Force            0.000015     0.000300     YES
 Maximum Displacement     0.001319     0.001800     YES
 RMS     Displacement     0.000303     0.001200     YES
 Predicted change in Energy=-1.245110D-07
 Optimization completed.
    -- Stationary point found.
                           ----------------------------
                           !   Optimized Parameters   !
                           ! (Angstroms and Degrees)  !
 --------------------------                            --------------------------
 ! Name  Definition              Value          Derivative Info.                !
 --------------------------------------------------------------------------------
 ! R1    R(1,5)                  1.5765         -DE/DX =    0.0                 !
 ! R2    R(1,6)                  1.567          -DE/DX =    0.0                 !
 ! R3    R(1,7)                  1.093          -DE/DX =    0.0                 !
 ! R4    R(1,16)                 1.5267         -DE/DX =    0.0                 !
 ! R5    R(2,4)                  1.3465         -DE/DX =    0.0                 !
 ! R6    R(2,6)                  1.5289         -DE/DX =    0.0                 !
 ! R7    R(2,8)                  1.0843         -DE/DX =    0.0                 !
 ! R8    R(3,4)                  1.5095         -DE/DX =    0.0                 !
 ! R9    R(3,5)                  1.5965         -DE/DX =    0.0                 !
 ! R10   R(3,9)                  1.0886         -DE/DX =    0.0                 !
 ! R11   R(3,10)                 1.0902         -DE/DX =    0.0                 !
 ! R12   R(4,16)                 1.5264         -DE/DX =    0.0                 !
 ! R13   R(5,11)                 1.0914         -DE/DX =    0.0                 !
 ! R14   R(5,12)                 1.0913         -DE/DX =    0.0                 !
 ! R15   R(6,13)                 1.0922         -DE/DX =    0.0                 !
 ! R16   R(6,14)                 1.0945         -DE/DX =    0.0                 !
 ! R17   R(15,16)                1.0906         -DE/DX =    0.0                 !
 ! R18   R(16,17)                1.0893         -DE/DX =    0.0                 !
 ! A1    A(5,1,6)              112.5565         -DE/DX =    0.0                 !
 ! A2    A(5,1,7)              112.5871         -DE/DX =    0.0                 !
 ! A3    A(5,1,16)              99.0556         -DE/DX =    0.0                 !
 ! A4    A(6,1,7)              115.2031         -DE/DX =    0.0                 !
 ! A5    A(6,1,16)              97.1019         -DE/DX =    0.0                 !
 ! A6    A(7,1,16)             118.4936         -DE/DX =    0.0                 !
 ! A7    A(4,2,6)              106.2168         -DE/DX =    0.0                 !
 ! A8    A(4,2,8)              121.7845         -DE/DX =    0.0                 !
 ! A9    A(6,2,8)              119.9966         -DE/DX =    0.0                 !
 ! A10   A(4,3,5)               93.6169         -DE/DX =    0.0                 !
 ! A11   A(4,3,9)              114.1022         -DE/DX =    0.0                 !
 ! A12   A(4,3,10)             115.1532         -DE/DX =    0.0                 !
 ! A13   A(5,3,9)              111.3863         -DE/DX =    0.0                 !
 ! A14   A(5,3,10)             112.2141         -DE/DX =    0.0                 !
 ! A15   A(9,3,10)             109.5776         -DE/DX =    0.0                 !
 ! A16   A(2,4,3)              114.1604         -DE/DX =    0.0                 !
 ! A17   A(2,4,16)             108.1731         -DE/DX =    0.0                 !
 ! A18   A(3,4,16)             104.227          -DE/DX =    0.0                 !
 ! A19   A(1,5,3)              106.4343         -DE/DX =    0.0                 !
 ! A20   A(1,5,11)             111.9595         -DE/DX =    0.0                 !
 ! A21   A(1,5,12)             109.1621         -DE/DX =    0.0                 !
 ! A22   A(3,5,11)             110.3028         -DE/DX =    0.0                 !
 ! A23   A(3,5,12)             110.967          -DE/DX =    0.0                 !
 ! A24   A(11,5,12)            108.0352         -DE/DX =    0.0                 !
 ! A25   A(1,6,2)               96.9902         -DE/DX =    0.0                 !
 ! A26   A(1,6,13)             114.5178         -DE/DX =    0.0                 !
 ! A27   A(1,6,14)             110.6641         -DE/DX =    0.0                 !
 ! A28   A(2,6,13)             108.8819         -DE/DX =    0.0                 !
 ! A29   A(2,6,14)             118.2831         -DE/DX =    0.0                 !
 ! A30   A(13,6,14)            107.5234         -DE/DX =    0.0                 !
 ! A31   A(1,16,4)              89.8327         -DE/DX =    0.0                 !
 ! A32   A(1,16,15)            114.5909         -DE/DX =    0.0                 !
 ! A33   A(1,16,17)            114.1166         -DE/DX =    0.0                 !
 ! A34   A(4,16,15)            113.4952         -DE/DX =    0.0                 !
 ! A35   A(4,16,17)            113.9358         -DE/DX =    0.0                 !
 ! A36   A(15,16,17)           109.7748         -DE/DX =    0.0                 !
 ! D1    D(6,1,5,3)             72.2354         -DE/DX =    0.0                 !
 ! D2    D(6,1,5,11)           -48.3613         -DE/DX =    0.0                 !
 ! D3    D(6,1,5,12)          -167.9329         -DE/DX =    0.0                 !
 ! D4    D(7,1,5,3)           -155.5275         -DE/DX =    0.0                 !
 ! D5    D(7,1,5,11)            83.8759         -DE/DX =    0.0                 !
 ! D6    D(7,1,5,12)           -35.6957         -DE/DX =    0.0                 !
 ! D7    D(16,1,5,3)           -29.4049         -DE/DX =    0.0                 !
 ! D8    D(16,1,5,11)         -150.0016         -DE/DX =    0.0                 !
 ! D9    D(16,1,5,12)           90.4268         -DE/DX =    0.0                 !
 ! D10   D(5,1,6,2)            -52.7261         -DE/DX =    0.0                 !
 ! D11   D(5,1,6,13)            61.7477         -DE/DX =    0.0                 !
 ! D12   D(5,1,6,14)          -176.5363         -DE/DX =    0.0                 !
 ! D13   D(7,1,6,2)            176.3431         -DE/DX =    0.0                 !
 ! D14   D(7,1,6,13)           -69.1831         -DE/DX =    0.0                 !
 ! D15   D(7,1,6,14)            52.5329         -DE/DX =    0.0                 !
 ! D16   D(16,1,6,2)            50.1885         -DE/DX =    0.0                 !
 ! D17   D(16,1,6,13)          164.6623         -DE/DX =    0.0                 !
 ! D18   D(16,1,6,14)          -73.6217         -DE/DX =    0.0                 !
 ! D19   D(5,1,16,4)            54.5486         -DE/DX =    0.0                 !
 ! D20   D(5,1,16,15)          -61.3705         -DE/DX =    0.0                 !
 ! D21   D(5,1,16,17)          170.8572         -DE/DX =    0.0                 !
 ! D22   D(6,1,16,4)           -59.7377         -DE/DX =    0.0                 !
 ! D23   D(6,1,16,15)         -175.6568         -DE/DX =    0.0                 !
 ! D24   D(6,1,16,17)           56.5709         -DE/DX =    0.0                 !
 ! D25   D(7,1,16,4)           176.49           -DE/DX =    0.0                 !
 ! D26   D(7,1,16,15)           60.5709         -DE/DX =    0.0                 !
 ! D27   D(7,1,16,17)          -67.2013         -DE/DX =    0.0                 !
 ! D28   D(6,2,4,3)             93.2519         -DE/DX =    0.0                 !
 ! D29   D(6,2,4,16)           -22.2636         -DE/DX =    0.0                 !
 ! D30   D(8,2,4,3)            -49.1907         -DE/DX =    0.0                 !
 ! D31   D(8,2,4,16)          -164.7061         -DE/DX =    0.0                 !
 ! D32   D(4,2,6,1)            -17.5238         -DE/DX =    0.0                 !
 ! D33   D(4,2,6,13)          -136.4575         -DE/DX =    0.0                 !
 ! D34   D(4,2,6,14)           100.4911         -DE/DX =    0.0                 !
 ! D35   D(8,2,6,1)            125.7293         -DE/DX =    0.0                 !
 ! D36   D(8,2,6,13)             6.7956         -DE/DX =    0.0                 !
 ! D37   D(8,2,6,14)          -116.2558         -DE/DX =    0.0                 !
 ! D38   D(5,3,4,2)            -68.8385         -DE/DX =    0.0                 !
 ! D39   D(5,3,4,16)            48.9612         -DE/DX =    0.0                 !
 ! D40   D(9,3,4,2)             46.5375         -DE/DX =    0.0                 !
 ! D41   D(9,3,4,16)           164.3372         -DE/DX =    0.0                 !
 ! D42   D(10,3,4,2)           174.5339         -DE/DX =    0.0                 !
 ! D43   D(10,3,4,16)          -67.6663         -DE/DX =    0.0                 !
 ! D44   D(4,3,5,1)            -10.5857         -DE/DX =    0.0                 !
 ! D45   D(4,3,5,11)           111.0713         -DE/DX =    0.0                 !
 ! D46   D(4,3,5,12)          -129.2399         -DE/DX =    0.0                 !
 ! D47   D(9,3,5,1)           -128.2437         -DE/DX =    0.0                 !
 ! D48   D(9,3,5,11)            -6.5867         -DE/DX =    0.0                 !
 ! D49   D(9,3,5,12)           113.1021         -DE/DX =    0.0                 !
 ! D50   D(10,3,5,1)           108.4823         -DE/DX =    0.0                 !
 ! D51   D(10,3,5,11)         -129.8607         -DE/DX =    0.0                 !
 ! D52   D(10,3,5,12)          -10.1719         -DE/DX =    0.0                 !
 ! D53   D(2,4,16,1)            52.7911         -DE/DX =    0.0                 !
 ! D54   D(2,4,16,15)          169.6945         -DE/DX =    0.0                 !
 ! D55   D(2,4,16,17)          -63.6799         -DE/DX =    0.0                 !
 ! D56   D(3,4,16,1)           -69.0549         -DE/DX =    0.0                 !
 ! D57   D(3,4,16,15)           47.8485         -DE/DX =    0.0                 !
 ! D58   D(3,4,16,17)          174.474          -DE/DX =    0.0                 !
 --------------------------------------------------------------------------------
 GradGradGradGradGradGradGradGradGradGradGradGradGradGradGradGradGradGrad

                          Input orientation:                          
 ---------------------------------------------------------------------
 Center     Atomic      Atomic             Coordinates (Angstroms)
 Number     Number       Type             X           Y           Z
 ---------------------------------------------------------------------
      1          6           0        0.444529   -0.130442   -0.942531
      2          6           0       -0.586869   -1.191194    0.842803
      3          6           0       -0.451564    1.196606    1.030788
      4          6           0        0.197081   -0.156008    1.198840
      5          6           0       -0.447495    1.112874   -0.563488
      6          6           0       -0.256359   -1.494132   -0.618909
      7          1           0        0.868978   -0.052070   -1.946651
      8          1           0       -1.607066   -1.283769    1.198350
      9          1           0       -1.465512    1.255160    1.422639
     10          1           0        0.132302    2.039685    1.400740
     11          1           0       -1.467058    1.013694   -0.940104
     12          1           0       -0.011887    2.012859   -1.000670
     13          1           0       -1.187374   -1.665699   -1.163571
     14          1           0        0.412024   -2.333069   -0.836340
     15          1           0        1.994042    0.787995    0.346471
     16          6           0        1.394349   -0.118061    0.252717
     17          1           0        2.037879   -0.994428    0.318916
 ---------------------------------------------------------------------
                    Distance matrix (angstroms):
                    1          2          3          4          5
     1  C    0.000000
     2  C    2.318705   0.000000
     3  C    2.541265   2.399008   0.000000
     4  C    2.155773   1.346458   1.509486   0.000000
     5  C    1.576457   2.702927   1.596479   2.265246   0.000000
     6  C    1.567044   1.528925   3.162227   2.302259   2.614591
     7  H    1.092957   3.346363   3.488290   3.218130   2.236814
     8  H    3.181600   1.084336   2.741446   2.127625   3.192582
     9  H    3.340985   2.663245   1.088608   2.192190   2.236360
    10  H    3.209028   3.356647   1.090204   2.205907   2.247962
    11  H    2.227828   2.969010   2.224658   2.951719   1.091415
    12  H    2.192131   3.740983   2.233027   3.096046   1.091263
    13  H    2.251439   2.147394   3.680954   3.126799   2.937344
    14  H    2.205425   2.263004   4.085408   2.987935   3.561987
    15  H    2.214960   3.290082   2.572205   2.201532   2.625771
    16  C    1.526739   2.329171   2.396067   1.526447   2.360886
    17  H    2.208277   2.683743   3.391861   2.205845   3.375862
                    6          7          8          9         10
     6  C    0.000000
     7  H    2.260271   0.000000
     8  H    2.274003   4.187948   0.000000
     9  H    3.631608   4.302419   2.552744   0.000000
    10  H    4.088753   4.015365   3.756555   1.780160   0.000000
    11  H    2.803239   2.757907   3.141803   2.375050   3.014990
    12  H    3.536170   2.436132   4.271773   2.925673   2.405885
    13  H    1.092191   2.728661   2.429133   3.911171   4.695434
    14  H    1.094453   2.577703   3.052494   4.637188   4.919731
    15  H    3.347293   2.688845   4.240977   3.653066   2.478766
    16  C    2.319082   2.262209   3.355829   3.381310   2.750743
    17  H    2.528389   2.717933   3.760684   4.307273   3.742647
                   11         12         13         14         15
    11  H    0.000000
    12  H    1.766217   0.000000
    13  H    2.703202   3.865242   0.000000
    14  H    3.839601   4.369645   1.763672   0.000000
    15  H    3.699382   2.709028   4.292115   3.693625   0.000000
    16  C    3.300203   2.844170   3.326612   2.656552   1.090578
    17  H    4.231107   3.871256   3.612566   2.402079   1.783175
                   16         17
    16  C    0.000000
    17  H    1.089280   0.000000
 Stoichiometry    C7H10
 Framework group  C1[X(C7H10)]
 Deg. of freedom    45
 Full point group                 C1      NOp   1
 Largest Abelian subgroup         C1      NOp   1
 Largest concise Abelian subgroup C1      NOp   1
                         Standard orientation:                         
 ---------------------------------------------------------------------
 Center     Atomic      Atomic             Coordinates (Angstroms)
 Number     Number       Type             X           Y           Z
 ---------------------------------------------------------------------
      1          6           0       -0.452245   -1.035164   -0.139672
      2          6           0       -0.733948    1.266136   -0.107215
      3          6           0        1.548968    0.529681   -0.073078
      4          6           0        0.270866    0.825832    0.673445
      5          6           0        0.933653   -0.735044   -0.828461
      6          6           0       -1.544532    0.029938   -0.497571
      7          1           0       -0.762081   -2.076792   -0.256155
      8          1           0       -0.592183    2.069303   -0.821786
      9          1           0        1.843683    1.307106   -0.775802
     10          1           0        2.400049    0.261751    0.553356
     11          1           0        0.822767   -0.523111   -1.893343
     12          1           0        1.582142   -1.606377   -0.723128
     13          1           0       -1.789135    0.088784   -1.560391
     14          1           0       -2.473862   -0.172997    0.043715
     15          1           0        0.675732   -1.041776    1.766547
     16          6           0       -0.139634   -0.520818    1.263414
     17          1           0       -1.005882   -0.469254    1.921812
 ---------------------------------------------------------------------
 Rotational constants (GHZ):           4.2341613           3.3017529           2.9620685

 **********************************************************************

            Population analysis using the SCF density.

 **********************************************************************

 Orbital symmetries:
       Occupied  (A) (A) (A) (A) (A) (A) (A) (A) (A) (A) (A) (A)
                 (A) (A) (A) (A) (A) (A) (A) (A) (A) (A) (A) (A)
                 (A) (A)
       Virtual   (A) (A) (A) (A) (A) (A) (A) (A) (A) (A) (A) (A)
                 (A) (A) (A) (A) (A) (A) (A) (A) (A) (A) (A) (A)
                 (A) (A) (A) (A) (A) (A) (A) (A) (A) (A) (A) (A)
                 (A) (A) (A) (A) (A) (A) (A) (A) (A) (A) (A) (A)
                 (A) (A) (A) (A) (A) (A) (A) (A) (A) (A) (A) (A)
                 (A) (A) (A) (A) (A) (A) (A) (A) (A) (A) (A) (A)
                 (A) (A) (A) (A) (A) (A) (A) (A) (A) (A) (A) (A)
                 (A) (A) (A) (A) (A) (A) (A) (A) (A) (A) (A) (A)
                 (A) (A) (A) (A) (A) (A) (A) (A) (A) (A) (A) (A)
                 (A) (A) (A) (A) (A) (A) (A) (A) (A) (A) (A) (A)
                 (A) (A) (A) (A) (A) (A) (A) (A) (A) (A) (A) (A)
                 (A) (A) (A) (A) (A) (A) (A) (A) (A) (A) (A) (A)
                 (A) (A) (A) (A) (A) (A) (A) (A) (A) (A) (A) (A)
                 (A) (A) (A) (A) (A) (A) (A) (A) (A) (A) (A) (A)
                 (A) (A) (A) (A) (A) (A) (A) (A) (A) (A) (A) (A)
                 (A) (A) (A) (A) (A) (A) (A) (A) (A) (A) (A) (A)
                 (A) (A) (A) (A) (A) (A) (A) (A) (A) (A) (A) (A)
                 (A) (A) (A) (A) (A) (A) (A) (A) (A) (A) (A) (A)
                 (A) (A) (A) (A) (A) (A) (A) (A) (A) (A) (A) (A)
                 (A) (A) (A) (A) (A) (A) (A) (A) (A) (A) (A) (A)
                 (A) (A) (A) (A) (A) (A) (A) (A) (A) (A) (A)
 The electronic state is 1-A.
 Alpha  occ. eigenvalues --  -10.29557 -10.29417 -10.28960 -10.28861 -10.28457
 Alpha  occ. eigenvalues --  -10.27606 -10.27310  -0.99354  -0.84540  -0.81747
 Alpha  occ. eigenvalues --   -0.78879  -0.70322  -0.64601  -0.60953  -0.57515
 Alpha  occ. eigenvalues --   -0.55126  -0.54280  -0.49712  -0.46022  -0.44949
 Alpha  occ. eigenvalues --   -0.43168  -0.42137  -0.41435  -0.40999  -0.38775
 Alpha  occ. eigenvalues --   -0.28369
 Alpha virt. eigenvalues --    0.02961   0.10989   0.14154   0.14393   0.15807
 Alpha virt. eigenvalues --    0.16254   0.16959   0.17709   0.19047   0.20605
 Alpha virt. eigenvalues --    0.21071   0.22960   0.23799   0.24597   0.26007
 Alpha virt. eigenvalues --    0.26958   0.28292   0.28404   0.30110   0.31094
 Alpha virt. eigenvalues --    0.31496   0.32048   0.33872   0.35889   0.38156
 Alpha virt. eigenvalues --    0.40016   0.41155   0.43794   0.45156   0.45578
 Alpha virt. eigenvalues --    0.46777   0.46928   0.48305   0.48453   0.49566
 Alpha virt. eigenvalues --    0.50466   0.51091   0.51309   0.52497   0.52887
 Alpha virt. eigenvalues --    0.53051   0.54207   0.54741   0.56134   0.56708
 Alpha virt. eigenvalues --    0.56944   0.58411   0.60463   0.61452   0.65461
 Alpha virt. eigenvalues --    0.66080   0.68159   0.72876   0.76005   0.76605
 Alpha virt. eigenvalues --    0.79533   0.81643   0.85573   0.87120   0.90047
 Alpha virt. eigenvalues --    0.93862   0.94817   0.97669   0.99236   1.00286
 Alpha virt. eigenvalues --    1.03614   1.03911   1.05087   1.07351   1.08263
 Alpha virt. eigenvalues --    1.10006   1.13963   1.15522   1.17605   1.18950
 Alpha virt. eigenvalues --    1.20360   1.24126   1.25345   1.25685   1.26683
 Alpha virt. eigenvalues --    1.27917   1.28744   1.30650   1.32227   1.33676
 Alpha virt. eigenvalues --    1.34546   1.36631   1.39165   1.40854   1.43108
 Alpha virt. eigenvalues --    1.47830   1.52996   1.57657   1.59858   1.63399
 Alpha virt. eigenvalues --    1.64119   1.65913   1.68268   1.69696   1.71009
 Alpha virt. eigenvalues --    1.71867   1.73299   1.73613   1.78391   1.83259
 Alpha virt. eigenvalues --    1.84666   1.85589   1.86008   1.88894   1.90697
 Alpha virt. eigenvalues --    1.91861   1.96885   1.97874   2.04163   2.04213
 Alpha virt. eigenvalues --    2.06799   2.08460   2.11028   2.12283   2.15775
 Alpha virt. eigenvalues --    2.18242   2.21426   2.23644   2.29139   2.29994
 Alpha virt. eigenvalues --    2.32112   2.33819   2.37505   2.38923   2.40868
 Alpha virt. eigenvalues --    2.43520   2.47063   2.51218   2.52173   2.53465
 Alpha virt. eigenvalues --    2.53813   2.57253   2.58466   2.61017   2.62299
 Alpha virt. eigenvalues --    2.63127   2.66299   2.67274   2.68207   2.69268
 Alpha virt. eigenvalues --    2.71279   2.73564   2.75382   2.76708   2.78352
 Alpha virt. eigenvalues --    2.80290   2.82356   2.84084   2.84454   2.86135
 Alpha virt. eigenvalues --    2.88329   2.88652   2.92069   2.94208   2.96547
 Alpha virt. eigenvalues --    2.97243   3.00184   3.01678   3.06284   3.07613
 Alpha virt. eigenvalues --    3.10043   3.12472   3.14588   3.16222   3.17240
 Alpha virt. eigenvalues --    3.19694   3.22849   3.23372   3.25117   3.26030
 Alpha virt. eigenvalues --    3.27517   3.28691   3.29519   3.33940   3.36316
 Alpha virt. eigenvalues --    3.37313   3.41247   3.42941   3.44278   3.48543
 Alpha virt. eigenvalues --    3.48868   3.49453   3.52184   3.53035   3.54417
 Alpha virt. eigenvalues --    3.59505   3.61081   3.63202   3.65329   3.67112
 Alpha virt. eigenvalues --    3.70169   3.72446   3.74818   3.80049   3.80574
 Alpha virt. eigenvalues --    3.82402   3.85153   3.88510   3.90260   3.92125
 Alpha virt. eigenvalues --    3.95535   3.97514   4.02588   4.03437   4.09104
 Alpha virt. eigenvalues --    4.10100   4.16100   4.17387   4.18959   4.22740
 Alpha virt. eigenvalues --    4.23253   4.25986   4.27990   4.29946   4.30708
 Alpha virt. eigenvalues --    4.38916   4.41509   4.42010   4.44648   4.45010
 Alpha virt. eigenvalues --    4.47713   4.49959   4.52806   4.56209   4.61979
 Alpha virt. eigenvalues --    4.68502   4.71346   4.73324   4.76881   4.79755
 Alpha virt. eigenvalues --    4.91540   4.92809   4.95553   4.96979   5.05973
 Alpha virt. eigenvalues --    5.09322   5.10888   5.13329   5.18534  22.45588
 Alpha virt. eigenvalues --   22.50976  22.55606  22.59870  22.72391  22.77947
 Alpha virt. eigenvalues --   22.96437
          Condensed to atoms (all electrons):
               1          2          3          4          5          6
     1  C    4.973770  -0.043446  -0.049836  -0.017247   0.300332   0.340882
     2  C   -0.043446   5.201657  -0.026882   0.568937  -0.135296   0.221820
     3  C   -0.049836  -0.026882   4.866546   0.327015   0.379925   0.025349
     4  C   -0.017247   0.568937   0.327015   5.185023  -0.133697  -0.138075
     5  C    0.300332  -0.135296   0.379925  -0.133697   5.102893   0.062960
     6  C    0.340882   0.221820   0.025349  -0.138075   0.062960   5.075145
     7  H    0.409753   0.019813   0.002846   0.019636  -0.044164  -0.056866
     8  H    0.004015   0.444191  -0.002384  -0.058757  -0.005931  -0.053273
     9  H    0.000736  -0.001603   0.407725  -0.029962  -0.028926  -0.001697
    10  H    0.002975   0.012915   0.398649  -0.021656  -0.050276  -0.004009
    11  H   -0.033307   0.011398  -0.028179   0.004495   0.389729  -0.012219
    12  H   -0.024163   0.006567  -0.027059   0.004376   0.393207   0.000725
    13  H   -0.032160  -0.025243  -0.001713   0.000511  -0.004715   0.403769
    14  H   -0.027295  -0.012639  -0.001899   0.010327  -0.000127   0.363208
    15  H   -0.027868   0.003280  -0.004282  -0.027839  -0.000165   0.005056
    16  C    0.302973  -0.068687  -0.035950   0.288153  -0.027462  -0.019094
    17  H   -0.024234  -0.003385   0.003759  -0.019391   0.003840  -0.001412
               7          8          9         10         11         12
     1  C    0.409753   0.004015   0.000736   0.002975  -0.033307  -0.024163
     2  C    0.019813   0.444191  -0.001603   0.012915   0.011398   0.006567
     3  C    0.002846  -0.002384   0.407725   0.398649  -0.028179  -0.027059
     4  C    0.019636  -0.058757  -0.029962  -0.021656   0.004495   0.004376
     5  C   -0.044164  -0.005931  -0.028926  -0.050276   0.389729   0.393207
     6  C   -0.056866  -0.053273  -0.001697  -0.004009  -0.012219   0.000725
     7  H    0.605434  -0.000080  -0.000054   0.000384   0.003266  -0.001747
     8  H   -0.000080   0.553015   0.002928   0.000338   0.000166   0.000057
     9  H   -0.000054   0.002928   0.564210  -0.021618  -0.009683   0.003204
    10  H    0.000384   0.000338  -0.021618   0.591439   0.005432  -0.006526
    11  H    0.003266   0.000166  -0.009683   0.005432   0.581294  -0.020430
    12  H   -0.001747   0.000057   0.003204  -0.006526  -0.020430   0.568463
    13  H   -0.000066  -0.005568  -0.000109   0.000041   0.002279  -0.000128
    14  H    0.004806   0.002808   0.000051   0.000171   0.000577  -0.000055
    15  H   -0.001341  -0.000144   0.000355  -0.000061  -0.000268   0.000313
    16  C   -0.041860   0.009310   0.008631  -0.009391   0.007374  -0.005006
    17  H   -0.000093  -0.000361  -0.000205   0.000383  -0.000142  -0.000097
              13         14         15         16         17
     1  C   -0.032160  -0.027295  -0.027868   0.302973  -0.024234
     2  C   -0.025243  -0.012639   0.003280  -0.068687  -0.003385
     3  C   -0.001713  -0.001899  -0.004282  -0.035950   0.003759
     4  C    0.000511   0.010327  -0.027839   0.288153  -0.019391
     5  C   -0.004715  -0.000127  -0.000165  -0.027462   0.003840
     6  C    0.403769   0.363208   0.005056  -0.019094  -0.001412
     7  H   -0.000066   0.004806  -0.001341  -0.041860  -0.000093
     8  H   -0.005568   0.002808  -0.000144   0.009310  -0.000361
     9  H   -0.000109   0.000051   0.000355   0.008631  -0.000205
    10  H    0.000041   0.000171  -0.000061  -0.009391   0.000383
    11  H    0.002279   0.000577  -0.000268   0.007374  -0.000142
    12  H   -0.000128  -0.000055   0.000313  -0.005006  -0.000097
    13  H    0.569327  -0.019129  -0.000287   0.009183   0.000128
    14  H   -0.019129   0.574702   0.000401  -0.009637   0.001040
    15  H   -0.000287   0.000401   0.559267   0.413180  -0.019856
    16  C    0.009183  -0.009637   0.413180   4.958458   0.402276
    17  H    0.000128   0.001040  -0.019856   0.402276   0.556322
 Mulliken charges:
               1
     1  C   -0.055880
     2  C   -0.173396
     3  C   -0.233631
     4  C    0.038151
     5  C   -0.202126
     6  C   -0.212270
     7  H    0.080332
     8  H    0.109669
     9  H    0.106016
    10  H    0.100811
    11  H    0.098215
    12  H    0.108298
    13  H    0.103881
    14  H    0.112691
    15  H    0.100260
    16  C   -0.182450
    17  H    0.101428
 Sum of Mulliken charges =  -0.00000
 Mulliken charges with hydrogens summed into heavy atoms:
               1
     1  C    0.024452
     2  C   -0.063727
     3  C   -0.026803
     4  C    0.038151
     5  C    0.004387
     6  C    0.004303
    16  C    0.019237
 Electronic spatial extent (au):  <R**2>=            588.8144
 Charge=             -0.0000 electrons
 Dipole moment (field-independent basis, Debye):
    X=              0.2738    Y=             -1.0383    Z=             -0.9273  Tot=              1.4187
 Quadrupole moment (field-independent basis, Debye-Ang):
   XX=            -42.9940   YY=            -45.3301   ZZ=            -43.6364
   XY=              0.4603   XZ=              0.3057   YZ=             -2.5152
 Traceless Quadrupole moment (field-independent basis, Debye-Ang):
   XX=              0.9928   YY=             -1.3432   ZZ=              0.3504
   XY=              0.4603   XZ=              0.3057   YZ=             -2.5152
 Octapole moment (field-independent basis, Debye-Ang**2):
  XXX=              1.0281  YYY=             -5.4695  ZZZ=             -3.4941  XYY=              2.1859
  XXY=             -2.6239  XXZ=              0.7479  XZZ=             -0.6050  YZZ=             -1.4513
  YYZ=             -4.9321  XYZ=             -0.2105
 Hexadecapole moment (field-independent basis, Debye-Ang**3):
 XXXX=           -358.0096 YYYY=           -259.1719 ZZZZ=           -208.6942 XXXY=              2.4689
 XXXZ=              0.3899 YYYX=              2.5654 YYYZ=            -11.1425 ZZZX=              1.1134
 ZZZY=             -6.6777 XXYY=           -104.6794 XXZZ=            -92.8770 YYZZ=            -81.3109
 XXYZ=             -3.9256 YYXZ=              0.9388 ZZXY=              0.3190
 N-N= 3.086487450588D+02 E-N=-1.248905214659D+03  KE= 2.711950758271D+02
 ******************************Gaussian NBO Version 3.1******************************
             N A T U R A L   A T O M I C   O R B I T A L   A N D
          N A T U R A L   B O N D   O R B I T A L   A N A L Y S I S
 ******************************Gaussian NBO Version 3.1******************************

       /RESON  / : Allow strongly delocalized NBO set
       /BNDIDX / : Print bond indices based on the NAO density matrix

 Analyzing the SCF density

 Job title: M0001                                                           

 Storage needed:    231415 in NPA,    308067 in NBO (2147482033 available)
 GSVD:  LWork=       24895 too small for GESVD, short by       77342 words or       77342 for optimal perf.


 NATURAL POPULATIONS:  Natural atomic orbital occupancies 
                                                          
   NAO  Atom  No  lang   Type(AO)    Occupancy      Energy
 ----------------------------------------------------------
     1    C    1  S      Cor( 1S)     1.99946     -10.15605
     2    C    1  S      Val( 2S)     1.02643      -0.28264
     3    C    1  S      Ryd( 4S)     0.00054       2.75413
     4    C    1  S      Ryd( 3S)     0.00018       1.43382
     5    C    1  S      Ryd( 5S)     0.00000      20.99481
     6    C    1  px     Val( 2p)     1.00503      -0.08652
     7    C    1  px     Ryd( 4p)     0.00144       1.40304
     8    C    1  px     Ryd( 3p)     0.00018       1.38735
     9    C    1  py     Val( 2p)     1.14989      -0.10647
    10    C    1  py     Ryd( 3p)     0.00349       1.58907
    11    C    1  py     Ryd( 4p)     0.00054       1.73019
    12    C    1  pz     Val( 2p)     1.00337      -0.09065
    13    C    1  pz     Ryd( 3p)     0.00150       1.31168
    14    C    1  pz     Ryd( 4p)     0.00006       1.35598
    15    C    1  dxy    Ryd( 3d)     0.00127       1.69140
    16    C    1  dxy    Ryd( 4d)     0.00035       3.52547
    17    C    1  dxz    Ryd( 3d)     0.00049       1.60631
    18    C    1  dxz    Ryd( 4d)     0.00054       3.39776
    19    C    1  dyz    Ryd( 3d)     0.00054       1.60815
    20    C    1  dyz    Ryd( 4d)     0.00046       3.25848
    21    C    1  dx2y2  Ryd( 3d)     0.00125       1.68262
    22    C    1  dx2y2  Ryd( 4d)     0.00054       3.53555
    23    C    1  dz2    Ryd( 3d)     0.00100       1.64936
    24    C    1  dz2    Ryd( 4d)     0.00039       3.59068
    25    C    1  f(0)   Ryd( 4f)     0.00005       3.74862
    26    C    1  f(C1)  Ryd( 4f)     0.00003       3.71657
    27    C    1  f(S1)  Ryd( 4f)     0.00008       3.79812
    28    C    1  f(C2)  Ryd( 4f)     0.00005       3.65304
    29    C    1  f(S2)  Ryd( 4f)     0.00003       3.69611
    30    C    1  f(C3)  Ryd( 4f)     0.00007       3.83128
    31    C    1  f(S3)  Ryd( 4f)     0.00009       3.82514

    32    C    2  S      Cor( 1S)     1.99874     -10.12338
    33    C    2  S      Val( 2S)     1.01106      -0.22833
    34    C    2  S      Ryd( 3S)     0.00074       1.22458
    35    C    2  S      Ryd( 4S)     0.00016       2.75274
    36    C    2  S      Ryd( 5S)     0.00000      20.55606
    37    C    2  px     Val( 2p)     1.04993      -0.08467
    38    C    2  px     Ryd( 3p)     0.00248       0.98561
    39    C    2  px     Ryd( 4p)     0.00029       1.75726
    40    C    2  py     Val( 2p)     1.07194      -0.06741
    41    C    2  py     Ryd( 3p)     0.00225       1.06772
    42    C    2  py     Ryd( 4p)     0.00029       1.96188
    43    C    2  pz     Val( 2p)     1.02723      -0.06834
    44    C    2  pz     Ryd( 3p)     0.00478       1.03067
    45    C    2  pz     Ryd( 4p)     0.00018       1.80650
    46    C    2  dxy    Ryd( 3d)     0.00158       1.42694
    47    C    2  dxy    Ryd( 4d)     0.00024       3.59604
    48    C    2  dxz    Ryd( 3d)     0.00248       1.35149
    49    C    2  dxz    Ryd( 4d)     0.00018       3.49606
    50    C    2  dyz    Ryd( 3d)     0.00145       1.47874
    51    C    2  dyz    Ryd( 4d)     0.00052       3.63019
    52    C    2  dx2y2  Ryd( 3d)     0.00149       1.40499
    53    C    2  dx2y2  Ryd( 4d)     0.00041       3.55189
    54    C    2  dz2    Ryd( 3d)     0.00129       1.29571
    55    C    2  dz2    Ryd( 4d)     0.00019       3.36909
    56    C    2  f(0)   Ryd( 4f)     0.00006       3.59189
    57    C    2  f(C1)  Ryd( 4f)     0.00013       3.61521
    58    C    2  f(S1)  Ryd( 4f)     0.00010       3.71157
    59    C    2  f(C2)  Ryd( 4f)     0.00017       3.77903
    60    C    2  f(S2)  Ryd( 4f)     0.00014       3.76861
    61    C    2  f(C3)  Ryd( 4f)     0.00007       3.72988
    62    C    2  f(S3)  Ryd( 4f)     0.00007       3.77561

    63    C    3  S      Cor( 1S)     1.99932     -10.15221
    64    C    3  S      Val( 2S)     1.06879      -0.29058
    65    C    3  S      Ryd( 3S)     0.00049       1.62037
    66    C    3  S      Ryd( 4S)     0.00035       2.32573
    67    C    3  S      Ryd( 5S)     0.00000      21.18159
    68    C    3  px     Val( 2p)     1.11337      -0.10624
    69    C    3  px     Ryd( 3p)     0.00147       1.03785
    70    C    3  px     Ryd( 4p)     0.00032       2.01181
    71    C    3  py     Val( 2p)     1.09492      -0.10287
    72    C    3  py     Ryd( 3p)     0.00181       1.11733
    73    C    3  py     Ryd( 4p)     0.00013       1.72744
    74    C    3  pz     Val( 2p)     1.12412      -0.10412
    75    C    3  pz     Ryd( 3p)     0.00223       1.17128
    76    C    3  pz     Ryd( 4p)     0.00016       1.73435
    77    C    3  dxy    Ryd( 3d)     0.00099       1.51895
    78    C    3  dxy    Ryd( 4d)     0.00024       3.37122
    79    C    3  dxz    Ryd( 3d)     0.00293       1.51695
    80    C    3  dxz    Ryd( 4d)     0.00029       3.60449
    81    C    3  dyz    Ryd( 3d)     0.00246       1.52563
    82    C    3  dyz    Ryd( 4d)     0.00013       3.50209
    83    C    3  dx2y2  Ryd( 3d)     0.00121       1.47780
    84    C    3  dx2y2  Ryd( 4d)     0.00036       3.47121
    85    C    3  dz2    Ryd( 3d)     0.00058       1.34163
    86    C    3  dz2    Ryd( 4d)     0.00014       3.06738
    87    C    3  f(0)   Ryd( 4f)     0.00005       3.58163
    88    C    3  f(C1)  Ryd( 4f)     0.00004       3.64969
    89    C    3  f(S1)  Ryd( 4f)     0.00003       3.57775
    90    C    3  f(C2)  Ryd( 4f)     0.00017       3.83981
    91    C    3  f(S2)  Ryd( 4f)     0.00011       3.72255
    92    C    3  f(C3)  Ryd( 4f)     0.00004       3.66550
    93    C    3  f(S3)  Ryd( 4f)     0.00005       3.73820

    94    C    4  S      Cor( 1S)     1.99867     -10.13008
    95    C    4  S      Val( 2S)     0.98094      -0.22648
    96    C    4  S      Ryd( 4S)     0.00107       2.24939
    97    C    4  S      Ryd( 3S)     0.00020       1.94241
    98    C    4  S      Ryd( 5S)     0.00000      21.20546
    99    C    4  px     Val( 2p)     1.01697      -0.05282
   100    C    4  px     Ryd( 3p)     0.00312       1.15889
   101    C    4  px     Ryd( 4p)     0.00012       2.00416
   102    C    4  py     Val( 2p)     0.97804      -0.06032
   103    C    4  py     Ryd( 3p)     0.00600       1.15053
   104    C    4  py     Ryd( 4p)     0.00032       1.94781
   105    C    4  pz     Val( 2p)     0.99177      -0.08107
   106    C    4  pz     Ryd( 3p)     0.00295       1.06468
   107    C    4  pz     Ryd( 4p)     0.00036       1.86629
   108    C    4  dxy    Ryd( 3d)     0.00171       1.40383
   109    C    4  dxy    Ryd( 4d)     0.00058       3.62043
   110    C    4  dxz    Ryd( 3d)     0.00325       1.43648
   111    C    4  dxz    Ryd( 4d)     0.00048       3.75994
   112    C    4  dyz    Ryd( 3d)     0.00102       1.44518
   113    C    4  dyz    Ryd( 4d)     0.00042       3.63198
   114    C    4  dx2y2  Ryd( 3d)     0.00186       1.48257
   115    C    4  dx2y2  Ryd( 4d)     0.00055       3.69895
   116    C    4  dz2    Ryd( 3d)     0.00170       1.31305
   117    C    4  dz2    Ryd( 4d)     0.00038       3.48733
   118    C    4  f(0)   Ryd( 4f)     0.00005       3.73545
   119    C    4  f(C1)  Ryd( 4f)     0.00003       3.85663
   120    C    4  f(S1)  Ryd( 4f)     0.00005       3.60024
   121    C    4  f(C2)  Ryd( 4f)     0.00010       4.00426
   122    C    4  f(S2)  Ryd( 4f)     0.00005       3.92751
   123    C    4  f(C3)  Ryd( 4f)     0.00005       3.81417
   124    C    4  f(S3)  Ryd( 4f)     0.00008       3.87521

   125    C    5  S      Cor( 1S)     1.99944     -10.15301
   126    C    5  S      Val( 2S)     1.08078      -0.30424
   127    C    5  S      Ryd( 3S)     0.00045       1.59924
   128    C    5  S      Ryd( 4S)     0.00031       2.72684
   129    C    5  S      Ryd( 5S)     0.00000      20.82335
   130    C    5  px     Val( 2p)     1.06212      -0.09629
   131    C    5  px     Ryd( 3p)     0.00109       1.09424
   132    C    5  px     Ryd( 4p)     0.00014       1.67719
   133    C    5  py     Val( 2p)     1.09065      -0.09909
   134    C    5  py     Ryd( 3p)     0.00132       1.15700
   135    C    5  py     Ryd( 4p)     0.00022       1.73164
   136    C    5  pz     Val( 2p)     1.14830      -0.10660
   137    C    5  pz     Ryd( 3p)     0.00138       1.12720
   138    C    5  pz     Ryd( 4p)     0.00020       1.68697
   139    C    5  dxy    Ryd( 3d)     0.00147       1.64703
   140    C    5  dxy    Ryd( 4d)     0.00024       3.43865
   141    C    5  dxz    Ryd( 3d)     0.00105       1.64388
   142    C    5  dxz    Ryd( 4d)     0.00022       3.23834
   143    C    5  dyz    Ryd( 3d)     0.00113       1.63241
   144    C    5  dyz    Ryd( 4d)     0.00013       3.21600
   145    C    5  dx2y2  Ryd( 3d)     0.00086       1.59248
   146    C    5  dx2y2  Ryd( 4d)     0.00022       3.20620
   147    C    5  dz2    Ryd( 3d)     0.00109       1.68564
   148    C    5  dz2    Ryd( 4d)     0.00033       3.44885
   149    C    5  f(0)   Ryd( 4f)     0.00011       3.76290
   150    C    5  f(C1)  Ryd( 4f)     0.00003       3.63702
   151    C    5  f(S1)  Ryd( 4f)     0.00006       3.63100
   152    C    5  f(C2)  Ryd( 4f)     0.00004       3.61528
   153    C    5  f(S2)  Ryd( 4f)     0.00003       3.63152
   154    C    5  f(C3)  Ryd( 4f)     0.00009       3.80986
   155    C    5  f(S3)  Ryd( 4f)     0.00003       3.58054

   156    C    6  S      Cor( 1S)     1.99942     -10.14829
   157    C    6  S      Val( 2S)     1.07507      -0.29558
   158    C    6  S      Ryd( 3S)     0.00072       1.62456
   159    C    6  S      Ryd( 4S)     0.00027       2.49575
   160    C    6  S      Ryd( 5S)     0.00000      21.01823
   161    C    6  px     Val( 2p)     1.13343      -0.10584
   162    C    6  px     Ryd( 3p)     0.00143       1.00738
   163    C    6  px     Ryd( 4p)     0.00035       2.05827
   164    C    6  py     Val( 2p)     1.01713      -0.09448
   165    C    6  py     Ryd( 3p)     0.00174       1.00379
   166    C    6  py     Ryd( 4p)     0.00015       1.75792
   167    C    6  pz     Val( 2p)     1.19469      -0.11265
   168    C    6  pz     Ryd( 3p)     0.00208       1.20218
   169    C    6  pz     Ryd( 4p)     0.00023       1.78546
   170    C    6  dxy    Ryd( 3d)     0.00140       1.56849
   171    C    6  dxy    Ryd( 4d)     0.00023       3.59476
   172    C    6  dxz    Ryd( 3d)     0.00169       1.56241
   173    C    6  dxz    Ryd( 4d)     0.00035       3.41940
   174    C    6  dyz    Ryd( 3d)     0.00066       1.36999
   175    C    6  dyz    Ryd( 4d)     0.00015       3.07032
   176    C    6  dx2y2  Ryd( 3d)     0.00105       1.51333
   177    C    6  dx2y2  Ryd( 4d)     0.00034       3.35715
   178    C    6  dz2    Ryd( 3d)     0.00253       1.56851
   179    C    6  dz2    Ryd( 4d)     0.00017       3.53526
   180    C    6  f(0)   Ryd( 4f)     0.00012       3.87028
   181    C    6  f(C1)  Ryd( 4f)     0.00007       3.60068
   182    C    6  f(S1)  Ryd( 4f)     0.00004       3.49897
   183    C    6  f(C2)  Ryd( 4f)     0.00005       3.67721
   184    C    6  f(S2)  Ryd( 4f)     0.00003       3.65856
   185    C    6  f(C3)  Ryd( 4f)     0.00012       3.80412
   186    C    6  f(S3)  Ryd( 4f)     0.00005       3.72121

   187    H    7  S      Val( 1S)     0.79284       0.04629
   188    H    7  S      Ryd( 2S)     0.00054       1.28994
   189    H    7  S      Ryd( 3S)     0.00012       1.55534
   190    H    7  px     Ryd( 2p)     0.00023       2.69372
   191    H    7  py     Ryd( 2p)     0.00057       3.13350
   192    H    7  pz     Ryd( 2p)     0.00019       2.53613

   193    H    8  S      Val( 1S)     0.80614       0.05570
   194    H    8  S      Ryd( 2S)     0.00072       1.12889
   195    H    8  S      Ryd( 3S)     0.00014       1.53515
   196    H    8  px     Ryd( 2p)     0.00013       2.54942
   197    H    8  py     Ryd( 2p)     0.00036       2.89671
   198    H    8  pz     Ryd( 2p)     0.00030       2.68591

   199    H    9  S      Val( 1S)     0.78448       0.04805
   200    H    9  S      Ryd( 2S)     0.00060       1.06246
   201    H    9  S      Ryd( 3S)     0.00011       1.56605
   202    H    9  px     Ryd( 2p)     0.00012       2.62214
   203    H    9  py     Ryd( 2p)     0.00033       2.84572
   204    H    9  pz     Ryd( 2p)     0.00025       2.68630

   205    H   10  S      Val( 1S)     0.79815       0.04568
   206    H   10  S      Ryd( 2S)     0.00076       1.01066
   207    H   10  S      Ryd( 3S)     0.00011       1.63868
   208    H   10  px     Ryd( 2p)     0.00027       3.02679
   209    H   10  py     Ryd( 2p)     0.00016       2.48128
   210    H   10  pz     Ryd( 2p)     0.00024       2.66365

   211    H   11  S      Val( 1S)     0.79559       0.03979
   212    H   11  S      Ryd( 2S)     0.00048       1.04752
   213    H   11  S      Ryd( 3S)     0.00011       1.59853
   214    H   11  px     Ryd( 2p)     0.00012       2.51209
   215    H   11  py     Ryd( 2p)     0.00014       2.47958
   216    H   11  pz     Ryd( 2p)     0.00050       3.16077

   217    H   12  S      Val( 1S)     0.79073       0.04155
   218    H   12  S      Ryd( 2S)     0.00042       1.12436
   219    H   12  S      Ryd( 3S)     0.00010       1.54830
   220    H   12  px     Ryd( 2p)     0.00026       2.76844
   221    H   12  py     Ryd( 2p)     0.00035       2.92633
   222    H   12  pz     Ryd( 2p)     0.00011       2.44901

   223    H   13  S      Val( 1S)     0.78744       0.04289
   224    H   13  S      Ryd( 2S)     0.00047       1.13506
   225    H   13  S      Ryd( 3S)     0.00012       1.54171
   226    H   13  px     Ryd( 2p)     0.00014       2.56583
   227    H   13  py     Ryd( 2p)     0.00014       2.50000
   228    H   13  pz     Ryd( 2p)     0.00040       3.03021

   229    H   14  S      Val( 1S)     0.78591       0.04278
   230    H   14  S      Ryd( 2S)     0.00082       1.02249
   231    H   14  S      Ryd( 3S)     0.00010       1.62084
   232    H   14  px     Ryd( 2p)     0.00036       3.08389
   233    H   14  py     Ryd( 2p)     0.00014       2.51352
   234    H   14  pz     Ryd( 2p)     0.00021       2.55010

   235    H   15  S      Val( 1S)     0.79299       0.04425
   236    H   15  S      Ryd( 3S)     0.00043       1.37787
   237    H   15  S      Ryd( 2S)     0.00010       1.27648
   238    H   15  px     Ryd( 2p)     0.00030       2.74955
   239    H   15  py     Ryd( 2p)     0.00020       2.68742
   240    H   15  pz     Ryd( 2p)     0.00020       2.79617

   241    C   16  S      Cor( 1S)     1.99937     -10.12489
   242    C   16  S      Val( 2S)     1.05608      -0.27998
   243    C   16  S      Ryd( 4S)     0.00094       2.16351
   244    C   16  S      Ryd( 3S)     0.00028       2.08448
   245    C   16  S      Ryd( 5S)     0.00000      21.03814
   246    C   16  px     Val( 2p)     1.19705      -0.10833
   247    C   16  px     Ryd( 3p)     0.00233       1.44104
   248    C   16  px     Ryd( 4p)     0.00014       1.67519
   249    C   16  py     Val( 2p)     1.07756      -0.09928
   250    C   16  py     Ryd( 3p)     0.00138       1.15698
   251    C   16  py     Ryd( 4p)     0.00024       1.62492
   252    C   16  pz     Val( 2p)     1.09872      -0.10198
   253    C   16  pz     Ryd( 3p)     0.00164       1.17346
   254    C   16  pz     Ryd( 4p)     0.00033       1.77120
   255    C   16  dxy    Ryd( 3d)     0.00130       1.46636
   256    C   16  dxy    Ryd( 4d)     0.00012       3.23929
   257    C   16  dxz    Ryd( 3d)     0.00096       1.59104
   258    C   16  dxz    Ryd( 4d)     0.00032       3.60200
   259    C   16  dyz    Ryd( 3d)     0.00103       1.58127
   260    C   16  dyz    Ryd( 4d)     0.00026       3.51719
   261    C   16  dx2y2  Ryd( 3d)     0.00211       1.47919
   262    C   16  dx2y2  Ryd( 4d)     0.00008       3.37065
   263    C   16  dz2    Ryd( 3d)     0.00203       1.57818
   264    C   16  dz2    Ryd( 4d)     0.00030       3.45956
   265    C   16  f(0)   Ryd( 4f)     0.00013       3.85888
   266    C   16  f(C1)  Ryd( 4f)     0.00006       3.66253
   267    C   16  f(S1)  Ryd( 4f)     0.00004       3.73894
   268    C   16  f(C2)  Ryd( 4f)     0.00011       3.84803
   269    C   16  f(S2)  Ryd( 4f)     0.00009       3.71232
   270    C   16  f(C3)  Ryd( 4f)     0.00006       3.56777
   271    C   16  f(S3)  Ryd( 4f)     0.00004       3.64697

   272    H   17  S      Val( 1S)     0.78692       0.05027
   273    H   17  S      Ryd( 3S)     0.00046       1.34221
   274    H   17  S      Ryd( 2S)     0.00011       1.32240
   275    H   17  px     Ryd( 2p)     0.00031       2.81478
   276    H   17  py     Ryd( 2p)     0.00013       2.52051
   277    H   17  pz     Ryd( 2p)     0.00025       2.91011

 WARNING:  1 low occupancy (<1.9990e) core orbital  found on  C    2
           1 low occupancy (<1.9990e) core orbital  found on  C    4

 WARNING:  Population inversion found on atom  C    1
           Population inversion found on atom  C    4
           Population inversion found on atom  H   15
           Population inversion found on atom  C   16
           Population inversion found on atom  H   17


 Summary of Natural Population Analysis:                  
                                                          
                                       Natural Population 
                Natural  -----------------------------------------------
    Atom  No    Charge         Core      Valence    Rydberg      Total
 -----------------------------------------------------------------------
      C    1   -0.19933      1.99946     4.18472    0.01516     6.19933
      C    2   -0.18063      1.99874     4.16016    0.02174     6.18063
      C    3   -0.41730      1.99932     4.40120    0.01678     6.41730
      C    4    0.00708      1.99867     3.96773    0.02652     5.99292
      C    5   -0.39351      1.99944     4.38185    0.01222     6.39351
      C    6   -0.43578      1.99942     4.42033    0.01604     6.43578
      H    7    0.20551      0.00000     0.79284    0.00165     0.79449
      H    8    0.19221      0.00000     0.80614    0.00165     0.80779
      H    9    0.21411      0.00000     0.78448    0.00141     0.78589
      H   10    0.20030      0.00000     0.79815    0.00155     0.79970
      H   11    0.20306      0.00000     0.79559    0.00134     0.79694
      H   12    0.20803      0.00000     0.79073    0.00124     0.79197
      H   13    0.21130      0.00000     0.78744    0.00126     0.78870
      H   14    0.21246      0.00000     0.78591    0.00163     0.78754
      H   15    0.20578      0.00000     0.79299    0.00123     0.79422
      C   16   -0.44512      1.99937     4.42941    0.01634     6.44512
      H   17    0.21182      0.00000     0.78692    0.00126     0.78818
 =======================================================================
   * Total *   -0.00000     13.99441    37.86658    0.13901    52.00000

                                 Natural Population      
 --------------------------------------------------------
   Core                      13.99441 ( 99.9601% of  14)
   Valence                   37.86658 ( 99.6489% of  38)
   Natural Minimal Basis     51.86099 ( 99.7327% of  52)
   Natural Rydberg Basis      0.13901 (  0.2673% of  52)
 --------------------------------------------------------

    Atom  No          Natural Electron Configuration
 ----------------------------------------------------------------------------
      C    1      [core]2S( 1.03)2p( 3.16)3p( 0.01)
      C    2      [core]2S( 1.01)2p( 3.15)3p( 0.01)3d( 0.01)
      C    3      [core]2S( 1.07)2p( 3.33)3p( 0.01)3d( 0.01)
      C    4      [core]2S( 0.98)2p( 2.99)3p( 0.01)3d( 0.01)
      C    5      [core]2S( 1.08)2p( 3.30)3d( 0.01)
      C    6      [core]2S( 1.08)2p( 3.35)3p( 0.01)3d( 0.01)
      H    7            1S( 0.79)
      H    8            1S( 0.81)
      H    9            1S( 0.78)
      H   10            1S( 0.80)
      H   11            1S( 0.80)
      H   12            1S( 0.79)
      H   13            1S( 0.79)
      H   14            1S( 0.79)
      H   15            1S( 0.79)
      C   16      [core]2S( 1.06)2p( 3.37)3p( 0.01)3d( 0.01)
      H   17            1S( 0.79)


 Wiberg bond index matrix in the NAO basis:                                    

     Atom    1       2       3       4       5       6       7       8       9
     ---- ------  ------  ------  ------  ------  ------  ------  ------  ------
   1.  C  0.0000  0.0204  0.0046  0.0258  0.9943  0.9929  0.9149  0.0033  0.0035
   2.  C  0.0204  0.0000  0.0214  1.8657  0.0413  1.0245  0.0129  0.9271  0.0012
   3.  C  0.0046  0.0214  0.0000  1.0273  0.9721  0.0136  0.0075  0.0019  0.9304
   4.  C  0.0258  1.8657  1.0273  0.0000  0.0154  0.0168  0.0164  0.0069  0.0019
   5.  C  0.9943  0.0413  0.9721  0.0154  0.0000  0.0058  0.0015  0.0002  0.0014
   6.  C  0.9929  1.0245  0.0136  0.0168  0.0058  0.0000  0.0010  0.0013  0.0004
   7.  H  0.9149  0.0129  0.0075  0.0164  0.0015  0.0010  0.0000  0.0000  0.0000
   8.  H  0.0033  0.9271  0.0019  0.0069  0.0002  0.0013  0.0000  0.0000  0.0003
   9.  H  0.0035  0.0012  0.9304  0.0019  0.0014  0.0004  0.0000  0.0003  0.0000
  10.  H  0.0014  0.0129  0.9284  0.0084  0.0013  0.0003  0.0000  0.0006  0.0002
  11.  H  0.0014  0.0003  0.0012  0.0019  0.9366  0.0023  0.0000  0.0000  0.0026
  12.  H  0.0015  0.0081  0.0010  0.0028  0.9315  0.0071  0.0012  0.0002  0.0012
  13.  H  0.0018  0.0025  0.0006  0.0107  0.0013  0.9253  0.0004  0.0021  0.0000
  14.  H  0.0024  0.0032  0.0004  0.0185  0.0092  0.9161  0.0003  0.0025  0.0001
  15.  H  0.0012  0.0073  0.0022  0.0015  0.0009  0.0105  0.0006  0.0003  0.0006
  16.  C  0.9961  0.0114  0.0083  0.9811  0.0061  0.0093  0.0026  0.0182  0.0115
  17.  H  0.0017  0.0034  0.0064  0.0015  0.0116  0.0017  0.0003  0.0002  0.0006

     Atom   10      11      12      13      14      15      16      17
     ---- ------  ------  ------  ------  ------  ------  ------  ------
   1.  C  0.0014  0.0014  0.0015  0.0018  0.0024  0.0012  0.9961  0.0017
   2.  C  0.0129  0.0003  0.0081  0.0025  0.0032  0.0073  0.0114  0.0034
   3.  C  0.9284  0.0012  0.0010  0.0006  0.0004  0.0022  0.0083  0.0064
   4.  C  0.0084  0.0019  0.0028  0.0107  0.0185  0.0015  0.9811  0.0015
   5.  C  0.0013  0.9366  0.9315  0.0013  0.0092  0.0009  0.0061  0.0116
   6.  C  0.0003  0.0023  0.0071  0.9253  0.9161  0.0105  0.0093  0.0017
   7.  H  0.0000  0.0000  0.0012  0.0004  0.0003  0.0006  0.0026  0.0003
   8.  H  0.0006  0.0000  0.0002  0.0021  0.0025  0.0003  0.0182  0.0002
   9.  H  0.0002  0.0026  0.0012  0.0000  0.0001  0.0006  0.0115  0.0006
  10.  H  0.0000  0.0035  0.0024  0.0000  0.0007  0.0001  0.0009  0.0005
  11.  H  0.0035  0.0000  0.0002  0.0002  0.0003  0.0004  0.0084  0.0007
  12.  H  0.0024  0.0002  0.0000  0.0000  0.0000  0.0000  0.0006  0.0001
  13.  H  0.0000  0.0002  0.0000  0.0000  0.0003  0.0010  0.0101  0.0004
  14.  H  0.0007  0.0003  0.0000  0.0003  0.0000  0.0005  0.0020  0.0003
  15.  H  0.0001  0.0004  0.0000  0.0010  0.0005  0.0000  0.9315  0.0001
  16.  C  0.0009  0.0084  0.0006  0.0101  0.0020  0.9315  0.0000  0.9270
  17.  H  0.0005  0.0007  0.0001  0.0004  0.0003  0.0001  0.9270  0.0000


 Wiberg bond index, Totals by atom:                                            

     Atom    1
     ---- ------
   1.  C  3.9670
   2.  C  3.9634
   3.  C  3.9273
   4.  C  4.0024
   5.  C  3.9305
   6.  C  3.9287
   7.  H  0.9595
   8.  H  0.9649
   9.  H  0.9557
  10.  H  0.9617
  11.  H  0.9602
  12.  H  0.9580
  13.  H  0.9567
  14.  H  0.9568
  15.  H  0.9589
  16.  C  3.9252
  17.  H  0.9564


 Atom-atom overlap-weighted NAO bond order:                                    

     Atom    1       2       3       4       5       6       7       8       9
     ---- ------  ------  ------  ------  ------  ------  ------  ------  ------
   1.  C  0.0000  0.0106 -0.0035  0.0252  0.8383  0.8361  0.7946  0.0008  0.0006
   2.  C  0.0106  0.0000  0.0258  1.2211 -0.0153  0.8625  0.0008  0.8032 -0.0049
   3.  C -0.0035  0.0258  0.0000  0.8874  0.8176  0.0010  0.0013 -0.0039  0.7982
   4.  C  0.0252  1.2211  0.8874  0.0000  0.0403  0.0103  0.0007  0.0042  0.0020
   5.  C  0.8383 -0.0153  0.8176  0.0403  0.0000  0.0035  0.0007 -0.0005  0.0052
   6.  C  0.8361  0.8625  0.0010  0.0103  0.0035  0.0000 -0.0015 -0.0025  0.0003
   7.  H  0.7946  0.0008  0.0013  0.0007  0.0007 -0.0015  0.0000 -0.0000 -0.0000
   8.  H  0.0008  0.8032 -0.0039  0.0042 -0.0005 -0.0025 -0.0000  0.0000 -0.0026
   9.  H  0.0006 -0.0049  0.7982  0.0020  0.0052  0.0003 -0.0000 -0.0026  0.0000
  10.  H  0.0004  0.0000  0.7975 -0.0008 -0.0002  0.0002  0.0000 -0.0001  0.0033
  11.  H  0.0009 -0.0013  0.0026 -0.0020  0.8004 -0.0051 -0.0007 -0.0003 -0.0035
  12.  H  0.0024 -0.0002  0.0028 -0.0017  0.7979  0.0002 -0.0029 -0.0000 -0.0005
  13.  H -0.0017  0.0071 -0.0000 -0.0015 -0.0043  0.7935 -0.0008 -0.0029  0.0001
  14.  H  0.0008  0.0003  0.0003  0.0016 -0.0000  0.7901 -0.0021 -0.0008 -0.0000
  15.  H  0.0019  0.0003 -0.0048  0.0018 -0.0036 -0.0001 -0.0011  0.0000 -0.0000
  16.  C  0.8480 -0.0009 -0.0029  0.8401  0.0052  0.0059  0.0013  0.0010  0.0001
  17.  H  0.0010 -0.0059 -0.0001  0.0043 -0.0000 -0.0028 -0.0009  0.0000  0.0000

     Atom   10      11      12      13      14      15      16      17
     ---- ------  ------  ------  ------  ------  ------  ------  ------
   1.  C  0.0004  0.0009  0.0024 -0.0017  0.0008  0.0019  0.8480  0.0010
   2.  C  0.0000 -0.0013 -0.0002  0.0071  0.0003  0.0003 -0.0009 -0.0059
   3.  C  0.7975  0.0026  0.0028 -0.0000  0.0003 -0.0048 -0.0029 -0.0001
   4.  C -0.0008 -0.0020 -0.0017 -0.0015  0.0016  0.0018  0.8401  0.0043
   5.  C -0.0002  0.8004  0.7979 -0.0043 -0.0000 -0.0036  0.0052 -0.0000
   6.  C  0.0002 -0.0051  0.0002  0.7935  0.7901 -0.0001  0.0059 -0.0028
   7.  H  0.0000 -0.0007 -0.0029 -0.0008 -0.0021 -0.0011  0.0013 -0.0009
   8.  H -0.0001 -0.0003 -0.0000 -0.0029 -0.0008  0.0000  0.0010  0.0000
   9.  H  0.0033 -0.0035 -0.0005  0.0001 -0.0000 -0.0000  0.0001  0.0000
  10.  H  0.0000 -0.0008 -0.0035 -0.0000 -0.0000 -0.0028 -0.0050  0.0000
  11.  H -0.0008  0.0000  0.0029 -0.0023 -0.0000 -0.0000  0.0001  0.0000
  12.  H -0.0035  0.0029  0.0000  0.0001  0.0000 -0.0015 -0.0034  0.0001
  13.  H -0.0000 -0.0023  0.0001  0.0000  0.0052  0.0000  0.0008 -0.0000
  14.  H -0.0000 -0.0000  0.0000  0.0052  0.0000  0.0001 -0.0056 -0.0029
  15.  H -0.0028 -0.0000 -0.0015  0.0000  0.0001  0.0000  0.7954  0.0032
  16.  C -0.0050  0.0001 -0.0034  0.0008 -0.0056  0.7954  0.0000  0.7944
  17.  H  0.0000  0.0000  0.0001 -0.0000 -0.0029  0.0032  0.7944  0.0000


 Atom-atom overlap-weighted NAO bond order, Totals by atom:                    

     Atom    1
     ---- ------
   1.  C  3.3566
   2.  C  2.9031
   3.  C  3.3192
   4.  C  3.0328
   5.  C  3.2850
   6.  C  3.2915
   7.  H  0.7895
   8.  H  0.7955
   9.  H  0.7982
  10.  H  0.7882
  11.  H  0.7909
  12.  H  0.7925
  13.  H  0.7932
  14.  H  0.7869
  15.  H  0.7890
  16.  C  3.2745
  17.  H  0.7904


 MO bond order:                                                                

     Atom    1       2       3       4       5       6       7       8       9
     ---- ------  ------  ------  ------  ------  ------  ------  ------  ------
   1.  C  0.0000  0.1675  0.0597 -0.3080  0.2079  0.3280 -0.6670  0.0340  0.0562
   2.  C  0.1675  0.0000 -0.0821  1.2608  0.2915 -1.4000 -0.0750  0.6601 -0.0621
   3.  C  0.0597 -0.0821  0.0000  1.1603 -1.6475  0.1980 -0.0750 -0.0311  0.7474
   4.  C -0.3080  1.2608  1.1603  0.0000 -0.1433 -0.3624 -0.0749 -0.0239  0.0382
   5.  C  0.2079  0.2915 -1.6475 -0.1433  0.0000 -0.0427 -0.0443 -0.0022 -0.0073
   6.  C  0.3280 -1.4000  0.1980 -0.3624 -0.0427  0.0000 -0.0126 -0.0522  0.0272
   7.  H -0.6670 -0.0750 -0.0750 -0.0749 -0.0443 -0.0126  0.0000 -0.0058 -0.0031
   8.  H  0.0340  0.6601 -0.0311 -0.0239 -0.0022 -0.0522 -0.0058  0.0000 -0.0046
   9.  H  0.0562 -0.0621  0.7474  0.0382 -0.0073  0.0272 -0.0031 -0.0046  0.0000
  10.  H -0.0070  0.0579  1.4046 -0.0545 -0.0161  0.0060  0.0023  0.0170  0.0160
  11.  H  0.0190 -0.0147 -0.0046  0.0653 -0.2332  0.0055  0.0043 -0.0050 -0.0534
  12.  H -0.0197 -0.0350 -0.0339  0.0557  0.3521  0.0370 -0.0413  0.0100  0.0205
  13.  H  0.0397 -0.0638 -0.0067  0.1143  0.0476 -0.4593 -0.0138 -0.0465 -0.0007
  14.  H -0.0597  0.0141  0.0091 -0.1804 -0.0685  0.0533 -0.0222  0.0335  0.0055
  15.  H  0.0074  0.0743 -0.0276  0.0188  0.0038  0.0566 -0.0229 -0.0106  0.0214
  16.  C -1.2764 -0.0864 -0.0783  0.3634 -0.1385 -0.2246  0.0339  0.1344  0.1256
  17.  H  0.0046 -0.0496  0.0317 -0.0200  0.0081  0.0068 -0.0137  0.0141 -0.0158

     Atom   10      11      12      13      14      15      16      17
     ---- ------  ------  ------  ------  ------  ------  ------  ------
   1.  C -0.0070  0.0190 -0.0197  0.0397 -0.0597  0.0074 -1.2764  0.0046
   2.  C  0.0579 -0.0147 -0.0350 -0.0638  0.0141  0.0743 -0.0864 -0.0496
   3.  C  1.4046 -0.0046 -0.0339 -0.0067  0.0091 -0.0276 -0.0783  0.0317
   4.  C -0.0545  0.0653  0.0557  0.1143 -0.1804  0.0188  0.3634 -0.0200
   5.  C -0.0161 -0.2332  0.3521  0.0476 -0.0685  0.0038 -0.1385  0.0081
   6.  C  0.0060  0.0055  0.0370 -0.4593  0.0533  0.0566 -0.2246  0.0068
   7.  H  0.0023  0.0043 -0.0413 -0.0138 -0.0222 -0.0229  0.0339 -0.0137
   8.  H  0.0170 -0.0050  0.0100 -0.0465  0.0335 -0.0106  0.1344  0.0141
   9.  H  0.0160 -0.0534  0.0205 -0.0007  0.0055  0.0214  0.1256 -0.0158
  10.  H  0.0000  0.0395 -0.0461 -0.0001  0.0140 -0.0090 -0.0474  0.0213
  11.  H  0.0395  0.0000 -0.0080 -0.0038  0.0161  0.0172 -0.0378 -0.0227
  12.  H -0.0461 -0.0080  0.0000  0.0054 -0.0060 -0.0127  0.0122  0.0109
  13.  H -0.0001 -0.0038  0.0054  0.0000 -0.0067 -0.0261 -0.0458  0.0189
  14.  H  0.0140  0.0161 -0.0060 -0.0067  0.0000  0.0203  0.0432 -0.0024
  15.  H -0.0090  0.0172 -0.0127 -0.0261  0.0203  0.0000  1.0540  0.0088
  16.  C -0.0474 -0.0378  0.0122 -0.0458  0.0432  1.0540  0.0000  0.3627
  17.  H  0.0213 -0.0227  0.0109  0.0189 -0.0024  0.0088  0.3627  0.0000


 MO atomic valencies:                                                          

     Atom    1
     ---- ------
   1.  C -1.4136
   2.  C  0.6577
   3.  C  1.6239
   4.  C  1.9092
   5.  C -1.4325
   6.  C -1.8354
   7.  H -1.0312
   8.  H  0.7212
   9.  H  0.9110
  10.  H  1.3984
  11.  H -0.2164
  12.  H  0.3012
  13.  H -0.4473
  14.  H -0.1367
  15.  H  1.1739
  16.  C  0.1939
  17.  H  0.3638


 NATURAL BOND ORBITAL ANALYSIS:

                       Occupancies       Lewis Structure    Low   High
           Occ.    -------------------  -----------------   occ   occ
  Cycle   Thresh.   Lewis   Non-Lewis     CR  BD  3C  LP    (L)   (NL)   Dev
 =============================================================================
   1(1)    1.90    51.56756   0.43244      7  19   0   0     0      0    0.04
 -----------------------------------------------------------------------------

 Structure accepted: No low occupancy Lewis orbitals

 WARNING:  1 low occupancy (<1.9990e) core orbital  found on  C    2
           1 low occupancy (<1.9990e) core orbital  found on  C    4

 --------------------------------------------------------
   Core                     13.99441 ( 99.960% of  14)
   Valence Lewis            37.57315 ( 98.877% of  38)
  ==================       ============================
   Total Lewis              51.56756 ( 99.168% of  52)
  -----------------------------------------------------
   Valence non-Lewis         0.36631 (  0.704% of  52)
   Rydberg non-Lewis         0.06613 (  0.127% of  52)
  ==================       ============================
   Total non-Lewis           0.43244 (  0.832% of  52)
 --------------------------------------------------------


       (Occupancy)   Bond orbital/ Coefficients/ Hybrids
 ---------------------------------------------------------------------------------
     1. (1.98165) BD ( 1) C   1 - C   5  
                ( 50.06%)   0.7076* C   1 s( 25.18%)p 2.97( 74.72%)d 0.00(  0.09%)
                                                  f 0.00(  0.01%)
                                            0.0000  0.5017  0.0037 -0.0043  0.0004
                                            0.7249  0.0031 -0.0060  0.1368 -0.0280
                                           -0.0047 -0.4493 -0.0152 -0.0009  0.0184
                                           -0.0029 -0.0137 -0.0070 -0.0004 -0.0043
                                            0.0147  0.0047 -0.0099  0.0012  0.0038
                                           -0.0007  0.0008 -0.0001  0.0004  0.0016
                                            0.0057
                ( 49.94%)   0.7067* C   5 s( 26.95%)p 2.71( 72.95%)d 0.00(  0.10%)
                                                  f 0.00(  0.01%)
                                            0.0002  0.5191  0.0005 -0.0069  0.0004
                                           -0.7632 -0.0033  0.0076 -0.1718 -0.0151
                                           -0.0058  0.3420 -0.0110 -0.0063  0.0050
                                            0.0023 -0.0225 -0.0003 -0.0003 -0.0043
                                            0.0193  0.0033 -0.0039 -0.0035 -0.0050
                                           -0.0031  0.0024  0.0026  0.0009 -0.0058
                                           -0.0006
     2. (1.97798) BD ( 1) C   1 - C   6  
                ( 49.95%)   0.7067* C   1 s( 25.46%)p 2.92( 74.44%)d 0.00(  0.09%)
                                                  f 0.00(  0.00%)
                                           -0.0001  0.5045  0.0040 -0.0034  0.0002
                                           -0.6236 -0.0213  0.0008  0.5243 -0.0215
                                           -0.0071 -0.2822 -0.0135 -0.0017 -0.0204
                                           -0.0057  0.0070  0.0022  0.0001 -0.0075
                                           -0.0110  0.0067 -0.0140  0.0000  0.0026
                                            0.0030  0.0001 -0.0009 -0.0012  0.0054
                                            0.0009
                ( 50.05%)   0.7075* C   6 s( 26.58%)p 2.76( 73.30%)d 0.00(  0.11%)
                                                  f 0.00(  0.01%)
                                           -0.0000  0.5155 -0.0040 -0.0048  0.0001
                                            0.5593 -0.0113 -0.0093 -0.6315 -0.0143
                                           -0.0004  0.1441 -0.0099 -0.0057 -0.0229
                                           -0.0064  0.0145 -0.0031 -0.0062 -0.0023
                                            0.0072 -0.0029 -0.0152 -0.0022 -0.0068
                                           -0.0037 -0.0002  0.0016 -0.0006 -0.0021
                                           -0.0044
     3. (1.98274) BD ( 1) C   1 - H   7  
                ( 60.74%)   0.7794* C   1 s( 25.02%)p 2.99( 74.87%)d 0.00(  0.10%)
                                                  f 0.00(  0.00%)
                                            0.0001 -0.5000  0.0139 -0.0037  0.0006
                                            0.2471 -0.0051  0.0031  0.8238 -0.0191
                                            0.0104  0.0922 -0.0036 -0.0002 -0.0144
                                           -0.0035  0.0009 -0.0018 -0.0004 -0.0028
                                            0.0224  0.0056  0.0152  0.0022 -0.0028
                                           -0.0014 -0.0033 -0.0022  0.0014 -0.0034
                                           -0.0028
                ( 39.26%)   0.6266* H   7 s( 99.93%)p 0.00(  0.07%)
                                           -0.9996 -0.0027 -0.0004 -0.0076 -0.0253
                                           -0.0027
     4. (1.96689) BD ( 1) C   1 - C  16  
                ( 49.66%)   0.7047* C   1 s( 24.17%)p 3.13( 75.73%)d 0.00(  0.09%)
                                                  f 0.00(  0.01%)
                                            0.0002  0.4916  0.0085  0.0026  0.0003
                                            0.1508 -0.0082 -0.0020  0.1581 -0.0321
                                           -0.0072  0.8415  0.0169 -0.0004  0.0070
                                           -0.0022  0.0099  0.0008  0.0194 -0.0014
                                           -0.0051  0.0030  0.0142  0.0108 -0.0010
                                            0.0022  0.0060 -0.0038  0.0024  0.0031
                                            0.0035
                ( 50.34%)   0.7095* C  16 s( 25.37%)p 2.94( 74.47%)d 0.01(  0.15%)
                                                  f 0.00(  0.01%)
                                            0.0000  0.5036  0.0066 -0.0028 -0.0000
                                           -0.2096 -0.0055 -0.0005 -0.4222 -0.0200
                                           -0.0074 -0.7224  0.0086  0.0099  0.0025
                                            0.0015  0.0090  0.0025  0.0083  0.0088
                                           -0.0019 -0.0001  0.0356 -0.0017 -0.0082
                                           -0.0029 -0.0012  0.0024 -0.0026 -0.0033
                                           -0.0026
     5. (1.98851) BD ( 1) C   2 - C   4  
                ( 49.32%)   0.7023* C   2 s( 37.69%)p 1.64( 61.98%)d 0.01(  0.31%)
                                                  f 0.00(  0.01%)
                                            0.0001  0.6140  0.0002 -0.0026 -0.0002
                                            0.4748  0.0264 -0.0093 -0.0534  0.0152
                                            0.0108  0.6246  0.0144  0.0021 -0.0251
                                            0.0003  0.0392  0.0060 -0.0250  0.0017
                                            0.0134  0.0062 -0.0069  0.0060 -0.0031
                                            0.0053 -0.0015  0.0050 -0.0045 -0.0007
                                           -0.0026
                ( 50.68%)   0.7119* C   4 s( 38.78%)p 1.57( 60.98%)d 0.01(  0.23%)
                                                  f 0.00(  0.00%)
                                            0.0000  0.6226  0.0117 -0.0019  0.0000
                                           -0.5667 -0.0183  0.0029  0.4802  0.0242
                                            0.0066 -0.2385 -0.0114  0.0075 -0.0004
                                           -0.0112  0.0375  0.0106 -0.0139 -0.0032
                                            0.0202  0.0039  0.0067 -0.0017  0.0018
                                            0.0005 -0.0015 -0.0017  0.0031  0.0005
                                            0.0041
     6. (1.93068) BD ( 2) C   2 - C   4  
                ( 50.09%)   0.7077* C   2 s(  0.16%)p99.99( 99.71%)d 0.70(  0.11%)
                                                  f 0.11(  0.02%)
                                           -0.0001 -0.0384 -0.0114  0.0015  0.0006
                                           -0.5956  0.0003 -0.0095  0.5887 -0.0287
                                            0.0008  0.5419 -0.0343  0.0057  0.0053
                                            0.0106  0.0026 -0.0024 -0.0118  0.0094
                                            0.0047 -0.0019  0.0266  0.0042  0.0034
                                            0.0061 -0.0065 -0.0006  0.0083 -0.0038
                                           -0.0029
                ( 49.91%)   0.7065* C   4 s(  0.11%)p99.99( 99.78%)d 1.02(  0.11%)
                                                  f 0.10(  0.01%)
                                            0.0001  0.0278  0.0138  0.0097 -0.0008
                                            0.1320  0.0211 -0.0007  0.5344 -0.0617
                                            0.0042  0.8304 -0.0299  0.0049 -0.0108
                                           -0.0045 -0.0016 -0.0074 -0.0224  0.0078
                                            0.0052 -0.0049 -0.0125 -0.0106 -0.0005
                                            0.0001 -0.0055  0.0072 -0.0013 -0.0012
                                            0.0047
     7. (1.98286) BD ( 1) C   2 - C   6  
                ( 49.27%)   0.7019* C   2 s( 31.98%)p 2.12( 67.82%)d 0.01(  0.19%)
                                                  f 0.00(  0.01%)
                                           -0.0002  0.5655  0.0036 -0.0012  0.0001
                                           -0.6384 -0.0173 -0.0023 -0.5070 -0.0011
                                            0.0087 -0.1119 -0.0274  0.0021  0.0203
                                            0.0087  0.0101 -0.0015  0.0053  0.0053
                                           -0.0318  0.0043 -0.0160 -0.0020  0.0034
                                            0.0025  0.0051 -0.0025 -0.0047  0.0035
                                           -0.0015
                ( 50.73%)   0.7123* C   6 s( 25.93%)p 2.85( 73.92%)d 0.01(  0.14%)
                                                  f 0.00(  0.01%)
                                            0.0001  0.5091  0.0081 -0.0064  0.0006
                                            0.3193 -0.0154 -0.0081  0.7563  0.0200
                                           -0.0045  0.2539 -0.0062 -0.0024  0.0228
                                            0.0034  0.0151 -0.0035  0.0127  0.0024
                                           -0.0086 -0.0072 -0.0186  0.0017 -0.0050
                                           -0.0040 -0.0011  0.0019  0.0021 -0.0055
                                           -0.0000
     8. (1.98042) BD ( 1) C   2 - H   8  
                ( 59.79%)   0.7733* C   2 s( 30.04%)p 2.32( 69.80%)d 0.00(  0.14%)
                                                  f 0.00(  0.02%)
                                           -0.0003  0.5481 -0.0022  0.0033  0.0002
                                            0.0843 -0.0049  0.0023  0.6251  0.0007
                                           -0.0035 -0.5478  0.0081 -0.0011  0.0148
                                           -0.0032 -0.0216 -0.0009 -0.0199 -0.0089
                                           -0.0005 -0.0083  0.0127 -0.0008  0.0033
                                           -0.0042  0.0044  0.0105  0.0012 -0.0002
                                           -0.0042
                ( 40.21%)   0.6341* H   8 s( 99.94%)p 0.00(  0.06%)
                                            0.9997  0.0026  0.0001 -0.0072 -0.0167
                                            0.0160
     9. (1.97945) BD ( 1) C   3 - C   4  
                ( 49.81%)   0.7058* C   3 s( 26.02%)p 2.83( 73.75%)d 0.01(  0.21%)
                                                  f 0.00(  0.01%)
                                            0.0002  0.5100 -0.0027 -0.0092  0.0005
                                           -0.6291  0.0119  0.0116  0.2968  0.0161
                                            0.0016  0.5030  0.0114 -0.0038 -0.0063
                                           -0.0068 -0.0323 -0.0032  0.0103  0.0005
                                            0.0275 -0.0025 -0.0098  0.0047 -0.0026
                                            0.0012  0.0004  0.0088 -0.0039 -0.0036
                                            0.0003
                ( 50.19%)   0.7085* C   4 s( 33.87%)p 1.95( 65.92%)d 0.01(  0.21%)
                                                  f 0.00(  0.00%)
                                           -0.0001  0.5819 -0.0013 -0.0009  0.0002
                                            0.7842  0.0164 -0.0022  0.0775  0.0055
                                            0.0087 -0.1942 -0.0051  0.0058 -0.0223
                                            0.0001 -0.0350 -0.0097  0.0105  0.0032
                                            0.0013  0.0097  0.0079 -0.0019  0.0016
                                           -0.0032  0.0000 -0.0013  0.0023  0.0039
                                           -0.0012
    10. (1.96250) BD ( 1) C   3 - C   5  
                ( 50.16%)   0.7083* C   3 s( 25.35%)p 2.94( 74.52%)d 0.00(  0.12%)
                                                  f 0.00(  0.01%)
                                           -0.0005  0.5034  0.0041 -0.0048  0.0003
                                           -0.2680  0.0159  0.0078 -0.6949 -0.0054
                                            0.0048 -0.4358 -0.0146  0.0005  0.0248
                                           -0.0001  0.0029  0.0044  0.0197  0.0025
                                           -0.0028 -0.0063 -0.0111  0.0012 -0.0005
                                            0.0024  0.0030  0.0046 -0.0054  0.0013
                                           -0.0035
                ( 49.84%)   0.7060* C   5 s( 25.92%)p 2.86( 74.00%)d 0.00(  0.08%)
                                                  f 0.00(  0.01%)
                                            0.0003  0.5090  0.0102 -0.0050  0.0002
                                            0.3684  0.0187  0.0021  0.6732  0.0033
                                           -0.0049  0.3880 -0.0097 -0.0056  0.0103
                                            0.0042  0.0024  0.0066  0.0220 -0.0010
                                           -0.0102 -0.0024 -0.0013 -0.0021 -0.0048
                                           -0.0016  0.0043 -0.0009 -0.0002 -0.0033
                                           -0.0025
    11. (1.98580) BD ( 1) C   3 - H   9  
                ( 60.80%)   0.7797* C   3 s( 24.62%)p 3.06( 75.24%)d 0.01(  0.14%)
                                                  f 0.00(  0.01%)
                                            0.0001 -0.4962  0.0006 -0.0055  0.0002
                                           -0.2439 -0.0060 -0.0015 -0.6157  0.0042
                                           -0.0047  0.5600 -0.0079  0.0053 -0.0016
                                           -0.0048  0.0001  0.0042  0.0324  0.0040
                                            0.0151  0.0020 -0.0073  0.0002 -0.0014
                                           -0.0024 -0.0023 -0.0043  0.0051  0.0009
                                           -0.0010
                ( 39.20%)   0.6261* H   9 s( 99.95%)p 0.00(  0.05%)
                                           -0.9997 -0.0016 -0.0002  0.0066  0.0174
                                           -0.0133
    12. (1.98902) BD ( 1) C   3 - H  10  
                ( 60.44%)   0.7774* C   3 s( 23.94%)p 3.17( 75.90%)d 0.01(  0.16%)
                                                  f 0.00(  0.01%)
                                           -0.0002  0.4892 -0.0014  0.0063 -0.0004
                                            0.6848 -0.0024  0.0048 -0.2192  0.0097
                                           -0.0038  0.4917 -0.0054  0.0037 -0.0116
                                           -0.0011  0.0300  0.0042 -0.0209  0.0021
                                            0.0056  0.0055  0.0084 -0.0021 -0.0011
                                           -0.0009 -0.0006  0.0052 -0.0036  0.0027
                                           -0.0020
                ( 39.56%)   0.6290* H  10 s( 99.95%)p 0.00(  0.05%)
                                            0.9998  0.0028  0.0001 -0.0165  0.0044
                                           -0.0138
    13. (1.96654) BD ( 1) C   4 - C  16  
                ( 48.14%)   0.6938* C   4 s( 27.22%)p 2.67( 72.54%)d 0.01(  0.24%)
                                                  f 0.00(  0.00%)
                                           -0.0001  0.5215 -0.0150  0.0012  0.0002
                                           -0.2043 -0.0009  0.0003 -0.6871  0.0053
                                            0.0075  0.4589  0.0299  0.0059  0.0207
                                            0.0068  0.0016 -0.0040  0.0021 -0.0120
                                           -0.0230 -0.0086 -0.0335  0.0012 -0.0002
                                            0.0012  0.0010 -0.0048  0.0001 -0.0005
                                            0.0009
                ( 51.86%)   0.7202* C  16 s( 25.43%)p 2.92( 74.38%)d 0.01(  0.18%)
                                                  f 0.00(  0.01%)
                                            0.0002  0.5042  0.0070 -0.0085  0.0006
                                            0.2556  0.0051 -0.0027  0.8008  0.0094
                                           -0.0065 -0.1903  0.0256  0.0106  0.0175
                                            0.0004 -0.0059 -0.0006 -0.0283  0.0037
                                           -0.0234 -0.0006  0.0040 -0.0097 -0.0010
                                           -0.0015  0.0009  0.0068 -0.0054 -0.0025
                                           -0.0019
    14. (1.98748) BD ( 1) C   5 - H  11  
                ( 60.26%)   0.7763* C   5 s( 23.77%)p 3.20( 76.10%)d 0.01(  0.12%)
                                                  f 0.00(  0.00%)
                                            0.0001 -0.4875  0.0042 -0.0053  0.0002
                                            0.0886 -0.0027 -0.0007 -0.1709  0.0042
                                           -0.0001  0.8508 -0.0022  0.0062  0.0087
                                           -0.0014 -0.0117  0.0021  0.0152 -0.0000
                                            0.0015  0.0006 -0.0268 -0.0063  0.0054
                                            0.0009 -0.0035 -0.0007 -0.0005  0.0022
                                            0.0008
                ( 39.74%)   0.6304* H  11 s( 99.94%)p 0.00(  0.06%)
                                           -0.9997 -0.0015 -0.0002 -0.0020  0.0018
                                           -0.0235
    15. (1.98230) BD ( 1) C   5 - H  12  
                ( 60.38%)   0.7771* C   5 s( 23.31%)p 3.28( 76.54%)d 0.01(  0.14%)
                                                  f 0.00(  0.00%)
                                           -0.0002  0.4827 -0.0039  0.0059 -0.0003
                                            0.5217 -0.0025  0.0040 -0.6974  0.0033
                                           -0.0034  0.0826 -0.0050  0.0005 -0.0301
                                           -0.0029  0.0081 -0.0013 -0.0143  0.0038
                                           -0.0108 -0.0007 -0.0103 -0.0033 -0.0029
                                           -0.0023  0.0025 -0.0011  0.0003 -0.0042
                                           -0.0016
                ( 39.62%)   0.6294* H  12 s( 99.95%)p 0.00(  0.05%)
                                            0.9997  0.0012  0.0001 -0.0133  0.0186
                                           -0.0008
    16. (1.97872) BD ( 1) C   6 - H  13  
                ( 60.54%)   0.7781* C   6 s( 23.91%)p 3.18( 75.94%)d 0.01(  0.15%)
                                                  f 0.00(  0.00%)
                                            0.0003 -0.4889  0.0016 -0.0052  0.0002
                                            0.1890  0.0047  0.0001 -0.0370  0.0023
                                            0.0007  0.8498 -0.0094  0.0071 -0.0004
                                            0.0006  0.0012 -0.0064  0.0068  0.0003
                                           -0.0026 -0.0003 -0.0370 -0.0039  0.0042
                                            0.0040 -0.0011  0.0000  0.0002  0.0026
                                            0.0018
                ( 39.46%)   0.6282* H  13 s( 99.95%)p 0.00(  0.05%)
                                           -0.9998 -0.0014 -0.0002 -0.0062  0.0007
                                           -0.0211
    17. (1.98103) BD ( 1) C   6 - H  14  
                ( 60.93%)   0.7806* C   6 s( 23.51%)p 3.25( 76.34%)d 0.01(  0.15%)
                                                  f 0.00(  0.00%)
                                            0.0000 -0.4849  0.0012 -0.0054  0.0003
                                            0.7394 -0.0016  0.0048  0.1600 -0.0035
                                           -0.0014 -0.4370  0.0075 -0.0042 -0.0050
                                           -0.0020  0.0276  0.0035  0.0105 -0.0015
                                           -0.0200 -0.0038 -0.0113  0.0046  0.0041
                                            0.0002 -0.0004 -0.0026 -0.0022  0.0030
                                            0.0032
                ( 39.07%)   0.6251* H  14 s( 99.95%)p 0.00(  0.05%)
                                           -0.9997 -0.0032 -0.0001 -0.0193 -0.0044
                                            0.0104
    18. (1.98460) BD ( 1) H  15 - C  16  
                ( 39.62%)   0.6294* H  15 s( 99.95%)p 0.00(  0.05%)
                                            0.9997  0.0015  0.0002 -0.0171  0.0107
                                           -0.0114
                ( 60.38%)   0.7771* C  16 s( 24.45%)p 3.08( 75.40%)d 0.01(  0.14%)
                                                  f 0.00(  0.01%)
                                           -0.0001  0.4944 -0.0064  0.0043 -0.0002
                                            0.6442 -0.0113  0.0031 -0.4202  0.0007
                                           -0.0040  0.4027  0.0065  0.0028 -0.0236
                                           -0.0025  0.0107  0.0069 -0.0058 -0.0041
                                            0.0204 -0.0013 -0.0141  0.0012 -0.0023
                                           -0.0009 -0.0032  0.0033 -0.0045 -0.0021
                                           -0.0022
    19. (1.98400) BD ( 1) C  16 - H  17  
                ( 60.72%)   0.7792* C  16 s( 24.63%)p 3.05( 75.23%)d 0.01(  0.14%)
                                                  f 0.00(  0.01%)
                                            0.0001 -0.4962  0.0066 -0.0048  0.0002
                                            0.6888 -0.0106  0.0046 -0.0333  0.0041
                                            0.0013 -0.5258 -0.0042 -0.0048  0.0115
                                           -0.0022  0.0204  0.0074 -0.0029 -0.0007
                                           -0.0265 -0.0002  0.0074 -0.0029  0.0019
                                            0.0035  0.0024 -0.0049  0.0022  0.0022
                                            0.0018
                ( 39.28%)   0.6267* H  17 s( 99.95%)p 0.00(  0.05%)
                                           -0.9997 -0.0017 -0.0001 -0.0178  0.0011
                                            0.0142
    20. (1.99946) CR ( 1) C   1           s(100.00%)p 0.00(  0.00%)
                                            1.0000 -0.0000 -0.0000 -0.0000 -0.0000
                                           -0.0001  0.0000  0.0000 -0.0001  0.0000
                                           -0.0000 -0.0001 -0.0000  0.0000 -0.0000
                                            0.0000 -0.0000  0.0000 -0.0000  0.0000
                                           -0.0000 -0.0000 -0.0000 -0.0000  0.0000
                                           -0.0000 -0.0000  0.0000 -0.0000  0.0000
                                           -0.0000
    21. (1.99875) CR ( 1) C   2           s(100.00%)p 0.00(  0.00%)
                                            1.0000  0.0002 -0.0000  0.0000  0.0000
                                           -0.0002 -0.0000 -0.0000  0.0002 -0.0000
                                           -0.0000 -0.0002 -0.0000  0.0000  0.0000
                                            0.0000 -0.0000 -0.0000 -0.0000 -0.0000
                                           -0.0000 -0.0000  0.0000 -0.0000  0.0000
                                           -0.0000  0.0000  0.0000  0.0000  0.0000
                                           -0.0000
    22. (1.99932) CR ( 1) C   3           s(100.00%)p 0.00(  0.00%)
                                            1.0000  0.0003  0.0000  0.0000 -0.0000
                                            0.0002  0.0000  0.0000 -0.0004 -0.0000
                                            0.0000 -0.0003 -0.0000  0.0000  0.0000
                                            0.0000  0.0000  0.0000  0.0000  0.0000
                                           -0.0000 -0.0000 -0.0000 -0.0000  0.0000
                                            0.0000  0.0000  0.0000 -0.0000  0.0000
                                           -0.0000
    23. (1.99866) CR ( 1) C   4           s(100.00%)p 0.00(  0.00%)
                                            1.0000  0.0001 -0.0000 -0.0000  0.0000
                                            0.0000 -0.0000 -0.0000 -0.0001  0.0000
                                            0.0000 -0.0001  0.0000  0.0000  0.0000
                                            0.0000 -0.0000 -0.0000  0.0000 -0.0000
                                           -0.0000  0.0000 -0.0000  0.0000  0.0000
                                           -0.0000  0.0000 -0.0000  0.0000  0.0000
                                           -0.0000
    24. (1.99943) CR ( 1) C   5           s(100.00%)p 0.00(  0.00%)
                                            1.0000 -0.0001 -0.0000  0.0000 -0.0000
                                            0.0002 -0.0000 -0.0000 -0.0003  0.0000
                                            0.0000 -0.0003  0.0000  0.0000 -0.0000
                                           -0.0000  0.0000 -0.0000 -0.0000  0.0000
                                           -0.0000 -0.0000  0.0000  0.0000  0.0000
                                            0.0000 -0.0000 -0.0000 -0.0000  0.0000
                                            0.0000
    25. (1.99941) CR ( 1) C   6           s(100.00%)p 0.00(  0.00%)
                                            1.0000  0.0001 -0.0000  0.0000 -0.0000
                                           -0.0001 -0.0000  0.0000 -0.0001 -0.0000
                                            0.0000 -0.0002  0.0000 -0.0000 -0.0000
                                           -0.0000 -0.0000  0.0000 -0.0000 -0.0000
                                            0.0000  0.0000  0.0000  0.0000 -0.0000
                                           -0.0000  0.0000 -0.0000 -0.0000 -0.0000
                                           -0.0000
    26. (1.99937) CR ( 1) C  16           s(100.00%)p 0.00(  0.00%)
                                            1.0000 -0.0000 -0.0000  0.0000 -0.0000
                                           -0.0001 -0.0000  0.0000 -0.0002 -0.0000
                                            0.0000  0.0001 -0.0000 -0.0000 -0.0000
                                           -0.0000 -0.0000 -0.0000  0.0000 -0.0000
                                            0.0000  0.0000 -0.0000  0.0000 -0.0000
                                           -0.0000 -0.0000 -0.0000  0.0000  0.0000
                                            0.0000
    27. (0.00174) RY*( 1) C   1           s(  2.94%)p23.26( 68.42%)d 9.52( 28.01%)
                                                  f 0.21(  0.63%)
                                           -0.0000 -0.0170  0.1321  0.1075  0.0106
                                           -0.0095 -0.2962  0.1173 -0.0392 -0.6815
                                            0.3289 -0.0086  0.0558  0.0734 -0.0868
                                           -0.2375  0.0048 -0.0732 -0.1795  0.0867
                                            0.0932  0.3867  0.0958  0.0601  0.0298
                                            0.0088  0.0445  0.0451 -0.0010  0.0159
                                            0.0322
    28. (0.00128) RY*( 2) C   1           s(  1.02%)p50.44( 51.27%)d46.32( 47.09%)
                                                  f 0.62(  0.63%)
                                            0.0000  0.0044  0.0515  0.0866 -0.0011
                                           -0.0024 -0.6351 -0.0381 -0.0013  0.2933
                                            0.0642  0.0030 -0.1319  0.0190  0.2005
                                           -0.1618  0.0088 -0.4318 -0.0153  0.0257
                                            0.2843 -0.3088  0.0776  0.1865  0.0027
                                           -0.0164 -0.0053 -0.0040  0.0138 -0.0191
                                            0.0736
    29. (0.00106) RY*( 3) C   1           s(  1.56%)p39.22( 61.06%)d23.67( 36.85%)
                                                  f 0.34(  0.53%)
                                           -0.0000 -0.0057  0.0293  0.1198  0.0180
                                           -0.0024  0.1137  0.0542 -0.0184 -0.1468
                                            0.1078  0.0071 -0.7486 -0.0292 -0.1374
                                            0.0842  0.0905  0.1133  0.1687 -0.4214
                                            0.0324 -0.0947  0.1825  0.2686 -0.0157
                                            0.0201  0.0295 -0.0363  0.0056  0.0450
                                            0.0207
    30. (0.00070) RY*( 4) C   1           s( 15.30%)p 2.22( 33.94%)d 3.16( 48.27%)
                                                  f 0.16(  2.49%)
                                            0.0000  0.0257  0.3268  0.2116 -0.0265
                                           -0.0087  0.2842 -0.0553 -0.0032  0.1628
                                            0.3252 -0.0081  0.3499 -0.0274 -0.2567
                                            0.2117  0.0634 -0.0121 -0.1587 -0.1869
                                            0.4911 -0.1133  0.2312  0.0127  0.0396
                                            0.0133 -0.0501 -0.0556 -0.0144  0.0433
                                            0.1245
    31. (0.00052) RY*( 5) C   1           s(  0.71%)p47.97( 34.18%)d84.35( 60.10%)
                                                  f 7.03(  5.01%)
                                           -0.0000 -0.0023  0.0719  0.0442  0.0019
                                            0.0138 -0.5267  0.1011 -0.0053  0.1249
                                           -0.0314 -0.0047  0.1927  0.0138 -0.1306
                                            0.1638 -0.3083  0.6112  0.0952 -0.2498
                                           -0.0306  0.0612 -0.0498  0.0989 -0.0190
                                            0.0092  0.0108 -0.1613 -0.1170  0.0760
                                           -0.0638
    32. (0.00036) RY*( 6) C   1           s(  1.16%)p 6.99(  8.12%)d73.29( 85.17%)
                                                  f 4.78(  5.55%)
                                           -0.0000 -0.0059  0.0201  0.1049  0.0133
                                           -0.0007  0.1194  0.0534  0.0003 -0.1417
                                           -0.0839  0.0112 -0.0210  0.1908 -0.1337
                                            0.1406 -0.1168  0.0186 -0.2223  0.2510
                                            0.0852 -0.2134 -0.5669  0.5598 -0.0799
                                           -0.0464 -0.1882 -0.0291  0.0613  0.0487
                                            0.0677
    33. (0.00027) RY*( 7) C   1           s(  1.83%)p15.96( 29.12%)d34.73( 63.39%)
                                                  f 3.10(  5.66%)
                                           -0.0000 -0.0181  0.1197 -0.0598  0.0040
                                            0.0010 -0.1434 -0.3782 -0.0036 -0.2010
                                            0.0190 -0.0202  0.2886  0.0560  0.1354
                                            0.4326  0.3151 -0.1972  0.2706 -0.2721
                                           -0.2822  0.0238 -0.0615  0.2429 -0.0440
                                            0.0582  0.0700  0.1227  0.1753 -0.0229
                                            0.0082
    34. (0.00025) RY*( 8) C   1           s(  1.85%)p15.59( 28.77%)d36.59( 67.52%)
                                                  f 1.01(  1.87%)
                                           -0.0000  0.0084  0.1295  0.0378 -0.0134
                                            0.0141 -0.2373 -0.2210 -0.0035  0.1544
                                            0.0550  0.0113 -0.3416 -0.1965 -0.3000
                                            0.4678  0.1380  0.0368 -0.1687  0.4605
                                           -0.0383  0.2348 -0.0124 -0.2206 -0.0031
                                            0.0432 -0.0804  0.0580  0.0787 -0.0203
                                            0.0190
    35. (0.00017) RY*( 9) C   1           s(  6.54%)p 2.70( 17.66%)d10.46( 68.42%)
                                                  f 1.13(  7.38%)
                                            0.0000 -0.0086  0.1866  0.1734 -0.0216
                                           -0.0212  0.0606 -0.3791  0.0041 -0.0916
                                           -0.0630  0.0025 -0.1278  0.0066  0.6127
                                           -0.0668  0.1149  0.4243 -0.0429  0.0798
                                            0.2860  0.0549 -0.1152 -0.0700  0.0413
                                           -0.1010  0.0199  0.0065 -0.0625 -0.1633
                                            0.1756
    36. (0.00014) RY*(10) C   1           s( 69.02%)p 0.08(  5.31%)d 0.31( 21.68%)
                                                  f 0.06(  3.98%)
                                           -0.0000 -0.0018  0.8160 -0.1265 -0.0919
                                           -0.0004  0.0522  0.2115 -0.0053 -0.0250
                                            0.0274 -0.0058 -0.0640  0.0119  0.0771
                                           -0.0767 -0.0911  0.0033  0.1012  0.1689
                                           -0.2901 -0.2666  0.0138 -0.0497  0.0032
                                            0.0028  0.0693  0.0303 -0.0307 -0.0428
                                           -0.1769
    37. (0.00009) RY*(11) C   1           s(  2.62%)p12.00( 31.44%)d21.05( 55.16%)
                                                  f 4.11( 10.78%)
    38. (0.00006) RY*(12) C   1           s( 35.29%)p 1.12( 39.41%)d 0.66( 23.46%)
                                                  f 0.05(  1.83%)
    39. (0.00003) RY*(13) C   1           s(  0.26%)p89.75( 23.24%)d99.99( 62.92%)
                                                  f52.46( 13.58%)
    40. (0.00003) RY*(14) C   1           s(  2.74%)p 5.91( 16.21%)d27.00( 74.01%)
                                                  f 2.57(  7.04%)
    41. (0.00002) RY*(15) C   1           s(  4.05%)p 7.27( 29.45%)d 8.78( 35.57%)
                                                  f 7.64( 30.93%)
    42. (0.00001) RY*(16) C   1           s( 44.40%)p 0.58( 25.79%)d 0.62( 27.50%)
                                                  f 0.05(  2.31%)
    43. (0.00000) RY*(17) C   1           s(  0.72%)p52.92( 38.21%)d76.97( 55.59%)
                                                  f 7.59(  5.48%)
    44. (0.00000) RY*(18) C   1           s( 99.41%)p 0.00(  0.25%)d 0.00(  0.30%)
                                                  f 0.00(  0.04%)
    45. (0.00000) RY*(19) C   1           s(  5.36%)p 6.94( 37.24%)d10.06( 53.96%)
                                                  f 0.64(  3.44%)
    46. (0.00000) RY*(20) C   1           s(  0.79%)p 6.92(  5.47%)d11.27(  8.91%)
                                                  f99.99( 84.83%)
    47. (0.00000) RY*(21) C   1           s(  0.11%)p 8.33(  0.89%)d25.89(  2.76%)
                                                  f99.99( 96.24%)
    48. (0.00000) RY*(22) C   1           s(  1.47%)p 3.49(  5.12%)d 9.25( 13.56%)
                                                  f54.48( 79.86%)
    49. (0.00000) RY*(23) C   1           s(  0.35%)p 3.34(  1.18%)d41.59( 14.73%)
                                                  f99.99( 83.74%)
    50. (0.00000) RY*(24) C   1           s(  0.16%)p14.54(  2.36%)d40.40(  6.56%)
                                                  f99.99( 90.92%)
    51. (0.00000) RY*(25) C   1           s(  0.19%)p24.91(  4.78%)d58.40( 11.21%)
                                                  f99.99( 83.81%)
    52. (0.00000) RY*(26) C   1           s(  0.32%)p 4.19(  1.32%)d85.21( 26.94%)
                                                  f99.99( 71.42%)
    53. (0.00376) RY*( 1) C   2           s(  0.89%)p99.13( 88.08%)d12.00( 10.66%)
                                                  f 0.41(  0.36%)
                                           -0.0000 -0.0031  0.0910  0.0243  0.0028
                                            0.0320  0.3517 -0.0669 -0.0085 -0.1195
                                            0.0306 -0.0276 -0.8568 -0.0393 -0.0931
                                            0.0417  0.0569 -0.0040 -0.1093  0.2459
                                            0.0548  0.0403  0.0957 -0.0825  0.0087
                                            0.0070 -0.0030 -0.0049  0.0176 -0.0541
                                           -0.0152
    54. (0.00202) RY*( 2) C   2           s(  4.11%)p19.09( 78.54%)d 4.15( 17.08%)
                                                  f 0.06(  0.26%)
                                            0.0000 -0.0076  0.2022 -0.0106  0.0105
                                           -0.0286  0.6056  0.1763  0.0163  0.5797
                                           -0.0305  0.0024  0.1684  0.1454  0.1026
                                            0.0141 -0.1286  0.1403  0.0418  0.1115
                                           -0.1799  0.2669 -0.0751 -0.0207  0.0224
                                            0.0271  0.0148 -0.0261 -0.0157 -0.0093
                                            0.0115
    55. (0.00132) RY*( 3) C   2           s( 36.34%)p 1.51( 54.75%)d 0.22(  8.11%)
                                                  f 0.02(  0.80%)
                                            0.0000  0.0054  0.6012  0.0432 -0.0023
                                           -0.0058  0.3331  0.1052 -0.0035 -0.5995
                                           -0.0590  0.0005  0.2230  0.1134 -0.0410
                                           -0.0574 -0.0396 -0.1108 -0.0101 -0.0601
                                           -0.0807 -0.1817 -0.1263  0.0553 -0.0150
                                           -0.0378 -0.0088 -0.0142  0.0623 -0.0383
                                            0.0270
    56. (0.00052) RY*( 4) C   2           s( 10.33%)p 2.74( 28.30%)d 5.62( 58.08%)
                                                  f 0.32(  3.28%)
                                           -0.0000  0.0014  0.3108  0.0732  0.0368
                                            0.0338 -0.4457  0.0720  0.0031 -0.0243
                                           -0.1749  0.0326 -0.1730 -0.1259  0.2046
                                           -0.1248 -0.3548  0.2553 -0.1627  0.1074
                                           -0.4848  0.2269  0.0590  0.0656  0.0026
                                           -0.0634  0.0530 -0.1096 -0.0339 -0.0247
                                            0.1105
    57. (0.00039) RY*( 5) C   2           s(  2.28%)p 2.20(  5.03%)d38.79( 88.62%)
                                                  f 1.78(  4.06%)
                                           -0.0000  0.0130  0.0072  0.1498  0.0133
                                            0.0225  0.0373 -0.0527  0.0110 -0.0651
                                            0.0429  0.0221 -0.1863 -0.0655  0.2195
                                           -0.0486 -0.1050 -0.2310  0.6014 -0.4929
                                           -0.1341  0.2404 -0.0062 -0.3015  0.1489
                                           -0.0489 -0.0116  0.0350  0.0366  0.1137
                                           -0.0202
    58. (0.00029) RY*( 6) C   2           s(  0.82%)p11.11(  9.09%)d95.72( 78.28%)
                                                  f14.44( 11.81%)
                                           -0.0000  0.0146  0.0198  0.0841  0.0224
                                            0.0036 -0.0674  0.0861 -0.0093  0.0971
                                            0.0129  0.0225 -0.1618  0.2063  0.1496
                                           -0.0881 -0.5367  0.0920  0.1777  0.0619
                                            0.4460 -0.2574 -0.2599  0.2968  0.0470
                                           -0.2417  0.0192  0.0271  0.1091  0.1486
                                           -0.1497
    59. (0.00022) RY*( 7) C   2           s( 41.15%)p 0.62( 25.69%)d 0.77( 31.71%)
                                                  f 0.04(  1.45%)
                                           -0.0000 -0.0084 -0.3099  0.5614  0.0126
                                            0.0085  0.2400 -0.0807 -0.0098 -0.1585
                                            0.3735  0.0022  0.0946 -0.1381  0.3940
                                           -0.1586 -0.0023  0.1714 -0.1141  0.0899
                                           -0.1847 -0.1966  0.0625  0.0974  0.0140
                                            0.0689  0.0827  0.0347 -0.0345 -0.0004
                                            0.0184
    60. (0.00017) RY*( 8) C   2           s(  8.61%)p 0.93(  8.00%)d 8.38( 72.17%)
                                                  f 1.30( 11.22%)
                                           -0.0000  0.0083  0.0810  0.2820  0.0003
                                           -0.0034 -0.0681  0.0591 -0.0228  0.1064
                                            0.1585  0.0096  0.0681  0.1736 -0.1687
                                            0.2511 -0.4134 -0.1012 -0.2034 -0.0904
                                            0.1412 -0.1727  0.3369 -0.4859 -0.0309
                                            0.0263 -0.1466 -0.0942  0.0033 -0.2291
                                            0.1665
    61. (0.00010) RY*( 9) C   2           s( 19.33%)p 0.97( 18.83%)d 2.83( 54.66%)
                                                  f 0.37(  7.18%)
                                            0.0000  0.0036  0.1995  0.3844 -0.0754
                                           -0.0265  0.0404 -0.0407 -0.0174  0.0680
                                           -0.3269 -0.0086  0.0867 -0.2549 -0.1003
                                           -0.3041  0.1353  0.1367 -0.1175 -0.1606
                                            0.4212  0.2400  0.3605  0.0500  0.0028
                                           -0.0838  0.0162 -0.0286 -0.0045  0.0865
                                           -0.2371
    62. (0.00006) RY*(10) C   2           s( 24.68%)p 1.59( 39.15%)d 0.80( 19.80%)
                                                  f 0.66( 16.36%)
    63. (0.00006) RY*(11) C   2           s( 16.66%)p 0.47(  7.89%)d 3.95( 65.85%)
                                                  f 0.58(  9.61%)
    64. (0.00004) RY*(12) C   2           s(  4.87%)p 5.73( 27.90%)d10.79( 52.52%)
                                                  f 3.02( 14.71%)
    65. (0.00001) RY*(13) C   2           s(  9.27%)p 1.06(  9.81%)d 8.71( 80.71%)
                                                  f 0.02(  0.22%)
    66. (0.00000) RY*(14) C   2           s( 95.90%)p 0.02(  1.53%)d 0.02(  1.81%)
                                                  f 0.01(  0.76%)
    67. (0.00001) RY*(15) C   2           s(  1.12%)p 3.55(  3.97%)d84.89( 94.86%)
                                                  f 0.05(  0.05%)
    68. (0.00001) RY*(16) C   2           s( 10.51%)p 5.86( 61.59%)d 2.61( 27.47%)
                                                  f 0.04(  0.43%)
    69. (0.00001) RY*(17) C   2           s(  6.53%)p 2.66( 17.41%)d11.46( 74.90%)
                                                  f 0.18(  1.16%)
    70. (0.00000) RY*(18) C   2           s(  0.16%)p33.96(  5.35%)d99.99( 93.93%)
                                                  f 3.53(  0.56%)
    71. (0.00001) RY*(19) C   2           s(  2.40%)p33.72( 80.88%)d 5.56( 13.33%)
                                                  f 1.42(  3.40%)
    72. (0.00000) RY*(20) C   2           s(  0.11%)p16.15(  1.75%)d31.20(  3.39%)
                                                  f99.99( 94.75%)
    73. (0.00001) RY*(21) C   2           s(  1.23%)p11.19( 13.76%)d11.59( 14.26%)
                                                  f57.49( 70.74%)
    74. (0.00000) RY*(22) C   2           s(  0.22%)p 2.22(  0.49%)d14.39(  3.21%)
                                                  f99.99( 96.07%)
    75. (0.00000) RY*(23) C   2           s(  0.83%)p 2.88(  2.40%)d 3.94(  3.28%)
                                                  f99.99( 93.49%)
    76. (0.00001) RY*(24) C   2           s(  0.92%)p 6.24(  5.73%)d 8.13(  7.46%)
                                                  f93.59( 85.89%)
    77. (0.00000) RY*(25) C   2           s(  0.69%)p 1.36(  0.94%)d16.84( 11.65%)
                                                  f99.99( 86.72%)
    78. (0.00000) RY*(26) C   2           s(  0.16%)p23.92(  3.82%)d71.67( 11.44%)
                                                  f99.99( 84.59%)
    79. (0.00281) RY*( 1) C   3           s(  3.69%)p19.70( 72.71%)d 6.07( 22.40%)
                                                  f 0.32(  1.19%)
                                            0.0000  0.0052  0.1913  0.0151 -0.0070
                                           -0.0163 -0.0782 -0.0470 -0.0112 -0.3751
                                            0.0653  0.0098  0.7570  0.0167  0.0532
                                            0.1143  0.3334 -0.2047 -0.1358 -0.1184
                                           -0.0923  0.0533 -0.1034  0.0230  0.0547
                                            0.0464 -0.0379 -0.0497  0.0274  0.0459
                                            0.0061
    80. (0.00261) RY*( 2) C   3           s(  8.82%)p 6.05( 53.40%)d 4.07( 35.95%)
                                                  f 0.21(  1.83%)
                                           -0.0000  0.0059  0.2938  0.0434 -0.0020
                                           -0.0332 -0.5187 -0.0103  0.0066  0.4780
                                           -0.0241 -0.0048 -0.1577  0.0986  0.0389
                                           -0.0886  0.4541  0.0496 -0.1636  0.0308
                                           -0.1436  0.2835 -0.0816 -0.0778  0.0990
                                            0.0335 -0.0149 -0.0698  0.0322  0.0308
                                            0.0171
    81. (0.00109) RY*( 3) C   3           s(  2.09%)p37.15( 77.52%)d 9.62( 20.07%)
                                                  f 0.16(  0.33%)
                                            0.0000  0.0123  0.1431  0.0151 -0.0050
                                           -0.0043 -0.5765  0.1167 -0.0016 -0.5754
                                           -0.0067  0.0063 -0.2659 -0.1653 -0.0379
                                            0.1807 -0.2378  0.1459 -0.0487 -0.1856
                                            0.0803  0.1242  0.0847 -0.1514 -0.0318
                                           -0.0216  0.0105  0.0002  0.0242 -0.0311
                                            0.0112
    82. (0.00042) RY*( 4) C   3           s( 12.28%)p 4.38( 53.80%)d 2.61( 32.03%)
                                                  f 0.15(  1.89%)
                                           -0.0000 -0.0011  0.2853  0.2017  0.0276
                                           -0.0260  0.3958 -0.0946  0.0073 -0.3444
                                           -0.2014  0.0138 -0.4533 -0.0829 -0.0806
                                           -0.0974  0.3164 -0.3464 -0.2210  0.0707
                                           -0.1116  0.0641  0.1167  0.0104  0.0609
                                            0.0634 -0.0676 -0.0198  0.0738  0.0197
                                           -0.0193
    83. (0.00033) RY*( 5) C   3           s( 29.96%)p 0.19(  5.69%)d 1.88( 56.19%)
                                                  f 0.27(  8.16%)
                                           -0.0000  0.0005  0.4210 -0.3498  0.0016
                                            0.0183 -0.0795 -0.1919  0.0092 -0.0534
                                           -0.0618  0.0074  0.0182  0.0793  0.5376
                                           -0.3653 -0.1639 -0.0701  0.0262  0.1456
                                            0.1039 -0.2450  0.1221 -0.0084 -0.0903
                                           -0.0806  0.0995 -0.0204  0.0634 -0.0104
                                           -0.2292
    84. (0.00019) RY*( 6) C   3           s( 11.29%)p 0.86(  9.66%)d 6.73( 76.03%)
                                                  f 0.27(  3.02%)
                                           -0.0000  0.0021 -0.0677  0.3266  0.0410
                                           -0.0109  0.0045  0.0281 -0.0063  0.1565
                                            0.1172  0.0102  0.1339 -0.1983  0.2792
                                            0.0247 -0.0639 -0.0972  0.1002 -0.1093
                                           -0.2682  0.0864  0.7083 -0.2551  0.0542
                                           -0.1045 -0.0685  0.1053  0.0139  0.0176
                                            0.0104
    85. (0.00016) RY*( 7) C   3           s(  9.89%)p 1.06( 10.50%)d 7.30( 72.21%)
                                                  f 0.75(  7.41%)
                                            0.0000 -0.0062 -0.0031  0.3144  0.0025
                                           -0.0165  0.0463 -0.1754 -0.0186  0.0462
                                            0.1569  0.0009  0.0553  0.2041  0.1069
                                            0.2007 -0.2202  0.2491 -0.6529  0.2085
                                            0.1683  0.0711  0.1141  0.2090 -0.1091
                                            0.0838 -0.0013 -0.0237  0.1830 -0.0029
                                           -0.1453
    86. (0.00017) RY*( 8) C   3           s( 11.41%)p 1.65( 18.82%)d 5.69( 64.92%)
                                                  f 0.42(  4.85%)
                                           -0.0000 -0.0063 -0.1154  0.3170  0.0163
                                            0.0123  0.0500  0.2958  0.0179 -0.1789
                                            0.2122  0.0112 -0.0659 -0.1274  0.4792
                                           -0.2480  0.0642  0.1221  0.2037  0.1268
                                           -0.0304  0.3241 -0.2685  0.3216  0.0493
                                            0.1040  0.1512  0.0289 -0.0882  0.0582
                                           -0.0185
    87. (0.00015) RY*( 9) C   3           s( 32.01%)p 0.42( 13.40%)d 1.56( 50.03%)
                                                  f 0.14(  4.56%)
                                           -0.0000 -0.0067  0.2113  0.5224  0.0496
                                            0.0082 -0.0217  0.3057  0.0028  0.0902
                                            0.1022 -0.0030  0.0032  0.1463 -0.0094
                                           -0.0325 -0.0527 -0.1300  0.0464 -0.0894
                                            0.1677 -0.4562 -0.2900 -0.3860 -0.0379
                                            0.0381 -0.0434  0.0524  0.0095 -0.0208
                                           -0.1939
    88. (0.00007) RY*(10) C   3           s( 20.29%)p 1.06( 21.43%)d 2.38( 48.33%)
                                                  f 0.49(  9.95%)
    89. (0.00005) RY*(11) C   3           s(  1.06%)p35.44( 37.56%)d54.22( 57.47%)
                                                  f 3.68(  3.91%)
    90. (0.00003) RY*(12) C   3           s(  1.88%)p25.61( 48.21%)d13.16( 24.78%)
                                                  f13.35( 25.13%)
    91. (0.00001) RY*(13) C   3           s( 11.52%)p 0.73(  8.45%)d 6.88( 79.30%)
                                                  f 0.06(  0.73%)
    92. (0.00000) RY*(14) C   3           s( 97.76%)p 0.01(  0.92%)d 0.01(  0.86%)
                                                  f 0.00(  0.46%)
    93. (0.00000) RY*(15) C   3           s(  0.66%)p10.02(  6.64%)d99.99( 91.39%)
                                                  f 1.98(  1.31%)
    94. (0.00001) RY*(16) C   3           s(  0.13%)p99.99( 27.56%)d99.99( 72.16%)
                                                  f 1.24(  0.16%)
    95. (0.00001) RY*(17) C   3           s( 11.07%)p 3.73( 41.27%)d 2.40( 26.57%)
                                                  f 1.91( 21.09%)
    96. (0.00000) RY*(18) C   3           s( 12.24%)p 1.38( 16.84%)d 5.56( 68.04%)
                                                  f 0.24(  2.88%)
    97. (0.00001) RY*(19) C   3           s( 17.08%)p 1.82( 31.08%)d 2.71( 46.25%)
                                                  f 0.33(  5.59%)
    98. (0.00000) RY*(20) C   3           s(  0.07%)p21.96(  1.50%)d61.14(  4.17%)
                                                  f99.99( 94.26%)
    99. (0.00000) RY*(21) C   3           s(  0.88%)p 1.48(  1.30%)d 7.46(  6.55%)
                                                  f99.99( 91.27%)
   100. (0.00000) RY*(22) C   3           s(  2.36%)p10.79( 25.43%)d 1.21(  2.85%)
                                                  f29.42( 69.36%)
   101. (0.00000) RY*(23) C   3           s(  1.25%)p 2.66(  3.34%)d 4.15(  5.21%)
                                                  f71.93( 90.20%)
   102. (0.00000) RY*(24) C   3           s(  0.20%)p30.24(  5.97%)d48.30(  9.53%)
                                                  f99.99( 84.31%)
   103. (0.00000) RY*(25) C   3           s(  0.05%)p 8.78(  0.45%)d28.29(  1.44%)
                                                  f99.99( 98.06%)
   104. (0.00000) RY*(26) C   3           s(  0.13%)p53.57(  7.17%)d99.99( 24.64%)
                                                  f99.99( 68.06%)
   105. (0.00349) RY*( 1) C   4           s(  0.84%)p99.99( 89.22%)d11.28(  9.44%)
                                                  f 0.61(  0.51%)
                                           -0.0000 -0.0111  0.0778 -0.0468  0.0018
                                            0.0195 -0.6175 -0.1098  0.0285  0.6688
                                           -0.0353  0.0542  0.1425 -0.1607  0.0788
                                            0.0593 -0.2378  0.0246 -0.0082 -0.0971
                                            0.0011  0.0823  0.1055 -0.0116 -0.0211
                                            0.0265  0.0166 -0.0414  0.0068  0.0342
                                           -0.0267
   106. (0.00238) RY*( 2) C   4           s(  4.53%)p13.90( 62.98%)d 6.87( 31.11%)
                                                  f 0.30(  1.38%)
                                            0.0000  0.0114  0.1873 -0.1003 -0.0064
                                           -0.0069 -0.5545 -0.0777 -0.0244 -0.5151
                                            0.0834 -0.0210 -0.2059  0.0230 -0.0784
                                            0.0656 -0.0399 -0.0377 -0.0846  0.2703
                                           -0.3543  0.2037  0.1554 -0.1619 -0.0337
                                           -0.0072 -0.0022  0.0816  0.0379  0.0345
                                            0.0575
   107. (0.00162) RY*( 3) C   4           s(  7.65%)p 8.90( 68.16%)d 3.03( 23.16%)
                                                  f 0.13(  1.02%)
                                            0.0000 -0.0063  0.2746 -0.0327  0.0027
                                            0.0105 -0.0293 -0.0325 -0.0295  0.2776
                                            0.1778  0.0004 -0.7550  0.0022 -0.1014
                                            0.0477  0.2239 -0.1808 -0.0004  0.0078
                                            0.0198 -0.2314 -0.2380  0.1601  0.0397
                                           -0.0031 -0.0079  0.0375  0.0228 -0.0503
                                            0.0644
   108. (0.00133) RY*( 4) C   4           s(  7.72%)p 0.95(  7.33%)d10.74( 82.94%)
                                                  f 0.26(  2.00%)
                                            0.0000  0.0074  0.2609 -0.0955  0.0013
                                            0.0033  0.0818  0.0630 -0.0215 -0.0574
                                            0.0378 -0.0005 -0.2287 -0.0717  0.5685
                                           -0.3995 -0.2265  0.2721 -0.0726  0.0973
                                            0.2148 -0.2051  0.2803 -0.1994 -0.0535
                                            0.0522 -0.0181 -0.0238 -0.0838  0.0534
                                           -0.0608
   109. (0.00089) RY*( 5) C   4           s(  1.07%)p27.56( 29.43%)d60.70( 64.81%)
                                                  f 4.39(  4.69%)
                                            0.0000  0.0020  0.1032  0.0005  0.0044
                                            0.0152 -0.4128 -0.0276 -0.0093 -0.3021
                                           -0.0403 -0.0070  0.1595  0.0669 -0.0470
                                            0.0634  0.1107  0.0132  0.2409 -0.0249
                                            0.6512 -0.2774 -0.2643 -0.0014  0.1563
                                            0.0289 -0.0255 -0.0404 -0.0877 -0.0583
                                           -0.0908
   110. (0.00065) RY*( 6) C   4           s( 16.82%)p 0.42(  7.07%)d 4.46( 75.03%)
                                                  f 0.06(  1.07%)
                                            0.0000  0.0005  0.4070  0.0506  0.0038
                                           -0.0227  0.2221  0.0359 -0.0313  0.1006
                                            0.0446  0.0057  0.0800  0.0007 -0.5228
                                            0.2933 -0.1960  0.1041 -0.2513  0.1280
                                            0.2301 -0.1169  0.2821 -0.3405  0.0689
                                           -0.0051  0.0192  0.0611  0.0417  0.0071
                                            0.0084
   111. (0.00029) RY*( 7) C   4           s( 37.95%)p 0.55( 20.87%)d 1.02( 38.68%)
                                                  f 0.07(  2.49%)
                                           -0.0000  0.0019  0.6111 -0.0528  0.0568
                                           -0.0115  0.1464 -0.0969  0.0213 -0.0922
                                            0.0531 -0.0191  0.3399 -0.2238  0.0962
                                           -0.0607 -0.2511 -0.1416  0.0569  0.0172
                                           -0.2441 -0.0497 -0.3779  0.2871  0.0008
                                            0.0989  0.0591  0.0591  0.0452 -0.0780
                                           -0.0055
   112. (0.00027) RY*( 8) C   4           s(  7.61%)p 4.30( 32.73%)d 6.67( 50.79%)
                                                  f 1.17(  8.87%)
                                            0.0000 -0.0112  0.0376  0.2726  0.0164
                                           -0.0013 -0.0482 -0.2836 -0.0097  0.1331
                                            0.1847  0.0071  0.1515  0.4118 -0.2165
                                           -0.6274  0.0385 -0.1508  0.0828  0.1685
                                            0.0115 -0.0239  0.0760 -0.0391 -0.0149
                                            0.0473 -0.1523  0.1308  0.1567 -0.1105
                                            0.0956
   113. (0.00015) RY*( 9) C   4           s( 28.65%)p 1.00( 28.73%)d 1.19( 34.13%)
                                                  f 0.30(  8.49%)
                                           -0.0000 -0.0081  0.2579  0.4604  0.0891
                                            0.0050  0.0092  0.2269  0.0010  0.0740
                                            0.1401 -0.0024 -0.0152  0.4586  0.2864
                                            0.2782  0.0018  0.0335  0.0166  0.0505
                                            0.0465  0.4042 -0.1110  0.0067 -0.0183
                                           -0.0284 -0.1293 -0.1169 -0.1739  0.0734
                                           -0.1333
   114. (0.00016) RY*(10) C   4           s(  2.03%)p 5.62( 11.43%)d40.12( 81.61%)
                                                  f 2.42(  4.92%)
                                            0.0000 -0.0072 -0.0159  0.1332 -0.0479
                                            0.0369 -0.1509  0.1141 -0.0084 -0.0245
                                            0.1845 -0.0153  0.1872 -0.0847  0.0764
                                           -0.1163  0.3079  0.1039 -0.7932 -0.0446
                                            0.0742 -0.0814 -0.2002  0.0884 -0.0958
                                           -0.0724  0.0802  0.0072  0.0459  0.0560
                                            0.1520
   115. (0.00007) RY*(11) C   4           s(  1.55%)p17.83( 27.69%)d35.55( 55.22%)
                                                  f10.00( 15.54%)
   116. (0.00007) RY*(12) C   4           s( 15.56%)p 0.64(  9.98%)d 4.55( 70.77%)
                                                  f 0.24(  3.68%)
   117. (0.00005) RY*(13) C   4           s(  2.20%)p 5.96( 13.09%)d36.46( 80.15%)
                                                  f 2.08(  4.56%)
   118. (0.00003) RY*(14) C   4           s(  3.50%)p 0.77(  2.71%)d17.70( 61.99%)
                                                  f 9.08( 31.80%)
   119. (0.00003) RY*(15) C   4           s(  0.47%)p99.99( 66.57%)d53.88( 25.16%)
                                                  f16.71(  7.80%)
   120. (0.00003) RY*(16) C   4           s( 11.94%)p 0.42(  5.02%)d 5.67( 67.71%)
                                                  f 1.28( 15.33%)
   121. (0.00000) RY*(17) C   4           s(  0.17%)p99.99( 75.19%)d99.99( 22.14%)
                                                  f14.92(  2.49%)
   122. (0.00000) RY*(18) C   4           s( 95.56%)p 0.00(  0.15%)d 0.04(  3.93%)
                                                  f 0.00(  0.35%)
   123. (0.00001) RY*(19) C   4           s( 51.99%)p 0.39( 20.45%)d 0.51( 26.54%)
                                                  f 0.02(  1.02%)
   124. (0.00000) RY*(20) C   4           s(  0.23%)p24.75(  5.65%)d50.85( 11.61%)
                                                  f99.99( 82.51%)
   125. (0.00000) RY*(21) C   4           s(  0.75%)p 3.10(  2.34%)d 6.18(  4.66%)
                                                  f99.99( 92.25%)
   126. (0.00000) RY*(22) C   4           s(  0.45%)p12.97(  5.82%)d28.35( 12.72%)
                                                  f99.99( 81.02%)
   127. (0.00000) RY*(23) C   4           s(  0.24%)p 4.65(  1.14%)d68.85( 16.80%)
                                                  f99.99( 81.82%)
   128. (0.00000) RY*(24) C   4           s(  0.22%)p 1.39(  0.31%)d77.34( 17.34%)
                                                  f99.99( 82.13%)
   129. (0.00000) RY*(25) C   4           s(  0.13%)p31.52(  4.14%)d99.99( 20.99%)
                                                  f99.99( 74.74%)
   130. (0.00000) RY*(26) C   4           s(  0.17%)p15.07(  2.58%)d56.95(  9.77%)
                                                  f99.99( 87.48%)
   131. (0.00173) RY*( 1) C   5           s(  4.05%)p19.63( 79.55%)d 3.87( 15.69%)
                                                  f 0.17(  0.71%)
                                           -0.0000  0.0034  0.2002  0.0186 -0.0081
                                           -0.0113 -0.4829  0.0696  0.0104  0.6311
                                           -0.0019 -0.0006 -0.3946  0.0565 -0.0717
                                           -0.2106  0.1506 -0.1255 -0.0663  0.0902
                                           -0.0352 -0.0381 -0.0288 -0.2300  0.0081
                                            0.0408 -0.0193 -0.0453  0.0295  0.0286
                                            0.0351
   132. (0.00141) RY*( 2) C   5           s( 10.81%)p 6.90( 74.54%)d 1.30( 14.10%)
                                                  f 0.05(  0.56%)
                                           -0.0000  0.0096  0.3182  0.0811 -0.0121
                                           -0.0092 -0.0759  0.0731  0.0005  0.3352
                                           -0.0238  0.0115  0.7818 -0.1002 -0.1365
                                           -0.1661 -0.0644 -0.0838  0.0332  0.0527
                                           -0.0846 -0.0534  0.1144  0.2378  0.0444
                                           -0.0240  0.0088 -0.0147 -0.0220  0.0461
                                           -0.0106
   133. (0.00088) RY*( 3) C   5           s(  0.06%)p99.99( 55.44%)d99.99( 42.54%)
                                                  f30.65(  1.95%)
                                            0.0000 -0.0075 -0.0047 -0.0150  0.0183
                                           -0.0017  0.5355  0.0891 -0.0043  0.4677
                                           -0.1584 -0.0127 -0.1143 -0.0516 -0.1927
                                            0.1653 -0.3777  0.2740 -0.0086  0.0134
                                            0.2134 -0.2763 -0.0888 -0.1151 -0.0116
                                            0.0288  0.0384  0.1038 -0.0655  0.0434
                                           -0.0105
   134. (0.00048) RY*( 4) C   5           s(  9.03%)p 1.06(  9.53%)d 8.77( 79.19%)
                                                  f 0.25(  2.25%)
                                            0.0000 -0.0060  0.2815  0.0980  0.0375
                                           -0.0124  0.0675 -0.1150 -0.0122 -0.0133
                                           -0.2667 -0.0089 -0.0639 -0.0422 -0.1645
                                            0.2691 -0.0654  0.0003  0.4152 -0.2841
                                           -0.5121  0.2640  0.1241 -0.2961  0.0301
                                           -0.0391  0.0797 -0.0886 -0.0339  0.0461
                                            0.0508
   135. (0.00032) RY*( 5) C   5           s(  0.54%)p99.99( 56.13%)d72.76( 39.56%)
                                                  f 6.93(  3.77%)
                                           -0.0000 -0.0016  0.0643 -0.0361 -0.0014
                                            0.0133 -0.5844 -0.1470  0.0115 -0.2969
                                           -0.3067 -0.0063  0.0421 -0.1177 -0.2002
                                            0.0849 -0.3033  0.3544  0.0404  0.1043
                                            0.1306 -0.3044 -0.0778 -0.0487 -0.0227
                                            0.0047  0.0421  0.1248 -0.1271  0.0475
                                            0.0371
   136. (0.00027) RY*( 6) C   5           s( 29.51%)p 0.21(  6.33%)d 2.07( 61.15%)
                                                  f 0.10(  3.00%)
                                           -0.0000 -0.0052  0.2978  0.4533  0.0296
                                           -0.0118  0.0804 -0.0145  0.0140 -0.0757
                                           -0.1517  0.0075 -0.1288  0.1046 -0.3422
                                            0.2971  0.2900  0.0254 -0.2118  0.2479
                                            0.1235  0.1932 -0.2419  0.3225  0.0140
                                            0.0192 -0.1119 -0.0474 -0.0842 -0.0709
                                            0.0511
   137. (0.00020) RY*( 7) C   5           s( 37.63%)p 0.58( 21.88%)d 1.00( 37.68%)
                                                  f 0.07(  2.81%)
                                            0.0000  0.0001  0.2742  0.5488  0.0002
                                            0.0121 -0.0645  0.0477 -0.0072 -0.0579
                                            0.3898  0.0001 -0.0909 -0.2205  0.3703
                                            0.1725 -0.3038 -0.0949 -0.1456 -0.1517
                                            0.0009 -0.2168  0.1129 -0.0684 -0.0785
                                           -0.0472  0.0429  0.0359 -0.0483 -0.0771
                                            0.0910
   138. (0.00013) RY*( 8) C   5           s( 27.35%)p 1.41( 38.56%)d 1.04( 28.33%)
                                                  f 0.21(  5.76%)
                                            0.0000 -0.0057 -0.3046  0.4236  0.0352
                                           -0.0060  0.0759  0.0893 -0.0043 -0.0243
                                           -0.4134  0.0008 -0.0411 -0.4457  0.0855
                                           -0.2432  0.2070 -0.1608  0.2733  0.1297
                                           -0.0058 -0.2351 -0.0367 -0.0053 -0.0415
                                            0.0667  0.0391 -0.0812  0.1675 -0.0007
                                           -0.1233
   139. (0.00011) RY*( 9) C   5           s(  1.09%)p 7.29(  7.93%)d79.22( 86.17%)
                                                  f 4.42(  4.81%)
                                            0.0000  0.0044  0.0753  0.0706  0.0146
                                            0.0075 -0.0725  0.1138 -0.0109  0.1032
                                            0.1572 -0.0209  0.0315 -0.1553  0.2667
                                           -0.1317 -0.0906  0.4470  0.3647  0.1179
                                            0.1752  0.5353 -0.3171  0.0231 -0.1694
                                            0.0326 -0.0113  0.0758  0.0682 -0.0413
                                           -0.0780
   140. (0.00009) RY*(10) C   5           s(  2.30%)p 9.14( 21.07%)d30.31( 69.85%)
                                                  f 2.94(  6.77%)
   141. (0.00005) RY*(11) C   5           s(  0.99%)p 9.92(  9.83%)d77.18( 76.53%)
                                                  f12.76( 12.65%)
   142. (0.00002) RY*(12) C   5           s(  5.20%)p10.89( 56.64%)d 5.38( 27.98%)
                                                  f 1.96( 10.18%)
   143. (0.00003) RY*(13) C   5           s(  1.99%)p16.55( 32.92%)d24.26( 48.26%)
                                                  f 8.47( 16.84%)
   144. (0.00002) RY*(14) C   5           s(  7.96%)p 1.15(  9.19%)d 7.51( 59.73%)
                                                  f 2.91( 23.12%)
   145. (0.00000) RY*(15) C   5           s(  4.08%)p 1.58(  6.43%)d21.90( 89.33%)
                                                  f 0.04(  0.16%)
   146. (0.00000) RY*(16) C   5           s( 98.83%)p 0.00(  0.48%)d 0.01(  0.57%)
                                                  f 0.00(  0.12%)
   147. (0.00000) RY*(17) C   5           s( 35.48%)p 0.52( 18.52%)d 1.02( 36.23%)
                                                  f 0.28(  9.77%)
   148. (0.00000) RY*(18) C   5           s( 14.90%)p 3.53( 52.62%)d 1.87( 27.82%)
                                                  f 0.31(  4.67%)
   149. (0.00000) RY*(19) C   5           s(  4.05%)p 4.19( 16.94%)d18.50( 74.88%)
                                                  f 1.02(  4.13%)
   150. (0.00000) RY*(20) C   5           s(  0.28%)p 7.77(  2.15%)d32.89(  9.09%)
                                                  f99.99( 88.48%)
   151. (0.00000) RY*(21) C   5           s(  0.16%)p17.13(  2.74%)d93.44( 14.92%)
                                                  f99.99( 82.18%)
   152. (0.00000) RY*(22) C   5           s(  0.17%)p 4.55(  0.78%)d57.81(  9.96%)
                                                  f99.99( 89.08%)
   153. (0.00000) RY*(23) C   5           s(  0.20%)p 2.62(  0.52%)d27.47(  5.50%)
                                                  f99.99( 93.78%)
   154. (0.00000) RY*(24) C   5           s(  2.08%)p 4.39(  9.12%)d 9.92( 20.61%)
                                                  f32.84( 68.19%)
   155. (0.00000) RY*(25) C   5           s(  0.91%)p 1.76(  1.60%)d13.31( 12.14%)
                                                  f93.64( 85.35%)
   156. (0.00000) RY*(26) C   5           s(  0.41%)p21.77(  8.95%)d28.58( 11.75%)
                                                  f99.99( 78.89%)
   157. (0.00269) RY*( 1) C   6           s( 17.14%)p 3.33( 57.05%)d 1.37( 23.55%)
                                                  f 0.13(  2.26%)
                                           -0.0000  0.0040  0.4134  0.0215 -0.0067
                                            0.0125  0.4535 -0.1136 -0.0022  0.4433
                                            0.0558  0.0030  0.3788  0.0927 -0.1265
                                            0.1734  0.1383 -0.0648 -0.2292  0.0600
                                            0.3024  0.1154  0.0719  0.0060  0.0068
                                            0.0458  0.0603  0.0679 -0.0313  0.1039
                                            0.0212
   158. (0.00226) RY*( 2) C   6           s(  0.25%)p99.99( 79.79%)d76.66( 19.13%)
                                                  f 3.31(  0.83%)
                                           -0.0000  0.0094  0.0461  0.0137 -0.0097
                                            0.0030 -0.0531  0.1202  0.0042 -0.3957
                                            0.0267  0.0221  0.7796 -0.1231 -0.0019
                                           -0.0520 -0.0685  0.2963 -0.0132  0.0292
                                           -0.2149  0.0625  0.0828  0.1952  0.0217
                                            0.0222 -0.0600 -0.0070 -0.0164 -0.0544
                                           -0.0204
   159. (0.00115) RY*( 3) C   6           s(  1.44%)p37.29( 53.86%)d29.25( 42.26%)
                                                  f 1.69(  2.44%)
                                           -0.0000  0.0132  0.1126  0.0385 -0.0105
                                            0.0223  0.6478  0.0806  0.0013 -0.2367
                                            0.0038  0.0035 -0.2347  0.0287  0.2423
                                           -0.1023 -0.2816  0.1090  0.1730 -0.0091
                                           -0.1636  0.3978  0.1787 -0.1234  0.0574
                                            0.0010 -0.0776 -0.0954  0.0636 -0.0320
                                            0.0300
   160. (0.00050) RY*( 4) C   6           s(  5.36%)p11.23( 60.16%)d 5.86( 31.41%)
                                                  f 0.57(  3.08%)
                                            0.0000  0.0001  0.1945  0.1252 -0.0065
                                            0.0128 -0.2651  0.2415 -0.0128  0.5544
                                            0.4019  0.0057 -0.0516 -0.0317 -0.0677
                                           -0.1524 -0.3155  0.2679  0.0665 -0.0887
                                           -0.2579  0.0390  0.1861  0.0039  0.0536
                                           -0.0106 -0.0978 -0.1049  0.0341 -0.0657
                                           -0.0421
   161. (0.00043) RY*( 5) C   6           s( 13.13%)p 0.43(  5.65%)d 5.84( 76.67%)
                                                  f 0.35(  4.55%)
                                            0.0000 -0.0025  0.3608  0.0308  0.0101
                                           -0.0087 -0.0937  0.1066 -0.0247  0.0483
                                           -0.1458  0.0009  0.0815 -0.0739  0.5412
                                           -0.3026  0.3130 -0.0739  0.2870 -0.3816
                                            0.0978 -0.1870  0.0742 -0.0267 -0.0386
                                            0.0790  0.0042  0.0679  0.1271  0.0950
                                            0.0893
   162. (0.00026) RY*( 6) C   6           s( 21.71%)p 1.06( 22.93%)d 2.31( 50.21%)
                                                  f 0.24(  5.15%)
                                           -0.0000 -0.0078  0.3217  0.3363  0.0213
                                            0.0278 -0.2260  0.0234  0.0151 -0.3035
                                           -0.1528  0.0055 -0.1438  0.2010  0.0442
                                            0.0830 -0.3863  0.1348 -0.3164  0.0457
                                            0.3468 -0.1900  0.2559 -0.0435  0.0584
                                           -0.0080 -0.0448  0.0620  0.0257  0.2000
                                           -0.0390
   163. (0.00021) RY*( 7) C   6           s( 20.70%)p 1.21( 25.06%)d 2.43( 50.40%)
                                                  f 0.19(  3.83%)
                                           -0.0000 -0.0012 -0.2769  0.3610  0.0053
                                            0.0119  0.0633  0.1314  0.0092  0.0370
                                           -0.0148  0.0105  0.1346 -0.4575 -0.2113
                                            0.1834 -0.0786 -0.0662  0.4256 -0.0464
                                            0.3196 -0.0419  0.2287 -0.2751 -0.0786
                                           -0.0311  0.0743 -0.0437  0.0775  0.1319
                                           -0.0191
   164. (0.00014) RY*( 8) C   6           s( 16.87%)p 1.45( 24.53%)d 3.17( 53.52%)
                                                  f 0.30(  5.08%)
                                           -0.0000 -0.0071 -0.2656  0.3127  0.0192
                                            0.0086 -0.1956 -0.4425 -0.0019  0.0585
                                            0.0403  0.0072  0.0461  0.0623  0.2126
                                            0.2015  0.1304  0.0694 -0.2308 -0.3706
                                           -0.0758  0.4336  0.1979 -0.0635 -0.0282
                                            0.1380 -0.0134  0.0178  0.0833 -0.0924
                                            0.1225
   165. (0.00014) RY*( 9) C   6           s( 41.68%)p 0.31( 13.02%)d 0.98( 40.79%)
                                                  f 0.11(  4.52%)
                                            0.0000  0.0017  0.1797  0.6166  0.0654
                                           -0.0179  0.1831 -0.2860 -0.0020 -0.0112
                                           -0.0477 -0.0110 -0.0871 -0.0663 -0.1512
                                           -0.0876  0.0691  0.1839  0.1190 -0.0464
                                           -0.1971 -0.1796 -0.4595  0.2007 -0.0571
                                           -0.1594 -0.0010  0.0504  0.0122 -0.0817
                                           -0.0845
   166. (0.00007) RY*(10) C   6           s(  3.30%)p 5.99( 19.76%)d21.11( 69.68%)
                                                  f 2.20(  7.26%)
   167. (0.00006) RY*(11) C   6           s(  7.87%)p 0.93(  7.29%)d 9.34( 73.50%)
                                                  f 1.44( 11.35%)
   168. (0.00004) RY*(12) C   6           s(  0.60%)p82.42( 49.69%)d67.42( 40.65%)
                                                  f15.01(  9.05%)
   169. (0.00002) RY*(13) C   6           s(  3.96%)p 3.83( 15.18%)d17.29( 68.44%)
                                                  f 3.14( 12.42%)
   170. (0.00000) RY*(14) C   6           s( 99.62%)p 0.00(  0.19%)d 0.00(  0.18%)
                                                  f 0.00(  0.01%)
   171. (0.00000) RY*(15) C   6           s(  4.84%)p 7.17( 34.69%)d12.38( 59.85%)
                                                  f 0.13(  0.62%)
   172. (0.00001) RY*(16) C   6           s(  8.91%)p 5.87( 52.33%)d 4.25( 37.88%)
                                                  f 0.10(  0.87%)
   173. (0.00000) RY*(17) C   6           s( 22.74%)p 1.76( 40.08%)d 1.63( 36.98%)
                                                  f 0.01(  0.19%)
   174. (0.00000) RY*(18) C   6           s(  3.88%)p 2.09(  8.09%)d21.50( 83.39%)
                                                  f 1.20(  4.64%)
   175. (0.00000) RY*(19) C   6           s(  2.40%)p 5.24( 12.60%)d34.35( 82.53%)
                                                  f 1.03(  2.47%)
   176. (0.00000) RY*(20) C   6           s(  2.50%)p 3.04(  7.61%)d 3.11(  7.77%)
                                                  f32.82( 82.11%)
   177. (0.00000) RY*(21) C   6           s(  0.08%)p26.98(  2.19%)d99.99(  8.25%)
                                                  f99.99( 89.48%)
   178. (0.00000) RY*(22) C   6           s(  0.04%)p99.99(  4.51%)d99.99(  4.86%)
                                                  f99.99( 90.59%)
   179. (0.00000) RY*(23) C   6           s(  0.54%)p 4.06(  2.21%)d 8.31(  4.52%)
                                                  f99.99( 92.73%)
   180. (0.00000) RY*(24) C   6           s(  0.03%)p41.94(  1.31%)d99.99(  8.29%)
                                                  f99.99( 90.37%)
   181. (0.00000) RY*(25) C   6           s(  0.17%)p 2.47(  0.41%)d99.99( 19.30%)
                                                  f99.99( 80.12%)
   182. (0.00000) RY*(26) C   6           s(  0.30%)p 1.11(  0.33%)d18.07(  5.41%)
                                                  f99.99( 93.96%)
   183. (0.00057) RY*( 1) H   7           s( 95.33%)p 0.05(  4.67%)
                                            0.0016  0.9762 -0.0175 -0.1317 -0.1385
                                            0.1008
   184. (0.00020) RY*( 2) H   7           s(  6.73%)p13.87( 93.27%)
                                           -0.0023  0.1552  0.2078  0.7320 -0.0824
                                           -0.6246
   185. (0.00017) RY*( 3) H   7           s(  0.61%)p99.99( 99.39%)
                                           -0.0010 -0.0269  0.0733  0.6070 -0.2241
                                            0.7585
   186. (0.00013) RY*( 4) H   7           s( 81.44%)p 0.23( 18.56%)
                                           -0.0099  0.0441  0.9013 -0.1151  0.3963
                                            0.1236
   187. (0.00001) RY*( 5) H   7           s( 15.96%)p 5.27( 84.04%)
   188. (0.00074) RY*( 1) H   8           s( 98.20%)p 0.02(  1.80%)
                                           -0.0000  0.9910 -0.0017  0.0520  0.1233
                                           -0.0096
   189. (0.00019) RY*( 2) H   8           s( 26.69%)p 2.75( 73.31%)
                                            0.0008  0.0499  0.5142  0.3588 -0.5851
                                           -0.5119
   190. (0.00012) RY*( 3) H   8           s( 73.18%)p 0.37( 26.82%)
                                           -0.0002 -0.0342  0.8548 -0.1398  0.3716
                                            0.3325
   191. (0.00008) RY*( 4) H   8           s(  0.86%)p99.99( 99.14%)
   192. (0.00003) RY*( 5) H   8           s(  1.13%)p87.80( 98.87%)
   193. (0.00063) RY*( 1) H   9           s( 96.15%)p 0.04(  3.85%)
                                           -0.0009  0.9805  0.0100 -0.1701  0.0329
                                           -0.0922
   194. (0.00016) RY*( 2) H   9           s( 22.04%)p 3.54( 77.96%)
                                           -0.0028 -0.0639  0.4651 -0.1139 -0.6037
                                           -0.6342
   195. (0.00011) RY*( 3) H   9           s( 56.76%)p 0.76( 43.24%)
                                           -0.0034 -0.0611  0.7509 -0.4619  0.2719
                                            0.3811
   196. (0.00006) RY*( 4) H   9           s( 22.80%)p 3.39( 77.20%)
   197. (0.00003) RY*( 5) H   9           s(  2.30%)p42.55( 97.70%)
   198. (0.00080) RY*( 1) H  10           s( 94.72%)p 0.06(  5.28%)
                                            0.0001  0.9732  0.0049  0.0324 -0.2042
                                            0.1002
   199. (0.00015) RY*( 2) H  10           s( 42.68%)p 1.34( 57.32%)
                                           -0.0035 -0.1122  0.6435 -0.1773 -0.6826
                                           -0.2753
   200. (0.00011) RY*( 3) H  10           s( 38.51%)p 1.60( 61.49%)
                                           -0.0020  0.0589  0.6178 -0.3855  0.4751
                                            0.4905
   201. (0.00006) RY*( 4) H  10           s( 16.47%)p 5.07( 83.53%)
   202. (0.00002) RY*( 5) H  10           s(  7.67%)p12.04( 92.33%)
   203. (0.00051) RY*( 1) H  11           s( 93.46%)p 0.07(  6.54%)
                                           -0.0008  0.9667  0.0118 -0.1147  0.2286
                                           -0.0024
   204. (0.00016) RY*( 2) H  11           s( 19.22%)p 4.20( 80.78%)
                                           -0.0050 -0.1182  0.4221  0.4820  0.7223
                                            0.2318
   205. (0.00010) RY*( 3) H  11           s( 44.81%)p 1.23( 55.19%)
                                           -0.0036 -0.0923  0.6630 -0.7104  0.0018
                                            0.2172
[truncated: 372,225 more chars]
