# Supplementary material for: Hyperpyramidalized alkenes with bond orders near 1.5 as synthetic building blocks
Source: Nat Chem. 2026 Jan 21;18(5):913–22. doi: 10.1038/s41557-025-02055-9 (PMC12859755; doi:10.1038/s41557-025-02055-9)
Supplement: Supplementary file 2 — Output files for reported computations. [file 41557_2025_2055_MOESM2_ESM.zip › Computation data/ABO221-7/Diradical/ABO221-CAS66-aug-cc-pVDZ-ORCA.out]

                                 *****************
                                 * O   R   C   A *
                                 *****************

                                            #,                                       
                                            ###                                      
                                            ####                                     
                                            #####                                    
                                            ######                                   
                                           ########,                                 
                                     ,,################,,,,,                         
                               ,,#################################,,                 
                          ,,##########################################,,             
                       ,#########################################, ''#####,          
                    ,#############################################,,   '####,        
                  ,##################################################,,,,####,       
                ,###########''''           ''''###############################       
              ,#####''   ,,,,##########,,,,          '''####'''          '####       
            ,##' ,,,,###########################,,,                        '##       
           ' ,,###''''                  '''############,,,                           
         ,,##''                                '''############,,,,        ,,,,,,###''
      ,#''                                            '''#######################'''  
     '                                                          ''''####''''         
             ,#######,   #######,   ,#######,      ##                                
            ,#'     '#,  ##    ##  ,#'     '#,    #''#        ,####,   ,####,        
            ##       ##  ##   ,#'  ##            #'  '#       #'       #'  '#        
            ##       ##  #######   ##           ,######,      #####,   #    #        
            '#,     ,#'  ##    ##  '#,     ,#' ,#      #,     #,   #   #,  ,#        
             '#######'   ##     ##  '#######'  #'      '#     '####' # '####'        


                #########################################################
                #                        -***-                          #
                #          Department of theory and spectroscopy        #
                #                                                       #
                #                      Frank Neese                      #
                #                                                       #
                #     Directorship, Architecture, Infrastructure        #
                #                    SHARK, DRIVERS                     #
                #        Core code/Algorithms in most modules           #
                #                                                       #
                #        Max Planck Institute fuer Kohlenforschung      #
                #                Kaiser Wilhelm Platz 1                 #
                #                 D-45470 Muelheim/Ruhr                 #
                #                      Germany                          #
                #                                                       #
                #                  All rights reserved                  #
                #                        -***-                          #
                #########################################################


                         Program Version 6.0.1  -  RELEASE   -


 With contributions from (in alphabetic order):
[Max-Planck-Institut fuer Kohlenforschung]                               
  Daniel Aravena         : Magnetic Suceptibility                        
  Michael Atanasov       : Ab Initio Ligand Field Theory (pilot matlab implementation)
  Alexander A. Auer      : GIAO ZORA, VPT2 properties, NMR spectrum      
  Ute Becker             : All parallelization in ORCA, NUMFREQ, NUMCALC 
  Giovanni Bistoni       : ED, misc. LED, open-shell LED, HFLD           
  Martin Brehm           : Molecular dynamics                            
  Dmytro Bykov           : pre 5.0 version of the SCF Hessian            
  Marcos Casanova-Páez   : Triplet and SCS-CIS(D). UHF-(DLPNO)-IP/EA/STEOM-CCSD. UHF-CVS-IP/STEOM-CCSD   
  Vijay G. Chilkuri      : MRCI spin determinant printing, contributions to CSF-ICE 
  Pauline Colinet        : FMM embedding                                 
  Dipayan Datta          : RHF DLPNO-CCSD density                        
  Achintya Kumar Dutta   : EOM-CC, STEOM-CC                              
  Nicolas Foglia         : Exact transition moments, OPA infrastructure, MCD improvements    
  Dmitry Ganyushin       : Spin-Orbit,Spin-Spin,Magnetic field MRCI      
  Miquel Garcia-Rates    : C-PCM and meta-GGA Hessian, CCSD/C-PCM, Gaussian charge scheme 
  Tiago L. C. Gouveia    : GS-ROHF, GS-ROCIS                             
  Yang Guo               : DLPNO-NEVPT2, F12-NEVPT2, CIM, IAO-localization        
  Andreas Hansen         : Spin unrestricted coupled pair/coupled cluster methods 
  Ingolf Harden          : AUTO-CI MPn and infrastructure                
  Benjamin Helmich-Paris : MC-RPA, TRAH-(SCF,CASSCF), AVAS, COSX integrals, SCF dyn. polar. 
  Lee Huntington         : MR-EOM, pCC                                   
  Robert Izsak           : Overlap fitted RIJCOSX, COSX-SCS-MP3, EOM     
  Riya Kayal             : Wick's Theorem for AUTO-CI, AUTO-CI UHF-CCSDT 
  Emily Kempfer          : AUTO-CI, RHF CISDT and CCSDT                  
  Christian Kollmar      : KDIIS, OOCD, Brueckner-CCSD(T), CCSD density, CASPT2, CASPT2-K, improved NEVPT2 
  Axel Koslowski         : Symmetry handling                             
  Simone Kossmann        : meta-GGA functionals, TD-DFT gradient, OOMP2, (MP2 Hessian; deprecated post 5.0) 
  Lucas Lang             : DCDCAS                                        
  Marvin Lechner         : AUTO-CI (C++ implementation), FIC-MRCC        
  Spencer Leger          : CASSCF response                               
  Dagmar Lenk            : GEPOL surface, SMD, ORCA-2-JSON               
  Dimitrios Liakos       : Extrapolation schemes; Compound Job, initial MDCI parallelization 
  Dimitrios Manganas     : Further ROCIS development; embedding schemes. LFT, Crystal Embedding 
  Dimitrios Pantazis     : SARC Basis sets                               
  Anastasios Papadopoulos: AUTO-CI, single reference methods and gradients 
  Taras Petrenko         : pre 6.0 DFT Hessian and TD-DFT gradient, (ASA, deprecated), ECA, 1-Electron XAS/XES, NRVS 
  Peter Pinski           : DLPNO-MP2, DLPNO-MP2 Gradient                 
  Christoph Reimann      : Effective Core Potentials                     
  Marius Retegan         : Local ZFS, SOC                                
  Christoph Riplinger    : Optimizer, TS searches, QM/MM, DLPNO-CCSD(T), (RO)-DLPNO pert. Triples 
  Michael Roemelt        : Original ROCIS implementation                 
  Masaaki Saitow         : Open-shell DLPNO-CCSD energy and density      
  Barbara Sandhoefer     : DKH picture change effects                    
  Kantharuban Sivalingam : CASSCF convergence/infrastructure, NEVPT2 and variants, FIC-MRCI 
  Bernardo de Souza      : ESD, SOC TD-DFT                               
  Georgi L. Stoychev     : AutoAux, RI-MP2 NMR, DLPNO-MP2 response, X2C  
  Van Anh Tran           : RI-MP2 g-tensors                              
  Willem Van den Heuvel  : Paramagnetic NMR                              
  Zikuan Wang            : NOTCH, Electric field optimization            
  Frank Wennmohs         : Technical directorship and infrastructure     
  Hang Xu                : AUTO-CI-Response properties                   
                                                                         
[FACCTs GmbH]                                                            
  Markus Bursch, Miquel Garcia-Rates, Christoph Riplinger, Bernardo de Souza, Georgi L. Stoychev 
                                                                 
  APM, Basis sets (HGBS, AHGBS, def-TZVP (Ac-Lr), def2-XVPD (La-Lu)), CI-OPT, improved COSX, DLPNO-Multilevel,           
  DOCKER, DRACO, updates on ESD, GOAT, IRC, LR-CPCM, MBIS, meta-GGA TD-DFT gradient, ML-optimized integration grids, 
  MM, NACMEs, nearIR, NEB, NEB-TS, NL-DFT gradient (VV10), 2- and 3-layer-ONIOM, interface openCOSMO-RS, QMMM,   
  Crystal-QMMM, SF, symmetry and pop. for TD-DFT, r2SCAN hybrids, SOLVATOR                                   
                                                                         
[Other institutions]                                                     
  V. Asgeirsson          : NEB                                           
  Christoph Bannwarth    : sTDA-DFT, sTD-DFT, PBEh-3c, B97-3c, D3        
  Sebastian Ehlert       : rSCAN, r2SCAN, r2SCAN-3c, D4, dhf basis sets  
  Marvin Friede          : D4 for Fr, Ra, Ac-Lr                          
  Lars Goerigk           : TD-DFT with DH, B97 family of functionals     
  Stefan Grimme          : VdW corrections, initial TS optimization, DFT functionals, gCP, sTDA/sTD-DF 
  Waldemar Hujo          : DFT-NL                                        
  H. Jonsson             : NEB                                           
  Holger Kruse           : gCP                                           
  Marcel Mueller         : wB97X-3c, vDZP basis set                      
  Hagen Neugebauer       : wr2SCAN                                       
  Tobias Risthaus        : range-separated hybrid DFT                    
  Lukas Wittmann         : regularized MP2, r2SCAN double-hybrids, wr2SCAN        
                                                                         
We gratefully acknowledge several colleagues who have allowed us to      
interface, adapt or use parts of their codes:                            
  Ed Valeev, F. Pavosevic, A. Kumar             : LibInt (2-el integral package), F12 methods 
  Garnet Chan, S. Sharma, J. Yang, R. Olivares  : DMRG                   
  Ulf Ekstrom                                   : XCFun DFT Library      
  Mihaly Kallay                                 : mrcc  (arbitrary order and MRCC methods)
  Frank Weinhold                                : gennbo (NPA and NBO analysis)           
  Simon Mueller                                 : openCOSMO-RS                            
  Christopher J. Cramer and Donald G. Truhlar   : smd solvation model                     
  S Lehtola, MJT Oliveira, MAL Marques          : LibXC Library                           
  Liviu Ungur et al                             : ANISO software                          


 Your calculation uses the libint2 library for the computation of 2-el integrals
 For citations please refer to: http://libint.valeyev.net

 Your ORCA version has been built with support for libXC version: 6.2.2
 For citations please refer to: https://libxc.gitlab.io

 This ORCA versions uses:
   CBLAS   interface :  Fast vector & matrix operations
   LAPACKE interface :  Fast linear algebra routines
   SCALAPACK package :  Parallel linear algebra routines
   Shared memory     :  Shared parallel matrices


================================================================================

----- Orbital basis set information -----
Your calculation utilizes the basis: aug-cc-pVDZ 
    H, B-Ne : Obtained from the ccRepo (grant-hill.group.shef.ac.uk/ccrepo) Feb. 2017
              R. A. Kendall, T. H. Dunning, Jr., R. J. Harrison, J. Chem. Phys. 96, 6796 (1992)
         He : Obtained from the ccRepo (grant-hill.group.shef.ac.uk/ccrepo) Feb. 2017
              D. E. Woon, T. H. Dunning, Jr., J. Chem. Phys. 100, 2975 (1994)
  Li-Be, Na : Obtained from the ccRepo (grant-hill.group.shef.ac.uk/ccrepo) Feb. 2017
              B. P. Prascher, D. E. Woon, K. A. Peterson, T. H. Dunning, Jr., A. K. Wilson, Theor. Chem. Acc. 128, 69 (2011)
         Mg : Obtained from the Peterson Research Group Website (tyr0.chem.wsu.edu/~kipeters) Feb. 2017
              B. P. Prascher, D. E. Woon, K. A. Peterson, T. H. Dunning, Jr., A. K. Wilson, Theor. Chem. Acc. 128, 69 (2011)
      Al-Ar : Obtained from the ccRepo (grant-hill.group.shef.ac.uk/ccrepo) Feb. 2017
              D. E. Woon, T. H. Dunning, Jr., J. Chem. Phys. 98, 1358 (1993)
      Sc-Zn : Obtained from the ccRepo (grant-hill.group.shef.ac.uk/ccrepo) Feb. 2017
              N. B. Balabanov, K. A. Peterson, J. Chem. Phys. 123, 064107 (2005)
              N. B. Balabanov, K. A. Peterson, J. Chem. Phys. 125, 074110 (2006)
      Ga-Kr : Obtained from the ccRepo (grant-hill.group.shef.ac.uk/ccrepo) Feb. 2017
              A. K. Wilson, D. E. Woon, K. A. Peterson, T. H. Dunning, Jr., J. Chem. Phys. 110, 7667 (1999)

================================================================================
                                        WARNINGS
                       Please study these warnings very carefully!
================================================================================


IMPORTANT NOTE: CASSCF must signal convergence for a subsequent CASPT2/NEVPT2! 
                Set maxiter=1 to run CASPT2/NEVPT2 with arbitrary orbitals.


================================================================================
                                       INPUT FILE
================================================================================
NAME = ABO221-aug-cc-pVDZ-ORCA.inp
|  1> ! CASSCF aug-cc-pVDZ CASPT2
|  2> ! LARGEPRINT
|  3> 
|  4> %casscf
|  5>   nel     6
|  6>   norb    6
|  7>   mult    1
|  8>   maxiter 100
|  9> end
| 10> 
| 11> %scf
| 12>   maxiter 200
| 13> end
| 14> 
| 15> * xyz 0 1
| 16>  C                 -0.45224500   -1.03516400   -0.13967200
| 17>  C                 -0.73394800    1.26613600   -0.10721500
| 18>  C                  1.54896800    0.52968100   -0.07307800
| 19>  C                  0.27086600    0.82583200    0.67344500
| 20>  C                  0.93365300   -0.73504400   -0.82846100
| 21>  C                 -1.54453200    0.02993800   -0.49757100
| 22>  H                 -0.76208100   -2.07679200   -0.25615500
| 23>  H                 -0.59218300    2.06930300   -0.82178600
| 24>  H                  1.84368300    1.30710600   -0.77580200
| 25>  H                  2.40004900    0.26175100    0.55335600
| 26>  H                  0.82276700   -0.52311100   -1.89334300
| 27>  H                  1.58214200   -1.60637700   -0.72312800
| 28>  H                 -1.78913500    0.08878400   -1.56039100
| 29>  H                 -2.47386200   -0.17299700    0.04371500
| 30>  H                  0.67573200   -1.04177600    1.76654700
| 31>  C                 -0.13963400   -0.52081800    1.26341400
| 32>  H                 -1.00588200   -0.46925400    1.92181200
| 33> 
| 34> 
| 35> *
| 36> 
| 37>                          ****END OF INPUT****
================================================================================

                       ****************************
                       * Single Point Calculation *
                       ****************************

---------------------------------
CARTESIAN COORDINATES (ANGSTROEM)
---------------------------------
  C     -0.452245   -1.035164   -0.139672
  C     -0.733948    1.266136   -0.107215
  C      1.548968    0.529681   -0.073078
  C      0.270866    0.825832    0.673445
  C      0.933653   -0.735044   -0.828461
  C     -1.544532    0.029938   -0.497571
  H     -0.762081   -2.076792   -0.256155
  H     -0.592183    2.069303   -0.821786
  H      1.843683    1.307106   -0.775802
  H      2.400049    0.261751    0.553356
  H      0.822767   -0.523111   -1.893343
  H      1.582142   -1.606377   -0.723128
  H     -1.789135    0.088784   -1.560391
  H     -2.473862   -0.172997    0.043715
  H      0.675732   -1.041776    1.766547
  C     -0.139634   -0.520818    1.263414
  H     -1.005882   -0.469254    1.921812

----------------------------
CARTESIAN COORDINATES (A.U.)
----------------------------
  NO LB      ZA    FRAG     MASS         X           Y           Z
   0 C     6.0000    0    12.011   -0.854619   -1.956176   -0.263942
   1 C     6.0000    0    12.011   -1.386961    2.392650   -0.202607
   2 C     6.0000    0    12.011    2.927125    1.000952   -0.138097
   3 C     6.0000    0    12.011    0.511863    1.560596    1.272627
   4 C     6.0000    0    12.011    1.764348   -1.389032   -1.565564
   5 C     6.0000    0    12.011   -2.918742    0.056575   -0.940273
   6 H     1.0000    0     1.008   -1.440124   -3.924568   -0.484063
   7 H     1.0000    0     1.008   -1.119064    3.910416   -1.552950
   8 H     1.0000    0     1.008    3.484056    2.470072   -1.466053
   9 H     1.0000    0     1.008    4.535435    0.494638    1.045691
  10 H     1.0000    0     1.008    1.554804   -0.988537   -3.577900
  11 H     1.0000    0     1.008    2.989815   -3.035613   -1.366514
  12 H     1.0000    0     1.008   -3.380975    0.167777   -2.948712
  13 H     1.0000    0     1.008   -4.674922   -0.326917    0.082609
  14 H     1.0000    0     1.008    1.276948   -1.968671    3.338290
  15 C     6.0000    0    12.011   -0.263870   -0.984203    2.387506
  16 H     1.0000    0     1.008   -1.900842   -0.886762    3.631698

--------------------------------
INTERNAL COORDINATES (ANGSTROEM)
--------------------------------
 C      0   0   0     0.000000000000     0.00000000     0.00000000
 C      1   0   0     2.318704752024     0.00000000     0.00000000
 C      2   1   0     2.399007454105    65.15959675     0.00000000
 C      2   1   3     1.346457879999    65.97698701   321.39809709
 C      1   2   3     1.576456649364    85.63985822   332.67080579
 C      2   1   3     1.528924367978    42.12911792   159.85192452
 H      1   2   3     1.092957239131   155.91395074   192.01866244
 H      2   1   3     1.084336783087   135.23741995    73.08442445
 H      3   2   1     1.088608093864    91.67380283   138.47669816
 H      3   2   1     1.090204067969   145.74144588   268.15003638
 H      5   1   2     1.091414208909   111.95948711   280.15082215
 H      5   1   2     1.091262672732   109.16206921   160.57921477
 H      6   2   1     1.092190382546   108.88194209   241.06628243
 H      6   2   1     1.094453012660   118.28307789   118.01492874
 H      4   2   1     2.201533125352   134.62983952   331.51839716
 C     15   4   2     1.090578638801    39.48473543   346.18192514
 H     16  15   4     1.089280666313   109.77476341   231.21482087

---------------------------
INTERNAL COORDINATES (A.U.)
---------------------------
 C      0   0   0     0.000000000000     0.00000000     0.00000000
 C      1   0   0     4.381716966747     0.00000000     0.00000000
 C      2   1   0     4.533467081494    65.15959675     0.00000000
 C      2   1   3     2.544436644059    65.97698701   321.39809709
 C      1   2   3     2.979071329298    85.63985822   332.67080579
 C      2   1   3     2.889248334956    42.12911792   159.85192452
 H      1   2   3     2.065389858044   155.91395074   192.01866244
 H      2   1   3     2.049099556971   135.23741995    73.08442445
 H      3   2   1     2.057171164573    91.67380283   138.47669816
 H      3   2   1     2.060187118549   145.74144588   268.15003638
 H      5   1   2     2.062473953509   111.95948711   280.15082215
 H      5   1   2     2.062187591635   109.16206921   160.57921477
 H      6   2   1     2.063940709114   108.88194209   241.06628243
 H      6   2   1     2.068216460373   118.28307789   118.01492874
 H      4   2   1     4.160294681672   134.62983952   331.51839716
 C     15   4   2     2.060894954838    39.48473543   346.18192514
 H     16  15   4     2.058442142307   109.77476341   231.21482087

---------------------
BASIS SET INFORMATION
---------------------
There are 2 groups of distinct atoms

 Group   1 Type C   : 18s5p2d contracted to 4s3p2d pattern {8811/311/11}
 Group   2 Type H   : 5s2p contracted to 3s2p pattern {311/11}

Atom   0C    basis set group =>   1
Atom   1C    basis set group =>   1
Atom   2C    basis set group =>   1
Atom   3C    basis set group =>   1
Atom   4C    basis set group =>   1
Atom   5C    basis set group =>   1
Atom   6H    basis set group =>   2
Atom   7H    basis set group =>   2
Atom   8H    basis set group =>   2
Atom   9H    basis set group =>   2
Atom  10H    basis set group =>   2
Atom  11H    basis set group =>   2
Atom  12H    basis set group =>   2
Atom  13H    basis set group =>   2
Atom  14H    basis set group =>   2
Atom  15C    basis set group =>   1
Atom  16H    basis set group =>   2

-------------------------
BASIS SET IN INPUT FORMAT
-------------------------

 # Basis set for element : H 
 NewGTO H 
 S 3 
   1      13.0100000000      0.0334987264
   2       1.9620000000      0.2348008012
   3       0.4446000000      0.8136829579
 S 1 
   1       0.1220000000      1.0000000000
 S 1 
   1       0.0297400000      1.0000000000
 P 1 
   1       0.7270000000      1.0000000000
 P 1 
   1       0.1410000000      1.0000000000
  end;

 # Basis set for element : C 
 NewGTO C 
 S 8 
   1    6665.0000000000      0.0006915840
   2    1000.0000000000      0.0053257962
   3     228.0000000000      0.0270607210
   4      64.7100000000      0.1016568461
   5      21.0600000000      0.2745748236
   6       7.4950000000      0.4482943189
   7       2.7970000000      0.2849026107
   8       0.5215000000      0.0151948592
 S 8 
   1    6665.0000000000     -0.0002932697
   2    1000.0000000000     -0.0023180355
   3     228.0000000000     -0.0114997860
   4      64.7100000000     -0.0468267270
   5      21.0600000000     -0.1284661688
   6       7.4950000000     -0.3012662725
   7       2.7970000000     -0.2556307023
   8       0.5215000000      1.0937933610
 S 1 
   1       0.1596000000      1.0000000000
 S 1 
   1       0.0469000000      1.0000000000
 P 3 
   1       9.4390000000      0.0569792516
   2       2.0020000000      0.3132072115
   3       0.5456000000      0.7603767417
 P 1 
   1       0.1517000000      1.0000000000
 P 1 
   1       0.0404100000      1.0000000000
 D 1 
   1       0.5500000000      1.0000000000
 D 1 
   1       0.1510000000      1.0000000000
  end;

------------------------------------------------------------------------------
                             ORCA STARTUP CALCULATIONS
------------------------------------------------------------------------------
------------------------------------------------------------------------------
                   ___                                                        
                  /   \      - P O W E R E D   B Y -                         
                 /     \                                                     
                 |  |  |   _    _      __       _____    __    __             
                 |  |  |  | |  | |    /  \     |  _  \  |  |  /  |          
                  \  \/   | |  | |   /    \    | | | |  |  | /  /          
                 / \  \   | |__| |  /  /\  \   | |_| |  |  |/  /          
                |  |  |   |  __  | /  /__\  \  |    /   |      \           
                |  |  |   | |  | | |   __   |  |    \   |  |\   \          
                \     /   | |  | | |  |  |  |  | |\  \  |  | \   \       
                 \___/    |_|  |_| |__|  |__|  |_| \__\ |__|  \__/        
                                                                              
                      - O R C A' S   B I G   F R I E N D -                    
                                      &                                       
                       - I N T E G R A L  F E E D E R -                       
                                                                              
 v1 FN, 2020, v2 2021, v3 2022-2024                                           
------------------------------------------------------------------------------


----------------------
SHARK INTEGRAL PACKAGE
----------------------

Number of atoms                             ...     17
Number of basis functions                   ...    293
Number of shells                            ...    155
Maximum angular momentum                    ...      2
Integral batch strategy                     ... SHARK/LIBINT Hybrid
RI-J (if used) integral strategy            ... SPLIT-RIJ (Revised 2003 algorithm where possible)
Printlevel                                  ...      1
Contraction scheme used                     ... PARTIAL GENERAL contraction
Prescreening option                         ... SCHWARTZ
   Thresh                                   ... 1.000e-10
   Tcut                                     ... 1.000e-11
   Tpresel                                  ... 1.000e-11 
Coulomb Range Separation                    ... NOT USED
Exchange Range Separation                   ... NOT USED
Multipole approximations                    ... NOT USED
Finite Nucleus Model                        ... NOT USED
CABS basis                                  ... NOT available
Auxiliary Coulomb fitting basis             ... NOT available
Auxiliary J/K fitting basis                 ... NOT available
Auxiliary Correlation fitting basis         ... NOT available
Auxiliary 'external' fitting basis          ... NOT available

Checking pre-screening integrals            ... done (  0.0 sec) Dimension = 155
Save PGC pre-screening integrals            ... done (  0.0 sec) Dimension = 155
Calculate PGC overlap integrals             ... done (  0.0 sec) Dimension = 113
Calculating pre-screening integrals (ORCA)  ... done (  0.0 sec) Dimension = 113
Check shell pair data                       ... done (  0.0 sec)
Shell pair information
Shell pair cut-off parameter TPreSel        ...   1.0e-11
Total number of shell pairs                 ...     12090
Shell pairs after pre-screening             ...     10999
Total number of primitive shell pairs       ...     18006
Primitive shell pairs kept                  ...     15080
          la=0 lb=0:   4089 shell pairs
          la=1 lb=0:   3971 shell pairs
          la=1 lb=1:    860 shell pairs
          la=2 lb=0:   1400 shell pairs
          la=2 lb=1:    574 shell pairs
          la=2 lb=2:    105 shell pairs

Calculating one electron integrals          ... done (  0.0 sec)
Calculating Nuclear repulsion               ... done (  0.0 sec) ENN=    308.659171923318 Eh

Diagonalization of the overlap matrix:
Smallest eigenvalue                        ... 1.236e-05
Time for diagonalization                   ...    0.003 sec
Threshold for overlap eigenvalues          ... 1.000e-07
Number of eigenvalues below threshold      ... 0
Time for construction of square roots      ...    0.009 sec
Total time needed                          ...    0.013 sec

-------------------
DFT GRID GENERATION
-------------------

General Integration Accuracy     IntAcc      ... 4.388
Radial Grid Type                 RadialGrid  ... OptM3 with GC (2021)
Angular Grid (max. ang.)         AngularGrid ... 4 (Lebedev-302)
Angular grid pruning method      GridPruning ... 4 (adaptive)
Weight generation scheme         WeightScheme... mBecke (2022)
Basis function cutoff            BFCut       ... 1.0000e-10
Integration weight cutoff        WCut        ... 1.0000e-14
Partially contracted basis set               ... off
Rotationally invariant grid construction     ... off
Angular grids for H and He will be reduced by one unit
Diffuse basis detected: some atoms will have their outermost
                        angular grid increased by 1.

Total number of grid points                  ...    77226
Total number of batches                      ...     1215
Average number of points per batch           ...       63
Average number of grid points per atom       ...     4543

---------------------
SHARK GRID GENERATION
---------------------

General Integration Accuracy     IntAcc      ... 4.388
Radial Grid Type                 RadialGrid  ... OptM3 with GC (2021)
Angular Grid (max. ang.)         AngularGrid ... 4 (Lebedev-302)
Angular grid pruning method      GridPruning ... 4 (adaptive)
Weight generation scheme         WeightScheme... mBecke (2022)
Basis function cutoff            BFCut       ... 1.0000e-10
Integration weight cutoff        WCut        ... 1.0000e-14
Partially contracted basis set               ... off
Rotationally invariant grid construction     ... off
Angular grids for H and He will be reduced by one unit
Diffuse basis detected: some atoms will have their outermost
                        angular grid increased by 1.
Steep s-basis detected: some atoms will have their radial
                        grid points doubled.

Total number of grid points                  ...   120801
Total number of batches                      ...     1897
Average number of points per batch           ...       63
Average number of grid points per atom       ...     7106
Initializing property integral containers    ... done (  0.0 sec)

SHARK setup successfully completed in   1.1 seconds

Maximum memory used throughout the entire STARTUP-calculation: 52.4 MB
-------------------------------------------------------------------------------
                                 ORCA GUESS
                   Start orbitals & Density for SCF / CASSCF
-------------------------------------------------------------------------------

------------
SCF SETTINGS
------------
Hamiltonian:
 Ab initio Hamiltonian  Method          .... Hartree-Fock(GTOs)


General Settings:
 Integral files         IntName         .... ABO221-aug-cc-pVDZ-ORCA
 Hartree-Fock type      HFTyp           .... CASSCF
 Total Charge           Charge          ....    0
 Multiplicity           Mult            ....    1
 Number of Electrons    NEL             ....   52
 Basis Dimension        Dim             ....  251
 Nuclear Repulsion      ENuc            ....    308.6591719233 Eh

------------------------------
INITIAL GUESS: MODEL POTENTIAL
------------------------------
Loading Hartree-Fock densities                     ... done
Calculating cut-offs                               ... done
Initializing the effective Hamiltonian             ... done
Setting up the integral package (SHARK)            ... done
Starting the Coulomb interaction                   ... done (   0.1 sec)
Making the grid                                    ... done (   0.1 sec)
Mapping shells                                     ... done
Starting the XC term evaluation                    ... done (   0.1 sec)
Transforming the Hamiltonian                       ... done (   0.0 sec)
Diagonalizing the Hamiltonian                      ... done (   0.0 sec)
Back transforming the eigenvectors                 ... done (   0.0 sec)
Now organizing SCF variables                       ... done
                      ------------------
                      INITIAL GUESS DONE (   0.3 sec)
                      ------------------
----------------------
INITIAL GUESS ORBITALS
----------------------
                      0         1         2         3         4         5   
                  -9.96469  -9.96042  -9.96022  -9.95953  -9.95589  -9.95530
                   2.00000   2.00000   2.00000   2.00000   2.00000   2.00000
                  --------  --------  --------  --------  --------  --------
  0C   1s        -0.004936 -0.001291 -0.005173 -0.000129  0.008850 -0.003135
  0C   2s        -0.001839 -0.001321 -0.002158  0.001450  0.002535  0.000320
  0C   3s        -0.006855  0.012032 -0.003220 -0.008112 -0.000790 -0.000528
  0C   4s        -0.004663 -0.002569 -0.008105 -0.019909  0.024554 -0.019770
  0C   1pz       -0.000340  0.000074 -0.000146 -0.000172 -0.000071 -0.000261
  0C   1px        0.000048 -0.000295  0.000617  0.000221  0.000657  0.000150
  0C   1py       -0.000149 -0.000184 -0.000432  0.000231  0.000106  0.000038
  0C   2pz        0.010268 -0.004955  0.008625  0.004522 -0.007136 -0.010713
  0C   2px       -0.002007  0.001980 -0.016024 -0.000768 -0.022334 -0.003387
  0C   2py        0.007425  0.009571  0.017685 -0.010435 -0.007051  0.007079
  0C   3pz       -0.004454 -0.000354  0.000601 -0.002185  0.003290 -0.000353
  0C   3px       -0.004310 -0.003452  0.004759 -0.002827  0.008968  0.001228
  0C   3py        0.000499 -0.000356 -0.005010 -0.003991  0.004111 -0.005297
  0C   1dz2       0.001852 -0.000104 -0.000273  0.000721  0.000018  0.000473
  0C   1dxz       0.000613 -0.000017  0.000403 -0.000170  0.000979 -0.000219
  0C   1dyz       0.000952  0.000145 -0.000426 -0.000231  0.000169 -0.000584
  0C   1dx2y2     0.000683 -0.000014  0.000451  0.000868 -0.001338  0.000948
  0C   1dxy      -0.000366  0.000088 -0.001621  0.000015 -0.000315 -0.000656
  0C   2dz2      -0.002501 -0.001982  0.001252  0.001447 -0.000900 -0.002636
  0C   2dxz       0.001022  0.000069  0.000385  0.000954 -0.004842 -0.001994
  0C   2dyz       0.005803 -0.002731  0.003894  0.003982 -0.001431 -0.001347
  0C   2dx2y2    -0.003769 -0.003910 -0.010515  0.006802 -0.002070 -0.002039
  0C   2dxy       0.001276  0.003198 -0.004548 -0.005021 -0.010311 -0.001291
  1C   1s        -0.000894 -0.005719 -0.059175 -1.009082  0.000978  0.062859
  1C   2s         0.001115 -0.001647 -0.003332 -0.031614 -0.000945  0.002765
  1C   3s         0.002482  0.010158  0.011412  0.027015  0.008564 -0.012344
  1C   4s         0.014387  0.002388 -0.001380  0.061904  0.000708 -0.029164
  1C   1pz        0.000183 -0.000118  0.000012  0.000396  0.000086  0.001232
  1C   1px        0.000170 -0.000510  0.000044 -0.002489 -0.000071  0.001407
  1C   1py       -0.000305  0.000131  0.000101  0.000923  0.000286 -0.000425
  1C   2pz       -0.000994 -0.005217  0.002313 -0.011506  0.012938 -0.007302
  1C   2px        0.003449  0.008295  0.005071 -0.009104  0.004195 -0.008211
  1C   2py        0.006724 -0.004139 -0.010114  0.017436 -0.006596 -0.005915
  1C   3pz        0.001803  0.004098  0.002028  0.001504  0.000581 -0.001549
  1C   3px        0.002144  0.005419  0.001713  0.002502 -0.001720 -0.000433
  1C   3py       -0.002738  0.000776  0.000460 -0.005159 -0.001662  0.005719
  1C   1dz2       0.000116  0.000093 -0.000849  0.000110 -0.000000  0.000218
  1C   1dxz      -0.000132 -0.000114  0.000401 -0.001374  0.000233  0.002376
  1C   1dyz       0.000500  0.000090  0.001221  0.003163 -0.000029 -0.000881
  1C   1dx2y2     0.000679  0.000306 -0.000276  0.001601  0.000042  0.001110
  1C   1dxy      -0.000134 -0.000085  0.001382 -0.000306  0.000000 -0.000889
  1C   2dz2       0.000792 -0.003165 -0.004179 -0.000217  0.001677 -0.002973
  1C   2dxz      -0.000691 -0.000361 -0.001086  0.002208  0.002917 -0.002750
  1C   2dyz      -0.000025  0.002729 -0.002458 -0.004625 -0.001346  0.000777
  1C   2dx2y2     0.002235  0.001075 -0.003074 -0.004756 -0.000981 -0.003656
  1C   2dxy       0.001360 -0.001395 -0.002499  0.003331 -0.001982 -0.000888
  2C   1s         0.001151  1.012822  0.006319 -0.004510 -0.004669  0.007653
  2C   2s         0.000419  0.032098 -0.000680  0.000385  0.002229 -0.000097
  2C   3s         0.008675 -0.050816  0.005439  0.003967 -0.009113 -0.003725
  2C   4s        -0.024116 -0.036045 -0.012473 -0.020598  0.027283 -0.016302
  2C   1pz        0.000162  0.000175  0.000067  0.000064 -0.000120  0.000182
  2C   1px       -0.000190  0.000344  0.000147 -0.000416 -0.000288 -0.000299
  2C   1py       -0.000216  0.000514 -0.000010  0.000077 -0.000356  0.000038
  2C   2pz       -0.004956  0.006895 -0.010048  0.006490 -0.004258 -0.007134
  2C   2px       -0.006623 -0.005381 -0.010505 -0.004591  0.021705 -0.000566
  2C   2py       -0.002361  0.003615 -0.004368 -0.002336  0.003396 -0.004155
  2C   3pz       -0.001610 -0.000628  0.000015 -0.000936 -0.000782  0.000898
  2C   3px        0.005005  0.003638  0.002020  0.006258 -0.003947  0.002979
  2C   3py        0.003219  0.003070 -0.000579 -0.001765 -0.005146  0.001817
  2C   1dz2      -0.000101 -0.000165 -0.000100 -0.000080  0.000379 -0.000165
  2C   1dxz       0.000368  0.000440  0.000039 -0.000469 -0.000406 -0.001517
  2C   1dyz       0.000351 -0.002042 -0.000090  0.000106 -0.001158  0.000798
  2C   1dx2y2     0.000117  0.000902  0.000084 -0.000113  0.000289  0.001022
  2C   1dxy      -0.000380  0.000230  0.000280  0.000253 -0.000522 -0.000543
  2C   2dz2      -0.000994  0.000506 -0.002916  0.002788  0.004332 -0.002870
  2C   2dxz       0.001819 -0.001857  0.004063 -0.001751  0.004100  0.002492
  2C   2dyz       0.001918  0.000026  0.002563  0.000291 -0.000831  0.001967
  2C   2dx2y2     0.000157 -0.000215  0.003674  0.000687 -0.004149  0.000158
  2C   2dxy      -0.001067 -0.002922 -0.000201  0.000349 -0.002996  0.003230
  3C   1s        -0.005943  0.008956 -0.002438 -0.063627  0.005086 -1.012220
  3C   2s        -0.001908  0.002103  0.001847 -0.003353 -0.001155 -0.034053
  3C   3s         0.004852 -0.012592 -0.015536  0.020769 -0.001367  0.075398
  3C   4s        -0.015771 -0.000210  0.011155 -0.019030 -0.009674  0.035601
  3C   1pz        0.000090 -0.000036 -0.000307 -0.000724  0.000125  0.002893
  3C   1px        0.000163  0.000287 -0.000354 -0.000968  0.000201  0.001859
  3C   1py        0.000524 -0.000131  0.000073  0.000745 -0.000040  0.001522
  3C   2pz        0.009200  0.009606  0.016487 -0.013449 -0.013683 -0.002748
  3C   2px       -0.003783 -0.012799  0.007437 -0.027809  0.022621 -0.005481
  3C   2py       -0.012489  0.002573  0.005542  0.002244 -0.004664 -0.011740
  3C   3pz       -0.001611 -0.001588 -0.002150  0.002022  0.000296 -0.001755
  3C   3px        0.005186  0.004324  0.002743  0.011804  0.000745 -0.002610
  3C   3py        0.001677 -0.003819 -0.002443 -0.001155  0.002230 -0.003085
  3C   1dz2      -0.000671  0.000306  0.000145 -0.000348  0.000178  0.000513
  3C   1dxz      -0.000478  0.001585 -0.000278  0.002316 -0.000377 -0.000821
  3C   1dyz      -0.001310 -0.000204 -0.000225 -0.001010  0.000962  0.000796
  3C   1dx2y2    -0.001011 -0.001165  0.000126  0.001359 -0.000219 -0.000910
  3C   1dxy       0.000733  0.000683 -0.000364 -0.000977 -0.000182  0.000933
  3C   2dz2      -0.002772 -0.002778 -0.005751  0.003913  0.004834 -0.004375
  3C   2dxz       0.001178 -0.000127 -0.003224  0.004433 -0.003562  0.001219
  3C   2dyz       0.001102 -0.000489 -0.002902  0.001281  0.004205 -0.004373
  3C   2dx2y2    -0.002043  0.003742  0.002240  0.001565 -0.001697 -0.000391
  3C   2dxy       0.001936  0.003159 -0.002325  0.007567 -0.001581 -0.003498
  4C   1s         0.000015  0.006556  0.003157  0.002063  1.012529  0.006776
  4C   2s         0.000769  0.001033  0.000824  0.000638  0.031541  0.001721
  4C   3s         0.000628  0.007724  0.005355  0.002462 -0.041335 -0.007801
  4C   4s         0.015423  0.015535 -0.004272  0.012233 -0.041071  0.019393
  4C   1pz        0.000232  0.000260  0.000138  0.000138 -0.000721  0.000179
  4C   1px        0.000024  0.000126 -0.000496 -0.000272  0.000234 -0.000168
  4C   1py        0.000077  0.000273  0.000093  0.000112 -0.000627  0.000173
  4C   2pz       -0.006891 -0.000582  0.005028  0.000139  0.009998 -0.009709
  4C   2px       -0.005112  0.006251 -0.008292 -0.000344 -0.005054  0.007013
  4C   2py       -0.009891  0.002547 -0.011766  0.002139  0.003914 -0.008963
  4C   3pz        0.002313  0.003743 -0.000922  0.002129 -0.002942  0.001611
  4C   3px       -0.000501  0.000984  0.001854 -0.002697 -0.000011 -0.000767
  4C   3py        0.003529  0.002384  0.000488 -0.000085 -0.002924  0.003376
  4C   1dz2      -0.000638  0.000485 -0.000049  0.000129  0.001106 -0.000210
  4C   1dxz       0.000363 -0.000477 -0.000257 -0.000049 -0.000041  0.000481
  4C   1dyz      -0.000247 -0.000761  0.000064 -0.000028 -0.000497 -0.000437
  4C   1dx2y2     0.000196  0.000293  0.000195  0.000108 -0.000448  0.000038
  4C   1dxy       0.000108 -0.001015 -0.000040 -0.000021 -0.001715  0.000191
  4C   2dz2      -0.000703 -0.002091  0.003770 -0.000598 -0.000281  0.002170
  4C   2dxz       0.001533  0.003097 -0.002758  0.001387  0.000780  0.003022
  4C   2dyz      -0.003789 -0.001775 -0.002439  0.002293 -0.000621 -0.004926
  4C   2dx2y2     0.003011 -0.002723  0.003051  0.001774  0.000546 -0.000460
  4C   2dxy      -0.001469  0.002262  0.003172 -0.003101  0.000442  0.000711
  5C   1s        -0.000935  0.007701 -1.011031  0.057235  0.002541  0.000965
  5C   2s         0.000573  0.001181 -0.031821  0.000160 -0.000068  0.001493
  5C   3s         0.000148 -0.008339  0.037781 -0.007677 -0.009082 -0.012458
  5C   4s        -0.020277  0.004979  0.027908 -0.027443  0.007096  0.028279
  5C   1pz        0.000194  0.000023  0.000253 -0.000119 -0.000013  0.000127
  5C   1px        0.000024  0.000180  0.000367 -0.000079 -0.000365  0.000174
  5C   1py        0.000145  0.000057  0.000082  0.000162  0.000053  0.000212
  5C   2pz       -0.004780  0.000705 -0.007673  0.001804 -0.004957 -0.003513
  5C   2px       -0.000280 -0.011750 -0.009413  0.012005 -0.006685 -0.015858
  5C   2py       -0.000318 -0.001800  0.002152  0.002502  0.007290 -0.001171
  5C   3pz       -0.004047 -0.001932 -0.000303 -0.004416 -0.000640  0.003067
  5C   3px       -0.004608 -0.000010  0.001174 -0.004711  0.001959  0.004501
  5C   3py        0.003030  0.004459 -0.000619 -0.002917 -0.002858  0.000493
  5C   1dz2      -0.000598 -0.000077 -0.001199 -0.000973  0.000093  0.000055
  5C   1dxz      -0.000681 -0.000241  0.000052  0.000627 -0.000231 -0.000550
  5C   1dyz       0.000315  0.000041  0.000660  0.000791 -0.000062  0.000028
  5C   1dx2y2    -0.000190 -0.000237 -0.001675 -0.000681  0.000099 -0.000060
  5C   1dxy       0.000076  0.000007 -0.000570  0.001300  0.000129  0.000006
  5C   2dz2      -0.000895  0.004288  0.000252 -0.001954 -0.000571  0.002855
  5C   2dxz      -0.002870  0.000200  0.000688  0.002376 -0.002702 -0.004917
  5C   2dyz       0.001288 -0.001172 -0.001691  0.001033  0.002237 -0.001024
  5C   2dx2y2    -0.000090 -0.003336  0.000112  0.004441 -0.000025 -0.001894
  5C   2dxy      -0.000784 -0.000263  0.001843 -0.000362  0.001997  0.000371
  6H   1s         0.000931 -0.000372  0.000854  0.000880 -0.000816  0.000784
  6H   2s         0.003041 -0.001808  0.007474  0.006508 -0.011260  0.002584
  6H   3s         0.000449  0.000518 -0.000283 -0.003228  0.001856 -0.001693
  6H   1pz        0.000428 -0.000001  0.000058  0.000163 -0.000007 -0.000063
  6H   1px        0.000294  0.000082 -0.000062  0.000183 -0.000322  0.000127
  6H   1py        0.000745 -0.000012  0.000633  0.000245 -0.000385  0.000559
  6H   2pz        0.001481 -0.000726  0.001491  0.001544 -0.001078  0.000639
  6H   2px        0.000492  0.000483 -0.001685 -0.000684 -0.003918 -0.000136
  6H   2py        0.002599  0.000229  0.004102  0.000591 -0.002916  0.001206
  7H   1s         0.000208  0.000004  0.000905  0.003264  0.000452  0.000481
  7H   2s        -0.003907 -0.000260  0.001004 -0.044574  0.007966  0.000493
  7H   3s         0.001847  0.000803  0.001352 -0.000553  0.001001 -0.001563
  7H   1pz        0.000296  0.000039  0.000094  0.002773 -0.000046 -0.000056
  7H   1px       -0.000146 -0.000355 -0.000252 -0.000577  0.000016  0.000364
  7H   1py       -0.000185  0.000209 -0.000644 -0.003240  0.000038  0.000153
  7H   2pz       -0.000250 -0.000831 -0.001133 -0.010123  0.002084 -0.001105
  7H   2px       -0.000782 -0.000901  0.000399  0.003491  0.001101  0.000245
  7H   2py        0.001118  0.000587 -0.001620  0.008282 -0.001617 -0.000245
  8H   1s         0.000131 -0.002728 -0.000112 -0.000020 -0.000890  0.000978
  8H   2s         0.006135  0.020287  0.006492  0.009467 -0.010455  0.001930
  8H   3s        -0.003621 -0.000735 -0.000451  0.000635  0.001146 -0.000250
  8H   1pz        0.000159 -0.002290 -0.000059 -0.000009 -0.000069  0.000144
  8H   1px        0.000130  0.000903  0.000303 -0.000225  0.000116 -0.000298
  8H   1py       -0.000161  0.002454  0.000195  0.000071  0.000259 -0.000087
  8H   2pz        0.001155  0.004288  0.000691  0.002309 -0.000578 -0.000997
  8H   2px        0.000130 -0.001504  0.000948 -0.001795  0.002821 -0.000541
  8H   2py       -0.001047 -0.005096 -0.000754 -0.000890  0.001723 -0.000440
  9H   1s        -0.000109 -0.002825  0.000112  0.000189 -0.000808  0.001064
  9H   2s         0.004787  0.018396  0.003232  0.004298 -0.014997  0.000815
  9H   3s        -0.000399  0.001132  0.000284 -0.003941  0.000503 -0.000532
  9H   1pz        0.000209  0.001992  0.000113 -0.000167  0.000024  0.000077
  9H   1px       -0.000108  0.002692 -0.000134 -0.000226 -0.000011 -0.000319
  9H   1py       -0.000135 -0.000874 -0.000051  0.000068  0.000044 -0.000037
  9H   2pz        0.000022 -0.003767  0.000477 -0.001058  0.000612  0.000489
  9H   2px       -0.001186 -0.004523 -0.001739 -0.000692  0.003610 -0.000200
  9H   2py        0.000300  0.001891 -0.000580 -0.000095  0.000074 -0.001245
 10H   1s        -0.000156 -0.000833  0.000238 -0.000226 -0.002868 -0.000474
 10H   2s        -0.004498 -0.001216  0.000176  0.004604  0.021435 -0.011408
 10H   3s         0.000492  0.002049  0.000798  0.001084  0.001130 -0.000294
 10H   1pz        0.000182 -0.000362  0.000287  0.000028 -0.003514  0.000136
 10H   1px        0.000285 -0.000076 -0.000335 -0.000034 -0.000366 -0.000032
 10H   1py       -0.000066 -0.000089  0.000260  0.000074  0.000643 -0.000055
 10H   2pz       -0.000632 -0.000662  0.000227  0.001819  0.007281 -0.001975
 10H   2px        0.000951  0.000920 -0.001294  0.000809  0.001691  0.000276
 10H   2py       -0.000700 -0.001380  0.001133  0.001041 -0.001867 -0.000355
 11H   1s        -0.000339 -0.000989  0.000103  0.000112 -0.002905 -0.000343
 11H   2s        -0.006052 -0.002229  0.004914 -0.005637  0.017651 -0.006725
 11H   3s         0.001748  0.000033 -0.001823  0.000299  0.000139  0.000314
 11H   1pz        0.000061  0.000006 -0.000029  0.000053  0.000287 -0.000231
 11H   1px       -0.000092  0.000092  0.000084 -0.000109  0.002099 -0.000035
 11H   1py       -0.000001 -0.000244 -0.000059 -0.000056 -0.002830 -0.000060
 11H   2pz       -0.000638 -0.001273 -0.000601  0.000396 -0.001738 -0.001863
 11H   2px        0.000540  0.000545 -0.000044  0.000641 -0.003354  0.001303
 11H   2py       -0.001411  0.000207  0.000748 -0.001919  0.005207 -0.000923
 12H   1s         0.000301 -0.000061  0.002641  0.000595  0.000100 -0.000162
 12H   2s         0.001741 -0.004871 -0.022049  0.008903 -0.004087 -0.002361
 12H   3s        -0.003675 -0.001105 -0.001913 -0.002362 -0.001040  0.001346
 12H   1pz        0.000384  0.000215  0.003506  0.000040 -0.000051  0.000215
 12H   1px       -0.000104  0.000188  0.000787  0.000023 -0.000262 -0.000154
 12H   1py        0.000111 -0.000023 -0.000213  0.000006  0.000055  0.000006
 12H   2pz        0.000567 -0.000353 -0.007270  0.002046 -0.000493  0.000999
 12H   2px       -0.000679  0.000446 -0.001055  0.001614 -0.001468 -0.001045
 12H   2py        0.000106 -0.000214 -0.000144 -0.000360  0.000563  0.000280
 13H   1s        -0.000042 -0.000197  0.002972  0.000851 -0.000179 -0.000703
 13H   2s         0.000075 -0.002254 -0.016102  0.008651 -0.005875 -0.012951
 13H   3s         0.000400  0.000366 -0.000965  0.000536  0.001564  0.000733
 13H   1pz        0.000226 -0.000108 -0.001764  0.000105  0.000081 -0.000025
 13H   1px        0.000123 -0.000054  0.002960  0.000138 -0.000041 -0.000030
 13H   1py       -0.000105  0.000044  0.000748  0.000187 -0.000047 -0.000061
 13H   2pz        0.000122 -0.000811  0.003429  0.000355  0.000554 -0.000100
 13H   2px       -0.000204 -0.001055 -0.004548  0.002172 -0.000912 -0.003027
 13H   2py       -0.001012  0.000080 -0.000855 -0.000996 -0.000147 -0.000138
 14H   1s         0.002608 -0.000287  0.000752  0.000640 -0.000146  0.001097
 14H   2s        -0.023899  0.003071 -0.001995  0.001609  0.010815 -0.000082
 14H   3s         0.000028  0.000102 -0.001231  0.002518 -0.001330  0.000592
 14H   1pz       -0.001527  0.000263 -0.000069 -0.000070  0.000449 -0.000131
 14H   1px       -0.002680 -0.000385 -0.000328 -0.000312 -0.000309  0.000053
 14H   1py        0.001752 -0.000139  0.000257 -0.000010 -0.000002  0.000285
 14H   2pz        0.003120 -0.000233  0.001062  0.000166 -0.000093 -0.000515
 14H   2px        0.005592 -0.001970  0.000875 -0.000422 -0.002075  0.000944
 14H   2py       -0.003138 -0.000343 -0.000969 -0.001453  0.003536 -0.000921
 15C   1s        -1.012846  0.000157  0.002177  0.002483 -0.001710  0.004207
 15C   2s        -0.032162 -0.001277  0.001264  0.001165 -0.001986 -0.000663
 15C   3s         0.037129  0.004355 -0.010121 -0.005998  0.016056 -0.010942
 15C   4s         0.046090  0.008492 -0.006157  0.016434 -0.013607 -0.008292
 15C   1pz        0.000021  0.000308 -0.000022 -0.000057  0.000208  0.000260
 15C   1px        0.000049 -0.000293 -0.000173 -0.000196 -0.000280  0.000114
 15C   1py        0.000086 -0.000099  0.000306  0.000145 -0.000117  0.000177
 15C   2pz        0.008808 -0.003221  0.007764  0.007253 -0.018538 -0.004406
 15C   2px       -0.000611  0.005211  0.009101  0.008496  0.006609 -0.005001
 15C   2py       -0.009663 -0.002022 -0.005071 -0.004868  0.006344 -0.015567
 15C   3pz       -0.006589 -0.003035  0.002632 -0.003519  0.002538  0.001533
 15C   3px        0.000336  0.000732 -0.000485 -0.004011 -0.000611 -0.001849
 15C   3py        0.003275  0.002170  0.000322  0.001129  0.000559 -0.001616
 15C   1dz2      -0.000500 -0.000109  0.000060  0.000116  0.000257 -0.000392
 15C   1dxz       0.000457 -0.000669 -0.001099 -0.000682 -0.000954 -0.000023
 15C   1dyz       0.001197  0.000125  0.000374  0.000328  0.000189 -0.000800
 15C   1dx2y2    -0.001443  0.000489 -0.000389  0.000139  0.000172 -0.001348
 15C   1dxy       0.001178  0.000273  0.000405  0.000572 -0.000061  0.000859
 15C   2dz2       0.002172  0.000480  0.000529 -0.000023  0.002153  0.006716
 15C   2dxz      -0.000996 -0.003290 -0.004547 -0.004005 -0.005059  0.000627
 15C   2dyz      -0.000735  0.000783  0.002050  0.001390 -0.000314  0.003644
 15C   2dx2y2     0.002485  0.003028 -0.000412  0.002872 -0.002523  0.000214
 15C   2dxy      -0.002287  0.002822  0.001336  0.006482 -0.000635 -0.001657
 16H   1s         0.002730 -0.000553  0.000259  0.000208 -0.000723  0.001084
 16H   2s        -0.023042 -0.004771 -0.002597 -0.006152  0.007490  0.002263
 16H   3s         0.000364  0.001755  0.000249  0.000281 -0.000210 -0.001767
 16H   1pz       -0.002088  0.000156 -0.000274 -0.000241  0.000145 -0.000340
 16H   1px        0.002891 -0.000195 -0.000383 -0.000287 -0.000369  0.000217
 16H   1py       -0.000146  0.000147  0.000245  0.000461 -0.000133  0.000241
 16H   2pz        0.003559  0.000510 -0.000707  0.000576 -0.002489 -0.002336
 16H   2px       -0.005909 -0.000579 -0.001766 -0.001660  0.001517 -0.000916
 16H   2py        0.000488  0.000524 -0.000335  0.002615 -0.000071 -0.000631
                      6         7         8         9        10        11   
                  -9.95197  -0.96880  -0.81715  -0.79944  -0.76499  -0.68680
                   2.00000   2.00000   2.00000   2.00000   2.00000   2.00000
                  --------  --------  --------  --------  --------  --------
  0C   1s        -1.013524  0.015498 -0.000127 -0.010943  0.002484  0.001604
  0C   2s        -0.033133 -0.160882  0.027878  0.253887 -0.041218 -0.044964
  0C   3s         0.058484 -0.046049 -0.035289  0.118204 -0.040408 -0.022781
  0C   4s         0.105757 -0.074819 -0.010523 -0.013213  0.083683 -0.091349
  0C   1pz       -0.000667 -0.029735  0.009794  0.025495  0.128165  0.037101
  0C   1px        0.000073 -0.018685 -0.097855  0.016272  0.017687 -0.118104
  0C   1py        0.000249 -0.066742  0.036941 -0.002413 -0.003033  0.029901
  0C   2pz        0.006178  0.052738  0.033927  0.011629  0.058171 -0.027498
  0C   2px        0.002559 -0.003379 -0.018435 -0.017622  0.003694  0.042152
  0C   2py        0.003095  0.007524 -0.024629 -0.001586 -0.008054 -0.035864
  0C   3pz        0.000772 -0.015638 -0.001626  0.009090  0.017456 -0.005286
  0C   3px        0.007119 -0.011356 -0.010003  0.002687  0.002006 -0.077624
  0C   3py        0.019673 -0.018990  0.001242  0.028082  0.009083 -0.000395
  0C   1dz2       0.001509  0.002582 -0.001531  0.003974  0.013869  0.000521
  0C   1dxz      -0.000230 -0.001578  0.005440 -0.000431  0.007421  0.008506
  0C   1dyz      -0.000907 -0.005193 -0.000065  0.002256  0.011439 -0.002048
  0C   1dx2y2     0.002027  0.003899 -0.008186  0.005281 -0.005877  0.001005
  0C   1dxy      -0.001237 -0.001633 -0.011067 -0.001381  0.006767 -0.006521
  0C   2dz2      -0.006105  0.000279  0.008871  0.015670 -0.004808  0.005454
  0C   2dxz       0.002026  0.006025  0.008675 -0.008954  0.012593 -0.016111
  0C   2dyz       0.006668  0.026147  0.010038  0.000774  0.020636 -0.009106
  0C   2dx2y2    -0.009680 -0.019134  0.017551  0.051550 -0.013487  0.023434
  0C   2dxy       0.007845  0.010063  0.012478 -0.046720  0.017551  0.016017
  1C   1s         0.001771  0.013511 -0.009308  0.010305  0.002685  0.004459
  1C   2s         0.001164 -0.165015  0.160523 -0.210962 -0.072749 -0.136674
  1C   3s        -0.005946 -0.117590  0.109000 -0.259618  0.022110 -0.302900
  1C   4s        -0.003544  0.043654 -0.062630  0.105158  0.020123  0.167473
  1C   1pz       -0.000020 -0.033056 -0.000119 -0.044354  0.071457 -0.061195
  1C   1px       -0.000070 -0.054631 -0.026595 -0.109337  0.045539 -0.113952
  1C   1py       -0.000111  0.076951 -0.066812  0.008306  0.018205 -0.020544
  1C   2pz       -0.011964  0.005763 -0.001784 -0.027468 -0.032160 -0.070915
  1C   2px       -0.009003 -0.009531 -0.030834  0.000604  0.030785 -0.019733
  1C   2py        0.006690  0.028427  0.026278  0.087812 -0.008663  0.089860
  1C   3pz       -0.002972  0.009299 -0.017659  0.005147  0.028476  0.013924
  1C   3px        0.001238  0.010696 -0.019573 -0.012077  0.014348  0.015005
  1C   3py        0.003792 -0.014631  0.014468 -0.028523 -0.001597 -0.020231
  1C   1dz2       0.000273  0.005238 -0.001761  0.000933  0.003461 -0.003112
  1C   1dxz      -0.000241 -0.009460  0.003820 -0.009144  0.002180 -0.003860
  1C   1dyz       0.000341  0.003616  0.001347  0.005757 -0.007915  0.007360
  1C   1dx2y2     0.000561  0.001140 -0.006723 -0.008185  0.003236 -0.001994
  1C   1dxy       0.000492  0.004739  0.007563  0.005497 -0.009950  0.007796
  1C   2dz2       0.000168  0.010580  0.017460  0.024671 -0.019982  0.019925
  1C   2dxz      -0.001480  0.000947  0.013737 -0.003659 -0.011207 -0.020788
  1C   2dyz       0.000970 -0.010025  0.021263 -0.023622 -0.002507 -0.020174
  1C   2dx2y2    -0.000246  0.001476  0.009225  0.003582  0.002082 -0.000872
  1C   2dxy       0.002810 -0.001733  0.018605 -0.014432 -0.000052 -0.015344
  2C   1s        -0.000673  0.009924  0.012768  0.005767  0.002135 -0.006596
  2C   2s        -0.000044 -0.115092 -0.250557 -0.119748 -0.077771  0.240309
  2C   3s         0.008260 -0.004802 -0.127522 -0.086944  0.000235  0.270043
  2C   4s         0.010838 -0.094032  0.150633  0.033519 -0.039155 -0.381402
  2C   1pz       -0.000031 -0.011398  0.004693 -0.019683  0.060185  0.047139
  2C   1px       -0.000164  0.059230  0.028986  0.037833 -0.016068  0.067833
  2C   1py       -0.000224  0.013429  0.038436 -0.051175  0.021228  0.043727
  2C   2pz       -0.004523  0.022543  0.006105  0.003079 -0.007034  0.046410
  2C   2px       -0.002167  0.014125  0.063749  0.075354 -0.027951 -0.178585
  2C   2py       -0.005210  0.007276  0.019473  0.023903 -0.001202 -0.055089
  2C   3pz        0.002677  0.004676  0.006012 -0.031347 -0.016814 -0.014856
  2C   3px       -0.003287  0.020343 -0.037429 -0.007048 -0.001022  0.073748
  2C   3py       -0.000265  0.010098 -0.011340 -0.001718  0.009448  0.051904
  2C   1dz2       0.000006  0.004176  0.000470  0.002666  0.000070  0.004306
  2C   1dxz       0.000382  0.004811  0.000517  0.005610 -0.006391 -0.001239
  2C   1dyz      -0.000028 -0.003282 -0.004944  0.001432 -0.005142 -0.006380
  2C   1dx2y2    -0.000169 -0.005776  0.002218 -0.007068  0.006660  0.001909
  2C   1dxy      -0.000032 -0.001023 -0.004048  0.006544 -0.002699 -0.001247
  2C   2dz2       0.000007  0.011955  0.022469  0.019191 -0.006948 -0.026864
  2C   2dxz       0.003223 -0.005719  0.008917 -0.011869 -0.013371 -0.066015
  2C   2dyz      -0.000380 -0.002393 -0.030585 -0.026898 -0.012872  0.056469
  2C   2dx2y2     0.000124 -0.004885 -0.006355 -0.034246 -0.004872  0.016277
  2C   2dxy      -0.001022 -0.009634 -0.013168 -0.010547  0.008058  0.047808
  3C   1s         0.003910  0.018120  0.001870  0.008622 -0.006671  0.000765
  3C   2s         0.000655 -0.213169 -0.024151 -0.203039  0.116576 -0.048065
  3C   3s         0.010003 -0.098442  0.056130 -0.121351  0.024219 -0.145581
  3C   4s        -0.000202 -0.006444 -0.046824  0.039906  0.013634  0.040320
  3C   1pz       -0.000109  0.069442  0.005459  0.109515  0.065840  0.055720
  3C   1px        0.000114  0.050268 -0.136737  0.038154 -0.031460  0.165530
  3C   1py        0.000425  0.057993  0.041038 -0.074065 -0.085150 -0.064638
  3C   2pz        0.002132 -0.021818 -0.035292 -0.058468  0.031859 -0.002458
  3C   2px       -0.005489 -0.044980 -0.014394 -0.022665 -0.024148 -0.101499
  3C   2py        0.006650  0.000407 -0.047037  0.020593  0.000673  0.102145
  3C   3pz        0.002905 -0.010797  0.011121 -0.001626  0.000797 -0.003811
  3C   3px       -0.004599  0.010700 -0.031166  0.016247  0.028347  0.048584
  3C   3py       -0.002113 -0.006222  0.017869 -0.005380 -0.023865 -0.015065
  3C   1dz2       0.000164  0.002584  0.000031 -0.004446 -0.007320 -0.002811
  3C   1dxz      -0.000186 -0.004654  0.017557 -0.006284 -0.002809 -0.017125
  3C   1dyz      -0.000872 -0.000817 -0.004792  0.004575 -0.008074  0.002095
  3C   1dx2y2     0.000497  0.000012  0.001798 -0.013010 -0.010584  0.002919
  3C   1dxy      -0.000356 -0.001788  0.004544  0.009556  0.007083  0.001702
  3C   2dz2      -0.002341  0.009009  0.015976  0.004479 -0.033910  0.012995
  3C   2dxz       0.000767  0.021121 -0.010027  0.027114 -0.002778  0.041189
  3C   2dyz      -0.001808  0.012415  0.014687  0.015935  0.012213 -0.023871
  3C   2dx2y2     0.003022 -0.009940 -0.008524  0.003398  0.017953 -0.001247
  3C   2dxy      -0.000541  0.010117  0.030251 -0.007636 -0.008831 -0.016664
  4C   1s         0.007322  0.009696  0.010630 -0.006547  0.006174  0.005883
  4C   2s         0.000072 -0.107376 -0.205878  0.114095 -0.190484 -0.176969
  4C   3s        -0.009145 -0.014947 -0.071228  0.074391 -0.081610 -0.201126
  4C   4s        -0.028827  0.074660 -0.035917 -0.058438  0.018414  0.396489
  4C   1pz        0.000026 -0.035730 -0.030347  0.011306  0.033359  0.044778
  4C   1px        0.000249  0.028417 -0.033717 -0.054338 -0.001439  0.051987
  4C   1py        0.000146 -0.022694 -0.035530 -0.055216 -0.005598  0.085310
  4C   2pz       -0.005459 -0.025371 -0.025709  0.048470 -0.063702 -0.110105
  4C   2px       -0.002800 -0.007050 -0.009495 -0.057821 -0.022479  0.098393
  4C   2py       -0.008945 -0.021759 -0.037994  0.066556 -0.031877 -0.055234
  4C   3pz       -0.002121  0.012800 -0.010723  0.000855  0.013939  0.074596
  4C   3px        0.007161  0.000256 -0.001526 -0.011231  0.005095 -0.031371
  4C   3py       -0.000131  0.016177 -0.007264 -0.034043 -0.002190  0.037776
  4C   1dz2      -0.000558  0.001472  0.000298  0.000288  0.003374 -0.000632
  4C   1dxz      -0.001028  0.005262 -0.002588 -0.007659 -0.002863  0.004773
  4C   1dyz      -0.000202 -0.004554 -0.006261 -0.005082 -0.000011  0.006583
  4C   1dx2y2     0.000950 -0.001785  0.005195  0.008503 -0.000413 -0.003120
  4C   1dxy       0.000844 -0.001953 -0.005524  0.001963 -0.003310  0.004653
  4C   2dz2       0.000439 -0.000927 -0.005071 -0.007323  0.006384  0.001936
  4C   2dxz       0.000549  0.008420  0.004992 -0.022968  0.015558  0.051146
  4C   2dyz      -0.001807 -0.017429 -0.018370  0.033655 -0.042359 -0.053189
  4C   2dx2y2     0.001548  0.004692  0.008403 -0.003194  0.006530 -0.014976
  4C   2dxy       0.000664 -0.010853 -0.016701 -0.005332 -0.009261 -0.039090
  5C   1s         0.003521  0.010799 -0.011289 -0.004419  0.006217 -0.005818
  5C   2s        -0.000485 -0.125552  0.217741  0.061294 -0.201863  0.208341
  5C   3s        -0.009044 -0.028791  0.148383  0.070970 -0.101729  0.196450
  5C   4s        -0.026100 -0.013069  0.011817 -0.097358  0.063496 -0.253814
  5C   1pz       -0.000017 -0.028199  0.021684  0.003132  0.038237 -0.019980
  5C   1px       -0.000084 -0.058440  0.028698  0.005110 -0.006370 -0.082597
  5C   1py        0.000253 -0.006060  0.027395 -0.084549 -0.013594 -0.034777
  5C   2pz       -0.001169 -0.031899  0.036653  0.013686 -0.041321  0.061395
  5C   2px       -0.000715 -0.031822  0.086504  0.066424 -0.038659  0.122228
  5C   2py       -0.008113 -0.005308 -0.009115  0.049473 -0.034578  0.039118
  5C   3pz        0.000491 -0.001163  0.013285 -0.018516 -0.016102 -0.038720
  5C   3px       -0.005519 -0.006735  0.008994 -0.013958  0.023707 -0.047431
  5C   3py        0.003205  0.005483 -0.006177 -0.021748  0.015099  0.016705
  5C   1dz2      -0.001140  0.004854 -0.002436 -0.000631  0.002867  0.002982
  5C   1dxz       0.000453 -0.007985  0.004491 -0.000205  0.001540 -0.004345
  5C   1dyz      -0.000313 -0.000810  0.001307 -0.006292 -0.000866 -0.004411
  5C   1dx2y2    -0.000249 -0.001611 -0.001836  0.001549  0.002324 -0.000667
  5C   1dxy      -0.001338 -0.000394  0.004117 -0.014597 -0.001198 -0.002590
  5C   2dz2       0.001069  0.008336 -0.022295 -0.013811  0.050821 -0.033895
  5C   2dxz       0.000800 -0.022060  0.031275  0.016927 -0.008493  0.060230
  5C   2dyz       0.000533 -0.000176  0.012497  0.023329 -0.015305  0.016462
  5C   2dx2y2    -0.000306 -0.003321  0.014383  0.002064 -0.006554 -0.016819
  5C   2dxy      -0.001693 -0.005403 -0.006607  0.009034 -0.015537 -0.000186
  6H   1s         0.002729 -0.033116  0.007349  0.108504 -0.026476 -0.019910
  6H   2s        -0.047289  0.012886 -0.002515  0.059153 -0.044515  0.001252
  6H   3s         0.006961 -0.005693 -0.002989  0.008500  0.005370 -0.012743
  6H   1pz        0.000463 -0.001009  0.000317  0.002191  0.002334  0.000214
  6H   1px        0.001254 -0.001245 -0.001243  0.003973 -0.000390 -0.002370
  6H   1py        0.004042 -0.004574  0.001179  0.012768 -0.003265 -0.001495
  6H   2pz        0.000464  0.007013  0.001904  0.000038 -0.001537 -0.002589
  6H   2px       -0.003198  0.002258  0.012761 -0.005887 -0.000192  0.007516
  6H   2py       -0.012077  0.010451 -0.007086 -0.003304 -0.006969 -0.005851
  7H   1s        -0.000221 -0.035330  0.045336 -0.081337 -0.045447 -0.061575
  7H   2s        -0.010047  0.006221 -0.007635 -0.059764 -0.026981 -0.089962
  7H   3s        -0.003373  0.011922 -0.017715  0.017035  0.008876  0.011752
  7H   1pz        0.000251 -0.004291  0.004635 -0.007713 -0.002437 -0.005447
  7H   1px       -0.000034 -0.000892 -0.000641 -0.000957  0.001727 -0.002265
  7H   1py       -0.000041  0.006211 -0.006345  0.008104  0.004774  0.004828
  7H   2pz       -0.001390  0.007503 -0.002007  0.002701 -0.005978 -0.006511
  7H   2px       -0.000264  0.001948 -0.001073  0.007612 -0.007061  0.004615
  7H   2py        0.002186 -0.004091  0.010950  0.010671  0.003519  0.017225
  8H   1s        -0.000364 -0.031348 -0.090925 -0.058440 -0.047260  0.124541
  8H   2s         0.002280  0.018602 -0.043288 -0.076411 -0.030865  0.118472
  8H   3s         0.001940 -0.006466  0.014972 -0.013995 -0.013247 -0.030267
  8H   1pz        0.000093 -0.003818 -0.008328 -0.004865 -0.002616  0.010233
  8H   1px        0.000275  0.002343  0.004436  0.001691  0.000551 -0.003869
  8H   1py        0.000052  0.004175  0.010055  0.003876  0.004707 -0.009386
  8H   2pz        0.001217  0.007421  0.002945 -0.005604 -0.004891  0.005279
  8H   2px        0.000985 -0.000426  0.004019  0.008600 -0.001683 -0.033593
  8H   2py       -0.000769 -0.002686  0.006627  0.008580  0.002400 -0.012004
  9H   1s        -0.000592 -0.030132 -0.098250 -0.037564 -0.024359  0.152200
  9H   2s        -0.005422 -0.010392 -0.039142 -0.004799  0.033957  0.191965
  9H   3s        -0.000070 -0.007791  0.007916  0.019574  0.007297 -0.013913
  9H   1pz        0.000077  0.002178  0.008090  0.002035  0.003995 -0.009034
  9H   1px        0.000085  0.005550  0.011306  0.006051  0.003664 -0.010522
  9H   1py        0.000082 -0.001299 -0.002745 -0.001914 -0.000455  0.004716
  9H   2pz        0.000220  0.000590 -0.001267 -0.006519 -0.001447 -0.012403
  9H   2px        0.001142  0.006596  0.004031  0.010635 -0.005127 -0.032628
  9H   2py        0.000611  0.001459  0.005488  0.009675  0.004666 -0.004968
 10H   1s         0.000911 -0.032367 -0.073526  0.041882 -0.100930 -0.102837
 10H   2s        -0.006046 -0.015463 -0.007109  0.050188 -0.091182 -0.096922
 10H   3s        -0.000187  0.004356 -0.012019  0.006767  0.007199  0.031960
 10H   1pz        0.000384 -0.005992 -0.011491  0.005378 -0.011454 -0.010397
 10H   1px       -0.000119  0.000507 -0.001256 -0.000111 -0.001231  0.000582
 10H   1py        0.000050  0.000435  0.001831 -0.002321  0.002272  0.003639
 10H   2pz       -0.001505 -0.001546 -0.000397  0.011209 -0.022638 -0.015065
 10H   2px        0.000963  0.001893  0.000077 -0.000965  0.005610  0.013071
 10H   2py        0.000401 -0.005030 -0.004006  0.005219 -0.008406 -0.009975
 11H   1s         0.000782 -0.029504 -0.084119  0.056138 -0.079585 -0.102454
 11H   2s        -0.000377 -0.016247 -0.036407  0.051043 -0.002741 -0.164725
 11H   3s        -0.001740  0.003553  0.004097 -0.011790 -0.005553  0.016631
 11H   1pz        0.000086 -0.000492  0.000826 -0.000556  0.001384  0.001764
 11H   1px       -0.000148  0.003258  0.006458 -0.005161  0.006927  0.007218
 11H   1py        0.000293 -0.004323 -0.010030  0.005192 -0.008973 -0.007529
 11H   2pz       -0.000578 -0.002745 -0.001487  0.010857 -0.011894 -0.016836
 11H   2px       -0.000281 -0.001005  0.000324 -0.004692 -0.004024  0.020993
 11H   2py        0.000282 -0.002479 -0.008390  0.014394  0.003970 -0.029773
 12H   1s         0.000962 -0.032357  0.079318  0.023602 -0.105987  0.116683
 12H   2s        -0.001921 -0.020936  0.021594  0.019718 -0.117115  0.100786
 12H   3s         0.000551 -0.003685  0.011898 -0.013809 -0.008865 -0.022552
 12H   1pz        0.000426 -0.005494  0.010997  0.002972 -0.011694  0.014095
 12H   1px        0.000385 -0.002873  0.003255  0.000779 -0.002633  0.001986
 12H   1py       -0.000039  0.000259  0.000110 -0.001569  0.000195 -0.001824
 12H   2pz       -0.000096 -0.004167 -0.002277  0.001443 -0.019692  0.015674
 12H   2px       -0.000112 -0.008161  0.007369  0.003378 -0.012139  0.025144
 12H   2py        0.001339 -0.002403  0.004361  0.007198 -0.000761  0.001704
 13H   1s         0.000862 -0.034877  0.083000  0.032720 -0.074079  0.133580
 13H   2s         0.003243 -0.008755  0.043384  0.058413  0.020117  0.168008
 13H   3s        -0.001304 -0.002730 -0.004363  0.001286  0.017696 -0.001215
 13H   1pz       -0.000073  0.002306 -0.005323 -0.002266  0.005486 -0.008364
 13H   1px        0.000275 -0.005947  0.010261  0.003236 -0.009999  0.010344
 13H   1py        0.000050 -0.001655  0.002829 -0.001536 -0.002283  0.001732
 13H   2pz       -0.000649 -0.004033  0.002380 -0.001499 -0.016871 -0.007026
 13H   2px        0.000942  0.000340  0.010228  0.013845  0.004217  0.032090
 13H   2py        0.000243 -0.005755  0.001594  0.001574 -0.001496  0.007642
 14H   1s         0.001165 -0.043042 -0.023386  0.056827  0.123120  0.040405
 14H   2s         0.002906 -0.037736 -0.073171 -0.000714  0.050922  0.031551
 14H   3s        -0.000682  0.004427 -0.019266 -0.008716 -0.000802  0.016769
 14H   1pz       -0.000401  0.004632  0.000327 -0.004275 -0.007349 -0.001225
 14H   1px       -0.000184  0.004066  0.000970 -0.006087 -0.011321 -0.003886
 14H   1py        0.000167 -0.004086 -0.000560  0.001807  0.008169  0.001223
 14H   2pz        0.000397  0.009661  0.008205  0.005351 -0.004402 -0.006214
 14H   2px       -0.000409 -0.000876  0.009794  0.010939  0.001517 -0.003039
 14H   2py        0.001203 -0.004063 -0.008437  0.001478 -0.000033 -0.003102
 15C   1s         0.003360  0.014422 -0.000181 -0.005872 -0.010416 -0.002348
 15C   2s        -0.000646 -0.162163 -0.000587  0.136448  0.288678  0.054004
 15C   3s        -0.015840 -0.132493 -0.036171  0.122831  0.177193  0.078808
 15C   4s        -0.038918  0.068560  0.002930 -0.045711 -0.128282  0.057631
 15C   1pz        0.000170  0.076196 -0.001929 -0.046690  0.005682  0.037835
 15C   1px        0.000010 -0.002634 -0.055535 -0.020904  0.013522  0.003211
 15C   1py        0.000018 -0.037737  0.007406 -0.072973  0.035680 -0.007874
 15C   2pz        0.003815  0.096800  0.019908 -0.039273 -0.032474 -0.055988
 15C   2px        0.000750  0.022450  0.022305  0.025253  0.017064  0.024043
 15C   2py       -0.003704 -0.018779 -0.016814  0.028575  0.048335  0.033673
 15C   3pz        0.006812 -0.015367  0.003158  0.004810  0.033382 -0.024307
 15C   3px       -0.000651  0.002133  0.024448  0.004574 -0.010723 -0.003935
 15C   3py       -0.000661  0.005785 -0.013275 -0.015430 -0.000221  0.010075
 15C   1dz2       0.001582 -0.006308  0.000674  0.010122 -0.003564 -0.002630
 15C   1dxz       0.000625 -0.001391  0.005705  0.003646 -0.001728  0.000506
 15C   1dyz       0.000998  0.005524 -0.000507  0.011891 -0.004630  0.000431
 15C   1dx2y2    -0.000503  0.005515 -0.000646  0.005748 -0.002307  0.005684
 15C   1dxy       0.000621 -0.002357 -0.003353 -0.000419  0.001235  0.004050
 15C   2dz2      -0.001519 -0.031887 -0.009211  0.004860  0.020173  0.017123
 15C   2dxz      -0.001040 -0.010491  0.025803 -0.000580 -0.000126 -0.005430
 15C   2dyz       0.000731  0.010408 -0.005322 -0.003724  0.003460 -0.011698
 15C   2dx2y2    -0.001199  0.017042  0.001366 -0.035300 -0.042217 -0.007707
 15C   2dxy       0.001854 -0.011616 -0.010162  0.016254  0.033855  0.018845
 16H   1s         0.001187 -0.045137  0.020674  0.051519  0.122435  0.038634
 16H   2s         0.000132 -0.018920  0.057809  0.051542  0.023540  0.053553
 16H   3s        -0.001341  0.007932  0.010011  0.008573 -0.015517  0.013784
 16H   1pz       -0.000435  0.005485 -0.000635 -0.005247 -0.009942 -0.002001
 16H   1px        0.000134 -0.005635  0.000711  0.004258  0.012655  0.003289
 16H   1py        0.000102 -0.000545 -0.000604 -0.001816 -0.000041  0.000470
 16H   2pz        0.000633  0.001543 -0.005409 -0.008353 -0.002646 -0.015384
 16H   2px        0.000469  0.004543  0.011593  0.004580 -0.007521  0.005995
 16H   2py        0.000864 -0.004392  0.000049  0.004040  0.000976  0.008311
                     12        13        14        15        16        17   
                  -0.63049  -0.59890  -0.57403  -0.55222  -0.53524  -0.50155
                   2.00000   2.00000   2.00000   2.00000   2.00000   2.00000
                  --------  --------  --------  --------  --------  --------
  0C   1s         0.006105 -0.000941  0.001046  0.000041  0.000588  0.003025
  0C   2s        -0.238705  0.100709  0.002455 -0.012493 -0.014660 -0.030506
  0C   3s        -0.417246  0.064227  0.024738 -0.263352 -0.078875 -0.128601
  0C   4s         0.667194 -0.493470  0.123535 -0.489098  0.301276  0.203748
  0C   1pz        0.011900  0.041830 -0.034505 -0.135062 -0.067835  0.218032
  0C   1px        0.052002 -0.036774  0.154009 -0.073349 -0.035899  0.026893
  0C   1py        0.043737 -0.193229 -0.029843 -0.191551  0.104833  0.006840
  0C   2pz       -0.106459 -0.068982  0.049073 -0.014139 -0.114830  0.108652
  0C   2px       -0.103841  0.012046 -0.073892 -0.026330 -0.103944 -0.064517
  0C   2py       -0.264545  0.061896  0.001796 -0.095134 -0.028735 -0.137772
  0C   3pz        0.057041  0.042683  0.007932 -0.037466  0.063228 -0.016508
  0C   3px        0.087470 -0.026715  0.018543 -0.049384  0.042419 -0.000958
  0C   3py        0.098279 -0.078116  0.036377 -0.102201  0.027737  0.028140
  0C   1dz2       0.008632  0.008808 -0.000633 -0.001680  0.008533  0.002597
  0C   1dxz      -0.003130 -0.001647  0.010629 -0.001107 -0.002131  0.001528
  0C   1dyz      -0.002226 -0.005022 -0.005673 -0.003079 -0.009451  0.005503
  0C   1dx2y2     0.008133  0.001655  0.005834  0.008887 -0.002544  0.011327
  0C   1dxy      -0.005381 -0.002056  0.007120 -0.001882  0.002893  0.003525
  0C   2dz2      -0.041499  0.035627  0.014216  0.043346  0.018989  0.000864
  0C   2dxz      -0.008488 -0.001397  0.020886 -0.005386  0.010224  0.000930
  0C   2dyz      -0.020949 -0.055335  0.015382 -0.003005 -0.066804  0.018648
  0C   2dx2y2    -0.022456  0.068820 -0.027411  0.081771 -0.046280  0.021027
  0C   2dxy      -0.012669 -0.043160 -0.037978 -0.046830  0.033488 -0.005576
  1C   1s        -0.001893 -0.003268 -0.000938  0.001379  0.001746  0.000382
  1C   2s         0.065051  0.169965  0.046059 -0.082190 -0.068993 -0.005876
  1C   3s         0.029283  0.138679 -0.101934 -0.178232 -0.082573 -0.005625
  1C   4s        -0.116006 -0.417154 -0.123931  0.172407  0.025356 -0.089844
  1C   1pz       -0.048501 -0.094451 -0.198153  0.149261 -0.096508  0.007868
  1C   1px       -0.110082  0.033598 -0.055107  0.145239  0.059970  0.060081
  1C   1py       -0.002053  0.186029  0.105346  0.077897  0.015483  0.105274
  1C   2pz       -0.023077  0.042746  0.044456 -0.058712  0.022054  0.064351
  1C   2px       -0.044671  0.012548 -0.039883 -0.037863 -0.016491  0.056559
  1C   2py       -0.029643 -0.138920 -0.039484  0.070013  0.035985  0.068194
  1C   3pz       -0.015652  0.005857 -0.026088 -0.018912 -0.015824 -0.010782
  1C   3px       -0.026061 -0.006073 -0.033841 -0.021581  0.018996 -0.028277
  1C   3py        0.005932  0.068303 -0.002396 -0.026005  0.005049  0.010077
  1C   1dz2       0.003916  0.004051  0.000364  0.003165 -0.000413 -0.005006
  1C   1dxz      -0.000116 -0.002968 -0.002552  0.009128 -0.004898 -0.004438
  1C   1dyz       0.000133 -0.001840  0.006636  0.000619  0.007226 -0.006313
  1C   1dx2y2    -0.003415  0.004111  0.002701  0.018330  0.001045  0.012622
  1C   1dxy       0.008145  0.007711  0.004055 -0.003430 -0.004226  0.003363
  1C   2dz2       0.006297 -0.044807  0.027295 -0.008531  0.028451  0.006365
  1C   2dxz       0.018756  0.020501  0.029083 -0.045647  0.014949  0.010435
  1C   2dyz       0.013417  0.059486  0.009953 -0.002321 -0.011256  0.024243
  1C   2dx2y2    -0.003881  0.021058  0.009935 -0.021370 -0.014014  0.030689
  1C   2dxy      -0.011611 -0.007469 -0.018447  0.034452 -0.010582  0.009901
  2C   1s         0.000558 -0.002144  0.001141 -0.000819  0.001536  0.003225
  2C   2s        -0.052085  0.070199 -0.055135 -0.059549 -0.011450 -0.009808
  2C   3s        -0.134979 -0.001240  0.054108 -0.110035  0.050825 -0.002401
  2C   4s         0.328342 -0.038325  0.213421  0.339573  0.265149  0.457831
  2C   1pz       -0.052033 -0.050755  0.143264  0.094994 -0.175914 -0.141212
  2C   1px        0.049455  0.127977 -0.146768 -0.107600 -0.191155 -0.232093
  2C   1py       -0.092447  0.097739 -0.055814  0.071250  0.134923 -0.059173
  2C   2pz       -0.075075  0.002132  0.051845 -0.031740  0.098374 -0.022405
  2C   2px        0.119331 -0.042397  0.012705  0.078670  0.033910  0.123778
  2C   2py       -0.027447 -0.058764  0.053798  0.029522 -0.030848  0.021454
  2C   3pz        0.019407  0.011952  0.021577 -0.030735  0.051368  0.048642
  2C   3px       -0.066606 -0.006751 -0.041827 -0.068459 -0.044183 -0.085685
  2C   3py       -0.051690  0.015449 -0.017815 -0.039523 -0.050752 -0.056974
  2C   1dz2       0.004145  0.000685 -0.001572  0.000287  0.004894 -0.005985
  2C   1dxz       0.004035  0.004797 -0.006831 -0.006749 -0.003783 -0.004224
  2C   1dyz       0.005792 -0.003604 -0.001432  0.004955  0.000400  0.005220
  2C   1dx2y2    -0.007675 -0.005053  0.003751  0.004086  0.001986 -0.005801
  2C   1dxy       0.003279 -0.005746  0.003322 -0.008858  0.006017  0.003519
  2C   2dz2       0.026735 -0.044667  0.017151  0.007236  0.052160  0.032576
  2C   2dxz       0.028043 -0.001644 -0.004570  0.030745  0.048121  0.058749
  2C   2dyz      -0.025865  0.021007 -0.034710 -0.033749 -0.000717 -0.025228
  2C   2dx2y2    -0.013822  0.026969 -0.026468 -0.034686  0.036273 -0.012361
  2C   2dxy       0.011034  0.017170 -0.022921 -0.008732 -0.023291 -0.063894
  3C   1s         0.002557  0.002259 -0.002083  0.000938 -0.001347  0.001002
  3C   2s        -0.062866 -0.101593  0.001067  0.213511 -0.027807 -0.029518
  3C   3s        -0.119808 -0.365486 -0.030471  0.442398 -0.073007  0.052961
  3C   4s         0.088431  0.290947 -0.017223 -0.082283  0.036864 -0.179938
  3C   1pz        0.103364 -0.033008 -0.004490  0.021047 -0.073364 -0.150176
  3C   1px       -0.056616 -0.001045  0.192102  0.039849  0.090755  0.053237
  3C   1py       -0.040151  0.178318 -0.075932  0.093070 -0.000940  0.044355
  3C   2pz       -0.025756  0.054888 -0.074680 -0.042888 -0.086155 -0.078201
  3C   2px        0.097296  0.053828  0.023618  0.072415  0.012400  0.101017
  3C   2py        0.129489  0.178763 -0.020766  0.097622  0.067945 -0.125915
  3C   3pz        0.004109  0.019580 -0.003024  0.050766  0.045534  0.002868
  3C   3px       -0.060649 -0.064396 -0.051221 -0.005048 -0.049385 -0.071070
  3C   3py        0.005858 -0.036362  0.032353  0.014311 -0.035236  0.030064
  3C   1dz2      -0.001016  0.006129  0.003694  0.001336  0.016382  0.007233
  3C   1dxz       0.000649  0.002280 -0.002916 -0.007766 -0.009040 -0.006965
  3C   1dyz      -0.009160 -0.016611  0.002911 -0.014989  0.000847  0.009171
  3C   1dx2y2    -0.000928  0.005434 -0.013689  0.004694 -0.006097 -0.008580
  3C   1dxy      -0.000135 -0.007586 -0.012428 -0.010848  0.004508 -0.007108
  3C   2dz2       0.008247 -0.002328  0.026534 -0.014714  0.065677  0.017104
  3C   2dxz      -0.020671 -0.019421  0.040362 -0.015811 -0.014718 -0.027484
  3C   2dyz      -0.013167 -0.016827  0.003181 -0.008714 -0.027161  0.036101
  3C   2dx2y2     0.047621  0.054659 -0.016083  0.029370 -0.017646 -0.022931
  3C   2dxy      -0.019720 -0.012306 -0.001154 -0.041855  0.039317  0.019429
  4C   1s        -0.002604  0.001626 -0.001470 -0.001204 -0.000343 -0.002376
  4C   2s         0.169925 -0.041639 -0.040669  0.033367 -0.000672  0.029681
  4C   3s         0.109720 -0.110920  0.162620 -0.013159  0.081866  0.142746
  4C   4s        -0.425622  0.310340 -0.009501 -0.115675 -0.163488 -0.282172
  4C   1pz       -0.090990 -0.018459  0.142836 -0.103861 -0.166979  0.115850
  4C   1px        0.131156  0.019946 -0.100195  0.003856 -0.145034  0.112816
  4C   1py       -0.027407 -0.054085 -0.021701 -0.112904  0.218091  0.100402
  4C   2pz        0.094492 -0.080110  0.043523  0.038763  0.069804  0.121012
  4C   2px       -0.061393  0.070988 -0.099467 -0.070335 -0.015318 -0.035462
  4C   2py        0.066648 -0.025698  0.007093  0.031728 -0.019345  0.106147
  4C   3pz       -0.068002  0.037309  0.013392 -0.020590 -0.024246 -0.059493
  4C   3px        0.032083 -0.050282 -0.013210 -0.039843  0.015242  0.010238
  4C   3py       -0.032265  0.009933 -0.006342 -0.057256 -0.028969 -0.010177
  4C   1dz2       0.003576 -0.006303  0.005344 -0.001306  0.006630  0.001942
  4C   1dxz       0.006141  0.002019 -0.005920  0.003759 -0.002716 -0.006112
  4C   1dyz      -0.002549 -0.007490  0.003843 -0.002249  0.000121  0.005700
  4C   1dx2y2    -0.003603 -0.000105  0.000606 -0.002211 -0.003614 -0.011068
  4C   1dxy      -0.005760  0.007370 -0.002493 -0.001798  0.001851 -0.004461
  4C   2dz2       0.008706  0.009736  0.007253 -0.021761 -0.057030  0.020662
  4C   2dxz      -0.032042  0.004811 -0.006615 -0.050067 -0.029269 -0.028932
  4C   2dyz       0.055550 -0.019156 -0.007622  0.048468 -0.007850  0.025004
  4C   2dx2y2     0.037737 -0.032726  0.013693  0.010063 -0.026514  0.017921
  4C   2dxy       0.016725  0.013073  0.000342 -0.005007 -0.007363  0.003747
  5C   1s        -0.001847  0.000566  0.002475 -0.001537  0.001572 -0.002146
  5C   2s         0.081334 -0.074461  0.030688  0.058194 -0.002363  0.015806
  5C   3s         0.031660 -0.181129 -0.050214 -0.058456  0.026872 -0.012507
  5C   4s        -0.049830  0.467235 -0.118020 -0.111003  0.125523 -0.245272
  5C   1pz       -0.030544 -0.015762 -0.177022 -0.088842 -0.123479  0.170979
  5C   1px       -0.084978 -0.009348 -0.030995 -0.230713  0.085676 -0.265310
  5C   1py        0.137362  0.014174  0.097642 -0.154654 -0.062609 -0.050889
  5C   2pz        0.036684 -0.021646 -0.019579  0.002622  0.033386 -0.016002
  5C   2px        0.041552 -0.104163 -0.045748  0.073315 -0.031871  0.099513
  5C   2py        0.026499  0.006535  0.063076 -0.041265 -0.006505  0.025630
  5C   3pz        0.012820  0.038821 -0.005892 -0.010782  0.055047 -0.071895
  5C   3px        0.010415  0.091599 -0.031856 -0.015243  0.025229 -0.032870
  5C   3py       -0.009192  0.003444 -0.007272 -0.041046 -0.013249  0.014277
  5C   1dz2       0.004577 -0.004904 -0.001806  0.005221  0.002090 -0.000852
  5C   1dxz      -0.002392 -0.004271 -0.005859 -0.009482  0.000011 -0.007435
  5C   1dyz       0.002981 -0.002998 -0.001173  0.001077 -0.004240 -0.006722
  5C   1dx2y2    -0.001155 -0.010531 -0.004457  0.000818  0.002016  0.006553
  5C   1dxy       0.009874  0.001330  0.002754 -0.004599 -0.003795  0.003225
  5C   2dz2      -0.003355  0.034733 -0.023391 -0.070516 -0.007402  0.017150
  5C   2dxz       0.018492 -0.000629 -0.030844  0.057107 -0.029562  0.091795
  5C   2dyz       0.014187 -0.025566 -0.000147  0.020323 -0.027189  0.017651
  5C   2dx2y2     0.012274  0.004389  0.006227  0.021786 -0.005778 -0.005160
  5C   2dxy      -0.014047  0.027108  0.021178 -0.008121  0.024822 -0.013408
  6H   1s        -0.156413  0.172208 -0.006333  0.138594 -0.064608 -0.049204
  6H   2s        -0.337266  0.288515 -0.028421  0.239199 -0.156313 -0.124798
  6H   3s         0.036228 -0.021288  0.017952 -0.063703  0.007788  0.001872
  6H   1pz       -0.001613  0.001432 -0.000851 -0.001730 -0.003703  0.005647
  6H   1px       -0.003697  0.004082  0.003846  0.002715 -0.001167  0.000847
  6H   1py       -0.012516  0.012363 -0.001010  0.007831 -0.002513 -0.003777
  6H   2pz       -0.015075  0.000445  0.004522  0.010468 -0.021408 -0.007038
  6H   2px       -0.031905  0.016927 -0.013276  0.014228  0.001103 -0.000064
  6H   2py       -0.079555  0.051084 -0.004718  0.035025 -0.040445 -0.036919
  7H   1s         0.046289  0.219955  0.151092 -0.066749  0.015956  0.052975
  7H   2s         0.031553  0.310015  0.186850 -0.092084 -0.062473  0.095439
  7H   3s        -0.011502 -0.004619 -0.002409 -0.000159 -0.010147 -0.014613
  7H   1pz        0.002491  0.012447  0.006950  0.001465 -0.001775  0.003120
  7H   1px       -0.001948 -0.003125 -0.002756  0.003297  0.002779 -0.000890
  7H   1py       -0.002803 -0.010991 -0.008167  0.005467 -0.001002 -0.000641
  7H   2pz        0.006355  0.034947  0.041931 -0.016608 -0.009128  0.008274
  7H   2px        0.007940 -0.008919  0.009437 -0.013625  0.011690 -0.011877
  7H   2py        0.000765 -0.052584 -0.029307  0.009378  0.019289 -0.013862
  8H   1s        -0.036687  0.125830 -0.139034 -0.060035  0.100196 -0.019176
  8H   2s        -0.090824  0.132784 -0.134726 -0.124612  0.155447 -0.071158
  8H   3s         0.039027  0.014794  0.016808  0.011500  0.053347  0.049404
  8H   1pz       -0.002217  0.006548 -0.006434 -0.000454  0.001215 -0.005869
  8H   1px        0.001823  0.000203  0.000227 -0.000504 -0.006633 -0.004272
  8H   1py        0.001115 -0.006895  0.008722  0.005008 -0.000346  0.000556
  8H   2pz       -0.004631  0.009518 -0.015592 -0.014791  0.042588  0.002241
  8H   2px        0.009951 -0.017928  0.018309  0.017242  0.002560  0.034835
  8H   2py        0.014964 -0.023444  0.012469  0.013127 -0.019923  0.010070
  9H   1s        -0.007232  0.066747 -0.041337 -0.064142 -0.201245 -0.188881
  9H   2s        -0.073147  0.038147 -0.071588 -0.061734 -0.311429 -0.313638
  9H   3s         0.011421  0.020567  0.000645  0.025852 -0.016706 -0.011321
  9H   1pz       -0.000842 -0.004736  0.005542  0.006627  0.003422  0.005471
  9H   1px        0.001714 -0.003155  0.000824  0.002546  0.009136  0.005901
  9H   1py       -0.002123  0.004641 -0.002406  0.000957 -0.002187 -0.004879
  9H   2pz       -0.002678  0.008569  0.001382 -0.003812  0.022641  0.026778
  9H   2px        0.017028 -0.018134  0.023206  0.009909  0.062388  0.058011
  9H   2py       -0.003281 -0.002173  0.009769  0.007671 -0.024531 -0.001665
 10H   1s         0.126909 -0.017592 -0.101779  0.073028  0.154354 -0.058648
 10H   2s         0.106726 -0.088327 -0.090801  0.155031  0.177314  0.038128
 10H   3s        -0.023987  0.008372  0.012310 -0.007710 -0.005807 -0.028777
 10H   1pz        0.011651 -0.001666 -0.008224  0.004303  0.006067 -0.001763
 10H   1px        0.004696 -0.000501 -0.003814  0.001595 -0.003660  0.002254
 10H   1py       -0.003027 -0.001552  0.002885 -0.004150  0.003150  0.003713
 10H   2pz        0.028323 -0.022965 -0.028003  0.031429  0.026502  0.019676
 10H   2px        0.000544 -0.008088  0.000400 -0.016412 -0.000417 -0.013931
 10H   2py        0.012336  0.000790  0.003362  0.005169 -0.026930  0.003499
 11H   1s         0.139281  0.010015 -0.036550  0.074368 -0.189835  0.021592
 11H   2s         0.160377 -0.011625  0.006330  0.092038 -0.155476  0.071062
 11H   3s        -0.007092  0.009785 -0.008107  0.002052 -0.010486  0.010126
 11H   1pz       -0.003866 -0.000988  0.004577 -0.002069 -0.002809  0.003593
 11H   1px       -0.006463  0.001149  0.000994 -0.003734  0.007160  0.002966
 11H   1py        0.010424 -0.000468 -0.004469  0.003364 -0.005932  0.002539
 11H   2pz        0.009445 -0.001837 -0.007986  0.025811  0.012547  0.001695
 11H   2px       -0.029398  0.010603 -0.002126 -0.014045  0.023581 -0.008457
 11H   2py        0.022087  0.007800  0.001000  0.012651 -0.017540 -0.001924
 12H   1s         0.073330 -0.026429  0.130128  0.121936  0.066510 -0.068797
 12H   2s         0.038112 -0.085943  0.091554  0.183685  0.047462 -0.120382
 12H   3s         0.021577  0.024417 -0.009982 -0.001941  0.044803 -0.037776
 12H   1pz        0.007332 -0.001977  0.009201  0.009895  0.001336  0.001040
 12H   1px       -0.000322 -0.000856  0.001703 -0.003303  0.003059 -0.007493
 12H   1py        0.002775 -0.000459  0.001061 -0.003596 -0.003081 -0.001750
 12H   2pz        0.013537 -0.017000  0.016165  0.025969  0.009195 -0.033404
 12H   2px        0.003751 -0.001280 -0.005268  0.038672 -0.009681  0.017293
 12H   2py        0.005018 -0.004209 -0.005971  0.005916 -0.009033  0.006540
 13H   1s         0.060967 -0.038385 -0.038853  0.152666 -0.085363  0.242056
 13H   2s         0.048619 -0.058688 -0.054317  0.171769 -0.124210  0.396166
 13H   3s         0.010862  0.016678 -0.007799  0.005319 -0.006138  0.019100
 13H   1pz       -0.004576  0.001828 -0.003113 -0.008199  0.000379 -0.005354
 13H   1px        0.003750 -0.004240 -0.002120  0.007124 -0.004224  0.009651
 13H   1py        0.003347  0.001061  0.002144 -0.001030 -0.002010  0.001937
 13H   2pz       -0.006537  0.002669  0.007036  0.014368  0.002882 -0.035951
 13H   2px        0.014094 -0.010344 -0.003114  0.042663 -0.017847  0.080569
 13H   2py       -0.001229  0.015210  0.001107  0.005059  0.005248  0.018372
 14H   1s         0.132706  0.111010  0.131551  0.043054  0.064145 -0.018743
 14H   2s         0.206190  0.195975  0.137453  0.078980  0.180214 -0.037706
 14H   3s        -0.013832 -0.022961  0.040634 -0.003824 -0.041469  0.022120
 14H   1pz       -0.002485 -0.002833 -0.004453  0.000873 -0.000750 -0.002033
 14H   1px       -0.009929 -0.009250 -0.004665 -0.002140 -0.008533 -0.000986
 14H   1py        0.006758  0.001475  0.003883  0.005022  0.002286 -0.004402
 14H   2pz       -0.035306 -0.043007  0.015461 -0.029882 -0.043143  0.010922
 14H   2px       -0.021341 -0.006490 -0.024942 -0.000390 -0.020931  0.002046
 14H   2py        0.021770  0.024092  0.011824  0.007556  0.018426  0.005923
 15C   1s        -0.005291 -0.002465 -0.000159  0.000195 -0.001577 -0.000078
 15C   2s         0.162242  0.081337  0.004769 -0.014618  0.072601 -0.001880
 15C   3s         0.281247  0.090405 -0.017251 -0.039060  0.043775 -0.007076
 15C   4s        -0.522783 -0.316576 -0.050219  0.114994 -0.549299  0.145294
 15C   1pz        0.171317  0.124851 -0.019498  0.151233  0.119150 -0.122300
 15C   1px        0.017132 -0.061545  0.240900  0.052029 -0.037842 -0.048281
 15C   1py        0.023346 -0.193418 -0.063408  0.069571 -0.041336 -0.152166
 15C   2pz       -0.242960 -0.159326  0.020805 -0.026989 -0.162420 -0.001653
 15C   2px        0.011716  0.011632  0.049542  0.018201  0.018063 -0.026397
 15C   2py        0.099593  0.066283  0.029564  0.090515  0.027681 -0.079476
 15C   3pz        0.107488  0.068465  0.024506 -0.033938  0.122295 -0.041942
 15C   3px        0.000285 -0.002591 -0.067413 -0.006278  0.001558 -0.028730
 15C   3py       -0.019251 -0.058883  0.020735 -0.039993 -0.047894  0.011559
 15C   1dz2      -0.008182 -0.000530  0.001008 -0.012043  0.002745  0.007087
 15C   1dxz      -0.003660  0.003691 -0.007917 -0.004666 -0.002292 -0.003066
 15C   1dyz      -0.005253  0.013023  0.001820 -0.001047 -0.001635  0.004727
 15C   1dx2y2     0.003235  0.003673  0.001855 -0.006043  0.005912  0.006066
 15C   1dxy      -0.005652 -0.003858  0.004226  0.006010  0.001892  0.000082
 15C   2dz2       0.065123  0.057816  0.002368  0.034057  0.060090 -0.013386
 15C   2dxz       0.013857  0.004646 -0.098850  0.016353  0.004699 -0.010152
 15C   2dyz      -0.014059 -0.049098  0.015115 -0.021618 -0.025752  0.001068
 15C   2dx2y2    -0.054831 -0.057865  0.006482 -0.031407 -0.008745  0.008957
 15C   2dxy       0.042445  0.049150  0.026125  0.006872  0.027827 -0.007562
 16H   1s         0.138927  0.116698 -0.131951  0.031436  0.108119 -0.024141
 16H   2s         0.212092  0.203919 -0.141276  0.126464  0.186744 -0.077490
 16H   3s        -0.023477 -0.026720 -0.053229  0.014969 -0.030808 -0.003511
 16H   1pz       -0.004888 -0.004645  0.005113  0.002033 -0.003789 -0.001025
 16H   1px        0.011729  0.007939 -0.004460  0.002795  0.007657 -0.005240
 16H   1py       -0.000608 -0.004522 -0.000346  0.001856 -0.001000 -0.003647
 16H   2pz       -0.040525 -0.044324 -0.008281 -0.033609 -0.037356  0.018846
 16H   2px        0.026818  0.016163 -0.024322  0.008463  0.023350 -0.007375
 16H   2py        0.006920  0.021438  0.014096  0.004201  0.010781  0.006777
                     18        19        20        21        22        23   
                  -0.46824  -0.45573  -0.44620  -0.44023  -0.43361  -0.42736
                   2.00000   2.00000   2.00000   2.00000   2.00000   1.00000
                  --------  --------  --------  --------  --------  --------
  0C   1s        -0.002580  0.000769 -0.002485 -0.001311  0.001166  0.001284
  0C   2s        -0.022694  0.017026 -0.014630 -0.015844 -0.021372  0.017150
  0C   3s        -0.067163  0.094445 -0.088090 -0.078165  0.010238  0.077701
  0C   4s        -0.025628 -0.196250 -0.092141 -0.235367  0.700384  0.422114
  0C   1pz        0.007044  0.038414 -0.116327 -0.042354  0.080259 -0.186913
  0C   1px        0.159573  0.126243 -0.150902  0.097260 -0.003174  0.272803
  0C   1py       -0.063038 -0.058370 -0.066614 -0.168923  0.267632  0.136629
  0C   2pz       -0.041411 -0.024034  0.018414  0.056558 -0.076799 -0.051013
  0C   2px        0.183192 -0.071412 -0.088043 -0.082295 -0.043678 -0.063635
  0C   2py       -0.056451  0.080214  0.048854  0.050922 -0.155304 -0.024616
  0C   3pz        0.000499 -0.015647  0.007293 -0.013627 -0.022121 -0.023627
  0C   3px        0.025938  0.043772 -0.026183  0.043389  0.061903 -0.001165
  0C   3py       -0.047639 -0.054694 -0.000586 -0.073954  0.093689  0.083488
  0C   1dz2      -0.001360  0.001299 -0.008747 -0.003846  0.008070 -0.000060
  0C   1dxz       0.008922 -0.006322 -0.004770 -0.011724 -0.003053 -0.014583
  0C   1dyz      -0.006388  0.009880 -0.010146  0.001303 -0.000382 -0.006700
  0C   1dx2y2     0.000196 -0.001924 -0.006942 -0.007109  0.009573  0.019565
  0C   1dxy       0.002416  0.003724 -0.006994  0.000819 -0.020380  0.002276
  0C   2dz2      -0.002598  0.005070  0.003395  0.014360 -0.053383 -0.031343
  0C   2dxz      -0.015383 -0.015838  0.004181 -0.006108 -0.016978  0.001121
  0C   2dyz      -0.022903 -0.028189  0.027272  0.032445 -0.007505  0.040506
  0C   2dx2y2     0.013234 -0.011384 -0.006207 -0.018506 -0.027260 -0.069962
  0C   2dxy       0.038860 -0.065826 -0.014704 -0.070447 -0.010621 -0.039900
  1C   1s         0.002847 -0.000160 -0.000664  0.002332  0.000560 -0.001224
  1C   2s        -0.006489  0.014710  0.047650 -0.018917 -0.042402  0.008247
  1C   3s         0.135799 -0.139079  0.274251 -0.167334 -0.126146  0.121557
  1C   4s         0.402211 -0.053158 -0.040779  0.117050  0.056578 -0.055017
  1C   1pz        0.200967 -0.049228  0.006436 -0.076049 -0.062181  0.090667
  1C   1px        0.060599 -0.199544 -0.077675 -0.157755  0.085292  0.044579
  1C   1py       -0.249860  0.027587 -0.180327 -0.174597 -0.011476  0.085164
  1C   2pz        0.006430  0.026610  0.055197 -0.168971 -0.020618  0.087178
  1C   2px        0.054204 -0.085858  0.100076 -0.096164  0.096769  0.084421
  1C   2py        0.078182 -0.020328 -0.170068  0.108018  0.068514  0.020556
  1C   3pz       -0.035370 -0.007593  0.065975 -0.029390  0.000588  0.050874
  1C   3px       -0.002995  0.000979  0.051125  0.028850  0.043711  0.047878
  1C   3py       -0.033181  0.021556  0.032137 -0.012162 -0.003324  0.044678
  1C   1dz2      -0.001200  0.000293 -0.014573 -0.005152 -0.010727  0.000376
  1C   1dxz       0.012432 -0.005150 -0.006462 -0.001772 -0.003294  0.000370
  1C   1dyz       0.009409 -0.009609  0.004251  0.010160  0.006876 -0.000090
  1C   1dx2y2     0.008260 -0.003561 -0.003420  0.004431  0.001948  0.008704
  1C   1dxy      -0.005910  0.008877  0.001724  0.003572  0.000051  0.003386
  1C   2dz2       0.046916 -0.001717 -0.011298  0.041598  0.002573 -0.019880
  1C   2dxz      -0.032531 -0.002695 -0.011897 -0.005894 -0.000604  0.008430
  1C   2dyz      -0.059369 -0.028491 -0.037723  0.003659 -0.004351  0.006227
  1C   2dx2y2    -0.005722 -0.031390 -0.013509 -0.004474  0.022641  0.009665
  1C   2dxy       0.010997 -0.031195 -0.055511  0.002570 -0.024294  0.006892
  2C   1s        -0.001574 -0.001732  0.002352  0.001240  0.000814  0.000634
  2C   2s         0.000582 -0.013928  0.017618  0.040527 -0.026389  0.017225
  2C   3s        -0.067860 -0.026298  0.102597  0.228132 -0.027126 -0.024506
  2C   4s        -0.193894 -0.118360  0.237949 -0.019041  0.015962 -0.244323
  2C   1pz       -0.185635 -0.012483  0.140961  0.011376  0.192282  0.091595
  2C   1px        0.076837  0.038702 -0.120260 -0.206395 -0.011974  0.108112
  2C   1py        0.128786  0.269876 -0.108175  0.108957  0.247253 -0.038155
  2C   2pz       -0.001090  0.101268 -0.068890  0.171935  0.156694 -0.032362
  2C   2px        0.001421 -0.006592  0.019150 -0.130259 -0.007408 -0.051324
  2C   2py       -0.004475  0.040219  0.047021 -0.020326  0.220444  0.055865
  2C   3pz        0.046183  0.021325 -0.053049  0.039956  0.044772 -0.017408
  2C   3px        0.052730  0.033097 -0.086244  0.028296  0.021507  0.027749
  2C   3py       -0.015472 -0.004683  0.029009 -0.022971 -0.011640  0.081231
  2C   1dz2      -0.006911  0.011383  0.000240 -0.004768 -0.001685 -0.006019
  2C   1dxz       0.002375 -0.011041  0.006638 -0.011937 -0.008558  0.014181
  2C   1dyz      -0.008915 -0.009295  0.008928 -0.000310 -0.000806 -0.002073
  2C   1dx2y2    -0.004404 -0.000302  0.007568 -0.001537  0.000758  0.005120
  2C   1dxy       0.000300  0.005599 -0.007758  0.001979 -0.016547  0.003437
  2C   2dz2      -0.049390  0.001274  0.037886 -0.009099  0.010594  0.002549
  2C   2dxz       0.008206  0.009735 -0.007511 -0.005834 -0.003217 -0.045634
  2C   2dyz       0.040395  0.045442 -0.042436 -0.001466  0.006570  0.018137
  2C   2dx2y2     0.041780  0.034284 -0.070952  0.021393  0.019845  0.030805
  2C   2dxy      -0.010008  0.010593 -0.002424 -0.035087 -0.041494  0.026153
  3C   1s         0.002050  0.001151  0.000484 -0.000721 -0.000179 -0.004539
  3C   2s        -0.010992  0.024522 -0.022735  0.014779  0.004007 -0.059862
  3C   3s        -0.065507 -0.024958 -0.124809  0.078716 -0.042914 -0.198110
  3C   4s        -0.071344  0.049850 -0.009049  0.012294 -0.104711  0.001611
  3C   1pz       -0.113490  0.149747 -0.107696 -0.048877 -0.126791 -0.020589
  3C   1px       -0.182150  0.080042  0.126343  0.163631  0.173981 -0.056268
  3C   1py        0.108044 -0.109956  0.051026 -0.042347  0.112477  0.124627
  3C   2pz        0.013374  0.008091  0.043598 -0.084864  0.058299  0.091979
  3C   2px        0.032486 -0.016868  0.168154 -0.231108 -0.069068  0.018375
  3C   2py       -0.015155  0.103598 -0.025066  0.040464 -0.023683 -0.044816
  3C   3pz        0.005242 -0.018261  0.054040  0.019169  0.005506  0.033353
  3C   3px        0.047125  0.013311  0.012511 -0.044195 -0.008939  0.025450
  3C   3py        0.010226  0.005136 -0.110239  0.009892  0.000995 -0.075566
  3C   1dz2       0.005279 -0.010064  0.007153  0.008094  0.001224  0.000268
  3C   1dxz       0.011441 -0.006387  0.004749 -0.015521  0.003331 -0.000271
  3C   1dyz       0.002690 -0.004913  0.004529  0.007638 -0.002172  0.003158
  3C   1dx2y2     0.006616 -0.003067  0.012924  0.014155  0.003620  0.003964
  3C   1dxy       0.002255  0.009576 -0.013631  0.009718  0.007305 -0.005454
  3C   2dz2      -0.004086  0.030009 -0.031174  0.017292 -0.001076 -0.015259
  3C   2dxz      -0.019289  0.030280 -0.021017  0.076370  0.025133 -0.041241
  3C   2dyz      -0.000179 -0.040439 -0.004838 -0.005536 -0.028704  0.011401
  3C   2dx2y2    -0.036705 -0.005577 -0.042511  0.013421 -0.032948 -0.016148
  3C   2dxy      -0.013931 -0.030380 -0.033313  0.053808  0.015403  0.023293
  4C   1s        -0.000762 -0.000032 -0.001883 -0.002388 -0.001616 -0.001013
  4C   2s        -0.023668 -0.007282 -0.000276  0.006206  0.001938  0.046267
  4C   3s        -0.064608 -0.048941  0.033405  0.129304 -0.009992  0.245034
  4C   4s         0.244961 -0.062608 -0.077262 -0.033935 -0.376504  0.138441
  4C   1pz        0.090485 -0.212488 -0.074620  0.147352 -0.077263  0.151652
  4C   1px       -0.038334 -0.175147  0.010543 -0.011086  0.024106 -0.352265
  4C   1py       -0.057673 -0.066923  0.090939 -0.124506 -0.315270  0.031454
  4C   2pz       -0.083140  0.041205  0.029691  0.042249  0.021069  0.132714
  4C   2px        0.066766 -0.034297 -0.056666 -0.152455 -0.033111 -0.165401
  4C   2py       -0.009248 -0.081451  0.000591  0.047097  0.077184 -0.053754
  4C   3pz        0.026688 -0.005351  0.054308 -0.055300 -0.083262  0.077904
  4C   3px       -0.044517  0.032414  0.040343 -0.024836  0.054755  0.041324
  4C   3py        0.079789 -0.015556 -0.089456  0.041306  0.036028  0.029089
  4C   1dz2      -0.008807  0.011496  0.002404 -0.011378 -0.001620 -0.000864
  4C   1dxz      -0.004626 -0.008185  0.008980 -0.005129 -0.003513 -0.004199
  4C   1dyz      -0.006856 -0.008898  0.004716  0.002392 -0.001806  0.001023
  4C   1dx2y2    -0.002169  0.000338 -0.001142 -0.009008 -0.000173  0.013709
  4C   1dxy       0.003746  0.005013  0.000135 -0.001856 -0.024312  0.008122
  4C   2dz2       0.021675 -0.031366 -0.053150  0.030980  0.054239 -0.005209
  4C   2dxz       0.028337 -0.026433 -0.014277 -0.038479 -0.002201  0.041486
  4C   2dyz      -0.042468  0.025280  0.012153 -0.017174  0.072225 -0.023461
  4C   2dx2y2    -0.045082 -0.018010  0.021639  0.003093  0.023124  0.031531
  4C   2dxy       0.021061 -0.001229 -0.045421  0.020377  0.032253 -0.037159
  5C   1s        -0.000973  0.000910  0.003382  0.001173 -0.001166 -0.001017
  5C   2s         0.038431 -0.012111  0.029785 -0.002556  0.043059 -0.009313
  5C   3s         0.115053 -0.108898  0.139442  0.007946  0.137219 -0.124304
  5C   4s        -0.319613  0.091042  0.283058  0.215877 -0.192969 -0.029157
  5C   1pz       -0.082550  0.210442  0.300890 -0.010453  0.041484  0.097056
  5C   1px       -0.034558 -0.126373  0.138662  0.030267  0.108889 -0.148838
  5C   1py        0.125512  0.145809  0.048985  0.256730 -0.094601 -0.041833
  5C   2pz        0.100613 -0.040230 -0.058647 -0.006068  0.063433 -0.099057
  5C   2px        0.134578 -0.089686 -0.012055 -0.085678  0.121124 -0.024072
  5C   2py        0.043257  0.195973  0.057759  0.148482  0.008848  0.039042
  5C   3pz       -0.002141 -0.053783 -0.067085  0.062209 -0.001789 -0.025610
  5C   3px       -0.082562  0.024879  0.096946  0.027408 -0.036273  0.001864
  5C   3py       -0.047380 -0.000283  0.052738 -0.026504  0.040725  0.073884
  5C   1dz2       0.004188 -0.006443 -0.019075 -0.000457 -0.000313 -0.003970
  5C   1dxz       0.005652 -0.006872 -0.009987 -0.003581  0.004012 -0.013521
  5C   1dyz       0.009285  0.002535  0.006175  0.005710 -0.005801  0.006492
  5C   1dx2y2     0.007362 -0.003467 -0.004219 -0.005735  0.011006  0.014146
  5C   1dxy       0.008117  0.004743  0.005053  0.008275 -0.001851 -0.001533
  5C   2dz2      -0.071496  0.038039  0.085747  0.024151 -0.003026  0.019642
  5C   2dxz       0.027265  0.021601 -0.007917 -0.032090 -0.000990  0.023415
  5C   2dyz       0.013935  0.006194 -0.010940  0.032795  0.006504  0.023213
  5C   2dx2y2     0.024132 -0.038416 -0.056488 -0.006724  0.002342 -0.006915
  5C   2dxy      -0.018130  0.027314 -0.017124 -0.000480  0.007626 -0.002425
  6H   1s        -0.003566  0.026269  0.086612  0.104987 -0.238290 -0.152628
  6H   2s         0.007325  0.111017  0.119399  0.184071 -0.454024 -0.291152
  6H   3s        -0.028063 -0.011935  0.004914 -0.025249  0.025380  0.031395
  6H   1pz       -0.000798  0.001464 -0.003088 -0.000340  0.000387 -0.006332
  6H   1px        0.004034  0.003207 -0.002740  0.004427 -0.007195  0.004654
  6H   1py       -0.002464 -0.000508  0.006142  0.003802 -0.009995 -0.005818
  6H   2pz       -0.008629 -0.004990  0.010639  0.015801 -0.017406  0.004183
  6H   2px       -0.002532 -0.011082  0.010819 -0.010275 -0.043756 -0.035275
  6H   2py        0.005995  0.026535  0.027988  0.047144 -0.094119 -0.051451
  7H   1s        -0.248627  0.041634 -0.090446 -0.099409 -0.000457  0.013721
  7H   2s        -0.363602  0.035947 -0.024080 -0.249316 -0.054169  0.058525
  7H   3s        -0.022674 -0.008091  0.008136 -0.015940 -0.003903 -0.000633
  7H   1pz       -0.006925 -0.000659 -0.005280 -0.005924 -0.001459  0.003868
  7H   1px        0.004732 -0.004983 -0.002108 -0.003189  0.001339 -0.000177
  7H   1py        0.008397 -0.000650  0.000093  0.001791 -0.001502 -0.000337
  7H   2pz       -0.035678 -0.000311  0.004069 -0.026286 -0.009714 -0.002622
  7H   2px       -0.005271  0.014241  0.004994  0.010744  0.003465 -0.010809
  7H   2py        0.067452 -0.015615 -0.001829  0.056998  0.015963 -0.018069
  8H   1s         0.177102  0.163593 -0.158718  0.035442  0.020090 -0.038102
  8H   2s         0.216495  0.255528 -0.354549  0.193803  0.038935 -0.075208
  8H   3s         0.025489  0.014495 -0.028869  0.024678  0.013818 -0.041054
  8H   1pz        0.003399  0.006931 -0.002492  0.000917  0.006686  0.001367
  8H   1px       -0.001532 -0.003477  0.000100 -0.006446 -0.000195  0.002937
  8H   1py       -0.008269 -0.000332  0.004473  0.001121  0.004436  0.000378
  8H   2pz        0.015471  0.034049 -0.044327  0.030641  0.000119 -0.011908
  8H   2px       -0.022449 -0.023425  0.045287 -0.010748  0.007532 -0.012023
  8H   2py       -0.029591 -0.035371  0.052437 -0.037418 -0.009275  0.028069
  9H   1s        -0.052675 -0.043249  0.026906 -0.128461  0.015574  0.136488
  9H   2s        -0.059978 -0.096871  0.091662 -0.157111 -0.048725  0.240847
  9H   3s        -0.048837 -0.020152  0.055166 -0.020519 -0.036183  0.007177
  9H   1pz       -0.000503 -0.000412  0.004105  0.004869  0.004049 -0.002862
  9H   1px        0.004668  0.002337 -0.001799  0.001882 -0.001874 -0.005747
  9H   1py        0.002133  0.005874 -0.002905  0.001730  0.006559 -0.000578
  9H   2pz        0.028433  0.014026 -0.034191  0.024962  0.005707 -0.017969
  9H   2px       -0.007892  0.023075 -0.000132  0.027830  0.013624 -0.053535
  9H   2py       -0.008227 -0.031836  0.023428 -0.000203 -0.006336 -0.002123
 10H   1s        -0.088539  0.160680  0.068567 -0.131930  0.011052 -0.058647
 10H   2s        -0.185138  0.282563  0.170990 -0.167224 -0.042561  0.021004
 10H   3s         0.001791  0.022025  0.048579 -0.052454 -0.036776  0.041688
 10H   1pz       -0.004073  0.006503  0.002768 -0.005920  0.000755 -0.000976
 10H   1px       -0.002520 -0.004092  0.003289 -0.001515  0.000614 -0.008299
 10H   1py       -0.001931 -0.003682  0.000981 -0.002584 -0.008870  0.001606
 10H   2pz       -0.038572  0.068565  0.035019 -0.039444 -0.006643  0.016823
 10H   2px        0.000328 -0.007898  0.011681 -0.014443 -0.000736  0.030589
 10H   2py       -0.009992 -0.003855 -0.010792 -0.001253  0.028365 -0.005473
 11H   1s         0.012482 -0.062058 -0.055987  0.093373  0.219219 -0.153904
 11H   2s        -0.010556 -0.123085 -0.116576  0.256343  0.356249 -0.198925
 11H   3s         0.042919 -0.036155 -0.062084  0.040058  0.030595 -0.013798
 11H   1pz        0.002069 -0.005508 -0.000839  0.003607 -0.003055  0.003857
 11H   1px        0.000092 -0.002532  0.002553 -0.003023 -0.009841 -0.003345
 11H   1py       -0.001283 -0.003706 -0.001199  0.002321  0.002519 -0.009515
 11H   2pz       -0.018884  0.017120  0.014888 -0.000941  0.003439 -0.020773
 11H   2px        0.017926  0.034518 -0.000140 -0.028665 -0.052298  0.013171
 11H   2py        0.006829 -0.021594 -0.023132  0.058933  0.051858 -0.036564
 12H   1s         0.097841 -0.140400 -0.245303  0.005201 -0.026101 -0.060578
 12H   2s         0.279649 -0.200009 -0.413183 -0.038194  0.057012 -0.187148
 12H   3s         0.002547 -0.039711 -0.053412  0.037863  0.002656 -0.015524
 12H   1pz        0.005286 -0.004448 -0.008481  0.001789 -0.001470  0.000574
 12H   1px        0.001234 -0.005633 -0.000514  0.000707  0.001817 -0.005265
 12H   1py        0.003696  0.003318  0.001719  0.008077 -0.003049 -0.000868
 12H   2pz        0.055763 -0.041984 -0.081263 -0.003497  0.025544 -0.043805
 12H   2px        0.034556 -0.003777 -0.039149 -0.011472 -0.001120 -0.008838
 12H   2py       -0.003325 -0.002458  0.002444  0.007025 -0.002194  0.011077
 13H   1s        -0.004450  0.133085  0.035933 -0.058812 -0.012672  0.152360
 13H   2s         0.055799  0.178695  0.122514 -0.124569 -0.005229  0.243261
 13H   3s        -0.019109  0.045260  0.078269 -0.006002  0.004351  0.026545
 13H   1pz       -0.001816 -0.000185  0.007523  0.002456  0.001960 -0.001398
 13H   1px       -0.000309  0.006091  0.003457 -0.004934  0.001389  0.005342
 13H   1py        0.002609  0.005654  0.001130  0.004411 -0.003349 -0.000337
 13H   2pz        0.018853 -0.022923 -0.043858  0.000623 -0.005637 -0.025969
 13H   2px        0.023514  0.030079  0.013555 -0.032702 -0.005729  0.058178
 13H   2py       -0.013266  0.009446  0.002764 -0.024547 -0.001865  0.002630
 14H   1s         0.201149 -0.014833  0.199675 -0.170466  0.036922 -0.019233
 14H   2s         0.375068  0.064958  0.329102 -0.390074  0.037780 -0.089723
 14H   3s         0.040474  0.057154  0.031647 -0.089012  0.023213 -0.017513
 14H   1pz       -0.006392 -0.001707 -0.000053  0.008255 -0.002631  0.004227
 14H   1px       -0.005572  0.003773 -0.005888 -0.000779 -0.002471 -0.004369
 14H   1py        0.002798  0.002179  0.003114 -0.003151 -0.004645  0.000436
 14H   2pz       -0.045598 -0.000083 -0.044873  0.043292 -0.005840  0.011478
 14H   2px       -0.061892 -0.014503 -0.038299  0.082858 -0.002186  0.014692
 14H   2py        0.053692  0.011419  0.040126 -0.046747  0.005694 -0.005077
 15C   1s        -0.000211  0.000098 -0.003703 -0.001841  0.001970 -0.001366
 15C   2s         0.008035  0.006830 -0.056795 -0.025059  0.018999 -0.020987
 15C   3s        -0.044146  0.161009 -0.217238 -0.087090  0.013574 -0.142251
 15C   4s        -0.028328  0.223003 -0.272066 -0.059088 -0.060802 -0.210451
 15C   1pz        0.032858 -0.146458  0.228526  0.119655 -0.041749  0.155225
 15C   1px        0.199764  0.136320  0.140141 -0.272569 -0.047754 -0.122288
 15C   1py       -0.189751  0.096556 -0.159366  0.072709 -0.169520 -0.022901
 15C   2pz       -0.026153 -0.065380  0.079942  0.049003 -0.092693  0.026612
 15C   2px       -0.139969  0.025652 -0.075317  0.199635 -0.064643  0.054980
 15C   2py       -0.018107  0.075468 -0.029485 -0.051357 -0.163015 -0.085854
 15C   3pz        0.017413 -0.054519  0.059532  0.012455 -0.005486  0.032137
 15C   3px       -0.080555 -0.068528 -0.088534  0.106689 -0.007719  0.009331
 15C   3py        0.029966  0.040086 -0.028715 -0.066665  0.007848 -0.021632
 15C   1dz2       0.001017 -0.000725 -0.009460 -0.002397  0.010761  0.007881
 15C   1dxz       0.008793  0.002853  0.012546 -0.024762  0.008855 -0.018906
 15C   1dyz      -0.002245  0.000716 -0.005267  0.007011 -0.001345  0.004495
 15C   1dx2y2    -0.006163 -0.008248  0.009761  0.005297  0.010681  0.006324
 15C   1dxy      -0.015019  0.003919 -0.006320  0.008967 -0.002541 -0.009191
 15C   2dz2       0.028944 -0.003322  0.041634 -0.012416  0.030867  0.010349
 15C   2dxz      -0.048823 -0.058532 -0.047537  0.059655  0.002358  0.018558
 15C   2dyz       0.016982  0.003986  0.018056 -0.021924  0.004232  0.006407
 15C   2dx2y2    -0.006867  0.014723 -0.038267 -0.029249  0.020402 -0.010620
 15C   2dxy       0.015914 -0.012006  0.018588 -0.007426  0.014915 -0.009267
 16H   1s        -0.110026 -0.139242 -0.012933  0.227376  0.015071  0.155965
 16H   2s        -0.240398 -0.197058 -0.128573  0.468352 -0.010266  0.213564
 16H   3s        -0.030187 -0.026684 -0.077736  0.073266 -0.003076  0.008028
 16H   1pz        0.004961  0.002473  0.005405 -0.005850 -0.002824 -0.002850
 16H   1px        0.000047 -0.006504  0.004028  0.003689  0.000975  0.003208
 16H   1py       -0.005358  0.003385 -0.004529  0.002691 -0.003681 -0.001429
 16H   2pz        0.032055  0.026396  0.006132 -0.072050  0.000698 -0.033910
 16H   2px       -0.056587 -0.030153 -0.045005  0.079001  0.005317  0.036904
 16H   2py        0.001627 -0.007483  0.001027 -0.000130  0.017529 -0.003846
                     24        25        26        27        28        29   
                  -0.40645  -0.30796  -0.19145  -0.05500  -0.03185  -0.02957
                   1.00000   1.00000   1.00000   1.00000   1.00000   0.00000
                  --------  --------  --------  --------  --------  --------
  0C   1s         0.001806  0.006792 -0.002508 -0.008103  0.002066 -0.007005
  0C   2s        -0.011385  0.070200 -0.035752 -0.100415  0.093660 -0.065607
  0C   3s        -0.112506  0.150950 -0.110252 -0.177819  0.367261 -0.062472
  0C   4s        -0.027822  0.240034 -0.054869 -0.870735  0.888553  0.695404
  0C   1pz        0.245847  0.059246 -0.099407  0.066563 -0.036600 -0.069910
  0C   1px        0.089234 -0.025313 -0.087205  0.007762 -0.010403  0.066279
  0C   1py       -0.106129  0.112252  0.021916  0.031514  0.136486  0.097044
  0C   2pz       -0.078634  0.024306 -0.150129  0.079149  0.005496 -0.048428
  0C   2px       -0.089711  0.028309 -0.069428  0.050956  0.015801  0.012370
  0C   2py       -0.030555  0.001832 -0.022365  0.042566  0.208762  0.133352
  0C   3pz       -0.002180  0.002261 -0.027770  0.115469 -0.001709 -0.052231
  0C   3px       -0.020597  0.031173 -0.034761 -0.000014 -0.048239  0.213882
  0C   3py        0.024761  0.054154 -0.007904 -0.050407  0.103137  0.470023
  0C   1dz2       0.019763  0.010930  0.002607 -0.011091 -0.000422  0.010976
  0C   1dxz      -0.002576  0.000694  0.004238 -0.002030 -0.000432  0.012173
  0C   1dyz       0.000112 -0.010536  0.009841 -0.005865  0.005312 -0.005467
  0C   1dx2y2    -0.007584  0.014284 -0.001748 -0.001553 -0.023359 -0.005199
  0C   1dxy       0.008177 -0.010112  0.006048  0.001161  0.019837  0.006951
  0C   2dz2      -0.024915 -0.005745  0.009401 -0.004878 -0.012516 -0.011250
  0C   2dxz      -0.027803 -0.005874 -0.004910  0.001262  0.003515 -0.005180
  0C   2dyz      -0.095219 -0.004408 -0.042583 -0.000360  0.012679  0.008766
  0C   2dx2y2    -0.031368 -0.007787  0.010066  0.003260 -0.021736 -0.049237
  0C   2dxy      -0.058418  0.042547  0.011677  0.013559  0.014547  0.018048
  1C   1s         0.002601 -0.004401 -0.002161 -0.007276 -0.003427  0.003889
  1C   2s         0.006620  0.007983  0.089308 -0.060940 -0.022099  0.071285
  1C   3s         0.093489  0.120781  0.249577 -0.111385 -0.065022  0.168229
  1C   4s         0.272998 -0.044518  0.311589 -0.196555 -0.278871  0.104048
  1C   1pz        0.065373  0.255495  0.322786  0.063813 -0.035018 -0.097479
  1C   1px        0.031406 -0.302373 -0.234405 -0.031938 -0.013603 -0.034549
  1C   1py       -0.095276  0.163191  0.181999 -0.072499  0.125366  0.003374
  1C   2pz       -0.031621  0.177666  0.215250  0.052122  0.084510 -0.099127
  1C   2px        0.069141 -0.099437 -0.141446 -0.017331  0.019943 -0.090554
  1C   2py        0.092279  0.134488  0.057762 -0.033434  0.095818 -0.070007
  1C   3pz        0.009425 -0.007859  0.074055  0.005855  0.064675 -0.027287
  1C   3px        0.011042  0.001290 -0.032763  0.045062 -0.166461 -0.052538
  1C   3py       -0.029123  0.035791 -0.019251 -0.029442  0.042771  0.094529
  1C   1dz2      -0.001991  0.010164 -0.008147  0.010955 -0.011922  0.006481
  1C   1dxz       0.008947  0.013340 -0.002987 -0.011889  0.008447  0.003079
  1C   1dyz       0.009479  0.012753 -0.017019 -0.008709  0.014501  0.011299
  1C   1dx2y2     0.014173  0.000056 -0.005965 -0.012261  0.014592 -0.001932
  1C   1dxy      -0.001053  0.021778 -0.017368 -0.002795 -0.004097 -0.013171
  1C   2dz2       0.030611  0.030404 -0.024637  0.011795  0.004379 -0.015849
  1C   2dxz      -0.006755  0.032438 -0.004224 -0.009743  0.022171 -0.005621
  1C   2dyz      -0.005205 -0.018616 -0.027245 -0.002150  0.005990  0.019597
  1C   2dx2y2     0.008914  0.003927 -0.025917 -0.009916  0.031691 -0.015404
  1C   2dxy       0.004029 -0.023175 -0.027343  0.000206 -0.017826  0.001073
  2C   1s        -0.000696  0.004486  0.003900 -0.007091 -0.004482  0.004956
  2C   2s         0.005521  0.027477  0.090784 -0.079482 -0.085560  0.062024
  2C   3s         0.025537  0.101480  0.201693 -0.198835 -0.286311  0.170791
  2C   4s        -0.060114 -0.014463 -0.078348  0.036743 -0.323152 -0.678580
  2C   1pz        0.229660 -0.030039  0.088501  0.055387 -0.124708 -0.070180
  2C   1px        0.034651 -0.109314 -0.126995 -0.107973 -0.044409  0.127494
  2C   1py       -0.078052 -0.006505  0.072222  0.000298  0.096713 -0.023742
  2C   2pz       -0.020718  0.048489  0.026803  0.042060 -0.079401 -0.050880
  2C   2px       -0.106899  0.008424 -0.144919 -0.037681  0.011242  0.030420
  2C   2py        0.159300  0.024983 -0.035673  0.017597  0.138794 -0.045737
  2C   3pz       -0.118170  0.046431 -0.014754  0.089535 -0.076480 -0.171282
  2C   3px       -0.008097  0.011786  0.022419 -0.159896  0.018584  0.400592
  2C   3py        0.059942  0.009032  0.011469  0.028471 -0.042159  0.040510
  2C   1dz2       0.002202  0.007459 -0.009273  0.002602 -0.002248  0.004384
  2C   1dxz       0.011839 -0.006195 -0.002107  0.010943  0.010764 -0.020986
  2C   1dyz       0.009396  0.015358 -0.015014 -0.014727  0.014783  0.003021
  2C   1dx2y2     0.015321 -0.018910  0.011969 -0.007733  0.019122  0.007111
  2C   1dxy      -0.011135  0.001369  0.009036  0.009454 -0.012677 -0.000875
  2C   2dz2       0.030840  0.033342 -0.031618  0.017634  0.012466 -0.015071
  2C   2dxz      -0.047594  0.001255  0.000524  0.022740  0.006376 -0.035072
  2C   2dyz      -0.018570 -0.000889  0.007140 -0.027549  0.013240  0.041598
  2C   2dx2y2    -0.000395 -0.008289 -0.002769 -0.022484  0.009973  0.025283
  2C   2dxy       0.017308 -0.025293  0.032874  0.007249 -0.045749  0.003970
  3C   1s         0.002178 -0.008320  0.006018 -0.006591 -0.003436  0.001593
  3C   2s         0.023620  0.039827 -0.097000 -0.037184 -0.000929  0.077959
  3C   3s         0.117448  0.078387 -0.385871  0.016954  0.015646  0.227374
  3C   4s        -0.131065  0.010144 -0.140812 -0.378125  0.243780  0.785065
  3C   1pz       -0.124594  0.270187 -0.311609  0.065187 -0.094812  0.082958
  3C   1px        0.014054  0.137627 -0.054014 -0.048337  0.056717  0.054637
  3C   1py        0.077184  0.293769 -0.300426 -0.027380  0.014017 -0.028713
  3C   2pz        0.108836  0.155306 -0.137226  0.024545 -0.113332  0.067933
  3C   2px       -0.091518  0.051831 -0.014347 -0.024064  0.070552 -0.057096
  3C   2py       -0.152192  0.078132 -0.105726 -0.070533 -0.085586 -0.012012
  3C   3pz        0.042631  0.018759 -0.035931  0.016618 -0.224973  0.089507
  3C   3px        0.086810 -0.031916  0.046423 -0.139182  0.079298  0.225999
  3C   3py       -0.023216  0.006785 -0.049552 -0.048063  0.160552 -0.036266
  3C   1dz2      -0.008230 -0.021114 -0.018736 -0.004874  0.012552 -0.001374
  3C   1dxz       0.006709 -0.018250 -0.011285 -0.001979 -0.002592  0.008299
  3C   1dyz       0.008635  0.001295  0.013758  0.013142  0.003855  0.008803
  3C   1dx2y2     0.010240  0.010395  0.009516  0.009975 -0.018626 -0.006291
  3C   1dxy      -0.001624 -0.015440 -0.010137 -0.000637  0.013139 -0.006690
  3C   2dz2      -0.023742  0.005528 -0.015261 -0.001918  0.022000 -0.003986
  3C   2dxz      -0.009000 -0.000743 -0.005646 -0.008005  0.011177  0.023681
  3C   2dyz      -0.023324 -0.010828 -0.020028  0.023973  0.034758  0.008019
  3C   2dx2y2    -0.054050 -0.033305  0.013737 -0.003529 -0.037900  0.000830
  3C   2dxy       0.055534  0.023175 -0.026271  0.010734  0.014183 -0.011975
  4C   1s        -0.000997  0.004995 -0.000548 -0.006906 -0.002754 -0.002889
  4C   2s        -0.007348  0.054573 -0.037510 -0.059857 -0.035838 -0.049115
  4C   3s        -0.019625  0.098390 -0.188366 -0.138907 -0.099065 -0.159682
  4C   4s        -0.124341  0.058938 -0.025785  0.264651 -0.350635 -0.321325
  4C   1pz       -0.231014  0.069431 -0.068426  0.131831 -0.122945 -0.057291
  4C   1px       -0.063111  0.031101 -0.025097 -0.075811  0.003423  0.014455
  4C   1py        0.105978  0.102296 -0.093899  0.064561  0.153015 -0.036547
  4C   2pz        0.157433  0.018968 -0.081671  0.086041 -0.074538 -0.073085
  4C   2px        0.080563  0.049152 -0.034808 -0.035188  0.033530 -0.002694
  4C   2py       -0.049527  0.066786 -0.104929  0.047758  0.174715 -0.065229
  4C   3pz        0.045781 -0.001824 -0.029889  0.165341 -0.135239 -0.069313
  4C   3px        0.035648  0.014790 -0.010884 -0.163454  0.135688  0.133587
  4C   3py       -0.097770  0.056986 -0.035780  0.092270  0.060807 -0.002384
  4C   1dz2       0.026305  0.003047  0.002708  0.012756 -0.024588 -0.006797
  4C   1dxz      -0.000526 -0.000299  0.000621  0.008310 -0.015590 -0.000748
  4C   1dyz      -0.002254 -0.001440  0.014326 -0.009397  0.001356  0.007982
  4C   1dx2y2    -0.000099  0.001027 -0.006325 -0.011568  0.008298  0.006309
  4C   1dxy       0.005229  0.003716 -0.006724 -0.016851 -0.016413  0.003524
  4C   2dz2      -0.052849  0.019150  0.006162  0.021053 -0.036649 -0.001208
  4C   2dxz      -0.011639  0.014871 -0.026163  0.027335 -0.011999  0.000291
  4C   2dyz       0.055196 -0.011986  0.006330 -0.023635  0.017917 -0.009936
  4C   2dx2y2    -0.008048 -0.009825 -0.004287 -0.018912 -0.000595  0.014569
  4C   2dxy      -0.019169  0.000981  0.015810 -0.023517 -0.012345  0.018854
  5C   1s        -0.000023  0.002341 -0.002630 -0.008020 -0.000006 -0.004310
  5C   2s        -0.025544  0.037218 -0.058267 -0.074745 -0.020796 -0.089738
  5C   3s        -0.129725  0.191101 -0.122328 -0.147688 -0.080601 -0.320956
  5C   4s        -0.115695  0.040713 -0.129556  0.159851 -0.429384 -0.215570
  5C   1pz       -0.142848 -0.036885 -0.073690  0.056229 -0.097517 -0.100893
  5C   1px       -0.105337  0.134391 -0.036865  0.100830 -0.083333  0.119381
  5C   1py        0.176799  0.025326 -0.114956 -0.054453  0.124850 -0.043219
  5C   2pz        0.066627  0.070719 -0.004771  0.047356 -0.096401 -0.149818
  5C   2px       -0.116595  0.049769 -0.089769  0.071198 -0.068055 -0.011721
  5C   2py        0.153560  0.011315 -0.059238 -0.055059  0.170008 -0.101009
  5C   3pz       -0.005861  0.056833 -0.007875  0.053352 -0.149069  0.030078
  5C   3px       -0.018460 -0.002267 -0.033362  0.162960 -0.221121  0.115430
  5C   3py       -0.003290  0.007227 -0.032075 -0.075189  0.207634 -0.086226
  5C   1dz2       0.014924  0.009297  0.009168  0.018176 -0.014675 -0.016526
  5C   1dxz       0.009699  0.008901  0.014044 -0.000818  0.001671 -0.018977
  5C   1dyz      -0.002154  0.006063  0.018004  0.000788 -0.006275  0.005068
  5C   1dx2y2     0.000062 -0.014870 -0.016964  0.004500  0.006876  0.006762
  5C   1dxy       0.007723 -0.017772 -0.014155  0.009719 -0.022503  0.014320
  5C   2dz2      -0.028644  0.005980 -0.002055  0.027266 -0.035652  0.014168
  5C   2dxz       0.015880 -0.039964 -0.005717 -0.015619 -0.003088 -0.064141
  5C   2dyz       0.012717  0.015269  0.009003  0.001003  0.003816 -0.005621
  5C   2dx2y2    -0.002432 -0.002232 -0.024601  0.000719  0.000482 -0.011083
  5C   2dxy       0.030712 -0.008357  0.000618  0.011829 -0.015035  0.003894
  6H   1s         0.030811 -0.076479 -0.003354  0.025336  0.048759 -0.020255
  6H   2s         0.003866 -0.163718 -0.016614  0.156598  0.124194 -0.020583
  6H   3s         0.000840  0.027883 -0.025103  0.121404  0.139810  0.585722
  6H   1pz        0.006290  0.001560 -0.005339  0.003508 -0.001071 -0.004031
  6H   1px        0.002643 -0.000416 -0.003590 -0.002389 -0.000899 -0.005022
  6H   1py        0.000113  0.003844 -0.002239 -0.010219 -0.002872 -0.010166
  6H   2pz       -0.036850 -0.006977 -0.018620  0.009375  0.003333 -0.005152
  6H   2px       -0.018016  0.002020  0.002017 -0.000727  0.010008 -0.034390
  6H   2py        0.005961 -0.029497 -0.012026 -0.016953 -0.003255 -0.044794
  7H   1s        -0.104606 -0.080327 -0.012377  0.030221 -0.052201 -0.031064
  7H   2s        -0.214557 -0.095745 -0.021432  0.111281  0.019426 -0.099642
  7H   3s         0.009625 -0.029972  0.028632  0.187881 -0.156635 -0.285499
  7H   1pz       -0.001436  0.005183  0.009473 -0.010950  0.010077  0.005126
  7H   1px        0.001097 -0.008255 -0.010111  0.003492 -0.004788 -0.006618
  7H   1py        0.001798  0.010272  0.010548  0.006096 -0.001812 -0.009055
  7H   2pz       -0.026017  0.002413  0.002252 -0.032655  0.065283  0.015745
  7H   2px        0.003512  0.013773 -0.008316  0.013908 -0.015359 -0.026214
  7H   2py        0.046589  0.021744  0.006082  0.010916 -0.036276 -0.035636
  8H   1s        -0.172085 -0.006104  0.032864  0.054305 -0.059788 -0.000527
  8H   2s        -0.331272 -0.008220  0.060827  0.080691 -0.094948  0.045917
  8H   3s        -0.084716  0.014762 -0.003505  0.210430 -0.223797 -0.321079
  8H   1pz        0.000431 -0.000413  0.004331 -0.007644  0.003296  0.002997
  8H   1px        0.005296 -0.003444 -0.003426 -0.004076  0.000371  0.005280
  8H   1py        0.005191 -0.000341  0.000426  0.009655 -0.003973 -0.010983
  8H   2pz       -0.043296  0.009636 -0.002352 -0.027008  0.032203  0.013357
  8H   2px        0.020258  0.009368 -0.003597  0.004317  0.022686 -0.006024
  8H   2py        0.066771  0.004946 -0.010998  0.033631 -0.023657 -0.052393
  9H   1s         0.160401 -0.104799  0.001401  0.016454  0.067939 -0.046576
  9H   2s         0.385083 -0.168646  0.051593  0.042637  0.250398 -0.041865
  9H   3s         0.065586 -0.039018 -0.005567  0.142650  0.545163 -0.379532
  9H   1pz       -0.000048  0.001858  0.002826  0.010335  0.005706 -0.012635
  9H   1px       -0.007731  0.000413 -0.003855  0.002662  0.015780 -0.003478
  9H   1py       -0.001005 -0.001713  0.002579 -0.005089 -0.003256  0.001827
  9H   2pz       -0.061777  0.012036 -0.002117  0.022275  0.014393 -0.029910
  9H   2px       -0.075574  0.034811 -0.004747  0.018970  0.044941 -0.034860
  9H   2py        0.010311 -0.000193 -0.002646 -0.010579 -0.014319 -0.005826
 10H   1s         0.225154 -0.018451  0.022752  0.046716 -0.064756 -0.031424
 10H   2s         0.495036 -0.092610  0.000464  0.080630 -0.067295 -0.066361
 10H   3s         0.064253 -0.014164 -0.013289  0.226865 -0.401403 -0.055595
 10H   1pz        0.007155  0.000560  0.000116 -0.010230  0.009350 -0.000923
 10H   1px       -0.001106  0.000690 -0.001456 -0.007062  0.006392 -0.000837
 10H   1py        0.001223  0.002593 -0.005002  0.009019  0.000867 -0.005091
 10H   2pz        0.113877 -0.014809 -0.008026 -0.040345  0.055294  0.001406
 10H   2px        0.011666  0.004002 -0.013793 -0.012596  0.020370  0.002058
 10H   2py       -0.003996 -0.003156 -0.000289  0.013748 -0.009649 -0.019353
 11H   1s        -0.134902 -0.027130  0.039344  0.035479  0.074529  0.009853
 11H   2s        -0.287888 -0.021340  0.078825  0.070842  0.255411  0.069190
 11H   3s        -0.067396  0.020202  0.002179  0.200922  0.425439  0.026243
 11H   1pz       -0.006300  0.001189 -0.001723  0.010056 -0.002342 -0.005585
 11H   1px        0.002715  0.001576 -0.001631  0.003517  0.014294  0.000192
 11H   1py       -0.003166  0.002440 -0.001616 -0.008880 -0.005667 -0.002590
 11H   2pz        0.018866 -0.009156  0.007974  0.011127  0.010568 -0.026158
 11H   2px        0.042137  0.000506 -0.002438  0.009548  0.043481 -0.009372
 11H   2py       -0.055394  0.000623  0.009801 -0.035436 -0.010396  0.004282
 12H   1s         0.138913  0.041637  0.070156  0.049430 -0.023577 -0.054648
 12H   2s         0.200446  0.090992  0.118246  0.129758 -0.043414 -0.143358
 12H   3s         0.001495  0.045239  0.023389  0.221566 -0.302743 -0.057290
 12H   1pz        0.003409 -0.000246 -0.001594 -0.013233  0.008665 -0.000931
 12H   1px        0.000973  0.003494 -0.001325  0.003937 -0.005782  0.003543
 12H   1py        0.004281  0.001280 -0.005336 -0.001228  0.006109 -0.005591
 12H   2pz        0.037146  0.025954  0.013733 -0.033471  0.040735 -0.001065
 12H   2px        0.021773 -0.013403 -0.000303  0.002666 -0.012749 -0.034323
 12H   2py       -0.003926  0.005266 -0.006036 -0.000113  0.009143 -0.022799
 13H   1s        -0.029005 -0.139282 -0.081913  0.010658  0.008062  0.083751
 13H   2s        -0.120599 -0.201572 -0.126161  0.050958  0.094822  0.173522
 13H   3s        -0.007263 -0.036627 -0.048316  0.119142  0.052086  0.603072
 13H   1pz       -0.003631  0.001188 -0.002594  0.008865 -0.003959  0.008584
 13H   1px       -0.004020 -0.001962 -0.001073 -0.003382 -0.005678 -0.014493
 13H   1py        0.004804 -0.001372 -0.003452 -0.005583  0.008232 -0.009074
 13H   2pz        0.024946  0.001795  0.006317  0.013941 -0.001078  0.014031
 13H   2px       -0.029827 -0.029103 -0.017241 -0.014654  0.005926 -0.070497
 13H   2py       -0.005214 -0.010078  0.003535 -0.016106  0.024448 -0.030511
 14H   1s        -0.083991  0.001526  0.041963  0.032389  0.028096 -0.038118
 14H   2s        -0.187153  0.008777  0.101636  0.061722  0.047881 -0.083576
 14H   3s        -0.017559 -0.001544  0.019111  0.223760  0.249356 -0.195251
 14H   1pz       -0.001072 -0.000778 -0.000963  0.002226  0.004874 -0.006740
 14H   1px       -0.000377 -0.000905 -0.000413  0.012688  0.006488 -0.008153
 14H   1py       -0.006765 -0.004600 -0.000775 -0.008856  0.000966 -0.004921
 14H   2pz        0.025901  0.001157 -0.022804  0.022876  0.043107  0.009033
 14H   2px        0.023960 -0.004420  0.001823  0.025485  0.038427 -0.041652
 14H   2py       -0.018613  0.008073  0.003591 -0.028913 -0.011985 -0.014981
 15C   1s         0.002495 -0.002936 -0.000912 -0.012588  0.005562  0.002018
 15C   2s         0.015969 -0.041593  0.023186 -0.137492 -0.003585 -0.011417
 15C   3s         0.026290 -0.109523  0.131457 -0.356335 -0.136690 -0.081978
 15C   4s         0.184651 -0.100160  0.021988 -0.062806 -0.000327 -0.389202
 15C   1pz       -0.159954 -0.026424 -0.012752 -0.064970 -0.048684 -0.101878
 15C   1px       -0.162261 -0.028408  0.005323 -0.030041 -0.030961  0.086570
 15C   1py       -0.186856 -0.142367 -0.003862  0.006408  0.106283 -0.143509
 15C   2pz       -0.117790  0.015882 -0.153923  0.022017  0.085560 -0.032865
 15C   2px       -0.046329 -0.047700 -0.023946 -0.023607 -0.015522  0.088823
 15C   2py       -0.299743 -0.094766  0.028046 -0.017815  0.072867 -0.170002
 15C   3pz       -0.063546  0.021111 -0.019956 -0.181363  0.070470 -0.036470
 15C   3px        0.027814  0.000933  0.006435  0.021626  0.066207 -0.044728
 15C   3py       -0.003590 -0.007863 -0.015001  0.050701  0.169125 -0.191404
 15C   1dz2       0.005941 -0.002123  0.004181 -0.009630  0.017748 -0.005956
 15C   1dxz      -0.004191  0.008384 -0.006419 -0.000451  0.009078 -0.020089
 15C   1dyz       0.009698  0.014705 -0.024476 -0.003604 -0.000453 -0.007898
 15C   1dx2y2    -0.001691  0.002119  0.010469  0.005722 -0.000078 -0.007325
 15C   1dxy       0.002674  0.000599 -0.005792 -0.009354  0.002532  0.013626
 15C   2dz2       0.028831 -0.007774  0.049428 -0.046051 -0.026953 -0.029582
 15C   2dxz       0.020878 -0.006873  0.005631  0.008811  0.025079 -0.052274
 15C   2dyz       0.033895  0.004036 -0.040527  0.009206  0.013400  0.019038
 15C   2dx2y2     0.041440  0.008928 -0.010951  0.019355  0.001643 -0.000178
 15C   2dxy      -0.031584 -0.005974  0.006692 -0.027124 -0.013877  0.018146
 16H   1s         0.027242 -0.034521  0.031449  0.016467  0.004892  0.034493
 16H   2s         0.044875 -0.062557  0.088981  0.078456  0.042113  0.083108
 16H   3s         0.033676 -0.016035  0.023426  0.192052  0.098338  0.348798
 16H   1pz       -0.005416  0.000193 -0.000278  0.003529  0.000776  0.002898
 16H   1px       -0.003014 -0.002311 -0.000546 -0.011616  0.001770 -0.012077
 16H   1py       -0.004924 -0.003028  0.000531  0.000488  0.004259 -0.008266
 16H   2pz       -0.007123  0.006660 -0.016945  0.018143  0.021535  0.023731
 16H   2px        0.016663 -0.004219  0.000987 -0.015177  0.017646 -0.049689
 16H   2py       -0.002369  0.007264  0.008366 -0.014231 -0.001075 -0.028281
                     30        31        32        33        34        35   
                  -0.02503  -0.01806  -0.01394  -0.00071   0.00504   0.00738
                   0.00000   0.00000   0.00000   0.00000   0.00000   0.00000
                  --------  --------  --------  --------  --------  --------
  0C   1s         0.004867 -0.004532 -0.000928  0.003911 -0.000959 -0.000292
  0C   2s         0.097768 -0.112365 -0.039403  0.094148 -0.012393  0.002237
  0C   3s         0.246831 -0.299327 -0.124241  0.405962 -0.038634 -0.001272
  0C   4s         0.938941 -0.046488 -1.274404 -3.037431 -0.535404 -2.726035
  0C   1pz       -0.184597  0.012528  0.050351  0.074879 -0.123949 -0.086872
  0C   1px        0.073518  0.020518  0.118836  0.004562  0.005147 -0.118492
  0C   1py        0.054956  0.010740 -0.114325 -0.109053  0.007555 -0.133527
  0C   2pz       -0.158271 -0.049452  0.061077  0.040481 -0.049848 -0.081510
  0C   2px        0.144435  0.086801  0.067791  0.155654  0.121209 -0.136575
  0C   2py        0.062277 -0.103938 -0.115658  0.075952 -0.033372  0.039974
  0C   3pz       -0.421323 -0.067196  0.092414 -0.243007 -0.223926  0.058843
  0C   3px        0.051628  0.090992  0.112385 -0.299174 -0.047651 -0.538318
  0C   3py        0.143850  0.353611 -0.308973 -1.101369 -0.160555 -0.865347
  0C   1dz2       0.017029  0.010528 -0.009558 -0.001021  0.011665  0.023027
  0C   1dxz       0.013900 -0.009400  0.019097 -0.001042 -0.002869 -0.011394
  0C   1dyz       0.014921  0.000050 -0.014165  0.004308 -0.002179 -0.015077
  0C   1dx2y2    -0.014502  0.006557  0.011292  0.007904 -0.014089  0.022112
  0C   1dxy      -0.003673 -0.015337 -0.009666 -0.021199 -0.008664 -0.000289
  0C   2dz2       0.030701 -0.008109  0.005469  0.036580  0.026539  0.032766
  0C   2dxz       0.011550 -0.001490  0.004735 -0.017825 -0.013509 -0.027018
  0C   2dyz       0.028226 -0.008888 -0.013352 -0.022802  0.015301 -0.026137
  0C   2dx2y2    -0.009373  0.004330  0.035040  0.053597 -0.002673  0.053531
  0C   2dxy       0.031945  0.020104 -0.018738 -0.017993  0.012331 -0.047997
  1C   1s        -0.001895  0.002781  0.007863 -0.000713 -0.006280  0.001876
  1C   2s        -0.052150  0.026273  0.103153 -0.007673 -0.129053  0.058377
  1C   3s        -0.138810 -0.024829  0.319370 -0.027787 -0.450867  0.138773
  1C   4s        -0.450797  0.087174  0.295042 -0.193400  0.331386 -0.730394
  1C   1pz        0.024301 -0.042852 -0.002403 -0.020957  0.055083 -0.048128
  1C   1px        0.033899 -0.035973 -0.020000  0.063196  0.040818 -0.117215
  1C   1py        0.042231  0.049713  0.043566  0.047270 -0.057919 -0.088922
  1C   2pz        0.026240 -0.116603  0.065884 -0.068232  0.013936 -0.193245
  1C   2px        0.014668 -0.053030  0.066959  0.076148  0.030443 -0.250275
  1C   2py        0.046298  0.133327  0.077377  0.078962  0.056319 -0.159398
  1C   3pz        0.158337 -0.292731 -0.066347  0.060240  0.275662 -0.498424
  1C   3px        0.101853  0.083033 -0.196962  0.085575  0.055661 -0.304780
  1C   3py        0.120102  0.198393  0.098195 -0.009131 -0.439750  0.136775
  1C   1dz2      -0.014986  0.009205 -0.000112  0.002981 -0.001076  0.023054
  1C   1dxz       0.005826 -0.001509 -0.006147 -0.007151  0.006118  0.002586
  1C   1dyz       0.010267 -0.006273  0.012076  0.000954 -0.011224 -0.010335
  1C   1dx2y2     0.012735 -0.002128 -0.003626  0.008001 -0.009726  0.004229
  1C   1dxy       0.009319  0.006827  0.002408  0.003766 -0.001543 -0.024551
  1C   2dz2      -0.006876  0.009197  0.014834 -0.001637  0.034510 -0.019142
  1C   2dxz       0.010797 -0.000501 -0.002460 -0.032660  0.000543 -0.024817
  1C   2dyz       0.019643 -0.018277 -0.008535  0.006893 -0.007805 -0.003516
  1C   2dx2y2     0.024857 -0.016650  0.003159  0.001503 -0.000830 -0.041709
  1C   2dxy       0.011625  0.011099 -0.015478 -0.004073 -0.010619 -0.013600
  2C   1s        -0.002567  0.005742 -0.006099  0.002287  0.003938 -0.001154
  2C   2s        -0.027182  0.097489 -0.075748  0.092847  0.064381 -0.028926
  2C   3s        -0.019135  0.344918 -0.230643  0.414635  0.270793 -0.135104
  2C   4s        -0.367479  0.260511 -0.191308 -0.025806 -1.147989  0.753779
  2C   1pz       -0.069156 -0.105873  0.073333 -0.112266 -0.021562 -0.060737
  2C   1px        0.018784 -0.038030 -0.028352 -0.013481  0.047694 -0.089707
  2C   1py       -0.195667 -0.051088 -0.045090 -0.024191 -0.141144 -0.035552
  2C   2pz       -0.035766 -0.088802 -0.000783 -0.135196 -0.020493 -0.137394
  2C   2px       -0.038277 -0.074803  0.026318 -0.089265 -0.066681  0.091577
  2C   2py       -0.204304 -0.080200 -0.059096 -0.067947 -0.176448 -0.088672
  2C   3pz       -0.224398  0.047669  0.019293 -0.372328 -0.268290 -0.135577
  2C   3px        0.098402  0.044459 -0.109455  0.129793  0.614702 -0.303854
  2C   3py       -0.303284  0.021736 -0.081249 -0.094641 -0.257324 -0.295863
  2C   1dz2      -0.000921  0.005248  0.003923  0.005833  0.005822  0.007818
  2C   1dxz      -0.028663  0.003579 -0.012805 -0.001998 -0.016150 -0.005689
  2C   1dyz      -0.005603 -0.010434 -0.013913 -0.016248 -0.005404 -0.011562
  2C   1dx2y2     0.012906  0.007613 -0.004546  0.005137  0.009472  0.014053
  2C   1dxy      -0.022694 -0.004889  0.010762 -0.018546 -0.006474  0.001480
  2C   2dz2      -0.000481 -0.006249  0.009109 -0.023627  0.008276  0.009715
  2C   2dxz      -0.055952  0.007826  0.004307 -0.008400 -0.053299  0.061217
  2C   2dyz       0.007720  0.004770 -0.024074 -0.013204  0.025837 -0.036229
  2C   2dx2y2     0.012358  0.031619 -0.028943  0.026195  0.024338  0.008555
  2C   2dxy      -0.035907  0.004333  0.008591 -0.001572  0.018597 -0.003004
  3C   1s         0.003683  0.000464 -0.000362  0.000454  0.005950  0.003997
  3C   2s         0.067020  0.031266 -0.014746 -0.028381  0.110214  0.137410
  3C   3s         0.105326  0.095329 -0.012736 -0.043704  0.344305  0.649474
  3C   4s         0.773468  0.261872 -0.226532 -0.971749  0.867964  2.763878
  3C   1pz       -0.081992  0.124766 -0.002373 -0.042679  0.046719  0.136622
  3C   1px        0.151183 -0.014512  0.043600  0.027074 -0.024881 -0.033126
  3C   1py        0.070873  0.024196 -0.082809  0.045926 -0.095634 -0.100935
  3C   2pz       -0.039465  0.052505  0.025359  0.039511  0.059913 -0.031210
  3C   2px        0.037532 -0.096386  0.135401 -0.054377 -0.159463  0.014851
  3C   2py        0.023239  0.073513 -0.158589  0.028510 -0.156517 -0.000262
  3C   3pz       -0.026929  0.226320 -0.103702 -0.220531 -0.175292  0.453896
  3C   3px        0.196236 -0.315551 -0.065258  0.237855  0.581876 -0.630657
  3C   3py       -0.087313 -0.080155  0.117253  0.181475 -0.025518 -0.586320
  3C   1dz2       0.000644  0.000433 -0.004448  0.009620 -0.008591  0.004721
  3C   1dxz       0.002440 -0.010870  0.004722 -0.007621  0.000768 -0.000396
  3C   1dyz      -0.002624 -0.000620 -0.000808 -0.011304  0.015220  0.014443
  3C   1dx2y2    -0.021544  0.007843 -0.003600  0.000191  0.002200  0.021044
  3C   1dxy      -0.007093 -0.001988 -0.017224 -0.007400 -0.001541 -0.009336
  3C   2dz2      -0.003783  0.008631 -0.012045 -0.009971  0.000420 -0.019045
  3C   2dxz       0.008894  0.025872 -0.034034  0.000238  0.020237  0.004692
  3C   2dyz      -0.007126 -0.011531  0.008848 -0.024840 -0.024506  0.015959
  3C   2dx2y2    -0.030305  0.026656 -0.010171  0.009506 -0.053486  0.093131
  3C   2dxy       0.017578 -0.011043  0.004382 -0.008702  0.039040 -0.074849
  4C   1s        -0.011611 -0.003573 -0.005008 -0.003121  0.000808 -0.000384
  4C   2s        -0.205442 -0.075034 -0.044930 -0.098632 -0.033291  0.004240
  4C   3s        -0.614611 -0.215988 -0.122008 -0.371373 -0.166333  0.055000
  4C   4s        -0.975058  0.400253  0.269053  0.764816  0.140104  0.930545
  4C   1pz       -0.007987  0.004745  0.043103 -0.029768 -0.158942 -0.020403
  4C   1px        0.066865 -0.188614  0.016171 -0.015067 -0.032708 -0.128139
  4C   1py       -0.042651  0.000810 -0.009814 -0.127637 -0.061230 -0.077415
  4C   2pz       -0.069385 -0.089619  0.051624 -0.156310 -0.208313 -0.025957
  4C   2px        0.094146 -0.113277 -0.006671  0.130036 -0.013243 -0.101841
  4C   2py       -0.050967 -0.069810 -0.015468 -0.162782 -0.117275 -0.075176
  4C   3pz        0.030073  0.271565  0.043035  0.201044 -0.241354  0.203983
  4C   3px        0.151414 -0.387227 -0.143158 -0.404679 -0.230254 -0.406478
  4C   3py       -0.013183  0.152718  0.229330  0.113970  0.035919 -0.013173
  4C   1dz2      -0.006577 -0.006111  0.025956  0.004972 -0.013184 -0.014663
  4C   1dxz      -0.006062  0.016439 -0.008217  0.005373  0.003807  0.012834
  4C   1dyz       0.010844  0.006496 -0.010593 -0.002557  0.012393 -0.000137
  4C   1dx2y2     0.019836 -0.018980 -0.000277 -0.008724  0.001963 -0.006142
  4C   1dxy       0.015729  0.004476  0.003743  0.016086  0.013009 -0.003496
  4C   2dz2      -0.011893  0.002438  0.016168  0.036657 -0.014713 -0.001952
  4C   2dxz       0.012757  0.070032 -0.027275  0.036922  0.015570  0.003607
  4C   2dyz      -0.022212 -0.037212 -0.019048 -0.039290  0.003187  0.002960
  4C   2dx2y2     0.016277 -0.027890  0.009911 -0.044088  0.012168 -0.004479
  4C   2dxy       0.018669 -0.015689 -0.007208 -0.002080 -0.007109 -0.025540
  5C   1s         0.000476  0.002513  0.009244 -0.001337  0.003850 -0.004612
  5C   2s         0.002442  0.066841  0.134993 -0.004627  0.076866 -0.110071
  5C   3s         0.038877  0.262162  0.446736  0.026256  0.312332 -0.443135
  5C   4s         0.007901 -0.221227  0.502217  0.965063 -0.778654  0.895834
  5C   1pz        0.062698  0.055915 -0.136758  0.047734 -0.044724 -0.072005
  5C   1px       -0.009606 -0.054352  0.018639  0.039928 -0.027546 -0.024703
  5C   1py        0.130612 -0.070834 -0.134014 -0.014907  0.038172 -0.108304
  5C   2pz        0.074051  0.089736 -0.105763  0.073231  0.013875 -0.114732
  5C   2px        0.018000  0.022791  0.064880  0.005810  0.119635 -0.179213
  5C   2py        0.081261 -0.083435 -0.072312  0.052567  0.040474 -0.131171
  5C   3pz        0.172883  0.167520 -0.151784  0.083963 -0.430451  0.133138
  5C   3px       -0.071230 -0.226356 -0.021377  0.337629 -0.413122  0.482953
  5C   3py        0.343243 -0.095194 -0.446328  0.210750  0.277269 -0.214469
  5C   1dz2      -0.007765  0.008438 -0.004248  0.016642  0.000660 -0.014491
  5C   1dxz      -0.009814 -0.000023 -0.014077 -0.002959 -0.001625 -0.011725
  5C   1dyz       0.005763  0.002281  0.009541 -0.006948 -0.001224  0.002335
  5C   1dx2y2     0.009189 -0.005421 -0.006299 -0.002982  0.009138 -0.014508
  5C   1dxy      -0.022799  0.010036  0.022130 -0.005892 -0.013313  0.012486
  5C   2dz2       0.008588  0.003977 -0.020722  0.029139 -0.041555  0.022131
  5C   2dxz       0.006991  0.017199  0.004146  0.008232  0.045177 -0.044586
  5C   2dyz       0.002403 -0.003807  0.023387 -0.010100  0.020040 -0.023280
  5C   2dx2y2     0.010603 -0.009382  0.009464  0.001057  0.003209 -0.007873
  5C   2dxy      -0.044254  0.011175  0.053701  0.011958 -0.039544  0.003740
  6H   1s        -0.012222 -0.031852 -0.014373 -0.058586 -0.017496 -0.115624
  6H   2s        -0.040164 -0.115501  0.026523  0.155013  0.019059  0.129891
  6H   3s        -0.075636  0.521966 -0.249439 -1.586088 -0.193558 -1.752904
  6H   1pz       -0.013543 -0.002047  0.006147  0.003670 -0.000398  0.002533
  6H   1px        0.006421  0.004498  0.006291  0.009893  0.006233 -0.003496
  6H   1py        0.003967 -0.009224 -0.000545  0.012050 -0.003229  0.015257
  6H   2pz       -0.036735 -0.016370  0.023194  0.004626  0.028211  0.042278
  6H   2px        0.037534  0.024539  0.021120  0.064758  0.032444  0.027647
  6H   2py        0.012060 -0.077092  0.008045  0.139626  0.002322  0.184056
  7H   1s        -0.029852  0.029096 -0.032762 -0.016166  0.088807 -0.001328
  7H   2s         0.065830 -0.236937 -0.182738 -0.150880  0.237273 -0.100258
  7H   3s         0.045853 -0.503085 -0.512509 -0.176695  1.631984 -0.356911
  7H   1pz        0.000894  0.001756  0.010705 -0.000327 -0.008011 -0.008405
  7H   1px        0.001637 -0.001371  0.003004 -0.000711  0.002987 -0.008637
  7H   1py        0.002867 -0.005576 -0.005905 -0.004595  0.013893 -0.007572
  7H   2pz        0.007711 -0.036680  0.028783 -0.026029 -0.027757 -0.057687
  7H   2px        0.000608  0.007876  0.048459 -0.014270  0.005248 -0.019561
  7H   2py        0.000795  0.013634 -0.004554 -0.008850  0.095041 -0.018381
  8H   1s        -0.009597 -0.007204  0.067270 -0.006858  0.007183  0.043312
  8H   2s         0.161604 -0.100388  0.124946 -0.181375  0.126851 -0.012362
  8H   3s         0.267817 -0.284415  0.619875 -1.016354  0.022775  0.545949
  8H   1pz       -0.014777 -0.000175 -0.009897 -0.001763 -0.003717 -0.008156
  8H   1px        0.006014 -0.005678  0.005195 -0.007171  0.000862  0.000886
  8H   1py       -0.003541 -0.009776  0.007701 -0.013270 -0.003104 -0.003124
  8H   2pz       -0.026812 -0.000759 -0.035631 -0.020703 -0.009155 -0.032339
  8H   2px        0.014834 -0.018411  0.050308 -0.044074 -0.038809  0.045874
  8H   2py       -0.029044 -0.023713  0.023560 -0.033682  0.020574 -0.000343
  9H   1s        -0.019598  0.010280 -0.021087  0.005818 -0.021558  0.011610
  9H   2s         0.024670 -0.082816  0.004674 -0.026340  0.049770 -0.152263
  9H   3s        -0.046255 -0.186197  0.073095 -0.141900 -0.951598  0.750177
  9H   1pz       -0.009667 -0.003279  0.002173 -0.001063 -0.009602  0.002649
  9H   1px        0.004698 -0.001904  0.000600 -0.003827 -0.006546  0.007017
  9H   1py       -0.010301 -0.007647 -0.001520 -0.008421 -0.004963 -0.007212
  9H   2pz       -0.045548  0.016042 -0.008381  0.034764 -0.044368  0.032745
  9H   2px        0.013198  0.011968  0.008377 -0.022072 -0.056662  0.090558
  9H   2py       -0.014770 -0.042898  0.016358 -0.041504 -0.020380 -0.023440
 10H   1s        -0.005333 -0.005342  0.083585  0.043599 -0.036899 -0.044993
 10H   2s         0.152202 -0.173254  0.177800 -0.020280 -0.154714 -0.122954
 10H   3s         0.472824  0.211209  0.312808  0.560549 -0.783312 -0.223261
 10H   1pz       -0.016993 -0.004310 -0.008726 -0.008290  0.007216  0.003622
 10H   1px        0.004651 -0.010805  0.004588 -0.003738  0.002018 -0.005659
 10H   1py       -0.001140 -0.002646  0.004290 -0.002586 -0.005536  0.001787
 10H   2pz       -0.041875 -0.047774 -0.005078 -0.047158  0.043076  0.007801
 10H   2px        0.031652  0.007233  0.030424 -0.034357  0.019540 -0.031014
 10H   2py       -0.027065 -0.041765  0.002970 -0.016219  0.004283  0.011348
 11H   1s        -0.013168  0.017020 -0.044870 -0.024343 -0.010026  0.042504
 11H   2s         0.114689 -0.011739 -0.077660 -0.145650 -0.041257  0.003197
 11H   3s         0.256448  0.694223  0.087273  0.096705  0.357222  0.269432
 11H   1pz       -0.005754  0.003697  0.003067  0.001028 -0.005167  0.002793
 11H   1px        0.010854 -0.001564  0.001064 -0.002827 -0.003324  0.000895
 11H   1py       -0.005419 -0.018308  0.001256 -0.002783 -0.004936 -0.001797
 11H   2pz       -0.049622 -0.026062  0.008457 -0.001113  0.004535  0.033135
 11H   2px        0.023496  0.015597  0.004066  0.009947 -0.005543  0.030932
 11H   2py        0.016076 -0.085583 -0.010162 -0.019553 -0.030770 -0.008349
 12H   1s        -0.035156 -0.010052 -0.042336  0.048647 -0.011882 -0.041190
 12H   2s         0.005613 -0.022647 -0.239590  0.130103  0.010626 -0.076557
 12H   3s         0.181595  0.048498 -0.881308  0.284895 -1.087103  0.162430
 12H   1pz       -0.001315  0.000737  0.017529 -0.005781  0.009554 -0.002035
 12H   1px       -0.000010  0.002357  0.009494  0.003965  0.001634 -0.000316
 12H   1py        0.005303 -0.006173 -0.011229  0.002576  0.006941 -0.001538
 12H   2pz       -0.012835 -0.006312  0.035743 -0.016809  0.058353  0.007679
 12H   2px        0.011025  0.015407  0.056090  0.035796  0.037550 -0.000649
 12H   2py        0.006151 -0.023437 -0.031668 -0.003428  0.039515 -0.006360
 13H   1s         0.027581 -0.014598  0.003712 -0.008306  0.004402  0.036245
 13H   2s         0.058516 -0.127742 -0.046587 -0.036054  0.132549  0.005140
 13H   3s        -0.032668 -0.627699 -0.238908  0.049546 -0.259577  0.766574
 13H   1pz        0.000967 -0.005926 -0.001319  0.007273 -0.001623  0.000395
 13H   1px       -0.001990  0.010038  0.006939  0.002956  0.003799 -0.008559
 13H   1py        0.010691 -0.002978 -0.008692  0.005067  0.006658 -0.008756
 13H   2pz       -0.009951 -0.027110  0.042471  0.047868  0.025900  0.003763
 13H   2px       -0.001309  0.036477  0.034548 -0.004169  0.041706 -0.050729
 13H   2py        0.036704 -0.005948 -0.016119  0.017100  0.011510 -0.028763
 14H   1s        -0.036558  0.010091 -0.084898  0.026838  0.018247  0.000733
 14H   2s        -0.080710  0.010857 -0.129565 -0.105448 -0.056849  0.166013
 14H   3s        -0.443320  0.316928 -0.042822  0.838857  0.835617 -0.052248
 14H   1pz       -0.006242 -0.000648 -0.003952  0.003127  0.000249 -0.002814
 14H   1px       -0.008220  0.002606  0.000667  0.014138 -0.001938 -0.003948
 14H   1py        0.003809 -0.010686  0.000475  0.001944 -0.014554 -0.010214
 14H   2pz       -0.033293  0.007988 -0.006465  0.050562  0.043567 -0.040827
 14H   2px       -0.009061  0.013109 -0.012997  0.047973 -0.005461  0.000473
 14H   2py        0.010040 -0.047530  0.003303 -0.025528 -0.069900 -0.012791
 15C   1s         0.006394 -0.000261 -0.004173 -0.007056 -0.001162  0.000234
 15C   2s         0.086436  0.025708 -0.056020 -0.090418 -0.055086 -0.021611
 15C   3s         0.139867  0.174844 -0.152230 -0.213554 -0.304626  0.006606
 15C   4s        -0.235136 -0.266512  0.738922  2.379205  0.879095 -1.279619
 15C   1pz       -0.005551 -0.015216 -0.032401 -0.076186 -0.076307  0.000123
 15C   1px        0.019653 -0.149450  0.079563  0.049673 -0.059352 -0.112861
 15C   1py       -0.065517 -0.029735 -0.004611  0.111535 -0.117965 -0.203083
 15C   2pz        0.021862 -0.066421  0.015114  0.054888  0.045781 -0.039604
 15C   2px        0.018883 -0.141739  0.051781  0.063387 -0.067839 -0.092443
 15C   2py       -0.063377 -0.031614 -0.046359  0.084127 -0.225968 -0.124573
 15C   3pz        0.275454 -0.051920 -0.339693 -0.910589 -0.645322  0.125916
 15C   3px       -0.111577 -0.208579 -0.076999  0.203674 -0.260191 -0.336926
 15C   3py       -0.207898 -0.170285  0.157898  0.674704 -0.197174 -0.897122
 15C   1dz2       0.008108 -0.017243 -0.000892  0.004177 -0.012324 -0.030842
 15C   1dxz      -0.014737  0.008489 -0.034639  0.005125 -0.002673 -0.000047
 15C   1dyz      -0.001445 -0.006227  0.011214  0.017498 -0.023384 -0.012960
 15C   1dx2y2     0.007873 -0.009328  0.004261  0.011433 -0.016517 -0.019343
 15C   1dxy       0.003594 -0.004727  0.008049 -0.009802  0.004008  0.017779
 15C   2dz2       0.025778 -0.023902 -0.007489 -0.014419 -0.043948 -0.021672
 15C   2dxz      -0.025742  0.021165 -0.053005  0.008840 -0.003647 -0.016671
 15C   2dyz      -0.014868 -0.008455  0.021879  0.011616 -0.024917 -0.022372
 15C   2dx2y2     0.005639 -0.004186  0.025398  0.062675  0.014088 -0.052673
 15C   2dxy       0.020851 -0.001405 -0.005303 -0.053565 -0.019005  0.027773
 16H   1s         0.049938 -0.050615  0.096510  0.026717 -0.006102 -0.038932
 16H   2s        -0.001028 -0.181507  0.081782  0.009083 -0.039549  0.008604
 16H   3s        -0.147407 -0.587889  0.655661  1.068868  0.578276 -0.720174
 16H   1pz       -0.002646 -0.009757  0.008552  0.007552  0.000300 -0.008906
 16H   1px        0.003351  0.005440 -0.010139 -0.009627 -0.004609 -0.001759
 16H   1py       -0.000604 -0.003979  0.000521  0.012254 -0.009421 -0.013602
 16H   2pz       -0.005492 -0.021048  0.048733  0.058263  0.037624 -0.067672
 16H   2px       -0.017489  0.040408 -0.041936 -0.040885 -0.008333 -0.007422
 16H   2py        0.026831 -0.013131 -0.004802  0.022226 -0.031431 -0.047308
                     36        37        38        39        40        41   
                   0.01851   0.02460   0.03080   0.04454   0.04576   0.05048
                   0.00000   0.00000   0.00000   0.00000   0.00000   0.00000
                  --------  --------  --------  --------  --------  --------
  0C   1s        -0.004186 -0.003225 -0.002336 -0.000206  0.002231 -0.004985
  0C   2s        -0.041317 -0.092381 -0.038241 -0.028282  0.032777 -0.009359
  0C   3s        -0.055615 -0.247904 -0.101200 -0.122987  0.179602  0.070510
  0C   4s        -5.212636 -2.699568  3.682944  1.250028  6.299506 -8.458539
  0C   1pz        0.012463 -0.093853  0.114012  0.218042  0.120621 -0.184001
  0C   1px        0.005140 -0.064724  0.089908 -0.192222 -0.251538 -0.197839
  0C   1py       -0.072491 -0.035736 -0.091794  0.049958  0.065211  0.080337
  0C   2pz       -0.123028 -0.095460  0.095913  0.089508  0.028170 -0.105150
  0C   2px        0.105500  0.018261 -0.063494 -0.111919 -0.217448 -0.162594
  0C   2py        0.081830 -0.100230 -0.231448 -0.009843 -0.153708  0.425203
  0C   3pz        0.077969 -0.963117  0.612710  1.896609  1.030677 -1.872499
  0C   3px       -0.186899 -0.069598  0.572925 -0.992967 -1.328179 -3.412470
  0C   3py       -1.903037  0.190991  0.903396  0.793187  2.009840 -1.619079
  0C   1dz2       0.000059  0.033822 -0.001953 -0.017342  0.007372  0.020776
  0C   1dxz       0.011188 -0.003011  0.007907 -0.035606 -0.026529  0.000028
  0C   1dyz      -0.014425  0.022535 -0.012012 -0.010027 -0.002018  0.010728
  0C   1dx2y2    -0.004738  0.002679  0.007096  0.017136  0.013439 -0.002459
  0C   1dxy      -0.003798 -0.009951 -0.010590  0.003621  0.017579  0.037814
  0C   2dz2      -0.054291  0.078304 -0.036153 -0.079488 -0.069223  0.107231
  0C   2dxz      -0.036986  0.001280  0.000679 -0.115452 -0.095178  0.017173
  0C   2dyz      -0.061088  0.025899  0.018388 -0.067551  0.007840  0.054607
  0C   2dx2y2     0.037306  0.039994  0.015639  0.044172  0.037401  0.069661
  0C   2dxy      -0.027662  0.002342 -0.059576  0.061099  0.026105  0.077508
  1C   1s        -0.007058 -0.002922  0.000481 -0.000062  0.001782 -0.008076
  1C   2s        -0.047528 -0.028286  0.036340 -0.028625  0.036764 -0.046126
  1C   3s         0.078687  0.055186  0.096751 -0.086455  0.208806  0.012865
  1C   4s        -1.489574 -0.014574  2.320136 -2.681557  3.375302  0.694085
  1C   1pz        0.035132 -0.046340 -0.058273  0.057843 -0.061357 -0.016839
  1C   1px        0.029935  0.034908 -0.078971  0.067221  0.022293 -0.007022
  1C   1py       -0.006918  0.007305 -0.152270  0.100947  0.003308 -0.003459
  1C   2pz        0.106033  0.075030  0.189246 -0.047230  0.162391 -0.141864
  1C   2px        0.090899  0.125286  0.043690 -0.039183  0.130420 -0.210217
  1C   2py       -0.171672  0.002086 -0.326807  0.082530 -0.079004 -0.052439
  1C   3pz        0.534684  0.345950  0.451473 -0.149078  0.855463 -0.635326
  1C   3px        0.233871  0.161306 -0.664470  0.100374  0.171355  0.636101
  1C   3py        0.021676 -0.009852 -1.046437  0.493923 -0.813806 -0.347648
  1C   1dz2       0.006359 -0.005475  0.007907 -0.007325  0.006689  0.012136
  1C   1dxz      -0.012181 -0.005454 -0.005318  0.003226  0.010920  0.006471
  1C   1dyz       0.011893  0.005392 -0.010856  0.011228  0.012076 -0.005910
  1C   1dx2y2    -0.003373  0.003785 -0.012140  0.010729  0.014574  0.012277
  1C   1dxy       0.002133  0.018120 -0.026486  0.011692 -0.011085 -0.004171
  1C   2dz2      -0.014516  0.032469  0.027663 -0.023349  0.027059  0.025866
  1C   2dxz      -0.013754  0.025421  0.030233 -0.000481  0.035432 -0.018542
  1C   2dyz       0.029340  0.037198  0.063769  0.017201  0.001636  0.003747
  1C   2dx2y2    -0.014969  0.042513  0.044726 -0.027651  0.049985 -0.046748
  1C   2dxy      -0.028243  0.015437 -0.038771  0.021692 -0.055442  0.093872
  2C   1s        -0.003049 -0.001062  0.005541  0.000531  0.003956 -0.004595
  2C   2s         0.004180  0.007884  0.063707 -0.009211  0.050467 -0.037835
  2C   3s         0.088767  0.045005  0.074792 -0.170546  0.112582 -0.149976
  2C   4s         0.670171  3.649104  1.149222  0.402713  3.064825 -1.919489
  2C   1pz        0.057022 -0.185817 -0.113054 -0.107946  0.039012  0.041418
  2C   1px       -0.038805 -0.097894 -0.022844 -0.018908 -0.015780  0.043955
  2C   1py        0.108291 -0.219898  0.011487 -0.114014 -0.141495  0.106772
  2C   2pz       -0.048526 -0.079669 -0.108614 -0.060098  0.110218  0.050129
  2C   2px        0.109045 -0.069568 -0.211964  0.074236  0.099609  0.002415
  2C   2py        0.065414 -0.100205  0.025559 -0.067014  0.016566  0.043668
  2C   3pz        0.494166 -0.593895 -0.714103 -0.367091 -0.063037  0.539727
  2C   3px       -0.247946 -1.319873 -0.338365  0.392936 -0.616884  0.735466
  2C   3py        0.239368 -0.821662  0.300653 -0.867840 -0.378352  1.331246
  2C   1dz2      -0.001249  0.001771  0.001223 -0.006305  0.001345 -0.010000
  2C   1dxz       0.029430 -0.006766  0.005206  0.000858  0.009677  0.015561
  2C   1dyz      -0.001743 -0.023729  0.009325 -0.019897 -0.024792  0.010332
  2C   1dx2y2    -0.007001  0.002169  0.021527  0.023078 -0.001688 -0.011516
  2C   1dxy       0.000039 -0.015903  0.003894 -0.003901  0.009279  0.016934
  2C   2dz2       0.024243  0.046299  0.009489 -0.000968  0.049707 -0.017002
  2C   2dxz       0.084383 -0.035291 -0.069558  0.008064 -0.028607  0.036708
  2C   2dyz      -0.024365 -0.086923  0.068706 -0.071056 -0.049850  0.047532
  2C   2dx2y2    -0.025046 -0.010872  0.010615  0.076868  0.005687 -0.044332
  2C   2dxy       0.030928 -0.048582 -0.010952 -0.012052  0.001506  0.019724
  3C   1s        -0.006150  0.002279  0.006494 -0.001426  0.002122 -0.002261
  3C   2s        -0.097280 -0.010795  0.031934  0.007596 -0.023889  0.014610
  3C   3s        -0.228804 -0.202691 -0.310762  0.075533 -0.423862  0.365056
  3C   4s        -1.423668 -4.503392 -2.384941  3.449540 -4.607968 -1.172339
  3C   1pz        0.019981 -0.008450  0.024200 -0.037101  0.018930  0.049051
  3C   1px       -0.053838  0.060457 -0.033063  0.056933 -0.101779 -0.127549
  3C   1py        0.035987  0.033048 -0.111675  0.047037 -0.000122 -0.016252
  3C   2pz        0.034428  0.027683  0.110476 -0.086765  0.049798 -0.160093
  3C   2px        0.177431  0.061005  0.030398  0.050555  0.102529 -0.141372
  3C   2py        0.045737 -0.035075 -0.081924  0.086283  0.017326  0.046061
  3C   3pz       -0.080435  0.166493  0.946761 -0.448524  0.845910  0.542996
  3C   3px       -0.499665  0.271850  0.402308 -0.479484  0.610223 -0.454366
  3C   3py        0.044963  0.996791  0.638863 -0.408737  0.126662  0.397911
  3C   1dz2      -0.000727 -0.001480  0.016258  0.013828  0.010259 -0.008725
  3C   1dxz      -0.014376 -0.003363  0.002314  0.000554  0.000120  0.000472
  3C   1dyz      -0.009405 -0.006542  0.021958 -0.010055  0.007967  0.010095
  3C   1dx2y2     0.003068 -0.015823  0.012192 -0.018953  0.005602 -0.002149
  3C   1dxy      -0.000061 -0.003917 -0.001380 -0.021305 -0.008728  0.007616
  3C   2dz2      -0.035726  0.029961  0.066811 -0.000866  0.067885  0.030139
  3C   2dxz      -0.097491 -0.011537  0.031545 -0.034144 -0.044433  0.023160
  3C   2dyz      -0.005051  0.043645  0.120308 -0.040616  0.073033  0.063725
  3C   2dx2y2     0.007320 -0.069472 -0.015149  0.026142 -0.042902  0.001709
  3C   2dxy      -0.018138  0.062024  0.012536 -0.044442 -0.009410  0.019491
  4C   1s        -0.004508 -0.002668 -0.000627  0.004759  0.001568 -0.001116
  4C   2s        -0.041388 -0.027755 -0.018540  0.057190  0.013965  0.030835
  4C   3s        -0.106161 -0.026777 -0.168437  0.128811 -0.030250  0.125883
  4C   4s         2.730172 -2.653542 -2.207613  0.292916 -1.563045  6.888922
  4C   1pz       -0.003040 -0.107306 -0.023040 -0.035179  0.083395  0.099421
  4C   1px       -0.020901 -0.040072 -0.053087 -0.286281 -0.183008  0.037170
  4C   1py        0.153234 -0.179350 -0.012962 -0.118300 -0.093281  0.136185
  4C   2pz       -0.110197 -0.070285  0.098056 -0.082890  0.176246  0.051172
  4C   2px        0.118307 -0.012850 -0.222455 -0.118159 -0.103282  0.036024
  4C   2py        0.073919 -0.084548  0.017722 -0.027119  0.019587  0.053358
  4C   3pz        0.567678 -0.658185 -0.616726 -0.356757 -0.007848  1.860662
  4C   3px       -0.688431 -0.317742 -0.011776 -1.256483 -0.703476 -0.853885
  4C   3py        0.854626 -1.507508 -0.658893 -0.753333 -1.194515  0.407412
  4C   1dz2      -0.000467 -0.003937 -0.011255 -0.001427  0.000561 -0.015224
  4C   1dxz       0.006989  0.027737 -0.008057  0.015578  0.018972  0.013037
  4C   1dyz      -0.016222  0.021915  0.008457  0.015228  0.020565  0.005617
  4C   1dx2y2    -0.009431 -0.012156 -0.014880 -0.027178 -0.019583  0.011853
  4C   1dxy      -0.020327  0.022943  0.004947 -0.009555 -0.009144 -0.026775
  4C   2dz2       0.024465 -0.020729 -0.008322  0.012220  0.017573  0.001414
  4C   2dxz       0.058601  0.058342 -0.063214  0.079502  0.093474  0.015026
  4C   2dyz      -0.049633  0.069958  0.061524  0.032188  0.085458 -0.034932
  4C   2dx2y2    -0.034552 -0.044920 -0.003683 -0.058234 -0.044988 -0.015232
  4C   2dxy      -0.072435  0.059560 -0.014411  0.039521 -0.031091 -0.074261
  5C   1s        -0.000802 -0.004018  0.004375  0.003412 -0.001297 -0.011554
  5C   2s         0.009785  0.000369  0.023267  0.039064 -0.050810 -0.117296
  5C   3s         0.057186  0.176956  0.036908  0.189881 -0.220749 -0.170434
  5C   4s         3.644550  0.865090 -1.960964  1.202453 -5.327711  0.689433
  5C   1pz       -0.098290  0.005520  0.013665  0.107050 -0.151952 -0.009919
  5C   1px        0.113159  0.047407 -0.026399  0.003065 -0.090730 -0.167779
  5C   1py       -0.024342  0.108269 -0.229865  0.080558  0.083105  0.156174
  5C   2pz       -0.118339  0.028748 -0.028832  0.108251 -0.183433 -0.069673
  5C   2px       -0.053715  0.122227 -0.025189 -0.100264  0.095256 -0.426098
  5C   2py       -0.010393  0.057075 -0.229463  0.017597  0.135943  0.080027
  5C   3pz        0.098807  0.041434 -0.258741  0.288246 -1.516304  0.663502
  5C   3px        1.164026  0.527271 -0.585843  0.634360 -1.300699 -0.594175
  5C   3py        0.124621 -0.034705 -0.944612  0.835391  0.950328  1.035731
  5C   1dz2       0.006322  0.013024 -0.008411  0.021468 -0.023291 -0.005584
  5C   1dxz      -0.020799 -0.008384  0.000696  0.013679  0.007303 -0.013799
  5C   1dyz       0.000771  0.005037  0.009272 -0.027935 -0.019007 -0.004293
  5C   1dx2y2     0.009190 -0.002963 -0.006476 -0.011927 -0.006867 -0.004299
  5C   1dxy       0.004314 -0.001281  0.031001 -0.016351 -0.010454 -0.021608
  5C   2dz2       0.042312  0.041372 -0.026994  0.037223 -0.087542 -0.014972
  5C   2dxz      -0.060832  0.007928  0.008178 -0.017252  0.025225 -0.037917
  5C   2dyz       0.009237  0.013132  0.070516 -0.042555  0.020757 -0.040912
  5C   2dx2y2     0.016368  0.005125  0.011212 -0.001394 -0.012242  0.062232
  5C   2dxy       0.013709 -0.023639  0.031550 -0.046314 -0.046251 -0.032175
  6H   1s         0.034700 -0.027434 -0.056165  0.003302 -0.037853  0.032040
  6H   2s         0.390852  0.073797 -0.371750 -0.122886 -0.567679  0.876586
  6H   3s        -1.442809  0.324097  0.285712  1.013856  0.689035 -2.146613
  6H   1pz        0.001766 -0.014232  0.001980  0.015122  0.004348 -0.011221
  6H   1px        0.005504 -0.002088  0.005407 -0.009811 -0.012148 -0.013333
  6H   1py        0.000389  0.001363 -0.002618 -0.002001  0.005210  0.004720
  6H   2pz        0.005627 -0.063993 -0.007786  0.010994 -0.018522  0.034316
  6H   2px        0.048291 -0.002588 -0.003328  0.000675 -0.070535  0.081731
  6H   2py        0.103863 -0.001544 -0.054918 -0.075944 -0.092479  0.218833
  7H   1s        -0.024435 -0.019410  0.033577 -0.045649 -0.072862  0.002954
  7H   2s         0.211420  0.124251  0.784756 -0.199019  0.127378 -0.141549
  7H   3s         0.777745 -0.178428  1.885089 -0.524577  0.448155 -0.432416
  7H   1pz       -0.001741  0.002633 -0.004397  0.001894  0.004643 -0.006570
  7H   1px        0.005410  0.007604 -0.009741  0.001396 -0.000797 -0.000346
  7H   1py        0.003425  0.002498  0.000930 -0.000519 -0.006957 -0.001775
  7H   2pz        0.042177  0.076284  0.081759 -0.026215  0.069768 -0.035425
  7H   2px        0.022239  0.038186 -0.052635 -0.002592  0.016345  0.006646
  7H   2py       -0.004951 -0.006662 -0.110016  0.023843 -0.096598 -0.023707
  8H   1s        -0.029915  0.035867 -0.058996  0.027627  0.076295 -0.007438
  8H   2s        -0.347021 -0.116718  0.010217 -0.005208 -0.005869  0.144530
  8H   3s        -0.478840  0.474155 -1.526402  0.983871  1.147106 -1.102294
  8H   1pz        0.005817 -0.009181  0.005640 -0.006020 -0.005948  0.009868
  8H   1px       -0.009116 -0.003762  0.000106  0.002606 -0.000480  0.000193
  8H   1py        0.004290  0.000294 -0.009957 -0.004922  0.003811  0.006892
  8H   2pz       -0.000637  0.004661  0.054759 -0.022693 -0.075536  0.069064
  8H   2px       -0.025446  0.013272 -0.049482  0.033985 -0.007763 -0.038635
  8H   2py        0.081907  0.044812 -0.070524  0.025283  0.069991 -0.012116
  9H   1s         0.049934  0.010689  0.021429  0.062352  0.007166 -0.003051
  9H   2s        -0.200814  0.013999  0.587070 -0.089191 -0.218908  0.119266
  9H   3s        -0.127264  1.769669  1.739375  0.465063 -1.416638 -0.419564
  9H   1pz        0.005289  0.002318 -0.002297 -0.004807  0.002083  0.001982
  9H   1px        0.000278  0.006120  0.005720  0.007854 -0.010445  0.000889
  9H   1py       -0.000363 -0.014095  0.006867 -0.007456 -0.004131  0.008655
  9H   2pz        0.011503  0.018135 -0.053561 -0.014054  0.030717 -0.015894
  9H   2px        0.049155  0.049897 -0.072737  0.083799 -0.037278 -0.038221
  9H   2py       -0.022305 -0.006292  0.057405 -0.015360 -0.012600  0.047176
 10H   1s         0.019777 -0.038224 -0.036662 -0.019144 -0.000671 -0.061189
 10H   2s        -0.270983  0.023465  0.300274 -0.329581  0.233044 -0.149735
 10H   3s        -0.275704 -0.977991 -0.033541 -1.222578  1.498261  2.062665
 10H   1pz        0.001272  0.001748  0.001246  0.007660 -0.002646 -0.000095
 10H   1px       -0.003970 -0.010397 -0.000976 -0.013907 -0.007311 -0.005767
 10H   1py        0.010659 -0.013234 -0.007521 -0.005968 -0.007198  0.003767
 10H   2pz       -0.030773  0.045235  0.093646 -0.034210  0.013209 -0.010300
 10H   2px       -0.017545 -0.050519 -0.023175  0.001687  0.059595 -0.090992
 10H   2py       -0.000881 -0.034535  0.027965 -0.001229  0.016651 -0.008900
 11H   1s         0.074463 -0.043891  0.014268  0.037771  0.041946  0.098758
 11H   2s        -0.091709 -0.021556  0.344430  0.119560  0.044527 -0.047058
 11H   3s         1.784097 -1.557105  0.210565  0.859344  0.148409  0.807126
 11H   1pz        0.006367 -0.003357 -0.007229 -0.001909 -0.001771  0.001278
 11H   1px        0.009342 -0.010946 -0.003516 -0.010453 -0.010529  0.009843
 11H   1py       -0.009880 -0.001227 -0.006557 -0.010769 -0.009709  0.001250
 11H   2pz        0.002958  0.022547 -0.018935 -0.040268 -0.062216 -0.022567
 11H   2px        0.064257 -0.047846 -0.011522 -0.008831 -0.012777  0.051493
 11H   2py       -0.114742  0.040430  0.050696 -0.030664 -0.042396 -0.019016
 12H   1s        -0.018062  0.006081 -0.027065  0.095899 -0.055810 -0.019738
 12H   2s        -0.285779 -0.100246  0.024564  0.033247  0.011254 -0.088078
 12H   3s        -0.730928 -0.138613  0.054117  1.037231 -2.677929 -0.224818
 12H   1pz        0.003347 -0.002693  0.000797 -0.006440  0.009915 -0.004805
 12H   1px        0.010199  0.004449 -0.000415 -0.000884 -0.004474  0.000789
 12H   1py        0.000445 -0.002714 -0.012585  0.012467  0.006254  0.010554
 12H   2pz        0.007459 -0.011158 -0.024451 -0.049928  0.096861 -0.070670
 12H   2px        0.023265  0.014691  0.018028 -0.049407  0.008233  0.092188
 12H   2py       -0.000212 -0.038198  0.023996  0.057470  0.032647 -0.031324
 13H   1s         0.055206 -0.004589  0.008779 -0.090490 -0.007867  0.035044
 13H   2s        -0.087182  0.027877 -0.007831 -0.483163  0.494008 -0.389992
 13H   3s         1.549768  0.417008 -1.175421 -0.830364  1.393922 -2.600098
 13H   1pz        0.008259  0.007247 -0.005806  0.005634 -0.008148  0.004907
 13H   1px       -0.007530 -0.001929  0.007155  0.011059 -0.008984 -0.001644
 13H   1py        0.000715  0.003223 -0.011842  0.003151  0.002837  0.008145
 13H   2pz        0.063304  0.015681 -0.013595  0.054684 -0.051379  0.124075
 13H   2px       -0.081631 -0.006815  0.030459 -0.023564  0.029259 -0.025914
 13H   2py       -0.011818  0.001506 -0.022322 -0.023003  0.015778 -0.035771
 14H   1s        -0.010605  0.026600 -0.068228 -0.019375  0.025053  0.043624
 14H   2s        -0.283222 -0.291011  0.053088 -0.081444  0.197256 -0.021094
 14H   3s        -1.275202  0.221681 -1.898612 -3.065750  0.489793 -0.910559
 14H   1pz       -0.012924 -0.007919  0.000604 -0.001242  0.009434 -0.005434
 14H   1px        0.000250  0.008536 -0.014665 -0.002446  0.002231 -0.004512
 14H   1py        0.005213 -0.002497  0.002048  0.013190  0.002658 -0.003913
 14H   2pz       -0.079869  0.013333 -0.049099 -0.029633  0.028763 -0.009251
 14H   2px        0.027342  0.083745 -0.067215 -0.038962 -0.006835 -0.067441
 14H   2py       -0.012608 -0.005105  0.091970  0.054783  0.060073  0.002598
 15C   1s         0.001443  0.000955  0.001528 -0.003781  0.000528  0.003071
 15C   2s         0.074792  0.072334 -0.009872 -0.033034 -0.003747  0.033964
 15C   3s         0.493233  0.332868 -0.114778  0.012154  0.007201  0.002045
 15C   4s         1.835438  4.625295 -1.578040 -3.974362 -2.176446  5.078922
 15C   1pz        0.024857 -0.198470  0.078955  0.109133  0.062439 -0.140602
 15C   1px        0.072795 -0.052441  0.041006  0.193692 -0.119764  0.040217
 15C   1py        0.033553 -0.059754 -0.175452  0.069667  0.003830 -0.120271
 15C   2pz       -0.023972 -0.092205 -0.120440 -0.048810 -0.134937 -0.028089
 15C   2px        0.048796 -0.024082  0.120366  0.182275 -0.044845  0.065713
 15C   2py        0.004056 -0.068598 -0.041439  0.029718  0.096695 -0.011154
 15C   3pz       -0.221582 -1.394955  0.727262  1.141952  0.722600 -1.949541
 15C   3px        0.211720  0.123303  0.748609  1.165080  0.443217  0.737689
 15C   3py        0.082983  0.302317 -0.098211 -0.276053  0.489982 -0.859894
 15C   1dz2      -0.011730 -0.021563  0.005459  0.005084  0.004490 -0.011337
 15C   1dxz      -0.005895  0.000606 -0.007695  0.013644  0.025775  0.000463
 15C   1dyz       0.015030 -0.008424  0.006701  0.013447  0.003036 -0.024482
 15C   1dx2y2     0.004511  0.019839 -0.024803  0.013164 -0.003790 -0.001591
 15C   1dxy      -0.013897 -0.006299  0.012118  0.018218  0.013626  0.003517
 15C   2dz2       0.001687 -0.054649  0.002542  0.052027  0.009166 -0.107518
 15C   2dxz       0.016093  0.000562  0.043525  0.034811  0.079374 -0.021162
 15C   2dyz       0.013414 -0.033138  0.009663  0.032318  0.005221 -0.035026
 15C   2dx2y2     0.001610  0.057090 -0.112433 -0.010284 -0.061873  0.021206
 15C   2dxy      -0.030649 -0.039671  0.031622  0.040564  0.030714 -0.010543
 16H   1s         0.010927  0.004413 -0.025464 -0.018343 -0.085368 -0.019098
 16H   2s        -0.062890 -0.246995  0.532569  0.268631  0.223025  0.027894
 16H   3s        -0.391044  0.375052  0.943451  1.664830 -0.966273  3.116170
 16H   1pz       -0.004983 -0.009960  0.008651  0.008350 -0.003085 -0.000405
 16H   1px       -0.001388 -0.009418  0.006174 -0.003067  0.011043 -0.007999
 16H   1py        0.009158  0.000113 -0.005638  0.001817 -0.001830 -0.009109
 16H   2pz       -0.042010  0.002444 -0.064950  0.013504 -0.072979  0.013646
 16H   2px       -0.059483 -0.052768  0.120155 -0.016840  0.116005 -0.022138
 16H   2py        0.038203  0.019811  0.040613 -0.015863  0.016263 -0.049955
                     42        43        44        45        46        47   
                   0.05652   0.06350   0.06610   0.07039   0.07311   0.07695
                   0.00000   0.00000   0.00000   0.00000   0.00000   0.00000
                  --------  --------  --------  --------  --------  --------
  0C   1s         0.001395  0.007328 -0.009019  0.003016  0.001796 -0.012866
  0C   2s         0.012262  0.064635 -0.018389  0.042678  0.032763 -0.046419
  0C   3s        -0.028662  0.239279  0.212126  0.244436  0.538471  0.135371
  0C   4s        -2.072551  6.800855 -4.610039 10.302811 16.668063 -9.870398
  0C   1pz       -0.003441  0.008806 -0.000910 -0.041352 -0.081269  0.029681
  0C   1px       -0.020694  0.042206  0.048635  0.097993 -0.089840 -0.003819
  0C   1py       -0.065207 -0.033183  0.143790  0.031520 -0.038609  0.083435
  0C   2pz        0.124068  0.143889 -0.274333 -0.063216 -0.119450  0.028895
  0C   2px       -0.225693  0.169572  0.230857 -0.302669 -0.126799  0.286929
  0C   2py       -0.000210 -0.249185  0.447228 -0.126180 -0.581281  0.274253
  0C   3pz       -1.010902 -0.529771  0.516928 -0.543787 -0.070012 -0.844156
  0C   3px        1.330430 -1.289181  1.037826  4.236697  2.502821 -2.114541
  0C   3py       -1.871098  3.199652 -3.217572  1.978957  7.616696 -4.046290
  0C   1dz2       0.004914  0.012917 -0.000892  0.004263  0.017213 -0.015000
  0C   1dxz       0.000475 -0.000632  0.005321  0.010805  0.013685 -0.008822
  0C   1dyz       0.000953  0.008434 -0.001890  0.000180  0.002634 -0.000519
  0C   1dx2y2    -0.004237  0.009150 -0.013972 -0.019280  0.021520 -0.005146
  0C   1dxy      -0.006720  0.009994  0.011646 -0.019779  0.005161  0.009456
  0C   2dz2       0.026252  0.040302 -0.071306 -0.024431 -0.105137  0.047298
  0C   2dxz       0.070940  0.028909 -0.065658  0.007124  0.011306 -0.061913
  0C   2dyz       0.031572  0.060040 -0.022203  0.032330  0.053039  0.009736
  0C   2dx2y2    -0.048769  0.110396 -0.041630 -0.124569 -0.037555  0.079591
  0C   2dxy      -0.094711  0.114896 -0.038559 -0.152326  0.054523  0.018929
  1C   1s         0.002437  0.000756 -0.013934 -0.000327  0.011163 -0.007084
  1C   2s         0.042173  0.015672  0.008689 -0.069000  0.047362 -0.051968
  1C   3s         0.265501  0.152539  0.836032 -0.861467  0.060708 -0.187115
  1C   4s        -1.170018 11.486692  3.467466 -0.605506 -2.950602  0.043302
  1C   1pz       -0.046010  0.082337 -0.031104  0.115570 -0.077154  0.066921
  1C   1px        0.031398 -0.100555 -0.053646 -0.011929  0.002334  0.009301
  1C   1py       -0.014410 -0.116492  0.037654 -0.010962 -0.071399 -0.053547
  1C   2pz        0.175286 -0.062606  0.270430 -0.493944  0.208960 -0.096987
  1C   2px        0.144963  0.166471 -0.032611 -0.510293  0.355499 -0.000336
  1C   2py       -0.043163  0.543924 -0.352773  0.721992  0.059527  0.248042
  1C   3pz       -1.116722  0.286958 -0.151480 -2.896555 -1.094255 -0.424764
  1C   3px        0.103338  1.207171 -0.446030  0.654416 -2.532492  0.097212
  1C   3py        0.882609 -2.685784 -1.509553  1.238142 -0.622682  1.460337
  1C   1dz2      -0.000620  0.006833  0.000677  0.013495  0.014566 -0.009221
  1C   1dxz      -0.008629 -0.003799 -0.006149 -0.013232 -0.001106 -0.002021
  1C   1dyz      -0.008857 -0.006677  0.012240 -0.020865 -0.001890 -0.007098
  1C   1dx2y2    -0.008870 -0.000033  0.010335 -0.010268  0.023799 -0.010590
  1C   1dxy       0.004378  0.006814 -0.014293 -0.000883 -0.013747 -0.003146
  1C   2dz2       0.062574  0.061056  0.014508  0.120780  0.036594  0.039235
  1C   2dxz       0.012052  0.004569  0.091325 -0.145984  0.107911 -0.111587
  1C   2dyz      -0.024566 -0.199119 -0.011328 -0.212588 -0.001511 -0.024910
  1C   2dx2y2     0.034624  0.052609 -0.088331 -0.179177  0.126481  0.002393
  1C   2dxy      -0.025092  0.028401 -0.004502  0.097794 -0.165171  0.037087
  2C   1s        -0.000048  0.001038 -0.006499  0.006778 -0.000085 -0.009049
  2C   2s         0.019706 -0.002366 -0.069327  0.058267 -0.054324 -0.064119
  2C   3s         0.079395  0.006236 -0.225338  0.225447 -0.370381 -0.021183
  2C   4s         1.117798  0.748414  6.638343  8.646922  1.917275  0.958333
  2C   1pz        0.114093  0.008443 -0.021646  0.027239  0.109571  0.076373
  2C   1px        0.037928 -0.059684 -0.007335 -0.125732 -0.001729  0.021651
  2C   1py       -0.093742  0.005325 -0.011622 -0.002868  0.020979 -0.089437
  2C   2pz        0.174623  0.094031 -0.223674  0.288091 -0.192795 -0.205941
  2C   2px       -0.218298  0.132632  0.832114 -0.083508  0.429189  0.201272
  2C   2py       -0.122201  0.173576  0.001998  0.231110  0.286563  0.216723
  2C   3pz        1.757033 -0.391859  0.873932  1.250331 -0.484839 -2.145185
  2C   3px       -0.099035  0.078619 -1.261624 -3.091949 -0.507944  0.023241
  2C   3py       -0.236835 -1.108479 -2.115672  0.060718  0.414793  1.241298
  2C   1dz2       0.002164  0.008902  0.011354  0.015368 -0.000466 -0.002980
  2C   1dxz      -0.008564  0.007833  0.003445  0.015828  0.003713 -0.015810
  2C   1dyz       0.001620 -0.010809 -0.008948  0.008603 -0.006714 -0.016514
  2C   1dx2y2    -0.008096 -0.002802  0.016129  0.005062 -0.011893 -0.000936
  2C   1dxy       0.014040 -0.014982 -0.009660 -0.002831  0.001031  0.004905
  2C   2dz2       0.053214  0.044956  0.102262  0.036465  0.048911  0.055262
  2C   2dxz      -0.028462  0.013559  0.216705 -0.003231  0.010757 -0.104887
  2C   2dyz       0.049699 -0.069874 -0.134115 -0.070045 -0.124229 -0.106458
  2C   2dx2y2     0.001556 -0.003422 -0.046049 -0.003555 -0.080698 -0.116658
  2C   2dxy       0.002813 -0.071439 -0.087351 -0.114936  0.077701  0.039992
  3C   1s         0.000851 -0.002466 -0.009102 -0.005255  0.004672 -0.011541
  3C   2s        -0.024921 -0.031615 -0.000357 -0.015432  0.024331  0.001272
  3C   3s        -0.242908 -0.106520  0.316085  0.484378 -0.395652  0.698965
  3C   4s        -2.073884 -7.077032 -3.897296 -0.918898 -1.616170 -3.370227
  3C   1pz        0.035960  0.014709 -0.025659  0.056133 -0.003845 -0.018252
  3C   1px       -0.007499 -0.005076  0.076534 -0.089205 -0.024202  0.026410
  3C   1py       -0.051409  0.062092 -0.018639 -0.012986  0.042148 -0.051628
  3C   2pz        0.174565  0.021936 -0.256870 -0.495017  0.055081 -0.233977
  3C   2px       -0.038938 -0.051526  0.913416 -0.660762  0.522591 -0.031460
  3C   2py       -0.147086 -0.191968 -0.163179  0.411944 -0.219939 -0.125032
  3C   3pz        0.110622  0.051600  1.116329  2.157856 -0.655501  0.326894
  3C   3px       -1.563676  2.066084 -0.757796 -3.950476 -1.443534  0.647296
  3C   3py        1.222332  0.206878  1.050386 -1.105111  2.015529  1.057574
  3C   1dz2      -0.005920 -0.004640  0.009771 -0.002338  0.002832 -0.001586
  3C   1dxz       0.008007  0.000013 -0.001427 -0.004178 -0.003648  0.010714
  3C   1dyz       0.002986 -0.001164  0.014877  0.011293  0.000043  0.012642
  3C   1dx2y2     0.005460  0.009939 -0.002553  0.028938  0.008815 -0.000227
  3C   1dxy      -0.004894 -0.001051 -0.006123 -0.002596 -0.003094 -0.006560
  3C   2dz2       0.032850  0.009922  0.073700  0.121969 -0.021915 -0.009033
  3C   2dxz      -0.008813 -0.003959 -0.195753  0.225389 -0.156252  0.047151
  3C   2dyz       0.008293  0.039993  0.148529  0.000315  0.036858  0.090578
  3C   2dx2y2    -0.107283 -0.010093 -0.000612  0.052423 -0.010005 -0.028379
  3C   2dxy       0.080029  0.050634 -0.055442 -0.132301 -0.000143 -0.010246
  4C   1s        -0.001505  0.001499 -0.014926 -0.005459  0.001193 -0.012834
  4C   2s         0.005120 -0.004392 -0.097814 -0.049872  0.019464 -0.060385
  4C   3s         0.100623 -0.073419  0.220736  0.058142  0.269121  0.019399
  4C   4s        -0.520001 -3.880852  1.627159-11.125153 -5.972512  4.223609
  4C   1pz       -0.095023 -0.086587 -0.082641 -0.074294  0.051788  0.121856
  4C   1px       -0.021219 -0.053393 -0.023774  0.103683  0.077497 -0.060431
  4C   1py        0.106033  0.012042  0.027873  0.038368 -0.015448 -0.046672
  4C   2pz        0.036747 -0.083542 -0.091171  0.170567 -0.335330 -0.066157
  4C   2px       -0.284070  0.026314  0.463683 -0.057340  0.112196  0.137328
  4C   2py        0.095988  0.205680 -0.172160  0.279256  0.161419  0.143882
  4C   3pz       -1.549820 -0.461022  0.091458 -2.210030 -0.888326 -0.648460
  4C   3px       -0.295278  0.568397 -0.288367  3.185488  0.580723 -0.438703
  4C   3py        1.521604 -0.623427  0.029356 -1.618175  1.210025  0.653400
  4C   1dz2      -0.001305 -0.005355 -0.015759 -0.018560  0.011091  0.015413
  4C   1dxz       0.004714 -0.005690 -0.003319 -0.014889  0.007888  0.003313
  4C   1dyz       0.004210  0.004409 -0.005802  0.005718 -0.012109  0.001325
  4C   1dx2y2     0.002034  0.004386 -0.002176 -0.006213  0.008059  0.003941
  4C   1dxy       0.004190  0.002326 -0.022553  0.004931 -0.008072 -0.007132
  4C   2dz2       0.016306 -0.067322  0.012196 -0.058890  0.108844  0.071351
  4C   2dxz      -0.078968  0.071345  0.057889 -0.051611  0.143615  0.011251
  4C   2dyz       0.029136  0.018016  0.006799  0.050625 -0.075080  0.030718
  4C   2dx2y2     0.059951  0.004422 -0.082816  0.011277  0.021221 -0.081279
  4C   2dxy       0.007120  0.030442 -0.125709  0.076228  0.091060 -0.082423
  5C   1s        -0.002712 -0.003708 -0.004225 -0.002601  0.001140 -0.011394
  5C   2s        -0.035344 -0.022244 -0.055515  0.014888 -0.025647 -0.038117
  5C   3s        -0.137773  0.099704 -0.199239  0.243143 -0.186679  0.202388
  5C   4s         1.939381-11.252741  3.802181  2.231839-10.820551  3.294766
  5C   1pz        0.097077 -0.024020 -0.030872  0.005184 -0.014951  0.118592
  5C   1px        0.015478 -0.066084 -0.053143  0.014990 -0.127849  0.004269
  5C   1py       -0.028554  0.059607 -0.038390 -0.059481 -0.072526  0.026252
  5C   2pz        0.100233  0.162714 -0.060977 -0.199023 -0.048668 -0.083181
  5C   2px        0.065987  0.442699 -0.514070 -0.096427  0.146909  0.237665
  5C   2py        0.096194  0.197042 -0.160081  0.225293  0.124223  0.140836
  5C   3pz        1.323544 -1.314647  1.218368  0.949279 -0.358710 -1.923968
  5C   3px        0.001459 -3.027355  0.306954  0.804109 -2.962458  0.631586
  5C   3py       -0.574578 -1.035326 -1.667489  0.131416 -0.054214  0.612255
  5C   1dz2       0.008104 -0.005778 -0.012791  0.009883 -0.022638  0.004995
  5C   1dxz       0.009588  0.014923 -0.006722  0.003987 -0.005039  0.011976
  5C   1dyz       0.004127  0.013057  0.002879  0.010301  0.004669 -0.000144
  5C   1dx2y2     0.000593 -0.011196  0.006806  0.014305 -0.012569  0.006729
  5C   1dxy       0.004779  0.011407 -0.000063 -0.008690 -0.003265 -0.001283
  5C   2dz2      -0.020905 -0.143774  0.010908  0.031833 -0.055729  0.020176
  5C   2dxz      -0.039753  0.068305 -0.114869 -0.030231  0.000418  0.121972
  5C   2dyz       0.015987  0.044564 -0.004266 -0.006102  0.117503 -0.015875
  5C   2dx2y2     0.023660 -0.005563  0.027270  0.012517 -0.103558 -0.022821
  5C   2dxy       0.051857  0.090242 -0.004134  0.081774  0.016824 -0.008738
  6H   1s        -0.014852 -0.031558  0.039050  0.004637 -0.055274  0.043264
  6H   2s         0.116545 -0.466812  0.716394 -0.749575 -2.215095  0.945848
  6H   3s        -2.454870  1.579107 -1.338164  2.904013  7.354145 -3.200584
  6H   1pz       -0.002313 -0.005074 -0.002394 -0.005535 -0.006732  0.002783
  6H   1px        0.007774 -0.007374 -0.003722  0.014468 -0.001727 -0.008880
  6H   1py        0.005178  0.010230 -0.014341 -0.006324  0.011377 -0.011020
  6H   2pz        0.010611 -0.059757  0.033377 -0.018516 -0.112824  0.017766
  6H   2px        0.044025 -0.017500 -0.003744 -0.053199 -0.241156  0.044627
  6H   2py        0.103758 -0.103671  0.186271 -0.208927 -0.586597  0.202093
  7H   1s         0.029325  0.027115 -0.067837  0.114918 -0.047860  0.021243
  7H   2s         0.225805 -1.314881  0.030837 -1.554739  0.164464 -0.297854
  7H   3s        -3.187971  2.355725  0.530994 -3.643518  0.045363 -1.777103
  7H   1pz        0.003443 -0.011007  0.000581 -0.014870 -0.008162 -0.006747
  7H   1px        0.003393  0.006904 -0.002226  0.004036 -0.002936 -0.001062
  7H   1py       -0.003296  0.008601 -0.008108  0.005222 -0.011659  0.010383
  7H   2pz        0.076386 -0.227586  0.036857 -0.272341  0.014150 -0.009137
  7H   2px        0.052312  0.022233  0.066077  0.085865 -0.017075 -0.005428
  7H   2py       -0.082664  0.295297 -0.104722  0.319446 -0.044308  0.059689
  8H   1s         0.023707  0.016540  0.012137 -0.052475  0.046077  0.066512
  8H   2s         0.454887 -0.273557 -0.714473 -0.300607 -0.987787 -0.888640
  8H   3s         3.839864 -0.340998  2.832888  2.104614 -0.641458 -3.859738
  8H   1pz        0.001170 -0.005077 -0.010712 -0.002226 -0.007266 -0.015042
  8H   1px        0.008608 -0.010555  0.001283 -0.006953  0.000792  0.005525
  8H   1py        0.010272  0.001851 -0.003235  0.000617  0.007019  0.006752
  8H   2pz        0.069900 -0.063810 -0.125931 -0.061787 -0.172987 -0.124338
  8H   2px        0.027818  0.004916  0.100238  0.019207  0.087731  0.028026
  8H   2py        0.027322  0.066997  0.170375 -0.076127  0.212264  0.183198
  9H   1s        -0.065690  0.040565  0.057089  0.039026  0.003109 -0.020593
  9H   2s         0.122992 -0.244209 -1.208901 -0.287733 -0.200416  0.360190
  9H   3s        -2.797330 -1.318362 -1.820351  2.220335  0.539742  1.774409
  9H   1pz       -0.005711  0.005067  0.003241  0.008034  0.002296 -0.005188
  9H   1px       -0.009567 -0.000892  0.004958 -0.000773 -0.001437 -0.002500
  9H   1py        0.003607 -0.009865 -0.009883  0.005117 -0.000621 -0.002011
  9H   2pz       -0.140716  0.044114  0.131784  0.024966  0.004448 -0.039131
  9H   2px       -0.140853  0.048148  0.177652  0.084373  0.062656 -0.060514
  9H   2py        0.013922 -0.050229  0.011913  0.060423 -0.005012  0.009526
 10H   1s        -0.016366 -0.037717 -0.024691 -0.063799  0.037998  0.050921
 10H   2s         0.082147 -0.091080 -0.228272  0.214901 -1.283083 -0.180660
 10H   3s        -4.481322 -1.099539 -0.916324 -0.594141 -2.180258 -1.351835
 10H   1pz        0.008630  0.006719  0.003059  0.002377 -0.003222 -0.015425
 10H   1px        0.000088  0.003090 -0.000435  0.006197 -0.003550  0.000921
 10H   1py       -0.001090 -0.000066  0.009474  0.001598  0.010390  0.004850
 10H   2pz        0.153913  0.002644 -0.000864  0.017344 -0.340855 -0.046683
 10H   2px       -0.045038  0.097436 -0.085662  0.083586  0.132774 -0.122337
 10H   2py        0.010805 -0.068519  0.056918 -0.016239  0.039446 -0.004741
 11H   1s        -0.000218  0.014239  0.097883  0.028757  0.005580  0.009059
 11H   2s         0.476539  0.218388 -0.983013  0.568417 -0.017061 -0.020082
 11H   3s         4.015640  1.329067 -1.625811 -3.258350  0.991965  0.655259
 11H   1pz       -0.003507 -0.005633  0.004627 -0.008632  0.009305  0.001284
 11H   1px        0.001773  0.008975  0.009436 -0.000405 -0.000932 -0.000822
 11H   1py       -0.006312  0.001866 -0.010909 -0.004624  0.008306  0.000317
 11H   2pz        0.046967 -0.075677  0.022314 -0.086615 -0.132010  0.091457
 11H   2px       -0.011742  0.019496  0.144362 -0.088889  0.074797  0.009268
 11H   2py       -0.011880 -0.007579 -0.294666  0.081546 -0.012578 -0.045495
 12H   1s         0.047182  0.000391 -0.041852  0.023635 -0.082909  0.031263
 12H   2s         0.401481  0.661763 -0.144397 -0.674339 -0.095298 -0.229782
 12H   3s         3.649993 -1.519443  1.972839 -0.177803 -0.185097 -2.274828
 12H   1pz       -0.009576  0.003353  0.000389 -0.001471  0.002714 -0.013325
 12H   1px       -0.008651 -0.005884 -0.002352  0.002527 -0.002204 -0.006726
 12H   1py       -0.004017 -0.005519 -0.000985  0.003396 -0.001066  0.003697
 12H   2pz       -0.011352  0.162810 -0.038194 -0.125589  0.025545 -0.075709
 12H   2px       -0.064632 -0.022808  0.010495 -0.116924 -0.106977  0.058543
 12H   2py       -0.029110 -0.021126 -0.046550 -0.021019  0.118466 -0.052439
 13H   1s        -0.009719 -0.038485  0.032002  0.021655 -0.009807 -0.013588
 13H   2s        -0.003123  0.411245 -0.653666 -0.302040  0.359442  0.591092
 13H   3s        -1.023736 -1.109761 -1.843802  2.025666 -3.326349  1.609857
 13H   1pz        0.000439 -0.006760 -0.002249  0.000402 -0.006863 -0.003440
 13H   1px        0.001274  0.000911 -0.004249 -0.000041  0.003044  0.001734
 13H   1py        0.001628 -0.008309 -0.000224  0.006479  0.004114  0.000068
 13H   2pz       -0.021926 -0.034006  0.037621  0.031024 -0.148715 -0.037545
 13H   2px        0.046360  0.059293 -0.100419 -0.120681  0.091676  0.132193
 13H   2py        0.023803  0.003252 -0.057307  0.034141  0.108490  0.007745
 14H   1s         0.004368 -0.005898 -0.014444  0.028397 -0.037363 -0.036731
 14H   2s        -0.096028 -0.563274  0.342159  0.052884 -1.297040 -0.747987
 14H   3s         0.258633 -0.426888 -0.773148 -2.701684  0.290138  1.377021
 14H   1pz       -0.000473  0.000049  0.001771  0.004739 -0.013946  0.004447
 14H   1px       -0.001860  0.004799  0.002680 -0.002936 -0.001059 -0.004325
 14H   1py       -0.004424  0.007878 -0.002727 -0.003731  0.000384  0.000209
 14H   2pz       -0.038138  0.068506 -0.045840  0.075979  0.256799  0.030010
 14H   2px        0.004349  0.047634 -0.116558 -0.027332  0.110623  0.103279
 14H   2py       -0.046313 -0.030857  0.057824  0.038144 -0.073783 -0.049501
 15C   1s        -0.002857  0.003653 -0.004326 -0.002844  0.007117 -0.011024
 15C   2s        -0.030253  0.014089 -0.035268 -0.015067  0.066160 -0.036656
 15C   3s        -0.265072 -0.010812 -0.106668  0.122030  0.372044  0.258680
 15C   4s         3.418870  2.337892 -1.629211 -6.558672 -0.897829 12.073674
 15C   1pz       -0.025492 -0.039982 -0.048285  0.020522 -0.023085  0.109619
 15C   1px        0.005742  0.023496 -0.035458 -0.055669 -0.000931 -0.022101
 15C   1py       -0.039434 -0.038990 -0.049150 -0.109867 -0.090708 -0.059357
 15C   2pz        0.043960  0.296338 -0.273232 -0.162718  0.161967  0.413724
 15C   2px        0.059732  0.010747 -0.013944  0.200602 -0.012258  0.032078
 15C   2py       -0.084136 -0.118266  0.060525  0.041220 -0.262036 -0.083414
 15C   3pz       -0.788442 -0.600086  1.530695  1.591874 -1.146244 -3.489000
 15C   3px        0.257669  0.649077  0.020280  0.580588  1.136360  0.357893
 15C   3py        0.258596  1.040230  0.051272 -1.144464  1.316488  1.386724
 15C   1dz2      -0.004585  0.005616  0.011258  0.002180 -0.004705  0.006332
 15C   1dxz      -0.002162  0.002900 -0.005089  0.014079 -0.016613 -0.001327
 15C   1dyz      -0.000549  0.010183 -0.000090 -0.003805  0.007903 -0.006360
 15C   1dx2y2    -0.002025  0.007723 -0.002474 -0.017907  0.000326 -0.000062
 15C   1dxy      -0.003834 -0.000455  0.003263 -0.012603  0.000012  0.011707
 15C   2dz2      -0.012504 -0.022296 -0.047602  0.010328 -0.098992 -0.029574
 15C   2dxz       0.021926  0.018843  0.048597 -0.036104  0.081870  0.009172
 15C   2dyz      -0.021972  0.013340  0.065981 -0.003518  0.004267 -0.025163
 15C   2dx2y2     0.045927  0.123183 -0.048186 -0.133326  0.027644 -0.002521
 15C   2dxy      -0.025049 -0.010700  0.005898 -0.005822 -0.101632 -0.054629
 16H   1s         0.006812  0.013834  0.032768 -0.049654  0.025439 -0.010176
 16H   2s         0.156003 -0.420892  0.656075  0.361832 -0.469058 -0.462829
 16H   3s         1.122401  1.801179 -1.070157  0.342176  2.191658  1.131691
 16H   1pz        0.005030  0.002213  0.004806 -0.002191  0.000144  0.003619
 16H   1px       -0.001417 -0.000771  0.002174  0.005650 -0.000021  0.005335
 16H   1py        0.001634  0.000842  0.001798  0.000897  0.003505 -0.007190
 16H   2pz       -0.029640  0.139057 -0.077391 -0.059030  0.238224  0.005508
 16H   2px        0.033703 -0.076381  0.127136  0.061204  0.024065 -0.051359
 16H   2py        0.044512  0.012910 -0.025625  0.017433 -0.004430 -0.040869
                     48        49        50        51        52        53   
                   0.07790   0.07991   0.08275   0.08402   0.09250   0.09858
                   0.00000   0.00000   0.00000   0.00000   0.00000   0.00000
                  --------  --------  --------  --------  --------  --------
  0C   1s         0.000420 -0.001420  0.010126  0.004195 -0.009680 -0.003189
  0C   2s        -0.005963  0.052225  0.015929 -0.053245  0.032704 -0.018178
  0C   3s         0.085105  0.592157 -0.785755 -0.668018  0.829127  0.172532
  0C   4s         1.958360  7.686245 -8.652429 -6.363617  0.127732 -3.486311
  0C   1pz       -0.060363 -0.054318  0.034307  0.026096  0.033325  0.164636
  0C   1px       -0.036838 -0.039913  0.003410 -0.034781  0.030149  0.011937
  0C   1py       -0.077399 -0.050061  0.043534  0.067480 -0.090652 -0.056691
  0C   2pz       -0.100322 -0.343087 -0.549674  0.223271  0.219814  0.188576
  0C   2px        0.114768  0.331586  0.242895  0.347432  0.085157 -0.295510
  0C   2py       -0.235854 -0.170093  0.239455 -0.149073  0.256596  0.201945
  0C   3pz       -0.451378  0.773496  1.087070 -2.608498  0.546215 -2.771595
  0C   3px        1.007018  0.799771 -0.700160 -1.773991  1.344488 -0.508325
  0C   3py        1.357127  4.102806 -3.881303 -4.565240  3.026894 -0.708269
  0C   1dz2       0.005789  0.002818 -0.001830 -0.001298 -0.003660 -0.002398
  0C   1dxz      -0.004311 -0.000184  0.005326  0.012040  0.006141 -0.000849
  0C   1dyz      -0.004081 -0.016000 -0.008063  0.006100  0.005857 -0.016859
  0C   1dx2y2     0.004410 -0.000698  0.000896  0.006743  0.008378 -0.005558
  0C   1dxy      -0.001136  0.000193  0.000932  0.008838 -0.007840 -0.007527
  0C   2dz2      -0.004631 -0.053732 -0.088057  0.139622 -0.042067  0.009139
  0C   2dxz      -0.057060 -0.064763 -0.126311 -0.015011 -0.035936  0.066088
  0C   2dyz       0.051193 -0.057358 -0.110443  0.071640  0.034284  0.066814
  0C   2dx2y2     0.049884  0.073323  0.024972  0.012532  0.103898 -0.044813
  0C   2dxy      -0.062283  0.050556 -0.019402  0.036788 -0.159838 -0.128955
  1C   1s         0.004110  0.000047  0.006196  0.008486 -0.008417 -0.004874
  1C   2s        -0.000553  0.011353  0.071205  0.041503  0.033690 -0.050680
  1C   3s        -0.149944  0.273606 -0.110559  0.379588  1.092459 -0.758480
  1C   4s        -0.576017  5.392575  8.214509  0.258092  6.170710 -4.552485
  1C   1pz       -0.046472  0.108843  0.062315 -0.035432 -0.031107  0.043091
  1C   1px       -0.039175  0.020487 -0.046900  0.014329 -0.046458 -0.045222
  1C   1py        0.017291  0.055550  0.104926 -0.023408 -0.011949 -0.060189
  1C   2pz        0.146093  0.425429 -0.299474  0.390116  0.177011 -0.294749
  1C   2px        0.151724  0.356868 -0.278173  0.612651  0.253069 -0.367171
  1C   2py        0.192268  0.321902 -0.102793 -0.115657 -0.364981  0.210913
  1C   3pz        1.378078  1.186612  1.365735  0.756298  1.166447 -1.290940
  1C   3px        1.631311  3.931910 -0.752069  0.255531 -0.334712  1.266774
  1C   3py        0.978939  1.464319 -4.311102 -0.277562 -2.567150  4.040399
  1C   1dz2      -0.003446 -0.004060 -0.004511  0.003272 -0.000998 -0.000956
  1C   1dxz      -0.003378  0.000915  0.001420  0.017829  0.003558 -0.015438
  1C   1dyz      -0.001990  0.010809  0.018794 -0.003644 -0.007157  0.015853
  1C   1dx2y2     0.000229 -0.000152  0.008731  0.007786  0.007860 -0.008890
  1C   1dxy       0.005170 -0.001069  0.006003 -0.002192 -0.008589 -0.002617
  1C   2dz2       0.025526  0.006393 -0.043842 -0.041435  0.053162 -0.131011
  1C   2dxz       0.025571  0.027255 -0.077100  0.008670  0.183850 -0.139223
  1C   2dyz      -0.025511 -0.181121  0.051345 -0.071955 -0.058366 -0.104024
  1C   2dx2y2     0.033380 -0.001694 -0.070918  0.131283 -0.064291 -0.165459
  1C   2dxy      -0.058453 -0.010133  0.021559 -0.156824 -0.139809  0.011451
  2C   1s        -0.001623 -0.007007 -0.000890 -0.002038 -0.011960  0.000842
  2C   2s        -0.038890 -0.058549  0.030906 -0.078041 -0.072483 -0.048621
  2C   3s        -0.323115 -0.111467  0.183037 -0.537046 -0.141647 -0.152784
  2C   4s        -4.078658 -0.918697 -7.349849  1.321463 -6.347767 -2.778308
  2C   1pz       -0.023969 -0.045173 -0.007538  0.041316 -0.124875 -0.046116
  2C   1px       -0.057257 -0.022629  0.040827 -0.032080 -0.048851 -0.095647
  2C   1py        0.033567 -0.123950 -0.016899 -0.027982 -0.007239 -0.023745
  2C   2pz        0.052305 -0.101333 -0.329562 -0.276439 -0.034441 -0.103157
  2C   2px        0.067281  0.230254 -0.596705  0.931781  0.057474  0.608783
  2C   2py       -0.043993  0.151325 -0.520965  0.312652 -0.214179  0.280412
  2C   3pz       -0.285200 -0.491962 -1.457438 -1.343835  1.238015  0.927952
  2C   3px        1.755909 -0.135185  1.227164  0.117708  4.795352  3.564121
  2C   3py        1.145082  2.357638 -0.879738  1.371199 -0.480623  0.962059
  2C   1dz2      -0.004754  0.010829 -0.004488  0.003458 -0.003454 -0.002138
  2C   1dxz       0.015117 -0.000078  0.009863  0.003619 -0.000217  0.020124
  2C   1dyz       0.000536 -0.024095  0.005524 -0.012814  0.006620  0.000481
  2C   1dx2y2     0.011394  0.002301  0.003572 -0.020456  0.003675  0.017088
  2C   1dxy      -0.006635  0.004277 -0.000952  0.011858  0.000908 -0.008632
  2C   2dz2       0.052762  0.026654 -0.075989  0.077447  0.016934 -0.081147
  2C   2dxz      -0.059160 -0.040594 -0.036670  0.106427  0.122107  0.105289
  2C   2dyz       0.020269 -0.039690  0.189674 -0.199400  0.150930 -0.091167
  2C   2dx2y2    -0.047721 -0.066949 -0.094848 -0.113930  0.152020  0.044657
  2C   2dxy       0.080782 -0.012703  0.129315  0.068771  0.025794 -0.056867
  3C   1s         0.004412  0.004145  0.007171 -0.004599 -0.003470 -0.011354
  3C   2s         0.021562  0.009873 -0.019990  0.017649  0.021957 -0.010785
  3C   3s        -0.244823 -0.398791 -0.202430  0.186279 -0.172258  0.706087
  3C   4s        -0.606556 -5.936441  0.453508  4.464690 -2.026381  6.662393
  3C   1pz        0.023512  0.003893 -0.006173  0.071095 -0.039210  0.025613
  3C   1px       -0.007813 -0.003574  0.033138 -0.041854  0.037428  0.046707
  3C   1py       -0.067281 -0.136310  0.059354  0.067851  0.029299 -0.017548
  3C   2pz       -0.206730  0.031507 -0.192554  0.167046  0.408610 -0.509558
  3C   2px        0.191521  0.414555 -0.142398  0.957457  0.470548 -0.040855
  3C   2py        0.099336 -0.287661  0.712623 -0.378012 -0.548816  0.399410
  3C   3pz        0.252984  3.622283 -1.807688 -0.883488 -1.500900 -1.647544
  3C   3px        0.751463  2.249263  4.376158  0.449158  4.149382 -1.393559
  3C   3py       -0.482895 -3.333422  0.508574 -2.682969  0.900359 -1.746874
  3C   1dz2       0.002509 -0.003065  0.000228 -0.005001  0.006162  0.012829
  3C   1dxz      -0.009679  0.009921 -0.001267  0.001765  0.003160 -0.008373
  3C   1dyz       0.001149  0.004146 -0.013951  0.003803 -0.000927  0.003889
  3C   1dx2y2    -0.000114 -0.009631 -0.006900 -0.001099 -0.003092 -0.001289
  3C   1dxy       0.009962 -0.018148 -0.010367 -0.000076  0.006774 -0.006062
  3C   2dz2       0.115733  0.074330  0.028629 -0.099732 -0.036187 -0.056460
  3C   2dxz      -0.054454 -0.006619  0.132391 -0.301457 -0.149903  0.071246
  3C   2dyz       0.067278  0.118555 -0.069648  0.019971 -0.123420  0.011568
  3C   2dx2y2    -0.008742 -0.106379  0.150978  0.012940 -0.244225  0.186829
  3C   2dxy       0.040254 -0.079221 -0.134462 -0.107008  0.140169 -0.201606
  4C   1s        -0.001625 -0.006192  0.001595 -0.007630 -0.009269 -0.002523
  4C   2s        -0.019818 -0.067759 -0.064836  0.015206 -0.067744  0.030452
  4C   3s        -0.100612  0.114384 -0.525615  0.161395  0.013492  0.375280
  4C   4s        -0.981047  3.389838  4.837507  0.255402  3.038589  3.193212
  4C   1pz        0.024010 -0.052665  0.050734  0.052655  0.086942 -0.049073
  4C   1px       -0.071142  0.003348 -0.000686  0.001523  0.028968 -0.013671
  4C   1py        0.058040 -0.021804  0.047956  0.073345  0.040055  0.009040
  4C   2pz        0.083314 -0.464821 -0.432047  0.446766 -0.378241  0.275047
  4C   2px        0.106492  0.533774  0.049937  0.023637  0.262244 -0.067943
  4C   2py        0.033936 -0.021127 -0.439275  0.366555 -0.154697  0.253922
  4C   3pz        0.678376  1.449161 -0.430164  0.160189 -1.871300  2.242989
  4C   3px        2.309663  0.464046 -1.814439 -0.406257 -0.594234 -0.828119
  4C   3py       -0.174544  0.165594 -0.604459 -0.660484 -0.001266  0.916690
  4C   1dz2      -0.010096 -0.001574 -0.002723  0.020454  0.008380 -0.015459
  4C   1dxz       0.004644  0.003466  0.008131  0.005459 -0.004569  0.000046
  4C   1dyz      -0.008602  0.004216 -0.007974  0.003315 -0.007567  0.008395
  4C   1dx2y2    -0.002521 -0.005880 -0.006329 -0.005041 -0.005822 -0.017108
  4C   1dxy      -0.010764 -0.003765 -0.015022 -0.000644  0.006394 -0.007058
  4C   2dz2      -0.050000  0.029786  0.058980  0.025458  0.120250 -0.102910
  4C   2dxz       0.066012  0.144123 -0.057381 -0.048674  0.132426 -0.007604
  4C   2dyz      -0.002272 -0.033755 -0.079737  0.144750  0.030432  0.094906
  4C   2dx2y2    -0.038534 -0.165227 -0.025288 -0.068864  0.085511 -0.047403
  4C   2dxy      -0.104214 -0.077429 -0.162540  0.004098 -0.072703  0.007900
  5C   1s         0.007860  0.003430  0.009028  0.006034 -0.002407  0.001023
  5C   2s         0.074192  0.045196  0.017625  0.091969 -0.061275 -0.002085
  5C   3s         0.334176  0.354251 -0.387292  0.212815 -0.197032 -0.198451
  5C   4s         3.029688 -0.380179 -4.335397 -1.542819 -2.357407  2.182490
  5C   1pz        0.058458 -0.079835  0.027475 -0.075317  0.064970 -0.033235
  5C   1px       -0.119470  0.031007  0.011492 -0.072947  0.018890  0.123466
  5C   1py        0.007509  0.051551 -0.004967 -0.045731 -0.094991 -0.025437
  5C   2pz       -0.142205  0.203845 -0.069776  0.400560 -0.326402 -0.174814
  5C   2px        0.208466  0.104495  0.087971  0.777781 -0.517054 -0.116342
  5C   2py        0.191653  0.257177 -0.135851 -0.001815  0.044738  0.211639
  5C   3pz       -0.163316  2.011401 -2.723495  1.184703 -2.188049  1.070335
  5C   3px        2.309378 -0.809173 -0.464618 -0.303731 -0.775394 -1.362118
  5C   3py        0.800705  2.034564 -1.406960  0.682108 -0.658988  1.042179
  5C   1dz2      -0.005972 -0.015684 -0.012040 -0.023586  0.011071  0.001615
  5C   1dxz       0.006917 -0.010638 -0.014745  0.014716  0.000062 -0.012523
  5C   1dyz       0.007403 -0.000676  0.001980  0.003759 -0.000960  0.007138
  5C   1dx2y2    -0.009782  0.006322  0.002762 -0.010601 -0.009758  0.008670
  5C   1dxy      -0.000115 -0.009671 -0.002698  0.000877  0.006060  0.012561
  5C   2dz2      -0.004358 -0.103791  0.057524 -0.318732  0.171914 -0.014921
  5C   2dxz       0.038364 -0.127397  0.107967  0.061953 -0.079657 -0.082312
  5C   2dyz       0.057184 -0.066284 -0.015901  0.040445  0.110989 -0.042568
  5C   2dx2y2    -0.054888 -0.002719 -0.087695 -0.059491 -0.029535  0.005211
  5C   2dxy       0.005949  0.056488 -0.105940 -0.063038  0.004059  0.145878
  6H   1s        -0.024625 -0.035816  0.013102  0.031146 -0.062168  0.001709
  6H   2s        -0.335753 -0.733831  1.128729  0.805298  0.003404  0.239077
  6H   3s         1.016625  3.396877 -3.492317 -4.778877  3.329223 -1.132174
  6H   1pz        0.002554  0.008675 -0.000934 -0.008561 -0.001025  0.002167
  6H   1px        0.003316  0.005628  0.004573 -0.002470  0.008007  0.002199
  6H   1py        0.006332  0.008501 -0.001475 -0.010991  0.008864  0.001315
  6H   2pz        0.040390  0.020649  0.053783  0.018572 -0.036010  0.135216
  6H   2px       -0.084424 -0.051921  0.031218 -0.017315 -0.041200  0.025326
  6H   2py       -0.052609 -0.174992  0.346264  0.263700 -0.000069  0.056068
  7H   1s        -0.002392 -0.039636 -0.084843  0.002180 -0.026424 -0.012981
  7H   2s        -0.004985 -0.712238 -0.370081  0.504017 -0.243380 -0.552265
  7H   3s        -0.534726 -0.574387  4.168610  1.715617  3.660666 -3.437753
  7H   1pz        0.005338  0.001962  0.005809  0.003495 -0.002102  0.000228
  7H   1px        0.002037  0.008555 -0.000585 -0.002220 -0.007875  0.003035
  7H   1py        0.000359  0.004876 -0.007876 -0.001512 -0.004468  0.010526
  7H   2pz        0.020929 -0.042290  0.002292  0.044583  0.004686 -0.172012
  7H   2px        0.054022 -0.000424  0.012716 -0.094737  0.072089  0.086004
  7H   2py       -0.029847  0.049427  0.013042 -0.125007  0.076518 -0.004502
  8H   1s        -0.027815  0.072915 -0.034444  0.093264 -0.015073 -0.043957
  8H   2s         0.159931 -0.483246  0.537761 -1.052468  0.850178 -0.565412
  8H   3s        -1.409260 -3.273627 -0.090900 -3.143190  0.478302 -0.152007
  8H   1pz        0.003398 -0.012881  0.001420 -0.004059  0.004000 -0.003541
  8H   1px       -0.005175 -0.003450 -0.004278  0.000751  0.006642 -0.002140
  8H   1py        0.000557  0.007104 -0.002735  0.013291 -0.003341  0.005912
  8H   2pz       -0.005816 -0.120568  0.061925 -0.205377  0.082608 -0.167333
  8H   2px       -0.119377  0.024317 -0.048586  0.098688 -0.069765 -0.008850
  8H   2py       -0.004023  0.110927 -0.071847  0.211603 -0.072637  0.114752
  9H   1s         0.056181  0.036253  0.034429 -0.010384 -0.008741  0.106385
  9H   2s         0.366698  0.067863  1.312528 -0.639570 -0.432966 -0.645495
  9H   3s        -1.225913  0.718300  0.071732  1.715261 -5.623386 -4.316623
  9H   1pz        0.001392  0.005457 -0.004351  0.009469  0.007996  0.005278
  9H   1px        0.011311  0.000746 -0.003012 -0.001405  0.013745  0.014829
  9H   1py       -0.005229 -0.003054  0.005541 -0.001575 -0.001020 -0.001619
  9H   2pz       -0.064719  0.106975 -0.153995  0.109837  0.085861  0.142695
  9H   2px        0.017533  0.029935 -0.172940  0.164512  0.039343  0.223150
  9H   2py       -0.018311 -0.021619  0.068984 -0.111289 -0.086800 -0.056067
 10H   1s         0.006532  0.000361  0.014042  0.057955  0.029922 -0.061570
 10H   2s         0.308749 -1.096176 -0.345103  0.836401 -0.942927  0.335100
 10H   3s         1.527447  1.084460 -1.457062 -0.088528 -2.707451  3.366935
 10H   1pz        0.002454 -0.003481 -0.008770  0.001735 -0.016539  0.007807
 10H   1px       -0.002809 -0.002502 -0.007109  0.002521 -0.003431 -0.005837
 10H   1py        0.002378  0.003480  0.007464 -0.004392 -0.000027 -0.006164
 10H   2pz        0.013620 -0.296372 -0.060989  0.149390 -0.212516  0.130378
 10H   2px        0.033531  0.061892 -0.131681 -0.077371  0.112805 -0.027384
 10H   2py        0.033279 -0.004048  0.109263 -0.017703  0.121799  0.028064
 11H   1s         0.044182  0.045542  0.082235 -0.046013 -0.027434  0.051423
 11H   2s        -0.348387 -0.875024 -0.300439  0.251860 -0.575792  0.084026
 11H   3s        -2.329026 -0.345669 -0.489974  0.494693  0.484358 -0.386730
 11H   1pz        0.008440 -0.001183  0.002426  0.000849  0.001798 -0.001585
 11H   1px        0.007595  0.002121  0.000746 -0.003975  0.003014 -0.003987
 11H   1py       -0.006202 -0.008195 -0.009667 -0.004931 -0.006878  0.000017
 11H   2pz       -0.006793 -0.053888  0.135780  0.105386  0.021608 -0.051616
 11H   2px        0.081688  0.158346  0.138291 -0.060385  0.048387 -0.010431
 11H   2py       -0.059210 -0.163331 -0.120145  0.061596 -0.140010 -0.004723
 12H   1s        -0.033410 -0.034737 -0.051200 -0.086170  0.036540 -0.004165
 12H   2s        -0.503196  0.340448 -0.030180  1.612454 -0.944422 -0.011869
 12H   3s         0.987291  3.557837 -2.286832  1.980392 -3.790532  0.039214
 12H   1pz       -0.000379  0.011354 -0.000545  0.019088 -0.014741  0.001213
 12H   1px       -0.003993  0.003078  0.005058 -0.007322  0.000828  0.005215
 12H   1py       -0.003995  0.003951  0.001406 -0.003978 -0.000369 -0.008761
 12H   2pz       -0.053452  0.114381  0.018853  0.439004 -0.197418 -0.056947
 12H   2px       -0.086793 -0.073491  0.116123  0.137261 -0.126925  0.056541
 12H   2py       -0.012332 -0.033253 -0.072465 -0.061684  0.039431 -0.056975
 13H   1s        -0.039390  0.033117  0.050370 -0.068334  0.003072  0.049059
 13H   2s         0.322941 -0.548289  1.070126  0.819312 -0.410247 -0.096265
 13H   3s         2.325734 -1.127615  1.106593 -0.266473  0.747557 -1.232910
 13H   1pz       -0.011476  0.003393 -0.006230 -0.013178  0.004016  0.005472
 13H   1px        0.012549 -0.005726 -0.000307  0.005363  0.002043 -0.009339
 13H   1py        0.003393  0.004321  0.001230  0.004131 -0.005042 -0.002063
 13H   2pz       -0.125060 -0.033447 -0.092132 -0.080328  0.050642  0.021562
 13H   2px        0.097699 -0.157826  0.087919  0.263364 -0.123750 -0.036764
 13H   2py        0.030620  0.000952 -0.029642 -0.004697 -0.114845  0.048683
 14H   1s        -0.009583 -0.103261 -0.110130 -0.034177  0.008389 -0.061051
 14H   2s        -0.771534  0.305592  1.244992 -0.793687 -1.179339  0.464341
 14H   3s        -2.319819  0.036340  3.960947 -2.026533  1.174327  5.846285
 14H   1pz        0.000300 -0.006486 -0.003516 -0.005075  0.004287  0.004343
 14H   1px        0.000241 -0.008004 -0.018565  0.006724  0.010078 -0.014543
 14H   1py       -0.010846  0.004655  0.013365 -0.000122  0.000759  0.007436
 14H   2pz        0.080234 -0.013198 -0.174777 -0.087987  0.164481  0.031610
 14H   2px        0.063475 -0.086002 -0.294242  0.220752  0.199493 -0.275329
 14H   2py       -0.048536  0.142297  0.165549 -0.123633 -0.095861  0.038687
 15C   1s         0.006983  0.000233  0.011702 -0.004321 -0.005033  0.009106
 15C   2s         0.057751 -0.015460  0.144599 -0.034542 -0.058354  0.052925
 15C   3s         0.100615 -0.146598  0.575337 -0.077357 -0.202780  0.146032
 15C   4s        -1.230906 -8.326216  1.322206  3.077168  6.766160  2.383355
 15C   1pz        0.041825  0.027943  0.109604 -0.080923 -0.010351  0.107884
 15C   1px       -0.119443  0.092545  0.076780 -0.016489  0.001575  0.071593
 15C   1py        0.025990 -0.070722  0.014754 -0.037976  0.062941 -0.034442
 15C   2pz       -0.246686 -0.135288 -0.992815  0.107510  0.822392  0.084309
 15C   2px        0.412299 -0.137399  0.041269  0.085169 -0.142222 -0.071142
 15C   2py        0.048901  0.023522  0.398717 -0.142615 -0.465294  0.334556
 15C   3pz       -1.067447  1.834660 -1.957119 -0.261222 -1.108735 -1.499263
 15C   3px        2.523507 -2.059048 -1.409154  1.197555 -0.491267 -2.325141
 15C   3py       -1.367048 -1.310591  2.122524 -1.055905  1.037556  1.309295
 15C   1dz2      -0.009277  0.000242  0.017631 -0.000863  0.000014  0.012592
 15C   1dxz       0.004749 -0.022822 -0.004549 -0.020053 -0.000733  0.007684
 15C   1dyz      -0.010877 -0.000352  0.011956  0.002637  0.007669  0.013825
 15C   1dx2y2    -0.018324 -0.003486 -0.010908  0.008204  0.008793 -0.022733
 15C   1dxy       0.001788  0.027324  0.018543 -0.000290 -0.004949  0.014401
 15C   2dz2      -0.090948 -0.027598  0.170673  0.045630 -0.047173 -0.076807
 15C   2dxz       0.188691 -0.006382 -0.046577  0.167862 -0.044830 -0.180798
 15C   2dyz      -0.100758  0.032485  0.110943 -0.107268  0.003538  0.080966
 15C   2dx2y2    -0.123319 -0.055684 -0.174995 -0.003676  0.213622 -0.006157
 15C   2dxy      -0.036301  0.070375  0.159410 -0.126608 -0.144838  0.083874
 16H   1s        -0.050750  0.058417 -0.028367  0.083608  0.035446 -0.065045
 16H   2s         1.125869  0.214240  0.912462  0.715305 -1.409594 -0.777648
 16H   3s         3.973657 -3.143300  1.331713  2.249605 -0.444419 -0.973346
 16H   1pz       -0.008148  0.008412  0.000168  0.007925  0.002374  0.004177
 16H   1px        0.014437 -0.005522  0.015367 -0.003020 -0.006599  0.007208
 16H   1py       -0.005458 -0.011158 -0.000546 -0.002988  0.002994  0.003009
 16H   2pz       -0.111745  0.044630 -0.178001 -0.057004  0.248306  0.075094
 16H   2px        0.289337  0.081437  0.216038 -0.017058 -0.251882  0.022336
 16H   2py       -0.026125 -0.031516 -0.095549 -0.074074 -0.015262 -0.073752
                     54        55        56        57        58        59   
                   0.10079   0.10759   0.11089   0.11348   0.11701   0.12143
                   0.00000   0.00000   0.00000   0.00000   0.00000   0.00000
                  --------  --------  --------  --------  --------  --------
  0C   1s         0.005745 -0.000197 -0.000619 -0.001237  0.001597 -0.004054
  0C   2s        -0.069352 -0.002637 -0.030260 -0.044414 -0.034655  0.068260
  0C   3s        -0.641588  0.063737 -0.088685 -0.200152 -0.418060  0.777093
  0C   4s        -2.771665  2.344029 11.175570 -0.792639 -3.315659-18.755950
  0C   1pz       -0.072931  0.041998  0.001379 -0.038734  0.030228  0.073699
  0C   1px        0.086403 -0.035664 -0.004871 -0.049385 -0.025271 -0.027253
  0C   1py        0.010015 -0.025062 -0.058167  0.002567  0.014358  0.005159
  0C   2pz       -0.143690  0.036013 -0.407727  0.193754 -0.066243  0.736302
  0C   2px       -0.529998 -0.040887 -0.175391  0.141041  0.252633  0.135664
  0C   2py       -0.182210 -0.134896 -0.650950 -0.178792 -0.255046  0.960672
  0C   3pz       -0.613722  0.392850  0.380595 -0.767681  0.968262 -0.147948
  0C   3px       -2.937981  2.022471  1.562094  0.841793  0.071798 -1.629317
  0C   3py       -3.683831  1.110745  4.747164 -1.930966 -3.078120 -0.315294
  0C   1dz2       0.005018  0.008396 -0.007290 -0.001292  0.001647 -0.010335
  0C   1dxz      -0.005678 -0.009944 -0.009920  0.007963  0.003045 -0.003054
  0C   1dyz       0.004843 -0.002257 -0.012601  0.008950  0.006027 -0.004685
  0C   1dx2y2    -0.006461 -0.001305  0.006017  0.022862  0.010443 -0.011647
  0C   1dxy      -0.015628  0.021510 -0.003694  0.010165  0.001608 -0.000508
  0C   2dz2      -0.083204 -0.007648 -0.069811  0.043874 -0.028311  0.229610
  0C   2dxz       0.037321  0.010690 -0.071236  0.003210 -0.048905  0.052153
  0C   2dyz      -0.047592  0.018646 -0.155145  0.063092  0.007312  0.119288
  0C   2dx2y2    -0.150429  0.022476 -0.089595 -0.103572 -0.066927  0.183879
  0C   2dxy      -0.034939  0.040419  0.057334  0.020045  0.151568 -0.124383
  1C   1s        -0.003730 -0.003942  0.002426  0.006860  0.002032  0.001340
  1C   2s         0.036277 -0.007077 -0.003987 -0.011074 -0.051376  0.029806
  1C   3s         0.530799  0.304105 -0.287042 -0.414518 -0.379821  0.261641
  1C   4s        10.841116 -6.100122 -0.809167 -0.036329 -1.996634  4.055176
  1C   1pz        0.029009  0.017036 -0.010268 -0.032200  0.027051  0.022918
  1C   1px        0.025322  0.055481  0.048919 -0.035091 -0.100551 -0.030627
  1C   1py        0.057294  0.045524 -0.024383 -0.106122 -0.017106  0.006834
  1C   2pz        0.227970 -0.045133 -0.171657 -0.000261  0.046158  0.012565
  1C   2px        0.337700  0.149019 -0.188688  0.056100  0.012419  0.163907
  1C   2py       -0.130092 -0.296103 -0.168547  0.338215  0.514799  0.142953
  1C   3pz        3.291342  1.762620 -2.531139 -2.549158 -6.203983  0.287127
  1C   3px        2.929389  0.559786 -1.731160 -1.912242 -1.519429 -0.947707
  1C   3py       -2.594611  1.147324 -0.113627  0.978198 -0.661563 -2.060735
  1C   1dz2      -0.004842  0.008775  0.006748 -0.002489  0.004059 -0.010261
  1C   1dxz      -0.008357 -0.006242  0.005470  0.008525  0.019741  0.013036
  1C   1dyz      -0.006844 -0.002272  0.001666 -0.011933  0.004589 -0.004886
  1C   1dx2y2    -0.002898  0.003377 -0.004904  0.013842  0.009936  0.001759
  1C   1dxy      -0.000143  0.001871  0.002140 -0.008864 -0.008363 -0.008918
  1C   2dz2       0.026598 -0.123166 -0.051402  0.175858  0.181764  0.030330
  1C   2dxz       0.047671  0.052034 -0.023433 -0.020398 -0.012350  0.035509
  1C   2dyz      -0.024460  0.134070  0.025916 -0.158633 -0.157852  0.085847
  1C   2dx2y2    -0.008710 -0.011184 -0.106103  0.004455  0.011859  0.126769
  1C   2dxy      -0.045581  0.033079  0.039337 -0.117096 -0.051908  0.083685
  2C   1s        -0.000175  0.003051  0.002682 -0.004662 -0.002817 -0.000739
  2C   2s        -0.068016 -0.000570  0.040477 -0.034445  0.037554 -0.013337
  2C   3s        -0.489273 -0.314149 -0.058722  0.197172  0.209910  0.028692
  2C   4s        -8.128238  3.583854  1.084119  3.323007 -9.793956 -8.607293
  2C   1pz       -0.016083  0.138494  0.071190 -0.112193 -0.060431  0.065753
  2C   1px       -0.040475  0.075838 -0.018960  0.067746 -0.024959  0.132729
  2C   1py       -0.048562  0.022789 -0.001141  0.029042 -0.024264 -0.102965
  2C   2pz        0.092955 -0.070505 -0.102204  0.219692  0.045214  0.044843
  2C   2px        0.165946  0.280571 -0.256165  0.064266 -0.849749 -0.514224
  2C   2py        0.284706  0.206235 -0.183215  0.074080 -0.548121  0.007695
  2C   3pz       -1.781075 -2.799671 -1.605805  2.653474  2.797828 -5.124882
  2C   3px        4.505212 -0.572086 -0.397591 -1.264043  5.952945  2.211756
  2C   3py        1.449392  0.021248 -0.065925 -0.747502  0.738644  4.159320
  2C   1dz2       0.016566 -0.003445  0.004232 -0.005913 -0.026145 -0.002774
  2C   1dxz      -0.006445 -0.006614 -0.001148 -0.005544 -0.013598 -0.033461
  2C   1dyz       0.000155  0.011058 -0.002387  0.001879  0.001725  0.010468
  2C   1dx2y2     0.006435  0.001473 -0.008073  0.009010  0.004102  0.009984
  2C   1dxy      -0.002032  0.017395  0.011606 -0.002069 -0.006109  0.006842
  2C   2dz2       0.010104 -0.067903 -0.091138 -0.038042 -0.091255 -0.123764
  2C   2dxz      -0.049518 -0.031909 -0.015154  0.027904 -0.059708 -0.296736
  2C   2dyz      -0.020869 -0.071569  0.081696  0.037170  0.270345 -0.015338
  2C   2dx2y2     0.122985 -0.003484 -0.079569  0.082340  0.101669 -0.102160
  2C   2dxy      -0.027182  0.033192  0.041851 -0.071345  0.069907  0.020587
  3C   1s         0.008451  0.002086  0.000128  0.001622  0.005759  0.004349
  3C   2s         0.000903  0.007242 -0.033850  0.046316  0.023962  0.079148
  3C   3s        -0.600091 -0.095091  0.100930  0.211504 -0.136119  0.380691
  3C   4s        -7.255979  1.687568 -1.535166 -4.336208  5.146560 -4.133692
  3C   1pz       -0.037804  0.014500  0.022352 -0.076776 -0.145432 -0.076617
  3C   1px        0.088045 -0.003719 -0.051300  0.007136 -0.014471  0.104537
  3C   1py       -0.029401 -0.048325  0.063266  0.047615  0.084217 -0.007880
  3C   2pz        0.095713  0.126494  0.056310 -0.090854 -0.038362  0.151006
  3C   2px        0.506493  0.232666 -0.132373 -0.264486 -0.363998 -0.381285
  3C   2py       -0.007682 -0.097679  0.241078  0.102242  0.240233 -0.706161
  3C   3pz        1.470346  0.211329 -1.254649  0.087393 -1.250184  0.070742
  3C   3px        6.441693  1.692351  0.086983 -0.695918 -3.835168  2.902930
  3C   3py       -2.055349 -1.726871  2.631167  2.233302  5.778976  1.354865
  3C   1dz2       0.000680 -0.003039 -0.005154  0.004872 -0.001498 -0.002636
  3C   1dxz       0.010226  0.001308 -0.005161  0.008937 -0.017272  0.012027
  3C   1dyz      -0.000352  0.005474 -0.008490  0.004540  0.004886  0.000219
  3C   1dx2y2     0.004536  0.004154  0.010450 -0.009569 -0.006681 -0.005661
  3C   1dxy      -0.007262 -0.007725 -0.004772  0.005068  0.010974 -0.000979
  3C   2dz2       0.001759 -0.112149 -0.000568  0.027660  0.056649 -0.104361
  3C   2dxz      -0.019918 -0.059109  0.027053  0.084358  0.120142  0.173704
  3C   2dyz       0.030370  0.077331 -0.097200 -0.018589 -0.063589  0.144635
  3C   2dx2y2    -0.036123  0.147932  0.029325 -0.116285 -0.119747 -0.170103
  3C   2dxy       0.008770 -0.046252 -0.067236  0.089250  0.161229  0.239205
  4C   1s         0.005155  0.001041  0.000646 -0.000296 -0.002469  0.003444
  4C   2s         0.095743  0.030237 -0.011370  0.011061 -0.025573  0.003247
  4C   3s         0.183890 -0.048446 -0.328991  0.084385 -0.104450  0.073394
  4C   4s         1.498076 -9.812594 -9.169026 -0.622665 12.256217 10.877154
  4C   1pz       -0.095864  0.037889 -0.008487 -0.040485  0.072823 -0.117497
  4C   1px        0.031981 -0.052631 -0.146575 -0.087889 -0.006241 -0.026685
  4C   1py       -0.046167  0.114951  0.103011  0.038052 -0.124271  0.079599
  4C   2pz        0.654064  0.099339  0.082850  0.328609 -0.364665 -0.056466
  4C   2px       -0.385193 -0.108073 -0.001793  0.025646 -0.072538  0.142932
  4C   2py        0.384020  0.378874 -0.331160 -0.040545 -0.470304 -0.168749
  4C   3pz        1.407512 -1.672355 -3.296592  2.223006 -0.058486  7.467208
  4C   3px       -1.045592  3.033683  4.376511  2.220127 -2.179852 -2.225910
  4C   3py        2.354280 -3.818759 -4.615925 -0.493199  4.740807 -2.016520
  4C   1dz2      -0.019004 -0.011320  0.006347  0.010900  0.020471  0.003585
  4C   1dxz      -0.015747  0.002757  0.001397  0.000801  0.012988 -0.000844
  4C   1dyz       0.009998  0.002588 -0.003726 -0.001155  0.003659 -0.001224
  4C   1dx2y2     0.002710  0.008346 -0.003650 -0.003915 -0.000332  0.008541
  4C   1dxy       0.016958 -0.019735 -0.003206  0.007212  0.009006  0.001355
  4C   2dz2      -0.057054 -0.079540 -0.056446 -0.215451  0.181225 -0.260138
  4C   2dxz      -0.050712 -0.052522 -0.196617  0.069540 -0.019963  0.070399
  4C   2dyz       0.045509  0.146804  0.109376  0.054166 -0.137199 -0.199603
  4C   2dx2y2     0.100804  0.021818 -0.051702  0.022745 -0.002167 -0.082381
  4C   2dxy       0.236879  0.032707 -0.086759 -0.109805 -0.043323 -0.106846
  5C   1s        -0.000623 -0.000654  0.000417  0.003148 -0.002057 -0.002891
  5C   2s        -0.006658 -0.003540 -0.001364  0.054452  0.031013 -0.047476
  5C   3s         0.002597  0.111688 -0.109084 -0.019820  0.482204 -0.006871
  5C   4s        -2.158134 11.335364 -6.286132 -4.673054 -1.196990  1.616083
  5C   1pz        0.048069 -0.002652 -0.086119  0.083475 -0.182353  0.012532
  5C   1px        0.059230 -0.106015  0.112110 -0.141377  0.021598  0.012460
  5C   1py       -0.067610  0.066279 -0.015009 -0.075639  0.006885  0.012196
  5C   2pz        0.076470 -0.208617  0.205370  0.175539  0.349214 -0.150025
  5C   2px       -0.064673 -0.337827 -0.205347  0.837141  0.533882 -0.261551
  5C   2py        0.073013 -0.183853 -0.242845  0.148719  0.044952  0.125568
  5C   3pz       -1.224687  1.529557  1.109285 -3.341173  5.674888 -1.625860
  5C   3px       -0.315162  8.083260 -2.770890  1.575971  0.623886 -0.236405
  5C   3py        2.384148  0.494927 -1.041608 -0.202188 -2.624340 -2.074559
  5C   1dz2       0.025795  0.012287  0.007643 -0.011527 -0.013953 -0.002312
  5C   1dxz      -0.000325 -0.013489 -0.005824  0.022568 -0.007895  0.006926
  5C   1dyz       0.003287 -0.004782 -0.012397  0.003791 -0.005367 -0.004363
  5C   1dx2y2     0.002062 -0.000466  0.001818 -0.024786 -0.008589  0.001382
  5C   1dxy       0.006434 -0.004206  0.006675  0.001334  0.004566  0.001484
  5C   2dz2       0.043919  0.321325 -0.073526 -0.024758 -0.262691  0.034699
  5C   2dxz      -0.019909 -0.106528 -0.002080  0.210218 -0.171941  0.049981
  5C   2dyz       0.052874 -0.065810 -0.061591 -0.005063 -0.025677  0.039533
  5C   2dx2y2    -0.010631 -0.020685  0.034208 -0.271768 -0.088920  0.055125
  5C   2dxy       0.040207 -0.067403  0.004656 -0.052334  0.011978  0.036063
  6H   1s         0.033333  0.025567 -0.002822 -0.011139  0.004245 -0.010835
  6H   2s        -0.323713 -0.341251 -1.669686 -0.136069 -0.307966  1.970208
  6H   3s        -3.974464  1.362297  3.922333 -1.679069 -2.739064  0.665394
  6H   1pz       -0.002836 -0.003351  0.005865 -0.003259 -0.001117  0.004337
  6H   1px        0.002797 -0.006050  0.000612 -0.004837 -0.005180  0.009223
  6H   1py       -0.012161  0.003974  0.001428 -0.000901 -0.001577  0.002819
  6H   2pz       -0.087643  0.042219 -0.180973 -0.076932 -0.011893  0.087560
  6H   2px        0.036821  0.040995 -0.104975 -0.134997 -0.050215  0.069868
  6H   2py       -0.057618 -0.160342 -0.423859  0.056962 -0.020546  0.391164
  7H   1s         0.007020  0.019408  0.016890  0.019554 -0.014930  0.006706
  7H   2s         0.007337  0.395659  0.219096 -0.340387 -0.762800  0.070725
  7H   3s         3.907919  0.914294 -1.244809 -3.839114 -3.432052  3.407003
  7H   1pz        0.003979 -0.001740  0.002270 -0.009306 -0.010909 -0.002230
  7H   1px       -0.000554  0.002706 -0.003035 -0.009793 -0.010358 -0.008104
  7H   1py       -0.004175 -0.003528  0.004370  0.002203  0.009410  0.000957
  7H   2pz       -0.002106  0.001971 -0.010881  0.007959 -0.037280  0.067186
  7H   2px        0.034207 -0.002673 -0.005665  0.060545  0.001958 -0.114584
  7H   2py       -0.022915 -0.048604 -0.111923  0.056811  0.144508  0.070955
  8H   1s         0.014090 -0.003331  0.015571 -0.019476 -0.050299  0.024766
  8H   2s         0.247402 -0.388695  0.456661  0.332048  1.495464  0.035884
  8H   3s        -4.159847 -1.517355 -0.443303  3.751846  1.007317 -8.370297
  8H   1pz       -0.010271  0.001496  0.003607  0.005054  0.005817 -0.004751
  8H   1px        0.008622  0.012270  0.005397  0.002017  0.005354  0.020027
  8H   1py        0.001873  0.005449  0.002914 -0.004828 -0.005315  0.002720
  8H   2pz       -0.047370 -0.058723  0.005176  0.015363  0.267515  0.015576
  8H   2px       -0.080379  0.011336 -0.019515 -0.004522 -0.127563  0.044334
  8H   2py       -0.009073  0.012127 -0.124880 -0.092129 -0.190091 -0.065704
  9H   1s        -0.004915 -0.062152 -0.047608  0.011294 -0.028641 -0.094131
  9H   2s         0.197548  0.011839  0.528659 -0.568080  1.125355  1.176916
  9H   3s        -4.598522  1.418229  1.360905 -3.583956 -5.250203  4.405637
  9H   1pz        0.008246 -0.007983 -0.001871 -0.002895 -0.011306 -0.018102
  9H   1px        0.004083 -0.007162 -0.010398  0.007457  0.007283 -0.005198
  9H   1py        0.001540  0.009765  0.000495 -0.004572  0.001111  0.000786
  9H   2pz        0.100690 -0.000676 -0.051985  0.083443 -0.155862 -0.155493
  9H   2px       -0.094517 -0.090251 -0.183717  0.083533 -0.296022 -0.277646
  9H   2py       -0.048172  0.016133  0.012461 -0.034550 -0.023298  0.191110
 10H   1s        -0.105017 -0.061814  0.004864  0.029518  0.083050  0.039095
 10H   2s         0.881683  0.346142  0.904446  1.220352 -0.854719  0.603183
 10H   3s         2.181285 -1.809927 -0.571968  4.124338 -3.365714  8.961753
 10H   1pz        0.015851  0.006580  0.004135  0.005489 -0.014055  0.012570
 10H   1px        0.009731 -0.007197  0.005963  0.001741 -0.007038 -0.000250
 10H   1py       -0.002710  0.003865 -0.006356 -0.004144 -0.003401 -0.001010
 10H   2pz        0.372155  0.053548  0.183076  0.218735 -0.209407  0.085088
 10H   2px        0.063842 -0.015003 -0.087317  0.092546 -0.065828  0.056271
 10H   2py       -0.056808  0.057575  0.127009 -0.073195  0.017341 -0.174452
 11H   1s        -0.050344  0.071729 -0.020448 -0.014172 -0.059465 -0.001589
 11H   2s         1.153941  1.035696 -0.547647 -0.699406 -0.357654 -1.270969
 11H   3s         3.747558 -3.760880 -7.292104 -3.149549  5.412822 -3.518222
 11H   1pz       -0.009706 -0.006218 -0.000131  0.004726  0.003773  0.007881
 11H   1px       -0.009008  0.008410  0.009907  0.000305 -0.006990  0.003950
 11H   1py        0.009913 -0.003092 -0.013714 -0.004756  0.005130 -0.011600
 11H   2pz       -0.127963  0.084315  0.116408  0.052527  0.082218 -0.063242
 11H   2px       -0.198557 -0.088569  0.120385  0.001807  0.048987  0.159808
 11H   2py        0.228811  0.146216 -0.083019 -0.158770  0.015028 -0.159376
 12H   1s         0.093638  0.051043  0.022329 -0.017114 -0.087586  0.028088
 12H   2s         0.305906 -1.341696  0.614697  0.458996  1.105127 -0.334647
 12H   3s        -1.316274  2.221070  2.651269 -3.983785  6.153776 -5.004545
 12H   1pz       -0.005757 -0.000492  0.007440  0.002737  0.016439 -0.005795
 12H   1px        0.002093  0.013467  0.001428 -0.010437  0.012803 -0.004578
 12H   1py        0.000286  0.000134  0.003721  0.001568  0.005410  0.002710
 12H   2pz       -0.040287 -0.239335  0.067884  0.204128  0.320217 -0.104111
 12H   2px       -0.010257 -0.161272  0.082022 -0.000451  0.002313  0.043387
 12H   2py       -0.040829  0.059101  0.059960 -0.077433 -0.026693 -0.013159
 13H   1s         0.000336  0.033645  0.008027 -0.130776  0.036961  0.006872
 13H   2s        -0.043027 -0.681511 -0.798466  1.700336  0.025535 -0.139741
 13H   3s         0.634450  6.648244 -5.668929  6.297699 -1.944933  0.379953
 13H   1pz        0.007709  0.008162  0.012102 -0.012292  0.000082  0.000150
 13H   1px        0.007186  0.010335 -0.007569  0.018130 -0.007900 -0.008102
 13H   1py       -0.002071  0.004158 -0.006577 -0.000605 -0.007358 -0.001786
 13H   2pz        0.098664 -0.081000  0.115376 -0.298947 -0.056057  0.076911
 13H   2px       -0.059381 -0.212610 -0.202461  0.465396 -0.041327 -0.051770
 13H   2py       -0.094504  0.011964  0.007496  0.101641 -0.036959 -0.112129
 14H   1s         0.024270  0.037380  0.055192 -0.030853  0.042674  0.014555
 14H   2s         0.375886  1.234323 -0.428342  0.834193  0.244847 -1.617854
 14H   3s         2.665251  2.629671  3.383903  8.787789 -0.921374 -1.504748
 14H   1pz       -0.003251  0.010410 -0.008638 -0.015445  0.002597  0.004448
 14H   1px        0.000279 -0.004357  0.006176 -0.005089  0.000271  0.005675
 14H   1py        0.004573  0.002856  0.001538  0.003426 -0.002378 -0.006033
 14H   2pz       -0.003889 -0.140374  0.147110 -0.069671 -0.085368  0.264769
 14H   2px       -0.053576 -0.126574  0.072975 -0.151182  0.025789  0.190350
 14H   2py        0.054787  0.083185 -0.010101  0.071982 -0.033270 -0.150929
 15C   1s        -0.001345  0.000280 -0.005791 -0.001461  0.000304  0.006995
 15C   2s         0.047586 -0.025047  0.005340 -0.002874  0.039071 -0.053181
 15C   3s         0.335208 -0.065360  0.606977 -0.007600 -0.058008 -0.703866
 15C   4s         4.319702 -5.275179  5.315501  6.178308  1.908470 12.432002
 15C   1pz       -0.004337 -0.021946  0.036899 -0.070412 -0.032074  0.084715
 15C   1px       -0.070911  0.009977 -0.008886  0.185731 -0.064363 -0.041043
 15C   1py       -0.060330 -0.063445  0.037089 -0.073665  0.081270  0.044292
 15C   2pz       -0.508145  0.070209 -0.279203  0.162048 -0.359426  1.369838
 15C   2px       -0.021814 -0.337017 -0.105241 -0.180708  0.100991  0.249889
 15C   2py        0.074877  0.161451 -0.101445  0.066115  0.050721 -0.254188
 15C   3pz       -4.103186  2.943397 -5.083713 -1.766357  0.719144 -2.924760
 15C   3px        0.341539 -1.106347  1.608169 -6.026848  4.218549  1.414407
 15C   3py        2.000933  0.233828  2.796347  3.652055  1.510860  1.615928
 15C   1dz2      -0.011721 -0.000903 -0.015824 -0.005249  0.009446  0.012389
 15C   1dxz       0.008191  0.011132  0.006316 -0.024378  0.000421  0.002769
 15C   1dyz      -0.010157 -0.005077  0.009865 -0.001285  0.002345  0.004684
 15C   1dx2y2     0.007221  0.001284  0.010015  0.014017  0.004223  0.005413
 15C   1dxy       0.000281  0.004958 -0.010908 -0.002002 -0.014019  0.003815
 15C   2dz2      -0.011465  0.065275  0.007462 -0.020349  0.047901 -0.244684
 15C   2dxz       0.057253 -0.127321 -0.008175 -0.426456  0.148117 -0.040521
 15C   2dyz       0.021179  0.062336  0.058218  0.119709  0.001492  0.056109
 15C   2dx2y2    -0.032733 -0.049696  0.140103  0.142091  0.019423  0.137586
 15C   2dxy       0.008108  0.097060 -0.126470  0.084187 -0.000284 -0.212778
 16H   1s        -0.017822 -0.037489  0.012032  0.116814 -0.019775  0.032716
 16H   2s         0.376419 -0.946513 -0.679252 -1.221373  0.827322 -0.842230
 16H   3s         2.711236 -6.152372  4.611863 -6.567576  2.077633  2.199413
 16H   1pz       -0.016789 -0.000988 -0.014810  0.007690 -0.004366  0.003721
 16H   1px        0.001572 -0.007755 -0.005064 -0.013507  0.007509  0.003795
 16H   1py       -0.002060  0.002293  0.005459  0.001845  0.009400  0.003596
 16H   2pz       -0.096273  0.106555  0.163619  0.190229 -0.136431  0.117533
 16H   2px        0.046940 -0.171999 -0.044600 -0.284486  0.186057 -0.131100
 16H   2py       -0.047450 -0.040434 -0.006589  0.032461  0.038736 -0.097951
                     60        61        62        63        64        65   
                   0.12720   0.13255   0.14200   0.14720   0.15294   0.15760
                   0.00000   0.00000   0.00000   0.00000   0.00000   0.00000
                  --------  --------  --------  --------  --------  --------
  0C   1s        -0.002740 -0.002242 -0.001442  0.004221 -0.002657 -0.007482
  0C   2s         0.034990 -0.129818  0.022971  0.020379 -0.017051 -0.042103
  0C   3s         0.302877 -1.168968  0.255030 -0.282229  0.150391  0.283515
  0C   4s       -20.413176 35.105927 -7.621307 -4.428803 -6.343247  9.702006
  0C   1pz        0.034996 -0.031453  0.024393 -0.134692  0.133127 -0.026686
  0C   1px        0.137815  0.001312  0.150942 -0.113994 -0.148673 -0.014220
  0C   1py       -0.009542 -0.123146 -0.016977  0.014284  0.015504  0.038243
  0C   2pz        0.380039 -0.726580 -0.700875 -0.656212  0.304329  0.593247
  0C   2px        0.465597 -0.677810  0.766612  0.279859 -0.158515  0.693402
  0C   2py        0.720414 -1.790499  0.309263  0.001353  0.274524 -0.628151
  0C   3pz       -0.414904  2.763923 -0.493894  5.310253-11.384162  2.115131
  0C   3px       -2.957578  0.185538 -6.746705  6.147002 10.258795  0.214234
  0C   3py       -3.823831  9.055784 -1.669781 -1.073546 -4.479217 -1.068477
  0C   1dz2      -0.004622  0.017288  0.003613  0.013089 -0.005762  0.004134
  0C   1dxz       0.001100  0.006274  0.000896 -0.000951 -0.016354 -0.011041
  0C   1dyz      -0.004148 -0.003255  0.011938  0.015755  0.000262 -0.013397
  0C   1dx2y2    -0.008064 -0.001628  0.005985 -0.000686  0.016128 -0.007951
  0C   1dxy      -0.001102 -0.011328 -0.013273  0.009764  0.008387  0.006380
  0C   2dz2       0.116849 -0.324297 -0.089698 -0.000609 -0.041431  0.072097
  0C   2dxz       0.025514 -0.004339 -0.096516 -0.195315 -0.095385  0.003128
  0C   2dyz       0.066283 -0.054354 -0.221827 -0.167583  0.217303  0.226229
  0C   2dx2y2     0.136448 -0.340281  0.220208  0.021406  0.008992 -0.051043
  0C   2dxy      -0.048560  0.184026  0.168469  0.009711 -0.176085  0.406375
  1C   1s         0.007436  0.010283  0.001945 -0.011004 -0.014542 -0.002511
  1C   2s         0.027314  0.018140  0.029015 -0.059011 -0.037824 -0.064072
  1C   3s        -0.264361 -0.784869 -0.538122 -0.238998  0.332212 -0.211658
  1C   4s       -11.806129  6.186188 -7.845060  4.428616  9.696236  2.580787
  1C   1pz        0.064655  0.060833 -0.071474  0.002299  0.004130  0.041813
  1C   1px        0.009954  0.074157 -0.062839  0.117197 -0.017553  0.101402
  1C   1py       -0.055982  0.038673 -0.064044  0.019031 -0.031279  0.113428
  1C   2pz       -0.087849 -0.630897 -0.385147 -0.497405 -0.011093  0.282235
  1C   2px       -0.365750 -0.768533 -0.166646 -0.435195  0.300068  0.212476
  1C   2py        0.001859  0.408216  0.096934 -0.199748 -0.068200  0.295748
  1C   3pz       -1.780790  1.224761 -0.354329 -0.586210 -0.435362  0.256837
  1C   3px       -2.170292 -1.125577 -1.997093 -1.968584 -1.037333 -3.338753
  1C   3py        7.556390 -0.543953  0.093590  4.027199 -0.581797 -3.751566
  1C   1dz2      -0.012973 -0.011787  0.006708 -0.004811 -0.004731 -0.004391
  1C   1dxz       0.005798 -0.009428 -0.018260 -0.000306 -0.004133 -0.001751
  1C   1dyz       0.003776  0.012905  0.010493  0.011247 -0.003779 -0.002440
  1C   1dx2y2    -0.002567 -0.012436  0.018629 -0.001171  0.017906 -0.010902
  1C   1dxy      -0.014828  0.012527 -0.003689  0.017565 -0.005489  0.010498
  1C   2dz2      -0.042947 -0.009031 -0.034483 -0.137039  0.013200  0.040039
  1C   2dxz      -0.135173 -0.102865 -0.066478 -0.072899  0.024169  0.088463
  1C   2dyz      -0.004088 -0.027050  0.012762 -0.015765 -0.083543 -0.001230
  1C   2dx2y2    -0.151964 -0.128427  0.025892 -0.164024 -0.035075  0.169783
  1C   2dxy      -0.001891  0.220550 -0.091806  0.125693 -0.089263  0.060155
  2C   1s         0.002118 -0.004264 -0.010238 -0.002275  0.003617 -0.000936
  2C   2s        -0.018182  0.003552  0.024169  0.015833  0.034582  0.013266
  2C   3s        -0.162818  0.011371  0.573865 -0.030730 -0.250309  0.255797
  2C   4s        -0.076789-14.441161-10.545368 -5.885922-19.082326-12.617545
  2C   1pz       -0.061547  0.025044 -0.000330  0.012964 -0.048580 -0.108819
  2C   1px        0.117184  0.058225 -0.048279 -0.046206  0.076963  0.044410
  2C   1py       -0.003386  0.019322 -0.224812  0.003514 -0.013808 -0.027698
  2C   2pz        0.143473 -0.195526 -0.133542 -0.168182 -0.002311 -0.002553
  2C   2px        0.163781 -0.678285 -0.625921 -0.031573 -1.120551 -0.716429
  2C   2py       -0.050408 -0.783815 -0.171026 -0.213204 -0.012806 -0.257504
  2C   3pz        0.361639 -2.476982  1.434265 -0.234305  0.490719  7.556842
  2C   3px       -2.720100  2.820155  0.140397  2.449017  0.679224  1.899339
  2C   3py       -1.329592  0.077074  9.065315  3.681916  2.922729  4.254136
  2C   1dz2       0.015146  0.000892  0.005664  0.011222  0.000092 -0.003872
  2C   1dxz      -0.010928 -0.003671  0.014232  0.014761  0.004616 -0.019465
  2C   1dyz       0.009269 -0.001183 -0.008202 -0.000868  0.010987  0.001298
  2C   1dx2y2     0.003097 -0.013861  0.003627 -0.003728  0.023349  0.014811
  2C   1dxy      -0.001075  0.010433 -0.026826  0.010428 -0.008674  0.010247
  2C   2dz2       0.133244 -0.085428 -0.154216 -0.116928 -0.070169 -0.049842
  2C   2dxz       0.066608 -0.054381 -0.218849  0.050329 -0.146716 -0.070310
  2C   2dyz       0.009352  0.265416  0.019604  0.046853  0.220643  0.125700
  2C   2dx2y2    -0.040372 -0.059924  0.011667  0.079259  0.084508 -0.007029
  2C   2dxy      -0.158821  0.195692  0.183488  0.140896 -0.085072 -0.023340
  3C   1s        -0.002795  0.004263 -0.010597 -0.003952  0.001804  0.023751
  3C   2s         0.033141 -0.032720 -0.089340 -0.059599  0.006474  0.140896
  3C   3s         0.733024  0.010495 -0.594555 -0.201313 -0.285057 -0.156586
  3C   4s         4.749372  9.486437 14.422493 13.697555  0.147130 -9.835620
  3C   1pz       -0.050319  0.008709 -0.039047 -0.004849 -0.024465  0.103113
  3C   1px        0.048508  0.011187  0.043287 -0.039689  0.006913  0.031786
  3C   1py       -0.005889 -0.016046  0.127496  0.067883  0.028576 -0.126824
  3C   2pz       -0.532777 -0.311745  0.051074 -0.367513  0.685838  0.382472
  3C   2px       -0.138234 -0.515476 -0.482650 -0.034796 -0.462233 -0.268090
  3C   2py        0.084005  1.056641  0.562216  0.885983 -0.492970 -0.592139
  3C   3pz       -0.196785 -1.232870 -0.564787  3.496201  1.424385 -8.109255
  3C   3px        1.133325  6.292615 -5.391794 -0.400075  6.675630 -3.328285
  3C   3py       -1.672389 -1.151169 -3.567744 -7.864160 -0.909937  3.522138
  3C   1dz2       0.008360 -0.013040  0.005874  0.005655  0.004622  0.000575
  3C   1dxz       0.035908  0.013690 -0.008368 -0.000211  0.002951  0.003770
  3C   1dyz      -0.004057 -0.016638 -0.005193  0.000832 -0.007516  0.004012
  3C   1dx2y2     0.005236 -0.001446 -0.008670  0.002549 -0.007792 -0.001659
  3C   1dxy       0.003485 -0.004384  0.007003 -0.008058  0.014063 -0.013682
  3C   2dz2      -0.014937  0.142030 -0.035364 -0.050956 -0.125338 -0.010853
  3C   2dxz       0.069580  0.194985  0.142328  0.059021  0.138486  0.137031
  3C   2dyz       0.098831 -0.218581 -0.210957 -0.068604 -0.118828  0.108733
  3C   2dx2y2    -0.102830  0.272785  0.119628  0.275184 -0.244442 -0.178348
  3C   2dxy      -0.139020 -0.136317 -0.066507 -0.234446  0.133512  0.164843
  4C   1s        -0.002898 -0.001986  0.000141  0.001897  0.006457 -0.001608
  4C   2s        -0.037702 -0.009815 -0.068842 -0.016071  0.039573 -0.036144
  4C   3s         0.059067  0.089909 -0.513599 -0.215708 -0.053070  0.171990
  4C   4s         6.313709  0.687499 22.797740  7.656608 -3.829416 13.174368
  4C   1pz       -0.019157 -0.018071 -0.168522  0.023422  0.057848  0.058509
  4C   1px        0.059488 -0.054830 -0.040893  0.029563 -0.178887 -0.063369
  4C   1py        0.035385  0.081288 -0.052811  0.041255 -0.084111 -0.066041
  4C   2pz       -0.199791 -0.410566 -0.895596 -0.371337 -0.028745 -0.714196
  4C   2px        0.166956 -0.501669  0.818166  0.433482 -0.290351  0.170068
  4C   2py        0.074410 -0.807104 -0.353154 -0.085189  0.088299 -0.552114
  4C   3pz        0.104372  4.463267  5.851038 -0.010332  0.977755  0.146165
  4C   3px       -2.813057  0.749733  2.878660 -1.955413  6.899071  3.143441
  4C   3py        0.539326 -0.177202  2.079943  2.698466  8.726190  6.908322
  4C   1dz2      -0.009349  0.005354 -0.013592 -0.009247 -0.011352  0.000188
  4C   1dxz      -0.009939  0.025266 -0.001829  0.006895  0.007145  0.009509
  4C   1dyz      -0.011571 -0.022386  0.013833  0.000968 -0.004670 -0.000242
  4C   1dx2y2     0.004469  0.000468 -0.006706 -0.008988 -0.018952  0.000599
  4C   1dxy       0.002413 -0.007363  0.011621 -0.006050 -0.003883 -0.008943
  4C   2dz2       0.059841 -0.004748 -0.010266  0.165787  0.061260  0.026475
  4C   2dxz       0.054920 -0.075127  0.154296  0.049171  0.030615  0.052883
  4C   2dyz      -0.041793 -0.251679 -0.111183 -0.055612 -0.004436 -0.247428
  4C   2dx2y2     0.018831  0.130036 -0.212759 -0.106471  0.053077  0.028156
  4C   2dxy      -0.022211 -0.143150 -0.120494 -0.067399 -0.040237 -0.123772
  5C   1s         0.000843 -0.005492 -0.002168  0.004458 -0.002781  0.000258
  5C   2s         0.001265  0.023290 -0.024092  0.015566 -0.022166  0.053560
  5C   3s         0.065933  0.098853  0.040749 -0.323977 -0.102805  0.527623
  5C   4s        14.256049-13.467800 -0.026975  6.731703  4.790442-13.900041
  5C   1pz       -0.034955  0.064979  0.005753  0.024651 -0.059255  0.048123
  5C   1px       -0.020658  0.118468 -0.035786 -0.051299 -0.045648  0.049652
  5C   1py       -0.039890 -0.006283 -0.126805  0.221825  0.013587  0.106813
  5C   2pz       -0.079706 -0.109540  0.143787 -0.020216 -0.030231  0.227039
  5C   2px       -0.142790  0.222468 -0.012163 -0.257994 -0.271837  0.929485
  5C   2py        0.025241 -0.427734 -0.003034 -0.298172  0.098356 -0.394501
  5C   3pz        3.832551 -2.079896 -0.337381 -1.085026  4.609360 -2.273295
  5C   3px        5.690203 -3.605553  2.096724  0.578766 -1.205311 -3.315229
  5C   3py        0.085616  1.754762  1.299330 -7.122633 -4.116422 -2.756453
  5C   1dz2      -0.004047  0.019267 -0.001543  0.003104  0.008961  0.012170
  5C   1dxz      -0.004328 -0.023468  0.001973  0.001765  0.017036 -0.006064
  5C   1dyz       0.004971  0.006375  0.012057 -0.003790 -0.002790 -0.006684
  5C   1dx2y2     0.007662  0.007960 -0.008816  0.003517 -0.016814  0.013024
  5C   1dxy       0.010916  0.003751  0.017347 -0.021981 -0.008393 -0.022991
  5C   2dz2      -0.060307  0.046479  0.103848  0.021540 -0.098858 -0.194480
  5C   2dxz      -0.143206  0.175850  0.104099  0.069595 -0.195402  0.049464
  5C   2dyz      -0.022912 -0.074608 -0.007278 -0.098181  0.132540 -0.017411
  5C   2dx2y2    -0.030398  0.062192 -0.119596  0.022805  0.008226  0.042702
  5C   2dxy       0.015555 -0.097690  0.116396 -0.099002  0.005137 -0.156061
  6H   1s        -0.005973  0.016110 -0.035397 -0.010735 -0.020746  0.045797
  6H   2s         1.900185 -4.569318  0.788500  0.341914  0.451229 -1.568134
  6H   3s        -3.073511  5.378667 -1.688777 -1.215902 -0.697716  0.990923
  6H   1pz        0.000278 -0.007790 -0.002030 -0.007595  0.001458  0.003798
  6H   1px        0.001496  0.005702  0.000917 -0.002964 -0.004754 -0.005196
  6H   1py        0.000928 -0.001222 -0.000626  0.009037  0.000591 -0.006748
  6H   2pz        0.106043 -0.060697 -0.001698 -0.077868  0.120762  0.050291
  6H   2px        0.202996 -0.298083  0.171549 -0.050753 -0.140563 -0.130982
  6H   2py        0.388781 -1.025142  0.204817  0.144961  0.153790 -0.413392
  7H   1s        -0.035331 -0.025406 -0.082998  0.019842  0.002486  0.083629
  7H   2s         0.033455 -1.162970 -0.422900 -0.370363 -0.358366  0.492752
  7H   3s        -7.932248  0.688538  0.411200 -0.028231  0.910125  1.397982
  7H   1pz        0.000246  0.009406 -0.004325  0.004994  0.000201  0.008411
  7H   1px       -0.008750  0.003560  0.001218  0.001755  0.001255  0.002246
  7H   1py        0.007692  0.002258 -0.012225  0.005980  0.003870  0.003573
  7H   2pz        0.025495 -0.134505 -0.107451 -0.122384 -0.093056  0.076711
  7H   2px       -0.022650  0.012134  0.087274  0.058908  0.080671 -0.010500
  7H   2py       -0.038497  0.219954  0.038788  0.056750  0.044780  0.018352
  8H   1s         0.023278  0.019914 -0.040270 -0.012962 -0.093763  0.016819
  8H   2s         0.379212  1.252202 -0.482142  0.161467  1.213682  0.893080
  8H   3s         5.861276 -1.780626 -5.089687 -1.435273 -2.675579  0.737754
  8H   1pz       -0.001183  0.007002 -0.010421 -0.003746 -0.002523  0.006992
  8H   1px        0.003086  0.000977 -0.008878  0.002784 -0.000224  0.002746
  8H   1py       -0.008955  0.002120  0.009789 -0.002129 -0.014936 -0.010073
  8H   2pz        0.093867  0.176355 -0.207292 -0.018637  0.162281  0.103695
  8H   2px        0.101022 -0.086284 -0.095457 -0.093680 -0.102927  0.085067
  8H   2py       -0.091009 -0.176544  0.121959 -0.057907 -0.339597 -0.149482
  9H   1s        -0.024492 -0.060627  0.049244  0.005220  0.030897 -0.026913
  9H   2s        -0.716742  1.134592  1.220792  0.044226  2.109027  0.785607
  9H   3s        -0.559135 -0.110683  2.822313 -0.572939  0.046506 -4.018608
  9H   1pz        0.005036 -0.006315 -0.001902  0.009265 -0.008015 -0.003595
  9H   1px       -0.009610 -0.006506 -0.009136 -0.004939 -0.007198  0.006037
  9H   1py       -0.002077  0.000477 -0.005660  0.011103  0.007300  0.003850
  9H   2pz        0.008367 -0.116825 -0.047990  0.157372 -0.251474 -0.213934
  9H   2px        0.159489 -0.253494 -0.127008 -0.027523 -0.363811 -0.130314
  9H   2py        0.082099  0.009562 -0.031675 -0.002957  0.172463  0.123966
 10H   1s        -0.008087  0.033457 -0.065694 -0.024643 -0.032831  0.037578
 10H   2s        -0.536279 -1.061921 -1.439771 -1.092033 -0.114558 -1.443843
 10H   3s        -3.406170  5.198671  4.877579 -0.126006 -1.560524 -0.306124
 10H   1pz       -0.003228  0.007323  0.003749 -0.004588  0.000607 -0.013123
 10H   1px        0.002211 -0.016361  0.001975 -0.001058 -0.001251 -0.002940
 10H   1py        0.005452  0.008227 -0.002464  0.004246  0.006102  0.000276
 10H   2pz       -0.062482 -0.351509 -0.163278 -0.148863  0.033947 -0.378418
 10H   2px       -0.044611  0.078644 -0.051505 -0.024300 -0.007266 -0.032941
 10H   2py        0.029858  0.126264 -0.011307  0.060550  0.073646  0.018499
 11H   1s         0.023650  0.045330 -0.001715  0.058124  0.042105  0.041402
 11H   2s        -0.047764 -1.059701 -1.514383 -0.370695  0.656842 -1.313580
 11H   3s         3.083076 -1.406842 -0.108127  2.109678  0.812147  3.371160
 11H   1pz        0.000271  0.014890 -0.012391 -0.000076  0.003364  0.006714
 11H   1px        0.004717  0.007019  0.007033 -0.004754 -0.011473  0.001423
 11H   1py       -0.002663 -0.006169 -0.012049 -0.008643 -0.004920 -0.001828
 11H   2pz       -0.017350 -0.015215 -0.022570  0.031327 -0.012917 -0.076312
 11H   2px       -0.036550  0.288823  0.141165  0.076800 -0.141314  0.212218
 11H   2py       -0.101008 -0.116173 -0.200240 -0.131621  0.008684 -0.271455
 12H   1s        -0.007201 -0.001753 -0.015842 -0.008836  0.031079  0.029280
 12H   2s         0.047142 -0.767389 -0.177516 -0.172813  0.507757  1.020789
 12H   3s         6.041738 -3.308700 -1.067751  0.121346  3.057818 -0.945579
 12H   1pz        0.000270 -0.005804 -0.002180  0.000619  0.006093  0.001558
 12H   1px        0.005115  0.014503  0.002056 -0.002638 -0.002902  0.000328
 12H   1py       -0.003458 -0.004672 -0.007699  0.002540 -0.003987  0.004760
 12H   2pz        0.014685 -0.264650 -0.002121  0.026483  0.090373  0.119138
 12H   2px        0.005838 -0.017509 -0.009692  0.036842 -0.065504  0.023414
 12H   2py       -0.045734  0.073329 -0.061953  0.055014  0.015192  0.079984
 13H   1s         0.048948  0.047371 -0.028252 -0.025965 -0.089559  0.003987
 13H   2s        -0.377158  0.522352  0.218552 -0.149773 -0.876545  0.979034
 13H   3s        -0.552076 -0.106770  0.720369  0.415497 -2.420261 -2.096151
 13H   1pz        0.003143  0.004735 -0.004989 -0.003638  0.003328  0.002411
 13H   1px        0.002269  0.001265  0.001650 -0.001517 -0.001980  0.007186
 13H   1py       -0.006663  0.001173 -0.005447  0.005303  0.006454  0.009704
 13H   2pz        0.040361  0.043754 -0.052858  0.092138  0.069809 -0.056721
 13H   2px       -0.052645 -0.018849  0.041860  0.046667 -0.027198  0.175570
 13H   2py       -0.052628  0.142624  0.037354  0.114176 -0.088843  0.177817
 14H   1s        -0.046073 -0.052325  0.020853  0.033439  0.060590 -0.011429
 14H   2s        -0.867542  0.898092  0.744066  1.665695 -0.601842 -1.751318
 14H   3s        -1.507095 -2.599083 -2.460151  0.116895  1.319941  0.978093
 14H   1pz        0.005087 -0.004829  0.004592 -0.011215  0.004263  0.000129
 14H   1px        0.005320  0.005380  0.003511  0.001152 -0.001005 -0.002265
 14H   1py        0.010928 -0.001117  0.002217  0.001260  0.000653 -0.007749
 14H   2pz        0.087901 -0.057241 -0.081785 -0.150792  0.142244  0.274231
 14H   2px        0.016356 -0.027904 -0.022346 -0.131128  0.159821  0.071589
 14H   2py       -0.067012  0.122830  0.085494  0.114989 -0.035583 -0.205066
 15C   1s         0.010358 -0.014165  0.001000 -0.002098  0.004027  0.001244
 15C   2s         0.012377  0.040002  0.049840  0.038543 -0.012206 -0.052881
 15C   3s        -0.427631  0.988466  0.479723  0.531172 -0.308976 -0.492383
 15C   4s         4.404156-20.638701 -7.903643-19.182683 14.570220  9.214320
 15C   1pz        0.088686 -0.135383 -0.061340 -0.106783  0.008292  0.045869
 15C   1px       -0.069668 -0.021013 -0.002938  0.015470  0.039830 -0.045596
 15C   1py        0.015910 -0.002907  0.112613 -0.022736  0.075361 -0.160971
 15C   2pz        0.404803 -1.472229 -0.618244 -1.066779  0.665801  1.146354
 15C   2px        0.265380  0.141401 -0.173228  0.037927 -0.135317 -0.050179
 15C   2py        0.223238  0.046089  0.090286  0.530418 -0.599625 -0.340992
 15C   3pz       -2.721655  8.687279  2.649412  2.171017 -3.619476  0.033607
 15C   3px        1.509487 -0.792441  2.167560 -2.701986 -5.342695  3.336774
 15C   3py       -0.077347  0.328422 -3.811112 -0.992536 -2.274508  7.091126
 15C   1dz2       0.011776 -0.015533  0.012200 -0.010676  0.001566 -0.012503
 15C   1dxz       0.000625 -0.009412  0.011192  0.006057  0.025878 -0.004468
 15C   1dyz       0.005264 -0.001002  0.019258 -0.001543  0.002625 -0.016434
 15C   1dx2y2     0.000531  0.012066  0.008967  0.013626  0.007064 -0.015603
 15C   1dxy       0.021112 -0.001982 -0.018436 -0.010991 -0.003617  0.017743
 15C   2dz2      -0.219734  0.351278  0.162862  0.110270 -0.026727 -0.288502
 15C   2dxz       0.169406 -0.009853  0.079280 -0.032148 -0.070771  0.043176
 15C   2dyz      -0.044635 -0.000050 -0.011707 -0.009457  0.117245 -0.054178
 15C   2dx2y2    -0.016746 -0.165563 -0.130541 -0.225766  0.162271  0.160776
 15C   2dxy      -0.047260  0.240525  0.046526  0.180394 -0.141959 -0.151769
 16H   1s         0.026292  0.019563 -0.032489  0.013182 -0.039959 -0.008402
 16H   2s         0.737597  1.337970  0.623644  1.289937 -1.262987 -1.202194
 16H   3s         3.645226 -2.505138 -0.561230 -1.818566  0.795205  2.094125
 16H   1pz       -0.003812 -0.003069 -0.002414 -0.006402  0.003390  0.003830
 16H   1px        0.008080 -0.000808  0.004201 -0.004020 -0.005506  0.001108
 16H   1py       -0.011094 -0.003957  0.012282  0.004738  0.004916 -0.004285
 16H   2pz       -0.112216 -0.217300 -0.092554 -0.166291  0.075697  0.227443
 16H   2px        0.192250  0.107328  0.031459  0.082243 -0.185008 -0.150994
 16H   2py       -0.138147  0.125006  0.089635  0.006243  0.006884 -0.097027
                     66        67        68        69        70        71   
                   0.16041   0.16592   0.17857   0.18610   0.19053   0.19908
                   0.00000   0.00000   0.00000   0.00000   0.00000   0.00000
                  --------  --------  --------  --------  --------  --------
  0C   1s        -0.009029  0.003363 -0.004000  0.000552 -0.005531  0.003540
  0C   2s        -0.015594 -0.079274  0.014899  0.052221 -0.045191 -0.015712
  0C   3s         0.395627 -0.736853  0.573959  0.415552 -0.076512 -0.726088
  0C   4s        -0.754291 27.953423-14.495643-12.665131 -2.582295 -2.375638
  0C   1pz       -0.055744 -0.064529 -0.050272 -0.073514  0.001445 -0.043415
  0C   1px       -0.059992 -0.016558  0.059275  0.039659  0.044894 -0.044613
  0C   1py        0.054758 -0.096572  0.038727 -0.016800 -0.007986 -0.115322
  0C   2pz       -0.428773 -0.182082  0.993524 -0.132131  0.129046 -0.321463
  0C   2px       -0.947613 -0.696436  0.943435  0.590503  0.436247  0.574534
  0C   2py        0.555778 -1.135630  0.289332  0.140169 -0.022449  0.323764
  0C   3pz        8.272149  6.087380  3.823603  8.233171 -1.208632  8.352430
  0C   3px        6.311747  7.379909 -2.812772 -5.646813-16.454302  5.341982
  0C   3py       -6.254909  6.731883 -1.551008 -3.007896  5.789849 -1.416983
  0C   1dz2       0.005593 -0.004567 -0.003786  0.009891 -0.010523 -0.008693
  0C   1dxz       0.004992 -0.001126  0.002366 -0.004155 -0.002082 -0.015913
  0C   1dyz       0.017855  0.004694  0.018998 -0.001469  0.010456  0.014765
  0C   1dx2y2     0.013340  0.011689 -0.026913  0.018158 -0.007129  0.007696
  0C   1dxy       0.010010  0.001353 -0.001640 -0.015737  0.010139  0.005660
  0C   2dz2      -0.161617 -0.061632  0.219584  0.026209 -0.067824  0.032075
  0C   2dxz       0.003221 -0.048556 -0.143986  0.121062  0.162411 -0.275816
  0C   2dyz      -0.280787 -0.057013  0.116025 -0.015425  0.059811 -0.122063
  0C   2dx2y2    -0.428122  0.008923  0.430036  0.061651  0.230077  0.030074
  0C   2dxy      -0.117048 -0.237608 -0.020555  0.118554  0.125678  0.135491
  1C   1s         0.007997 -0.004055  0.000863 -0.018238  0.002611  0.012359
  1C   2s         0.090731 -0.018694 -0.007435 -0.090723 -0.012242  0.030427
  1C   3s         0.014399 -0.336214 -0.718143  1.234075 -0.459499 -0.580801
  1C   4s       -24.382640  9.029356 -0.504360  4.972063 17.741877-14.536413
  1C   1pz       -0.087508 -0.014204  0.008963 -0.033968 -0.055049  0.009404
  1C   1px       -0.163629 -0.114945  0.029510 -0.063566 -0.032303  0.069390
  1C   1py       -0.156854  0.015764  0.144475 -0.045023 -0.039209 -0.038328
  1C   2pz       -0.870256  0.049832  0.317537  1.301278 -0.256446 -0.726929
  1C   2px       -0.900355 -0.479592  0.563417  0.698001  0.715238 -1.115395
  1C   2py       -0.664232  0.445302  0.041111 -0.759073  1.303179 -0.042183
  1C   3pz        3.352175 -2.652028 -2.151597  5.940538  6.764956 -7.085168
  1C   3px        3.117110 -3.746502 -9.283704 -2.056316  9.722949-13.541541
  1C   3py        8.193810 -3.501227 -5.338600 -1.139138 -0.593247 -5.798465
  1C   1dz2       0.013505 -0.009370  0.020592  0.010358  0.000979 -0.015040
  1C   1dxz       0.006250  0.002203  0.018530  0.015143 -0.024348 -0.018741
  1C   1dyz      -0.003406  0.013477  0.006357 -0.054557  0.003534 -0.008195
  1C   1dx2y2     0.004911  0.020986 -0.006876  0.002204  0.000602 -0.033031
  1C   1dxy      -0.010529 -0.005963 -0.006651  0.007108 -0.014401  0.022452
  1C   2dz2      -0.327165  0.111771  0.005135  0.065406 -0.025352 -0.013069
  1C   2dxz      -0.139378 -0.059778 -0.016166  0.299508 -0.101406 -0.035481
  1C   2dyz       0.213739 -0.149307  0.154321  0.001082 -0.248174  0.024263
  1C   2dx2y2    -0.215587 -0.050425  0.109240  0.335248  0.183748 -0.330773
  1C   2dxy       0.177793  0.173430 -0.174807 -0.061905 -0.066909  0.217947
  2C   1s         0.003688 -0.002221  0.000025  0.002042 -0.000018  0.000875
  2C   2s         0.030725 -0.124948  0.038014  0.040768  0.012921 -0.043054
  2C   3s        -0.179597 -0.680678 -0.099427  0.168009 -0.083223 -0.075229
  2C   4s       -15.751558 36.765989-11.060318 -4.114289-19.569944 15.946959
  2C   1pz       -0.035351 -0.080566  0.068182  0.046197 -0.038246 -0.027862
  2C   1px        0.049606  0.176603 -0.145115 -0.165548  0.161202  0.057589
  2C   1py       -0.037340  0.016073  0.019897  0.038291  0.044410 -0.050106
  2C   2pz        0.001009  0.003788 -0.482592 -0.425661 -0.632738 -0.365840
  2C   2px       -0.574842  1.612311 -0.492109  0.256173 -0.403679  1.739922
  2C   2py       -0.278100  1.277616 -0.077071 -0.238953 -0.451966  0.032358
  2C   3pz        0.205740 -0.299199 -3.122895 -6.710116 -5.021587  2.008032
  2C   3px        3.380454 -9.683321  5.118702  1.281311  6.341600 -3.715526
  2C   3py       -0.698657 -3.984322 -4.127880 -2.873940  3.066458 -8.259872
  2C   1dz2       0.002402 -0.008121  0.035662 -0.019416 -0.006320  0.004829
  2C   1dxz      -0.003365 -0.001312  0.031932  0.028994 -0.005142 -0.008706
  2C   1dyz       0.004441  0.025515 -0.007755  0.012720  0.036151  0.013243
  2C   1dx2y2    -0.003064  0.028007  0.007530 -0.005850  0.029441 -0.011263
  2C   1dxy      -0.000448 -0.018825  0.006390 -0.020852  0.000580  0.039215
  2C   2dz2      -0.210595  0.231437 -0.224799  0.170080 -0.101608  0.005595
  2C   2dxz      -0.043276 -0.049653  0.048688 -0.017351  0.004278  0.339373
  2C   2dyz       0.161417 -0.472188  0.101095 -0.042697  0.146518 -0.272316
  2C   2dx2y2     0.107041 -0.179893 -0.108902 -0.207504 -0.083016 -0.162626
  2C   2dxy      -0.003308 -0.246340  0.078395  0.157923  0.188283 -0.043898
  3C   1s        -0.001075  0.014664 -0.001051  0.020763 -0.010125 -0.032610
  3C   2s        -0.005450  0.116997 -0.023648  0.061792  0.003018 -0.073157
  3C   3s         0.066817  0.733435 -0.216491 -1.110871  0.087188  1.278669
  3C   4s        15.676723-18.071245  0.803585-10.736645 -1.607787 23.372750
  3C   1pz        0.001334 -0.099324  0.135368  0.048604 -0.047900 -0.004733
  3C   1px       -0.001812  0.193603 -0.150005 -0.135993  0.124227  0.031266
  3C   1py        0.067477  0.067870 -0.026560  0.108510 -0.062928 -0.184444
  3C   2pz       -0.043270 -1.064865  0.290052  0.190406  0.194133 -1.391427
  3C   2px       -0.754218  0.744272  0.204225  1.327989 -0.201978  0.562796
  3C   2py        0.817952  0.477648 -0.091585 -0.156023 -0.622142  0.391410
  3C   3pz       -9.537856  1.267356-10.467416 -2.821496  3.252397 -9.891524
  3C   3px        2.962135 -5.567811  5.805082 12.904624  7.853069 -6.474110
  3C   3py       -3.201908  5.192265 14.494723  2.331433 -9.429985 12.544798
  3C   1dz2      -0.001411 -0.011527 -0.013753 -0.002360  0.009541 -0.006382
  3C   1dxz       0.010510  0.000776 -0.013879 -0.040999  0.005376  0.028127
  3C   1dyz       0.009883 -0.020214  0.014285 -0.013159  0.020257  0.024291
  3C   1dx2y2     0.000349 -0.025673  0.004101  0.023087 -0.004442 -0.002684
  3C   1dxy       0.013478  0.018576 -0.008253  0.021167  0.019884  0.001800
  3C   2dz2      -0.141446  0.327500 -0.168587  0.186372 -0.245170  0.086765
  3C   2dxz       0.166312  0.013838  0.030862 -0.510685  0.028495  0.047400
  3C   2dyz      -0.099310  0.284407  0.136731  0.294605  0.066009 -0.067990
  3C   2dx2y2     0.280132 -0.004297  0.121338 -0.032424  0.129956  0.364166
  3C   2dxy      -0.197287 -0.217872 -0.154623  0.251019  0.206419 -0.448455
  4C   1s         0.002542 -0.013300  0.006849  0.000031 -0.005510  0.005209
  4C   2s         0.001701  0.052530 -0.020829 -0.021947 -0.054030  0.040136
  4C   3s         0.149929  0.789382 -0.995542  0.471597  0.222236  0.642269
  4C   4s         1.026971-32.036505 10.113908 17.120780 28.007932 -2.188827
  4C   1pz       -0.000853  0.058769 -0.099143  0.043359  0.080244  0.108779
  4C   1px       -0.037180 -0.031380  0.062751  0.019367 -0.041167 -0.062197
  4C   1py       -0.029059  0.047904  0.000047  0.027768  0.061686  0.064605
  4C   2pz       -0.099210  0.973045 -0.528115 -0.571417 -1.322535 -0.285126
  4C   2px       -0.262782 -0.436801  0.110703  0.347690  0.056217  0.638743
  4C   2py       -0.341331  1.343262  0.016253 -0.644857 -0.659120 -0.012146
  4C   3pz       -1.745730 -8.562959  0.791621  4.430654  6.343121 -1.977170
  4C   3px        0.094868  1.094653 -7.046236 -9.279998 -8.297965 -4.931728
  4C   3py        2.036582 -6.545163  0.338480 -2.379319 -0.472708 -1.500331
  4C   1dz2      -0.006331 -0.017043 -0.030795  0.004499 -0.011757  0.002816
  4C   1dxz       0.001209 -0.000657 -0.024271 -0.000410 -0.002320 -0.009136
  4C   1dyz       0.005240 -0.018776 -0.003919 -0.001953 -0.017110  0.018424
  4C   1dx2y2    -0.000328 -0.004832 -0.024625  0.008088 -0.010108 -0.012775
  4C   1dxy      -0.002281  0.002110 -0.005357  0.015051 -0.018740  0.003742
  4C   2dz2       0.118144 -0.008727 -0.000659 -0.012680  0.025633  0.136145
  4C   2dxz      -0.061921 -0.150014  0.089379  0.135914  0.127981  0.179078
  4C   2dyz      -0.160816  0.355525  0.108903 -0.226430 -0.250238 -0.176065
  4C   2dx2y2    -0.038688  0.000541  0.060992 -0.139009  0.086827 -0.191458
  4C   2dxy       0.262791  0.246047 -0.202916 -0.187006 -0.228768  0.091734
  5C   1s        -0.003686 -0.008432  0.000571 -0.002720  0.005102  0.011433
  5C   2s        -0.122582 -0.015382  0.040173  0.002088  0.038622  0.033115
  5C   3s        -0.678648 -0.029307 -0.107056  0.437241 -0.318924 -0.345744
  5C   4s        36.537326 -9.568862-16.580926  4.161981-24.786071 -3.552795
  5C   1pz       -0.050054  0.014188  0.003594  0.014755 -0.019591  0.048128
  5C   1px       -0.100692  0.020359 -0.002610 -0.004120 -0.118015  0.018804
  5C   1py       -0.097268 -0.069152  0.000690  0.009406 -0.090964  0.041962
  5C   2pz       -0.740823 -0.025658  0.332754  0.427329  0.639168  0.476184
  5C   2px       -2.157265  0.208904  1.366535  0.022432  0.962766 -0.243484
  5C   2py       -0.445863  0.017613  0.181792 -0.130083  0.657558 -0.643680
  5C   3pz        1.191534 -0.292966 -3.355440 -0.979251 -3.287683  2.951205
  5C   3px        7.875613 -2.028082 -1.993516  1.955154 -9.113493  0.563734
  5C   3py        2.239319 -5.807348 -5.125174  0.172631 10.562383 -9.972752
  5C   1dz2      -0.018110  0.016361 -0.003951  0.012730  0.005221  0.020139
  5C   1dxz       0.004495 -0.005742 -0.004644  0.019863  0.022058  0.030973
  5C   1dyz       0.006708 -0.002772 -0.032800  0.006044  0.016542  0.002427
  5C   1dx2y2    -0.012942 -0.022353  0.013823 -0.016086 -0.004654 -0.002305
  5C   1dxy       0.022140  0.011625 -0.003254 -0.012000  0.003280  0.002737
  5C   2dz2       0.494350 -0.195803 -0.264652  0.006148 -0.301338 -0.001430
  5C   2dxz      -0.173065 -0.026332  0.175664 -0.036491  0.145201 -0.037274
  5C   2dyz      -0.186111  0.060886  0.311295 -0.099474  0.062576 -0.038006
  5C   2dx2y2    -0.045526  0.120416 -0.048684 -0.000696 -0.050909 -0.033166
  5C   2dxy       0.079013  0.075996 -0.122736 -0.001338  0.239991 -0.137923
  6H   1s        -0.005910  0.004388  0.065601 -0.107153  0.064007  0.000563
  6H   2s        -0.914583 -1.716775  2.292461  0.223603  0.210882  1.336364
  6H   3s         0.555958  3.656939 -1.100982 -2.429427  0.472448  0.933490
  6H   1pz       -0.007976  0.001014 -0.009410  0.002909 -0.000542 -0.007152
  6H   1px       -0.001875 -0.001860  0.006527  0.001845  0.003080  0.003984
  6H   1py       -0.002775 -0.000378 -0.006527  0.005718 -0.005135  0.010522
  6H   2pz       -0.217760 -0.118717 -0.190419  0.107450 -0.022641 -0.048284
  6H   2px       -0.116157 -0.158031  0.160754  0.069001 -0.028689  0.090590
  6H   2py       -0.145594 -0.384765  0.318811  0.236992 -0.082353  0.500879
  7H   1s        -0.052941 -0.121191 -0.044689  0.148444  0.027936  0.069991
  7H   2s        -0.019511 -1.253056  1.456405  2.577305 -2.071357 -0.727505
  7H   3s        -3.114957 -0.679764  1.156640  2.153697  3.320662 -0.218700
  7H   1pz       -0.005631 -0.005644  0.007971 -0.008415  0.001240  0.003524
  7H   1px        0.000009 -0.002201 -0.008217 -0.000653  0.003865  0.018446
  7H   1py       -0.005268 -0.000491 -0.006768  0.004468 -0.001857 -0.003150
  7H   2pz       -0.142899 -0.037823  0.199356  0.251129 -0.376470 -0.057480
  7H   2px       -0.146979 -0.076456 -0.131574  0.052068 -0.104527  0.070200
  7H   2py        0.001882  0.028856 -0.558426 -0.246524  0.416805  0.388759
  8H   1s        -0.018442 -0.117853 -0.018474 -0.096637 -0.132821  0.023432
  8H   2s         1.076205 -3.469824  0.308132 -1.321818 -0.345126 -2.365152
  8H   3s        -1.045969  2.473758 -1.193254 -1.983024 -4.544688  5.627086
  8H   1pz        0.001746 -0.009322 -0.008515 -0.000962  0.003100 -0.002688
  8H   1px       -0.002197  0.003753 -0.009422 -0.010021  0.006933  0.000731
  8H   1py       -0.003440  0.001013 -0.005175  0.005094 -0.011933  0.003453
  8H   2pz        0.105223 -0.383138 -0.175402  0.027101  0.087826 -0.261964
  8H   2px       -0.071578  0.271493 -0.040405 -0.103540  0.110454  0.393025
  8H   2py       -0.221577  0.229469 -0.142728  0.375799 -0.157508  0.402250
  9H   1s        -0.016671  0.091205  0.098650  0.074333 -0.025690 -0.063447
  9H   2s         0.677943 -1.303215  1.470846  0.435508  1.023046 -3.386181
  9H   3s         0.345433  5.343137 -1.884216  0.031139 -0.919938  1.401284
  9H   1pz       -0.000792 -0.009628  0.009851 -0.002949 -0.012226  0.004717
  9H   1px       -0.007887  0.018748 -0.004875  0.008765 -0.000065  0.001828
  9H   1py        0.000786  0.006146  0.004311 -0.004932  0.012659  0.001532
  9H   2pz       -0.020678  0.001417  0.164330 -0.073158 -0.221318  0.395134
  9H   2px       -0.164887  0.340228 -0.296976  0.105162 -0.160439  0.606430
  9H   2py       -0.028629  0.014916  0.186367  0.062107  0.244600  0.119657
 10H   1s        -0.023725 -0.054559 -0.101594  0.031752  0.010928  0.007833
 10H   2s        -0.767015  1.019420 -0.215380 -1.288113 -2.974690 -1.677570
 10H   3s        -0.054492 -4.352426  0.184988  2.101731  2.898993 -2.013755
 10H   1pz       -0.002326  0.005745  0.005194 -0.009723 -0.014742 -0.006472
 10H   1px       -0.004679 -0.001287  0.015219  0.006042 -0.005156 -0.001158
 10H   1py        0.003212  0.010044  0.006602  0.001191  0.014418  0.002816
 10H   2pz       -0.155779  0.194469  0.278550 -0.321830 -0.744218 -0.489525
 10H   2px        0.056518  0.012779  0.111295  0.032029  0.099618  0.100633
 10H   2py       -0.002999  0.119750  0.335260 -0.086701  0.153465 -0.276453
 11H   1s         0.009075  0.017236  0.080196 -0.056873  0.102216 -0.035956
 11H   2s         0.484673  2.337688  0.104185 -2.226916 -1.699233 -1.360727
 11H   3s        -1.217138 -1.858682  2.336400  1.728418  3.955248 -0.760541
 11H   1pz       -0.004492  0.001446 -0.007154  0.004085  0.008877  0.000004
 11H   1px        0.002017 -0.010217 -0.009149  0.005893  0.003905  0.005508
 11H   1py       -0.004957 -0.000730 -0.003710 -0.001957 -0.012169 -0.009678
 11H   2pz       -0.090576  0.018881  0.000378 -0.004106 -0.020380 -0.287064
 11H   2px        0.034668 -0.280430 -0.204441  0.369796  0.239261  0.184814
 11H   2py        0.141632  0.308840 -0.192733 -0.284728 -0.401637 -0.424317
 12H   1s        -0.024073  0.019457 -0.015013  0.050582  0.015386  0.120860
 12H   2s        -3.195899  0.369193  2.162054  0.686832  2.391070  1.238509
 12H   3s         3.110343  0.805892 -3.102675  1.108910 -2.487602  1.928013
 12H   1pz       -0.009249 -0.005564  0.005525  0.000201  0.012137  0.003987
 12H   1px       -0.004582  0.001891  0.000665 -0.007081 -0.009528 -0.004791
 12H   1py       -0.003571 -0.000849  0.015672 -0.003406 -0.009381  0.000996
 12H   2pz       -0.528202 -0.020522  0.483774  0.152720  0.576687  0.159294
 12H   2px       -0.231893  0.026619  0.196437  0.014584  0.080730 -0.093360
 12H   2py        0.034414  0.088377  0.335206 -0.111274 -0.178865 -0.051500
 13H   1s         0.016504 -0.038849  0.065661 -0.101413 -0.108684 -0.082610
 13H   2s        -2.872377 -0.269701  2.696075 -0.778042  1.218070 -0.662138
 13H   3s         3.403655 -0.915300 -0.496467 -0.528999 -4.134554 -2.868807
 13H   1pz       -0.002981  0.007893 -0.004310  0.004890 -0.011113  0.000207
 13H   1px       -0.013319  0.009172  0.007778  0.001054  0.011397  0.000130
 13H   1py       -0.007168 -0.011957 -0.008044  0.001303  0.004984  0.001100
 13H   2pz        0.134044  0.154390 -0.143165  0.044330 -0.131241  0.058407
 13H   2px       -0.596977  0.040362  0.519019 -0.088461  0.413647 -0.104354
 13H   2py       -0.165984 -0.017202 -0.087723  0.034374  0.114840 -0.065583
 14H   1s         0.050233  0.050830  0.082788  0.036721  0.152376  0.023308
 14H   2s         0.578763  0.624267 -1.047485  1.155551 -0.708810  1.159853
 14H   3s        -0.025040 -4.277999  3.954028  1.756498  1.364365 -2.452094
 14H   1pz        0.000104 -0.001695 -0.000554  0.000597  0.000848  0.005012
 14H   1px        0.003820  0.001438  0.004097 -0.009509  0.009806 -0.003394
 14H   1py        0.004793 -0.006920 -0.004505 -0.001731 -0.007413  0.002983
 14H   2pz        0.096063 -0.058206  0.101430 -0.195568  0.350661  0.050064
 14H   2px        0.034904  0.010319  0.331120 -0.314938  0.130510 -0.269326
 14H   2py       -0.031513  0.029991 -0.099333  0.048923 -0.309497  0.109305
 15C   1s        -0.005785 -0.005391 -0.000825 -0.002582  0.004422 -0.000241
 15C   2s         0.009662  0.046291 -0.053101  0.024739 -0.043093  0.018007
 15C   3s         0.809246  0.883940  0.203360 -0.285613 -0.151867  0.299778
 15C   4s       -10.637312-13.111594 27.076606  0.501874  1.509350-14.500958
 15C   1pz       -0.110309 -0.101928 -0.085401  0.045517 -0.050790  0.052527
 15C   1px       -0.023123  0.013427  0.009383  0.028354 -0.074735 -0.062403
 15C   1py       -0.056708  0.150080 -0.036549  0.028774 -0.019164 -0.101305
 15C   2pz       -0.505661 -1.030787  0.956475 -0.282095  0.771106 -0.762760
 15C   2px        0.185738  0.322347  0.068513 -0.147165 -0.330752 -0.080913
 15C   2py        0.090036  0.843931  0.444056  0.608059 -0.505362  0.477145
 15C   3pz        5.389954  5.473496 -2.546093  3.484911 -5.030074  8.892231
 15C   3px       -0.030089  3.163290  1.322966 -1.954236 -0.333695  2.013288
 15C   3py        7.048635  0.368329  8.441604  6.392551 -1.464526  2.872973
 15C   1dz2       0.001384 -0.016817 -0.007401 -0.005028 -0.006864 -0.005951
 15C   1dxz       0.003918 -0.007681 -0.000667  0.025275  0.018101  0.014901
 15C   1dyz       0.000137 -0.021317 -0.020453 -0.007964 -0.006872 -0.025744
 15C   1dx2y2     0.014464  0.013185  0.002072 -0.029374  0.008753  0.003240
 15C   1dxy      -0.005816 -0.000798 -0.009951 -0.024994 -0.021814  0.014183
 15C   2dz2       0.105082  0.115350 -0.191771 -0.078341 -0.138771  0.099838
 15C   2dxz      -0.182968  0.179003 -0.082978  0.119584  0.085769  0.012775
 15C   2dyz       0.048214 -0.142346 -0.298844 -0.099346  0.083974 -0.034692
 15C   2dx2y2    -0.025683 -0.254410  0.010218 -0.053777  0.245990 -0.280858
 15C   2dxy       0.079087 -0.026455 -0.215573  0.141401  0.074751  0.026654
 16H   1s         0.031370  0.022434  0.057347 -0.137192  0.005321 -0.044967
 16H   2s        -0.125807  1.866525 -1.005625  0.311541 -1.177766  1.260288
 16H   3s        -1.590310 -0.351319  1.039020 -3.714836  2.694051 -1.553005
 16H   1pz       -0.003138 -0.007002  0.007287  0.005120 -0.010261 -0.006900
 16H   1px       -0.006954 -0.006582 -0.009423  0.003135 -0.006665  0.006178
 16H   1py        0.005807 -0.007170 -0.009979 -0.004701  0.009688 -0.008058
 16H   2pz        0.064016 -0.314333  0.087956 -0.221163  0.267500 -0.285034
 16H   2px       -0.044891  0.185256 -0.346904  0.233574 -0.275395  0.111949
 16H   2py       -0.094554 -0.026888 -0.063506  0.101154  0.115453 -0.250367
                     72        73        74        75        76        77   
                   0.20465   0.20927   0.21539   0.22117   0.23389   0.23667
                   0.00000   0.00000   0.00000   0.00000   0.00000   0.00000
                  --------  --------  --------  --------  --------  --------
  0C   1s         0.009224 -0.004609  0.005084 -0.003969 -0.010195 -0.005699
  0C   2s         0.029524  0.020637  0.068573 -0.007359 -0.061534 -0.039318
  0C   3s        -0.540362  0.460193 -0.021693  0.651636 -0.019863  0.148440
  0C   4s        -4.288283 15.130581-37.942695 14.724790  4.417508  2.952050
  0C   1pz       -0.047452 -0.000706 -0.094386  0.034782 -0.049083  0.149765
  0C   1px       -0.061571  0.022468 -0.090717  0.025979 -0.081554 -0.037660
  0C   1py       -0.008325  0.000082 -0.182189  0.203037  0.006748 -0.059550
  0C   2pz        1.022258  0.775353  0.359454 -0.334166 -0.084594 -0.352446
  0C   2px        0.041871 -0.314761 -0.311272 -1.062712  0.239601  0.420862
  0C   2py       -0.065256 -0.785230  1.074694  0.173244 -0.263880  0.099816
  0C   3pz        6.046935  2.067981 -0.988981  9.717608 -3.239665  5.909189
  0C   3px        1.372391  4.321918 -8.282313  6.316379 -5.413269 -2.071830
  0C   3py       -1.978673  3.998823-15.487509  8.057038  5.173609  2.331564
  0C   1dz2       0.008476  0.025622  0.023510 -0.026119 -0.020986  0.004317
  0C   1dxz       0.007980  0.003663  0.007915  0.012894  0.022886  0.007462
  0C   1dyz      -0.008951 -0.013809 -0.013141 -0.003081  0.013031 -0.001322
  0C   1dx2y2    -0.010722  0.001214  0.036856 -0.026165 -0.003033  0.003470
  0C   1dxy      -0.016906  0.011399 -0.021141  0.022182 -0.014691  0.002161
  0C   2dz2       0.394470  0.077127  0.263062 -0.250329 -0.253362 -0.236824
  0C   2dxz       0.348335  0.198523  0.117095  0.180224  0.329064 -0.147059
  0C   2dyz       0.118018  0.172375  0.047955 -0.186182 -0.062445 -0.176795
  0C   2dx2y2    -0.089660 -0.709153  0.206969 -0.186738  0.180052  0.075504
  0C   2dxy       0.233452  0.359719 -0.320883 -0.287533  0.370840  0.238492
  1C   1s        -0.021599  0.022581 -0.012824 -0.021118 -0.003087 -0.021964
  1C   2s        -0.087064  0.072969  0.014968 -0.060543 -0.052524 -0.089324
  1C   3s        -0.178492  0.132421  0.100701  0.100379  0.796215  1.828566
  1C   4s        33.480303-23.373269 -1.625617  7.297812-20.418811 17.574765
  1C   1pz       -0.150846  0.096877  0.097469  0.072430 -0.071152  0.134271
  1C   1px        0.031213 -0.080341  0.173593 -0.032138 -0.035176 -0.003031
  1C   1py        0.032988  0.053411 -0.044053 -0.139798  0.090277 -0.088856
  1C   2pz       -1.660200  0.349532 -0.346527  0.243581 -0.043381  0.405417
  1C   2px       -0.439346  0.104605 -0.034120  0.151013  0.152495  0.554047
  1C   2py        1.183599 -0.538211 -0.440916 -0.468243 -0.322678  0.052564
  1C   3pz        3.565477 -6.815167  0.000708 -0.384680  2.209142  7.344439
  1C   3px       -4.766082 -9.863611  3.105035 -6.747099  5.524242 -0.639791
  1C   3py       -9.479928 -0.089732 -1.383412 -7.308558  5.889402 -6.516631
  1C   1dz2       0.000827 -0.023423 -0.013422 -0.010160 -0.012390  0.013962
  1C   1dxz      -0.013981 -0.012074 -0.024688 -0.030813  0.024597  0.011644
  1C   1dyz       0.033368 -0.002901  0.011285 -0.017091 -0.008781 -0.005129
  1C   1dx2y2     0.020376  0.004462  0.012200  0.002745 -0.006379 -0.009752
  1C   1dxy      -0.024749  0.031029  0.014588 -0.002491  0.010703  0.009117
  1C   2dz2      -0.155154  0.006596 -0.140253 -0.073273 -0.190789  0.021866
  1C   2dxz      -0.208373  0.029322 -0.226149  0.151284  0.315971  0.346923
  1C   2dyz      -0.309089  0.300077  0.094316 -0.111039  0.274148  0.069302
  1C   2dx2y2    -0.203397  0.203079 -0.169035 -0.119240  0.200898  0.088762
  1C   2dxy       0.265866 -0.302442  0.094098 -0.208718  0.149049  0.124519
  2C   1s         0.005582 -0.001658 -0.011462 -0.008324  0.011744  0.019145
  2C   2s         0.004801 -0.003586 -0.004860 -0.062468  0.020736  0.105445
  2C   3s        -0.172749  0.339959 -0.129984 -0.797477 -0.474539  0.024284
  2C   4s        -7.252775  3.352889-11.827749-10.537051 -1.266713 12.746280
  2C   1pz        0.022264 -0.103484  0.017611 -0.028935 -0.132525 -0.014706
  2C   1px       -0.000332  0.026517  0.095860  0.089433 -0.047490 -0.001081
  2C   1py       -0.046361  0.011017  0.104323 -0.017363  0.009860 -0.080066
  2C   2pz       -0.012645 -0.650610 -0.021120  0.345030 -0.491501 -0.208781
  2C   2px        0.052233 -0.200395 -1.078443 -1.147245  0.218869  1.306557
  2C   2py       -0.379062  0.338294 -0.527194 -0.353414 -0.030163  0.342906
  2C   3pz       -6.798185 -2.285220  0.319863 -4.091683 -4.261380 -2.738035
  2C   3px        2.035719 -0.242207  6.348399  6.536251 -2.437623 -2.583906
  2C   3py       -7.216820 -1.398023  0.461334 -4.997948  4.844523 -5.094888
  2C   1dz2      -0.022208 -0.008532  0.031258  0.014785 -0.010445 -0.012219
  2C   1dxz       0.004265  0.029433 -0.004411 -0.005394  0.035298 -0.005408
  2C   1dyz       0.000838  0.015942  0.002210 -0.028945  0.011328  0.023384
  2C   1dx2y2    -0.008333  0.009536  0.004285 -0.005181  0.028827 -0.004698
  2C   1dxy       0.001033 -0.026133  0.008262 -0.020253  0.014086  0.026458
  2C   2dz2      -0.029756 -0.016725 -0.253782 -0.164594  0.020654  0.177351
  2C   2dxz       0.183096 -0.073916 -0.057456 -0.339558  0.103937  0.139797
  2C   2dyz       0.019106  0.002908  0.201171  0.322904 -0.235248 -0.437298
  2C   2dx2y2    -0.087113  0.054883  0.105887  0.360820 -0.182688 -0.061282
  2C   2dxy      -0.064888  0.084794  0.015579  0.162159  0.130578 -0.067583
  3C   1s        -0.014763 -0.019615  0.005902  0.016751  0.001243 -0.002246
  3C   2s        -0.014390 -0.065058 -0.035089  0.040556  0.054113 -0.030839
  3C   3s         1.441436  0.289102  0.139738 -1.782235  0.141279 -0.255148
  3C   4s        -8.331108  8.408240  0.415736  4.699150  9.467291-20.696802
  3C   1pz       -0.055042 -0.021750  0.053935  0.072438 -0.009125 -0.009189
  3C   1px       -0.089328  0.040001  0.057467  0.102177 -0.105749 -0.056611
  3C   1py       -0.104243 -0.100723 -0.097837  0.024682 -0.001554  0.131945
  3C   2pz       -0.512890  0.920050  0.102262  0.751463  0.141615  0.133430
  3C   2px       -1.006471 -0.179346 -0.476401 -0.168424  0.467981  1.152231
  3C   2py       -0.096920 -1.362838  0.578872  0.701651 -0.681499 -0.830723
  3C   3pz       -8.173458 -7.911710 -3.389357 -5.893267  4.255686 -0.897657
  3C   3px       17.117269 -3.687056 -0.869523  7.745882 -2.885051  7.281246
  3C   3py        5.133918 11.062528  3.346327 10.041672 -7.631152  2.020093
  3C   1dz2       0.012482  0.012302 -0.000439 -0.004408  0.009089 -0.026113
  3C   1dxz      -0.009903  0.003114  0.022250  0.019405 -0.012726 -0.009597
  3C   1dyz       0.009896 -0.007573 -0.036092  0.007566  0.013979 -0.000932
  3C   1dx2y2    -0.012745 -0.010509  0.007448 -0.002126 -0.027992 -0.006128
  3C   1dxy       0.012922  0.013783 -0.029422 -0.001937  0.005641 -0.008414
  3C   2dz2      -0.105203 -0.365955 -0.130664  0.184725 -0.189998 -0.033506
  3C   2dxz       0.023466 -0.117831  0.345566  0.158576 -0.348835 -0.476633
  3C   2dyz      -0.016207 -0.426988 -0.037425 -0.262406  0.216592  0.221703
  3C   2dx2y2     0.242214 -0.430408  0.243597 -0.003456  0.065544  0.000788
  3C   2dxy      -0.025714  0.203229 -0.063280  0.079135  0.177596  0.282128
  4C   1s         0.010064  0.001436 -0.007066  0.005433  0.009087  0.004565
  4C   2s         0.029426 -0.011997  0.014227 -0.007837 -0.006115  0.036226
  4C   3s        -0.589249 -0.184324 -0.096108 -0.696352 -0.427931  0.431809
  4C   4s       -16.264323-16.997927 18.555446-14.322255 -4.767543 -5.759880
  4C   1pz       -0.027047 -0.060763  0.015687 -0.047144  0.065846 -0.060681
  4C   1px        0.124702  0.021813  0.013177  0.007579  0.021304 -0.068383
  4C   1py       -0.054821  0.027014  0.024935 -0.051032  0.012890  0.049590
  4C   2pz        0.502794  0.152230  0.561695  0.315571 -0.434574 -0.440204
  4C   2px       -0.572725 -0.700790 -0.437591 -0.648904  0.072245  0.718644
  4C   2py       -0.145074 -0.189005 -0.253505  0.081362  0.153557  0.478498
  4C   3pz       -3.496700 -5.596036  0.807524 -5.302580  1.722422 -1.943831
  4C   3px       -2.453424  0.451661 -3.404645 -3.496965  4.787465 -4.030647
  4C   3py       -6.090631 -0.861614  1.239174 -4.852970 -2.759728 -1.953794
  4C   1dz2       0.010795 -0.030586 -0.009617  0.006300  0.022315 -0.005649
  4C   1dxz       0.009260  0.005824 -0.002372 -0.005569 -0.013259  0.005008
  4C   1dyz       0.006128  0.004702 -0.036975 -0.012934 -0.001701  0.040921
  4C   1dx2y2     0.006204  0.012045 -0.000999  0.010343 -0.047180 -0.022515
  4C   1dxy       0.006229 -0.014738  0.014115 -0.017319  0.002679  0.000771
  4C   2dz2      -0.321407 -0.083510 -0.010549  0.106074 -0.027886  0.121845
  4C   2dxz      -0.212267 -0.178132 -0.300272 -0.106989  0.240442  0.377607
  4C   2dyz      -0.024183 -0.184322  0.084759  0.153721 -0.051588 -0.136088
  4C   2dx2y2     0.157729  0.092632  0.159427  0.066708  0.064838 -0.179069
  4C   2dxy       0.113764  0.266492 -0.144442  0.175566  0.194190  0.198322
  5C   1s        -0.006060  0.009256  0.003075  0.010824 -0.000324  0.014059
  5C   2s        -0.010017  0.017595  0.040261 -0.017731  0.018799  0.087074
  5C   3s        -0.116846 -0.206623  0.048752 -0.497857  1.157066  0.174100
  5C   4s       -15.574472-11.338483 18.393037 -0.875960 21.754920 -7.229538
  5C   1pz       -0.008632 -0.053551  0.020092  0.001181  0.100465 -0.145655
  5C   1px       -0.034971 -0.046661 -0.023990 -0.076786  0.176745  0.085212
  5C   1py       -0.083165  0.130955  0.046200 -0.032970  0.042140  0.015143
  5C   2pz        0.114458 -0.041280 -0.149560 -0.355292 -0.115914 -0.623566
  5C   2px        0.469154  0.192627 -0.748669 -1.300343 -0.913362  0.044990
  5C   2py       -0.558549 -0.211415  0.099986  0.404756 -0.558724 -0.159474
  5C   3pz       -6.435008 -1.347052  2.832658  1.730895  4.951536 -6.781430
  5C   3px       -0.766606 -1.831378  3.760649  2.571531  6.575020 -0.608624
  5C   3py       -7.105852 -3.272824  2.125171 -7.337679  7.177473  0.004663
  5C   1dz2      -0.018086 -0.008769 -0.001324 -0.008433 -0.008119 -0.028781
  5C   1dxz      -0.023442 -0.011283 -0.001648  0.030641  0.009418 -0.017517
  5C   1dyz       0.001017  0.024336  0.012312  0.031920 -0.002589  0.003266
  5C   1dx2y2     0.006641  0.000815 -0.018458  0.010345 -0.008458  0.006087
  5C   1dxy      -0.026061 -0.002469 -0.018839 -0.011929 -0.014690  0.005374
  5C   2dz2      -0.130349 -0.005092  0.038480  0.246759  0.350600  0.293080
  5C   2dxz       0.105295  0.053300 -0.211895 -0.320820 -0.152639  0.123877
  5C   2dyz      -0.286577 -0.017688 -0.056790 -0.020377 -0.132117  0.057839
  5C   2dx2y2    -0.030415 -0.219409  0.089890 -0.049427  0.192433 -0.016539
  5C   2dxy      -0.080126 -0.230864  0.003836  0.333635 -0.087510 -0.010328
  6H   1s        -0.052848 -0.099441 -0.221503  0.148838  0.012518  0.013071
  6H   2s         0.272445 -4.250481  3.297894 -1.016271 -1.216845 -0.198391
  6H   3s        -1.783374  3.004097 -9.136036  4.496135  3.219078  1.526774
  6H   1pz        0.010251  0.013690 -0.001119  0.002682 -0.011923  0.009615
  6H   1px        0.008621 -0.001775 -0.000292 -0.010447 -0.005426  0.002194
  6H   1py        0.000140  0.003948  0.016431 -0.013571  0.001473  0.003599
  6H   2pz        0.002757 -0.176634  0.226997 -0.094777 -0.115986 -0.234449
  6H   2px        0.326546 -0.391437  0.357748 -0.240475  0.384612  0.083684
  6H   2py        0.097384 -0.720497  1.262593 -0.669157 -0.453033  0.006793
  7H   1s        -0.129039  0.011981 -0.039799  0.110761  0.027138  0.107115
  7H   2s        -4.905784  2.417137  0.030101  0.159342  0.838767 -0.524381
  7H   3s         5.392650 -2.246469  0.112893  3.783564 -0.933200  4.999255
  7H   1pz        0.000409  0.010837  0.003101 -0.009194 -0.002431 -0.017655
  7H   1px       -0.003114  0.009277  0.011602  0.008461 -0.000808  0.005412
  7H   1py       -0.009441  0.006766  0.001790  0.000244  0.004174  0.009265
  7H   2pz       -0.631506  0.452949 -0.056187 -0.283553  0.209280 -0.437807
  7H   2px       -0.020092  0.236703  0.183591  0.451660 -0.129515  0.047097
  7H   2py        0.671193 -0.153021 -0.129001  0.185540  0.058626  0.487317
  8H   1s         0.007300 -0.102379 -0.060144  0.092634 -0.072405 -0.075602
  8H   2s         0.559762 -1.414146  2.157682  3.032839 -0.992075 -2.885939
  8H   3s        -0.950062 -0.646376 -1.344050 -0.092005 -3.536858  0.422649
  8H   1pz        0.005255  0.005063  0.003531 -0.000124  0.005351  0.003400
  8H   1px        0.000622 -0.009938  0.003161 -0.006126 -0.003291  0.009765
  8H   1py        0.009941  0.001304 -0.009396 -0.002695 -0.008125 -0.001775
  8H   2pz        0.180183 -0.119752  0.235235  0.097893 -0.023574  0.007507
  8H   2px        0.152460 -0.123448 -0.415210 -0.659525  0.080836  0.364989
  8H   2py       -0.054967  0.313778 -0.578500 -0.360124 -0.022492  0.506237
  9H   1s         0.015416  0.075920 -0.048389  0.049796  0.174134 -0.133097
  9H   2s        -0.111812  0.989335  1.689394  2.692554  0.727709 -2.730149
  9H   3s        -0.136984  1.934256 -2.710445 -1.877177  4.526927  0.159727
  9H   1pz       -0.002750  0.001755  0.001779 -0.003228  0.000662 -0.002587
  9H   1px       -0.005051  0.002948 -0.004192 -0.004649  0.007560  0.001066
  9H   1py        0.002127  0.000022  0.012291 -0.008636  0.012168  0.005584
  9H   2pz       -0.076049 -0.188023 -0.051179 -0.165917  0.115170  0.166935
  9H   2px        0.138077 -0.139451 -0.579073 -0.633579  0.340951  0.312793
  9H   2py        0.001297 -0.037186  0.213570 -0.280871  0.328028  0.345792
 10H   1s         0.028755 -0.088680 -0.035876  0.046618  0.108174 -0.091719
 10H   2s         2.240442  0.211310  1.940577  1.055477 -0.289466 -2.091428
 10H   3s        -1.232307 -3.086226  0.119986 -2.891558  0.367821 -1.474581
 10H   1pz        0.000779  0.005067  0.005103  0.003886 -0.003208  0.002923
 10H   1px        0.005014 -0.005478  0.009096 -0.002481  0.007269 -0.011629
 10H   1py       -0.006168 -0.003119  0.008658 -0.003423  0.005028 -0.006050
 10H   2pz        0.356348  0.088205  0.738363  0.280160 -0.444325 -0.321295
 10H   2px       -0.083507 -0.118064 -0.221289  0.190609  0.361738 -0.069318
 10H   2py       -0.285325 -0.100100  0.297410  0.293369 -0.102891 -0.446571
 11H   1s        -0.069484  0.082442 -0.008334  0.048256  0.025089  0.020573
 11H   2s         1.066233  1.222285  0.453388  2.342368  0.903080 -0.297647
 11H   3s        -2.040538 -0.693800  1.807953 -0.558553 -1.865804  1.032980
 11H   1pz       -0.000087 -0.003739  0.000614 -0.001588  0.001609 -0.011086
 11H   1px       -0.010830  0.002887 -0.002743 -0.006282 -0.011799 -0.000345
 11H   1py        0.012713  0.003931  0.001299  0.004310 -0.009074 -0.009075
 11H   2pz        0.108908 -0.172658  0.375410  0.123810 -0.076861 -0.548941
 11H   2px       -0.289358  0.129226 -0.195142 -0.091659 -0.461788 -0.009373
 11H   2py        0.297312  0.265382 -0.032374  0.576935 -0.161901 -0.372364
 12H   1s        -0.063869 -0.038252 -0.052724  0.033693  0.012736 -0.185705
 12H   2s         0.380465  0.142644 -0.297625 -1.556319 -2.665002 -2.475136
 12H   3s        -3.691344 -1.415620  1.654187  1.828853  3.589372 -3.945829
 12H   1pz        0.001718  0.007404  0.001674 -0.001077 -0.012871  0.010156
 12H   1px        0.002011  0.002640 -0.007261 -0.009427  0.000019  0.011452
 12H   1py        0.000817 -0.008201  0.006725 -0.011157  0.002103  0.001527
 12H   2pz        0.120470  0.025227  0.042075 -0.263631 -0.569990 -0.113703
 12H   2px        0.110013  0.048902  0.082184 -0.502962 -0.502499 -0.006569
 12H   2py       -0.140854 -0.145027 -0.188381 -0.102883  0.150675 -0.002355
 13H   1s         0.023516  0.007326 -0.132956 -0.094278 -0.027714  0.053265
 13H   2s         0.616848  0.956327 -1.478713 -2.425356 -3.264644  0.931206
 13H   3s         1.232440 -1.797716  0.420023 -0.732135  0.481379  0.488871
 13H   1pz       -0.001471 -0.004690 -0.000218 -0.004409  0.010205 -0.011286
 13H   1px        0.004980 -0.002194  0.002661  0.000067 -0.010810 -0.007258
 13H   1py        0.011465 -0.003727  0.009587  0.004976 -0.000206  0.002217
 13H   2pz       -0.029054 -0.244376  0.146716 -0.103014  0.199181 -0.221583
 13H   2px       -0.009551  0.173051 -0.023165 -0.492875 -0.774112 -0.044075
 13H   2py        0.275730  0.128434 -0.107057  0.228337 -0.018879  0.030911
 14H   1s        -0.010395 -0.037121 -0.148904 -0.035909 -0.091534 -0.020678
 14H   2s        -1.045227 -5.695826  0.133427  0.600338 -1.143453 -1.749900
 14H   3s         3.091649  2.608637 -1.455699 -1.952712 -5.332154 -2.353668
 14H   1pz        0.001243 -0.002496 -0.000342 -0.004892 -0.012601 -0.001189
 14H   1px       -0.000855  0.012525 -0.000985 -0.001004 -0.008966  0.012237
 14H   1py       -0.012004 -0.003207  0.004194  0.000872 -0.005905  0.005857
 14H   2pz       -0.039801  0.891553 -0.503224 -0.237373 -0.133503  0.490104
 14H   2px        0.010553  0.759641 -0.067576  0.092731 -0.143134  0.112765
 14H   2py       -0.444932 -0.622007  0.056591  0.219892 -0.309233 -0.020337
 15C   1s         0.006963  0.000771 -0.002472 -0.006218  0.006969  0.002109
 15C   2s        -0.005552 -0.040691  0.017019 -0.056605  0.019292  0.009546
 15C   3s        -0.018914  0.024479 -0.005190 -0.152635 -0.118732  0.536838
 15C   4s        18.487547 26.424673 18.862472 -7.630393-11.077238  0.691816
 15C   1pz        0.014766 -0.070176 -0.049095  0.052396 -0.027024 -0.097827
 15C   1px       -0.024726  0.037053  0.069665  0.053152  0.114230  0.115267
 15C   1py        0.004415  0.074605 -0.024754 -0.073412 -0.077678  0.085690
 15C   2pz        1.653124  2.463757 -0.126224 -0.728424  0.302765 -0.059037
 15C   2px       -0.226858 -0.115729  0.588831  0.242377 -0.112812  0.358829
 15C   2py       -0.096049 -1.683015  0.541212 -0.144830 -0.328170 -0.525603
 15C   3pz       -2.698551 -7.060076 -2.498841  3.998878  0.086370 -0.379870
 15C   3px       -1.431723  3.998982  6.613841  5.615554  6.613497  2.053633
 15C   3py        9.050280  7.630697  1.447052  3.140625 -6.245870  1.614233
 15C   1dz2      -0.013864 -0.000016 -0.025079  0.013894  0.008934  0.014130
 15C   1dxz       0.001493  0.001148 -0.029156 -0.026906 -0.041551 -0.015812
 15C   1dyz      -0.000512  0.015230  0.013866  0.003326 -0.003802  0.012992
 15C   1dx2y2    -0.030851 -0.010934  0.009675  0.013922 -0.012896  0.017535
 15C   1dxy      -0.011187  0.016084  0.029532  0.004848 -0.003052 -0.001319
 15C   2dz2      -0.077504 -0.227709 -0.102476  0.216020 -0.066709 -0.113451
 15C   2dxz      -0.302139  0.090504 -0.020769  0.001909  0.368974  0.211985
 15C   2dyz      -0.008737  0.116633 -0.066878 -0.174080  0.009267  0.143875
 15C   2dx2y2     0.393857  0.537162 -0.076527 -0.067346  0.091870  0.086655
 15C   2dxy       0.098477 -0.577346  0.066089  0.167111  0.001454 -0.116278
 16H   1s        -0.056727 -0.015523  0.055022  0.138718  0.103114  0.132354
 16H   2s        -3.522672 -4.160281  1.337560  1.166431  0.227700  0.829931
 16H   3s         1.535794  4.371087  3.748866  1.705247  2.918226  1.990844
 16H   1pz       -0.005247  0.004595  0.001863  0.003574  0.009194  0.010479
 16H   1px       -0.001324 -0.012909 -0.001900 -0.003128 -0.000706 -0.003579
 16H   1py        0.011524  0.002104 -0.002326  0.001085 -0.002977  0.000163
 16H   2pz        0.499101  0.802998 -0.380308  0.034572  0.504236  0.330711
 16H   2px       -0.540011 -0.569300  0.017092  0.153470 -0.023026  0.006279
 16H   2py        0.121059 -0.126224 -0.143227  0.210742 -0.100679 -0.029347
                     78        79        80        81        82        83   
                   0.25087   0.26075   0.26371   0.26613   0.27195   0.27938
                   0.00000   0.00000   0.00000   0.00000   0.00000   0.00000
                  --------  --------  --------  --------  --------  --------
  0C   1s        -0.026827 -0.000640  0.000824  0.009799 -0.010826 -0.008383
  0C   2s        -0.149363 -0.080292  0.046680  0.110033 -0.151108 -0.024076
  0C   3s         0.894431 -0.857220 -0.028630 -0.136272 -0.355438  0.158678
  0C   4s        -1.436406-48.840768 28.713836  9.476686-42.474246 -9.973275
  0C   1pz        0.022582  0.045869  0.040455  0.113246 -0.099014  0.121030
  0C   1px        0.033299 -0.083631 -0.031041  0.073327 -0.019822 -0.186186
  0C   1py        0.014475 -0.236974  0.065233 -0.084560 -0.062378  0.041526
  0C   2pz        0.693761 -0.342143 -0.119820 -0.314471  0.688516 -0.428300
  0C   2px        0.416707 -0.138815  0.180148  0.179640  0.714205  1.682840
  0C   2py        0.574914  1.521567 -1.102315 -0.648385  1.250000 -0.408702
  0C   3pz        1.211566  1.323109  1.657833  0.628458 -1.311769  2.402104
  0C   3px        2.719308 -2.520930  2.459467 -1.385339 -2.863055 -8.515953
  0C   3py        4.547181-15.488365  4.510431 -3.282396 -5.836195  1.348352
  0C   1dz2       0.009127 -0.008616  0.020408 -0.002929  0.006008  0.001657
  0C   1dxz       0.000981  0.003161 -0.003176  0.003600  0.012935 -0.014573
  0C   1dyz       0.014529 -0.004036  0.003571 -0.012901  0.000653  0.020188
  0C   1dx2y2     0.001311 -0.012091 -0.010818  0.022408 -0.003114  0.002477
  0C   1dxy      -0.006887 -0.010371 -0.036524  0.012661  0.018477  0.005449
  0C   2dz2       0.106687  0.270736 -0.092109  0.015574  0.639447  0.221173
  0C   2dxz       0.196681  0.239640  0.423920 -0.194804  0.064573 -0.244841
  0C   2dyz       0.134285 -0.608143 -0.123779 -0.112151  0.186860 -0.303220
  0C   2dx2y2    -0.290175  0.305172 -0.192817 -0.505374  0.507109  0.554638
  0C   2dxy       0.362760 -0.407391  0.827280  0.323845 -0.336646  0.794884
  1C   1s         0.007884 -0.011021  0.001557  0.008458  0.000463  0.016487
  1C   2s         0.103063 -0.073453  0.024126 -0.010865 -0.020962  0.068715
  1C   3s         0.804787 -0.474525  0.442602 -0.645055  0.110898 -1.349748
  1C   4s         0.763744-14.895636-16.849996 16.012093-13.345491 -2.653977
  1C   1pz       -0.127650  0.006508  0.040640 -0.143814  0.023102  0.119715
  1C   1px        0.148858 -0.010004 -0.020390 -0.001595 -0.018873 -0.025515
  1C   1py        0.045742  0.048498 -0.029928 -0.046564  0.070806 -0.019553
  1C   2pz       -0.245507 -0.122058  0.230857 -0.125048  0.979837 -0.271265
  1C   2px        0.353932 -0.088976  0.024999 -0.058617  0.666663 -0.792618
  1C   2py        0.834495 -1.014061 -0.470890  0.466487 -0.205166  0.605241
  1C   3pz       -5.192776  0.782325 -4.224529 -0.455522 -2.290116  0.582708
  1C   3px        0.958632 -1.658938 -1.904157  1.165859 -2.965662 -2.013968
  1C   3py        2.676222  1.330163  0.102390 -3.964941  3.006501  1.081539
  1C   1dz2      -0.021789 -0.035890  0.002016 -0.002422  0.020654  0.009884
  1C   1dxz      -0.024330  0.013669  0.020465  0.009671  0.013933 -0.028127
  1C   1dyz       0.022234 -0.009990 -0.027995  0.002103 -0.017800 -0.001631
  1C   1dx2y2     0.011819 -0.025121  0.013687  0.003821  0.010839 -0.001053
  1C   1dxy       0.018423  0.001395 -0.013450 -0.016170 -0.001345 -0.005860
  1C   2dz2       0.241199 -0.050620 -0.421573  0.322732 -0.183153  0.022782
  1C   2dxz      -0.023693 -0.170261  0.031378 -0.222252 -0.136040 -0.291254
  1C   2dyz      -0.319569  0.327525  0.199362 -0.334432  0.027002  0.156335
  1C   2dx2y2    -0.100665  0.006342  0.477707  0.066095  0.368405  0.248162
  1C   2dxy      -0.163760 -0.063329  0.163660 -0.042412 -0.038989  0.066246
  2C   1s        -0.009108 -0.018266 -0.001904 -0.009758 -0.003592 -0.016604
  2C   2s        -0.003696 -0.136120 -0.047063 -0.084836 -0.007403 -0.127961
  2C   3s         0.934295 -0.306330 -0.133274 -0.099782  0.020447 -0.369733
  2C   4s        -7.332633 -3.429423 18.415570-25.508575 -5.029950-12.362616
  2C   1pz        0.092454 -0.022017  0.008872  0.038384  0.026966 -0.101081
  2C   1px       -0.005610 -0.011429  0.032945 -0.026317  0.019955  0.054778
  2C   1py        0.031925  0.039845 -0.141728  0.007455  0.020616  0.144878
  2C   2pz        0.877014  0.567090 -0.067252 -0.004313 -0.129854 -0.154912
  2C   2px       -1.495092 -1.395342  0.326409 -1.817833  0.590403 -1.031599
  2C   2py       -0.167666  0.062967 -0.174253 -0.753750  0.146061  0.135993
  2C   3pz        2.647882 -0.448030  5.588335  1.013002 -1.157301 -3.602132
  2C   3px        3.242436 -1.109532 -2.989454  4.829478  0.823790 -0.843826
  2C   3py       -0.001572 -1.105848 -4.965413  1.794182 -0.356541  5.910748
  2C   1dz2       0.003207 -0.009562  0.019983 -0.017048 -0.020556 -0.004752
  2C   1dxz       0.004246 -0.012602 -0.013874  0.004764  0.001503  0.004169
  2C   1dyz      -0.000026 -0.014483  0.005554 -0.009922  0.001840  0.020874
  2C   1dx2y2    -0.010810  0.021952 -0.004804  0.008742  0.008037  0.021725
  2C   1dxy       0.018837 -0.000508  0.012603  0.019998 -0.002612 -0.001702
  2C   2dz2      -0.078369 -0.094732 -0.303006  0.004268  0.127631 -0.163935
  2C   2dxz      -0.154816 -0.193967  0.356664 -0.304800  0.071709 -0.480704
  2C   2dyz       0.283668  0.140379 -0.075842  0.415741 -0.007787  0.038895
  2C   2dx2y2     0.237367  0.286008  0.081380 -0.025237 -0.153954 -0.128118
  2C   2dxy      -0.109712 -0.035201 -0.114450  0.188935 -0.089272  0.294882
  3C   1s         0.001020  0.013616  0.005787  0.018965 -0.013026  0.000350
  3C   2s        -0.048621  0.091360  0.035817  0.105524 -0.039759  0.035152
  3C   3s        -0.925420  0.142595  0.464890 -0.221948  0.252011  0.686733
  3C   4s       -16.717156  8.844968 -1.319208  2.652055  9.532248  5.867874
  3C   1pz        0.176786 -0.058629 -0.141207  0.042080 -0.130147  0.028208
  3C   1px        0.027347  0.078706  0.033038 -0.040030 -0.020027  0.144972
  3C   1py        0.060457 -0.015937  0.107977  0.018635  0.080251 -0.090034
  3C   2pz        0.708281  0.483028  0.822096  0.137150  0.159391 -0.268737
  3C   2px       -0.996703 -1.013389  0.194513 -0.559490  0.409778 -1.131224
  3C   2py       -0.045485  0.392629 -0.615309  0.633765 -1.166921  0.631209
  3C   3pz        1.519978 -2.199019 -4.311709 -0.154214 -3.423926  0.305716
  3C   3px       -0.758957  1.573973 -9.749030  1.939307 -1.445530  0.198290
  3C   3py        5.416610  0.956043  8.147820  1.210416  2.971437 -1.335575
  3C   1dz2      -0.001252 -0.000177 -0.000011  0.014518  0.002591  0.010094
  3C   1dxz       0.011395  0.004796  0.018964 -0.004619 -0.013425  0.031863
  3C   1dyz      -0.031004  0.003948 -0.015454  0.015149  0.003370 -0.004391
  3C   1dx2y2     0.005207 -0.010546 -0.000749 -0.003938 -0.019904  0.010364
  3C   1dxy      -0.007756  0.010955  0.007463 -0.011705  0.007546 -0.001590
  3C   2dz2       0.052456 -0.041459 -0.342557  0.323152 -0.162278  0.203123
  3C   2dxz       0.410501  0.188290  0.030839  0.249766 -0.394076  0.499482
  3C   2dyz      -0.131445 -0.161603  0.013653 -0.147898  0.183792 -0.099349
  3C   2dx2y2    -0.534105 -0.099156  0.311227 -0.224488 -0.212454  0.308682
  3C   2dxy       0.289134  0.089911  0.026668 -0.029342  0.072447  0.038521
  4C   1s         0.008964  0.002817  0.004974  0.005272 -0.002811  0.021241
  4C   2s         0.101305  0.070371 -0.049065  0.007003  0.049444  0.143898
  4C   3s         1.248168 -0.097050 -1.159386  0.022736  0.383091 -0.314764
  4C   4s        11.202240  8.706084-21.049928 19.734943 17.251083 27.550571
  4C   1pz        0.052290  0.001724 -0.047526 -0.040172 -0.032249  0.187364
  4C   1px       -0.021884 -0.136232  0.071379  0.068631 -0.135627  0.134821
  4C   1py        0.092174  0.062074  0.151814  0.191664  0.012886 -0.070614
  4C   2pz       -0.751806  0.401825 -0.016986 -0.502057  0.085512 -0.282334
  4C   2px        0.322193 -0.592846  0.032970 -0.070557 -0.106716  2.254956
  4C   2py       -0.526854  0.721794  0.250620 -0.444073  0.126443 -1.134663
  4C   3pz        1.195598 -1.919186 -7.454986  2.630230 -0.432628  8.576423
  4C   3px       -0.601725 -2.073307  3.118433 -3.188478 -6.857951  0.644949
  4C   3py        3.132200 -0.001218  0.394096  8.754543  2.491607 -3.025658
  4C   1dz2      -0.002182 -0.001137 -0.016689 -0.005844 -0.014157  0.012959
  4C   1dxz      -0.004942  0.016116  0.026978 -0.026496  0.007010  0.014448
  4C   1dyz       0.022942 -0.022979 -0.019417  0.035749  0.019030 -0.000556
  4C   1dx2y2    -0.006917 -0.012892 -0.017567  0.015158  0.011246 -0.008130
  4C   1dxy       0.004669 -0.018163 -0.000841 -0.022896 -0.019842  0.012089
  4C   2dz2      -0.007218  0.049062 -0.138450  0.285929  0.051355 -0.427617
  4C   2dxz       0.371651 -0.118669 -0.091420 -0.096104 -0.035354  0.210421
  4C   2dyz      -0.494187  0.173062  0.032540 -0.635668  0.076152 -0.110427
  4C   2dx2y2    -0.130556 -0.006517  0.068198 -0.108879 -0.147486 -0.546849
  4C   2dxy       0.047581  0.143648  0.437794 -0.104990 -0.259105 -0.473978
  5C   1s        -0.005792  0.010392 -0.007112 -0.006602  0.001110 -0.011644
  5C   2s         0.072749  0.107852 -0.032357 -0.046318  0.050204 -0.077604
  5C   3s         1.744024  0.379450  0.166543  0.146153  0.195028  0.125369
  5C   4s         5.513762 31.250901 -6.126769-15.868148  8.896525-10.448552
  5C   1pz        0.061416 -0.086900  0.030675  0.062095  0.095478 -0.102571
  5C   1px        0.008664  0.162242 -0.136474 -0.068256  0.011392 -0.028701
  5C   1py       -0.074231  0.005118 -0.069461  0.005516 -0.147194 -0.039503
  5C   2pz       -0.028694 -0.310306  0.842812  0.449952  0.657321  0.423635
  5C   2px       -0.381007 -0.622102 -0.085748  0.581531  0.375278  1.650571
  5C   2py        0.066295  0.316851 -1.149680  0.039110  0.015249 -0.628018
  5C   3pz        3.033991 -1.420794  2.935059  1.767741  4.092311 -4.195557
  5C   3px        0.745814  9.876187 -2.250113 -6.729975 -2.443232 -1.190435
  5C   3py       -1.138093 -0.286610 -0.934757 -0.248826 -3.409720  0.912774
  5C   1dz2      -0.007068 -0.007287  0.006077  0.032094  0.042143  0.006636
  5C   1dxz       0.018966 -0.012595  0.008545 -0.015243 -0.018414 -0.016040
  5C   1dyz       0.029599  0.022295  0.014822  0.003690 -0.000292  0.005608
  5C   1dx2y2     0.000695  0.015266 -0.005805 -0.020636 -0.016707  0.013983
  5C   1dxy       0.006289  0.004675 -0.028001  0.004219 -0.005854 -0.017026
  5C   2dz2       0.150636  0.477583 -0.068193 -0.483728 -0.505319 -0.090317
  5C   2dxz      -0.269833  0.113659  0.082892  0.135073 -0.100941  0.616687
  5C   2dyz      -0.234569 -0.215827 -0.404796 -0.194050  0.086132 -0.165429
  5C   2dx2y2    -0.267635 -0.068877  0.191925 -0.246557  0.141401  0.001275
  5C   2dxy       0.152209  0.131240 -0.125221  0.002988  0.284604 -0.146848
  6H   1s         0.075841  0.065042 -0.098496 -0.098634  0.154211  0.027933
  6H   2s        -0.733254  6.232077 -3.963157 -2.332046  5.773852  0.660134
  6H   3s         4.376834 -7.174209  2.223299 -2.503661 -2.453317 -0.295569
  6H   1pz        0.000265 -0.002011  0.004481  0.002867  0.003466 -0.003229
  6H   1px        0.005386 -0.000212  0.012272  0.007887 -0.004246  0.006096
  6H   1py       -0.002688  0.011227 -0.000869  0.009697 -0.004285 -0.005943
  6H   2pz       -0.240212 -0.075486 -0.281705 -0.143735  0.242016 -0.487659
  6H   2px        0.043403  0.554606  0.657092 -0.327902  0.077677  0.429645
  6H   2py       -0.447837  1.370155 -0.977768  0.034434  0.835142 -0.103731
  7H   1s        -0.151237  0.098420  0.064381 -0.007334  0.032999  0.028339
  7H   2s        -3.059779  2.325299  2.064470 -1.467346  2.408459  0.811411
  7H   3s        -4.613515 -0.173715 -2.135802  1.134601 -1.453284 -0.432228
  7H   1pz        0.002847  0.007353 -0.009705  0.003197 -0.004266  0.002459
  7H   1px        0.009507 -0.011800 -0.012810 -0.009264 -0.015503  0.002083
  7H   1py       -0.009047  0.014751  0.000865 -0.000122 -0.004468 -0.000653
  7H   2pz        0.142000  0.581022 -0.075510  0.152226  0.015469 -0.145965
  7H   2px        0.339991 -0.107913 -0.502333 -0.169576 -0.419370  0.108058
  7H   2py        0.469708  0.039872 -0.357611  0.382268 -0.628237 -0.160088
  8H   1s         0.039084  0.104402  0.075454  0.147416  0.005086 -0.043528
  8H   2s         2.190428  2.251132  0.405287  2.516260 -0.697373 -0.654241
  8H   3s         1.289054  1.157377  4.403252 -1.616822 -0.414355 -3.763069
  8H   1pz       -0.001492 -0.005466 -0.010325  0.002927  0.000316  0.000819
  8H   1px        0.004942  0.009497  0.017331  0.002517  0.000752 -0.008015
  8H   1py        0.002820 -0.000968  0.000534  0.008438 -0.000352 -0.007375
  8H   2pz        0.341950  0.147461 -0.161355  0.337208 -0.060278 -0.085655
  8H   2px       -0.153771  0.000393  0.318968  0.090984  0.301343 -0.106037
  8H   2py       -0.080493 -0.315087 -0.033490  0.121106  0.231252  0.159636
  9H   1s        -0.003484  0.110495 -0.053759  0.126411  0.000820  0.094012
  9H   2s         0.670975  2.331248 -1.692378  4.013341 -0.784063  3.051793
  9H   3s        -3.458300  1.455295 -1.125636 -0.924003  1.860023  3.827501
  9H   1pz       -0.001741 -0.002474  0.010501 -0.003249  0.001386 -0.000186
  9H   1px        0.000657  0.002671 -0.007385  0.001839 -0.001003  0.016626
  9H   1py        0.002360 -0.005604  0.004030  0.002233 -0.003169  0.006546
  9H   2pz        0.026012 -0.179664  0.413265 -0.324880 -0.138587 -0.241901
  9H   2px       -0.219657 -0.213198  0.018891 -0.456037  0.280609 -0.216195
  9H   2py        0.207385 -0.243511  0.084867  0.121691 -0.027905  0.326896
 10H   1s        -0.106488 -0.007257  0.011471 -0.083153 -0.096856 -0.018591
 10H   2s        -2.922633  1.290932  1.163452 -2.493937 -0.385715  0.688205
 10H   3s        -0.658609 -2.386689 -4.159929  0.096327 -2.328502  6.698326
 10H   1pz       -0.004045  0.005473  0.006932  0.003310  0.003518 -0.005104
 10H   1px       -0.000848 -0.000263 -0.009388 -0.000355 -0.000979 -0.000051
 10H   1py       -0.001037  0.006839  0.008169 -0.009195 -0.004890 -0.007692
 10H   2pz       -0.548182  0.516967  0.281700 -0.369207  0.273725  0.302787
 10H   2px        0.286353 -0.333850 -0.299897 -0.066577 -0.228808 -0.353266
 10H   2py       -0.364761  0.098000  0.042645 -0.536532 -0.043338 -0.162279
 11H   1s        -0.055172  0.074359  0.115413  0.054508  0.034649 -0.208364
 11H   2s        -2.068389  3.349283  2.318171 -0.585383 -0.661738 -6.408111
 11H   3s         0.734320  0.906629  0.715094  5.779590  3.490814 -4.146429
 11H   1pz       -0.008544 -0.001694  0.008651 -0.020344 -0.005391  0.010381
 11H   1px        0.003919  0.000782 -0.003243  0.014499  0.008277 -0.009766
 11H   1py       -0.000913  0.005821 -0.004265  0.001118 -0.000476  0.008785
 11H   2pz       -0.550640  0.507030  0.206447 -0.485068 -0.039828  0.118538
 11H   2px        0.225175 -0.446030 -0.451337  0.421940  0.232113  0.316404
 11H   2py       -0.303898  0.534298 -0.148902 -0.061133 -0.024734 -0.671805
 12H   1s        -0.051409 -0.119665  0.008718  0.102579  0.060034  0.036562
 12H   2s        -1.899008 -2.424349  1.408935  2.358914  3.312145  1.470038
 12H   3s         1.470894 -0.737252  3.151494  1.328333  2.894945 -2.387772
 12H   1pz       -0.005820  0.003646  0.002163 -0.007882 -0.006773  0.004351
 12H   1px       -0.007730  0.005102  0.002726  0.006270  0.000592  0.009972
 12H   1py       -0.013644 -0.008059 -0.012829 -0.006991  0.001613 -0.003924
 12H   2pz       -0.269327 -0.206186  0.276639  0.141948  0.565482  0.283243
 12H   2px       -0.564137  0.111607  0.285693  0.293767  0.643401  0.543788
 12H   2py       -0.395981 -0.481237  0.037918 -0.424050  0.225423 -0.038817
 13H   1s        -0.128751  0.021062 -0.062430 -0.005767 -0.047357  0.091159
 13H   2s        -2.300723 -0.080608 -1.917522  1.451546 -0.622576  3.388199
 13H   3s        -0.886934  5.267914 -2.986023 -3.910869 -5.759383 -0.241206
 13H   1pz       -0.003754 -0.005769 -0.002644  0.010270  0.011619 -0.001046
 13H   1px       -0.003547 -0.015899 -0.002653  0.011577  0.009996 -0.013455
 13H   1py        0.005701  0.009189  0.005669  0.008244  0.003906  0.009947
 13H   2pz       -0.238861 -0.059454  0.142468  0.329682  0.435888 -0.083115
 13H   2px       -0.364448 -0.170308 -0.330187  0.492050  0.307373  0.492293
 13H   2py        0.293113  0.090951  0.545984  0.155417  0.180440  0.604675
 14H   1s        -0.031535  0.100998 -0.036962  0.054130 -0.186812  0.022153
 14H   2s        -1.696093  4.625119  0.883400  0.105829 -5.899285 -0.124524
 14H   3s         2.034479  3.266893  1.453349 -4.538245 -5.017465  0.416666
 14H   1pz        0.006049  0.004570 -0.002815 -0.000819 -0.012121  0.002300
 14H   1px       -0.000434 -0.002527  0.000127 -0.004209 -0.001941  0.002862
 14H   1py       -0.010056 -0.002541  0.006714  0.001597  0.002448 -0.003158
 14H   2pz        0.585519 -0.902359 -0.302691  0.116285  0.254296  0.224365
 14H   2px       -0.018482 -0.326145 -0.208257  0.243855  0.489999  0.042933
 14H   2py       -0.028069  0.274928  0.289950  0.083404 -0.432277  0.175115
 15C   1s         0.007382 -0.000699  0.004350 -0.016934  0.019420 -0.004527
 15C   2s         0.074315  0.004907  0.032045 -0.138700  0.154719 -0.049857
 15C   3s         0.021274 -0.256589  0.101861 -0.881533  0.037538  0.184926
 15C   4s        14.598668 11.959604 -0.359508 -9.213688 26.416392 -0.066839
 15C   1pz       -0.103010 -0.112266  0.073464  0.077708 -0.128888 -0.030428
 15C   1px       -0.065218 -0.170500 -0.035346  0.097012  0.114627 -0.018867
 15C   1py        0.022763 -0.056431  0.069284 -0.020638 -0.140448 -0.101011
 15C   2pz        1.503496 -0.948929  0.593293 -1.139711  1.458628 -0.570324
 15C   2px       -0.451809 -1.175993 -1.483643  0.956946  0.988769  0.106886
 15C   2py       -0.281168  0.467402 -0.147472 -0.132710 -0.953705  0.075725
 15C   3pz       -3.143681 -1.480357  2.003651  2.158495 -5.818072 -1.460624
 15C   3px       -0.600675 -3.677778  1.425184  4.496491  6.205941  0.337850
 15C   3py        3.907488  1.504700  1.895883 -0.885066 -1.189742  0.092034
 15C   1dz2      -0.009097 -0.013131  0.010004  0.006447 -0.003337  0.008389
 15C   1dxz       0.009481  0.010157  0.024512 -0.018828 -0.029915  0.019659
 15C   1dyz      -0.005381 -0.003391  0.014990  0.016975  0.016931 -0.004151
 15C   1dx2y2    -0.009729 -0.000541  0.004888  0.004126  0.000898  0.017902
 15C   1dxy       0.007996 -0.020376  0.002230  0.003396 -0.010281  0.024579
 15C   2dz2      -0.516581  0.332972  0.112052  0.216885 -0.336782  0.080580
 15C   2dxz      -0.273830 -0.300615  0.075575  0.328186  0.456273  0.145221
 15C   2dyz       0.061465 -0.128659  0.163994 -0.087990 -0.340905 -0.097896
 15C   2dx2y2     0.347309  0.016156  0.296702 -0.242415  0.277997 -0.034216
 15C   2dxy      -0.152993  0.303408  0.007184 -0.024701 -0.382916  0.016189
 16H   1s        -0.096552 -0.023419 -0.069506  0.126507 -0.036278  0.032699
 16H   2s        -3.863626 -0.688393 -3.316310  4.725215  0.350275  1.230606
 16H   3s        -1.003456 -3.379240 -1.546638  4.733254  7.071077  0.667725
 16H   1pz       -0.000516 -0.003222  0.002062  0.001954  0.009047  0.002692
 16H   1px       -0.003075  0.002740  0.004158 -0.001096 -0.001765 -0.000389
 16H   1py       -0.005079  0.010164  0.001296  0.000639  0.004831 -0.005905
 16H   2pz        0.725349 -0.108216  0.656978 -0.664260 -0.184632 -0.038441
 16H   2px       -0.245973 -0.122897 -0.393798  0.437342  0.214474  0.149148
 16H   2py       -0.037416  0.340584  0.207376  0.166319  0.288222  0.163144
                     84        85        86        87        88        89   
                   0.28550   0.28802   0.29174   0.29922   0.30446   0.30749
                   0.00000   0.00000   0.00000   0.00000   0.00000   0.00000
                  --------  --------  --------  --------  --------  --------
  0C   1s        -0.002887  0.014326 -0.002499 -0.008955 -0.002729 -0.007707
  0C   2s        -0.016238  0.039387 -0.044058 -0.074547  0.000863 -0.015121
  0C   3s        -0.336086  0.188333 -0.102133 -0.373369  0.338652 -0.059630
  0C   4s         5.943555-32.832570 -8.220454 -3.695510-11.105395  9.015403
  0C   1pz       -0.074709 -0.010173 -0.124804  0.010194 -0.070694  0.102116
  0C   1px       -0.089690  0.000246  0.197335  0.014372 -0.132836  0.136692
  0C   1py        0.088295 -0.084616 -0.045946 -0.089170 -0.002104 -0.011250
  0C   2pz        0.202590 -0.113770  0.628207 -0.461312  0.415844 -1.021035
  0C   2px        1.285550  0.567918 -0.455443  1.023524  0.651369 -0.685713
  0C   2py       -0.378931  0.333006  0.696486 -0.172200 -0.253267 -0.032810
  0C   3pz        0.030668 -4.732800 -3.335276 -1.979721 -4.506407  2.095009
  0C   3px       -4.246123 -0.978173  2.292222 -2.743282 -5.192734  6.503739
  0C   3py        3.273294-10.918518 -0.454510  0.600293 -4.058865  1.679636
  0C   1dz2       0.001848 -0.008371  0.001622  0.000328 -0.001519 -0.024728
  0C   1dxz      -0.020853 -0.005847  0.012689 -0.003964 -0.010405  0.000514
  0C   1dyz      -0.022255  0.006917 -0.001978  0.021814  0.002881 -0.023144
  0C   1dx2y2    -0.003918 -0.031813 -0.001160  0.007922 -0.002346  0.007263
  0C   1dxy      -0.002331 -0.018519  0.005789 -0.010382 -0.007091 -0.021673
  0C   2dz2       0.145384  0.463283  0.208395 -0.321156 -0.313317 -0.590580
  0C   2dxz      -0.069966 -0.175958 -0.226331 -0.577296 -0.026737 -0.026034
  0C   2dyz       0.397242 -0.101301  0.493545 -0.173090  0.210959 -0.207045
  0C   2dx2y2     0.386846  0.699294 -0.022215  0.042966  0.577422 -0.277334
  0C   2dxy       0.676820  0.062143 -0.255518  0.534825  0.309151 -0.259353
  1C   1s         0.009777 -0.012285 -0.014428 -0.030071 -0.002423 -0.018732
  1C   2s         0.063587  0.038519 -0.055576 -0.136435  0.025354 -0.080280
  1C   3s         0.011485  0.674882 -0.579155  1.203026  0.743003 -0.392668
  1C   4s         5.805699 -0.117105  6.177391 16.270749 -3.932741-29.449935
  1C   1pz       -0.031617 -0.018065 -0.000462  0.040012  0.021860  0.086435
  1C   1px        0.021546 -0.063421 -0.010931 -0.088576 -0.156561  0.035322
  1C   1py       -0.086714  0.002076 -0.015345 -0.055463 -0.031084  0.245902
  1C   2pz       -0.673750  0.622806 -0.107529  0.761947  0.824620 -0.594188
  1C   2px       -0.119099  0.256038  0.105235  1.155212 -0.075245 -1.546174
  1C   2py        1.450810 -0.797100  0.013573 -1.356857 -0.291845 -0.626748
  1C   3pz        2.013624 -3.023657  2.416299  5.723052  0.345511  1.006134
  1C   3px       -0.278128  0.827245  0.895383  3.653955  1.833018  3.983982
  1C   3py       -3.159619  2.470808 -2.827399 -5.708249  4.256703 11.925812
  1C   1dz2       0.002435  0.001893 -0.003359 -0.011021 -0.005617  0.007187
  1C   1dxz      -0.003185 -0.003293  0.009259  0.029809 -0.018114  0.010263
  1C   1dyz      -0.010516 -0.009501 -0.000869  0.002332 -0.000971  0.001304
  1C   1dx2y2    -0.008690 -0.005336  0.019187  0.005904  0.015801  0.008997
  1C   1dxy      -0.019307 -0.013306 -0.006674 -0.011071  0.009276  0.014752
  1C   2dz2       0.058332 -0.015455 -0.006515 -0.042077  0.365309 -0.545443
  1C   2dxz      -0.025333  0.024270  0.075764  0.699146  0.370025  0.140683
  1C   2dyz      -0.144897  0.038731 -0.015541  0.195034  0.019141  0.271122
  1C   2dx2y2     0.434042  0.137421  0.257677 -0.000286  0.328532 -0.293600
  1C   2dxy       0.230106 -0.242575 -0.046868 -0.479682 -0.318791  0.415161
  2C   1s        -0.012034  0.013812 -0.000416 -0.011488 -0.006855 -0.002416
  2C   2s        -0.026940  0.068946 -0.026188 -0.089377 -0.092359 -0.050467
  2C   3s         0.519049 -0.433016  0.087703 -0.430834 -0.715923 -0.878803
  2C   4s        -9.149979 13.946352-12.188961-38.604178-19.601412 -5.310223
  2C   1pz       -0.139772 -0.141366 -0.081494  0.057616  0.132478 -0.040820
  2C   1px       -0.006850 -0.002381  0.009412  0.124120  0.187312  0.055730
  2C   1py        0.151194 -0.009520 -0.059665  0.141862 -0.129355  0.001557
  2C   2pz       -0.812966 -0.793941 -0.110607  0.040136  1.027820 -0.906271
  2C   2px       -0.558466  0.954818 -1.331614 -1.497935 -0.066990  0.576168
  2C   2py        0.184465  0.575822 -0.231574  0.011430 -1.505858 -0.667432
  2C   3pz       -2.044859 -0.782551 -3.682563 -0.478963  6.715340  0.692420
  2C   3px        1.303829 -2.140371  3.102133 10.034512  5.522773 -0.657003
  2C   3py        4.755551  1.952056  2.291790  7.352834  0.554502  2.712110
  2C   1dz2       0.004486 -0.030529  0.000086 -0.010505 -0.028899 -0.009713
  2C   1dxz       0.006401  0.009347  0.014112  0.015148 -0.002742 -0.001413
  2C   1dyz       0.004234 -0.011308 -0.010650 -0.005413  0.004463 -0.000880
  2C   1dx2y2    -0.012425 -0.027157 -0.000148 -0.013708 -0.002595 -0.001598
  2C   1dxy      -0.004140 -0.019838 -0.004156 -0.021303 -0.010395  0.007471
  2C   2dz2      -0.058980  0.254808 -0.310047 -0.286735  0.349231 -0.004514
  2C   2dxz      -0.384730  0.085677 -0.267809 -0.109838  0.018771 -0.007851
  2C   2dyz       0.032776 -0.282012  0.140006  0.498914  0.322860  0.071816
  2C   2dx2y2    -0.278666 -0.134737  0.137111  0.386003  0.330090 -0.034750
  2C   2dxy       0.284761  0.040524 -0.065858  0.174387  0.239381  0.180985
  3C   1s        -0.010083 -0.002041  0.002359  0.020636 -0.002477  0.002604
  3C   2s        -0.038065 -0.008096  0.012073  0.088679  0.033852  0.097074
  3C   3s        -0.282276 -0.026963 -0.569219 -1.688380 -0.560054  0.958415
  3C   4s         3.733699 -2.366092 -1.993314 -1.740271  6.491355 29.658151
  3C   1pz       -0.025462  0.141979 -0.071636 -0.115469 -0.045001 -0.031486
  3C   1px       -0.005921 -0.042773 -0.013154 -0.044812  0.136237 -0.055755
  3C   1py        0.023670 -0.021435  0.078183 -0.016408 -0.012496 -0.217437
  3C   2pz       -0.527029 -0.339732  0.492125  2.288614  0.026303 -1.076802
  3C   2px       -0.628488  1.411586 -0.790762  0.448979  0.307099 -0.004725
  3C   2py        0.064411  0.256095 -0.243762 -1.906194 -0.270864  1.035240
  3C   3pz       -0.478573  6.890408 -0.370071 -1.350906  1.279982  2.613493
  3C   3px       -0.769316 -5.107046  3.327957  6.389364 -0.531785 -3.721770
  3C   3py       -0.929523 -2.772766  0.464119 -4.118827 -4.100851-11.399410
  3C   1dz2       0.010904 -0.001992  0.005618 -0.004986  0.003149  0.006707
  3C   1dxz       0.019954  0.002505 -0.000891 -0.011684  0.008992  0.003014
  3C   1dyz      -0.009032  0.003227 -0.007329 -0.000663 -0.007469  0.005393
  3C   1dx2y2     0.010500  0.003042 -0.019051 -0.031482 -0.008208 -0.003815
  3C   1dxy       0.003479  0.001163  0.004442  0.024346  0.011769 -0.016621
  3C   2dz2       0.058911 -0.074333 -0.228711 -0.373645  0.043841  0.013918
  3C   2dxz       0.436479 -0.106744  0.621979 -0.081176 -0.334565 -0.072603
  3C   2dyz       0.158380  0.234839 -0.160789 -0.593191 -0.181456  0.084219
  3C   2dx2y2     0.288128 -0.040999 -0.125657 -0.828545 -0.327388  0.748785
  3C   2dxy       0.048438 -0.124581  0.144432  0.431563  0.658627 -0.356642
  4C   1s         0.004717 -0.002922  0.001777  0.017959  0.012240  0.005073
  4C   2s         0.049724 -0.074224 -0.057313  0.110687  0.050691  0.033246
  4C   3s         0.347938 -1.578371 -0.467688 -0.056087 -0.489522  0.382434
  4C   4s        18.750279 -2.383217 -4.440550 26.641420 22.135317  3.199933
  4C   1pz       -0.062136 -0.004462  0.159118 -0.028169  0.016898 -0.064203
  4C   1px       -0.068253 -0.038117  0.035705  0.045958 -0.053270  0.034370
  4C   1py        0.084288  0.004063  0.007617  0.141647  0.142069 -0.005027
  4C   2pz       -2.260075  0.778411  1.200734 -1.583743 -1.043792 -1.025185
  4C   2px       -0.022079 -0.096773 -0.356896  1.408054  0.078443 -0.289750
  4C   2py        0.310229  1.352673 -0.094367 -0.614724  0.136026 -0.282465
  4C   3pz        4.081620 -2.056601  5.355413  2.688885  1.971903  1.182617
  4C   3px       -2.494332 -0.163565  2.499901  0.492973 -1.257789  2.066971
  4C   3py        3.186144  1.865371 -1.411256  6.065504  8.434273  1.660214
  4C   1dz2       0.004494 -0.007162  0.014777 -0.007412 -0.000924  0.005134
  4C   1dxz      -0.001048  0.034481 -0.027138  0.012824 -0.006334 -0.016352
  4C   1dyz       0.010869  0.012511  0.006530 -0.022517 -0.006276  0.002600
  4C   1dx2y2     0.008201  0.013174  0.006874 -0.002144 -0.006918  0.019472
  4C   1dxy       0.010432 -0.007395  0.005458 -0.000771  0.005152  0.005825
  4C   2dz2       0.180105  0.080998 -0.340204  0.272592 -0.032890  0.393805
  4C   2dxz       0.202787 -0.142754 -0.034069  0.333827  0.491164 -0.210430
  4C   2dyz      -0.504048  0.365718 -0.198585 -0.182536  0.076194 -0.183540
  4C   2dx2y2    -0.161336 -0.358821  0.082500 -0.117098  0.209806 -0.071992
  4C   2dxy      -0.155620  0.038146 -0.091769 -0.005752 -0.353238  0.023085
  5C   1s        -0.021516 -0.008829  0.003023  0.012162 -0.013654  0.015956
  5C   2s        -0.075806 -0.027133  0.053989  0.071378 -0.070845  0.171710
  5C   3s         1.073015  0.278664  0.243024  0.899522  0.681795  0.687872
  5C   4s       -12.410900 13.084285  1.162452-12.579627 -0.882276 42.143356
  5C   1pz       -0.098093  0.107805 -0.150220  0.090351 -0.159459  0.032741
  5C   1px        0.025482 -0.016388  0.036923  0.040637  0.037974 -0.001386
  5C   1py       -0.057081 -0.190879 -0.082612 -0.016685 -0.084450 -0.020174
  5C   2pz       -0.449171  1.201646 -1.053900  0.770304 -0.673794 -1.470561
  5C   2px        1.961320  0.785236  0.000761 -0.718602  1.408289 -2.831598
  5C   2py       -0.552142 -0.356762 -0.053183 -0.748855 -0.147116 -0.955587
  5C   3pz       -1.889739  5.480581 -5.849543 -1.619462 -1.328066  4.508922
  5C   3px       -0.222193  2.311072 -0.690806 -5.220597  0.789555  5.943873
  5C   3py        0.628607 -2.658885 -0.364092  1.884432  3.176375  1.675933
  5C   1dz2      -0.015512 -0.000126  0.014033 -0.002196 -0.001747  0.000706
  5C   1dxz       0.021279  0.025440 -0.027678 -0.002236  0.019861 -0.014070
  5C   1dyz       0.001125 -0.001284  0.007790 -0.031055 -0.017256 -0.024000
  5C   1dx2y2     0.010835  0.012019 -0.016118 -0.020280 -0.009508 -0.020971
  5C   1dxy      -0.007187 -0.000563  0.003323  0.012093 -0.006412 -0.022784
  5C   2dz2      -0.018800 -0.227859  0.050066  0.073092  0.090163  0.749138
  5C   2dxz       0.283969 -0.024724  0.034175 -0.190388  0.166697 -0.069175
  5C   2dyz      -0.195750  0.018261  0.170517  0.364285  0.401256 -0.217897
  5C   2dx2y2     0.038827  0.405560  0.094420 -0.132785  0.210039  0.240072
  5C   2dxy      -0.184945  0.013877  0.021301 -0.388338 -0.196403 -0.133359
  6H   1s        -0.002656  0.078566  0.046149 -0.040262 -0.035809 -0.034792
  6H   2s        -0.367545  4.490349  1.516701 -1.229518  0.380811 -2.173028
  6H   3s         0.860014 -6.506453  0.735797  1.144379 -2.834153  2.319401
  6H   1pz        0.004412  0.001511  0.001695 -0.010444 -0.007127 -0.000236
  6H   1px        0.007112  0.013560  0.008771  0.014022  0.009901 -0.001803
  6H   1py       -0.005304 -0.004496 -0.004781  0.001883  0.000759 -0.001352
  6H   2pz        0.701751  0.118558  0.280880 -0.587780  0.153626  0.253101
  6H   2px        0.330170  0.848742 -0.116545  0.067471  0.634577 -0.126241
  6H   2py       -0.324138  0.653100  0.227709 -0.067625  0.008673 -0.544013
  7H   1s         0.022241 -0.061670  0.005851  0.024226 -0.034322 -0.028626
  7H   2s        -2.696683  1.746380  0.354363  1.977320  1.940654  0.807826
  7H   3s         2.511613 -1.504051  3.632228  7.110162 -2.104184 -3.311598
  7H   1pz       -0.009994  0.001929 -0.000645 -0.004677  0.004153 -0.000202
  7H   1px       -0.004109 -0.003689 -0.006595 -0.001201  0.010841  0.009118
  7H   1py        0.001650  0.000503  0.001199  0.012252 -0.000077 -0.011494
  7H   2pz       -0.383498  0.402627 -0.037771  0.157993  0.358411 -0.314757
  7H   2px       -0.323268  0.161869 -0.048930  0.121309  0.670131  0.174008
  7H   2py        0.871800 -0.657705  0.058543 -0.187061 -0.361836 -0.603818
  8H   1s        -0.059082 -0.068211  0.045327  0.049199  0.085624  0.022109
  8H   2s        -2.376940 -2.452216  1.849047  2.895537  4.584610 -0.324348
  8H   3s        -4.544539 -0.949682 -4.638030 -6.209846  4.805810  0.323397
  8H   1pz        0.001098  0.011232 -0.000943  0.003072  0.009033  0.004991
  8H   1px       -0.003932 -0.008501 -0.000320 -0.003573 -0.006426 -0.004710
  8H   1py       -0.002605  0.008414 -0.001558  0.002922  0.008057  0.008382
  8H   2pz       -0.045022  0.320678  0.201817  0.241167  0.616761  0.128079
  8H   2px        0.124900 -0.148918 -0.354027 -0.417711 -0.781912 -0.244446
  8H   2py        0.258548  0.725555 -0.144985 -0.180460  0.060615  0.379299
  9H   1s         0.013089 -0.052488  0.095467  0.095436 -0.000733  0.011481
  9H   2s         2.486791  0.159948  2.618570  3.052188 -0.936187  0.364724
  9H   3s         2.408009  0.728114  1.254982 -2.801509 -7.365248  1.648919
  9H   1pz        0.007151 -0.007815  0.006432  0.000748 -0.015583  0.002421
  9H   1px        0.003456  0.001122 -0.001937 -0.009540  0.006700 -0.002104
  9H   1py       -0.003058 -0.007048  0.002885 -0.007863 -0.004456  0.000986
  9H   2pz        0.031599 -0.250203  0.073843 -0.035025 -0.333147 -0.018295
  9H   2px       -0.446765 -0.233579 -0.518714 -0.713525  0.370097 -0.049797
  9H   2py       -0.039373 -0.260498  0.238400 -0.426766 -0.018252  0.050104
 10H   1s        -0.104945  0.095323  0.154618 -0.091276 -0.023887 -0.055862
 10H   2s        -5.980275  2.581035  3.833411 -3.720650 -1.987010 -3.651554
 10H   3s         0.006941 -2.350414  6.577946  0.416781 -1.633162  0.370816
 10H   1pz       -0.010211  0.002127 -0.006144  0.006275 -0.003767  0.001413
 10H   1px        0.003437 -0.005374  0.009314 -0.004706  0.017703 -0.007503
 10H   1py       -0.008025 -0.011057 -0.007666  0.010454  0.004165 -0.004591
 10H   2pz       -1.335172  0.409975  0.266345 -0.398067 -0.299234 -0.701666
 10H   2px        0.422669 -0.804891  0.329146  0.007734  0.435496 -0.122210
 10H   2py       -0.504916 -0.087433 -0.216516  0.251792  0.213337  0.108101
 11H   1s        -0.074215  0.068196  0.048873 -0.076257 -0.000566 -0.089996
 11H   2s        -0.404012  3.821725  0.108687 -2.382478 -0.278480 -0.130351
 11H   3s         3.786654  2.288598 -3.890627  1.798341  5.877022 -1.172724
 11H   1pz        0.002074 -0.001464 -0.006306  0.009406  0.002728 -0.002313
 11H   1px       -0.001479  0.004948  0.000604  0.002902 -0.011444  0.006766
 11H   1py        0.004655  0.012612  0.002793 -0.005600 -0.004069  0.007059
 11H   2pz        0.037169  0.211564 -0.464604  0.194432  0.017729 -0.146578
 11H   2px        0.009792 -0.375521  0.189524  0.258371 -0.318937  0.197205
 11H   2py        0.146356  0.719480 -0.202913 -0.239874 -0.217718  0.403902
 12H   1s         0.029317  0.075926 -0.098524 -0.002990  0.025445 -0.166924
 12H   2s        -1.023014  3.411570 -1.927690  0.874750 -0.852317 -6.860720
 12H   3s        -2.177936  4.599984 -6.943556 -1.281378 -1.032860  2.962615
 12H   1pz       -0.001034  0.000613  0.002673  0.001035  0.000142  0.000599
 12H   1px       -0.012761 -0.012931  0.002061  0.011043 -0.010648  0.014071
 12H   1py       -0.004509 -0.001111  0.002578  0.017140  0.008151  0.006082
 12H   2pz       -0.240934  0.562881 -0.022969  0.152737 -0.123663 -1.080936
 12H   2px       -0.540915  0.309397  0.088421  0.001684 -0.501654 -0.034968
 12H   2py        0.108176  0.020862  0.082663  0.361970  0.509970  0.618001
 13H   1s         0.052541 -0.019601 -0.021294 -0.012577  0.040092 -0.194574
 13H   2s         3.034336 -0.460334  0.540188 -1.931219  2.918840 -5.024825
 13H   3s         2.282047 -1.464873  2.959322 -3.335375  1.774091  0.382601
 13H   1pz       -0.002587 -0.009943  0.011197 -0.000997 -0.001378  0.004062
 13H   1px       -0.004169  0.003196  0.008071  0.003277 -0.000039  0.000134
 13H   1py        0.005560 -0.002020 -0.004227 -0.013873 -0.012868 -0.001626
 13H   2pz       -0.296938 -0.031157  0.423651  0.038631  0.020384  0.248382
 13H   2px        0.322592 -0.016841  0.441963 -0.595018  0.459500 -0.509800
 13H   2py        0.355825  0.035074 -0.013865 -0.714808 -0.035548 -0.026163
 14H   1s        -0.050289  0.031334  0.010418 -0.106058  0.021431  0.118648
 14H   2s         0.083060  2.785566 -0.052251 -2.880737 -0.159962  4.673272
 14H   3s        -3.015407  0.550575  2.198642  2.244553  1.379192 -1.858194
 14H   1pz       -0.021058  0.000565  0.021345 -0.000126  0.001100  0.001271
 14H   1px        0.013741  0.002379  0.003509  0.000924 -0.005142  0.004126
 14H   1py        0.010490  0.012563  0.014309  0.011656 -0.009486 -0.005955
 14H   2pz       -0.659871 -0.394652  0.496159  0.616604 -0.123990 -0.437043
 14H   2px        0.353581 -0.312853 -0.060991  0.468930 -0.377878 -0.504829
 14H   2py        0.228248  0.421184  0.718840  0.095241 -0.347618  0.168134
 15C   1s         0.007171 -0.005054  0.012181  0.012361  0.007422 -0.018420
 15C   2s         0.021724 -0.039847  0.062334  0.062670  0.022258 -0.143070
 15C   3s        -0.531032 -0.375287 -0.465747  0.019535 -0.645874  0.370413
 15C   4s        -9.127902  5.778483 15.527127 15.114559  5.904087-41.516190
 15C   1pz        0.083455 -0.095856 -0.059108 -0.033757 -0.008101  0.143861
 15C   1px        0.018343  0.020052 -0.049332 -0.028469  0.047459 -0.088442
 15C   1py        0.015229 -0.016182  0.012620 -0.004214  0.018658 -0.041924
 15C   2pz        0.764540 -1.019121  0.980517  1.009850  0.443951 -1.496228
 15C   2px        0.068057 -0.143156 -0.166132 -1.064693 -0.025873 -0.492930
 15C   2py        0.323969  1.435284 -0.270517 -2.112080 -0.292896  0.686011
 15C   3pz        6.408842 -5.070388 -3.323189 -6.365029 -2.538782  8.804927
 15C   3px        1.684322  1.234752 -2.960134  0.734086 -1.285016 -3.017347
 15C   3py       -2.453420 -3.437755  1.325896  1.828032 -1.197982 -4.647982
 15C   1dz2      -0.045941  0.006028 -0.009104  0.022653 -0.013701 -0.007783
 15C   1dxz      -0.005678 -0.004606  0.025127  0.003431  0.009926 -0.014978
 15C   1dyz       0.016026 -0.027820 -0.015254 -0.008684 -0.012862 -0.008915
 15C   1dx2y2     0.034865  0.012582  0.025138 -0.002559 -0.002306 -0.004749
 15C   1dxy       0.011479  0.022027  0.024582  0.035295 -0.009326 -0.007128
 15C   2dz2      -0.072907 -0.105834 -0.172291  0.158487 -0.109532  0.143555
 15C   2dxz       0.145309  0.073475 -0.644005  0.035022  0.051272 -0.104321
 15C   2dyz      -0.077459 -0.164516  0.229937  0.403125 -0.023978  0.217790
 15C   2dx2y2    -0.360628 -0.448240 -0.123004  0.385362  0.208625 -0.426032
 15C   2dxy       0.119840 -0.163734 -0.374864 -0.678531  0.170704  0.571999
 16H   1s         0.028477  0.112537 -0.112772 -0.062206 -0.017230  0.095296
 16H   2s         0.679084  2.403558 -2.902075 -3.744013 -0.312235  1.484017
 16H   3s        -2.560881  1.935070 -0.578256  2.540811  0.192620 -3.685840
 16H   1pz       -0.004426  0.010390 -0.023009  0.005513 -0.004820 -0.002101
 16H   1px       -0.007544 -0.003133 -0.011848  0.005069  0.001616 -0.007802
 16H   1py        0.000568 -0.021171 -0.010508 -0.012141  0.007616  0.002734
 16H   2pz       -0.473217 -0.223590 -0.223194  0.786916 -0.147287 -0.036974
 16H   2px       -0.149385  0.062322 -0.674973 -0.358903 -0.282218  0.026206
 16H   2py       -0.056921 -0.612383 -0.506576 -0.765589  0.227218  0.023557
                     90        91        92        93        94        95   
                   0.32450   0.33249   0.34458   0.35092   0.35715   0.36201
                   0.00000   0.00000   0.00000   0.00000   0.00000   0.00000
                  --------  --------  --------  --------  --------  --------
  0C   1s        -0.007155 -0.005801  0.001176 -0.004090  0.016420  0.014165
  0C   2s         0.039506 -0.004803 -0.032695  0.003597 -0.025811 -0.036240
  0C   3s         0.358338  0.300182 -0.944700  0.363185 -1.228903 -1.133972
  0C   4s        14.934792  0.328764  3.517212  2.250062  9.214996  6.746550
  0C   1pz        0.066726 -0.145434 -0.009415 -0.027616 -0.024632  0.183422
  0C   1px        0.077637  0.029232  0.015403 -0.089564 -0.000927 -0.016047
  0C   1py        0.089306 -0.008167 -0.041901  0.008823 -0.070626 -0.071865
  0C   2pz       -0.742833 -0.016593  0.233963  0.249513 -0.338157  2.577945
  0C   2px       -0.412253 -0.363013  0.840710 -1.554060  0.150583 -0.102579
  0C   2py        0.064598  0.262646 -0.028740  0.355873 -0.072584  0.106185
  0C   3pz        3.783161 -4.176243 -1.878917 -1.245858  2.821481  6.420239
  0C   3px        6.368187  3.956615 -0.396460  0.848811  0.960251  2.732155
  0C   3py        3.055803 -0.797556  1.243002 -0.568908  0.333397 -0.162582
  0C   1dz2      -0.008031  0.017882  0.022896 -0.000225  0.008464  0.018969
  0C   1dxz      -0.003167  0.012054 -0.026558  0.007888 -0.010701  0.011346
  0C   1dyz       0.027675  0.005874 -0.013552 -0.012782  0.001975  0.004469
  0C   1dx2y2    -0.002392  0.004762 -0.021065 -0.009123  0.027117  0.011286
  0C   1dxy      -0.017389  0.004054 -0.016156 -0.017951 -0.020251 -0.013901
  0C   2dz2      -0.363733 -0.356087 -0.071339  0.059326  0.122757  0.520620
  0C   2dxz      -0.345114  0.056714  0.044287  0.070227  0.132798  0.418220
  0C   2dyz      -0.737452  0.195706  0.385068  0.274300  0.027690 -0.140622
  0C   2dx2y2     0.254882 -0.036021  0.227430 -0.105145 -0.427539 -0.636387
  0C   2dxy      -0.159052 -0.172631  0.872477  0.201415  0.462530  0.300159
  1C   1s         0.008982  0.006689 -0.003151  0.005976  0.029305  0.003236
  1C   2s         0.033020  0.050452 -0.051371 -0.025160  0.036906 -0.046516
  1C   3s         0.063902  0.502983 -0.025318 -0.547987 -2.417650 -0.405086
  1C   4s         1.079048  9.659527-13.437802-16.198393 -1.752402 -4.835486
  1C   1pz       -0.043526  0.161530  0.019817 -0.059672 -0.033724  0.089899
  1C   1px        0.140167  0.100631  0.009084 -0.116950  0.108381  0.082521
  1C   1py        0.053047 -0.049393 -0.004546  0.048394  0.071380  0.105569
  1C   2pz       -0.410792  0.064069  0.405171 -0.962248 -1.785370  1.219603
  1C   2px       -0.137351  0.470851  0.540500 -1.497054 -0.850552  1.368007
  1C   2py        1.146849  0.564360 -1.178552  0.167098  2.278771 -0.070739
  1C   3pz       -1.373924  2.669048 -0.242420 -3.218777 -0.342520  0.025720
  1C   3px       -1.966869 -1.133129  0.333996 -2.003991 -0.091105 -2.030297
  1C   3py       -0.844113 -1.440029  0.086273  4.324915  1.765407 -0.312387
  1C   1dz2       0.008626  0.014712 -0.013729  0.029017  0.026516  0.001294
  1C   1dxz      -0.006569 -0.035191  0.017130  0.004547 -0.003767  0.003663
  1C   1dyz      -0.006614  0.025511 -0.007506  0.005161 -0.011516  0.013410
  1C   1dx2y2    -0.015332  0.001910 -0.010382  0.015460  0.004663  0.006224
  1C   1dxy       0.001870  0.016900 -0.018417  0.011102  0.011926 -0.014884
  1C   2dz2       0.431296  0.171191 -0.062078 -0.335142 -0.500377 -0.269436
  1C   2dxz      -0.141098  0.185751  0.297150 -0.401983 -0.547122 -0.090243
  1C   2dyz      -0.412171  0.307468  0.295889 -0.074348 -0.243684 -0.090128
  1C   2dx2y2    -0.369497 -0.198136  0.404929 -0.647287 -0.231262  0.433012
  1C   2dxy      -0.069665  0.117887 -0.184513  0.312410  0.435339 -0.343296
  2C   1s         0.010573  0.010953 -0.004459 -0.001910  0.006841  0.002888
  2C   2s         0.077005 -0.057245 -0.034818 -0.005577 -0.018789  0.004348
  2C   3s         0.278079 -1.741171 -0.460414 -0.404536 -0.391629  0.219449
  2C   4s        23.174935-14.296258 -3.706236 -4.761813-10.661456 16.492746
  2C   1pz        0.027212 -0.090996  0.091609  0.129235  0.059472  0.063967
  2C   1px       -0.084606 -0.068553 -0.067598 -0.077894 -0.049623  0.083051
  2C   1py        0.062728  0.025658 -0.000608  0.088840  0.054352  0.090130
  2C   2pz        0.855107  0.127391  0.524217  1.087288 -0.074817  1.530378
  2C   2px        0.440620 -1.659093 -0.975461 -0.647148 -0.835350  0.487290
  2C   2py        1.280574  0.180777 -0.243080  0.009823  0.769845  1.504158
  2C   3pz        0.534261 -3.126059  1.775809  3.664482  0.888988 -0.044920
  2C   3px       -6.034691 -0.833579 -1.377128 -1.099812  2.509343 -1.735240
  2C   3py       -2.805650 -1.565590  2.492368  2.007669  0.256768 -2.621228
  2C   1dz2      -0.025585 -0.022334 -0.003901 -0.033364  0.015888 -0.000694
  2C   1dxz      -0.016986 -0.029825  0.019096 -0.014977 -0.013353  0.006168
  2C   1dyz       0.003715  0.002985  0.017154 -0.005246 -0.003562 -0.012166
  2C   1dx2y2    -0.003112  0.015844  0.012312  0.008839 -0.008950  0.007751
  2C   1dxy      -0.003897  0.025677 -0.009917  0.017399  0.004274 -0.024300
  2C   2dz2       0.634114  0.207101 -0.216463 -0.077966 -0.579301 -0.050596
  2C   2dxz      -0.032369 -0.276757  0.003530  0.267736 -0.521726 -0.277049
  2C   2dyz      -0.198955 -0.160319  0.125517  0.010391  0.033192 -0.073140
  2C   2dx2y2     0.188615  0.277404  0.062288  0.329746 -0.457834  0.664491
  2C   2dxy       0.149053 -0.225635 -0.150781 -0.349580  0.008138 -0.112948
  3C   1s        -0.011340  0.000571  0.010083  0.002654  0.016394  0.020963
  3C   2s        -0.013421 -0.074601 -0.008955  0.000816 -0.012176  0.021622
  3C   3s         0.916799 -0.732860 -1.623171  0.721652  0.030001 -2.379737
  3C   4s        -6.721935 -8.789178  6.935785 13.493059  7.341550 -3.805883
  3C   1pz        0.090831  0.031505 -0.021138 -0.065709 -0.106896  0.041440
  3C   1px       -0.037480  0.267464 -0.015901 -0.104397  0.007799 -0.056873
  3C   1py       -0.112532  0.005762  0.035426  0.063385  0.040767 -0.098290
  3C   2pz       -0.195696  0.635375  0.901259 -0.801701 -1.751816  1.361309
  3C   2px       -0.355837 -0.553911 -0.100226 -0.705609 -1.952163 -0.467289
  3C   2py       -0.032493 -0.426853 -0.723353  0.913819  2.155113 -0.734025
  3C   3pz        0.348591 -1.898869 -0.298784 -2.325912 -4.806861 -2.223822
  3C   3px       -3.004932 10.892300 -4.517059 -4.697529  0.826163 -1.398785
  3C   3py        2.421890  1.971997 -0.313327 -0.934811 -0.316110  2.610794
  3C   1dz2       0.007211  0.002623  0.003094  0.000427 -0.010682  0.014357
  3C   1dxz       0.006057  0.018329 -0.009237 -0.031924  0.012014 -0.001308
  3C   1dyz       0.007663 -0.016785 -0.004831  0.013162 -0.010750 -0.000115
  3C   1dx2y2     0.028801 -0.007272 -0.002483 -0.020045  0.010680 -0.006392
  3C   1dxy      -0.015876 -0.026088  0.018677 -0.005041 -0.004531  0.003626
  3C   2dz2       0.705969  0.127150 -0.301186 -0.184631  0.111979 -0.182799
  3C   2dxz      -0.083442 -0.031680 -0.017418  0.212681  0.816728 -0.058181
  3C   2dyz      -0.435748 -0.116236  0.157697  0.088628  0.358266 -0.063754
  3C   2dx2y2    -0.344293  0.045451 -0.039431 -0.325868  0.873779 -0.259530
  3C   2dxy      -0.173785  0.367505  0.019867 -0.933900 -0.595855  0.087285
  4C   1s        -0.010661  0.008837  0.002166 -0.007019  0.011472 -0.001164
  4C   2s        -0.037338 -0.039442  0.021054 -0.009205  0.041419 -0.078871
  4C   3s         0.499906 -1.102949  0.213873  0.101988  0.174965 -3.135395
  4C   4s       -27.287858 -9.708949  3.912877  2.727593 -0.606049-17.239472
  4C   1pz       -0.114166  0.045330  0.092032  0.031400  0.033087  0.133131
  4C   1px        0.043448  0.085288  0.104637  0.025306 -0.051190 -0.145367
  4C   1py        0.036420  0.134994 -0.048497 -0.005137  0.079566  0.076549
  4C   2pz       -0.591725  0.642747 -0.607922  0.243166 -0.500585  3.017582
  4C   2px        0.717174 -0.095797  0.694187 -0.553046 -0.278295 -1.511815
  4C   2py        1.128154  0.983560 -0.801130  0.007695  0.091376  1.564631
  4C   3pz       -8.926249  0.450632  1.811828  0.846883 -1.767363 -1.952849
  4C   3px        2.664491  1.966414  3.661414  2.722398 -0.008250 -2.703151
  4C   3py       -3.161250  2.526560  0.389840  2.290133  0.875951 -1.724194
  4C   1dz2       0.007372  0.014013 -0.046735  0.006247  0.023600 -0.010121
  4C   1dxz       0.016824 -0.001458  0.028140 -0.021574  0.026462 -0.015229
  4C   1dyz      -0.025491  0.014466  0.000820 -0.000128 -0.006549  0.013613
  4C   1dx2y2    -0.007411  0.010947  0.009668 -0.007530  0.018908 -0.005726
  4C   1dxy       0.000528 -0.002538 -0.022913 -0.005987  0.015092 -0.006422
  4C   2dz2       0.106334 -0.128223 -0.287057  0.272011 -0.001329 -0.449279
  4C   2dxz       0.345540  0.164017  0.053473 -0.042925 -0.163005  0.327161
  4C   2dyz       0.595062  0.083487 -0.414097 -0.239548 -0.416529 -0.109204
  4C   2dx2y2    -0.062173  0.183744 -0.247714  0.501307 -0.463986  0.028758
  4C   2dxy       0.527763  0.057778  0.273500  0.154269  0.617616  0.765608
  5C   1s        -0.005407  0.004266 -0.007336  0.008673  0.008346  0.003663
  5C   2s         0.028166 -0.002856  0.004107  0.040232  0.017005 -0.000032
  5C   3s         0.901997 -0.782191  0.254790  0.077516 -0.989690 -0.989233
  5C   4s         5.297615  0.139236  9.789428  8.722301 -3.027391  1.125866
  5C   1pz       -0.109068  0.061910  0.047550  0.034131  0.027985  0.025793
  5C   1px       -0.017354 -0.019189  0.018742 -0.046239  0.165540  0.171502
  5C   1py        0.097590  0.064352  0.007580  0.049359  0.022329  0.019728
  5C   2pz       -0.144444  0.623195  0.964517  0.168267  0.072660  1.167767
  5C   2px       -0.797255 -0.341032  0.721131 -1.318091  1.329366  1.370949
  5C   2py        1.173483  0.355100 -0.793200  0.157562 -0.016248 -0.044091
  5C   3pz       -0.501533  1.606215  3.750606  2.646824  0.141760 -1.671793
  5C   3px        1.533912  0.522042  4.025090  1.654762  0.734333  2.735613
  5C   3py       -3.000944 -0.651067  1.615121 -0.089726 -0.306399 -2.236818
  5C   1dz2       0.018674 -0.025955 -0.024519 -0.008417  0.011724 -0.002318
  5C   1dxz       0.023574  0.010756  0.034271 -0.006394  0.027020 -0.018588
  5C   1dyz      -0.014897 -0.021040 -0.011541  0.033458  0.006457  0.004919
  5C   1dx2y2    -0.005288  0.007773  0.011522  0.000017 -0.009608  0.007093
  5C   1dxy       0.007695  0.022350  0.006984 -0.012160 -0.000747 -0.010611
  5C   2dz2      -0.072312  0.260672  0.344145 -0.072838  0.213513 -0.340381
  5C   2dxz      -0.039425 -0.291594 -0.123110 -0.329990 -0.017839 -0.436623
  5C   2dyz       0.299308  0.641038 -0.113474 -0.444284 -0.438558 -0.266659
  5C   2dx2y2     0.105059  0.091842  0.459104  0.057471 -0.504338 -0.458858
  5C   2dxy       0.256964  0.055750 -0.726203  0.306641 -0.003249  0.012500
  6H   1s        -0.021797 -0.034395 -0.012590 -0.022382 -0.049215 -0.043279
  6H   2s        -0.301722 -0.401100 -0.607563 -1.087785 -1.355153  0.020838
  6H   3s         2.097459  0.485220  1.302594  0.266753 -0.058930 -0.545624
  6H   1pz       -0.019069 -0.004274  0.008640  0.006283  0.001968 -0.009085
  6H   1px        0.003216  0.001899  0.021640  0.015338  0.008380  0.002343
  6H   1py       -0.008537  0.007116 -0.000400 -0.001160  0.013385  0.012126
  6H   2pz       -1.084770 -0.102264  0.501446  0.383842  0.237388 -0.991404
  6H   2px        0.259323 -0.084722  0.699037  0.704145  0.063117  0.106977
  6H   2py       -0.125228  0.128427 -0.237129 -0.407280 -0.094165  0.390682
  7H   1s         0.018422 -0.026428  0.014010  0.036827  0.021823 -0.046163
  7H   2s        -3.582478 -0.553441  3.065742 -1.549071 -4.109733  1.541306
  7H   3s        -0.865558  0.527664  0.387636 -3.530989 -2.106413  0.087694
  7H   1pz        0.004559 -0.004023  0.003720 -0.007577 -0.007249 -0.000923
  7H   1px        0.010388  0.012923 -0.007633  0.000693 -0.008537 -0.002378
  7H   1py       -0.001284 -0.001097  0.013064 -0.012578 -0.012724 -0.001152
  7H   2pz       -0.362819 -0.537390  0.966848 -0.961345 -1.335557  0.157041
  7H   2px        0.080121  0.225633 -0.504787  0.202811 -0.264863 -0.470331
  7H   2py        0.711906 -0.001978 -0.213164  0.007108  0.263640 -0.332348
  8H   1s        -0.042738  0.052433  0.006380  0.008599  0.079873 -0.075439
  8H   2s        -2.198295  1.709312  1.571284  2.912928 -0.967857 -0.747441
  8H   3s         1.609696 -0.724127 -0.102939  1.889564  0.739608  0.285679
  8H   1pz        0.013703  0.011953 -0.004426  0.006179 -0.011794 -0.007089
  8H   1px        0.003398  0.016767  0.001525  0.013280  0.002167 -0.009271
  8H   1py        0.007842  0.000884 -0.002812 -0.001043 -0.005903  0.001756
  8H   2pz        0.010783  0.722481 -0.061496  0.658454 -1.052446 -0.077890
  8H   2px        0.188719  0.440042  0.032627  0.308999 -0.025085 -0.322843
  8H   2py        0.441117 -0.095443 -0.224452 -0.943890 -0.079778 -0.150021
  9H   1s        -0.066533  0.044028  0.050905  0.007528 -0.013747 -0.054378
  9H   2s        -1.368953  3.309695  0.780677 -1.542697  3.105722 -2.593790
  9H   3s         2.880268  1.424615  1.633674 -0.195707 -1.618167  0.179163
  9H   1pz       -0.017653 -0.012259  0.003485 -0.010139  0.010927  0.000154
  9H   1px        0.004397  0.003074  0.006130 -0.001823 -0.002814  0.002509
  9H   1py       -0.010470  0.005467  0.007474  0.000711  0.003715 -0.014345
  9H   2pz       -0.589625 -0.590634 -0.230168 -0.140438 -0.470558  0.212574
  9H   2px        0.524255 -0.192648 -0.093125  0.643993 -0.411879  0.158490
  9H   2py       -0.657705  0.444004  0.203589 -0.330714  0.346264 -0.759595
 10H   1s         0.093272  0.058376 -0.085070  0.023107  0.035832  0.008699
 10H   2s        -1.060278  1.837756 -0.849763 -0.766810 -0.938363  5.667191
 10H   3s        -5.055169 -0.535133  0.488843  0.700043 -1.042169  0.980969
 10H   1pz       -0.006121 -0.006784  0.002270  0.000958 -0.004952  0.002830
 10H   1px       -0.004663  0.005215 -0.017864  0.007263 -0.012029  0.003821
 10H   1py        0.014958 -0.008627  0.007861  0.001587 -0.008868 -0.003404
 10H   2pz       -0.613918  0.278758 -0.405392 -0.048393 -0.065653  1.569264
 10H   2px       -0.002092  0.112423 -0.487812  0.226467 -0.175946  0.872645
 10H   2py        0.339981 -0.524072  0.085453  0.309119 -0.216354 -0.842406
 11H   1s         0.045411  0.039855  0.000878 -0.037862 -0.042461  0.049257
 11H   2s         2.866452  2.152984 -1.760011  1.250898  0.833156  5.280963
 11H   3s        -0.783705  0.566459 -1.276621  0.216891  0.430599  1.902551
 11H   1pz        0.017201 -0.002136 -0.002551 -0.005265  0.012075 -0.016925
 11H   1px       -0.001902 -0.002639  0.014135 -0.003096  0.012788  0.004154
 11H   1py       -0.003279  0.001460  0.001371 -0.004059  0.009447 -0.003151
 11H   2pz        0.670743 -0.224725 -0.370836 -0.463571  0.000556 -0.756204
 11H   2px       -0.288102 -0.388923  0.446263 -0.627514  0.686338 -0.788299
 11H   2py        0.312810  0.301327  0.128057  0.237618  0.337310  1.391960
 12H   1s        -0.015420 -0.014576 -0.074596 -0.067690  0.031902 -0.036774
 12H   2s        -1.217951  0.818117  0.177469  0.052023  0.490630  3.495580
 12H   3s         0.424333  1.720875  2.335595  1.391033  2.034647 -0.349303
 12H   1pz       -0.003650  0.011143  0.008756  0.002444  0.002098 -0.001144
 12H   1px       -0.005907 -0.006883 -0.011151 -0.000408 -0.007498  0.001514
 12H   1py        0.005706  0.020401  0.001522 -0.019724 -0.007693 -0.003122
 12H   2pz        0.170946  0.359534  0.667268  0.067616  0.543418  1.353693
 12H   2px       -0.285292 -0.259667 -0.506624 -0.068282 -0.444371 -0.263391
 12H   2py        0.014359  0.771315 -0.049940 -0.739889 -0.148430 -0.191144
 13H   1s        -0.057403 -0.021749 -0.088575 -0.038357 -0.031066  0.040956
 13H   2s        -2.243968 -1.256000 -1.312670 -3.349124  1.985810  0.750260
 13H   3s         0.464105 -0.534671  0.910311 -0.767308 -0.102141  3.027624
 13H   1pz        0.012320 -0.010388 -0.015935 -0.004382 -0.001694  0.000868
 13H   1px        0.006918 -0.002676 -0.001738  0.002000 -0.000249 -0.009042
 13H   1py       -0.007224 -0.015725 -0.013128  0.009073  0.008308  0.008902
 13H   2pz        0.721840 -0.518751 -0.627626  0.261458 -0.675689 -0.095836
 13H   2px       -0.279969 -0.299005 -0.255394 -0.921695 -0.010610  0.158767
 13H   2py       -0.361550 -0.824436 -0.671967  0.348642  0.331076  0.429598
 14H   1s        -0.043242 -0.064639  0.056321 -0.000609  0.033893 -0.052810
 14H   2s        -1.276072 -0.134059 -1.491403 -1.373791  3.114692 -1.190546
 14H   3s        -3.786754  0.921926 -4.125743 -0.779687  2.687681 -0.504624
 14H   1pz        0.006770 -0.001042  0.001627 -0.000676  0.014162 -0.011945
 14H   1px       -0.004862  0.003958  0.012498  0.010050 -0.004374 -0.003642
 14H   1py        0.006468 -0.005657  0.004318  0.019019 -0.005494 -0.003019
 14H   2pz        0.235915 -0.162491  0.320439  0.403749  0.303329 -0.015887
 14H   2px        0.284925  0.009896  0.220394  0.763513 -1.505672  0.419158
 14H   2py        0.349680  0.023896  0.000126  0.474715  0.293584 -0.323189
 15C   1s        -0.019583  0.007592  0.012168 -0.000454  0.008816  0.016519
 15C   2s        -0.061017  0.057590  0.029223  0.004431 -0.048780  0.000500
 15C   3s         0.769547  0.277338 -0.017732  0.164490 -2.085208 -1.316485
 15C   4s        -5.312122 16.983692 -8.456259 -3.790290 -5.727354 -4.452721
 15C   1pz        0.101830 -0.046510 -0.027252  0.020790 -0.190751  0.098146
 15C   1px        0.060685 -0.118197  0.155500  0.028805  0.068054 -0.023956
 15C   1py       -0.196348  0.008583 -0.018124  0.074721  0.138521 -0.009067
 15C   2pz       -0.990461  0.540309  0.971053  0.407348 -2.269900  1.725856
 15C   2px        0.194706 -0.623235  0.430903  0.458068  0.825290  0.137328
 15C   2py       -1.089916 -0.751094 -0.802328  0.377088  2.059556  0.109192
 15C   3pz        1.565519 -2.128140  3.711535  1.290169 -1.737737  2.748712
 15C   3px        3.049868 -3.260578  3.807552  0.950029  1.523413  0.261433
 15C   3py       -1.629600  1.968494 -3.562940 -0.118901  4.152804  2.885978
 15C   1dz2       0.006204 -0.017740 -0.036242 -0.006557  0.012012 -0.020073
 15C   1dxz       0.028648 -0.012211  0.036269 -0.007295  0.011745 -0.011546
 15C   1dyz       0.009821  0.023661  0.005676 -0.004126 -0.022201  0.011669
 15C   1dx2y2    -0.002458  0.015664  0.021421  0.027870 -0.013347 -0.013123
 15C   1dxy       0.018216 -0.000188 -0.019293  0.025024  0.006280  0.008250
 15C   2dz2       0.779779  0.026793 -0.308666 -0.149365 -0.373168 -0.048102
 15C   2dxz       0.118705 -0.273864  0.156152 -0.109048 -0.148360 -0.010160
 15C   2dyz      -0.042478  0.190369  0.276200  0.066255  0.143846 -0.254300
 15C   2dx2y2    -0.026952  0.339845 -0.172998 -0.686761 -0.138713  0.162533
 15C   2dxy      -0.342594  0.180871 -0.009026 -0.653406  0.189487 -0.080878
 16H   1s        -0.050758 -0.048401  0.030877  0.024486  0.014486 -0.032043
 16H   2s         0.915634 -3.277227  0.539717  0.894820  3.276472 -0.899387
 16H   3s         1.511082 -0.209762  0.271428  0.514659  2.974806 -1.932242
 16H   1pz       -0.009450 -0.004842 -0.010541 -0.000734  0.003393 -0.005153
 16H   1px       -0.003295  0.000067 -0.010937 -0.006874  0.003404  0.001741
 16H   1py       -0.008293  0.010933  0.008828 -0.016540 -0.002622 -0.005195
 16H   2pz       -0.513941  0.250149 -0.197254 -0.625928 -0.249972  0.085436
 16H   2px       -0.149317 -0.257308 -0.533957 -0.036213  1.135810 -0.176263
 16H   2py        0.137180  0.374819  0.236464 -1.004713 -0.479296  0.091607
                     96        97        98        99       100       101   
                   0.36992   0.37590   0.38122   0.39724   0.41607   0.42106
                   0.00000   0.00000   0.00000   0.00000   0.00000   0.00000
                  --------  --------  --------  --------  --------  --------
  0C   1s         0.036383 -0.002719  0.012924  0.002047  0.016006 -0.014304
  0C   2s         0.042285  0.006670 -0.030826  0.030659  0.003448  0.012373
  0C   3s        -2.567876  0.560067 -2.145989  0.379934 -1.224447  1.233362
  0C   4s         1.061379  4.116536 -2.665846 13.994691  0.632434-11.780026
  0C   1pz        0.017163  0.011531 -0.153287  0.086008  0.036677 -0.001641
  0C   1px       -0.038598 -0.205818 -0.023949 -0.005989  0.143792  0.063692
  0C   1py        0.100896  0.077909  0.040445  0.017224 -0.039239  0.047878
  0C   2pz        0.752804  0.082135 -2.124567  2.122309  0.613209 -0.151153
  0C   2px       -1.029833 -2.701026  0.376395 -0.366509  3.263760  3.877783
  0C   2py       -0.290967  0.924369  0.901930 -0.237770 -1.544794  0.325166
  0C   3pz        0.538592  0.813730 -6.502667 -0.456919 -1.228825 -0.933590
  0C   3px       -0.815365 -2.170866  0.350440  1.800397  7.796813  1.153817
  0C   3py        2.617278  2.385159  1.572923  4.189265 -1.313404 -3.339560
  0C   1dz2       0.012135 -0.005001  0.004285  0.019263  0.004666  0.004540
  0C   1dxz       0.007211 -0.001884 -0.006212 -0.006841 -0.002951  0.001397
  0C   1dyz       0.010176  0.002663 -0.023545  0.000951 -0.012390  0.006101
  0C   1dx2y2     0.009388 -0.010191  0.017895  0.018587  0.007757  0.015092
  0C   1dxy      -0.011231 -0.014431 -0.013261 -0.005901  0.019103  0.026884
  0C   2dz2       0.130108 -0.059070 -0.906681  0.066857  0.562499  0.096606
  0C   2dxz       0.188793  0.660839 -0.295750  0.007999 -0.850178 -0.509033
  0C   2dyz       0.119587 -0.250503  0.341812  0.150541  0.388308 -0.106313
  0C   2dx2y2     0.129629  0.352375  0.715897 -0.625226  0.348915  0.606386
  0C   2dxy       0.024712  0.274214 -0.381199  0.214718  0.576652  0.011547
  1C   1s         0.011066 -0.002233  0.005363  0.010422 -0.034517 -0.003830
  1C   2s         0.055477  0.055887 -0.027604  0.020919 -0.034983  0.094863
  1C   3s        -1.369164 -0.236870 -0.004183 -0.103895  1.840014  0.079385
  1C   4s        -3.178593  5.334417  5.660741 -2.778448 -1.397845-12.030319
  1C   1pz        0.013841 -0.037251 -0.059958 -0.045938 -0.117270  0.140122
  1C   1px        0.018548 -0.030335  0.014094  0.023649 -0.138989  0.094875
  1C   1py       -0.194542 -0.058277  0.055804 -0.063600 -0.020273 -0.156879
  1C   2pz       -0.735190 -1.727277  1.210588 -1.534976 -0.944168  0.340954
  1C   2px       -1.518701 -1.562793  1.272166 -1.743096 -1.592092 -0.985048
  1C   2py       -1.366070  0.614349  0.308867 -0.375318 -0.733938 -2.422622
  1C   3pz        0.285324  0.930008 -1.816194 -0.668024 -5.728326  0.296301
  1C   3px        0.975922 -0.782176  0.584230  1.591772 -6.821077 -1.286138
  1C   3py       -0.269619 -2.416487 -0.952043  3.288884 -1.556630  2.923392
  1C   1dz2      -0.008443 -0.004276 -0.014874  0.010583 -0.005782 -0.002407
  1C   1dxz      -0.018005  0.007866  0.008369 -0.026759 -0.003815  0.003882
  1C   1dyz       0.014096  0.006684 -0.018853 -0.014233 -0.000585 -0.000288
  1C   1dx2y2    -0.003853 -0.008504  0.013114 -0.017042  0.007282 -0.030260
  1C   1dxy       0.016250  0.006971  0.003544  0.022765  0.026408  0.013376
  1C   2dz2       0.199491  0.365194  0.795984  0.303287  0.570022 -0.306187
  1C   2dxz       0.085555  0.140063  0.501070 -0.332684  0.541929 -0.023404
  1C   2dyz       0.632760  0.311822 -0.465571  0.439885 -0.036186  0.213863
  1C   2dx2y2     0.202538 -0.167216  0.356428 -0.112744  0.040344 -0.081351
  1C   2dxy       0.409613  0.623993 -1.040933  1.093795  0.041643  0.366738
  2C   1s        -0.011531 -0.004092 -0.001981  0.004156  0.000809  0.007156
  2C   2s        -0.030288 -0.004551  0.009089 -0.032238  0.021239  0.062394
  2C   3s        -1.139253  1.264171  1.075289 -0.736397  0.586100  2.103653
  2C   4s        -0.381469  8.521783 13.845155 -4.359832  7.832838  3.197930
  2C   1pz        0.070399  0.002937  0.035065 -0.071061  0.109862  0.084062
  2C   1px       -0.307128  0.026434  0.077320 -0.012288 -0.059154 -0.033296
  2C   1py       -0.085357  0.152691  0.025671  0.010216  0.094916  0.088781
  2C   2pz        0.955033  1.139832  1.166642  0.566258  2.560889  1.010373
  2C   2px       -4.517499 -0.106175  0.304360 -0.073867 -1.378640  1.193617
  2C   2py       -1.833010  2.324654  0.540051 -1.383407  2.067483  3.376214
  2C   3pz        1.053726 -2.466327  1.412202 -0.399659  3.824884  1.673088
  2C   3px       -3.105401 -1.045917 -3.094333  0.791764 -2.978890 -2.334811
  2C   3py        0.396138  0.880126 -0.739161  1.862786  0.885213  3.671095
  2C   1dz2      -0.003958  0.024441 -0.017537  0.011540  0.015914 -0.007423
  2C   1dxz       0.004558 -0.011778 -0.010791 -0.023567 -0.018278 -0.025775
  2C   1dyz       0.013429 -0.016755 -0.003698 -0.004167  0.009789 -0.021001
  2C   1dx2y2     0.004792 -0.009279 -0.007636 -0.030943  0.028074 -0.008123
  2C   1dxy       0.007709 -0.006742 -0.005924  0.000914 -0.006507 -0.013063
  2C   2dz2       0.207248 -0.386701  0.804215  0.070449 -0.820814  0.914809
  2C   2dxz      -0.367504 -0.845498 -0.514506  0.620550 -0.900735 -0.446479
  2C   2dyz       0.257335 -0.327314 -0.065193  0.901099 -0.393284 -0.746525
  2C   2dx2y2    -0.271028  0.361742  0.480034  0.563896  0.480475  0.134873
  2C   2dxy      -0.321720 -0.332072  0.243376 -0.443289 -0.957094  0.135008
  3C   1s         0.017646 -0.005861  0.000939  0.002383  0.003818  0.018125
  3C   2s        -0.101997 -0.007663  0.063908 -0.005741  0.029673 -0.087346
  3C   3s        -1.403121  0.380282 -1.218020  0.626712 -1.257658 -2.012251
  3C   4s         0.000758 -5.050094 -5.981663  4.019863  3.394963  8.028222
  3C   1pz        0.125303  0.005167 -0.018980  0.013873  0.029025  0.051713
  3C   1px       -0.131054 -0.026225 -0.090147  0.105846 -0.119595  0.093478
  3C   1py        0.033846 -0.008544 -0.046512 -0.084213 -0.051147  0.028055
  3C   2pz        0.404129 -0.633012  0.703362 -1.011115  1.188892 -0.838715
  3C   2px       -3.108632 -2.438538  0.163318 -0.518411 -2.094179 -0.373256
  3C   2py        0.308819  0.308078 -1.096456  0.796943 -1.153799  0.897229
  3C   3pz        1.732662  0.510338  6.359169  3.476062 -0.654315 -0.442062
  3C   3px       -3.682524  0.958747 -3.027664 -0.457112 -6.395008 -3.207010
  3C   3py       -2.080576  0.814117 -0.067308 -3.897154  4.533297 -4.090383
  3C   1dz2       0.004566 -0.012389 -0.002734 -0.011628 -0.002400 -0.008342
  3C   1dxz       0.021164  0.017265 -0.010508 -0.002020 -0.009047  0.029387
  3C   1dyz      -0.018485  0.001931 -0.007566 -0.007336  0.005101 -0.000509
  3C   1dx2y2     0.012925  0.003382  0.006487  0.023907 -0.001871  0.009899
  3C   1dxy      -0.013172 -0.009047  0.002959  0.007349  0.017357 -0.011956
  3C   2dz2       0.090441  0.320588  0.645858 -0.148427 -0.085935  0.196025
  3C   2dxz       0.843054  0.592323 -0.277760  0.022213  0.639866  0.127326
  3C   2dyz      -0.076126 -0.031389 -0.545043 -0.106764 -0.378660  0.231544
  3C   2dx2y2    -0.257821  0.165907 -0.854554  0.083020 -0.921596 -0.071585
  3C   2dxy       0.540120  0.226275  0.472703 -0.057377 -0.012474 -0.088432
  4C   1s         0.008182 -0.013782  0.004546 -0.007892 -0.007831 -0.005279
  4C   2s        -0.029690 -0.037090 -0.001042  0.004822 -0.026589  0.008906
  4C   3s        -0.879118 -1.042499 -0.909987  0.546336 -0.312633  0.880777
  4C   4s         0.747128-11.357124 -7.421214 -4.691077-10.009997  5.832108
  4C   1pz       -0.088920  0.199197  0.035616  0.060599 -0.000670 -0.024231
  4C   1px       -0.096380 -0.086674  0.013793 -0.062681  0.063390  0.143821
  4C   1py       -0.101575  0.057471  0.036077  0.005918  0.107861  0.053933
  4C   2pz       -0.774212  1.981903 -0.048978  0.109756  0.462553 -0.654559
  4C   2px       -2.028130 -1.079743  0.617970 -1.300796  2.426624  3.249617
  4C   2py       -1.113309  1.891395  1.660066 -0.751398  2.600838  2.670858
  4C   3pz       -0.857198  1.064546 -0.359457  0.219765 -2.725414  0.231223
  4C   3px       -0.149689  0.020306  1.475662  1.772763  4.269315  1.744925
  4C   3py       -0.526531 -2.953480  0.377625  0.305300  2.128935  2.646350
  4C   1dz2       0.007047  0.017124 -0.006561 -0.021189  0.006591 -0.002688
  4C   1dxz      -0.004483  0.008782 -0.013518 -0.012429  0.031599  0.004042
  4C   1dyz      -0.012462  0.019896 -0.007673 -0.015776  0.008452  0.018882
  4C   1dx2y2     0.004848  0.012472 -0.022759 -0.003263  0.004061 -0.029507
  4C   1dxy       0.008660  0.002021  0.017503  0.012678  0.004677  0.000010
  4C   2dz2      -0.231128 -0.392461  0.356907  0.245837 -0.395991  0.658776
  4C   2dxz      -0.671242 -0.017039  0.677223  0.038929 -0.014883  1.303857
  4C   2dyz      -0.263583 -0.223196  0.305050 -0.029723  0.041078  0.771181
  4C   2dx2y2     0.564581 -0.104222  0.655857  0.699716 -0.573503 -0.247290
  4C   2dxy      -0.003750  1.029632 -0.049381  0.233655  0.096059  0.057182
  5C   1s         0.008673 -0.004347  0.003617  0.009291 -0.002307  0.001664
  5C   2s        -0.008538  0.032010 -0.026278 -0.011698 -0.028821 -0.044004
  5C   3s         0.397980  2.434244 -0.214569 -1.765385 -0.373957 -1.346895
  5C   4s         1.156330  1.115733 -6.935047  3.421440 -3.244753  8.940915
  5C   1pz       -0.055913 -0.090003  0.081430 -0.052512 -0.005397 -0.051513
  5C   1px       -0.140105 -0.195750  0.050947 -0.062408  0.080244 -0.092670
  5C   1py       -0.086651  0.053031  0.068638 -0.054525 -0.203925 -0.081861
  5C   2pz       -0.832924 -0.401718 -0.241892 -0.620492  0.363927 -0.085008
  5C   2px       -1.335644 -2.920815  1.510857 -0.267027  2.409697 -0.283163
  5C   2py       -1.632820  0.286410  2.228754 -2.147393 -3.341504 -2.578519
  5C   3pz       -0.178015 -1.549363  1.768620  0.446227  1.449764  0.235076
  5C   3px       -1.383859 -1.037163 -1.461001  0.930973  1.120372  1.222814
  5C   3py        0.219761  0.052048  0.295822  0.734225 -7.795251 -1.443493
  5C   1dz2       0.000904 -0.008225 -0.000699 -0.002290 -0.013444 -0.001087
  5C   1dxz      -0.012612 -0.011477 -0.019502  0.006890 -0.004712 -0.001211
  5C   1dyz      -0.009724 -0.022196 -0.002805 -0.002869 -0.017755  0.000298
  5C   1dx2y2    -0.009141 -0.013739 -0.020463  0.001696 -0.001193  0.009201
  5C   1dxy      -0.008583  0.013973  0.005932 -0.008726 -0.017652 -0.023054
  5C   2dz2       0.058141  0.398651  0.018687  0.327236 -0.475063 -0.315527
  5C   2dxz       0.325006  0.242709  0.126414  0.459646  0.007312  0.114676
  5C   2dyz       0.070010  0.205315  0.578804  0.138527  0.134048 -0.237924
  5C   2dx2y2     0.380324  0.812974 -0.167439  0.071261  0.223405  0.212339
  5C   2dxy      -0.492331  0.233559 -0.124402 -0.306427 -1.240106 -0.489352
  6H   1s        -0.013467  0.009916 -0.050724 -0.072365  0.007808 -0.009475
  6H   2s         0.254494  0.044824  3.111670 -2.363325  0.443252  3.264653
  6H   3s         1.535230  0.517149 -0.169470  1.639091 -0.232848 -0.777290
  6H   1pz       -0.006719 -0.001364  0.013562 -0.004012  0.005801 -0.002606
  6H   1px        0.004300  0.015985 -0.000187 -0.000850 -0.006430 -0.018875
  6H   1py        0.000525 -0.010265  0.007073  0.014295 -0.004103  0.003761
  6H   2pz       -0.054522  0.013877  0.733550 -0.346101  0.143863  0.046932
  6H   2px        0.196831  1.273492  0.315530 -0.071765 -0.414830 -0.264528
  6H   2py       -0.249255 -0.445194  0.683257 -0.272216  0.006333  0.968429
  7H   1s        -0.027504 -0.015622 -0.016762  0.052262 -0.022993  0.041044
  7H   2s         2.746733 -2.145165  0.235527 -0.560577 -0.791500  3.743682
  7H   3s         0.818259  1.459207 -0.472081 -1.096353 -1.347096 -0.094191
  7H   1pz        0.003077  0.009312  0.012351 -0.005562  0.006412  0.003152
  7H   1px        0.012648  0.003002  0.008180  0.010343  0.018510 -0.006767
  7H   1py        0.004790  0.003433  0.010126  0.003896  0.000128  0.009989
  7H   2pz        1.092111 -0.126881  0.780031  0.341680  0.459254  0.871577
  7H   2px       -0.129038  0.228577  0.570295 -0.427710  1.227374 -0.437605
  7H   2py       -0.052839  0.765006  0.182509  0.326133  0.504462 -0.618918
  8H   1s        -0.008832  0.015759 -0.059062 -0.004332 -0.029708  0.054268
  8H   2s         4.841382 -2.802636 -0.551481  5.754886  0.470162 -5.387141
  8H   3s         2.211265 -2.479299  1.683706 -0.545990  1.637732 -0.859598
  8H   1pz        0.002587 -0.016397  0.010792 -0.004619 -0.009459  0.004489
  8H   1px        0.004110 -0.000141 -0.007407  0.010102  0.005113 -0.004019
  8H   1py        0.002206 -0.007068  0.009775  0.014306 -0.015198  0.004252
  8H   2pz        1.381609 -1.110114  0.588473  1.590999 -0.799200 -0.916803
  8H   2px        0.138744 -0.283160 -0.457501  0.232741  0.126637  0.375320
  8H   2py       -1.206337  0.142002  0.407872 -1.108776 -0.941943  1.001606
  9H   1s        -0.000737 -0.019003 -0.081356  0.034512 -0.020733 -0.049033
  9H   2s         4.530274  0.454771 -1.782043 -2.452163  0.138783 -2.196064
  9H   3s         2.507797  1.178706 -0.325826  0.178934  0.483898  0.568401
  9H   1pz       -0.000062  0.008618 -0.010170 -0.003303  0.002457 -0.009293
  9H   1px        0.013625  0.000075  0.005323 -0.009668  0.000980  0.002480
  9H   1py        0.009906 -0.006129 -0.012674 -0.009322  0.009969 -0.020805
  9H   2pz       -1.377371  0.350176  0.025350  1.329318  0.364614 -0.544813
  9H   2px       -0.613712 -0.294973  0.611079  0.270932 -0.156636  1.633458
  9H   2py        1.015481 -0.154790 -0.448529 -1.200897  0.463742 -0.957674
 10H   1s        -0.050832  0.101020  0.006797 -0.015608  0.016662  0.003359
 10H   2s        -0.693763  3.855957 -0.550042 -1.124250  2.147401 -3.085292
 10H   3s        -1.052759  3.172146 -0.808196  0.275858 -1.667535 -0.177853
 10H   1pz       -0.005444 -0.012622  0.006821  0.001941 -0.004829  0.009192
 10H   1px        0.005924  0.000006  0.016329  0.004210 -0.020254  0.000756
 10H   1py        0.008968 -0.012866  0.006046  0.015559 -0.014953 -0.003319
 10H   2pz       -0.128353  0.845444 -0.141246 -0.564950  0.567573 -0.671780
 10H   2px        0.135157 -0.158367  0.197456  0.323770 -0.649706 -0.278114
 10H   2py        0.115825 -0.603125  0.584609  0.572843 -1.109863  0.778810
 11H   1s        -0.036297  0.013606 -0.033938  0.001891  0.068491 -0.043621
 11H   2s         0.909872  4.889688  2.545678  1.411221  0.511177  0.805442
 11H   3s         0.275440 -0.201044  0.179370 -0.008125 -0.106523  0.604342
 11H   1pz        0.009174 -0.000561 -0.003483 -0.003843  0.001657 -0.004417
 11H   1px        0.002482  0.007885 -0.023031  0.000593  0.002031 -0.018444
 11H   1py        0.005836  0.005907 -0.014542 -0.008639 -0.000014 -0.015438
 11H   2pz        0.318977 -0.714953 -0.591915 -0.250715  0.597460 -0.842566
 11H   2px       -0.053950 -0.453438 -1.208614 -0.320965 -0.201628 -0.862022
 11H   2py        0.473246  1.162490 -0.106140  0.042566 -0.273037 -0.456505
 12H   1s        -0.017767 -0.066660  0.040937 -0.011098 -0.018310 -0.029696
 12H   2s        -2.539636 -3.969513  0.274467 -2.081893  2.026424  1.074197
 12H   3s        -0.543781 -2.769077  0.800398  0.276938  0.845829  0.446765
 12H   1pz       -0.002270  0.005973 -0.005102  0.010267 -0.004248  0.000066
 12H   1px        0.007340  0.015213 -0.000941  0.000081 -0.002573  0.002456
 12H   1py        0.008545  0.005840  0.005015  0.009386  0.013892  0.008047
 12H   2pz       -0.922977 -1.306177 -0.370804 -0.160436  0.360040  0.288167
 12H   2px        0.252660  0.173255  0.416015  0.345442 -0.119525  0.542333
 12H   2py        0.423337  0.230606 -0.095199  0.778599  0.778301  0.380081
 13H   1s        -0.036989 -0.021562  0.008880 -0.068327  0.023680  0.003065
 13H   2s        -1.224421 -4.834654  3.793563  0.509614  2.683555 -0.266297
 13H   3s        -1.616257 -1.388607 -0.756048  0.569150  0.668598 -0.161110
 13H   1pz        0.005562  0.000455  0.005743 -0.000578 -0.002924 -0.001596
 13H   1px        0.001697  0.001795  0.001213 -0.003490 -0.004256 -0.001823
 13H   1py       -0.004029 -0.013999 -0.015458  0.007839 -0.003630  0.009213
 13H   2pz        0.584826  1.103856 -0.933533 -0.419948 -0.376373  0.296643
 13H   2px       -0.117619 -1.019068  0.933571 -0.045348  0.945445  0.224481
 13H   2py        0.012452 -0.836746 -0.407402  0.454650  0.310288  0.613640
 14H   1s        -0.039760 -0.034954  0.033355 -0.020172  0.017509  0.010845
 14H   2s         1.841242  2.093005  1.563812 -1.088980 -2.099571  1.354440
 14H   3s        -1.876681 -1.381200  0.476071 -0.884936 -0.495931  0.631152
 14H   1pz       -0.004471 -0.000541 -0.000678  0.009914  0.004269 -0.003996
 14H   1px       -0.001856 -0.001724  0.005380 -0.015344 -0.001921  0.008646
 14H   1py        0.004953 -0.005400  0.008913 -0.001042  0.016172 -0.009330
 14H   2pz       -0.085796  0.068464 -0.001660  0.404243  0.485501 -0.324590
 14H   2px       -0.855926 -0.956040  0.067187  0.144721  0.978609 -0.615183
 14H   2py        0.086914  0.084866  0.936784  0.192922  0.323320 -0.598857
 15C   1s         0.019737 -0.003021  0.016547  0.011641  0.008903  0.001906
 15C   2s         0.009358 -0.000170 -0.045369 -0.010732  0.019174 -0.003008
 15C   3s        -2.001346  0.354312 -2.725878 -1.638931 -0.315584  0.346057
 15C   4s        -6.909401 -1.130771 -1.869294 -9.610143  2.414217 -1.489844
 15C   1pz       -0.082760 -0.011909 -0.155551  0.066903  0.050676  0.011627
 15C   1px        0.033886  0.041153 -0.077452  0.099691 -0.025457 -0.002679
 15C   1py        0.048307 -0.039463 -0.175931  0.008739 -0.064806  0.147502
 15C   2pz       -0.312728  0.048832 -2.490485  0.635066  1.301197  0.487873
 15C   2px       -0.110227 -0.691543 -0.551154  1.756117 -0.270762 -0.389093
 15C   2py        0.452657  0.162175 -2.598166  0.683898 -1.313277  1.757896
 15C   3pz       -0.610068  0.242810 -2.497588  0.104446  0.875266 -0.279391
 15C   3px        2.104093  1.794832 -1.933337  0.221827 -0.253838 -1.173073
 15C   3py       -1.737421 -0.747874 -6.197221 -1.833728 -0.831582 -0.175514
 15C   1dz2       0.005583  0.011059  0.000177 -0.000582  0.003406 -0.010444
 15C   1dxz      -0.011747 -0.002356 -0.008889  0.024564  0.011432 -0.005615
 15C   1dyz       0.010744  0.002405  0.018632 -0.014099  0.002080  0.003335
 15C   1dx2y2     0.008946 -0.008895  0.006581 -0.029299  0.003064  0.012237
 15C   1dxy       0.019777 -0.008517 -0.000860  0.000786  0.008009 -0.004442
 15C   2dz2      -0.038582 -0.096746 -0.004680 -0.694116  0.060896 -0.296812
 15C   2dxz      -0.123546 -0.556522  0.504324 -0.392039 -0.033346 -0.042632
 15C   2dyz       0.439626  0.018935  0.629142 -0.891061  0.025859 -0.172825
 15C   2dx2y2     0.152942  0.340603 -0.178217 -0.344067 -0.128172  0.036512
 15C   2dxy       0.045945  0.404996 -0.041761  0.215441 -0.820907  0.388273
 16H   1s         0.036638  0.040497  0.041325 -0.064541 -0.028221  0.025982
 16H   2s         0.404925 -2.274711  4.365413  1.735454 -0.969207 -1.017282
 16H   3s         2.008118  1.289418  0.544235  0.546167 -0.803867 -0.484148
 16H   1pz        0.005395  0.002366  0.011146 -0.009026 -0.009464  0.001073
 16H   1px       -0.002151  0.007790 -0.002963  0.010179  0.001469 -0.004452
 16H   1py       -0.007655  0.006436  0.006016  0.004766 -0.010347  0.003820
 16H   2pz        0.136771  0.511336 -0.346065 -0.143240  0.174381 -0.071009
 16H   2px        0.097222 -0.608113  1.555207  0.580483 -0.306105 -0.360968
 16H   2py       -0.456647  0.785273  0.403520  0.449798 -0.248788 -0.178723
                    102       103       104       105       106       107   
                   0.42736   0.43621   0.44238   0.44654   0.45328   0.46254
                   0.00000   0.00000   0.00000   0.00000   0.00000   0.00000
                  --------  --------  --------  --------  --------  --------
  0C   1s        -0.023080 -0.023640 -0.003294  0.007256 -0.006930  0.016277
  0C   2s        -0.034592 -0.012751 -0.011095  0.013654  0.018645  0.003439
  0C   3s         0.509776  1.316862  0.067543  0.758732  1.719353 -1.221769
  0C   4s       -38.109893-14.205373-13.010038 56.300906 -9.487304  7.900009
  0C   1pz       -0.033418  0.054401 -0.035608 -0.087716  0.004600  0.112770
  0C   1px        0.020548  0.070432  0.032054  0.068814  0.009701 -0.009669
  0C   1py        0.034368  0.015988  0.005833 -0.139391  0.000926 -0.031469
  0C   2pz       -0.139924  1.513017 -0.968749 -1.483607  0.837991  3.529818
  0C   2px       -0.263253  1.647602  1.008047  1.353589 -0.969428  0.064584
  0C   2py        1.574362  0.680378  0.566511 -3.547647  0.351218 -1.811004
  0C   3pz       -3.932398  2.708159 -4.622494  1.048311 -4.733059  5.652434
  0C   3px       -1.068088  2.358057 -2.506517 11.516332 -5.804825 -0.057896
  0C   3py      -12.060079 -4.099719 -2.356387  9.805398 -0.842048  3.545582
  0C   1dz2      -0.020958  0.007906 -0.002757 -0.012513  0.000419  0.020684
  0C   1dxz      -0.009620  0.009774 -0.011228 -0.014534 -0.011955 -0.005350
  0C   1dyz      -0.004779  0.016069 -0.048615  0.026410  0.015919  0.011007
  0C   1dx2y2    -0.024935  0.000862 -0.008291  0.015924 -0.000030  0.005160
  0C   1dxy      -0.006280  0.012175  0.014282 -0.009928  0.000158  0.005141
  0C   2dz2       0.161736  0.508228 -0.197525 -0.799492 -0.112775  0.566948
  0C   2dxz      -0.301107 -0.677185 -0.297723 -0.300313  0.472701  0.640757
  0C   2dyz      -0.271461 -0.339844  0.416980  0.477792  0.340406  0.354746
  0C   2dx2y2     0.782366  0.227674  0.527934 -1.510358  0.223129 -0.038847
  0C   2dxy      -0.518499  0.486203 -0.399596  1.617866 -0.575373  0.888681
  1C   1s         0.016725  0.000642 -0.013042 -0.005413  0.014594 -0.002453
  1C   2s        -0.020308 -0.043835 -0.014445  0.022615  0.035689  0.062446
  1C   3s        -1.471545 -1.723228  1.329534  2.410403 -0.736867  2.982734
  1C   4s       -23.300252 -3.180360-10.045713 -3.199346 19.477884 -0.737864
  1C   1pz       -0.001532 -0.074577  0.018019 -0.012890  0.005127  0.030585
  1C   1px        0.036140 -0.109310 -0.005835  0.066511  0.021822  0.112430
  1C   1py        0.047218  0.009142  0.066951  0.007965  0.132563 -0.034889
  1C   2pz       -0.638965 -1.903861  0.958091 -1.116463 -1.858856 -0.110154
  1C   2px        0.218603 -1.919781  0.517524 -1.274195  1.106493  0.417713
  1C   2py        1.535920  0.128908  0.197033 -1.006477  4.541250  1.138457
  1C   3pz       -0.934666 -1.953261  0.883410 -0.168314  2.677334  0.421596
  1C   3px        3.375325 -4.500196  5.497702 -0.794664  5.545426 -4.397230
  1C   3py        5.502770 -1.320750  5.919424  0.968768 -0.352853 -1.870105
  1C   1dz2      -0.006599 -0.023145  0.001022 -0.004406 -0.001943  0.018757
  1C   1dxz      -0.040586 -0.004400 -0.000385 -0.016155  0.013891  0.007153
  1C   1dyz      -0.008418 -0.021145  0.019320  0.002710  0.008194  0.017202
  1C   1dx2y2    -0.003411  0.013350 -0.001610 -0.026960  0.022740 -0.006798
  1C   1dxy      -0.008147  0.007125 -0.015482  0.010736  0.002458  0.008092
  1C   2dz2       0.499493  0.065596  0.121655 -0.149888  0.031895  0.803523
  1C   2dxz      -0.295986 -0.427064 -0.048272 -0.212952 -0.089433  0.575711
  1C   2dyz       0.075263 -0.068087  0.323794  0.539783 -0.550545  0.201236
  1C   2dx2y2     0.374641 -0.295616  0.513713 -0.028448  0.274557  0.986388
  1C   2dxy      -0.486760 -0.059537  0.564917  0.411144 -0.271421 -0.128797
  2C   1s        -0.000635  0.016809  0.019647  0.004326  0.001334 -0.000193
  2C   2s         0.009034 -0.031026 -0.029209 -0.017748 -0.054352  0.015959
  2C   3s         1.096980 -3.358145 -2.661902 -0.698246 -2.080654  1.007654
  2C   4s         3.677703 -5.257313 -5.163370  8.380285-29.177197 -2.102547
  2C   1pz        0.052558 -0.046070 -0.031167  0.029427  0.058262 -0.008440
  2C   1px       -0.006249  0.044116  0.019907  0.020316 -0.219311 -0.005194
  2C   1py        0.023582 -0.053365 -0.033599  0.026708 -0.014976 -0.030625
  2C   2pz        1.208027 -1.021620 -0.212251  1.445471  1.213942 -1.267997
  2C   2px        0.626108 -0.571458 -0.044317 -0.885738 -5.608572  1.403413
  2C   2py        0.720137 -0.167225 -0.498642  0.641169  0.160069 -1.896012
  2C   3pz        3.935141 -0.678433  0.872789  0.961619 -2.075091 -4.127435
  2C   3px       -1.462168  1.577670 -0.504324 -3.084676  6.219219  1.335210
  2C   3py        1.720404 -2.392665  3.775037 -0.333579  3.196406 -2.956968
  2C   1dz2       0.008668 -0.004323  0.001067  0.007204  0.000242  0.010580
  2C   1dxz       0.003954 -0.009366 -0.008636  0.006746 -0.023458  0.006879
  2C   1dyz      -0.000427 -0.003997 -0.011543  0.006568  0.006923  0.004368
  2C   1dx2y2     0.006362 -0.004938 -0.023573  0.021838 -0.011431 -0.013856
  2C   1dxy      -0.019881  0.009905 -0.002914 -0.007388 -0.022328  0.020278
  2C   2dz2       0.049599 -0.871579 -0.050406  0.357817  0.160868  0.553803
  2C   2dxz       0.023954 -0.002718  0.439819 -0.198459 -0.838253 -0.341754
  2C   2dyz      -0.166957 -0.051770  0.245392  0.306121  0.342219 -0.167492
  2C   2dx2y2     0.266521 -0.297697 -0.431977  0.313896  0.581118 -0.491817
  2C   2dxy      -0.330374  0.095271  0.363848  0.528984  0.105922  1.053580
  3C   1s         0.009377 -0.000499 -0.017673 -0.001707  0.004202  0.004017
  3C   2s        -0.028090  0.050948 -0.015112 -0.032978  0.032093 -0.020990
  3C   3s        -0.883180  1.007482  1.209889  1.305785 -0.093136 -1.709400
  3C   4s        11.519819 -0.863489  7.787579 -6.251341 -3.635769  6.432586
  3C   1pz       -0.000926 -0.152258  0.058985  0.039332  0.019603 -0.027516
  3C   1px        0.017120 -0.020790  0.002339  0.061722 -0.182997  0.100225
  3C   1py        0.088561  0.075559 -0.065473 -0.003885  0.007408  0.041957
  3C   2pz       -1.116483 -2.349551  0.240448  1.330958  1.983272 -1.796692
  3C   2px       -0.540755 -0.215493  0.280872 -1.904127 -5.932781  1.727006
  3C   2py        1.393451  2.809509 -1.183042 -0.612238 -1.330550  0.808650
  3C   3pz        0.903280 -5.926500  6.639125 -0.554781  0.782812 -4.004535
  3C   3px       -7.141346  1.735954 -2.363473 -0.311583  6.946771  5.626948
  3C   3py       -3.771505  7.279212 -8.076876  0.092670 -4.460421  3.464781
  3C   1dz2       0.016951  0.023267 -0.008237 -0.014634 -0.029646 -0.002221
  3C   1dxz       0.006566 -0.015212 -0.002570  0.017042  0.031724  0.008436
  3C   1dyz       0.015788  0.005167 -0.000693 -0.000205 -0.018166  0.007287
  3C   1dx2y2     0.016332  0.003944 -0.012100  0.002412 -0.020524  0.016665
  3C   1dxy       0.009065  0.004198 -0.006348  0.003532  0.010456 -0.043482
  3C   2dz2       0.340826  0.164943 -0.256112  0.128919 -0.705134  0.675638
  3C   2dxz       0.401860  0.595664 -0.211490  0.006071  1.020505 -0.711888
  3C   2dyz       0.257470  0.306290  0.293831 -0.434896 -0.630599  0.209817
  3C   2dx2y2     0.285068  0.771334 -0.025629 -0.473947 -0.197507  0.678166
  3C   2dxy      -0.032773 -0.803708  0.648901  0.450546  1.756045  0.193022
  4C   1s        -0.002698  0.014061  0.016243  0.024245 -0.003398  0.000572
  4C   2s        -0.048892 -0.026777 -0.004995 -0.003199 -0.004596  0.027422
  4C   3s        -2.147194 -2.305718 -0.655198 -2.438214 -0.604295  1.286764
  4C   4s         7.536535  2.479792 20.872403-38.307544 10.615034 -1.097820
  4C   1pz       -0.027418  0.003544 -0.081036  0.058084  0.015290 -0.049396
  4C   1px        0.091399  0.076639  0.134018 -0.017522 -0.029972 -0.113829
  4C   1py        0.046745 -0.037458 -0.032351  0.061356  0.037427 -0.008286
  4C   2pz        1.227065 -1.042348 -1.455290  0.491719 -0.009161 -1.332736
  4C   2px        0.564943  0.540511  1.517427  0.819365 -0.996699 -2.112483
  4C   2py        2.053817  0.397172 -0.213579 -0.171834  0.902687 -1.626507
  4C   3pz        1.248380 -1.717035  5.003905 -5.564682  1.938839 -0.259901
  4C   3px        2.704334 -2.519465 -0.030419  8.237776 -0.171039 -4.124154
  4C   3py        2.278373  1.493490  3.603154 -1.219652  1.804957 -2.965717
  4C   1dz2      -0.011895 -0.001090 -0.000248 -0.004779 -0.007828  0.001205
  4C   1dxz       0.011928  0.013594  0.019416 -0.013642  0.001357 -0.013852
  4C   1dyz       0.009023  0.000753  0.000602 -0.001584 -0.004528 -0.014134
  4C   1dx2y2    -0.012673  0.016102 -0.003913 -0.026182  0.000755  0.006097
  4C   1dxy      -0.000256 -0.020300 -0.005184  0.004473  0.022662 -0.006287
  4C   2dz2      -0.440548  1.187393  0.041897 -0.151114 -0.139626 -0.947035
  4C   2dxz      -0.134436  0.193350  0.706684  0.167066 -0.193141 -0.349234
  4C   2dyz       0.283156  0.033153  0.445208 -0.234475  0.428758 -0.655404
  4C   2dx2y2    -0.051853 -0.250644 -0.021658 -0.676778  0.667491  0.758337
  4C   2dxy      -0.178637  0.670736 -0.656762  0.667648  0.274214 -0.070898
  5C   1s        -0.017707 -0.019220 -0.013945 -0.021805  0.011614 -0.019246
  5C   2s        -0.017680  0.007033  0.004977  0.056182 -0.002610 -0.020379
  5C   3s         1.831935  1.915455  1.040607  4.979927 -2.159062  1.023856
  5C   4s        38.667321  1.520478 18.435964  0.168067-13.983864 -8.080253
  5C   1pz       -0.062041 -0.013900 -0.024099 -0.005410  0.020904  0.013941
  5C   1px       -0.129261  0.036007 -0.043512  0.017517  0.137325  0.075059
  5C   1py        0.078099 -0.029330  0.016953 -0.126543  0.120421 -0.061566
  5C   2pz       -1.708566 -0.441381  0.343182 -2.183698 -0.501088  2.122655
  5C   2px        0.284614  0.735112 -0.334698 -1.141532  2.408703  2.569557
  5C   2py        2.386611 -1.038923 -0.060359 -3.657786  2.904576 -1.259947
  5C   3pz        3.782025 -0.404266  5.104801 -0.459913 -2.323627 -0.111254
  5C   3px        7.409120  0.485249  1.629646  0.361823 -3.902578 -0.538845
  5C   3py        2.779843 -3.831635  4.121295 -1.615367  4.359305 -2.433651
  5C   1dz2       0.013436  0.006726 -0.003455  0.012974 -0.008765 -0.035864
  5C   1dxz      -0.009447  0.015045 -0.008968  0.015230 -0.004648 -0.032726
  5C   1dyz       0.004497 -0.001265  0.001854 -0.013060  0.003011 -0.010651
  5C   1dx2y2     0.006797 -0.009796  0.009364  0.017350 -0.006358  0.009952
  5C   1dxy       0.016836 -0.012254  0.000560 -0.006142  0.005605  0.006056
  5C   2dz2       0.309719  0.029918 -0.579719  0.803856  0.114141 -0.546820
  5C   2dxz       0.292035 -0.125993 -0.952060  0.242705  0.099339  0.072429
  5C   2dyz       0.634383  0.301601 -0.008001 -0.907730  0.008721 -0.247648
  5C   2dx2y2     0.293924  0.115570  0.705638 -0.323920 -0.069194  0.439910
  5C   2dxy       0.264660 -0.714052  0.364163 -1.129117  0.870936 -0.635133
  6H   1s         0.045663  0.009931 -0.004555 -0.001828 -0.015357 -0.002834
  6H   2s         6.608035  2.437586  2.662397-13.106678  0.117148 -2.506570
  6H   3s        -3.813646 -0.629034 -0.999816  4.781694 -1.090897  1.206113
  6H   1pz       -0.004028 -0.009596  0.016228 -0.008963  0.005816 -0.010004
  6H   1px        0.007311  0.000170 -0.005338  0.001804  0.001699  0.006553
  6H   1py       -0.003581 -0.003083  0.000220  0.013990 -0.003651 -0.001652
  6H   2pz        0.343228 -1.026876  1.251674 -0.027189  0.050434 -0.547654
  6H   2px        0.618186  0.077870 -0.023315 -0.884070 -0.390672  0.348189
  6H   2py        1.350886  0.469794  0.783486 -2.520088 -0.101050 -0.923246
  7H   1s         0.040126  0.075791 -0.069742 -0.008895  0.012642 -0.057356
  7H   2s        -0.507044 -0.843794  1.165878 -0.389228 -7.287471 -1.545071
  7H   3s        -2.314657 -0.612250 -1.595262 -0.266776  0.455482  0.948420
  7H   1pz        0.003379  0.008525  0.000233 -0.000626  0.011248 -0.006440
  7H   1px        0.002936  0.005581 -0.004731 -0.000834 -0.011278  0.003225
  7H   1py        0.008018  0.010889 -0.006204  0.007631 -0.013867  0.009132
  7H   2pz       -0.007787  0.122467 -0.052601 -0.202732 -1.820840 -0.508454
  7H   2px        0.234268  0.401330 -0.782809 -0.382165  0.379892  0.187241
  7H   2py        0.817245  0.380471  0.233431  0.403812  1.311721  1.839034
  8H   1s        -0.032384  0.042655  0.045271 -0.047811  0.106033  0.071159
  8H   2s         0.031247  0.849001  1.619084  0.889987  5.278700 -2.154134
  8H   3s         1.007587  0.078199 -0.501844  0.343040 -2.366370 -0.309500
  8H   1pz       -0.007201 -0.003366  0.002725 -0.006810  0.000198  0.006024
  8H   1px       -0.002106  0.007367  0.005324 -0.002626  0.005389 -0.004608
  8H   1py       -0.001927 -0.004079  0.006309 -0.008576  0.008641  0.000130
  8H   2pz       -0.361956  0.070777  0.583477 -0.066544  0.951589 -0.071099
  8H   2px        0.432096 -0.158484 -0.404638 -0.450138 -0.565088 -0.690979
  8H   2py        0.200030 -0.725018 -0.896781 -0.234419 -0.992512  1.052651
  9H   1s         0.010839 -0.023771 -0.020590  0.006589  0.069140 -0.006019
  9H   2s        -2.294074  2.811094  0.714489  0.910468  8.072543  0.432420
  9H   3s        -0.228910 -0.013916  0.519557  0.938561 -1.211459  0.191136
  9H   1pz       -0.002482  0.000059 -0.001772 -0.005679  0.002109  0.003450
  9H   1px       -0.000410 -0.006747 -0.003959  0.012412  0.006528  0.007825
  9H   1py       -0.003088  0.002033 -0.010139  0.000042 -0.006870  0.006455
  9H   2pz        0.385054  0.149373 -0.052221 -0.958540 -1.694830  0.164484
  9H   2px        0.158993 -1.236837 -0.272944 -0.181158 -1.692093  0.444956
  9H   2py       -0.432748  0.757025 -0.222704 -0.777856  0.050767  0.060476
 10H   1s        -0.049866  0.094910 -0.069460  0.033207  0.001959 -0.056321
 10H   2s         3.537617 -2.437094 -2.460789  1.722036  0.413040 -1.202770
 10H   3s         0.403635 -0.911532  1.214588 -1.357590  1.000174 -0.390074
 10H   1pz        0.001418  0.011096 -0.001977  0.001628 -0.002154 -0.005290
 10H   1px       -0.001060 -0.007439 -0.004961  0.010710  0.009690  0.005633
 10H   1py       -0.007234 -0.005164  0.004753  0.008325  0.005674  0.009548
 10H   2pz        0.745360  0.119860 -0.194228  0.236859 -0.091926 -0.946205
 10H   2px       -0.432582 -0.942811  0.251919  0.221989 -0.350324  0.548462
 10H   2py       -0.817625  0.974894 -0.003951 -0.264812  0.599133  0.019540
 11H   1s         0.021169 -0.041145 -0.055568  0.068220 -0.017537  0.049094
 11H   2s         2.449604  3.278553 -3.274520  1.341427  3.275651 -0.766216
 11H   3s        -0.197067  0.452868  1.025675 -2.549396  1.138999  0.078510
 11H   1pz       -0.004354  0.002485  0.004614 -0.011631  0.003978 -0.003684
 11H   1px       -0.008897  0.022275 -0.010134  0.002338 -0.004286  0.005391
 11H   1py        0.004654  0.000316 -0.000738 -0.005610 -0.006408 -0.000136
 11H   2pz        0.588947 -0.788945  0.532341 -0.438167 -0.046568  0.441425
 11H   2px       -1.514797 -0.231433 -0.317772  0.316972 -1.024143  0.167182
 11H   2py        0.566283  0.651774 -0.864092  0.574550  0.537552 -0.097735
 12H   1s        -0.028491  0.034235 -0.107641  0.038773  0.055885 -0.074198
 12H   2s        -4.984954 -0.627426  1.351805 -8.478068  0.600661  3.440484
 12H   3s         1.735955 -0.266673  2.612655  0.048772 -1.499439  0.750576
 12H   1pz       -0.001768 -0.001751 -0.007168 -0.004388  0.003553  0.004501
 12H   1px       -0.003068 -0.008601 -0.003485 -0.004000 -0.000200  0.010213
 12H   1py       -0.001845  0.002194 -0.001097  0.009240 -0.004990  0.006259
 12H   2pz       -1.561127 -0.512004  0.329771 -2.594678 -0.030812  0.389876
 12H   2px        0.336078 -0.399502 -1.003763 -0.691386  0.201180  0.365852
 12H   2py        0.041901  0.288117 -0.093337  0.441650 -0.546049 -0.005649
 13H   1s        -0.085076 -0.030308  0.028066 -0.052601  0.089114  0.076415
 13H   2s         1.600615  0.857753 -4.301925 -2.041215  5.518438  0.561830
 13H   3s         2.185996 -0.216608 -0.590590  0.488445 -0.293177 -1.042258
 13H   1pz        0.007831  0.004246 -0.004397  0.004558 -0.006383 -0.004661
 13H   1px        0.006384  0.008288  0.012912 -0.007364 -0.006091 -0.018213
 13H   1py       -0.009047 -0.000481  0.000887  0.002645 -0.005211 -0.004432
 13H   2pz       -0.483765 -0.251220  1.039488 -0.469014 -1.262676 -0.689445
 13H   2px        1.370672  0.112047 -0.031469 -1.199692  1.816311  0.344561
 13H   2py       -0.717388 -0.481637 -0.208819  0.620960  0.237622  0.153591
 14H   1s         0.054726 -0.126337 -0.060339  0.067820 -0.063495 -0.008407
 14H   2s         1.362504 -4.403302  4.643589 -7.658788 -6.149261 -1.933471
 14H   3s        -1.192964  0.835878 -0.983122 -0.772121  1.471504  1.178179
 14H   1pz        0.002204 -0.015026  0.004702  0.004683 -0.001071  0.006163
 14H   1px       -0.015713  0.006012 -0.008092  0.009009  0.002477  0.003637
 14H   1py        0.005202 -0.004484  0.004585  0.002523 -0.004798 -0.004473
 14H   2pz       -0.633154  0.441707  0.239842  1.311160  1.098757  1.165654
 14H   2px       -0.556611  1.435378 -0.853577  1.770046  0.947540  0.469996
 14H   2py       -0.341262 -1.115506  0.498428 -0.875309 -1.564435 -1.063592
 15C   1s        -0.012061 -0.011917  0.009510 -0.002606  0.007043 -0.002579
 15C   2s        -0.005454 -0.018350 -0.013791  0.015787  0.086850  0.029213
 15C   3s        -0.460336  1.889453 -3.333766  0.636076  3.628867  0.744311
 15C   4s        -2.592090 17.720053-18.676510 -9.884259 25.472696 -2.988223
 15C   1pz       -0.036415  0.145015 -0.034884 -0.110084  0.098032 -0.062659
 15C   1px        0.077631  0.038803  0.013769 -0.025590  0.046120  0.038346
 15C   1py        0.123831  0.022742 -0.025844 -0.070572 -0.038275  0.092084
 15C   2pz       -2.075729  0.626931 -1.817463  0.349659  4.508687  1.028609
 15C   2px        1.788811  2.951112  0.072431  1.481108 -0.023906  1.770499
 15C   2py        2.185781  2.229191 -0.553783 -3.748497 -3.253754  1.881855
 15C   3pz        0.547926 -1.610929  2.655763  1.795976 -7.771034  2.006243
 15C   3px        0.912883  1.221654 -2.869166  0.314330 -0.166280 -0.765649
 15C   3py       -3.078060  5.243860 -6.114962  1.430647  0.744468  4.075562
 15C   1dz2       0.004481 -0.015661  0.024490  0.012398  0.010709 -0.014288
 15C   1dxz       0.003249 -0.031496 -0.004732 -0.007494  0.003136 -0.005469
 15C   1dyz      -0.022192  0.001084  0.007180  0.000407 -0.008449 -0.005357
 15C   1dx2y2    -0.012453 -0.014743 -0.016641  0.032781  0.015975  0.006591
 15C   1dxy       0.003131  0.004635  0.012172 -0.010342 -0.006663  0.021808
 15C   2dz2      -0.265807 -0.378160  0.130309 -0.030199 -0.212646 -0.558845
 15C   2dxz       0.270397 -0.017301 -0.533011  0.633760 -0.490424 -0.729120
 15C   2dyz      -0.375679 -0.603774  0.253076  0.316177  0.244820 -0.650839
 15C   2dx2y2    -0.289419 -0.860185  0.042919  0.922435  1.301256  0.380624
 15C   2dxy      -0.290895 -0.015803  0.606525 -0.525612  0.565862  0.247107
 16H   1s        -0.022148 -0.058913  0.062984  0.066759 -0.031640  0.080890
 16H   2s         5.531198  3.207055  3.522845  0.885330 -8.595601 -0.633355
 16H   3s         0.021660  1.149789 -1.916968  0.250537  2.528558 -1.113649
 16H   1pz       -0.001947  0.001976 -0.000085  0.007519 -0.006954 -0.006910
 16H   1px       -0.003242 -0.001711  0.023291 -0.005695 -0.004844  0.003876
 16H   1py       -0.008037 -0.007426  0.002762  0.002154  0.013842 -0.001565
 16H   2pz       -0.759400 -1.330889 -1.037988  0.213024  1.930493 -0.334928
 16H   2px        1.374059  1.027770  1.161665  1.583623 -2.016903  0.372469
 16H   2py       -1.184992 -0.370644  0.784988  0.158849  0.678071 -0.067896
                    108       109       110       111       112       113   
                   0.47048   0.47738   0.49031   0.49414   0.50608   0.51411
                   0.00000   0.00000   0.00000   0.00000   0.00000   0.00000
                  --------  --------  --------  --------  --------  --------
  0C   1s         0.014008  0.013079 -0.007740 -0.018432  0.001150  0.013209
  0C   2s         0.048135  0.000141 -0.040262 -0.002692  0.018556 -0.010430
  0C   3s         0.087510 -1.798245 -0.161143  1.209747  1.354047 -0.395781
  0C   4s         2.824587-26.177014  0.286075-11.988208 27.346059 54.119151
  0C   1pz       -0.052118  0.062079  0.067132  0.035170 -0.084927  0.037801
  0C   1px        0.011101  0.024230  0.010342 -0.036318 -0.083226 -0.089091
  0C   1py       -0.028819  0.047035 -0.035230  0.075238 -0.081547 -0.129329
  0C   2pz       -1.585535  1.238946  1.174226  1.379800 -1.919097  2.394964
  0C   2px        0.362783 -0.109497 -0.364324 -1.438096 -3.253407 -2.000541
  0C   2py        0.221653 -0.300668  1.243027  1.642796 -0.538168 -3.579347
  0C   3pz       -0.683965 -3.463558  2.395123 -1.970579  1.901904 -4.642903
  0C   3px        2.993617 -3.764965  2.908186 -1.215068  6.392310  1.462246
  0C   3py        2.494180 -5.095043 -1.523940 -4.303199  9.515643 11.866892
  0C   1dz2       0.017424  0.012497  0.015339 -0.014311 -0.002589  0.022612
  0C   1dxz      -0.000677 -0.018064  0.002067  0.031918  0.014287  0.031570
  0C   1dyz      -0.027829  0.002029 -0.012363  0.002026 -0.002048 -0.022752
  0C   1dx2y2     0.016849 -0.035813 -0.030937  0.002103  0.025782 -0.018559
  0C   1dxy       0.001198 -0.000937  0.014054  0.016183 -0.020548  0.010133
  0C   2dz2       0.758441  0.374047  0.303067  0.316757 -0.487163 -0.953700
  0C   2dxz      -0.636618  0.101948 -0.249340  0.046320 -0.332087  0.483682
  0C   2dyz      -0.705897  0.447833 -0.091871  0.278211 -0.478788  1.154247
  0C   2dx2y2     1.703798  0.068764 -0.390844 -0.607190 -0.095081 -0.771357
  0C   2dxy      -1.095050 -0.013696 -0.856601 -0.473309 -1.427032  0.781060
  1C   1s         0.010062 -0.020549 -0.002396  0.013667  0.036526  0.037413
  1C   2s         0.080767 -0.001492 -0.017664 -0.024185 -0.018458 -0.017897
  1C   3s        -0.469900  1.903413 -2.257486 -2.238245 -4.537693 -3.689651
  1C   4s         6.009903 -6.156268  9.715172 -4.421352-18.814884 -2.879198
  1C   1pz        0.124831  0.026331 -0.036319 -0.047265 -0.092103  0.043945
  1C   1px        0.124845  0.086069 -0.204482  0.044827 -0.059228  0.111616
  1C   1py       -0.098012 -0.112122  0.137581  0.020928 -0.013920 -0.078349
  1C   2pz       -0.014562  1.192702 -3.512867  0.115362 -0.492374  0.063213
  1C   2px        0.715378  1.417150 -5.063552  1.440873 -0.959118  0.977620
  1C   2py        0.169835 -2.313904  2.334562  0.316747  0.482755  2.235920
  1C   3pz        1.538793  1.955094 -0.572882 -0.035785 -6.269554 -1.047510
  1C   3px        1.179074  3.455930 -0.183647 -0.255431 -6.319344  4.290758
  1C   3py       -0.186376  1.864653 -1.690764  0.447509  1.051402  2.954297
  1C   1dz2      -0.005157  0.011493 -0.010222 -0.001796  0.006073 -0.000659
  1C   1dxz      -0.006599 -0.008855  0.007238 -0.005209  0.009539 -0.039418
  1C   1dyz      -0.003664 -0.024560  0.010090 -0.007451  0.009638 -0.027442
  1C   1dx2y2     0.012489 -0.028353 -0.028836  0.009730 -0.005896 -0.000644
  1C   1dxy       0.002993 -0.005114 -0.002432 -0.017613 -0.016562  0.004290
  1C   2dz2      -0.756314 -0.634832  0.446408  0.255874  0.570619  0.835624
  1C   2dxz      -0.606126 -0.200442 -0.049529 -0.406310 -0.379288 -0.138736
  1C   2dyz      -0.361429  0.117092 -0.358424  0.328861  0.382442 -1.099540
  1C   2dx2y2    -0.414175 -0.117944 -1.466795  0.660700 -0.484436  0.331324
  1C   2dxy       0.169939 -0.139944  0.989405 -0.034986 -0.438637 -0.942253
  2C   1s         0.022441 -0.012567  0.006218  0.019436 -0.009343 -0.023866
  2C   2s         0.043224 -0.016496  0.001376 -0.007724  0.009436 -0.012226
  2C   3s        -1.434110 -0.079933 -0.597145 -0.358549  1.859914  1.608049
  2C   4s        -4.123728-12.773741 -4.201433  7.506838  5.776861 -6.992404
  2C   1pz       -0.010735 -0.006824  0.044252 -0.003842 -0.008384  0.024325
  2C   1px       -0.046560 -0.003856 -0.006128  0.035499  0.018951 -0.005486
  2C   1py        0.030421 -0.089455 -0.051451  0.000413 -0.020819 -0.046600
  2C   2pz        0.462098 -1.461323  1.457356 -0.346471 -2.697106 -1.658764
  2C   2px        1.356142  0.051384 -1.044940  0.757977  1.670809 -2.049829
  2C   2py        0.158254 -1.003988 -0.578562  0.300505  1.130288 -0.408584
  2C   3pz        0.409988 -4.817162  0.127805  1.667510  0.347723  1.713287
  2C   3px        0.814447  2.628977  1.552983 -2.351107 -0.364277  0.115966
  2C   3py       -0.045648  2.754078 -1.305401 -0.180114 -1.449290  5.809602
  2C   1dz2      -0.002251 -0.004378 -0.006739 -0.006781 -0.009399 -0.017395
  2C   1dxz       0.014655 -0.008619 -0.007520  0.035318  0.002252 -0.005090
  2C   1dyz       0.031854  0.026670  0.006062 -0.019087  0.007567  0.005452
  2C   1dx2y2     0.009066 -0.015329  0.000428  0.008809 -0.005284 -0.008188
  2C   1dxy      -0.033855 -0.015980 -0.005205 -0.019649 -0.000259  0.007095
  2C   2dz2      -0.404572 -0.313954  0.693972 -0.209087  0.078550 -0.116474
  2C   2dxz       0.726742 -0.523093 -0.710475  0.049602  0.233022 -0.409223
  2C   2dyz       0.388572  0.078568  0.322153 -0.244451  0.157696  0.373028
  2C   2dx2y2     0.134353 -1.348032  0.143147 -0.459630 -0.712330 -0.645532
  2C   2dxy      -0.276741  0.433595  0.244156 -0.539185  0.338428  0.839758
  3C   1s        -0.001517 -0.013808  0.005577 -0.014560 -0.030447  0.007395
  3C   2s        -0.023395 -0.029655  0.043666 -0.022388  0.042377 -0.038210
  3C   3s        -0.213947  1.193287  1.866807  0.504405  4.640485 -1.906394
  3C   4s        13.260309  1.210939  2.593452 -8.157696  9.859848  4.423910
  3C   1pz        0.056557  0.064620 -0.178120  0.065526 -0.104176  0.020227
  3C   1px        0.103277  0.156481 -0.107924 -0.012405 -0.036974  0.000468
  3C   1py       -0.115923 -0.093522  0.126820 -0.048755  0.078000  0.091092
  3C   2pz       -0.737271  1.115858 -4.916970  0.210372 -1.640046 -0.044398
  3C   2px        1.171644  2.197797 -3.660804 -0.338142  0.521761  0.339945
  3C   2py        0.649432 -1.770278  5.140233 -0.924963  0.240375  0.931955
  3C   3pz        1.771280  0.805935 -0.341930 -1.555877 -1.764720  3.673201
  3C   3px        1.069352  3.090560  1.581371 -1.845018 -5.294314 -5.471224
  3C   3py       -4.791835 -1.748913  0.814313  1.576804  7.017291 -5.469912
  3C   1dz2       0.021347 -0.015150  0.001518  0.012651 -0.009596  0.000875
  3C   1dxz      -0.000613 -0.001041  0.011808 -0.020705 -0.022055  0.011450
  3C   1dyz      -0.033439 -0.007571  0.006020  0.008514  0.015840  0.005881
  3C   1dx2y2     0.013061  0.010889  0.020959 -0.005393  0.007031  0.012793
  3C   1dxy       0.007784  0.022419 -0.000146  0.008659  0.001604  0.020164
  3C   2dz2      -0.112450 -0.672054  1.701588 -0.261198 -0.072064  0.093466
  3C   2dxz      -0.106593 -0.742406  1.289918  0.064735  0.164647  0.681007
  3C   2dyz       0.155184  0.304254 -0.372988  0.181744 -0.249247 -0.249500
  3C   2dx2y2     0.518434 -0.304317  0.922774  0.190215  0.057266 -0.263847
  3C   2dxy      -0.913346 -0.178745  0.061794  0.139266 -0.499817 -0.295023
  4C   1s         0.016978  0.023679 -0.009169 -0.016993  0.029483 -0.015506
  4C   2s         0.043004 -0.001280 -0.007533 -0.026715  0.006614  0.035943
  4C   3s        -1.228251 -3.871697  0.638549  1.212364 -3.434669  2.848893
  4C   4s        -3.003266  1.060319 -3.356798  3.893145-12.388571 -5.121509
  4C   1pz        0.094551  0.039324  0.030475 -0.038024  0.005514 -0.003585
  4C   1px       -0.007186 -0.050224 -0.044757  0.033835  0.000389 -0.112284
  4C   1py        0.056100  0.006149  0.007518 -0.005315 -0.046230 -0.058314
  4C   2pz        0.048713  0.583166  2.275440  0.556250  0.397741 -1.734666
  4C   2px        1.019555 -2.445173  0.366639 -0.542723 -1.775906 -2.555715
  4C   2py        1.673574  0.318948 -0.972718  0.218376  0.698622 -2.406565
  4C   3pz        0.059593  0.060014 -0.041484  0.629034 -2.518845  2.139916
  4C   3px        0.594247  0.054312  0.724893  0.029987  0.394316  6.211256
  4C   3py        0.468547 -0.641019 -1.479642  1.674312 -0.467925  1.970650
  4C   1dz2      -0.023127 -0.005242 -0.015040  0.050748  0.006003 -0.000560
  4C   1dxz       0.005536  0.007780  0.000150 -0.005678 -0.004224 -0.005208
  4C   1dyz      -0.005395 -0.002012 -0.004907  0.003080 -0.011634  0.013138
  4C   1dx2y2     0.003833  0.032019 -0.004082 -0.016914  0.014552  0.012204
  4C   1dxy       0.017757  0.027441  0.006070  0.012581  0.013836 -0.026007
  4C   2dz2       0.348135  0.036269 -0.651049 -0.114954  0.706133 -0.262476
  4C   2dxz       0.166965 -0.265197  0.332923 -0.542427 -0.479805  0.265233
  4C   2dyz       0.379047  0.114911  0.829167 -0.208783  0.321042 -0.252140
  4C   2dx2y2    -0.208789  0.975895  0.259141  0.092866 -0.136747  1.255610
  4C   2dxy       0.113087 -0.117884 -0.659864 -0.253041  0.237075 -0.631449
  5C   1s        -0.017930 -0.006252  0.000461 -0.022377  0.028586 -0.032430
  5C   2s         0.030817 -0.020685  0.063219 -0.028143  0.023755 -0.014132
  5C   3s         1.573248  0.830716  2.622094  0.207749 -2.853541  2.965648
  5C   4s        -0.533200 20.618731 10.778008 -5.176623 -8.056735-18.060913
  5C   1pz        0.006898 -0.061249  0.009613  0.089454  0.000936 -0.004981
  5C   1px        0.003060 -0.122691  0.001559 -0.030665 -0.010620  0.069056
  5C   1py        0.045235 -0.019588  0.011711  0.057643  0.003290 -0.043178
  5C   2pz       -0.099456 -0.673011  0.016111  0.304145 -2.225774 -0.294830
  5C   2px       -0.232624 -1.074567 -3.450144  0.692048 -0.184684  2.430410
  5C   2py        1.194837 -0.563305 -1.582967  1.242982  2.358977  1.465911
  5C   3pz        0.037559  1.718577  2.877886 -3.450502  1.401990  1.010577
  5C   3px       -1.013478  4.323860  2.375963 -1.103620 -1.436454 -4.915227
  5C   3py       -1.160412  2.971146 -2.749281  1.339709 -3.596836  4.840447
  5C   1dz2      -0.017738  0.011760 -0.015428 -0.025095 -0.018061 -0.017820
  5C   1dxz      -0.000803 -0.004801 -0.024507 -0.016223 -0.015903 -0.011113
  5C   1dyz       0.022898  0.011495 -0.008273  0.016748 -0.010400  0.022857
  5C   1dx2y2    -0.010669  0.035213  0.043747  0.015185  0.003275  0.005256
  5C   1dxy      -0.006818  0.017030  0.002954  0.004286 -0.006462  0.010498
  5C   2dz2      -0.491117  0.057622  0.400531  0.808091  0.342666 -0.899373
  5C   2dxz       0.189390 -0.154387 -1.026572  0.976012  0.194184 -0.137195
  5C   2dyz       0.170305 -0.313575  0.197030  0.512744  0.511330  1.840334
  5C   2dx2y2    -0.013102  0.318603  0.481686 -0.605201 -0.351738  0.272423
  5C   2dxy       0.292599 -0.444588  0.470541  0.064171  1.144274 -0.681693
  6H   1s        -0.187110  0.073142  0.040663  0.063404 -0.177355  0.045163
  6H   2s         4.246846  1.960796  3.022540  2.153474 -4.777782-11.409238
  6H   3s         1.601891 -2.252876 -0.356181 -1.310643  4.513056  4.414477
  6H   1pz        0.004605  0.008586  0.002022  0.003167 -0.004280  0.010988
  6H   1px       -0.010025  0.001820 -0.011979 -0.008636 -0.002323  0.006053
  6H   1py       -0.010138 -0.011363 -0.001925 -0.000713  0.004274  0.004985
  6H   2pz        0.329049  0.253272 -0.265117 -0.073820 -0.288994  0.322881
  6H   2px       -0.365249  0.258914 -0.480086 -0.315797 -1.031223 -0.007977
  6H   2py       -0.335387  0.322905  1.570954  0.895499 -1.433742 -2.182684
  7H   1s         0.024177  0.065422  0.036098 -0.014554  0.048630  0.177334
  7H   2s        -1.453395  3.437025 -7.452295  2.301045  2.051828 -1.785513
  7H   3s         1.614540  0.630404 -0.129969 -0.658424 -1.970695 -1.144162
  7H   1pz       -0.002495 -0.014128  0.017264  0.005443  0.008845 -0.004877
  7H   1px        0.013095 -0.006711 -0.007050  0.000882 -0.017846  0.017876
  7H   1py       -0.003950  0.008121 -0.002805 -0.002592  0.000270  0.015149
  7H   2pz       -0.958596  0.644830 -1.269696  0.894978  0.797941  0.545786
  7H   2px       -0.774097 -0.503746  0.827951 -1.234709  0.333309  0.263048
  7H   2py       -0.151248 -1.447942  1.419956 -0.372173  0.077762 -0.012794
  8H   1s        -0.110806  0.061756 -0.005324 -0.016298  0.006995  0.044536
  8H   2s         1.811147 -0.178798  2.547081 -1.908951 -5.632208 -1.349030
  8H   3s        -0.064847 -3.488730  0.845136  0.412874  1.050049 -1.813946
  8H   1pz        0.005701  0.012209  0.002719 -0.007644 -0.002560  0.008608
  8H   1px       -0.016981 -0.006570  0.006385 -0.016779  0.006591  0.006356
  8H   1py       -0.005847 -0.005207  0.009556  0.000492  0.001520  0.005666
  8H   2pz       -0.284930 -0.372776  0.471312 -0.502166 -1.614294 -0.672415
  8H   2px        0.223582 -0.724404 -0.819235 -0.270599  0.590237  0.088877
  8H   2py       -0.210942 -0.195956  0.014879  0.108570  2.005342 -0.085096
  9H   1s         0.081768 -0.083713  0.003015  0.064799 -0.039492 -0.068142
  9H   2s        -2.311468  3.883183  1.908030 -0.573830  1.211105  4.652445
  9H   3s        -0.018177  1.387887 -0.781724  0.262645  0.355083  0.659819
  9H   1pz       -0.007763 -0.004223 -0.010064  0.006873  0.003540 -0.006227
  9H   1px        0.007191  0.015061 -0.000526  0.014653 -0.003562  0.001814
  9H   1py        0.004833 -0.002003 -0.008589  0.000041 -0.004184 -0.006677
  9H   2pz        0.363995  0.144693 -0.852681 -0.444697 -0.258465 -0.827145
  9H   2px        0.410808  0.505449 -0.077859 -0.086915 -0.144875 -0.593569
  9H   2py       -0.553031  0.901180 -0.053098  0.654241  0.363385 -0.015701
 10H   1s         0.005412  0.016800 -0.042715  0.059805  0.034624 -0.041038
 10H   2s        -0.412249  3.345621  5.445058  1.152070 -0.705913 -3.819960
 10H   3s         0.220889 -0.463856  0.471352  0.294198 -1.132767  1.649024
 10H   1pz        0.002819  0.004132 -0.002961 -0.011613  0.004628 -0.000661
 10H   1px       -0.008011  0.000018 -0.000367  0.013546  0.001864  0.000928
 10H   1py       -0.006379 -0.012855  0.007094 -0.010081 -0.005460  0.000647
 10H   2pz       -0.410270  1.400941  1.332786  0.803070  0.447737 -1.483023
 10H   2px        0.131254  0.590264  1.116543 -0.287410  0.079149  1.301791
 10H   2py        0.005687 -0.052561  0.049091 -1.008716  0.724506  0.628121
 11H   1s        -0.000264 -0.035176  0.056227 -0.053843 -0.107094  0.029695
 11H   2s         1.863157  4.412049 -3.408274 -1.251308  3.494290 -3.072534
 11H   3s         0.025187  0.318894 -1.270712  0.342076 -0.584754 -0.730658
 11H   1pz        0.003774 -0.002110  0.001736  0.010492  0.011806 -0.006974
 11H   1px        0.000859  0.001943 -0.008081 -0.007109 -0.002909  0.004266
 11H   1py       -0.001998  0.011177 -0.002421  0.007800  0.006394 -0.000487
 11H   2pz        0.062542  0.593736  0.664937  0.598919 -0.326909 -0.342221
 11H   2px       -0.261565 -1.076706  0.300714 -0.214456 -0.278306  0.345537
 11H   2py        0.024824  0.482456 -1.150763 -0.884865  1.625320 -0.631229
 12H   1s        -0.044272 -0.026469 -0.058020  0.034787 -0.061460 -0.050371
 12H   2s         0.232664 -1.768105 -2.288239 -0.843871 -4.248408  0.362626
 12H   3s        -0.288806  0.720928  1.773231 -2.003958  0.101516 -0.146137
 12H   1pz        0.002823  0.002506  0.002306  0.012997  0.004909 -0.009716
 12H   1px        0.003856  0.008349  0.014404  0.009660  0.004508 -0.002826
[truncated: 2,524,853 more chars]
