# Supplementary material for: Hyperpyramidalized alkenes with bond orders near 1.5 as synthetic building blocks
Source: Nat Chem. 2026 Jan 21;18(5):913–22. doi: 10.1038/s41557-025-02055-9 (PMC12859755; doi:10.1038/s41557-025-02055-9)
Supplement: Supplementary file 2 — Output files for reported computations. [file 41557_2025_2055_MOESM2_ESM.zip › Computation data/n-pentane/pentane-energy/pentane-energy.out]

 Entering Gaussian System, Link 0=/u/local/apps/gaussian/16_sse4/g16
 Initial command:
 /u/local/apps/gaussian/16_sse4/l1.exe "/work/8378283.1.pod_smp.q/Gau-23887.inp" -scrdir="/work/8378283.1.pod_smp.q/"
 Entering Link 1 = /u/local/apps/gaussian/16_sse4/l1.exe PID=     23888.
  
 Copyright (c) 1988,1990,1992,1993,1995,1998,2003,2009,2016,
            Gaussian, Inc.  All Rights Reserved.
  
 This is part of the Gaussian(R) 16 program.  It is based on
 the Gaussian(R) 09 system (copyright 2009, Gaussian, Inc.),
 the Gaussian(R) 03 system (copyright 2003, Gaussian, Inc.),
 the Gaussian(R) 98 system (copyright 1998, Gaussian, Inc.),
 the Gaussian(R) 94 system (copyright 1995, Gaussian, Inc.),
 the Gaussian 92(TM) system (copyright 1992, Gaussian, Inc.),
 the Gaussian 90(TM) system (copyright 1990, Gaussian, Inc.),
 the Gaussian 88(TM) system (copyright 1988, Gaussian, Inc.),
 the Gaussian 86(TM) system (copyright 1986, Carnegie Mellon
 University), and the Gaussian 82(TM) system (copyright 1983,
 Carnegie Mellon University). Gaussian is a federally registered
 trademark of Gaussian, Inc.
  
 This software contains proprietary and confidential information,
 including trade secrets, belonging to Gaussian, Inc.
  
 This software is provided under written license and may be
 used, copied, transmitted, or stored only in accord with that
 written license.
  
 The following legend is applicable only to US Government
 contracts under FAR:
  
                    RESTRICTED RIGHTS LEGEND
  
 Use, reproduction and disclosure by the US Government is
 subject to restrictions as set forth in subparagraphs (a)
 and (c) of the Commercial Computer Software - Restricted
 Rights clause in FAR 52.227-19.
  
 Gaussian, Inc.
 340 Quinnipiac St., Bldg. 40, Wallingford CT 06492
  
  
 ---------------------------------------------------------------
 Warning -- This program may not be used in any manner that
 competes with the business of Gaussian, Inc. or will provide
 assistance to any competitor of Gaussian, Inc.  The licensee
 of this program is prohibited from giving any competitor of
 Gaussian, Inc. access to this program.  By using this program,
 the user acknowledges that Gaussian, Inc. is engaged in the
 business of creating and licensing software in the field of
 computational chemistry and represents and warrants to the
 licensee that it is not a competitor of Gaussian, Inc. and that
 it will not use this program in any manner prohibited above.
 ---------------------------------------------------------------
  

 Cite this work as:
 Gaussian 16, Revision A.03,
 M. J. Frisch, G. W. Trucks, H. B. Schlegel, G. E. Scuseria, 
 M. A. Robb, J. R. Cheeseman, G. Scalmani, V. Barone, 
 G. A. Petersson, H. Nakatsuji, X. Li, M. Caricato, A. V. Marenich, 
 J. Bloino, B. G. Janesko, R. Gomperts, B. Mennucci, H. P. Hratchian, 
 J. V. Ortiz, A. F. Izmaylov, J. L. Sonnenberg, D. Williams-Young, 
 F. Ding, F. Lipparini, F. Egidi, J. Goings, B. Peng, A. Petrone, 
 T. Henderson, D. Ranasinghe, V. G. Zakrzewski, J. Gao, N. Rega, 
 G. Zheng, W. Liang, M. Hada, M. Ehara, K. Toyota, R. Fukuda, 
 J. Hasegawa, M. Ishida, T. Nakajima, Y. Honda, O. Kitao, H. Nakai, 
 T. Vreven, K. Throssell, J. A. Montgomery, Jr., J. E. Peralta, 
 F. Ogliaro, M. J. Bearpark, J. J. Heyd, E. N. Brothers, K. N. Kudin, 
 V. N. Staroverov, T. A. Keith, R. Kobayashi, J. Normand, 
 K. Raghavachari, A. P. Rendell, J. C. Burant, S. S. Iyengar, 
 J. Tomasi, M. Cossi, J. M. Millam, M. Klene, C. Adamo, R. Cammi, 
 J. W. Ochterski, R. L. Martin, K. Morokuma, O. Farkas, 
 J. B. Foresman, and D. J. Fox, Gaussian, Inc., Wallingford CT, 2016.
 
 ******************************************
 Gaussian 16:  ES64L-G16RevA.03 25-Dec-2016
                23-Apr-2025 
 ******************************************
 %nproc=16
 Will use up to   16 processors via shared memory.
 %mem=32GB
 %chk=pentane-energy.chk
 -----------------------------------
 # ccsd(t)/cc-pvtz geom=connectivity
 -----------------------------------
 1/38=1,57=2,172=1/1;
 2/12=2,17=6,18=5,40=1/2;
 3/5=16,6=1,11=9,25=1,30=1/1,2,3;
 4//1;
 5/5=2,38=5/2;
 8/6=4,9=120000,10=1/1,4;
 9/5=7,14=2/13;
 6/7=2,8=2,9=2,10=2/1;
 99/5=1,9=1/99;
 -------------------
 Title Card Required
 -------------------
 Symbolic Z-matrix:
 Charge =  0 Multiplicity = 1
 C                    -2.54131  -0.32381  -0.00002 
 H                    -2.58137  -0.96816  -0.88162 
 H                    -3.4384    0.29776  -0.00002 
 H                    -2.5814   -0.96819   0.88155 
 C                    -1.27486   0.52199   0.00002 
 H                    -1.27345   1.17985  -0.87505 
 H                    -1.27348   1.17982   0.87511 
 C                     0.       -0.31264   0.00003 
 H                    -0.00001  -0.97227  -0.87548 
 H                     0.00001  -0.97222   0.87558 
 C                     1.27486   0.52199  -0.00002 
 H                     1.27348   1.17987   0.87504 
 H                     1.27346   1.1798   -0.87512 
 C                     2.54131  -0.32381  -0.00001 
 H                     2.58136  -0.96822  -0.88156 
 H                     3.4384    0.29776  -0.00007 
 H                     2.58141  -0.96812   0.88162 
 
                          Input orientation:                          
 ---------------------------------------------------------------------
 Center     Atomic      Atomic             Coordinates (Angstroms)
 Number     Number       Type             X           Y           Z
 ---------------------------------------------------------------------
      1          6           0       -2.541313   -0.323814   -0.000022
      2          1           0       -2.581373   -0.968157   -0.881618
      3          1           0       -3.438400    0.297764   -0.000023
      4          1           0       -2.581398   -0.968189    0.881551
      5          6           0       -1.274858    0.521994    0.000019
      6          1           0       -1.273453    1.179846   -0.875048
      7          1           0       -1.273484    1.179821    0.875107
      8          6           0        0.000000   -0.312641    0.000029
      9          1           0       -0.000010   -0.972271   -0.875482
     10          1           0        0.000010   -0.972218    0.875581
     11          6           0        1.274858    0.521994   -0.000018
     12          1           0        1.273478    1.179865    0.875036
     13          1           0        1.273459    1.179802   -0.875119
     14          6           0        2.541313   -0.323814   -0.000005
     15          1           0        2.581361   -0.968223   -0.881555
     16          1           0        3.438400    0.297764   -0.000066
     17          1           0        2.581410   -0.968123    0.881615
 ---------------------------------------------------------------------
                    Distance matrix (angstroms):
                    1          2          3          4          5
     1  C    0.000000
     2  H    1.092700   0.000000
     3  H    1.091386   1.764727   0.000000
     4  H    1.092702   1.763169   1.764727   0.000000
     5  C    1.522925   2.169059   2.175131   2.169053   0.000000
     6  H    2.152704   2.514879   2.496144   3.067640   1.094766
     7  H    2.152710   3.067648   2.496145   2.514881   1.094768
     8  C    2.541338   2.805439   3.492161   2.805430   1.523771
     9  H    2.764986   2.581374   3.768547   3.122618   2.150481
    10  H    2.765037   3.122708   3.768581   2.581418   2.150481
    11  C    3.908779   4.227090   4.718589   4.227117   2.549716
    12  H    4.192780   4.749706   4.872948   4.412964   2.773529
    13  H    4.192749   4.412879   4.872925   4.749703   2.773535
    14  C    5.082626   5.237779   6.011932   5.237798   3.908779
    15  H    5.237762   5.162734   6.214285   5.455513   4.227096
    16  H    6.011932   6.214287   6.876800   6.214326   4.718589
    17  H    5.237815   5.455577   6.214328   5.162808   4.227110
                    6          7          8          9         10
     6  H    0.000000
     7  H    1.750155   0.000000
     8  C    2.148246   2.148247   0.000000
     9  H    2.500653   3.052507   1.096189   0.000000
    10  H    3.052505   2.500612   1.096190   1.751063   0.000000
    11  C    2.773506   2.773559   1.523771   2.150478   2.150484
    12  H    3.090251   2.546962   2.148245   3.052503   2.500636
    13  H    2.546912   3.090341   2.148248   2.500628   3.052509
    14  C    4.192748   4.192781   2.541338   2.765010   2.765013
    15  H    4.412917   4.749714   2.805424   2.581381   3.122646
    16  H    4.872907   4.872967   3.492161   3.768555   3.768572
    17  H    4.749695   4.412926   2.805446   3.122681   2.581410
                   11         12         13         14         15
    11  C    0.000000
    12  H    1.094767   0.000000
    13  H    1.094767   1.750155   0.000000
    14  C    1.522925   2.152708   2.152705   0.000000
    15  H    2.169056   3.067646   2.514888   1.092702   0.000000
    16  H    2.175131   2.496156   2.496133   1.091386   1.764727
    17  H    2.169056   2.514872   3.067643   1.092701   1.763170
                   16         17
    16  H    0.000000
    17  H    1.764727   0.000000
 Stoichiometry    C5H12
 Framework group  C1[X(C5H12)]
 Deg. of freedom    45
 Full point group                 C1      NOp   1
 Largest Abelian subgroup         C1      NOp   1
 Largest concise Abelian subgroup C1      NOp   1
                         Standard orientation:                         
 ---------------------------------------------------------------------
 Center     Atomic      Atomic             Coordinates (Angstroms)
 Number     Number       Type             X           Y           Z
 ---------------------------------------------------------------------
      1          6           0        2.541313    0.323814   -0.000022
      2          1           0        2.581373    0.968157   -0.881618
      3          1           0        3.438400   -0.297764   -0.000023
      4          1           0        2.581398    0.968189    0.881551
      5          6           0        1.274858   -0.521994    0.000019
      6          1           0        1.273453   -1.179846   -0.875048
      7          1           0        1.273484   -1.179821    0.875107
      8          6           0        0.000000    0.312641    0.000029
      9          1           0        0.000010    0.972271   -0.875482
     10          1           0       -0.000010    0.972218    0.875581
     11          6           0       -1.274858   -0.521994   -0.000018
     12          1           0       -1.273478   -1.179865    0.875036
     13          1           0       -1.273459   -1.179802   -0.875119
     14          6           0       -2.541313    0.323814   -0.000005
     15          1           0       -2.581361    0.968223   -0.881555
     16          1           0       -3.438400   -0.297764   -0.000066
     17          1           0       -2.581410    0.968123    0.881615
 ---------------------------------------------------------------------
 Rotational constants (GHZ):          17.1517851           1.9512652           1.8516436
 Standard basis: CC-pVTZ (5D, 7F)
 There are   355 symmetry adapted cartesian basis functions of A   symmetry.
 There are   318 symmetry adapted basis functions of A   symmetry.
   318 basis functions,   464 primitive gaussians,   355 cartesian basis functions
    21 alpha electrons       21 beta electrons
       nuclear repulsion energy       185.3069949385 Hartrees.
 NAtoms=   17 NActive=   17 NUniq=   17 SFac= 1.00D+00 NAtFMM=   60 NAOKFM=F Big=F
 Integral buffers will be    131072 words long.
 Raffenetti 1 integral format.
 Two-electron integral symmetry is turned on.
 One-electron integrals computed using PRISM.
 NBasis=   318 RedAO= T EigKep=  4.13D-04  NBF=   318
 NBsUse=   318 1.00D-06 EigRej= -1.00D+00 NBFU=   318
 ExpMin= 1.03D-01 ExpMax= 8.24D+03 ExpMxC= 2.81D+02 IAcc=3 IRadAn=         5 AccDes= 0.00D+00
 Harris functional with IExCor=  205 and IRadAn=       5 diagonalized for initial guess.
 HarFok:  IExCor=  205 AccDes= 0.00D+00 IRadAn=         5 IDoV= 1 UseB2=F ITyADJ=14
 ICtDFT=  3500011 ScaDFX=  1.000000  1.000000  1.000000  1.000000
 FoFCou: FMM=F IPFlag=           0 FMFlag=      100000 FMFlg1=           0
         NFxFlg=           0 DoJE=T BraDBF=F KetDBF=T FulRan=T
         wScrn=  0.000000 ICntrl=       500 IOpCl=  0 I1Cent=   200000004 NGrid=           0
         NMat0=    1 NMatS0=      1 NMatT0=    0 NMatD0=    1 NMtDS0=    0 NMtDT0=    0
 Petite list used in FoFCou.
 Requested convergence on RMS density matrix=1.00D-08 within 128 cycles.
 Requested convergence on MAX density matrix=1.00D-06.
 Requested convergence on             energy=1.00D-06.
 No special actions if energy rises.
 Integral accuracy reduced to 1.0D-05 until final iterations.
 Initial convergence to 1.0D-05 achieved.  Increase integral accuracy.
 SCF Done:  E(RHF) =  -196.403210570     A.U. after   11 cycles
            NFock= 11  Conv=0.54D-08     -V/T= 2.0011
 ExpMin= 1.03D-01 ExpMax= 8.24D+03 ExpMxC= 2.81D+02 IAcc=3 IRadAn=         5 AccDes= 0.00D+00
 HarFok:  IExCor=  205 AccDes= 0.00D+00 IRadAn=         5 IDoV=-2 UseB2=F ITyADJ=14
 ICtDFT= 12500011 ScaDFX=  1.000000  1.000000  1.000000  1.000000
 Range of M.O.s used for correlation:     6   318
 NBasis=   318 NAE=    21 NBE=    21 NFC=     5 NFV=     0
 NROrb=    313 NOA=    16 NOB=    16 NVA=   297 NVB=   297

 **** Warning!!: The largest alpha MO coefficient is  0.12124982D+02

 Semi-Direct transformation.
 ModeAB=           4 MOrb=            16 LenV=    4292399600
 LASXX=    237312636 LTotXX=   237312636 LenRXX=   476867572
 LTotAB=   239554936 MaxLAS=   290108432 LenRXY=           0
 NonZer=   714180208 LenScr=  1075472384 LnRSAI=   290108432
 LnScr1=   436870144 LExtra=           0 Total=   2279318532
 MaxDsk=          -1 SrtSym=           T ITran=            4
 JobTyp=0 Pass  1:  I=   1 to  16.
 (rs|ai) integrals will be sorted in core.
 SymMOI:  orbitals are not symmetric.
 Spin components of T(2) and E(2):
     alpha-alpha T2 =       0.3238942482D-01 E2=     -0.9616827361D-01
     alpha-beta  T2 =       0.2119871454D+00 E2=     -0.7003202879D+00
     beta-beta   T2 =       0.3238942482D-01 E2=     -0.9616827361D-01
 ANorm=    0.1129940704D+01
 E2 =    -0.8926568351D+00 EUMP2 =    -0.19729586740508D+03
 Keep R2 and R3 ints in memory in canonical form, NReq=2595243726.
 CIDS: In Core Option IDoMem=           1.
 Iterations=  50 Convergence= 0.100D-06
 Produce multiple copies of IABC intergrals
 Iteration Nr.   1
 **********************
 DD1Dir will call FoFMem   1 times, MxPair=       272
 NAB=   136 NAA=     0 NBB=     0.
 MP4(R+Q)=  0.20902233D-01
 E3=       -0.58253606D-01        EUMP3=      -0.19735412101D+03
 E4(DQ)=    0.15302684D-02        UMP4(DQ)=   -0.19735259074D+03
 E4(SDQ)=  -0.36749357D-02        UMP4(SDQ)=  -0.19735779595D+03
 DE(Corr)= -0.92980355     E(Corr)=     -197.33301412    
 NORM(A)=   0.11444461D+01
 Iteration Nr.   2
 **********************
 DD1Dir will call FoFMem   1 times, MxPair=       272
 NAB=   136 NAA=     0 NBB=     0.
 DE(Corr)= -0.94965226     E(CORR)=     -197.35286283     Delta=-1.98D-02
 NORM(A)=   0.11533805D+01
 Iteration Nr.   3
 **********************
 DD1Dir will call FoFMem   1 times, MxPair=       272
 NAB=   136 NAA=     0 NBB=     0.
 DE(Corr)= -0.95275521     E(CORR)=     -197.35596578     Delta=-3.10D-03
 NORM(A)=   0.11546800D+01
 Iteration Nr.   4
 **********************
 DD1Dir will call FoFMem   1 times, MxPair=       272
 NAB=   136 NAA=     0 NBB=     0.
 DE(Corr)= -0.95398995     E(CORR)=     -197.35720052     Delta=-1.23D-03
 NORM(A)=   0.11549176D+01
 Iteration Nr.   5
 **********************
 DD1Dir will call FoFMem   1 times, MxPair=       272
 NAB=   136 NAA=     0 NBB=     0.
 DE(Corr)= -0.95408004     E(CORR)=     -197.35729061     Delta=-9.01D-05
 NORM(A)=   0.11549443D+01
 Iteration Nr.   6
 **********************
 DD1Dir will call FoFMem   1 times, MxPair=       272
 NAB=   136 NAA=     0 NBB=     0.
 DE(Corr)= -0.95408797     E(CORR)=     -197.35729854     Delta=-7.93D-06
 NORM(A)=   0.11549389D+01
 Iteration Nr.   7
 **********************
 DD1Dir will call FoFMem   1 times, MxPair=       272
 NAB=   136 NAA=     0 NBB=     0.
 DE(Corr)= -0.95408780     E(CORR)=     -197.35729837     Delta= 1.67D-07
 NORM(A)=   0.11549388D+01
 Iteration Nr.   8
 **********************
 DD1Dir will call FoFMem   1 times, MxPair=       272
 NAB=   136 NAA=     0 NBB=     0.
 DE(Corr)= -0.95408725     E(CORR)=     -197.35729782     Delta= 5.45D-07
 NORM(A)=   0.11549390D+01
 Iteration Nr.   9
 **********************
 DD1Dir will call FoFMem   1 times, MxPair=       272
 NAB=   136 NAA=     0 NBB=     0.
 DE(Corr)= -0.95408754     E(CORR)=     -197.35729811     Delta=-2.91D-07
 NORM(A)=   0.11549392D+01
 Iteration Nr.  10
 **********************
 DD1Dir will call FoFMem   1 times, MxPair=       272
 NAB=   136 NAA=     0 NBB=     0.
 DE(Corr)= -0.95408767     E(CORR)=     -197.35729824     Delta=-1.28D-07
 NORM(A)=   0.11549393D+01
 Iteration Nr.  11
 **********************
 DD1Dir will call FoFMem   1 times, MxPair=       272
 NAB=   136 NAA=     0 NBB=     0.
 DE(Corr)= -0.95408773     E(CORR)=     -197.35729830     Delta=-6.35D-08
 NORM(A)=   0.11549394D+01
 Wavefunction amplitudes converged. E(Corr)=     -197.35729830    
 Largest amplitude= 1.35D-02
 T4(AAA)= -0.98265739D-03
 T4(AAB)= -0.17481023D-01
 T5(AAA)=  0.26372350D-04
 T5(AAB)=  0.37372117D-03
 Time for triples=    29896.29 seconds.
 T4(CCSD)= -0.36927360D-01
 T5(CCSD)=  0.80018704D-03
 CCSD(T)= -0.19739342548D+03
 Discarding MO integrals.

 **********************************************************************

            Population analysis using the SCF density.

 **********************************************************************

 Orbital symmetries:
       Occupied  (A) (A) (A) (A) (A) (A) (A) (A) (A) (A) (A) (A)
                 (A) (A) (A) (A) (A) (A) (A) (A) (A)
       Virtual   (A) (A) (A) (A) (A) (A) (A) (A) (A) (A) (A) (A)
                 (A) (A) (A) (A) (A) (A) (A) (A) (A) (A) (A) (A)
                 (A) (A) (A) (A) (A) (A) (A) (A) (A) (A) (A) (A)
                 (A) (A) (A) (A) (A) (A) (A) (A) (A) (A) (A) (A)
                 (A) (A) (A) (A) (A) (A) (A) (A) (A) (A) (A) (A)
                 (A) (A) (A) (A) (A) (A) (A) (A) (A) (A) (A) (A)
                 (A) (A) (A) (A) (A) (A) (A) (A) (A) (A) (A) (A)
                 (A) (A) (A) (A) (A) (A) (A) (A) (A) (A) (A) (A)
                 (A) (A) (A) (A) (A) (A) (A) (A) (A) (A) (A) (A)
                 (A) (A) (A) (A) (A) (A) (A) (A) (A) (A) (A) (A)
                 (A) (A) (A) (A) (A) (A) (A) (A) (A) (A) (A) (A)
                 (A) (A) (A) (A) (A) (A) (A) (A) (A) (A) (A) (A)
                 (A) (A) (A) (A) (A) (A) (A) (A) (A) (A) (A) (A)
                 (A) (A) (A) (A) (A) (A) (A) (A) (A) (A) (A) (A)
                 (A) (A) (A) (A) (A) (A) (A) (A) (A) (A) (A) (A)
                 (A) (A) (A) (A) (A) (A) (A) (A) (A) (A) (A) (A)
                 (A) (A) (A) (A) (A) (A) (A) (A) (A) (A) (A) (A)
                 (A) (A) (A) (A) (A) (A) (A) (A) (A) (A) (A) (A)
                 (A) (A) (A) (A) (A) (A) (A) (A) (A) (A) (A) (A)
                 (A) (A) (A) (A) (A) (A) (A) (A) (A) (A) (A) (A)
                 (A) (A) (A) (A) (A) (A) (A) (A) (A) (A) (A) (A)
                 (A) (A) (A) (A) (A) (A) (A) (A) (A) (A) (A) (A)
                 (A) (A) (A) (A) (A) (A) (A) (A) (A) (A) (A) (A)
                 (A) (A) (A) (A) (A) (A) (A) (A) (A) (A) (A) (A)
                 (A) (A) (A) (A) (A) (A) (A) (A) (A)
 The electronic state is 1-A.
 Alpha  occ. eigenvalues --  -11.21363 -11.21355 -11.21128 -11.20823 -11.20823
 Alpha  occ. eigenvalues --   -1.08040  -1.01505  -0.91887  -0.81940  -0.78412
 Alpha  occ. eigenvalues --   -0.64613  -0.59786  -0.59217  -0.55424  -0.54702
 Alpha  occ. eigenvalues --   -0.52525  -0.49435  -0.47512  -0.46106  -0.45794
 Alpha  occ. eigenvalues --   -0.44803
 Alpha virt. eigenvalues --    0.14242   0.15432   0.17040   0.17395   0.19482
 Alpha virt. eigenvalues --    0.21501   0.22580   0.22877   0.24025   0.24721
 Alpha virt. eigenvalues --    0.25539   0.28675   0.31847   0.32090   0.33552
 Alpha virt. eigenvalues --    0.36502   0.38134   0.39018   0.42656   0.45216
 Alpha virt. eigenvalues --    0.45615   0.46868   0.46931   0.51642   0.51715
 Alpha virt. eigenvalues --    0.55891   0.56545   0.58402   0.62233   0.62292
 Alpha virt. eigenvalues --    0.62923   0.63534   0.64816   0.64861   0.66526
 Alpha virt. eigenvalues --    0.66837   0.67146   0.67487   0.67571   0.69017
 Alpha virt. eigenvalues --    0.70053   0.72515   0.74335   0.77384   0.83996
 Alpha virt. eigenvalues --    0.84151   0.85128   0.90286   0.91391   0.91453
 Alpha virt. eigenvalues --    0.96639   0.97798   0.98714   0.98730   1.02903
 Alpha virt. eigenvalues --    1.03139   1.08870   1.08991   1.10300   1.12963
 Alpha virt. eigenvalues --    1.15867   1.19438   1.20285   1.22654   1.25835
 Alpha virt. eigenvalues --    1.26036   1.26943   1.27773   1.30371   1.30421
 Alpha virt. eigenvalues --    1.32119   1.33503   1.33892   1.36795   1.37163
 Alpha virt. eigenvalues --    1.37275   1.40153   1.40286   1.41002   1.41816
 Alpha virt. eigenvalues --    1.43181   1.46994   1.49013   1.49071   1.49114
 Alpha virt. eigenvalues --    1.52955   1.52973   1.54900   1.57249   1.58149
 Alpha virt. eigenvalues --    1.61342   1.61686   1.62289   1.62539   1.67370
 Alpha virt. eigenvalues --    1.67381   1.70508   1.70744   1.74521   1.79867
 Alpha virt. eigenvalues --    1.80064   1.80286   1.81257   1.83717   1.84140
 Alpha virt. eigenvalues --    1.86315   1.94923   1.95448   1.99481   2.51606
 Alpha virt. eigenvalues --    2.52925   2.56073   2.61105   2.64821   2.66248
 Alpha virt. eigenvalues --    2.68285   2.69545   2.71257   2.71302   2.75716
 Alpha virt. eigenvalues --    2.78399   2.80354   2.80991   2.84530   2.86043
 Alpha virt. eigenvalues --    2.89192   2.91438   2.93160   2.93279   2.93486
 Alpha virt. eigenvalues --    2.94489   3.02450   3.02505   3.03322   3.03808
 Alpha virt. eigenvalues --    3.08973   3.10225   3.11618   3.12640   3.14292
 Alpha virt. eigenvalues --    3.16902   3.17563   3.20993   3.23111   3.25453
 Alpha virt. eigenvalues --    3.25626   3.32238   3.32365   3.33062   3.33395
 Alpha virt. eigenvalues --    3.36276   3.36492   3.38968   3.38996   3.40102
 Alpha virt. eigenvalues --    3.42001   3.42521   3.43117   3.43818   3.44025
 Alpha virt. eigenvalues --    3.46410   3.48168   3.49086   3.53242   3.55179
 Alpha virt. eigenvalues --    3.55541   3.56617   3.57687   3.57718   3.57766
 Alpha virt. eigenvalues --    3.61428   3.63644   3.66934   3.69701   3.74234
 Alpha virt. eigenvalues --    3.74548   3.76555   3.78136   3.78289   3.80374
 Alpha virt. eigenvalues --    3.84463   3.86146   3.86917   3.87964   3.89906
 Alpha virt. eigenvalues --    3.90228   3.90267   3.91328   3.98972   3.99070
 Alpha virt. eigenvalues --    4.00519   4.04250   4.07288   4.08125   4.10105
 Alpha virt. eigenvalues --    4.10653   4.13553   4.14974   4.15530   4.15885
 Alpha virt. eigenvalues --    4.16508   4.18303   4.21389   4.21923   4.24844
 Alpha virt. eigenvalues --    4.24982   4.25084   4.30883   4.31186   4.32861
 Alpha virt. eigenvalues --    4.32914   4.35303   4.36189   4.37268   4.38938
 Alpha virt. eigenvalues --    4.40367   4.41895   4.42812   4.44691   4.44993
 Alpha virt. eigenvalues --    4.45654   4.48271   4.52885   4.53793   4.57178
 Alpha virt. eigenvalues --    4.57456   4.58246   4.58971   4.61784   4.62984
 Alpha virt. eigenvalues --    4.66825   4.67119   4.67611   4.69004   4.69481
 Alpha virt. eigenvalues --    4.71918   4.77388   4.77652   4.83474   4.85741
 Alpha virt. eigenvalues --    4.93743   4.98484   5.01196   5.04722   5.04922
 Alpha virt. eigenvalues --    5.05737   5.10636   5.16917   5.17085   5.17727
 Alpha virt. eigenvalues --    5.21947   5.22354   5.22521   5.24342   5.26702
 Alpha virt. eigenvalues --    5.28763   5.31384   5.31535   5.34238   5.38752
 Alpha virt. eigenvalues --    5.38983   5.45304   5.49764   5.52426   5.52715
 Alpha virt. eigenvalues --    5.59465   5.61825   5.63962   5.71197   5.71709
 Alpha virt. eigenvalues --    5.72393   5.72790   5.73644   5.77097   5.79773
 Alpha virt. eigenvalues --    5.85006   5.86374   5.89232   5.89389   5.90067
 Alpha virt. eigenvalues --    5.91671   5.93612   5.96461   6.05842   6.06252
 Alpha virt. eigenvalues --    6.26739   6.30969   6.31573   6.32239   6.34414
 Alpha virt. eigenvalues --    6.40544   6.46382  13.12155  13.29848  13.75689
 Alpha virt. eigenvalues --   14.05924  14.21296
          Condensed to atoms (all electrons):
               1          2          3          4          5          6
     1  C    4.797705   0.417858   0.425789   0.417857   0.358538  -0.035168
     2  H    0.417858   0.598944  -0.031022  -0.034542  -0.038339  -0.004749
     3  H    0.425789  -0.031022   0.576684  -0.031022  -0.038369  -0.004969
     4  H    0.417857  -0.034542  -0.031022   0.598947  -0.038340   0.007067
     5  C    0.358538  -0.038339  -0.038369  -0.038340   4.837271   0.421479
     6  H   -0.035168  -0.004749  -0.004969   0.007067   0.421479   0.604820
     7  H   -0.035165   0.007067  -0.004969  -0.004749   0.421479  -0.036770
     8  C   -0.050256  -0.004148   0.007710  -0.004147   0.359842  -0.038728
     9  H   -0.004151   0.001747  -0.000056   0.000163  -0.034761  -0.004404
    10  H   -0.004151   0.000163  -0.000056   0.001747  -0.034761   0.007015
    11  C    0.005487  -0.000041  -0.000284  -0.000041  -0.052410  -0.003765
    12  H   -0.000012  -0.000045   0.000003   0.000043  -0.003764   0.000272
    13  H   -0.000012   0.000043   0.000003  -0.000045  -0.003765   0.001203
    14  C   -0.000313  -0.000005   0.000013  -0.000005   0.005487  -0.000012
    15  H   -0.000005  -0.000011   0.000000   0.000003  -0.000041   0.000043
    16  H    0.000013   0.000000  -0.000000   0.000000  -0.000284   0.000003
    17  H   -0.000005   0.000003   0.000000  -0.000011  -0.000041  -0.000045
               7          8          9         10         11         12
     1  C   -0.035165  -0.050256  -0.004151  -0.004151   0.005487  -0.000012
     2  H    0.007067  -0.004148   0.001747   0.000163  -0.000041  -0.000045
     3  H   -0.004969   0.007710  -0.000056  -0.000056  -0.000284   0.000003
     4  H   -0.004749  -0.004147   0.000163   0.001747  -0.000041   0.000043
     5  C    0.421479   0.359842  -0.034761  -0.034761  -0.052410  -0.003764
     6  H   -0.036770  -0.038728  -0.004404   0.007015  -0.003765   0.000272
     7  H    0.604818  -0.038728   0.007015  -0.004405  -0.003764   0.001203
     8  C   -0.038728   4.864847   0.415379   0.415378   0.359842  -0.038729
     9  H    0.007015   0.415379   0.604936  -0.035884  -0.034762   0.007015
    10  H   -0.004405   0.415378  -0.035884   0.604934  -0.034760  -0.004404
    11  C   -0.003764   0.359842  -0.034762  -0.034760   4.837272   0.421479
    12  H    0.001203  -0.038729   0.007015  -0.004404   0.421479   0.604820
    13  H    0.000272  -0.038728  -0.004404   0.007015   0.421480  -0.036770
    14  C   -0.000012  -0.050256  -0.004151  -0.004151   0.358538  -0.035166
    15  H   -0.000045  -0.004148   0.001747   0.000163  -0.038340   0.007067
    16  H    0.000003   0.007710  -0.000056  -0.000056  -0.038369  -0.004969
    17  H    0.000043  -0.004148   0.000163   0.001747  -0.038339  -0.004749
              13         14         15         16         17
     1  C   -0.000012  -0.000313  -0.000005   0.000013  -0.000005
     2  H    0.000043  -0.000005  -0.000011   0.000000   0.000003
     3  H    0.000003   0.000013   0.000000  -0.000000   0.000000
     4  H   -0.000045  -0.000005   0.000003   0.000000  -0.000011
     5  C   -0.003765   0.005487  -0.000041  -0.000284  -0.000041
     6  H    0.001203  -0.000012   0.000043   0.000003  -0.000045
     7  H    0.000272  -0.000012  -0.000045   0.000003   0.000043
     8  C   -0.038728  -0.050256  -0.004148   0.007710  -0.004148
     9  H   -0.004404  -0.004151   0.001747  -0.000056   0.000163
    10  H    0.007015  -0.004151   0.000163  -0.000056   0.001747
    11  C    0.421480   0.358538  -0.038340  -0.038369  -0.038339
    12  H   -0.036770  -0.035166   0.007067  -0.004969  -0.004749
    13  H    0.604819  -0.035167  -0.004749  -0.004970   0.007067
    14  C   -0.035167   4.797705   0.417858   0.425789   0.417858
    15  H   -0.004749   0.417858   0.598946  -0.031022  -0.034542
    16  H   -0.004970   0.425789  -0.031022   0.576684  -0.031022
    17  H    0.007067   0.417858  -0.034542  -0.031022   0.598945
 Mulliken charges:
               1
     1  C   -0.294010
     2  H    0.087077
     3  H    0.100547
     4  H    0.087076
     5  C   -0.159220
     6  H    0.086706
     7  H    0.086707
     8  C   -0.158692
     9  H    0.084464
    10  H    0.084465
    11  C   -0.159220
    12  H    0.086707
    13  H    0.086707
    14  C   -0.294010
    15  H    0.087076
    16  H    0.100547
    17  H    0.087076
 Sum of Mulliken charges =  -0.00000
 Mulliken charges with hydrogens summed into heavy atoms:
               1
     1  C   -0.019311
     5  C    0.014193
     8  C    0.010236
    11  C    0.014193
    14  C   -0.019311
 Electronic spatial extent (au):  <R**2>=            715.1862
 Charge=             -0.0000 electrons
 Dipole moment (field-independent basis, Debye):
    X=              0.0000    Y=             -0.0839    Z=             -0.0000  Tot=              0.0839
 Quadrupole moment (field-independent basis, Debye-Ang):
   XX=            -36.5088   YY=            -35.8189   ZZ=            -34.6835
   XY=              0.0000   XZ=              0.0000   YZ=             -0.0000
 Traceless Quadrupole moment (field-independent basis, Debye-Ang):
   XX=             -0.8384   YY=             -0.1485   ZZ=              0.9869
   XY=              0.0000   XZ=              0.0000   YZ=             -0.0000
 Octapole moment (field-independent basis, Debye-Ang**2):
  XXX=              0.0000  YYY=             -0.2361  ZZZ=              0.0001  XYY=              0.0000
  XXY=             -2.7298  XXZ=             -0.0001  XZZ=             -0.0000  YZZ=              0.4494
  YYZ=             -0.0001  XYZ=             -0.0000
 Hexadecapole moment (field-independent basis, Debye-Ang**3):
 XXXX=           -829.6414 YYYY=           -123.6087 ZZZZ=            -72.0600 XXXY=              0.0000
 XXXZ=              0.0004 YYYX=              0.0000 YYYZ=             -0.0003 ZZZX=             -0.0002
 ZZZY=              0.0001 XXYY=           -156.7936 XXZZ=           -148.9170 YYZZ=            -29.1014
 XXYZ=              0.0002 YYXZ=              0.0001 ZZXY=             -0.0000
 N-N= 1.853069949385D+02 E-N=-8.266731535211D+02  KE= 1.961966281380D+02
 1\1\GINC-N6033\SP\RCCSD(T)-FC\CC-pVTZ\C5H12\JIAMINGD\23-Apr-2025\0\\# 
 ccsd(t)/cc-pvtz geom=connectivity\\Title Card Required\\0,1\C,0,-2.541
 313,-0.323814,-0.000022\H,0,-2.581373,-0.968157,-0.881618\H,0,-3.4384,
 0.297764,-0.000023\H,0,-2.581398,-0.968189,0.881551\C,0,-1.274858,0.52
 1994,0.000019\H,0,-1.273453,1.179846,-0.875048\H,0,-1.273484,1.179821,
 0.875107\C,0,0.,-0.312641,0.000029\H,0,-0.00001,-0.972271,-0.875482\H,
 0,0.00001,-0.972218,0.875581\C,0,1.274858,0.521994,-0.000018\H,0,1.273
 478,1.179865,0.875036\H,0,1.273459,1.179802,-0.875119\C,0,2.541313,-0.
 323814,-0.000005\H,0,2.581361,-0.968223,-0.881555\H,0,3.4384,0.297764,
 -0.000066\H,0,2.58141,-0.968123,0.881615\\Version=ES64L-G16RevA.03\Sta
 te=1-A\HF=-196.4032106\MP2=-197.2958674\MP3=-197.354121\MP4D=-197.3734
 93\MP4DQ=-197.3525907\MP4SDQ=-197.3577959\CCSD=-197.3572983\CCSD(T)=-1
 97.3934255\RMSD=5.400e-09\PG=C01 [X(C5H12)]\\@


     SCHOPENHAUER'S LAW OF ENTROPY
 IF YOU PUT A SPOONFUL OF WINE IN A BARREL FULL
 OF SEWAGE, YOU GET SEWAGE.
 IF YOU PUT A SPOONFUL OF SEWAGE IN A BARREL FULL
 OF WINE, YOU GET SEWAGE.
 Job cpu time:       0 days 12 hours  1 minutes  0.3 seconds.
 Elapsed time:       0 days  0 hours 45 minutes 39.3 seconds.
 File lengths (MBytes):  RWF=  35776 Int=      0 D2E=      0 Chk=      8 Scr=      1
 Normal termination of Gaussian 16 at Wed Apr 23 10:26:24 2025.
