# Supplementary material for: Hyperpyramidalized alkenes with bond orders near 1.5 as synthetic building blocks
Source: Nat Chem. 2026 Jan 21;18(5):913–22. doi: 10.1038/s41557-025-02055-9 (PMC12859755; doi:10.1038/s41557-025-02055-9)
Supplement: Supplementary file 2 — Output files for reported computations. [file 41557_2025_2055_MOESM2_ESM.zip › Computation data/n-pentane/pentane-opt/pentane-opt.out]

 Entering Gaussian System, Link 0=/u/local/apps/gaussian/16_sse4/g16
 Initial command:
 /u/local/apps/gaussian/16_sse4/l1.exe "/work/8378233.1.msa_smp.q/Gau-3141.inp" -scrdir="/work/8378233.1.msa_smp.q/"
 Entering Link 1 = /u/local/apps/gaussian/16_sse4/l1.exe PID=      3142.
  
 Copyright (c) 1988,1990,1992,1993,1995,1998,2003,2009,2016,
            Gaussian, Inc.  All Rights Reserved.
  
 This is part of the Gaussian(R) 16 program.  It is based on
 the Gaussian(R) 09 system (copyright 2009, Gaussian, Inc.),
 the Gaussian(R) 03 system (copyright 2003, Gaussian, Inc.),
 the Gaussian(R) 98 system (copyright 1998, Gaussian, Inc.),
 the Gaussian(R) 94 system (copyright 1995, Gaussian, Inc.),
 the Gaussian 92(TM) system (copyright 1992, Gaussian, Inc.),
 the Gaussian 90(TM) system (copyright 1990, Gaussian, Inc.),
 the Gaussian 88(TM) system (copyright 1988, Gaussian, Inc.),
 the Gaussian 86(TM) system (copyright 1986, Carnegie Mellon
 University), and the Gaussian 82(TM) system (copyright 1983,
 Carnegie Mellon University). Gaussian is a federally registered
 trademark of Gaussian, Inc.
  
 This software contains proprietary and confidential information,
 including trade secrets, belonging to Gaussian, Inc.
  
 This software is provided under written license and may be
 used, copied, transmitted, or stored only in accord with that
 written license.
  
 The following legend is applicable only to US Government
 contracts under FAR:
  
                    RESTRICTED RIGHTS LEGEND
  
 Use, reproduction and disclosure by the US Government is
 subject to restrictions as set forth in subparagraphs (a)
 and (c) of the Commercial Computer Software - Restricted
 Rights clause in FAR 52.227-19.
  
 Gaussian, Inc.
 340 Quinnipiac St., Bldg. 40, Wallingford CT 06492
  
  
 ---------------------------------------------------------------
 Warning -- This program may not be used in any manner that
 competes with the business of Gaussian, Inc. or will provide
 assistance to any competitor of Gaussian, Inc.  The licensee
 of this program is prohibited from giving any competitor of
 Gaussian, Inc. access to this program.  By using this program,
 the user acknowledges that Gaussian, Inc. is engaged in the
 business of creating and licensing software in the field of
 computational chemistry and represents and warrants to the
 licensee that it is not a competitor of Gaussian, Inc. and that
 it will not use this program in any manner prohibited above.
 ---------------------------------------------------------------
  

 Cite this work as:
 Gaussian 16, Revision A.03,
 M. J. Frisch, G. W. Trucks, H. B. Schlegel, G. E. Scuseria, 
 M. A. Robb, J. R. Cheeseman, G. Scalmani, V. Barone, 
 G. A. Petersson, H. Nakatsuji, X. Li, M. Caricato, A. V. Marenich, 
 J. Bloino, B. G. Janesko, R. Gomperts, B. Mennucci, H. P. Hratchian, 
 J. V. Ortiz, A. F. Izmaylov, J. L. Sonnenberg, D. Williams-Young, 
 F. Ding, F. Lipparini, F. Egidi, J. Goings, B. Peng, A. Petrone, 
 T. Henderson, D. Ranasinghe, V. G. Zakrzewski, J. Gao, N. Rega, 
 G. Zheng, W. Liang, M. Hada, M. Ehara, K. Toyota, R. Fukuda, 
 J. Hasegawa, M. Ishida, T. Nakajima, Y. Honda, O. Kitao, H. Nakai, 
 T. Vreven, K. Throssell, J. A. Montgomery, Jr., J. E. Peralta, 
 F. Ogliaro, M. J. Bearpark, J. J. Heyd, E. N. Brothers, K. N. Kudin, 
 V. N. Staroverov, T. A. Keith, R. Kobayashi, J. Normand, 
 K. Raghavachari, A. P. Rendell, J. C. Burant, S. S. Iyengar, 
 J. Tomasi, M. Cossi, J. M. Millam, M. Klene, C. Adamo, R. Cammi, 
 J. W. Ochterski, R. L. Martin, K. Morokuma, O. Farkas, 
 J. B. Foresman, and D. J. Fox, Gaussian, Inc., Wallingford CT, 2016.
 
 ******************************************
 Gaussian 16:  ES64L-G16RevA.03 25-Dec-2016
                23-Apr-2025 
 ******************************************
 %nproc=8
 Will use up to    8 processors via shared memory.
 %mem=16GB
 %chk=pentane-opt.chk
 --------------------------------------------
 # opt freq wb97xd geom=connectivity def2tzvp
 --------------------------------------------
 1/18=20,19=15,26=3,38=1,57=2/1,3;
 2/9=110,12=2,17=6,18=5,40=1/2;
 3/5=44,7=101,11=2,25=1,30=1,71=1,74=-58/1,2,3;
 4//1;
 5/5=2,38=5/2;
 6/7=2,8=2,9=2,10=2,28=1/1;
 7//1,2,3,16;
 1/18=20,19=15,26=3/3(2);
 2/9=110/2;
 99//99;
 2/9=110/2;
 3/5=44,7=101,11=2,25=1,30=1,71=1,74=-58/1,2,3;
 4/5=5,16=3,69=1/1;
 5/5=2,38=5/2;
 7//1,2,3,16;
 1/18=20,19=15,26=3/3(-5);
 2/9=110/2;
 6/7=2,8=2,9=2,10=2,19=2,28=1/1;
 99/9=1/99;
 -------------------
 Title Card Required
 -------------------
 Symbolic Z-matrix:
 Charge =  0 Multiplicity = 1
 C                    -2.67774   0.57627  -0.03505 
 H                    -2.32108  -0.43254  -0.03505 
 H                    -2.32106   1.08067  -0.90871 
 H                    -3.74774   0.57628  -0.03505 
 C                    -2.16439   1.30223   1.22235 
 H                    -1.09439   1.3022    1.22236 
 H                    -2.52103   2.31104   1.22234 
 C                    -2.67776   0.57629   2.47976 
 H                    -2.3227   -0.43309   2.4788 
 H                    -3.74776   0.57799   2.48072 
 C                    -2.16214   1.30063   3.73716 
 H                    -2.51684   2.31013   3.7379 
 H                    -1.09214   1.29854   3.73642 
 C                    -2.67603   0.57506   4.99456 
 H                    -2.32135  -0.43445   4.99382 
 H                    -2.31776   1.07833   5.86821 
 H                    -3.74602   0.57717   4.99531 
 

 GradGradGradGradGradGradGradGradGradGradGradGradGradGradGradGradGradGrad
 Berny optimization.
 Initialization pass.
                           ----------------------------
                           !    Initial Parameters    !
                           ! (Angstroms and Degrees)  !
 --------------------------                            --------------------------
 ! Name  Definition              Value          Derivative Info.                !
 --------------------------------------------------------------------------------
 ! R1    R(1,2)                  1.07           estimate D2E/DX2                !
 ! R2    R(1,3)                  1.07           estimate D2E/DX2                !
 ! R3    R(1,4)                  1.07           estimate D2E/DX2                !
 ! R4    R(1,5)                  1.54           estimate D2E/DX2                !
 ! R5    R(5,6)                  1.07           estimate D2E/DX2                !
 ! R6    R(5,7)                  1.07           estimate D2E/DX2                !
 ! R7    R(5,8)                  1.54           estimate D2E/DX2                !
 ! R8    R(8,9)                  1.07           estimate D2E/DX2                !
 ! R9    R(8,10)                 1.07           estimate D2E/DX2                !
 ! R10   R(8,11)                 1.54           estimate D2E/DX2                !
 ! R11   R(11,12)                1.07           estimate D2E/DX2                !
 ! R12   R(11,13)                1.07           estimate D2E/DX2                !
 ! R13   R(11,14)                1.54           estimate D2E/DX2                !
 ! R14   R(14,15)                1.07           estimate D2E/DX2                !
 ! R15   R(14,16)                1.07           estimate D2E/DX2                !
 ! R16   R(14,17)                1.07           estimate D2E/DX2                !
 ! A1    A(2,1,3)              109.4712         estimate D2E/DX2                !
 ! A2    A(2,1,4)              109.4712         estimate D2E/DX2                !
 ! A3    A(2,1,5)              109.4712         estimate D2E/DX2                !
 ! A4    A(3,1,4)              109.4712         estimate D2E/DX2                !
 ! A5    A(3,1,5)              109.4713         estimate D2E/DX2                !
 ! A6    A(4,1,5)              109.4712         estimate D2E/DX2                !
 ! A7    A(1,5,6)              109.4712         estimate D2E/DX2                !
 ! A8    A(1,5,7)              109.4712         estimate D2E/DX2                !
 ! A9    A(1,5,8)              109.4712         estimate D2E/DX2                !
 ! A10   A(6,5,7)              109.4713         estimate D2E/DX2                !
 ! A11   A(6,5,8)              109.4712         estimate D2E/DX2                !
 ! A12   A(7,5,8)              109.4712         estimate D2E/DX2                !
 ! A13   A(5,8,9)              109.4712         estimate D2E/DX2                !
 ! A14   A(5,8,10)             109.4712         estimate D2E/DX2                !
 ! A15   A(5,8,11)             109.4712         estimate D2E/DX2                !
 ! A16   A(9,8,10)             109.4712         estimate D2E/DX2                !
 ! A17   A(9,8,11)             109.4713         estimate D2E/DX2                !
 ! A18   A(10,8,11)            109.4712         estimate D2E/DX2                !
 ! A19   A(8,11,12)            109.4712         estimate D2E/DX2                !
 ! A20   A(8,11,13)            109.4712         estimate D2E/DX2                !
 ! A21   A(8,11,14)            109.4712         estimate D2E/DX2                !
 ! A22   A(12,11,13)           109.4712         estimate D2E/DX2                !
 ! A23   A(12,11,14)           109.4713         estimate D2E/DX2                !
 ! A24   A(13,11,14)           109.4712         estimate D2E/DX2                !
 ! A25   A(11,14,15)           109.4712         estimate D2E/DX2                !
 ! A26   A(11,14,16)           109.4712         estimate D2E/DX2                !
 ! A27   A(11,14,17)           109.4712         estimate D2E/DX2                !
 ! A28   A(15,14,16)           109.4713         estimate D2E/DX2                !
 ! A29   A(15,14,17)           109.4712         estimate D2E/DX2                !
 ! A30   A(16,14,17)           109.4712         estimate D2E/DX2                !
 ! D1    D(2,1,5,6)             59.9989         estimate D2E/DX2                !
 ! D2    D(2,1,5,7)            179.9989         estimate D2E/DX2                !
 ! D3    D(2,1,5,8)            -60.0011         estimate D2E/DX2                !
 ! D4    D(3,1,5,6)            -60.0011         estimate D2E/DX2                !
 ! D5    D(3,1,5,7)             59.9989         estimate D2E/DX2                !
 ! D6    D(3,1,5,8)            179.9989         estimate D2E/DX2                !
 ! D7    D(4,1,5,6)            179.9989         estimate D2E/DX2                !
 ! D8    D(4,1,5,7)            -60.0011         estimate D2E/DX2                !
 ! D9    D(4,1,5,8)             59.9989         estimate D2E/DX2                !
 ! D10   D(1,5,8,9)             59.89           estimate D2E/DX2                !
 ! D11   D(1,5,8,10)           -60.11           estimate D2E/DX2                !
 ! D12   D(1,5,8,11)           179.89           estimate D2E/DX2                !
 ! D13   D(6,5,8,9)            -60.11           estimate D2E/DX2                !
 ! D14   D(6,5,8,10)           179.89           estimate D2E/DX2                !
 ! D15   D(6,5,8,11)            59.89           estimate D2E/DX2                !
 ! D16   D(7,5,8,9)            179.89           estimate D2E/DX2                !
 ! D17   D(7,5,8,10)            59.89           estimate D2E/DX2                !
 ! D18   D(7,5,8,11)           -60.11           estimate D2E/DX2                !
 ! D19   D(5,8,11,12)           59.9749         estimate D2E/DX2                !
 ! D20   D(5,8,11,13)          -60.0251         estimate D2E/DX2                !
 ! D21   D(5,8,11,14)          179.9749         estimate D2E/DX2                !
 ! D22   D(9,8,11,12)          179.9749         estimate D2E/DX2                !
 ! D23   D(9,8,11,13)           59.9749         estimate D2E/DX2                !
 ! D24   D(9,8,11,14)          -60.0251         estimate D2E/DX2                !
 ! D25   D(10,8,11,12)         -60.0251         estimate D2E/DX2                !
 ! D26   D(10,8,11,13)         179.9749         estimate D2E/DX2                !
 ! D27   D(10,8,11,14)          59.9749         estimate D2E/DX2                !
 ! D28   D(8,11,14,15)          59.9989         estimate D2E/DX2                !
 ! D29   D(8,11,14,16)         179.9989         estimate D2E/DX2                !
 ! D30   D(8,11,14,17)         -60.0011         estimate D2E/DX2                !
 ! D31   D(12,11,14,15)        179.9989         estimate D2E/DX2                !
 ! D32   D(12,11,14,16)        -60.0011         estimate D2E/DX2                !
 ! D33   D(12,11,14,17)         59.9989         estimate D2E/DX2                !
 ! D34   D(13,11,14,15)        -60.0011         estimate D2E/DX2                !
 ! D35   D(13,11,14,16)         59.9989         estimate D2E/DX2                !
 ! D36   D(13,11,14,17)        179.9989         estimate D2E/DX2                !
 --------------------------------------------------------------------------------
 Trust Radius=3.00D-01 FncErr=1.00D-07 GrdErr=1.00D-06 EigMax=2.50D+02 EigMin=1.00D-04
 Number of steps in this run=     92 maximum allowed number of steps=    102.
 GradGradGradGradGradGradGradGradGradGradGradGradGradGradGradGradGradGrad

                          Input orientation:                          
 ---------------------------------------------------------------------
 Center     Atomic      Atomic             Coordinates (Angstroms)
 Number     Number       Type             X           Y           Z
 ---------------------------------------------------------------------
      1          6           0       -2.677737    0.576271   -0.035053
      2          1           0       -2.321082   -0.432539   -0.035053
      3          1           0       -2.321064    1.080669   -0.908705
      4          1           0       -3.747737    0.576284   -0.035053
      5          6           0       -2.164394    1.302227    1.222351
      6          1           0       -1.094394    1.302197    1.222361
      7          1           0       -2.521033    2.311043    1.222342
      8          6           0       -2.677759    0.576287    2.479756
      9          1           0       -2.322703   -0.433086    2.478797
     10          1           0       -3.747757    0.577993    2.480716
     11          6           0       -2.162142    1.300632    3.737159
     12          1           0       -2.516838    2.310133    3.737896
     13          1           0       -1.092144    1.298543    3.736421
     14          6           0       -2.676026    0.575060    4.994564
     15          1           0       -2.321345   -0.434446    4.993818
     16          1           0       -2.317757    1.078328    5.868215
     17          1           0       -3.746023    0.577165    4.995312
 ---------------------------------------------------------------------
                    Distance matrix (angstroms):
                    1          2          3          4          5
     1  C    0.000000
     2  H    1.070000   0.000000
     3  H    1.070000   1.747302   0.000000
     4  H    1.070000   1.747303   1.747303   0.000000
     5  C    1.540000   2.148263   2.148263   2.148263   0.000000
     6  H    2.148263   2.468838   2.468853   3.024610   1.070000
     7  H    2.148263   3.024610   2.468839   2.468852   1.070000
     8  C    2.514810   2.732986   3.444315   2.732969   1.540000
     9  H    2.732087   2.513852   3.710341   3.060882   2.148263
    10  H    2.733869   3.063604   3.711645   2.515770   2.148263
    11  C    3.875581   4.154363   4.653783   4.155524   2.514809
    12  H    4.155395   4.668588   4.810489   4.330876   2.732773
    13  H    4.154491   4.327927   4.809876   4.668816   2.733181
    14  C    5.029618   5.141818   5.935506   5.142531   3.875581
    15  H    5.141800   5.028872   6.093878   5.324069   4.155072
    16  H    5.935505   6.093546   6.776921   6.094708   4.653783
    17  H    5.142550   5.324898   6.094378   5.030366   4.154816
                    6          7          8          9         10
     6  H    0.000000
     7  H    1.747303   0.000000
     8  C    2.148263   2.148263   0.000000
     9  H    2.469531   3.024609   1.070000   0.000000
    10  H    3.024610   2.468161   1.070000   1.747303   0.000000
    11  C    2.732087   2.733869   1.540000   2.148263   2.148263
    12  H    3.060587   2.515557   2.148263   3.024610   2.469002
    13  H    2.514064   3.063898   2.148263   2.468690   3.024610
    14  C    4.154492   4.155397   2.514809   2.733181   2.732774
    15  H    4.329576   4.669220   2.732968   2.515021   3.061922
    16  H    4.809438   4.810929   3.444314   3.711138   3.710847
    17  H    4.668187   4.329231   2.732986   3.062564   2.514597
                   11         12         13         14         15
    11  C    0.000000
    12  H    1.070000   0.000000
    13  H    1.070000   1.747303   0.000000
    14  C    1.540000   2.148263   2.148263   0.000000
    15  H    2.148263   3.024610   2.468852   1.070000   0.000000
    16  H    2.148263   2.468853   2.468839   1.070000   1.747303
    17  H    2.148263   2.468840   3.024610   1.070000   1.747303
                   16         17
    16  H    0.000000
    17  H    1.747303   0.000000
 Stoichiometry    C5H12
 Framework group  C1[X(C5H12)]
 Deg. of freedom    45
 Full point group                 C1      NOp   1
 Largest Abelian subgroup         C1      NOp   1
 Largest concise Abelian subgroup C1      NOp   1
                         Standard orientation:                         
 ---------------------------------------------------------------------
 Center     Atomic      Atomic             Coordinates (Angstroms)
 Number     Number       Type             X           Y           Z
 ---------------------------------------------------------------------
      1          6           0       -2.514809   -0.338712   -0.000648
      2          1           0       -2.514339   -0.955795   -0.874780
      3          1           0       -3.388461    0.279053   -0.000636
      4          1           0       -2.515279   -0.957157    0.872522
      5          6           0       -1.257405    0.550407    0.000722
      6          1           0       -1.256925    1.168839   -0.872457
      7          1           0       -1.257885    1.167504    0.874845
      8          6           0        0.000000   -0.338712    0.000733
      9          1           0       -0.000489   -0.957179   -0.872422
     10          1           0        0.000489   -0.955775    0.874880
     11          6           0        1.257404    0.550407   -0.000684
     12          1           0        1.257671    1.169186    0.872249
     13          1           0        1.257136    1.167157   -0.875052
     14          6           0        2.514809   -0.338712   -0.000037
     15          1           0        2.514532   -0.957504   -0.872961
     16          1           0        3.388460    0.279053   -0.001041
     17          1           0        2.515087   -0.955449    0.874340
 ---------------------------------------------------------------------
 Rotational constants (GHZ):          16.6901991           2.0020391           1.8904879
 Standard basis: def2TZVP (5D, 7F)
 There are   252 symmetry adapted cartesian basis functions of A   symmetry.
 There are   227 symmetry adapted basis functions of A   symmetry.
   227 basis functions,   351 primitive gaussians,   252 cartesian basis functions
    21 alpha electrons       21 beta electrons
       nuclear repulsion energy       186.6240259050 Hartrees.
 NAtoms=   17 NActive=   17 NUniq=   17 SFac= 1.00D+00 NAtFMM=   60 NAOKFM=F Big=F
 Integral buffers will be    131072 words long.
 Raffenetti 2 integral format.
 Two-electron integral symmetry is turned on.
 Nuclear repulsion after empirical dispersion term =      186.6152057314 Hartrees.
 One-electron integrals computed using PRISM.
   1 Symmetry operations used in ECPInt.
 ECPInt:  NShTT=    5356 NPrTT=   15024 LenC2=    5268 LenP2D=   12319.
 LDataN:  DoStor=T MaxTD1= 6 Len=  172
 NBasis=   227 RedAO= T EigKep=  1.57D-04  NBF=   227
 NBsUse=   227 1.00D-06 EigRej= -1.00D+00 NBFU=   227
 ExpMin= 9.52D-02 ExpMax= 1.36D+04 ExpMxC= 4.63D+02 IAcc=3 IRadAn=         5 AccDes= 0.00D+00
 Harris functional with IExCor= 4639 and IRadAn=       5 diagonalized for initial guess.
 HarFok:  IExCor= 4639 AccDes= 0.00D+00 IRadAn=         5 IDoV= 1 UseB2=F ITyADJ=14
 ICtDFT=  3500011 ScaDFX=  1.000000  1.000000  1.000000  1.000000
 FoFCou: FMM=F IPFlag=           0 FMFlag=      100000 FMFlg1=           0
         NFxFlg=           0 DoJE=T BraDBF=F KetDBF=T FulRan=T
         wScrn=  0.000000 ICntrl=       500 IOpCl=  0 I1Cent=   200000004 NGrid=           0
         NMat0=    1 NMatS0=      1 NMatT0=    0 NMatD0=    1 NMtDS0=    0 NMtDT0=    0
 Petite list used in FoFCou.
 Requested convergence on RMS density matrix=1.00D-08 within 128 cycles.
 Requested convergence on MAX density matrix=1.00D-06.
 Requested convergence on             energy=1.00D-06.
 No special actions if energy rises.
 Integral accuracy reduced to 1.0D-05 until final iterations.
 Initial convergence to 1.0D-05 achieved.  Increase integral accuracy.
 SCF Done:  E(RwB97XD) =  -197.774760212     A.U. after   12 cycles
            NFock= 12  Conv=0.31D-08     -V/T= 2.0042

 **********************************************************************

            Population analysis using the SCF density.

 **********************************************************************

 Orbital symmetries:
       Occupied  (A) (A) (A) (A) (A) (A) (A) (A) (A) (A) (A) (A)
                 (A) (A) (A) (A) (A) (A) (A) (A) (A)
       Virtual   (A) (A) (A) (A) (A) (A) (A) (A) (A) (A) (A) (A)
                 (A) (A) (A) (A) (A) (A) (A) (A) (A) (A) (A) (A)
                 (A) (A) (A) (A) (A) (A) (A) (A) (A) (A) (A) (A)
                 (A) (A) (A) (A) (A) (A) (A) (A) (A) (A) (A) (A)
                 (A) (A) (A) (A) (A) (A) (A) (A) (A) (A) (A) (A)
                 (A) (A) (A) (A) (A) (A) (A) (A) (A) (A) (A) (A)
                 (A) (A) (A) (A) (A) (A) (A) (A) (A) (A) (A) (A)
                 (A) (A) (A) (A) (A) (A) (A) (A) (A) (A) (A) (A)
                 (A) (A) (A) (A) (A) (A) (A) (A) (A) (A) (A) (A)
                 (A) (A) (A) (A) (A) (A) (A) (A) (A) (A) (A) (A)
                 (A) (A) (A) (A) (A) (A) (A) (A) (A) (A) (A) (A)
                 (A) (A) (A) (A) (A) (A) (A) (A) (A) (A) (A) (A)
                 (A) (A) (A) (A) (A) (A) (A) (A) (A) (A) (A) (A)
                 (A) (A) (A) (A) (A) (A) (A) (A) (A) (A) (A) (A)
                 (A) (A) (A) (A) (A) (A) (A) (A) (A) (A) (A) (A)
                 (A) (A) (A) (A) (A) (A) (A) (A) (A) (A) (A) (A)
                 (A) (A) (A) (A) (A) (A) (A) (A) (A) (A) (A) (A)
                 (A) (A)
 The electronic state is 1-A.
 Alpha  occ. eigenvalues --  -10.26640 -10.26640 -10.26476 -10.25750 -10.25750
 Alpha  occ. eigenvalues --   -0.90221  -0.84920  -0.77129  -0.69216  -0.67375
 Alpha  occ. eigenvalues --   -0.57197  -0.52494  -0.52451  -0.48481  -0.47566
 Alpha  occ. eigenvalues --   -0.46577  -0.43330  -0.42327  -0.41261  -0.40972
 Alpha  occ. eigenvalues --   -0.37871
 Alpha virt. eigenvalues --    0.11253   0.13046   0.14910   0.15436   0.17214
 Alpha virt. eigenvalues --    0.19515   0.20204   0.20285   0.20700   0.21124
 Alpha virt. eigenvalues --    0.21833   0.24467   0.25023   0.25549   0.25924
 Alpha virt. eigenvalues --    0.28030   0.29671   0.30962   0.34090   0.35026
 Alpha virt. eigenvalues --    0.35932   0.38336   0.38432   0.38854   0.40393
 Alpha virt. eigenvalues --    0.44528   0.46027   0.47249   0.49844   0.49983
 Alpha virt. eigenvalues --    0.52413   0.52675   0.53241   0.54273   0.54647
 Alpha virt. eigenvalues --    0.55047   0.55387   0.56691   0.58218   0.58426
 Alpha virt. eigenvalues --    0.59377   0.60704   0.61697   0.67840   0.68290
 Alpha virt. eigenvalues --    0.70933   0.71695   0.76667   0.79038   0.80571
 Alpha virt. eigenvalues --    0.90075   0.90388   0.91807   0.92804   0.96040
 Alpha virt. eigenvalues --    0.96212   0.98553   1.06780   1.06975   1.08336
 Alpha virt. eigenvalues --    1.10580   1.12254   1.14205   1.15766   1.17601
 Alpha virt. eigenvalues --    1.18193   1.21516   1.23067   1.24398   1.27312
 Alpha virt. eigenvalues --    1.32177   1.37110   1.39253   1.52897   1.58108
 Alpha virt. eigenvalues --    1.60218   1.61261   1.61702   1.63504   1.63884
 Alpha virt. eigenvalues --    1.64381   1.65923   1.67327   1.70216   1.70358
 Alpha virt. eigenvalues --    1.72024   1.73385   1.76488   1.84107   1.85017
 Alpha virt. eigenvalues --    1.89259   1.90805   1.92992   1.94905   1.95262
 Alpha virt. eigenvalues --    1.95993   2.01399   2.02571   2.02706   2.06134
 Alpha virt. eigenvalues --    2.06238   2.07783   2.18729   2.19212   2.23716
 Alpha virt. eigenvalues --    2.28517   2.31466   2.33295   2.39256   2.43078
 Alpha virt. eigenvalues --    2.43422   2.43577   2.44981   2.46675   2.50645
 Alpha virt. eigenvalues --    2.51626   2.51950   2.54459   2.60370   2.62431
 Alpha virt. eigenvalues --    2.65318   2.66339   2.66630   2.68298   2.71011
 Alpha virt. eigenvalues --    2.72278   2.72477   2.72917   2.75318   2.78011
 Alpha virt. eigenvalues --    2.79890   2.80062   2.81031   2.83125   2.83751
 Alpha virt. eigenvalues --    2.84641   2.87267   2.92469   2.95624   3.01647
 Alpha virt. eigenvalues --    3.07118   3.08440   3.12107   3.15996   3.18354
 Alpha virt. eigenvalues --    3.18969   3.21167   3.27085   3.27560   3.30251
 Alpha virt. eigenvalues --    3.32820   3.33696   3.34485   3.36341   3.39485
 Alpha virt. eigenvalues --    3.42731   3.43326   3.45369   3.49561   3.50411
 Alpha virt. eigenvalues --    3.53840   3.56319   3.56567   3.56833   3.60267
 Alpha virt. eigenvalues --    3.63734   3.64260   3.68795   3.70684   3.71529
 Alpha virt. eigenvalues --    3.74404   3.80895   3.82561   3.93618   3.97112
 Alpha virt. eigenvalues --    3.97636   3.98020   3.99081   4.02114   4.08220
 Alpha virt. eigenvalues --    4.08301   4.11992   4.26994   4.28614   4.35278
 Alpha virt. eigenvalues --    4.39118   4.42592   4.52735   4.54046   4.56074
 Alpha virt. eigenvalues --    4.64800   4.67109   4.68154   4.70247   4.71826
 Alpha virt. eigenvalues --    4.72148   4.81321   4.85962   4.90083   5.14097
 Alpha virt. eigenvalues --    5.15494  22.46580  22.51469  22.56411  22.62857
 Alpha virt. eigenvalues --   22.65622
          Condensed to atoms (all electrons):
               1          2          3          4          5          6
     1  C    4.882429   0.418072   0.420527   0.417993   0.305206  -0.032004
     2  H    0.418072   0.570549  -0.023219  -0.028935  -0.038953  -0.005507
     3  H    0.420527  -0.023219   0.557509  -0.023222  -0.048252  -0.003816
     4  H    0.417993  -0.028935  -0.023222   0.570586  -0.038914   0.007246
     5  C    0.305206  -0.038953  -0.048252  -0.038914   4.937259   0.421043
     6  H   -0.032004  -0.005507  -0.003816   0.007246   0.421043   0.599712
     7  H   -0.031893   0.007240  -0.003819  -0.005515   0.420945  -0.033099
     8  C   -0.055479  -0.006068   0.012490  -0.006043   0.308265  -0.040070
     9  H   -0.004975   0.002962  -0.000054   0.000179  -0.031874  -0.006386
    10  H   -0.005000   0.000190  -0.000057   0.002958  -0.031805   0.007473
    11  C    0.012693  -0.000106  -0.000763  -0.000100  -0.054620  -0.004965
    12  H   -0.000117  -0.000062   0.000006   0.000129  -0.004961  -0.000004
    13  H   -0.000120   0.000131   0.000006  -0.000062  -0.005021   0.002674
    14  C   -0.000968  -0.000025   0.000038  -0.000025   0.012693  -0.000117
    15  H   -0.000025  -0.000026   0.000000   0.000012  -0.000102   0.000130
    16  H    0.000038   0.000000  -0.000001   0.000000  -0.000763   0.000006
    17  H   -0.000025   0.000012   0.000000  -0.000026  -0.000104  -0.000062
               7          8          9         10         11         12
     1  C   -0.031893  -0.055479  -0.004975  -0.005000   0.012693  -0.000117
     2  H    0.007240  -0.006068   0.002962   0.000190  -0.000106  -0.000062
     3  H   -0.003819   0.012490  -0.000054  -0.000057  -0.000763   0.000006
     4  H   -0.005515  -0.006043   0.000179   0.002958  -0.000100   0.000129
     5  C    0.420945   0.308265  -0.031874  -0.031805  -0.054620  -0.004961
     6  H   -0.033099  -0.040070  -0.006386   0.007473  -0.004965  -0.000004
     7  H    0.599612  -0.039953   0.007472  -0.006414  -0.005016   0.002671
     8  C   -0.039953   5.046167   0.412008   0.411921   0.308266  -0.040023
     9  H    0.007472   0.412008   0.599326  -0.034842  -0.031892   0.007475
    10  H   -0.006414   0.411921  -0.034842   0.599249  -0.031788  -0.006401
    11  C   -0.005016   0.308266  -0.031892  -0.031788   4.937260   0.420990
    12  H    0.002671  -0.040023   0.007475  -0.006401   0.420990   0.599684
    13  H    0.000011  -0.040001  -0.006399   0.007469   0.420998  -0.033099
    14  C   -0.000120  -0.055479  -0.004987  -0.004988   0.305206  -0.031976
    15  H   -0.000062  -0.006055   0.002959   0.000183  -0.038923   0.007243
    16  H    0.000006   0.012490  -0.000056  -0.000055  -0.048253  -0.003815
    17  H    0.000130  -0.006056   0.000185   0.002961  -0.038943  -0.005509
              13         14         15         16         17
     1  C   -0.000120  -0.000968  -0.000025   0.000038  -0.000025
     2  H    0.000131  -0.000025  -0.000026   0.000000   0.000012
     3  H    0.000006   0.000038   0.000000  -0.000001   0.000000
     4  H   -0.000062  -0.000025   0.000012   0.000000  -0.000026
     5  C   -0.005021   0.012693  -0.000102  -0.000763  -0.000104
     6  H    0.002674  -0.000117   0.000130   0.000006  -0.000062
     7  H    0.000011  -0.000120  -0.000062   0.000006   0.000130
     8  C   -0.040001  -0.055479  -0.006055   0.012490  -0.006056
     9  H   -0.006399  -0.004987   0.002959  -0.000056   0.000185
    10  H    0.007469  -0.004988   0.000183  -0.000055   0.002961
    11  C    0.420998   0.305206  -0.038923  -0.048253  -0.038943
    12  H   -0.033099  -0.031976   0.007243  -0.003815  -0.005509
    13  H    0.599640  -0.031921  -0.005512  -0.003819   0.007242
    14  C   -0.031921   4.882429   0.418018   0.420527   0.418047
    15  H   -0.005512   0.418018   0.570574  -0.023220  -0.028935
    16  H   -0.003819   0.420527  -0.023220   0.557509  -0.023221
    17  H    0.007242   0.418047  -0.028935  -0.023221   0.570561
 Mulliken charges:
               1
     1  C   -0.326350
     2  H    0.103745
     3  H    0.112626
     4  H    0.103739
     5  C   -0.150042
     6  H    0.087746
     7  H    0.087804
     8  C   -0.216380
     9  H    0.088900
    10  H    0.088947
    11  C   -0.150043
    12  H    0.087768
    13  H    0.087782
    14  C   -0.326350
    15  H    0.103741
    16  H    0.112626
    17  H    0.103742
 Sum of Mulliken charges =  -0.00000
 Mulliken charges with hydrogens summed into heavy atoms:
               1
     1  C   -0.006241
     5  C    0.025508
     8  C   -0.038533
    11  C    0.025507
    14  C   -0.006241
 Electronic spatial extent (au):  <R**2>=            699.4978
 Charge=             -0.0000 electrons
 Dipole moment (field-independent basis, Debye):
    X=             -0.0000    Y=              0.1101    Z=              0.0001  Tot=              0.1101
 Quadrupole moment (field-independent basis, Debye-Ang):
   XX=            -36.5374   YY=            -35.3236   ZZ=            -33.7819
   XY=              0.0000   XZ=             -0.0007   YZ=              0.0003
 Traceless Quadrupole moment (field-independent basis, Debye-Ang):
   XX=             -1.3231   YY=             -0.1093   ZZ=              1.4324
   XY=              0.0000   XZ=             -0.0007   YZ=              0.0003
 Octapole moment (field-independent basis, Debye-Ang**2):
  XXX=             -0.0000  YYY=              0.2975  ZZZ=              0.0023  XYY=              0.0000
  XXY=              3.5930  XXZ=              0.0018  XZZ=             -0.0000  YZZ=             -0.4131
  YYZ=             -0.0009  XYZ=              0.0011
 Hexadecapole moment (field-independent basis, Debye-Ang**3):
 XXXX=           -808.0232 YYYY=           -124.4119 ZZZZ=            -69.5288 XXXY=              0.0000
 XXXZ=             -0.0165 YYYX=              0.0000 YYYZ=              0.0044 ZZZX=              0.0020
 ZZZY=             -0.0010 XXYY=           -152.1838 XXZZ=           -142.6565 YYZZ=            -28.5759
 XXYZ=             -0.0049 YYXZ=             -0.0034 ZZXY=             -0.0000
 N-N= 1.866152057314D+02 E-N=-8.306689794471D+02  KE= 1.969407765669D+02
   1 Symmetry operations used in ECPInt.
 ECPInt:  NShTT=    5356 NPrTT=   15024 LenC2=    5268 LenP2D=   12319.
 LDataN:  DoStor=T MaxTD1= 7 Len=  274
 Calling FoFJK, ICntrl=      2127 FMM=F ISym2X=0 I1Cent= 0 IOpClX= 0 NMat=1 NMatS=1 NMatT=0.
 ***** Axes restored to original set *****
 -------------------------------------------------------------------
 Center     Atomic                   Forces (Hartrees/Bohr)
 Number     Number              X              Y              Z
 -------------------------------------------------------------------
      1        6           0.012101222    0.017125875    0.017331101
      2        1           0.003432026   -0.014204090   -0.002446406
      3        1           0.002705065    0.003828332   -0.014742906
      4        1          -0.014538218   -0.001500998   -0.002446549
      5        6          -0.023209486   -0.032808219   -0.003792414
      6        1           0.015168440    0.002772953    0.000642975
      7        1          -0.002430708    0.015228465    0.000647527
      8        6           0.026462811    0.037308530   -0.000000090
      9        1           0.002839062   -0.015689643   -0.000009216
     10        1          -0.015746264   -0.002512091    0.000009297
     11        6          -0.023268768   -0.032766367    0.003792340
     12        1          -0.002407299    0.015233066   -0.000635417
     13        1           0.015171862    0.002749217   -0.000655076
     14        6           0.012128491    0.017106684   -0.017331115
     15        1           0.003405332   -0.014213857    0.002436804
     16        1           0.002724257    0.003814650    0.014742951
     17        1          -0.014537827   -0.001472505    0.002456191
 -------------------------------------------------------------------
 Cartesian Forces:  Max     0.037308530 RMS     0.013755225

 GradGradGradGradGradGradGradGradGradGradGradGradGradGradGradGradGradGrad
 Berny optimization.
 FormGI is forming the generalized inverse of G from B-inverse, IUseBI=4.
 Internal  Forces:  Max     0.015742738 RMS     0.006498313
 Search for a local minimum.
 Step number   1 out of a maximum of   92
 All quantities printed in internal units (Hartrees-Bohrs-Radians)
 Mixed Optimization -- RFO/linear search
 Second derivative matrix not updated -- first step.
 ITU=  0
     Eigenvalues ---    0.00237   0.00237   0.00237   0.00237   0.03840
     Eigenvalues ---    0.03840   0.03840   0.04896   0.04896   0.04896
     Eigenvalues ---    0.05720   0.05720   0.05720   0.05720   0.07655
     Eigenvalues ---    0.07655   0.07655   0.11701   0.11701   0.11701
     Eigenvalues ---    0.16000   0.16000   0.16000   0.16000   0.16000
     Eigenvalues ---    0.16000   0.21948   0.21948   0.21948   0.28519
     Eigenvalues ---    0.28519   0.28519   0.28519   0.37230   0.37230
     Eigenvalues ---    0.37230   0.37230   0.37230   0.37230   0.37230
     Eigenvalues ---    0.37230   0.37230   0.37230   0.37230   0.37230
 RFO step:  Lambda=-1.15808223D-02 EMin= 2.36824191D-03
 Linear search not attempted -- first point.
 Iteration  1 RMS(Cart)=  0.03991673 RMS(Int)=  0.00051533
 Iteration  2 RMS(Cart)=  0.00092897 RMS(Int)=  0.00019223
 Iteration  3 RMS(Cart)=  0.00000014 RMS(Int)=  0.00019223
 Variable       Old X    -DE/DX   Delta X   Delta X   Delta X     New X
                                 (Linear)    (Quad)   (Total)
    R1        2.02201   0.01454   0.00000   0.03787   0.03787   2.05987
    R2        2.02201   0.01474   0.00000   0.03841   0.03841   2.06041
    R3        2.02201   0.01454   0.00000   0.03787   0.03787   2.05988
    R4        2.91018  -0.00183   0.00000  -0.00615  -0.00615   2.90403
    R5        2.02201   0.01517   0.00000   0.03951   0.03951   2.06152
    R6        2.02201   0.01517   0.00000   0.03951   0.03951   2.06152
    R7        2.91018  -0.00284   0.00000  -0.00956  -0.00956   2.90061
    R8        2.02201   0.01574   0.00000   0.04101   0.04101   2.06302
    R9        2.02201   0.01574   0.00000   0.04101   0.04101   2.06302
   R10        2.91018  -0.00284   0.00000  -0.00956  -0.00956   2.90061
   R11        2.02201   0.01517   0.00000   0.03952   0.03952   2.06152
   R12        2.02201   0.01517   0.00000   0.03951   0.03951   2.06152
   R13        2.91018  -0.00183   0.00000  -0.00615  -0.00615   2.90403
   R14        2.02201   0.01454   0.00000   0.03787   0.03787   2.05988
   R15        2.02201   0.01474   0.00000   0.03841   0.03841   2.06041
   R16        2.02201   0.01454   0.00000   0.03787   0.03787   2.05987
    A1        1.91063  -0.00381   0.00000  -0.02055  -0.02085   1.88978
    A2        1.91063  -0.00291   0.00000  -0.02031  -0.02034   1.89029
    A3        1.91063   0.00244   0.00000   0.01337   0.01319   1.92382
    A4        1.91063  -0.00381   0.00000  -0.02055  -0.02086   1.88977
    A5        1.91063   0.00566   0.00000   0.03466   0.03433   1.94497
    A6        1.91063   0.00244   0.00000   0.01338   0.01320   1.92383
    A7        1.91063  -0.00234   0.00000  -0.00242  -0.00258   1.90805
    A8        1.91063  -0.00234   0.00000  -0.00248  -0.00264   1.90799
    A9        1.91063   0.01060   0.00000   0.05525   0.05492   1.96555
   A10        1.91063   0.00018   0.00000  -0.02938  -0.02964   1.88100
   A11        1.91063  -0.00305   0.00000  -0.01047  -0.01093   1.89970
   A12        1.91063  -0.00305   0.00000  -0.01051  -0.01096   1.89967
   A13        1.91063  -0.00333   0.00000  -0.00900  -0.00935   1.90128
   A14        1.91063  -0.00333   0.00000  -0.00902  -0.00937   1.90126
   A15        1.91063   0.01267   0.00000   0.06459   0.06422   1.97485
   A16        1.91063   0.00064   0.00000  -0.02855  -0.02889   1.88174
   A17        1.91063  -0.00333   0.00000  -0.00899  -0.00934   1.90129
   A18        1.91063  -0.00333   0.00000  -0.00903  -0.00939   1.90125
   A19        1.91063  -0.00305   0.00000  -0.01048  -0.01094   1.89969
   A20        1.91063  -0.00305   0.00000  -0.01050  -0.01096   1.89967
   A21        1.91063   0.01060   0.00000   0.05525   0.05492   1.96555
   A22        1.91063   0.00018   0.00000  -0.02938  -0.02964   1.88100
   A23        1.91063  -0.00234   0.00000  -0.00244  -0.00261   1.90803
   A24        1.91063  -0.00234   0.00000  -0.00245  -0.00261   1.90802
   A25        1.91063   0.00244   0.00000   0.01337   0.01319   1.92383
   A26        1.91063   0.00566   0.00000   0.03466   0.03433   1.94497
   A27        1.91063   0.00244   0.00000   0.01338   0.01320   1.92383
   A28        1.91063  -0.00381   0.00000  -0.02055  -0.02086   1.88978
   A29        1.91063  -0.00291   0.00000  -0.02031  -0.02034   1.89029
   A30        1.91063  -0.00381   0.00000  -0.02055  -0.02086   1.88977
    D1        1.04718   0.00162   0.00000   0.02369   0.02386   1.07104
    D2        3.14157  -0.00103   0.00000  -0.01528  -0.01530   3.12627
    D3       -1.04722   0.00029   0.00000   0.00417   0.00424  -1.04298
    D4       -1.04722   0.00132   0.00000   0.01945   0.01954  -1.02768
    D5        1.04718  -0.00132   0.00000  -0.01953  -0.01962   1.02756
    D6        3.14157  -0.00000   0.00000  -0.00008  -0.00008   3.14149
    D7        3.14157   0.00103   0.00000   0.01520   0.01522  -3.12639
    D8       -1.04722  -0.00162   0.00000  -0.02378  -0.02394  -1.07116
    D9        1.04718  -0.00029   0.00000  -0.00433  -0.00440   1.04278
   D10        1.04528  -0.00164   0.00000  -0.02262  -0.02262   1.02266
   D11       -1.04912   0.00165   0.00000   0.02338   0.02338  -1.02574
   D12        3.13967   0.00001   0.00000   0.00041   0.00041   3.14009
   D13       -1.04912  -0.00340   0.00000  -0.04708  -0.04700  -1.09612
   D14        3.13967  -0.00011   0.00000  -0.00108  -0.00100   3.13867
   D15        1.04528  -0.00175   0.00000  -0.02405  -0.02397   1.02131
   D16        3.13967   0.00011   0.00000   0.00175   0.00167   3.14134
   D17        1.04528   0.00341   0.00000   0.04775   0.04767   1.09294
   D18       -1.04912   0.00176   0.00000   0.02478   0.02470  -1.02441
   D19        1.04676  -0.00176   0.00000  -0.02441  -0.02433   1.02242
   D20       -1.04764   0.00176   0.00000   0.02442   0.02433  -1.02330
   D21        3.14115  -0.00000   0.00000   0.00001   0.00001   3.14117
   D22        3.14115  -0.00011   0.00000  -0.00139  -0.00131   3.13985
   D23        1.04676   0.00341   0.00000   0.04744   0.04736   1.09412
   D24       -1.04764   0.00165   0.00000   0.02304   0.02304  -1.02460
   D25       -1.04764  -0.00341   0.00000  -0.04739  -0.04730  -1.09494
   D26        3.14115   0.00011   0.00000   0.00144   0.00136  -3.14067
   D27        1.04676  -0.00165   0.00000  -0.02296  -0.02296   1.02380
   D28        1.04718  -0.00029   0.00000  -0.00426  -0.00434   1.04284
   D29        3.14157  -0.00000   0.00000  -0.00002  -0.00002   3.14155
   D30       -1.04722   0.00029   0.00000   0.00423   0.00430  -1.04291
   D31        3.14157   0.00103   0.00000   0.01524   0.01526  -3.12635
   D32       -1.04722   0.00132   0.00000   0.01948   0.01958  -1.02764
   D33        1.04718   0.00162   0.00000   0.02373   0.02390   1.07108
   D34       -1.04722  -0.00162   0.00000  -0.02374  -0.02391  -1.07112
   D35        1.04718  -0.00132   0.00000  -0.01949  -0.01959   1.02759
   D36        3.14157  -0.00103   0.00000  -0.01525  -0.01526   3.12631
         Item               Value     Threshold  Converged?
 Maximum Force            0.015743     0.000450     NO 
 RMS     Force            0.006498     0.000300     NO 
 Maximum Displacement     0.124522     0.001800     NO 
 RMS     Displacement     0.039092     0.001200     NO 
 Predicted change in Energy=-6.120753D-03
 GradGradGradGradGradGradGradGradGradGradGradGradGradGradGradGradGradGrad

                          Input orientation:                          
 ---------------------------------------------------------------------
 Center     Atomic      Atomic             Coordinates (Angstroms)
 Number     Number       Type             X           Y           Z
 ---------------------------------------------------------------------
      1          6           0       -2.671993    0.584683   -0.075975
      2          1           0       -2.318968   -0.446302   -0.100948
      3          1           0       -2.314584    1.090313   -0.973418
      4          1           0       -3.761705    0.574122   -0.100609
      5          6           0       -2.176107    1.285353    1.198678
      6          1           0       -1.085316    1.301341    1.200735
      7          1           0       -2.524300    2.319199    1.200971
      8          6           0       -2.664251    0.594996    2.479756
      9          1           0       -2.316805   -0.439940    2.478891
     10          1           0       -3.755860    0.580858    2.480622
     11          6           0       -2.174075    1.283914    3.760833
     12          1           0       -2.520540    2.318344    3.759310
     13          1           0       -1.083263    1.298079    3.758003
     14          6           0       -2.670177    0.583397    5.035486
     15          1           0       -2.318914   -0.448212    5.059619
     16          1           0       -2.311195    1.087914    5.932929
     17          1           0       -3.759883    0.574706    5.060961
 ---------------------------------------------------------------------
                    Distance matrix (angstroms):
                    1          2          3          4          5
     1  C    0.000000
     2  H    1.090037   0.000000
     3  H    1.090324   1.767035   0.000000
     4  H    1.090041   1.767132   1.767034   0.000000
     5  C    1.536744   2.169808   2.185227   2.169819   0.000000
     6  H    2.158966   2.504103   2.506506   3.063559   1.090909
     7  H    2.158924   3.063519   2.506414   2.504111   1.090909
     8  C    2.555764   2.804203   3.505998   2.804126   1.534939
     9  H    2.775492   2.579847   3.776257   3.125680   2.152993
    10  H    2.776863   3.127974   3.777197   2.581246   2.152978
    11  C    3.931659   4.234146   4.740291   4.234985   2.562156
    12  H    4.211643   4.752419   4.893792   4.413816   2.782543
    13  H    4.210985   4.411500   4.893431   4.752583   2.782915
    14  C    5.111462   5.250389   6.040724   5.250808   3.931660
    15  H    5.250320   5.160567   6.226124   5.454792   4.234679
    16  H    6.040724   6.225877   6.906348   6.226679   4.740291
    17  H    5.250878   5.455639   6.226433   5.161570   4.234454
                    6          7          8          9         10
     6  H    0.000000
     7  H    1.762586   0.000000
     8  C    2.151245   2.151221   0.000000
     9  H    2.486425   3.047783   1.091701   0.000000
    10  H    3.047787   2.485171   1.091701   1.764344   0.000000
    11  C    2.782050   2.783409   1.534939   2.153002   2.152968
    12  H    3.104910   2.558342   2.151241   3.047804   2.485943
    13  H    2.557271   3.107682   2.151224   2.485651   3.047766
    14  C    4.211003   4.211626   2.555764   2.776377   2.775977
    15  H    4.412900   4.752884   2.804146   2.580742   3.126503
    16  H    4.893055   4.894170   3.505997   3.776870   3.776583
    17  H    4.752121   4.412419   2.804183   3.127149   2.580349
                   11         12         13         14         15
    11  C    0.000000
    12  H    1.090911   0.000000
    13  H    1.090907   1.762586   0.000000
    14  C    1.536744   2.158948   2.158941   0.000000
    15  H    2.169812   3.063542   2.504110   1.090040   0.000000
    16  H    2.185227   2.506472   2.506449   1.090324   1.767035
    17  H    2.169815   2.504104   3.063537   1.090039   1.767132
                   16         17
    16  H    0.000000
    17  H    1.767033   0.000000
 Stoichiometry    C5H12
 Framework group  C1[X(C5H12)]
 Deg. of freedom    45
 Full point group                 C1      NOp   1
 Largest Abelian subgroup         C1      NOp   1
 Largest concise Abelian subgroup C1      NOp   1
                         Standard orientation:                         
 ---------------------------------------------------------------------
 Center     Atomic      Atomic             Coordinates (Angstroms)
 Number     Number       Type             X           Y           Z
 ---------------------------------------------------------------------
      1          6           0       -2.555731   -0.328809   -0.000486
      2          1           0       -2.580234   -0.966025   -0.884532
      3          1           0       -3.453174    0.290386   -0.000328
      4          1           0       -2.580833   -0.967337    0.882600
      5          6           0       -1.281078    0.529585    0.000571
      6          1           0       -1.278553    1.173166   -0.880269
      7          1           0       -1.279253    1.171929    0.882316
      8          6           0        0.000000   -0.315919    0.000515
      9          1           0       -0.000396   -0.959584   -0.881248
     10          1           0        0.000397   -0.958462    0.883095
     11          6           0        1.281078    0.529585   -0.000557
     12          1           0        1.279087    1.173405    0.880113
     13          1           0        1.278717    1.171690   -0.882472
     14          6           0        2.555731   -0.328809    0.000004
     15          1           0        2.580332   -0.967553   -0.882938
     16          1           0        3.453174    0.290387   -0.000811
     17          1           0        2.580736   -0.965809    0.884193
 ---------------------------------------------------------------------
 Rotational constants (GHZ):          17.0160154           1.9328296           1.8345561
 Standard basis: def2TZVP (5D, 7F)
 There are   252 symmetry adapted cartesian basis functions of A   symmetry.
 There are   227 symmetry adapted basis functions of A   symmetry.
   227 basis functions,   351 primitive gaussians,   252 cartesian basis functions
    21 alpha electrons       21 beta electrons
       nuclear repulsion energy       184.6674582698 Hartrees.
 NAtoms=   17 NActive=   17 NUniq=   17 SFac= 1.00D+00 NAtFMM=   60 NAOKFM=F Big=F
 Integral buffers will be    131072 words long.
 Raffenetti 2 integral format.
 Two-electron integral symmetry is turned on.
 Nuclear repulsion after empirical dispersion term =      184.6587694201 Hartrees.
 One-electron integrals computed using PRISM.
   1 Symmetry operations used in ECPInt.
 ECPInt:  NShTT=    5356 NPrTT=   15024 LenC2=    5264 LenP2D=   12263.
 LDataN:  DoStor=T MaxTD1= 6 Len=  172
 NBasis=   227 RedAO= T EigKep=  1.77D-04  NBF=   227
 NBsUse=   227 1.00D-06 EigRej= -1.00D+00 NBFU=   227
 Initial guess from the checkpoint file:  "pentane-opt.chk"
 B after Tr=    -0.000000    0.000000    0.000000
         Rot=    1.000000   -0.000026   -0.000001    0.000000 Ang=  -0.00 deg.
 ExpMin= 9.52D-02 ExpMax= 1.36D+04 ExpMxC= 4.63D+02 IAcc=2 IRadAn=         4 AccDes= 0.00D+00
 Harris functional with IExCor= 4639 and IRadAn=       4 diagonalized for initial guess.
 HarFok:  IExCor= 4639 AccDes= 0.00D+00 IRadAn=         4 IDoV= 1 UseB2=F ITyADJ=14
 ICtDFT=  3500011 ScaDFX=  1.000000  1.000000  1.000000  1.000000
 FoFCou: FMM=F IPFlag=           0 FMFlag=      100000 FMFlg1=           0
         NFxFlg=           0 DoJE=T BraDBF=F KetDBF=T FulRan=T
         wScrn=  0.000000 ICntrl=       500 IOpCl=  0 I1Cent=   200000004 NGrid=           0
         NMat0=    1 NMatS0=      1 NMatT0=    0 NMatD0=    1 NMtDS0=    0 NMtDT0=    0
 Petite list used in FoFCou.
 Requested convergence on RMS density matrix=1.00D-08 within 128 cycles.
 Requested convergence on MAX density matrix=1.00D-06.
 Requested convergence on             energy=1.00D-06.
 No special actions if energy rises.
 Integral accuracy reduced to 1.0D-05 until final iterations.
 Initial convergence to 1.0D-05 achieved.  Increase integral accuracy.
 SCF Done:  E(RwB97XD) =  -197.781074765     A.U. after   10 cycles
            NFock= 10  Conv=0.93D-08     -V/T= 2.0060
   1 Symmetry operations used in ECPInt.
 ECPInt:  NShTT=    5356 NPrTT=   15024 LenC2=    5264 LenP2D=   12263.
 LDataN:  DoStor=T MaxTD1= 7 Len=  274
 Calling FoFJK, ICntrl=      2127 FMM=F ISym2X=0 I1Cent= 0 IOpClX= 0 NMat=1 NMatS=1 NMatT=0.
 ***** Axes restored to original set *****
 -------------------------------------------------------------------
 Center     Atomic                   Forces (Hartrees/Bohr)
 Number     Number              X              Y              Z
 -------------------------------------------------------------------
      1        6           0.003099069    0.004384421    0.007775035
      2        1          -0.000318604   -0.001490452   -0.001002314
      3        1           0.000030423    0.000044185   -0.000337792
      4        1          -0.001298310   -0.000797027   -0.001001159
      5        6          -0.005834254   -0.008240644   -0.000743527
      6        1           0.001777925    0.001920054   -0.000113780
      7        1           0.001230028    0.002319492   -0.000107373
      8        6           0.006062963    0.008553210   -0.000000015
      9        1          -0.001320401   -0.002693598    0.000003384
     10        1          -0.002105731   -0.002146367   -0.000003403
     11        6          -0.005846339   -0.008232018    0.000743544
     12        1           0.001227305    0.002314830    0.000110978
     13        1           0.001781414    0.001924154    0.000110200
     14        6           0.003103745    0.004381120   -0.007775061
     15        1          -0.000320868   -0.001489757    0.001001326
     16        1           0.000031364    0.000043512    0.000337791
     17        1          -0.001299729   -0.000795114    0.001002163
 -------------------------------------------------------------------
 Cartesian Forces:  Max     0.008553210 RMS     0.003291636

 GradGradGradGradGradGradGradGradGradGradGradGradGradGradGradGradGradGrad
 Berny optimization.
 Using GEDIIS/GDIIS optimizer.
 FormGI is forming the generalized inverse of G from B-inverse, IUseBI=4.
 Internal  Forces:  Max     0.005971377 RMS     0.001488834
 Search for a local minimum.
 Step number   2 out of a maximum of   92
 All quantities printed in internal units (Hartrees-Bohrs-Radians)
 Mixed Optimization -- RFO/linear search
 Update second derivatives using D2CorX and points    1    2
 DE= -6.31D-03 DEPred=-6.12D-03 R= 1.03D+00
 TightC=F SS=  1.41D+00  RLast= 2.37D-01 DXNew= 5.0454D-01 7.1031D-01
 Trust test= 1.03D+00 RLast= 2.37D-01 DXMaxT set to 5.05D-01
 ITU=  1  0
 Use linear search instead of GDIIS.
     Eigenvalues ---    0.00237   0.00237   0.00237   0.00237   0.03435
     Eigenvalues ---    0.03480   0.03480   0.04584   0.04772   0.04776
     Eigenvalues ---    0.05436   0.05436   0.05572   0.05584   0.08221
     Eigenvalues ---    0.08228   0.08305   0.12135   0.12135   0.12198
     Eigenvalues ---    0.15374   0.16000   0.16000   0.16000   0.16000
     Eigenvalues ---    0.16179   0.21955   0.21963   0.22853   0.26856
     Eigenvalues ---    0.28519   0.28519   0.28531   0.36795   0.37230
     Eigenvalues ---    0.37230   0.37230   0.37230   0.37230   0.37230
     Eigenvalues ---    0.37230   0.37230   0.37230   0.37230   0.38906
 RFO step:  Lambda=-8.83380185D-04 EMin= 2.36824186D-03
 Quartic linear search produced a step of  0.12885.
 Iteration  1 RMS(Cart)=  0.00971169 RMS(Int)=  0.00007836
 Iteration  2 RMS(Cart)=  0.00007292 RMS(Int)=  0.00004144
 Iteration  3 RMS(Cart)=  0.00000000 RMS(Int)=  0.00004144
 Variable       Old X    -DE/DX   Delta X   Delta X   Delta X     New X
                                 (Linear)    (Quad)   (Total)
    R1        2.05987   0.00133   0.00488   0.00171   0.00658   2.06646
    R2        2.06041   0.00031   0.00495  -0.00141   0.00354   2.06395
    R3        2.05988   0.00133   0.00488   0.00170   0.00658   2.06646
    R4        2.90403  -0.00597  -0.00079  -0.02317  -0.02396   2.88006
    R5        2.06152   0.00181   0.00509   0.00304   0.00814   2.06966
    R6        2.06152   0.00181   0.00509   0.00304   0.00813   2.06965
    R7        2.90061  -0.00498  -0.00123  -0.01907  -0.02030   2.88031
    R8        2.06302   0.00213   0.00528   0.00394   0.00923   2.07224
    R9        2.06302   0.00213   0.00528   0.00394   0.00923   2.07224
   R10        2.90061  -0.00498  -0.00123  -0.01907  -0.02030   2.88031
   R11        2.06152   0.00181   0.00509   0.00304   0.00813   2.06966
   R12        2.06152   0.00181   0.00509   0.00305   0.00814   2.06965
   R13        2.90403  -0.00597  -0.00079  -0.02317  -0.02396   2.88006
   R14        2.05988   0.00133   0.00488   0.00170   0.00658   2.06646
   R15        2.06041   0.00031   0.00495  -0.00141   0.00354   2.06395
   R16        2.05987   0.00133   0.00488   0.00170   0.00658   2.06646
    A1        1.88978  -0.00065  -0.00269  -0.00378  -0.00650   1.88327
    A2        1.89029  -0.00140  -0.00262  -0.00746  -0.01016   1.88013
    A3        1.92382   0.00148   0.00170   0.00984   0.01148   1.93530
    A4        1.88977  -0.00065  -0.00269  -0.00378  -0.00651   1.88326
    A5        1.94497  -0.00037   0.00442  -0.00522  -0.00084   1.94413
    A6        1.92383   0.00148   0.00170   0.00983   0.01147   1.93530
    A7        1.90805   0.00043  -0.00033   0.00434   0.00395   1.91200
    A8        1.90799   0.00044  -0.00034   0.00437   0.00398   1.91197
    A9        1.96555  -0.00087   0.00708  -0.00318   0.00380   1.96936
   A10        1.88100  -0.00115  -0.00382  -0.01964  -0.02347   1.85752
   A11        1.89970   0.00057  -0.00141   0.00661   0.00512   1.90482
   A12        1.89967   0.00057  -0.00141   0.00662   0.00512   1.90479
   A13        1.90128   0.00057  -0.00121   0.00625   0.00496   1.90624
   A14        1.90126   0.00057  -0.00121   0.00625   0.00497   1.90623
   A15        1.97485  -0.00102   0.00827  -0.00404   0.00413   1.97899
   A16        1.88174  -0.00129  -0.00372  -0.02211  -0.02585   1.85589
   A17        1.90129   0.00057  -0.00120   0.00624   0.00495   1.90625
   A18        1.90125   0.00057  -0.00121   0.00627   0.00498   1.90622
   A19        1.89969   0.00057  -0.00141   0.00661   0.00512   1.90481
   A20        1.89967   0.00057  -0.00141   0.00662   0.00513   1.90480
   A21        1.96555  -0.00087   0.00708  -0.00318   0.00380   1.96936
   A22        1.88100  -0.00115  -0.00382  -0.01964  -0.02347   1.85752
   A23        1.90803   0.00043  -0.00034   0.00435   0.00396   1.91199
   A24        1.90802   0.00043  -0.00034   0.00436   0.00397   1.91199
   A25        1.92383   0.00148   0.00170   0.00984   0.01147   1.93530
   A26        1.94497  -0.00037   0.00442  -0.00522  -0.00084   1.94413
   A27        1.92383   0.00148   0.00170   0.00983   0.01147   1.93530
   A28        1.88978  -0.00065  -0.00269  -0.00378  -0.00651   1.88327
   A29        1.89029  -0.00140  -0.00262  -0.00746  -0.01016   1.88013
   A30        1.88977  -0.00065  -0.00269  -0.00378  -0.00651   1.88327
    D1        1.07104   0.00038   0.00307   0.00764   0.01072   1.08176
    D2        3.12627  -0.00051  -0.00197  -0.01104  -0.01304   3.11323
    D3       -1.04298  -0.00007   0.00055  -0.00168  -0.00115  -1.04412
    D4       -1.02768   0.00044   0.00252   0.00923   0.01177  -1.01591
    D5        1.02756  -0.00045  -0.00253  -0.00944  -0.01199   1.01556
    D6        3.14149  -0.00000  -0.00001  -0.00009  -0.00010   3.14139
    D7       -3.12639   0.00051   0.00196   0.01083   0.01283  -3.11357
    D8       -1.07116  -0.00038  -0.00309  -0.00784  -0.01094  -1.08210
    D9        1.04278   0.00007  -0.00057   0.00151   0.00096   1.04373
   D10        1.02266  -0.00045  -0.00291  -0.00843  -0.01135   1.01131
   D11       -1.02574   0.00046   0.00301   0.01102   0.01404  -1.01170
   D12        3.14009   0.00000   0.00005   0.00128   0.00133   3.14142
   D13       -1.09612  -0.00082  -0.00606  -0.01644  -0.02251  -1.11863
   D14        3.13867   0.00008  -0.00013   0.00300   0.00288   3.14155
   D15        1.02131  -0.00037  -0.00309  -0.00674  -0.00983   1.01148
   D16        3.14134  -0.00007   0.00021  -0.00036  -0.00016   3.14118
   D17        1.09294   0.00083   0.00614   0.01908   0.02523   1.11817
   D18       -1.02441   0.00038   0.00318   0.00934   0.01252  -1.01189
   D19        1.02242  -0.00037  -0.00314  -0.00785  -0.01099   1.01143
   D20       -1.02330   0.00037   0.00314   0.00823   0.01136  -1.01194
   D21        3.14117   0.00000   0.00000   0.00018   0.00018   3.14135
   D22        3.13985   0.00008  -0.00017   0.00185   0.00170   3.14154
   D23        1.09412   0.00083   0.00610   0.01793   0.02405   1.11817
   D24       -1.02460   0.00045   0.00297   0.00989   0.01287  -1.01173
   D25       -1.09494  -0.00083  -0.00610  -0.01759  -0.02369  -1.11863
   D26       -3.14067  -0.00008   0.00018  -0.00151  -0.00134   3.14118
   D27        1.02380  -0.00045  -0.00296  -0.00955  -0.01252   1.01128
   D28        1.04284   0.00007  -0.00056   0.00159   0.00104   1.04388
   D29        3.14155   0.00000  -0.00000  -0.00001  -0.00001   3.14154
   D30       -1.04291  -0.00007   0.00055  -0.00160  -0.00106  -1.04398
   D31       -3.12635   0.00051   0.00197   0.01092   0.01292  -3.11344
   D32       -1.02764   0.00045   0.00252   0.00932   0.01186  -1.01578
   D33        1.07108   0.00038   0.00308   0.00773   0.01081   1.08189
   D34       -1.07112  -0.00038  -0.00308  -0.00776  -0.01085  -1.08197
   D35        1.02759  -0.00045  -0.00252  -0.00936  -0.01190   1.01569
   D36        3.12631  -0.00051  -0.00197  -0.01095  -0.01295   3.11336
         Item               Value     Threshold  Converged?
 Maximum Force            0.005971     0.000450     NO 
 RMS     Force            0.001489     0.000300     NO 
 Maximum Displacement     0.030867     0.001800     NO 
 RMS     Displacement     0.009748     0.001200     NO 
 Predicted change in Energy=-5.045836D-04
 GradGradGradGradGradGradGradGradGradGradGradGradGradGradGradGradGradGrad

                          Input orientation:                          
 ---------------------------------------------------------------------
 Center     Atomic      Atomic             Coordinates (Angstroms)
 Number     Number       Type             X           Y           Z
 ---------------------------------------------------------------------
      1          6           0       -2.670604    0.587439   -0.059702
      2          1           0       -2.322003   -0.448331   -0.097759
      3          1           0       -2.311258    1.095834   -0.957084
      4          1           0       -3.763400    0.572460   -0.096651
      5          6           0       -2.179216    1.279920    1.205912
      6          1           0       -1.084363    1.308060    1.206754
      7          1           0       -2.515847    2.322114    1.207662
      8          6           0       -2.662499    0.596594    2.479756
      9          1           0       -2.326508   -0.447248    2.479213
     10          1           0       -3.758703    0.567741    2.480298
     11          6           0       -2.177933    1.279012    3.753599
     12          1           0       -2.514158    2.321340    3.752727
     13          1           0       -1.083073    1.306724    3.751877
     14          6           0       -2.668532    0.585972    5.019213
     15          1           0       -2.320470   -0.450017    5.056266
     16          1           0       -2.308066    1.093575    5.916595
     17          1           0       -3.761301    0.571575    5.057167
 ---------------------------------------------------------------------
                    Distance matrix (angstroms):
                    1          2          3          4          5
     1  C    0.000000
     2  H    1.093522   0.000000
     3  H    1.092195   1.767201   0.000000
     4  H    1.093524   1.766251   1.767197   0.000000
     5  C    1.524064   2.169516   2.174828   2.169519   0.000000
     6  H    2.153919   2.513646   2.496499   3.068748   1.095215
     7  H    2.153894   3.068724   2.496347   2.513745   1.095213
     8  C    2.539487   2.802033   3.490628   2.801863   1.524196
     9  H    2.763163   2.576977   3.766892   3.120824   2.150837
    10  H    2.763322   3.121360   3.766906   2.576958   2.150823
    11  C    3.906695   4.223438   4.716128   4.223428   2.547687
    12  H    4.191122   4.747025   4.870868   4.408730   2.771824
    13  H    4.191153   4.408499   4.871061   4.747049   2.772037
    14  C    5.078916   5.231947   6.008639   5.231729   3.906695
    15  H    5.231830   5.154026   6.208875   5.447941   4.223489
    16  H    6.008639   6.208875   6.873681   6.208759   4.716128
    17  H    5.231847   5.448399   6.208760   5.153819   4.223377
                    6          7          8          9         10
     6  H    0.000000
     7  H    1.754267   0.000000
     8  C    2.148774   2.148755   0.000000
     9  H    2.498636   3.053204   1.096584   0.000000
    10  H    3.053208   2.498423   1.096583   1.755388   0.000000
    11  C    2.771851   2.772010   1.524196   2.150839   2.150821
    12  H    3.090797   2.545065   2.148769   3.053216   2.498615
    13  H    2.545124   3.091422   2.148759   2.498444   3.053196
    14  C    4.191163   4.191112   2.539487   2.763354   2.763131
    15  H    4.408802   4.747065   2.801925   2.577062   3.120890
    16  H    4.870940   4.870989   3.490627   3.766971   3.766827
    17  H    4.747008   4.408427   2.801971   3.121294   2.576873
                   11         12         13         14         15
    11  C    0.000000
    12  H    1.095215   0.000000
    13  H    1.095213   1.754267   0.000000
    14  C    1.524064   2.153908   2.153905   0.000000
    15  H    2.169516   3.068737   2.513707   1.093523   0.000000
    16  H    2.174828   2.496439   2.496407   1.092195   1.767199
    17  H    2.169519   2.513684   3.068735   1.093522   1.766251
                   16         17
    16  H    0.000000
    17  H    1.767199   0.000000
 Stoichiometry    C5H12
 Framework group  C1[X(C5H12)]
 Deg. of freedom    45
 Full point group                 C1      NOp   1
 Largest Abelian subgroup         C1      NOp   1
 Largest concise Abelian subgroup C1      NOp   1
                         Standard orientation:                         
 ---------------------------------------------------------------------
 Center     Atomic      Atomic             Coordinates (Angstroms)
 Number     Number       Type             X           Y           Z
 ---------------------------------------------------------------------
      1          6           0       -2.539458   -0.325276   -0.000040
      2          1           0       -2.577055   -0.968766   -0.883384
      3          1           0       -3.436840    0.297295    0.000278
      4          1           0       -2.576867   -0.969381    0.882867
      5          6           0       -1.273844    0.523836    0.000119
      6          1           0       -1.272544    1.179868   -0.876873
      7          1           0       -1.272550    1.179488    0.877394
      8          6           0        0.000000   -0.313121   -0.000035
      9          1           0       -0.000085   -0.970488   -0.877739
     10          1           0        0.000085   -0.970515    0.877649
     11          6           0        1.273844    0.523836   -0.000125
     12          1           0        1.272515    1.179833    0.876894
     13          1           0        1.272579    1.179523   -0.877373
     14          6           0        2.539458   -0.325276    0.000069
     15          1           0        2.576971   -0.969256   -0.882923
     16          1           0        3.436840    0.297295   -0.000050
     17          1           0        2.576951   -0.968891    0.883328
 ---------------------------------------------------------------------
 Rotational constants (GHZ):          17.0915238           1.9541185           1.8539568
 Standard basis: def2TZVP (5D, 7F)
 There are   252 symmetry adapted cartesian basis functions of A   symmetry.
 There are   227 symmetry adapted basis functions of A   symmetry.
   227 basis functions,   351 primitive gaussians,   252 cartesian basis functions
    21 alpha electrons       21 beta electrons
       nuclear repulsion energy       185.2993851398 Hartrees.
 NAtoms=   17 NActive=   17 NUniq=   17 SFac= 1.00D+00 NAtFMM=   60 NAOKFM=F Big=F
 Integral buffers will be    131072 words long.
 Raffenetti 2 integral format.
 Two-electron integral symmetry is turned on.
 Nuclear repulsion after empirical dispersion term =      185.2907020499 Hartrees.
 One-electron integrals computed using PRISM.
   1 Symmetry operations used in ECPInt.
 ECPInt:  NShTT=    5356 NPrTT=   15024 LenC2=    5264 LenP2D=   12281.
 LDataN:  DoStor=T MaxTD1= 6 Len=  172
 NBasis=   227 RedAO= T EigKep=  1.68D-04  NBF=   227
 NBsUse=   227 1.00D-06 EigRej= -1.00D+00 NBFU=   227
 Initial guess from the checkpoint file:  "pentane-opt.chk"
 B after Tr=    -0.000000   -0.000000    0.000000
         Rot=    1.000000   -0.000087   -0.000000    0.000000 Ang=  -0.01 deg.
 ExpMin= 9.52D-02 ExpMax= 1.36D+04 ExpMxC= 4.63D+02 IAcc=2 IRadAn=         4 AccDes= 0.00D+00
 Harris functional with IExCor= 4639 and IRadAn=       4 diagonalized for initial guess.
 HarFok:  IExCor= 4639 AccDes= 0.00D+00 IRadAn=         4 IDoV= 1 UseB2=F ITyADJ=14
 ICtDFT=  3500011 ScaDFX=  1.000000  1.000000  1.000000  1.000000
 FoFCou: FMM=F IPFlag=           0 FMFlag=      100000 FMFlg1=           0
         NFxFlg=           0 DoJE=T BraDBF=F KetDBF=T FulRan=T
         wScrn=  0.000000 ICntrl=       500 IOpCl=  0 I1Cent=   200000004 NGrid=           0
         NMat0=    1 NMatS0=      1 NMatT0=    0 NMatD0=    1 NMtDS0=    0 NMtDT0=    0
 Petite list used in FoFCou.
 Requested convergence on RMS density matrix=1.00D-08 within 128 cycles.
 Requested convergence on MAX density matrix=1.00D-06.
 Requested convergence on             energy=1.00D-06.
 No special actions if energy rises.
 Integral accuracy reduced to 1.0D-05 until final iterations.
 Initial convergence to 1.0D-05 achieved.  Increase integral accuracy.
 SCF Done:  E(RwB97XD) =  -197.781618969     A.U. after   10 cycles
            NFock= 10  Conv=0.25D-08     -V/T= 2.0060
   1 Symmetry operations used in ECPInt.
 ECPInt:  NShTT=    5356 NPrTT=   15024 LenC2=    5264 LenP2D=   12281.
 LDataN:  DoStor=T MaxTD1= 7 Len=  274
 Calling FoFJK, ICntrl=      2127 FMM=F ISym2X=0 I1Cent= 0 IOpClX= 0 NMat=1 NMatS=1 NMatT=0.
 ***** Axes restored to original set *****
 -------------------------------------------------------------------
 Center     Atomic                   Forces (Hartrees/Bohr)
 Number     Number              X              Y              Z
 -------------------------------------------------------------------
      1        6           0.000325054    0.000457164    0.000071266
      2        1          -0.000371475    0.000600530   -0.000157051
      3        1          -0.000354900   -0.000503405    0.000351362
      4        1           0.000690448   -0.000149698   -0.000157194
      5        6          -0.000540248   -0.000757470   -0.000346827
      6        1          -0.000460924    0.000325445   -0.000006008
      7        1           0.000461841   -0.000325071   -0.000004584
      8        6           0.000551522    0.000781069   -0.000000013
      9        1          -0.000493379    0.000294404    0.000001413
     10        1           0.000440542   -0.000369280   -0.000001427
     11        6          -0.000537138   -0.000759627    0.000346843
     12        1           0.000460082   -0.000326998    0.000004902
     13        1          -0.000459704    0.000327754    0.000005696
     14        6           0.000325127    0.000457104   -0.000071263
     15        1          -0.000370565    0.000601219    0.000157679
     16        1          -0.000356381   -0.000502349   -0.000351361
     17        1           0.000690097   -0.000150792    0.000156567
 -------------------------------------------------------------------
 Cartesian Forces:  Max     0.000781069 RMS     0.000409704

 GradGradGradGradGradGradGradGradGradGradGradGradGradGradGradGradGradGrad
 Berny optimization.
 Using GEDIIS/GDIIS optimizer.
 FormGI is forming the generalized inverse of G from B-inverse, IUseBI=4.
 Internal  Forces:  Max     0.000682625 RMS     0.000276136
 Search for a local minimum.
 Step number   3 out of a maximum of   92
 All quantities printed in internal units (Hartrees-Bohrs-Radians)
 Mixed Optimization -- En-DIIS/RFO-DIIS
 Update second derivatives using D2CorX and points    1    2    3
 DE= -5.44D-04 DEPred=-5.05D-04 R= 1.08D+00
 TightC=F SS=  1.41D+00  RLast= 1.04D-01 DXNew= 8.4853D-01 3.1103D-01
 Trust test= 1.08D+00 RLast= 1.04D-01 DXMaxT set to 5.05D-01
 ITU=  1  1  0
 Use linear search instead of GDIIS.
     Eigenvalues ---    0.00237   0.00237   0.00237   0.00237   0.03355
     Eigenvalues ---    0.03407   0.03407   0.03904   0.04726   0.04733
     Eigenvalues ---    0.05393   0.05393   0.05460   0.05478   0.08309
     Eigenvalues ---    0.08316   0.08402   0.12200   0.12200   0.12268
     Eigenvalues ---    0.14737   0.16000   0.16000   0.16000   0.16000
     Eigenvalues ---    0.16233   0.21905   0.21907   0.22411   0.28504
     Eigenvalues ---    0.28519   0.28519   0.29795   0.36996   0.37230
     Eigenvalues ---    0.37230   0.37230   0.37230   0.37230   0.37230
     Eigenvalues ---    0.37230   0.37230   0.37230   0.37278   0.40252
 RFO step:  Lambda=-3.32858319D-05 EMin= 2.36823111D-03
 Quartic linear search produced a step of  0.05698.
 Iteration  1 RMS(Cart)=  0.00258558 RMS(Int)=  0.00000498
 Iteration  2 RMS(Cart)=  0.00000709 RMS(Int)=  0.00000311
 Iteration  3 RMS(Cart)=  0.00000000 RMS(Int)=  0.00000311
 Variable       Old X    -DE/DX   Delta X   Delta X   Delta X     New X
                                 (Linear)    (Quad)   (Total)
    R1        2.06646  -0.00068   0.00038  -0.00193  -0.00155   2.06491
    R2        2.06395  -0.00064   0.00020  -0.00173  -0.00153   2.06242
    R3        2.06646  -0.00068   0.00038  -0.00193  -0.00155   2.06491
    R4        2.88006  -0.00037  -0.00137  -0.00079  -0.00215   2.87791
    R5        2.06966  -0.00045   0.00046  -0.00131  -0.00085   2.06881
    R6        2.06965  -0.00045   0.00046  -0.00131  -0.00084   2.06881
    R7        2.88031  -0.00003  -0.00116   0.00035  -0.00080   2.87951
    R8        2.07224  -0.00043   0.00053  -0.00127  -0.00074   2.07150
    R9        2.07224  -0.00043   0.00053  -0.00127  -0.00074   2.07150
   R10        2.88031  -0.00003  -0.00116   0.00035  -0.00080   2.87951
   R11        2.06966  -0.00045   0.00046  -0.00131  -0.00085   2.06881
   R12        2.06965  -0.00045   0.00046  -0.00131  -0.00084   2.06881
   R13        2.88006  -0.00037  -0.00137  -0.00079  -0.00215   2.87791
   R14        2.06646  -0.00068   0.00038  -0.00193  -0.00155   2.06491
   R15        2.06395  -0.00064   0.00020  -0.00173  -0.00153   2.06242
   R16        2.06646  -0.00068   0.00038  -0.00193  -0.00155   2.06491
    A1        1.88327  -0.00027  -0.00037  -0.00142  -0.00180   1.88148
    A2        1.88013  -0.00027  -0.00058  -0.00214  -0.00272   1.87741
    A3        1.93530   0.00021   0.00065   0.00098   0.00163   1.93693
    A4        1.88326  -0.00027  -0.00037  -0.00142  -0.00179   1.88147
    A5        1.94413   0.00035  -0.00005   0.00275   0.00270   1.94683
    A6        1.93530   0.00020   0.00065   0.00097   0.00162   1.93692
    A7        1.91200  -0.00010   0.00023  -0.00006   0.00016   1.91217
    A8        1.91197  -0.00010   0.00023  -0.00002   0.00020   1.91217
    A9        1.96936   0.00048   0.00022   0.00354   0.00375   1.97310
   A10        1.85752  -0.00011  -0.00134  -0.00384  -0.00517   1.85235
   A11        1.90482  -0.00010   0.00029  -0.00005   0.00024   1.90506
   A12        1.90479  -0.00010   0.00029  -0.00002   0.00027   1.90506
   A13        1.90624  -0.00006   0.00028   0.00014   0.00042   1.90667
   A14        1.90623  -0.00006   0.00028   0.00016   0.00044   1.90666
   A15        1.97899   0.00036   0.00024   0.00305   0.00328   1.98226
   A16        1.85589  -0.00015  -0.00147  -0.00414  -0.00561   1.85028
   A17        1.90625  -0.00006   0.00028   0.00014   0.00042   1.90666
   A18        1.90622  -0.00006   0.00028   0.00017   0.00045   1.90667
   A19        1.90481  -0.00010   0.00029  -0.00004   0.00025   1.90506
   A20        1.90480  -0.00010   0.00029  -0.00003   0.00026   1.90506
   A21        1.96936   0.00048   0.00022   0.00354   0.00375   1.97310
   A22        1.85752  -0.00011  -0.00134  -0.00384  -0.00517   1.85235
   A23        1.91199  -0.00010   0.00023  -0.00004   0.00018   1.91217
   A24        1.91199  -0.00010   0.00023  -0.00004   0.00018   1.91217
   A25        1.93530   0.00020   0.00065   0.00098   0.00163   1.93693
   A26        1.94413   0.00035  -0.00005   0.00275   0.00270   1.94683
   A27        1.93530   0.00020   0.00065   0.00097   0.00162   1.93692
   A28        1.88327  -0.00027  -0.00037  -0.00142  -0.00180   1.88147
   A29        1.88013  -0.00027  -0.00058  -0.00214  -0.00272   1.87741
   A30        1.88327  -0.00027  -0.00037  -0.00142  -0.00179   1.88148
    D1        1.08176   0.00016   0.00061   0.00321   0.00382   1.08558
    D2        3.11323  -0.00009  -0.00074  -0.00146  -0.00221   3.11102
    D3       -1.04412   0.00003  -0.00007   0.00090   0.00084  -1.04329
    D4       -1.01591   0.00012   0.00067   0.00250   0.00318  -1.01273
    D5        1.01556  -0.00012  -0.00068  -0.00216  -0.00285   1.01271
    D6        3.14139   0.00000  -0.00001   0.00020   0.00019   3.14159
    D7       -3.11357   0.00009   0.00073   0.00180   0.00253  -3.11103
    D8       -1.08210  -0.00016  -0.00062  -0.00287  -0.00349  -1.08559
    D9        1.04373  -0.00003   0.00005  -0.00050  -0.00045   1.04329
   D10        1.01131  -0.00012  -0.00065  -0.00233  -0.00298   1.00833
   D11       -1.01170   0.00012   0.00080   0.00245   0.00325  -1.00845
   D12        3.14142  -0.00000   0.00008   0.00004   0.00011   3.14153
   D13       -1.11863  -0.00024  -0.00128  -0.00461  -0.00589  -1.12452
   D14        3.14155   0.00000   0.00016   0.00018   0.00034  -3.14130
   D15        1.01148  -0.00012  -0.00056  -0.00224  -0.00280   1.00868
   D16        3.14118  -0.00000  -0.00001   0.00002   0.00001   3.14119
   D17        1.11817   0.00024   0.00144   0.00480   0.00624   1.12441
   D18       -1.01189   0.00012   0.00071   0.00238   0.00310  -1.00880
   D19        1.01143  -0.00012  -0.00063  -0.00207  -0.00270   1.00874
   D20       -1.01194   0.00012   0.00065   0.00255   0.00320  -1.00874
   D21        3.14135   0.00000   0.00001   0.00023   0.00025   3.14159
   D22        3.14154   0.00000   0.00010   0.00030   0.00039  -3.14125
   D23        1.11817   0.00024   0.00137   0.00492   0.00629   1.12446
   D24       -1.01173   0.00012   0.00073   0.00260   0.00334  -1.00839
   D25       -1.11863  -0.00024  -0.00135  -0.00448  -0.00584  -1.12447
   D26        3.14118  -0.00000  -0.00008   0.00014   0.00006   3.14124
   D27        1.01128  -0.00012  -0.00071  -0.00218  -0.00289   1.00839
   D28        1.04388  -0.00003   0.00006  -0.00068  -0.00062   1.04326
   D29        3.14154   0.00000  -0.00000   0.00002   0.00002   3.14157
   D30       -1.04398   0.00003  -0.00006   0.00073   0.00066  -1.04331
   D31       -3.11344   0.00009   0.00074   0.00165   0.00238  -3.11105
   D32       -1.01578   0.00012   0.00068   0.00235   0.00303  -1.01275
   D33        1.08189   0.00016   0.00062   0.00305   0.00367   1.08556
   D34       -1.08197  -0.00016  -0.00062  -0.00302  -0.00364  -1.08561
   D35        1.01569  -0.00012  -0.00068  -0.00232  -0.00300   1.01270
   D36        3.11336  -0.00009  -0.00074  -0.00162  -0.00236   3.11100
         Item               Value     Threshold  Converged?
 Maximum Force            0.000683     0.000450     NO 
 RMS     Force            0.000276     0.000300     YES
 Maximum Displacement     0.008557     0.001800     NO 
 RMS     Displacement     0.002582     0.001200     NO 
 Predicted change in Energy=-1.840680D-05
 GradGradGradGradGradGradGradGradGradGradGradGradGradGradGradGradGradGrad

                          Input orientation:                          
 ---------------------------------------------------------------------
 Center     Atomic      Atomic             Coordinates (Angstroms)
 Number     Number       Type             X           Y           Z
 ---------------------------------------------------------------------
      1          6           0       -2.669820    0.588575   -0.061557
      2          1           0       -2.323093   -0.446864   -0.102079
      3          1           0       -2.310814    1.095993   -0.958644
      4          1           0       -3.761685    0.572556   -0.101180
      5          6           0       -2.180275    1.278312    1.204897
      6          1           0       -1.085941    1.309100    1.205843
      7          1           0       -2.513911    2.321000    1.206730
      8          6           0       -2.662314    0.596951    2.479756
      9          1           0       -2.329373   -0.447455    2.479287
     10          1           0       -3.758040    0.565035    2.480225
     11          6           0       -2.179153    1.277518    3.754613
     12          1           0       -2.512738    2.320224    3.753692
     13          1           0       -1.084819    1.308251    3.752755
     14          6           0       -2.667659    0.587045    5.021068
     15          1           0       -2.320974   -0.448445    5.060654
     16          1           0       -2.307836    1.093885    5.918155
     17          1           0       -3.759490    0.571083    5.061627
 ---------------------------------------------------------------------
                    Distance matrix (angstroms):
                    1          2          3          4          5
     1  C    0.000000
     2  H    1.092701   0.000000
     3  H    1.091386   1.764727   0.000000
     4  H    1.092701   1.763169   1.764727   0.000000
     5  C    1.522924   2.169059   2.175130   2.169052   0.000000
     6  H    2.152703   2.514879   2.496143   3.067640   1.094767
     7  H    2.152709   3.067648   2.496144   2.514881   1.094767
     8  C    2.541337   2.805439   3.492161   2.805430   1.523771
     9  H    2.764986   2.581373   3.768546   3.122618   2.150481
    10  H    2.765037   3.122708   3.768580   2.581418   2.150480
    11  C    3.908779   4.227090   4.718588   4.227117   2.549716
    12  H    4.192780   4.749706   4.872948   4.412964   2.773530
    13  H    4.192748   4.412879   4.872925   4.749702   2.773535
    14  C    5.082626   5.237779   6.011932   5.237798   3.908779
    15  H    5.237762   5.162734   6.214285   5.455513   4.227096
    16  H    6.011932   6.214286   6.876799   6.214326   4.718588
    17  H    5.237815   5.455576   6.214327   5.162808   4.227110
                    6          7          8          9         10
     6  H    0.000000
     7  H    1.750155   0.000000
     8  C    2.148246   2.148246   0.000000
     9  H    2.500653   3.052507   1.096190   0.000000
    10  H    3.052506   2.500611   1.096191   1.751064   0.000000
    11  C    2.773507   2.773558   1.523771   2.150478   2.150483
    12  H    3.090251   2.546962   2.148245   3.052503   2.500636
    13  H    2.546912   3.090341   2.148247   2.500628   3.052509
    14  C    4.192748   4.192781   2.541337   2.765010   2.765014
    15  H    4.412917   4.749714   2.805424   2.581381   3.122646
    16  H    4.872907   4.872966   3.492161   3.768555   3.768572
    17  H    4.749695   4.412925   2.805446   3.122681   2.581410
                   11         12         13         14         15
    11  C    0.000000
    12  H    1.094767   0.000000
    13  H    1.094767   1.750155   0.000000
    14  C    1.522924   2.152708   2.152705   0.000000
    15  H    2.169056   3.067646   2.514887   1.092701   0.000000
    16  H    2.175130   2.496155   2.496132   1.091386   1.764727
    17  H    2.169055   2.514872   3.067642   1.092701   1.763169
                   16         17
    16  H    0.000000
    17  H    1.764727   0.000000
 Stoichiometry    C5H12
 Framework group  C1[X(C5H12)]
 Deg. of freedom    45
 Full point group                 C1      NOp   1
 Largest Abelian subgroup         C1      NOp   1
 Largest concise Abelian subgroup C1      NOp   1
                         Standard orientation:                         
 ---------------------------------------------------------------------
 Center     Atomic      Atomic             Coordinates (Angstroms)
 Number     Number       Type             X           Y           Z
 ---------------------------------------------------------------------
      1          6           0       -2.541313   -0.323814   -0.000022
      2          1           0       -2.581373   -0.968157   -0.881618
      3          1           0       -3.438400    0.297764   -0.000023
      4          1           0       -2.581398   -0.968189    0.881551
      5          6           0       -1.274858    0.521994    0.000019
      6          1           0       -1.273453    1.179846   -0.875048
      7          1           0       -1.273484    1.179821    0.875107
      8          6           0        0.000000   -0.312641    0.000029
      9          1           0       -0.000010   -0.972271   -0.875482
     10          1           0        0.000010   -0.972218    0.875581
     11          6           0        1.274858    0.521994   -0.000018
     12          1           0        1.273478    1.179865    0.875036
     13          1           0        1.273459    1.179802   -0.875119
     14          6           0        2.541313   -0.323814   -0.000005
     15          1           0        2.581361   -0.968223   -0.881555
     16          1           0        3.438400    0.297764   -0.000066
     17          1           0        2.581410   -0.968123    0.881615
 ---------------------------------------------------------------------
 Rotational constants (GHZ):          17.1517924           1.9512654           1.8516439
 Standard basis: def2TZVP (5D, 7F)
 There are   252 symmetry adapted cartesian basis functions of A   symmetry.
 There are   227 symmetry adapted basis functions of A   symmetry.
   227 basis functions,   351 primitive gaussians,   252 cartesian basis functions
    21 alpha electrons       21 beta electrons
       nuclear repulsion energy       185.3070117857 Hartrees.
 NAtoms=   17 NActive=   17 NUniq=   17 SFac= 1.00D+00 NAtFMM=   60 NAOKFM=F Big=F
 Integral buffers will be    131072 words long.
 Raffenetti 2 integral format.
 Two-electron integral symmetry is turned on.
 Nuclear repulsion after empirical dispersion term =      185.2983422023 Hartrees.
 One-electron integrals computed using PRISM.
   1 Symmetry operations used in ECPInt.
 ECPInt:  NShTT=    5356 NPrTT=   15024 LenC2=    5264 LenP2D=   12285.
 LDataN:  DoStor=T MaxTD1= 6 Len=  172
 NBasis=   227 RedAO= T EigKep=  1.68D-04  NBF=   227
 NBsUse=   227 1.00D-06 EigRej= -1.00D+00 NBFU=   227
 Initial guess from the checkpoint file:  "pentane-opt.chk"
 B after Tr=     0.000000    0.000000   -0.000000
         Rot=    1.000000    0.000018    0.000001    0.000000 Ang=   0.00 deg.
 Requested convergence on RMS density matrix=1.00D-08 within 128 cycles.
 Requested convergence on MAX density matrix=1.00D-06.
 Requested convergence on             energy=1.00D-06.
 No special actions if energy rises.
 SCF Done:  E(RwB97XD) =  -197.781636866     A.U. after    8 cycles
            NFock=  8  Conv=0.24D-08     -V/T= 2.0059
   1 Symmetry operations used in ECPInt.
 ECPInt:  NShTT=    5356 NPrTT=   15024 LenC2=    5264 LenP2D=   12285.
 LDataN:  DoStor=T MaxTD1= 7 Len=  274
 Calling FoFJK, ICntrl=      2127 FMM=F ISym2X=0 I1Cent= 0 IOpClX= 0 NMat=1 NMatS=1 NMatT=0.
 ***** Axes restored to original set *****
 -------------------------------------------------------------------
 Center     Atomic                   Forces (Hartrees/Bohr)
 Number     Number              X              Y              Z
 -------------------------------------------------------------------
      1        6          -0.000048949   -0.000066266    0.000006347
      2        1          -0.000032037    0.000072433   -0.000004096
      3        1          -0.000018082   -0.000025732    0.000118688
      4        1           0.000078928   -0.000006729   -0.000004855
      5        6           0.000101844    0.000141842    0.000011861
      6        1          -0.000064279   -0.000010439    0.000015501
      7        1           0.000011521   -0.000064549    0.000014998
      8        6          -0.000115082   -0.000162912   -0.000000004
      9        1          -0.000014204    0.000071147   -0.000000198
     10        1           0.000072217    0.000010074    0.000000205
     11        6           0.000100596    0.000142724   -0.000011858
     12        1           0.000011552   -0.000064324   -0.000014902
     13        1          -0.000064485   -0.000010545   -0.000015604
     14        6          -0.000047817   -0.000067072   -0.000006344
     15        1          -0.000032192    0.000072476    0.000004447
     16        1          -0.000018367   -0.000025529   -0.000118688
     17        1           0.000078838   -0.000006598    0.000004503
 -------------------------------------------------------------------
 Cartesian Forces:  Max     0.000162912 RMS     0.000062406

 GradGradGradGradGradGradGradGradGradGradGradGradGradGradGradGradGradGrad
 Berny optimization.
 Using GEDIIS/GDIIS optimizer.
 FormGI is forming the generalized inverse of G from B-inverse, IUseBI=4.
 Internal  Forces:  Max     0.000167373 RMS     0.000048824
 Search for a local minimum.
 Step number   4 out of a maximum of   92
 All quantities printed in internal units (Hartrees-Bohrs-Radians)
 Mixed Optimization -- En-DIIS/RFO-DIIS
 Swapping is turned off.
 Update second derivatives using D2CorX and points    1    2    3    4
 DE= -1.79D-05 DEPred=-1.84D-05 R= 9.72D-01
 TightC=F SS=  1.41D+00  RLast= 2.33D-02 DXNew= 8.4853D-01 6.9861D-02
 Trust test= 9.72D-01 RLast= 2.33D-02 DXMaxT set to 5.05D-01
 ITU=  1  1  1  0
     Eigenvalues ---    0.00237   0.00237   0.00237   0.00237   0.03326
     Eigenvalues ---    0.03376   0.03376   0.04127   0.04714   0.04721
     Eigenvalues ---    0.05367   0.05367   0.05444   0.05477   0.08356
     Eigenvalues ---    0.08369   0.08446   0.12234   0.12234   0.12300
     Eigenvalues ---    0.14641   0.16000   0.16000   0.16000   0.16000
     Eigenvalues ---    0.16343   0.21854   0.21899   0.22863   0.28519
     Eigenvalues ---    0.28519   0.28531   0.30877   0.36330   0.37130
     Eigenvalues ---    0.37230   0.37230   0.37230   0.37230   0.37230
     Eigenvalues ---    0.37230   0.37230   0.37230   0.37239   0.37406
 En-DIIS/RFO-DIIS/Sim-DIIS IScMMF=       -3 using points:     4    3
 RFO step:  Lambda=-6.69020835D-07.
 DidBck=F Rises=F RFO-DIIS coefs:    0.95597    0.04403
 Iteration  1 RMS(Cart)=  0.00046195 RMS(Int)=  0.00000010
 Iteration  2 RMS(Cart)=  0.00000006 RMS(Int)=  0.00000008
 Variable       Old X    -DE/DX   Delta X   Delta X   Delta X     New X
                                 (Linear)    (Quad)   (Total)
    R1        2.06491  -0.00008   0.00007  -0.00029  -0.00022   2.06469
    R2        2.06242  -0.00012   0.00007  -0.00036  -0.00029   2.06213
    R3        2.06491  -0.00008   0.00007  -0.00029  -0.00022   2.06469
    R4        2.87791  -0.00008   0.00009  -0.00023  -0.00014   2.87777
    R5        2.06881  -0.00006   0.00004  -0.00022  -0.00018   2.06863
    R6        2.06881  -0.00006   0.00004  -0.00022  -0.00018   2.06863
    R7        2.87951  -0.00011   0.00004  -0.00028  -0.00024   2.87927
    R8        2.07150  -0.00007   0.00003  -0.00024  -0.00021   2.07129
    R9        2.07150  -0.00007   0.00003  -0.00024  -0.00021   2.07129
   R10        2.87951  -0.00011   0.00004  -0.00028  -0.00024   2.87927
   R11        2.06881  -0.00006   0.00004  -0.00022  -0.00018   2.06863
   R12        2.06881  -0.00006   0.00004  -0.00022  -0.00018   2.06863
   R13        2.87791  -0.00008   0.00009  -0.00023  -0.00014   2.87777
   R14        2.06491  -0.00008   0.00007  -0.00029  -0.00022   2.06469
   R15        2.06242  -0.00012   0.00007  -0.00036  -0.00029   2.06213
   R16        2.06491  -0.00008   0.00007  -0.00029  -0.00022   2.06469
    A1        1.88148   0.00002   0.00008  -0.00002   0.00005   1.88153
    A2        1.87741  -0.00001   0.00012  -0.00012   0.00000   1.87742
    A3        1.93693   0.00002  -0.00007   0.00019   0.00012   1.93705
    A4        1.88147   0.00002   0.00008  -0.00002   0.00006   1.88153
    A5        1.94683  -0.00007  -0.00012  -0.00024  -0.00036   1.94647
    A6        1.93692   0.00002  -0.00007   0.00020   0.00013   1.93705
    A7        1.91217   0.00004  -0.00001   0.00019   0.00018   1.91235
    A8        1.91217   0.00004  -0.00001   0.00018   0.00017   1.91235
    A9        1.97310  -0.00010  -0.00017  -0.00021  -0.00037   1.97273
   A10        1.85235  -0.00001   0.00023  -0.00006   0.00017   1.85252
   A11        1.90506   0.00002  -0.00001  -0.00005  -0.00006   1.90500
   A12        1.90506   0.00002  -0.00001  -0.00005  -0.00006   1.90500
   A13        1.90667   0.00005  -0.00002   0.00015   0.00014   1.90680
   A14        1.90666   0.00005  -0.00002   0.00016   0.00014   1.90680
   A15        1.98226  -0.00017  -0.00014  -0.00057  -0.00072   1.98155
   A16        1.85028  -0.00002   0.00025  -0.00001   0.00024   1.85052
   A17        1.90666   0.00005  -0.00002   0.00016   0.00014   1.90680
   A18        1.90667   0.00005  -0.00002   0.00015   0.00013   1.90680
   A19        1.90506   0.00002  -0.00001  -0.00005  -0.00006   1.90500
   A20        1.90506   0.00002  -0.00001  -0.00005  -0.00006   1.90500
   A21        1.97310  -0.00010  -0.00017  -0.00021  -0.00037   1.97273
   A22        1.85235  -0.00001   0.00023  -0.00006   0.00017   1.85252
   A23        1.91217   0.00004  -0.00001   0.00018   0.00017   1.91235
   A24        1.91217   0.00004  -0.00001   0.00019   0.00018   1.91235
   A25        1.93693   0.00002  -0.00007   0.00020   0.00012   1.93705
   A26        1.94683  -0.00007  -0.00012  -0.00024  -0.00036   1.94647
   A27        1.93692   0.00002  -0.00007   0.00020   0.00013   1.93705
   A28        1.88147   0.00002   0.00008  -0.00002   0.00006   1.88153
   A29        1.87741  -0.00001   0.00012  -0.00012   0.00000   1.87742
   A30        1.88148   0.00002   0.00008  -0.00002   0.00006   1.88153
    D1        1.08558  -0.00002  -0.00017  -0.00012  -0.00029   1.08529
    D2        3.11102   0.00001   0.00010   0.00002   0.00011   3.11114
    D3       -1.04329  -0.00001  -0.00004  -0.00006  -0.00009  -1.04338
    D4       -1.01273  -0.00001  -0.00014  -0.00006  -0.00020  -1.01293
    D5        1.01271   0.00002   0.00013   0.00008   0.00020   1.01292
    D6        3.14159   0.00000  -0.00001   0.00000  -0.00000   3.14158
    D7       -3.11103  -0.00001  -0.00011  -0.00001  -0.00012  -3.11115
    D8       -1.08559   0.00002   0.00015   0.00013   0.00029  -1.08530
    D9        1.04329   0.00001   0.00002   0.00006   0.00008   1.04336
   D10        1.00833   0.00002   0.00013   0.00015   0.00029   1.00861
   D11       -1.00845  -0.00001  -0.00014  -0.00001  -0.00015  -1.00860
   D12        3.14153   0.00000  -0.00000   0.00008   0.00007  -3.14158
   D13       -1.12452   0.00002   0.00026   0.00009   0.00035  -1.12417
   D14       -3.14130  -0.00001  -0.00002  -0.00007  -0.00009  -3.14138
   D15        1.00868   0.00000   0.00012   0.00001   0.00014   1.00882
   D16        3.14119   0.00001  -0.00000   0.00021   0.00021   3.14140
   D17        1.12441  -0.00002  -0.00027   0.00005  -0.00023   1.12418
   D18       -1.00880  -0.00000  -0.00014   0.00013  -0.00000  -1.00880
   D19        1.00874   0.00000   0.00012  -0.00006   0.00006   1.00880
   D20       -1.00874  -0.00000  -0.00014   0.00006  -0.00008  -1.00882
   D21        3.14159  -0.00000  -0.00001   0.00000  -0.00001   3.14158
   D22       -3.14125  -0.00001  -0.00002  -0.00013  -0.00015  -3.14140
   D23        1.12446  -0.00002  -0.00028  -0.00002  -0.00029   1.12417
   D24       -1.00839  -0.00001  -0.00015  -0.00008  -0.00022  -1.00862
   D25       -1.12447   0.00002   0.00026   0.00003   0.00028  -1.12419
   D26        3.14124   0.00001  -0.00000   0.00015   0.00014   3.14138
   D27        1.00839   0.00001   0.00013   0.00008   0.00021   1.00860
   D28        1.04326   0.00001   0.00003   0.00008   0.00011   1.04337
   D29        3.14157  -0.00000  -0.00000   0.00003   0.00003   3.14159
   D30       -1.04331  -0.00001  -0.00003  -0.00003  -0.00006  -1.04337
   D31       -3.11105  -0.00001  -0.00010   0.00001  -0.00009  -3.11114
   D32       -1.01275  -0.00001  -0.00013  -0.00004  -0.00018  -1.01293
   D33        1.08556  -0.00002  -0.00016  -0.00010  -0.00026   1.08529
   D34       -1.08561   0.00002   0.00016   0.00016   0.00032  -1.08529
   D35        1.01270   0.00001   0.00013   0.00010   0.00023   1.01293
   D36        3.11100   0.00001   0.00010   0.00004   0.00014   3.11115
         Item               Value     Threshold  Converged?
 Maximum Force            0.000167     0.000450     YES
 RMS     Force            0.000049     0.000300     YES
 Maximum Displacement     0.001555     0.001800     YES
 RMS     Displacement     0.000462     0.001200     YES
 Predicted change in Energy=-3.345170D-07
 Optimization completed.
    -- Stationary point found.
                           ----------------------------
                           !   Optimized Parameters   !
                           ! (Angstroms and Degrees)  !
 --------------------------                            --------------------------
 ! Name  Definition              Value          Derivative Info.                !
 --------------------------------------------------------------------------------
 ! R1    R(1,2)                  1.0927         -DE/DX =   -0.0001              !
 ! R2    R(1,3)                  1.0914         -DE/DX =   -0.0001              !
 ! R3    R(1,4)                  1.0927         -DE/DX =   -0.0001              !
 ! R4    R(1,5)                  1.5229         -DE/DX =   -0.0001              !
 ! R5    R(5,6)                  1.0948         -DE/DX =   -0.0001              !
 ! R6    R(5,7)                  1.0948         -DE/DX =   -0.0001              !
 ! R7    R(5,8)                  1.5238         -DE/DX =   -0.0001              !
 ! R8    R(8,9)                  1.0962         -DE/DX =   -0.0001              !
 ! R9    R(8,10)                 1.0962         -DE/DX =   -0.0001              !
 ! R10   R(8,11)                 1.5238         -DE/DX =   -0.0001              !
 ! R11   R(11,12)                1.0948         -DE/DX =   -0.0001              !
 ! R12   R(11,13)                1.0948         -DE/DX =   -0.0001              !
 ! R13   R(11,14)                1.5229         -DE/DX =   -0.0001              !
 ! R14   R(14,15)                1.0927         -DE/DX =   -0.0001              !
 ! R15   R(14,16)                1.0914         -DE/DX =   -0.0001              !
 ! R16   R(14,17)                1.0927         -DE/DX =   -0.0001              !
 ! A1    A(2,1,3)              107.8006         -DE/DX =    0.0                 !
 ! A2    A(2,1,4)              107.5677         -DE/DX =    0.0                 !
 ! A3    A(2,1,5)              110.9779         -DE/DX =    0.0                 !
 ! A4    A(3,1,4)              107.8005         -DE/DX =    0.0                 !
 ! A5    A(3,1,5)              111.5453         -DE/DX =   -0.0001              !
 ! A6    A(4,1,5)              110.9774         -DE/DX =    0.0                 !
 ! A7    A(1,5,6)              109.5591         -DE/DX =    0.0                 !
 ! A8    A(1,5,7)              109.5595         -DE/DX =    0.0                 !
 ! A9    A(1,5,8)              113.0505         -DE/DX =   -0.0001              !
 ! A10   A(6,5,7)              106.1318         -DE/DX =    0.0                 !
 ! A11   A(6,5,8)              109.1519         -DE/DX =    0.0                 !
 ! A12   A(7,5,8)              109.1519         -DE/DX =    0.0                 !
 ! A13   A(5,8,9)              109.2439         -DE/DX =    0.0                 !
 ! A14   A(5,8,10)             109.2438         -DE/DX =    0.0                 !
 ! A15   A(5,8,11)             113.5754         -DE/DX =   -0.0002              !
 ! A16   A(9,8,10)             106.0131         -DE/DX =    0.0                 !
 ! A17   A(9,8,11)             109.2437         -DE/DX =    0.0                 !
 ! A18   A(10,8,11)            109.2441         -DE/DX =    0.0                 !
 ! A19   A(8,11,12)            109.1518         -DE/DX =    0.0                 !
 ! A20   A(8,11,13)            109.152          -DE/DX =    0.0                 !
 ! A21   A(8,11,14)            113.0505         -DE/DX =   -0.0001              !
 ! A22   A(12,11,13)           106.1318         -DE/DX =    0.0                 !
 ! A23   A(12,11,14)           109.5595         -DE/DX =    0.0                 !
 ! A24   A(13,11,14)           109.5592         -DE/DX =    0.0                 !
 ! A25   A(11,14,15)           110.9776         -DE/DX =    0.0                 !
 ! A26   A(11,14,16)           111.5453         -DE/DX =   -0.0001              !
 ! A27   A(11,14,17)           110.9776         -DE/DX =    0.0                 !
 ! A28   A(15,14,16)           107.8005         -DE/DX =    0.0                 !
 ! A29   A(15,14,17)           107.5677         -DE/DX =    0.0                 !
 ! A30   A(16,14,17)           107.8006         -DE/DX =    0.0                 !
 ! D1    D(2,1,5,6)             62.1991         -DE/DX =    0.0                 !
 ! D2    D(2,1,5,7)            178.2485         -DE/DX =    0.0                 !
 ! D3    D(2,1,5,8)            -59.776          -DE/DX =    0.0                 !
 ! D4    D(3,1,5,6)            -58.0252         -DE/DX =    0.0                 !
 ! D5    D(3,1,5,7)             58.0242         -DE/DX =    0.0                 !
 ! D6    D(3,1,5,8)            179.9997         -DE/DX =    0.0                 !
 ! D7    D(4,1,5,6)           -178.249          -DE/DX =    0.0                 !
 ! D8    D(4,1,5,7)            -62.1995         -DE/DX =    0.0                 !
 ! D9    D(4,1,5,8)             59.7759         -DE/DX =    0.0                 !
 ! D10   D(1,5,8,9)             57.773          -DE/DX =    0.0                 !
 ! D11   D(1,5,8,10)           -57.7798         -DE/DX =    0.0                 !
 ! D12   D(1,5,8,11)          -180.0036         -DE/DX =    0.0                 !
 ! D13   D(6,5,8,9)            -64.4302         -DE/DX =    0.0                 !
 ! D14   D(6,5,8,10)          -179.983          -DE/DX =    0.0                 !
 ! D15   D(6,5,8,11)            57.7932         -DE/DX =    0.0                 !
 ! D16   D(7,5,8,9)            179.9768         -DE/DX =    0.0                 !
 ! D17   D(7,5,8,10)            64.424          -DE/DX =    0.0                 !
 ! D18   D(7,5,8,11)           -57.7998         -DE/DX =    0.0                 !
 ! D19   D(5,8,11,12)           57.7963         -DE/DX =    0.0                 !
 ! D20   D(5,8,11,13)          -57.7967         -DE/DX =    0.0                 !
 ! D21   D(5,8,11,14)          179.9999         -DE/DX =    0.0                 !
 ! D22   D(9,8,11,12)         -179.9802         -DE/DX =    0.0                 !
 ! D23   D(9,8,11,13)           64.4268         -DE/DX =    0.0                 !
 ! D24   D(9,8,11,14)          -57.7766         -DE/DX =    0.0                 !
 ! D25   D(10,8,11,12)         -64.4274         -DE/DX =    0.0                 !
 ! D26   D(10,8,11,13)         179.9796         -DE/DX =    0.0                 !
 ! D27   D(10,8,11,14)          57.7762         -DE/DX =    0.0                 !
 ! D28   D(8,11,14,15)          59.7745         -DE/DX =    0.0                 !
 ! D29   D(8,11,14,16)         179.9985         -DE/DX =    0.0                 !
 ! D30   D(8,11,14,17)         -59.7774         -DE/DX =    0.0                 !
 ! D31   D(12,11,14,15)       -178.2502         -DE/DX =    0.0                 !
 ! D32   D(12,11,14,16)        -58.0262         -DE/DX =    0.0                 !
 ! D33   D(12,11,14,17)         62.1978         -DE/DX =    0.0                 !
 ! D34   D(13,11,14,15)        -62.2008         -DE/DX =    0.0                 !
 ! D35   D(13,11,14,16)         58.0232         -DE/DX =    0.0                 !
 ! D36   D(13,11,14,17)        178.2473         -DE/DX =    0.0                 !
 --------------------------------------------------------------------------------
 GradGradGradGradGradGradGradGradGradGradGradGradGradGradGradGradGradGrad

                          Input orientation:                          
 ---------------------------------------------------------------------
 Center     Atomic      Atomic             Coordinates (Angstroms)
 Number     Number       Type             X           Y           Z
 ---------------------------------------------------------------------
      1          6           0       -2.669820    0.588575   -0.061557
      2          1           0       -2.323093   -0.446864   -0.102079
      3          1           0       -2.310814    1.095993   -0.958644
      4          1           0       -3.761685    0.572556   -0.101180
      5          6           0       -2.180275    1.278312    1.204897
      6          1           0       -1.085941    1.309100    1.205843
      7          1           0       -2.513911    2.321000    1.206730
      8          6           0       -2.662314    0.596951    2.479756
      9          1           0       -2.329373   -0.447455    2.479287
     10          1           0       -3.758040    0.565035    2.480225
     11          6           0       -2.179153    1.277518    3.754613
     12          1           0       -2.512738    2.320224    3.753692
     13          1           0       -1.084819    1.308251    3.752755
     14          6           0       -2.667659    0.587045    5.021068
     15          1           0       -2.320974   -0.448445    5.060654
     16          1           0       -2.307836    1.093885    5.918155
     17          1           0       -3.759490    0.571083    5.061627
 ---------------------------------------------------------------------
                    Distance matrix (angstroms):
                    1          2          3          4          5
     1  C    0.000000
     2  H    1.092701   0.000000
     3  H    1.091386   1.764727   0.000000
     4  H    1.092701   1.763169   1.764727   0.000000
     5  C    1.522924   2.169059   2.175130   2.169052   0.000000
     6  H    2.152703   2.514879   2.496143   3.067640   1.094767
     7  H    2.152709   3.067648   2.496144   2.514881   1.094767
     8  C    2.541337   2.805439   3.492161   2.805430   1.523771
     9  H    2.764986   2.581373   3.768546   3.122618   2.150481
    10  H    2.765037   3.122708   3.768580   2.581418   2.150480
    11  C    3.908779   4.227090   4.718588   4.227117   2.549716
    12  H    4.192780   4.749706   4.872948   4.412964   2.773530
    13  H    4.192748   4.412879   4.872925   4.749702   2.773535
    14  C    5.082626   5.237779   6.011932   5.237798   3.908779
    15  H    5.237762   5.162734   6.214285   5.455513   4.227096
    16  H    6.011932   6.214286   6.876799   6.214326   4.718588
    17  H    5.237815   5.455576   6.214327   5.162808   4.227110
                    6          7          8          9         10
     6  H    0.000000
     7  H    1.750155   0.000000
     8  C    2.148246   2.148246   0.000000
     9  H    2.500653   3.052507   1.096190   0.000000
    10  H    3.052506   2.500611   1.096191   1.751064   0.000000
    11  C    2.773507   2.773558   1.523771   2.150478   2.150483
    12  H    3.090251   2.546962   2.148245   3.052503   2.500636
    13  H    2.546912   3.090341   2.148247   2.500628   3.052509
    14  C    4.192748   4.192781   2.541337   2.765010   2.765014
    15  H    4.412917   4.749714   2.805424   2.581381   3.122646
    16  H    4.872907   4.872966   3.492161   3.768555   3.768572
    17  H    4.749695   4.412925   2.805446   3.122681   2.581410
                   11         12         13         14         15
    11  C    0.000000
    12  H    1.094767   0.000000
    13  H    1.094767   1.750155   0.000000
    14  C    1.522924   2.152708   2.152705   0.000000
    15  H    2.169056   3.067646   2.514887   1.092701   0.000000
    16  H    2.175130   2.496155   2.496132   1.091386   1.764727
    17  H    2.169055   2.514872   3.067642   1.092701   1.763169
                   16         17
    16  H    0.000000
    17  H    1.764727   0.000000
 Stoichiometry    C5H12
 Framework group  C1[X(C5H12)]
 Deg. of freedom    45
 Full point group                 C1      NOp   1
 Largest Abelian subgroup         C1      NOp   1
 Largest concise Abelian subgroup C1      NOp   1
                         Standard orientation:                         
 ---------------------------------------------------------------------
 Center     Atomic      Atomic             Coordinates (Angstroms)
 Number     Number       Type             X           Y           Z
 ---------------------------------------------------------------------
      1          6           0       -2.541313   -0.323814   -0.000022
      2          1           0       -2.581373   -0.968157   -0.881618
      3          1           0       -3.438400    0.297764   -0.000023
      4          1           0       -2.581398   -0.968189    0.881551
      5          6           0       -1.274858    0.521994    0.000019
      6          1           0       -1.273453    1.179846   -0.875048
      7          1           0       -1.273484    1.179821    0.875107
      8          6           0        0.000000   -0.312641    0.000029
      9          1           0       -0.000010   -0.972271   -0.875482
     10          1           0        0.000010   -0.972218    0.875581
     11          6           0        1.274858    0.521994   -0.000018
     12          1           0        1.273478    1.179865    0.875036
     13          1           0        1.273459    1.179802   -0.875119
     14          6           0        2.541313   -0.323814   -0.000005
     15          1           0        2.581361   -0.968223   -0.881555
     16          1           0        3.438400    0.297764   -0.000066
     17          1           0        2.581410   -0.968123    0.881615
 ---------------------------------------------------------------------
 Rotational constants (GHZ):          17.1517924           1.9512654           1.8516439

 **********************************************************************

            Population analysis using the SCF density.

 **********************************************************************

 Orbital symmetries:
       Occupied  (A) (A) (A) (A) (A) (A) (A) (A) (A) (A) (A) (A)
                 (A) (A) (A) (A) (A) (A) (A) (A) (A)
       Virtual   (A) (A) (A) (A) (A) (A) (A) (A) (A) (A) (A) (A)
                 (A) (A) (A) (A) (A) (A) (A) (A) (A) (A) (A) (A)
                 (A) (A) (A) (A) (A) (A) (A) (A) (A) (A) (A) (A)
                 (A) (A) (A) (A) (A) (A) (A) (A) (A) (A) (A) (A)
                 (A) (A) (A) (A) (A) (A) (A) (A) (A) (A) (A) (A)
                 (A) (A) (A) (A) (A) (A) (A) (A) (A) (A) (A) (A)
                 (A) (A) (A) (A) (A) (A) (A) (A) (A) (A) (A) (A)
                 (A) (A) (A) (A) (A) (A) (A) (A) (A) (A) (A) (A)
                 (A) (A) (A) (A) (A) (A) (A) (A) (A) (A) (A) (A)
                 (A) (A) (A) (A) (A) (A) (A) (A) (A) (A) (A) (A)
                 (A) (A) (A) (A) (A) (A) (A) (A) (A) (A) (A) (A)
                 (A) (A) (A) (A) (A) (A) (A) (A) (A) (A) (A) (A)
                 (A) (A) (A) (A) (A) (A) (A) (A) (A) (A) (A) (A)
                 (A) (A) (A) (A) (A) (A) (A) (A) (A) (A) (A) (A)
                 (A) (A) (A) (A) (A) (A) (A) (A) (A) (A) (A) (A)
                 (A) (A) (A) (A) (A) (A) (A) (A) (A) (A) (A) (A)
                 (A) (A) (A) (A) (A) (A) (A) (A) (A) (A) (A) (A)
                 (A) (A)
 The electronic state is 1-A.
 Alpha  occ. eigenvalues --  -10.27290 -10.27289 -10.27072 -10.26630 -10.26630
 Alpha  occ. eigenvalues --   -0.90260  -0.84978  -0.77185  -0.69159  -0.66739
 Alpha  occ. eigenvalues --   -0.56489  -0.52518  -0.51836  -0.48942  -0.47821
 Alpha  occ. eigenvalues --   -0.45948  -0.43460  -0.41453  -0.40648  -0.39946
 Alpha  occ. eigenvalues --   -0.39561
 Alpha virt. eigenvalues --    0.11168   0.12779   0.14538   0.15021   0.16817
 Alpha virt. eigenvalues --    0.19066   0.19985   0.20190   0.20206   0.20768
 Alpha virt. eigenvalues --    0.21384   0.24060   0.24362   0.25190   0.25907
 Alpha virt. eigenvalues --    0.28161   0.30139   0.31185   0.33547   0.34319
 Alpha virt. eigenvalues --    0.35242   0.37942   0.38757   0.39021   0.39775
 Alpha virt. eigenvalues --    0.44444   0.46939   0.47349   0.48603   0.50022
 Alpha virt. eigenvalues --    0.52088   0.52206   0.53077   0.53496   0.53881
 Alpha virt. eigenvalues --    0.54889   0.55145   0.56251   0.56984   0.58103
 Alpha virt. eigenvalues --    0.58192   0.60655   0.60687   0.66764   0.67714
 Alpha virt. eigenvalues --    0.69603   0.71190   0.76434   0.78549   0.81749
 Alpha virt. eigenvalues --    0.89416   0.89468   0.90791   0.92237   0.94264
 Alpha virt. eigenvalues --    0.96334   0.97280   1.06413   1.06721   1.08049
 Alpha virt. eigenvalues --    1.10731   1.12217   1.14952   1.16608   1.17952
 Alpha virt. eigenvalues --    1.19630   1.20730   1.25351   1.26414   1.28026
 Alpha virt. eigenvalues --    1.32889   1.38466   1.38735   1.53651   1.59444
 Alpha virt. eigenvalues --    1.59638   1.60821   1.61672   1.63142   1.63422
 Alpha virt. eigenvalues --    1.64120   1.65794   1.67297   1.69650   1.70067
 Alpha virt. eigenvalues --    1.71009   1.72904   1.75643   1.83534   1.85257
 Alpha virt. eigenvalues --    1.89252   1.90914   1.92834   1.93671   1.93957
 Alpha virt. eigenvalues --    1.96662   2.01318   2.01746   2.01864   2.04605
 Alpha virt. eigenvalues --    2.05342   2.06517   2.17886   2.18176   2.22793
 Alpha virt. eigenvalues --    2.25994   2.33547   2.33560   2.38548   2.42122
 Alpha virt. eigenvalues --    2.42380   2.42981   2.44966   2.45661   2.50185
 Alpha virt. eigenvalues --    2.50841   2.51748   2.54840   2.56870   2.57865
 Alpha virt. eigenvalues --    2.62437   2.62731   2.64952   2.66831   2.68185
 Alpha virt. eigenvalues --    2.68319   2.71113   2.71842   2.72496   2.74710
 Alpha virt. eigenvalues --    2.76693   2.79942   2.80573   2.82592   2.83078
 Alpha virt. eigenvalues --    2.84681   2.85963   2.89116   2.94639   2.98203
 Alpha virt. eigenvalues --    3.07583   3.11938   3.12537   3.13820   3.18308
 Alpha virt. eigenvalues --    3.19882   3.22611   3.25058   3.28567   3.28979
 Alpha virt. eigenvalues --    3.31056   3.32776   3.33111   3.35294   3.39305
 Alpha virt. eigenvalues --    3.39356   3.42065   3.42288   3.46669   3.48179
 Alpha virt. eigenvalues --    3.50780   3.53198   3.54031   3.54383   3.60423
 Alpha virt. eigenvalues --    3.62673   3.63374   3.69280   3.69942   3.71226
 Alpha virt. eigenvalues --    3.73054   3.75518   3.79913   3.92192   3.96916
 Alpha virt. eigenvalues --    3.97962   3.98168   3.99392   3.99882   4.06566
 Alpha virt. eigenvalues --    4.07937   4.11510   4.23731   4.24305   4.33984
 Alpha virt. eigenvalues --    4.36840   4.40388   4.45483   4.48489   4.50952
 Alpha virt. eigenvalues --    4.64500   4.64679   4.69161   4.69276   4.69956
 Alpha virt. eigenvalues --    4.69979   4.77674   4.87434   4.91585   5.14727
 Alpha virt. eigenvalues --    5.16814  22.39740  22.44498  22.50678  22.59525
 Alpha virt. eigenvalues --   22.59862
          Condensed to atoms (all electrons):
               1          2          3          4          5          6
     1  C    4.886945   0.413186   0.419109   0.413184   0.313325  -0.032773
     2  H    0.413186   0.573068  -0.023883  -0.029626  -0.037678  -0.005946
     3  H    0.419109  -0.023883   0.554499  -0.023883  -0.044961  -0.004220
     4  H    0.413184  -0.029626  -0.023883   0.573072  -0.037679   0.007423
     5  C    0.313325  -0.037678  -0.044961  -0.037679   4.917094   0.417303
     6  H   -0.032773  -0.005946  -0.004220   0.007423   0.417303   0.610308
     7  H   -0.032770   0.007423  -0.004220  -0.005946   0.417301  -0.036317
     8  C   -0.045565  -0.005689   0.011307  -0.005688   0.314731  -0.042843
     9  H   -0.004304   0.003432  -0.000096   0.000057  -0.033530  -0.007346
    10  H   -0.004305   0.000057  -0.000096   0.003432  -0.033528   0.008320
    11  C    0.009950  -0.000100  -0.000563  -0.000100  -0.044636  -0.004054
    12  H   -0.000130  -0.000043   0.000004   0.000111  -0.004053  -0.000174
    13  H   -0.000130   0.000111   0.000004  -0.000043  -0.004055   0.003529
    14  C   -0.000651  -0.000018   0.000025  -0.000018   0.009950  -0.000130
    15  H   -0.000018  -0.000019   0.000000   0.000009  -0.000100   0.000111
    16  H    0.000025   0.000000  -0.000000   0.000000  -0.000563   0.000004
    17  H   -0.000018   0.000009   0.000000  -0.000019  -0.000100  -0.000043
               7          8          9         10         11         12
     1  C   -0.032770  -0.045565  -0.004304  -0.004305   0.009950  -0.000130
     2  H    0.007423  -0.005689   0.003432   0.000057  -0.000100  -0.000043
     3  H   -0.004220   0.011307  -0.000096  -0.000096  -0.000563   0.000004
     4  H   -0.005946  -0.005688   0.000057   0.003432  -0.000100   0.000111
     5  C    0.417301   0.314731  -0.033530  -0.033528  -0.044636  -0.004053
     6  H   -0.036317  -0.042843  -0.007346   0.008320  -0.004054  -0.000174
     7  H    0.610304  -0.042839   0.008320  -0.007347  -0.004055   0.003529
     8  C   -0.042839   5.030088   0.405396   0.405394   0.314731  -0.042842
     9  H    0.008320   0.405396   0.614034  -0.038120  -0.033531   0.008320
    10  H   -0.007347   0.405394  -0.038120   0.614030  -0.033527  -0.007346
    11  C   -0.004055   0.314731  -0.033531  -0.033527   4.917094   0.417301
    12  H    0.003529  -0.042842   0.008320  -0.007346   0.417301   0.610307
    13  H   -0.000174  -0.042841  -0.007346   0.008320   0.417302  -0.036317
    14  C   -0.000130  -0.045565  -0.004305  -0.004304   0.313325  -0.032772
    15  H   -0.000043  -0.005689   0.003433   0.000057  -0.037679   0.007423
    16  H    0.000004   0.011307  -0.000096  -0.000096  -0.044961  -0.004220
    17  H    0.000111  -0.005689   0.000057   0.003432  -0.037678  -0.005946
              13         14         15         16         17
     1  C   -0.000130  -0.000651  -0.000018   0.000025  -0.000018
     2  H    0.000111  -0.000018  -0.000019   0.000000   0.000009
     3  H    0.000004   0.000025   0.000000  -0.000000   0.000000
     4  H   -0.000043  -0.000018   0.000009   0.000000  -0.000019
     5  C   -0.004055   0.009950  -0.000100  -0.000563  -0.000100
     6  H    0.003529  -0.000130   0.000111   0.000004  -0.000043
     7  H   -0.000174  -0.000130  -0.000043   0.000004   0.000111
     8  C   -0.042841  -0.045565  -0.005689   0.011307  -0.005689
     9  H   -0.007346  -0.004305   0.003433  -0.000096   0.000057
    10  H    0.008320  -0.004304   0.000057  -0.000096   0.003432
    11  C    0.417302   0.313325  -0.037679  -0.044961  -0.037678
    12  H   -0.036317  -0.032772   0.007423  -0.004220  -0.005946
    13  H    0.610305  -0.032771  -0.005945  -0.004220   0.007423
    14  C   -0.032771   4.886945   0.413185   0.419109   0.413185
    15  H   -0.005945   0.413185   0.573070  -0.023883  -0.029626
    16  H   -0.004220   0.419109  -0.023883   0.554499  -0.023883
    17  H    0.007423   0.413185  -0.029626  -0.023883   0.573069
 Mulliken charges:
               1
     1  C   -0.335058
     2  H    0.105715
     3  H    0.116975
     4  H    0.105714
     5  C   -0.148820
     6  H    0.086848
     7  H    0.086850
     8  C   -0.207704
     9  H    0.085627
    10  H    0.085628
    11  C   -0.148820
    12  H    0.086849
    13  H    0.086849
    14  C   -0.335058
    15  H    0.105715
    16  H    0.116975
    17  H    0.105715
 Sum of Mulliken charges =  -0.00000
 Mulliken charges with hydrogens summed into heavy atoms:
               1
     1  C   -0.006653
     5  C    0.024878
     8  C   -0.036450
    11  C    0.024878
    14  C   -0.006653
 Electronic spatial extent (au):  <R**2>=            714.2780
 Charge=             -0.0000 electrons
 Dipole moment (field-independent basis, Debye):
    X=             -0.0000    Y=              0.0917    Z=              0.0000  Tot=              0.0917
 Quadrupole moment (field-independent basis, Debye-Ang):
   XX=            -35.9670   YY=            -35.4990   ZZ=            -34.3238
   XY=              0.0000   XZ=             -0.0000   YZ=              0.0000
 Traceless Quadrupole moment (field-independent basis, Debye-Ang):
   XX=             -0.7037   YY=             -0.2358   ZZ=              0.9395
   XY=              0.0000   XZ=             -0.0000   YZ=              0.0000
 Octapole moment (field-independent basis, Debye-Ang**2):
  XXX=             -0.0000  YYY=              0.3351  ZZZ=              0.0001  XYY=             -0.0000
  XXY=              2.8730  XXZ=             -0.0001  XZZ=             -0.0000  YZZ=             -0.4812
  YYZ=             -0.0001  XYZ=             -0.0000
 Hexadecapole moment (field-independent basis, Debye-Ang**3):
 XXXX=           -821.4338 YYYY=           -123.9541 ZZZZ=            -72.0461 XXXY=              0.0000
 XXXZ=             -0.0005 YYYX=              0.0000 YYYZ=              0.0003 ZZZX=              0.0002
 ZZZY=             -0.0001 XXYY=           -155.8667 XXZZ=           -147.7856 YYZZ=            -28.8871
 XXYZ=             -0.0002 YYXZ=             -0.0002 ZZXY=              0.0000
 N-N= 1.852983422023D+02 E-N=-8.277498514026D+02  KE= 1.966220094326D+02
 1\1\GINC-N6050\FOpt\RwB97XD\def2TZVP\C5H12\JIAMINGD\23-Apr-2025\0\\# o
 pt freq wb97xd geom=connectivity def2tzvp\\Title Card Required\\0,1\C,
 -2.6698201548,0.5885748416,-0.0615569651\H,-2.3230931037,-0.4468640506
 ,-0.1020790656\H,-2.3108138101,1.0959933472,-0.9586438197\H,-3.7616853
 692,0.5725560468,-0.1011796562\C,-2.1802749077,1.2783117037,1.20489748
 44\H,-1.0859411884,1.3090999039,1.2058432283\H,-2.5139114403,2.3210001
 142,1.2067303327\C,-2.662314017,0.5969507488,2.4797555362\H,-2.3293734
 602,-0.4474548664,2.4792866386\H,-3.7580397684,0.565035291,2.480224726
 1\C,-2.1791534019,1.2775177394,3.7546131359\H,-2.5127379216,2.32022393
 55,3.7536919974\H,-1.0848192455,1.3082509989,3.7527550571\C,-2.6676587
 429,0.5870447319,5.0210679975\H,-2.3209738242,-0.4484448664,5.06065426
 85\H,-2.3078355817,1.0938849444,5.91815451\H,-3.7594900223,0.571082506
 ,5.0616272041\\Version=ES64L-G16RevA.03\State=1-A\HF=-197.7816369\RMSD
 =2.374e-09\RMSF=6.241e-05\Dipole=0.0208672,0.0294472,0.\Quadrupole=0.4
 063701,0.1168393,-0.5232094,-0.4122004,-0.000512,0.0003629\PG=C01 [X(C
 5H12)]\\@


 A SOLDIER'S LIFE IS A LIFE OF HONOR, BUT A DOG WOULD NOT LEAD IT.
 -- PRINCE RUPERT, FOUNDER OF THE HUDSON'S BAY COMPANY
 Job cpu time:       0 days  0 hours 49 minutes 16.4 seconds.
 Elapsed time:       0 days  0 hours  6 minutes 10.7 seconds.
 File lengths (MBytes):  RWF=     34 Int=      0 D2E=      0 Chk=      5 Scr=      1
 Normal termination of Gaussian 16 at Wed Apr 23 09:24:16 2025.
 Link1:  Proceeding to internal job step number  2.
 ---------------------------------------------------------------------
 #N Geom=AllCheck Guess=TCheck SCRF=Check GenChk RwB97XD/def2TZVP Freq
 ---------------------------------------------------------------------
 1/10=4,29=7,30=1,38=1,40=1/1,3;
 2/12=2,40=1/2;
 3/5=44,7=101,11=2,14=-4,25=1,30=1,70=2,71=2,74=-58,116=1,140=1/1,2,3;
 4/5=101/1;
 5/5=2,38=6,98=1/2;
 8/6=4,10=90,11=11/1;
 11/6=1,8=1,9=11,15=111,16=1/1,2,10;
 10/6=1/2;
 6/7=2,8=2,9=2,10=2,28=1/1;
 7/8=1,10=1,25=1/1,2,3,16;
 1/10=4,30=1/3;
 99//99;
 Structure from the checkpoint file:  "pentane-opt.chk"
 -------------------
 Title Card Required
 -------------------
 Charge =  0 Multiplicity = 1
 Redundant internal coordinates found in file.  (old form).
 C,0,-2.6698201548,0.5885748416,-0.0615569651
 H,0,-2.3230931037,-0.4468640506,-0.1020790656
 H,0,-2.3108138101,1.0959933472,-0.9586438197
 H,0,-3.7616853692,0.5725560468,-0.1011796562
 C,0,-2.1802749077,1.2783117037,1.2048974844
 H,0,-1.0859411884,1.3090999039,1.2058432283
 H,0,-2.5139114403,2.3210001142,1.2067303327
 C,0,-2.662314017,0.5969507488,2.4797555362
 H,0,-2.3293734602,-0.4474548664,2.4792866386
 H,0,-3.7580397684,0.565035291,2.4802247261
 C,0,-2.1791534019,1.2775177394,3.7546131359
 H,0,-2.5127379216,2.3202239355,3.7536919974
 H,0,-1.0848192455,1.3082509989,3.7527550571
 C,0,-2.6676587429,0.5870447319,5.0210679975
 H,0,-2.3209738242,-0.4484448664,5.0606542685
 H,0,-2.3078355817,1.0938849444,5.91815451
 H,0,-3.7594900223,0.571082506,5.0616272041
 Recover connectivity data from disk.

 GradGradGradGradGradGradGradGradGradGradGradGradGradGradGradGradGradGrad
 Berny optimization.
 Initialization pass.
                           ----------------------------
                           !    Initial Parameters    !
                           ! (Angstroms and Degrees)  !
 --------------------------                            --------------------------
 ! Name  Definition              Value          Derivative Info.                !
 --------------------------------------------------------------------------------
 ! R1    R(1,2)                  1.0927         calculate D2E/DX2 analytically  !
 ! R2    R(1,3)                  1.0914         calculate D2E/DX2 analytically  !
 ! R3    R(1,4)                  1.0927         calculate D2E/DX2 analytically  !
 ! R4    R(1,5)                  1.5229         calculate D2E/DX2 analytically  !
 ! R5    R(5,6)                  1.0948         calculate D2E/DX2 analytically  !
 ! R6    R(5,7)                  1.0948         calculate D2E/DX2 analytically  !
 ! R7    R(5,8)                  1.5238         calculate D2E/DX2 analytically  !
 ! R8    R(8,9)                  1.0962         calculate D2E/DX2 analytically  !
 ! R9    R(8,10)                 1.0962         calculate D2E/DX2 analytically  !
 ! R10   R(8,11)                 1.5238         calculate D2E/DX2 analytically  !
 ! R11   R(11,12)                1.0948         calculate D2E/DX2 analytically  !
 ! R12   R(11,13)                1.0948         calculate D2E/DX2 analytically  !
 ! R13   R(11,14)                1.5229         calculate D2E/DX2 analytically  !
 ! R14   R(14,15)                1.0927         calculate D2E/DX2 analytically  !
 ! R15   R(14,16)                1.0914         calculate D2E/DX2 analytically  !
 ! R16   R(14,17)                1.0927         calculate D2E/DX2 analytically  !
 ! A1    A(2,1,3)              107.8006         calculate D2E/DX2 analytically  !
 ! A2    A(2,1,4)              107.5677         calculate D2E/DX2 analytically  !
 ! A3    A(2,1,5)              110.9779         calculate D2E/DX2 analytically  !
 ! A4    A(3,1,4)              107.8005         calculate D2E/DX2 analytically  !
 ! A5    A(3,1,5)              111.5453         calculate D2E/DX2 analytically  !
 ! A6    A(4,1,5)              110.9774         calculate D2E/DX2 analytically  !
 ! A7    A(1,5,6)              109.5591         calculate D2E/DX2 analytically  !
 ! A8    A(1,5,7)              109.5595         calculate D2E/DX2 analytically  !
 ! A9    A(1,5,8)              113.0505         calculate D2E/DX2 analytically  !
 ! A10   A(6,5,7)              106.1318         calculate D2E/DX2 analytically  !
 ! A11   A(6,5,8)              109.1519         calculate D2E/DX2 analytically  !
 ! A12   A(7,5,8)              109.1519         calculate D2E/DX2 analytically  !
 ! A13   A(5,8,9)              109.2439         calculate D2E/DX2 analytically  !
 ! A14   A(5,8,10)             109.2438         calculate D2E/DX2 analytically  !
 ! A15   A(5,8,11)             113.5754         calculate D2E/DX2 analytically  !
 ! A16   A(9,8,10)             106.0131         calculate D2E/DX2 analytically  !
 ! A17   A(9,8,11)             109.2437         calculate D2E/DX2 analytically  !
 ! A18   A(10,8,11)            109.2441         calculate D2E/DX2 analytically  !
 ! A19   A(8,11,12)            109.1518         calculate D2E/DX2 analytically  !
 ! A20   A(8,11,13)            109.152          calculate D2E/DX2 analytically  !
 ! A21   A(8,11,14)            113.0505         calculate D2E/DX2 analytically  !
 ! A22   A(12,11,13)           106.1318         calculate D2E/DX2 analytically  !
 ! A23   A(12,11,14)           109.5595         calculate D2E/DX2 analytically  !
 ! A24   A(13,11,14)           109.5592         calculate D2E/DX2 analytically  !
 ! A25   A(11,14,15)           110.9776         calculate D2E/DX2 analytically  !
 ! A26   A(11,14,16)           111.5453         calculate D2E/DX2 analytically  !
 ! A27   A(11,14,17)           110.9776         calculate D2E/DX2 analytically  !
 ! A28   A(15,14,16)           107.8005         calculate D2E/DX2 analytically  !
 ! A29   A(15,14,17)           107.5677         calculate D2E/DX2 analytically  !
 ! A30   A(16,14,17)           107.8006         calculate D2E/DX2 analytically  !
 ! D1    D(2,1,5,6)             62.1991         calculate D2E/DX2 analytically  !
 ! D2    D(2,1,5,7)            178.2485         calculate D2E/DX2 analytically  !
 ! D3    D(2,1,5,8)            -59.776          calculate D2E/DX2 analytically  !
 ! D4    D(3,1,5,6)            -58.0252         calculate D2E/DX2 analytically  !
 ! D5    D(3,1,5,7)             58.0242         calculate D2E/DX2 analytically  !
 ! D6    D(3,1,5,8)            179.9997         calculate D2E/DX2 analytically  !
 ! D7    D(4,1,5,6)           -178.249          calculate D2E/DX2 analytically  !
 ! D8    D(4,1,5,7)            -62.1995         calculate D2E/DX2 analytically  !
 ! D9    D(4,1,5,8)             59.7759         calculate D2E/DX2 analytically  !
 ! D10   D(1,5,8,9)             57.773          calculate D2E/DX2 analytically  !
 ! D11   D(1,5,8,10)           -57.7798         calculate D2E/DX2 analytically  !
 ! D12   D(1,5,8,11)           179.9964         calculate D2E/DX2 analytically  !
 ! D13   D(6,5,8,9)            -64.4302         calculate D2E/DX2 analytically  !
 ! D14   D(6,5,8,10)          -179.983          calculate D2E/DX2 analytically  !
 ! D15   D(6,5,8,11)            57.7932         calculate D2E/DX2 analytically  !
 ! D16   D(7,5,8,9)            179.9768         calculate D2E/DX2 analytically  !
 ! D17   D(7,5,8,10)            64.424          calculate D2E/DX2 analytically  !
 ! D18   D(7,5,8,11)           -57.7998         calculate D2E/DX2 analytically  !
 ! D19   D(5,8,11,12)           57.7963         calculate D2E/DX2 analytically  !
 ! D20   D(5,8,11,13)          -57.7967         calculate D2E/DX2 analytically  !
 ! D21   D(5,8,11,14)          179.9999         calculate D2E/DX2 analytically  !
 ! D22   D(9,8,11,12)         -179.9802         calculate D2E/DX2 analytically  !
 ! D23   D(9,8,11,13)           64.4268         calculate D2E/DX2 analytically  !
 ! D24   D(9,8,11,14)          -57.7766         calculate D2E/DX2 analytically  !
 ! D25   D(10,8,11,12)         -64.4274         calculate D2E/DX2 analytically  !
 ! D26   D(10,8,11,13)         179.9796         calculate D2E/DX2 analytically  !
 ! D27   D(10,8,11,14)          57.7762         calculate D2E/DX2 analytically  !
 ! D28   D(8,11,14,15)          59.7745         calculate D2E/DX2 analytically  !
 ! D29   D(8,11,14,16)         179.9985         calculate D2E/DX2 analytically  !
 ! D30   D(8,11,14,17)         -59.7774         calculate D2E/DX2 analytically  !
 ! D31   D(12,11,14,15)       -178.2502         calculate D2E/DX2 analytically  !
 ! D32   D(12,11,14,16)        -58.0262         calculate D2E/DX2 analytically  !
 ! D33   D(12,11,14,17)         62.1978         calculate D2E/DX2 analytically  !
 ! D34   D(13,11,14,15)        -62.2008         calculate D2E/DX2 analytically  !
 ! D35   D(13,11,14,16)         58.0232         calculate D2E/DX2 analytically  !
 ! D36   D(13,11,14,17)        178.2473         calculate D2E/DX2 analytically  !
 --------------------------------------------------------------------------------
 Trust Radius=3.00D-01 FncErr=1.00D-07 GrdErr=1.00D-07 EigMax=2.50D+02 EigMin=1.00D-04
 Number of steps in this run=      2 maximum allowed number of steps=      2.
 GradGradGradGradGradGradGradGradGradGradGradGradGradGradGradGradGradGrad

                          Input orientation:                          
 ---------------------------------------------------------------------
 Center     Atomic      Atomic             Coordinates (Angstroms)
 Number     Number       Type             X           Y           Z
 ---------------------------------------------------------------------
      1          6           0       -2.669820    0.588575   -0.061557
      2          1           0       -2.323093   -0.446864   -0.102079
      3          1           0       -2.310814    1.095993   -0.958644
      4          1           0       -3.761685    0.572556   -0.101180
      5          6           0       -2.180275    1.278312    1.204897
      6          1           0       -1.085941    1.309100    1.205843
      7          1           0       -2.513911    2.321000    1.206730
      8          6           0       -2.662314    0.596951    2.479756
      9          1           0       -2.329373   -0.447455    2.479287
     10          1           0       -3.758040    0.565035    2.480225
     11          6           0       -2.179153    1.277518    3.754613
     12          1           0       -2.512738    2.320224    3.753692
     13          1           0       -1.084819    1.308251    3.752755
     14          6           0       -2.667659    0.587045    5.021068
     15          1           0       -2.320974   -0.448445    5.060654
     16          1           0       -2.307836    1.093885    5.918155
     17          1           0       -3.759490    0.571083    5.061627
 ---------------------------------------------------------------------
                    Distance matrix (angstroms):
                    1          2          3          4          5
     1  C    0.000000
     2  H    1.092701   0.000000
     3  H    1.091386   1.764727   0.000000
     4  H    1.092701   1.763169   1.764727   0.000000
     5  C    1.522924   2.169059   2.175130   2.169052   0.000000
     6  H    2.152703   2.514879   2.496143   3.067640   1.094767
     7  H    2.152709   3.067648   2.496144   2.514881   1.094767
     8  C    2.541337   2.805439   3.492161   2.805430   1.523771
     9  H    2.764986   2.581373   3.768546   3.122618   2.150481
    10  H    2.765037   3.122708   3.768580   2.581418   2.150480
    11  C    3.908779   4.227090   4.718588   4.227117   2.549716
    12  H    4.192780   4.749706   4.872948   4.412964   2.773530
    13  H    4.192748   4.412879   4.872925   4.749702   2.773535
    14  C    5.082626   5.237779   6.011932   5.237798   3.908779
    15  H    5.237762   5.162734   6.214285   5.455513   4.227096
    16  H    6.011932   6.214286   6.876799   6.214326   4.718588
    17  H    5.237815   5.455576   6.214327   5.162808   4.227110
                    6          7          8          9         10
     6  H    0.000000
     7  H    1.750155   0.000000
     8  C    2.148246   2.148246   0.000000
     9  H    2.500653   3.052507   1.096190   0.000000
    10  H    3.052506   2.500611   1.096191   1.751064   0.000000
    11  C    2.773507   2.773558   1.523771   2.150478   2.150483
    12  H    3.090251   2.546962   2.148245   3.052503   2.500636
    13  H    2.546912   3.090341   2.148247   2.500628   3.052509
    14  C    4.192748   4.192781   2.541337   2.765010   2.765014
    15  H    4.412917   4.749714   2.805424   2.581381   3.122646
    16  H    4.872907   4.872966   3.492161   3.768555   3.768572
    17  H    4.749695   4.412925   2.805446   3.122681   2.581410
                   11         12         13         14         15
    11  C    0.000000
    12  H    1.094767   0.000000
    13  H    1.094767   1.750155   0.000000
    14  C    1.522924   2.152708   2.152705   0.000000
    15  H    2.169056   3.067646   2.514887   1.092701   0.000000
    16  H    2.175130   2.496155   2.496132   1.091386   1.764727
    17  H    2.169055   2.514872   3.067642   1.092701   1.763169
                   16         17
    16  H    0.000000
    17  H    1.764727   0.000000
 Stoichiometry    C5H12
 Framework group  C1[X(C5H12)]
 Deg. of freedom    45
 Full point group                 C1      NOp   1
 Largest Abelian subgroup         C1      NOp   1
 Largest concise Abelian subgroup C1      NOp   1
                         Standard orientation:                         
 ---------------------------------------------------------------------
 Center     Atomic      Atomic             Coordinates (Angstroms)
 Number     Number       Type             X           Y           Z
 ---------------------------------------------------------------------
      1          6           0       -2.541313   -0.323814   -0.000022
      2          1           0       -2.581373   -0.968157   -0.881618
      3          1           0       -3.438400    0.297764   -0.000023
      4          1           0       -2.581398   -0.968189    0.881551
      5          6           0       -1.274858    0.521994    0.000019
      6          1           0       -1.273453    1.179846   -0.875048
      7          1           0       -1.273484    1.179821    0.875107
      8          6           0        0.000000   -0.312641    0.000029
      9          1           0       -0.000010   -0.972271   -0.875482
     10          1           0        0.000010   -0.972218    0.875581
     11          6           0        1.274858    0.521994   -0.000018
     12          1           0        1.273478    1.179865    0.875036
     13          1           0        1.273459    1.179802   -0.875119
     14          6           0        2.541313   -0.323814   -0.000005
     15          1           0        2.581361   -0.968223   -0.881555
     16          1           0        3.438400    0.297764   -0.000066
     17          1           0        2.581410   -0.968123    0.881615
 ---------------------------------------------------------------------
 Rotational constants (GHZ):          17.1517924           1.9512654           1.8516439
 Standard basis: def2TZVP (5D, 7F)
 There are   252 symmetry adapted cartesian basis functions of A   symmetry.
 There are   227 symmetry adapted basis functions of A   symmetry.
   227 basis functions,   351 primitive gaussians,   252 cartesian basis functions
    21 alpha electrons       21 beta electrons
       nuclear repulsion energy       185.3070117857 Hartrees.
 NAtoms=   17 NActive=   17 NUniq=   17 SFac= 1.00D+00 NAtFMM=   60 NAOKFM=F Big=F
 Integral buffers will be    131072 words long.
 Raffenetti 2 integral format.
 Two-electron integral symmetry is turned on.
 Nuclear repulsion after empirical dispersion term =      185.2983422023 Hartrees.
 One-electron integrals computed using PRISM.
   1 Symmetry operations used in ECPInt.
 ECPInt:  NShTT=    5356 NPrTT=   15024 LenC2=    5264 LenP2D=   12285.
 LDataN:  DoStor=T MaxTD1= 6 Len=  172
 NBasis=   227 RedAO= T EigKep=  1.68D-04  NBF=   227
 NBsUse=   227 1.00D-06 EigRej= -1.00D+00 NBFU=   227
 Initial guess from the checkpoint file:  "pentane-opt.chk"
 B after Tr=    -0.000000   -0.000000    0.000000
         Rot=    1.000000    0.000000   -0.000000   -0.000000 Ang=   0.00 deg.
 Requested convergence on RMS density matrix=1.00D-08 within 128 cycles.
 Requested convergence on MAX density matrix=1.00D-06.
 Requested convergence on             energy=1.00D-06.
 No special actions if energy rises.
 SCF Done:  E(RwB97XD) =  -197.781636866     A.U. after    1 cycles
            NFock=  1  Conv=0.54D-09     -V/T= 2.0059
 DoSCS=F DFT=T ScalE2(SS,OS)=  1.000000  1.000000
 Range of M.O.s used for correlation:     1   227
 NBasis=   227 NAE=    21 NBE=    21 NFC=     0 NFV=     0
 NROrb=    227 NOA=    21 NOB=    21 NVA=   206 NVB=   206

 **** Warning!!: The largest alpha MO coefficient is  0.17630506D+02

   1 Symmetry operations used in ECPInt.
 ECPInt:  NShTT=    5356 NPrTT=   15024 LenC2=    5264 LenP2D=   12285.
 LDataN:  DoStor=T MaxTD1= 7 Len=  274
 Symmetrizing basis deriv contribution to polar:
 IMax=3 JMax=2 DiffMx= 0.00D+00
 G2DrvN: will do    18 centers at a time, making    1 passes.
 Calling FoFCou, ICntrl=  3107 FMM=F I1Cent=   0 AccDes= 0.00D+00.
 End of G2Drv F.D. properties file   721 does not exist.
 End of G2Drv F.D. properties file   722 does not exist.
 End of G2Drv F.D. properties file   788 does not exist.
          IDoAtm=11111111111111111
          Differentiating once with respect to electric field.
                with respect to dipole field.
          Differentiating once with respect to nuclear coordinates.
 Keep R1 ints in memory in canonical form, NReq=678354118.
          There are    54 degrees of freedom in the 1st order CPHF.  IDoFFX=6 NUNeed=     3.
     51 vectors produced by pass  0 Test12= 8.01D-15 1.85D-09 XBig12= 2.20D+01 1.66D+00.
 AX will form    51 AO Fock derivatives at one time.
     51 vectors produced by pass  1 Test12= 8.01D-15 1.85D-09 XBig12= 1.09D+00 2.74D-01.
     51 vectors produced by pass  2 Test12= 8.01D-15 1.85D-09 XBig12= 2.30D-02 3.45D-02.
     51 vectors produced by pass  3 Test12= 8.01D-15 1.85D-09 XBig12= 9.25D-05 2.18D-03.
     51 vectors produced by pass  4 Test12= 8.01D-15 1.85D-09 XBig12= 5.02D-07 1.61D-04.
     51 vectors produced by pass  5 Test12= 8.01D-15 1.85D-09 XBig12= 2.66D-09 9.21D-06.
     30 vectors produced by pass  6 Test12= 8.01D-15 1.85D-09 XBig12= 1.36D-11 6.29D-07.
      4 vectors produced by pass  7 Test12= 8.01D-15 1.85D-09 XBig12= 7.52D-14 3.80D-08.
      2 vectors produced by pass  8 Test12= 8.01D-15 1.85D-09 XBig12= 2.65D-16 2.28D-09.
 InvSVY:  IOpt=1 It=  1 EMax= 8.88D-15
 Solved reduced A of dimension   342 with    54 vectors.
 Isotropic polarizability for W=    0.000000       62.56 Bohr**3.
 End of Minotr F.D. properties file   721 does not exist.
 End of Minotr F.D. properties file   722 does not exist.
 End of Minotr F.D. properties file   788 does not exist.

 **********************************************************************

            Population analysis using the SCF density.

 **********************************************************************

 Orbital symmetries:
       Occupied  (A) (A) (A) (A) (A) (A) (A) (A) (A) (A) (A) (A)
                 (A) (A) (A) (A) (A) (A) (A) (A) (A)
       Virtual   (A) (A) (A) (A) (A) (A) (A) (A) (A) (A) (A) (A)
                 (A) (A) (A) (A) (A) (A) (A) (A) (A) (A) (A) (A)
                 (A) (A) (A) (A) (A) (A) (A) (A) (A) (A) (A) (A)
                 (A) (A) (A) (A) (A) (A) (A) (A) (A) (A) (A) (A)
                 (A) (A) (A) (A) (A) (A) (A) (A) (A) (A) (A) (A)
                 (A) (A) (A) (A) (A) (A) (A) (A) (A) (A) (A) (A)
                 (A) (A) (A) (A) (A) (A) (A) (A) (A) (A) (A) (A)
                 (A) (A) (A) (A) (A) (A) (A) (A) (A) (A) (A) (A)
                 (A) (A) (A) (A) (A) (A) (A) (A) (A) (A) (A) (A)
                 (A) (A) (A) (A) (A) (A) (A) (A) (A) (A) (A) (A)
                 (A) (A) (A) (A) (A) (A) (A) (A) (A) (A) (A) (A)
                 (A) (A) (A) (A) (A) (A) (A) (A) (A) (A) (A) (A)
                 (A) (A) (A) (A) (A) (A) (A) (A) (A) (A) (A) (A)
                 (A) (A) (A) (A) (A) (A) (A) (A) (A) (A) (A) (A)
                 (A) (A) (A) (A) (A) (A) (A) (A) (A) (A) (A) (A)
                 (A) (A) (A) (A) (A) (A) (A) (A) (A) (A) (A) (A)
                 (A) (A) (A) (A) (A) (A) (A) (A) (A) (A) (A) (A)
                 (A) (A)
 The electronic state is 1-A.
 Alpha  occ. eigenvalues --  -10.27290 -10.27289 -10.27072 -10.26630 -10.26630
 Alpha  occ. eigenvalues --   -0.90260  -0.84978  -0.77185  -0.69159  -0.66739
 Alpha  occ. eigenvalues --   -0.56489  -0.52518  -0.51836  -0.48942  -0.47821
 Alpha  occ. eigenvalues --   -0.45948  -0.43460  -0.41453  -0.40648  -0.39946
 Alpha  occ. eigenvalues --   -0.39561
 Alpha virt. eigenvalues --    0.11168   0.12779   0.14538   0.15021   0.16817
 Alpha virt. eigenvalues --    0.19066   0.19985   0.20190   0.20206   0.20768
 Alpha virt. eigenvalues --    0.21384   0.24060   0.24362   0.25190   0.25907
 Alpha virt. eigenvalues --    0.28161   0.30139   0.31185   0.33547   0.34319
 Alpha virt. eigenvalues --    0.35242   0.37942   0.38757   0.39021   0.39775
 Alpha virt. eigenvalues --    0.44444   0.46939   0.47349   0.48603   0.50022
 Alpha virt. eigenvalues --    0.52088   0.52206   0.53077   0.53496   0.53881
 Alpha virt. eigenvalues --    0.54889   0.55145   0.56251   0.56984   0.58103
 Alpha virt. eigenvalues --    0.58192   0.60655   0.60687   0.66764   0.67714
 Alpha virt. eigenvalues --    0.69603   0.71190   0.76434   0.78549   0.81749
 Alpha virt. eigenvalues --    0.89416   0.89468   0.90791   0.92237   0.94264
 Alpha virt. eigenvalues --    0.96334   0.97280   1.06413   1.06721   1.08049
 Alpha virt. eigenvalues --    1.10731   1.12217   1.14952   1.16608   1.17952
 Alpha virt. eigenvalues --    1.19630   1.20730   1.25351   1.26414   1.28026
 Alpha virt. eigenvalues --    1.32889   1.38466   1.38735   1.53651   1.59444
 Alpha virt. eigenvalues --    1.59638   1.60821   1.61672   1.63142   1.63422
 Alpha virt. eigenvalues --    1.64120   1.65794   1.67297   1.69650   1.70067
 Alpha virt. eigenvalues --    1.71009   1.72904   1.75643   1.83534   1.85257
 Alpha virt. eigenvalues --    1.89252   1.90914   1.92834   1.93671   1.93957
 Alpha virt. eigenvalues --    1.96662   2.01318   2.01746   2.01864   2.04605
 Alpha virt. eigenvalues --    2.05342   2.06517   2.17886   2.18176   2.22793
 Alpha virt. eigenvalues --    2.25994   2.33547   2.33560   2.38548   2.42122
 Alpha virt. eigenvalues --    2.42380   2.42981   2.44966   2.45661   2.50185
 Alpha virt. eigenvalues --    2.50841   2.51748   2.54840   2.56870   2.57865
 Alpha virt. eigenvalues --    2.62437   2.62731   2.64952   2.66831   2.68185
 Alpha virt. eigenvalues --    2.68319   2.71113   2.71842   2.72496   2.74710
 Alpha virt. eigenvalues --    2.76693   2.79942   2.80573   2.82592   2.83078
 Alpha virt. eigenvalues --    2.84681   2.85963   2.89116   2.94639   2.98203
 Alpha virt. eigenvalues --    3.07583   3.11938   3.12537   3.13820   3.18308
 Alpha virt. eigenvalues --    3.19882   3.22611   3.25058   3.28567   3.28979
 Alpha virt. eigenvalues --    3.31056   3.32776   3.33111   3.35294   3.39305
 Alpha virt. eigenvalues --    3.39356   3.42065   3.42288   3.46669   3.48179
 Alpha virt. eigenvalues --    3.50780   3.53198   3.54031   3.54383   3.60423
 Alpha virt. eigenvalues --    3.62673   3.63374   3.69280   3.69942   3.71226
 Alpha virt. eigenvalues --    3.73054   3.75518   3.79913   3.92192   3.96916
 Alpha virt. eigenvalues --    3.97962   3.98168   3.99392   3.99882   4.06566
 Alpha virt. eigenvalues --    4.07937   4.11510   4.23731   4.24305   4.33984
 Alpha virt. eigenvalues --    4.36840   4.40388   4.45483   4.48489   4.50952
 Alpha virt. eigenvalues --    4.64500   4.64679   4.69161   4.69276   4.69956
 Alpha virt. eigenvalues --    4.69979   4.77674   4.87434   4.91585   5.14727
 Alpha virt. eigenvalues --    5.16814  22.39740  22.44498  22.50678  22.59525
 Alpha virt. eigenvalues --   22.59862
          Condensed to atoms (all electrons):
               1          2          3          4          5          6
     1  C    4.886945   0.413186   0.419109   0.413184   0.313325  -0.032773
     2  H    0.413186   0.573068  -0.023883  -0.029626  -0.037678  -0.005946
     3  H    0.419109  -0.023883   0.554499  -0.023883  -0.044961  -0.004220
     4  H    0.413184  -0.029626  -0.023883   0.573072  -0.037679   0.007423
     5  C    0.313325  -0.037678  -0.044961  -0.037679   4.917094   0.417303
     6  H   -0.032773  -0.005946  -0.004220   0.007423   0.417303   0.610308
     7  H   -0.032770   0.007423  -0.004220  -0.005946   0.417301  -0.036317
     8  C   -0.045565  -0.005689   0.011307  -0.005688   0.314731  -0.042843
     9  H   -0.004304   0.003432  -0.000096   0.000057  -0.033530  -0.007346
    10  H   -0.004305   0.000057  -0.000096   0.003432  -0.033528   0.008320
    11  C    0.009950  -0.000100  -0.000563  -0.000100  -0.044636  -0.004054
    12  H   -0.000130  -0.000043   0.000004   0.000111  -0.004053  -0.000174
    13  H   -0.000130   0.000111   0.000004  -0.000043  -0.004055   0.003529
    14  C   -0.000651  -0.000018   0.000025  -0.000018   0.009950  -0.000130
    15  H   -0.000018  -0.000019   0.000000   0.000009  -0.000100   0.000111
    16  H    0.000025   0.000000  -0.000000   0.000000  -0.000563   0.000004
    17  H   -0.000018   0.000009   0.000000  -0.000019  -0.000100  -0.000043
               7          8          9         10         11         12
     1  C   -0.032770  -0.045565  -0.004304  -0.004305   0.009950  -0.000130
     2  H    0.007423  -0.005689   0.003432   0.000057  -0.000100  -0.000043
     3  H   -0.004220   0.011307  -0.000096  -0.000096  -0.000563   0.000004
     4  H   -0.005946  -0.005688   0.000057   0.003432  -0.000100   0.000111
     5  C    0.417301   0.314731  -0.033530  -0.033528  -0.044636  -0.004053
     6  H   -0.036317  -0.042843  -0.007346   0.008320  -0.004054  -0.000174
     7  H    0.610304  -0.042839   0.008320  -0.007347  -0.004055   0.003529
     8  C   -0.042839   5.030088   0.405396   0.405394   0.314731  -0.042842
     9  H    0.008320   0.405396   0.614034  -0.038120  -0.033531   0.008320
    10  H   -0.007347   0.405394  -0.038120   0.614030  -0.033527  -0.007346
    11  C   -0.004055   0.314731  -0.033531  -0.033527   4.917094   0.417301
    12  H    0.003529  -0.042842   0.008320  -0.007346   0.417301   0.610307
    13  H   -0.000174  -0.042841  -0.007346   0.008320   0.417302  -0.036317
    14  C   -0.000130  -0.045565  -0.004305  -0.004304   0.313325  -0.032772
    15  H   -0.000043  -0.005689   0.003433   0.000057  -0.037679   0.007423
    16  H    0.000004   0.011307  -0.000096  -0.000096  -0.044961  -0.004220
    17  H    0.000111  -0.005689   0.000057   0.003432  -0.037678  -0.005946
              13         14         15         16         17
     1  C   -0.000130  -0.000651  -0.000018   0.000025  -0.000018
     2  H    0.000111  -0.000018  -0.000019   0.000000   0.000009
     3  H    0.000004   0.000025   0.000000  -0.000000   0.000000
     4  H   -0.000043  -0.000018   0.000009   0.000000  -0.000019
     5  C   -0.004055   0.009950  -0.000100  -0.000563  -0.000100
     6  H    0.003529  -0.000130   0.000111   0.000004  -0.000043
     7  H   -0.000174  -0.000130  -0.000043   0.000004   0.000111
     8  C   -0.042841  -0.045565  -0.005689   0.011307  -0.005689
     9  H   -0.007346  -0.004305   0.003433  -0.000096   0.000057
    10  H    0.008320  -0.004304   0.000057  -0.000096   0.003432
    11  C    0.417302   0.313325  -0.037679  -0.044961  -0.037678
    12  H   -0.036317  -0.032772   0.007423  -0.004220  -0.005946
    13  H    0.610305  -0.032771  -0.005945  -0.004220   0.007423
    14  C   -0.032771   4.886945   0.413185   0.419109   0.413185
    15  H   -0.005945   0.413185   0.573070  -0.023883  -0.029626
    16  H   -0.004220   0.419109  -0.023883   0.554499  -0.023883
    17  H    0.007423   0.413185  -0.029626  -0.023883   0.573069
 Mulliken charges:
               1
     1  C   -0.335058
     2  H    0.105715
     3  H    0.116975
     4  H    0.105714
     5  C   -0.148820
     6  H    0.086848
     7  H    0.086850
     8  C   -0.207704
     9  H    0.085627
    10  H    0.085628
    11  C   -0.148820
    12  H    0.086849
    13  H    0.086849
    14  C   -0.335058
    15  H    0.105715
    16  H    0.116975
    17  H    0.105715
 Sum of Mulliken charges =  -0.00000
 Mulliken charges with hydrogens summed into heavy atoms:
               1
     1  C   -0.006654
     5  C    0.024878
     8  C   -0.036450
    11  C    0.024878
    14  C   -0.006654
 APT charges:
               1
     1  C    0.064523
     2  H   -0.023377
     3  H   -0.031397
     4  H   -0.023378
     5  C    0.110084
     6  H   -0.045792
     7  H   -0.045792
     8  C    0.080779
     9  H   -0.045261
    10  H   -0.045260
    11  C    0.110084
    12  H   -0.045792
    13  H   -0.045792
    14  C    0.064523
    15  H   -0.023378
    16  H   -0.031397
    17  H   -0.023378
 Sum of APT charges =   0.00000
 APT charges with hydrogens summed into heavy atoms:
               1
     1  C   -0.013630
     5  C    0.018500
     8  C   -0.009741
    11  C    0.018500
    14  C   -0.013630
 Electronic spatial extent (au):  <R**2>=            714.2780
 Charge=              0.0000 electrons
 Dipole moment (field-independent basis, Debye):
    X=              0.0000    Y=              0.0917    Z=              0.0000  Tot=              0.0917
 Quadrupole moment (field-independent basis, Debye-Ang):
   XX=            -35.9670   YY=            -35.4990   ZZ=            -34.3238
   XY=              0.0000   XZ=             -0.0000   YZ=              0.0000
 Traceless Quadrupole moment (field-independent basis, Debye-Ang):
   XX=             -0.7037   YY=             -0.2358   ZZ=              0.9395
   XY=              0.0000   XZ=             -0.0000   YZ=              0.0000
 Octapole moment (field-independent basis, Debye-Ang**2):
  XXX=              0.0000  YYY=              0.3351  ZZZ=              0.0001  XYY=              0.0000
  XXY=              2.8730  XXZ=             -0.0001  XZZ=             -0.0000  YZZ=             -0.4812
  YYZ=             -0.0001  XYZ=             -0.0000
 Hexadecapole moment (field-independent basis, Debye-Ang**3):
 XXXX=           -821.4338 YYYY=           -123.9541 ZZZZ=            -72.0461 XXXY=              0.0000
 XXXZ=             -0.0005 YYYX=              0.0000 YYYZ=              0.0003 ZZZX=              0.0002
 ZZZY=             -0.0001 XXYY=           -155.8667 XXZZ=           -147.7856 YYZZ=            -28.8871
 XXYZ=             -0.0002 YYXZ=             -0.0002 ZZXY=              0.0000
 N-N= 1.852983422023D+02 E-N=-8.277498513945D+02  KE= 1.966220094360D+02
  Exact polarizability:  72.771   0.000  58.864   0.000  -0.000  56.048
 Approx polarizability:  63.725   0.000  64.082  -0.000   0.000  63.899
   1 Symmetry operations used in ECPInt.
 ECPInt:  NShTT=    5356 NPrTT=   15024 LenC2=    5264 LenP2D=   12285.
 LDataN:  DoStor=T MaxTD1= 8 Len=  415
 Calling FoFJK, ICntrl=    100127 FMM=F ISym2X=0 I1Cent= 0 IOpClX= 0 NMat=1 NMatS=1 NMatT=0.
 Full mass-weighted force constant matrix:
 Low frequencies ---   -3.1999    0.0004    0.0004    0.0010    8.7251   14.0623
 Low frequencies ---  107.8522  115.1977  181.5346
 Diagonal vibrational polarizability:
        0.4472088       0.7348404       0.9017158
 Harmonic frequencies (cm**-1), IR intensities (KM/Mole), Raman scattering
 activities (A**4/AMU), depolarization ratios for plane and unpolarized
 incident light, reduced masses (AMU), force constants (mDyne/A),
 and normal coordinates:
                      1                      2                      3
                      A                      A                      A
 Frequencies --    107.8485               115.1914               181.5346
 Red. masses --      1.5306                 2.3149                 2.5293
 Frc consts  --      0.0105                 0.0181                 0.0491
 IR Inten    --      0.0000                 0.0068                 0.0003
  Atom  AN      X      Y      Z        X      Y      Z        X      Y      Z
     1   6     0.00   0.00  -0.07     0.00  -0.00  -0.16     0.11  -0.16   0.00
     2   1    -0.02   0.25  -0.25     0.15  -0.01  -0.16     0.26  -0.17   0.00
     3   1    -0.00   0.00   0.12     0.00  -0.00  -0.32    -0.04  -0.37   0.00
     4   1     0.02  -0.25  -0.25    -0.15   0.01  -0.16     0.26  -0.17  -0.00
     5   6     0.00  -0.00   0.14    -0.00   0.00   0.04    -0.06   0.09   0.00
     6   1     0.02   0.18   0.27     0.14  -0.03   0.02    -0.16   0.09  -0.00
     7   1    -0.02  -0.18   0.27    -0.14   0.03   0.02    -0.16   0.09   0.00
     8   6     0.00  -0.00  -0.00     0.00   0.00   0.26     0.00   0.20  -0.00
     9   1    -0.09  -0.00   0.00     0.00  -0.19   0.40    -0.00   0.19   0.01
    10   1     0.09  -0.00  -0.00     0.00   0.19   0.40     0.00   0.19  -0.01
    11   6    -0.00  -0.00  -0.14    -0.00   0.00   0.04     0.06   0.09  -0.00
    12   1    -0.02   0.18  -0.27     0.14   0.03   0.02     0.16   0.09   0.00
    13   1     0.02  -0.18  -0.27    -0.14  -0.03   0.02     0.16   0.09  -0.00
    14   6     0.00   0.00   0.07    -0.00  -0.00  -0.16    -0.11  -0.16   0.00
    15   1    -0.02  -0.25   0.25    -0.15  -0.01  -0.16    -0.26  -0.17   0.00
    16   1    -0.00  -0.00  -0.12    -0.00  -0.00  -0.32     0.04  -0.37   0.00
    17   1     0.02   0.25   0.25     0.15   0.01  -0.16    -0.26  -0.17  -0.00
                      4                      5                      6
                      A                      A                      A
 Frequencies --    246.4092               255.6768               404.4872
 Red. masses --      1.0744                 1.1524                 2.3356
 Frc consts  --      0.0384                 0.0444                 0.2251
 IR Inten    --      0.0004                 0.0000                 0.0006
  Atom  AN      X      Y      Z        X      Y      Z        X      Y      Z
     1   6    -0.00   0.00   0.01    -0.00   0.00   0.02     0.11  -0.03   0.00
     2   1    -0.21   0.26  -0.17    -0.24   0.24  -0.15     0.31  -0.05   0.01
     3   1    -0.00   0.00   0.40    -0.00  -0.00   0.42    -0.07  -0.30  -0.00
     4   1     0.21  -0.26  -0.17     0.24  -0.24  -0.15     0.31  -0.05  -0.01
     5   6     0.00  -0.00  -0.04     0.00  -0.00  -0.08    -0.05   0.18   0.00
     6   1     0.01  -0.06  -0.08    -0.01  -0.07  -0.13    -0.06   0.16  -0.01
     7   1    -0.01   0.06  -0.08     0.01   0.07  -0.13    -0.06   0.16   0.01
     8   6    -0.00  -0.00   0.06    -0.00  -0.00  -0.00    -0.15  -0.00  -0.00
     9   1    -0.00  -0.12   0.15     0.06  -0.00  -0.00    -0.30   0.00  -0.00
    10   1    -0.00   0.12   0.15    -0.06  -0.00   0.00    -0.30  -0.00  -0.00
    11   6    -0.00  -0.00  -0.04    -0.00  -0.00   0.08    -0.05  -0.18   0.00
    12   1     0.01   0.06  -0.08     0.01  -0.07   0.13    -0.06  -0.16  -0.01
    13   1    -0.01  -0.06  -0.08    -0.01   0.07   0.13    -0.06  -0.16   0.01
    14   6     0.00   0.00   0.01     0.00   0.00  -0.02     0.11   0.03  -0.00
    15   1     0.21   0.26  -0.17    -0.24  -0.24   0.15     0.31   0.05  -0.01
    16   1     0.00   0.00   0.40    -0.00  -0.00  -0.42    -0.07   0.30  -0.00
    17   1    -0.21  -0.26  -0.17     0.24   0.24   0.15     0.31   0.05   0.01
                      7                      8                      9
                      A                      A                      A
 Frequencies --    405.1545               739.2782               773.6604
 Red. masses --      3.3517                 1.0653                 1.1138
 Frc consts  --      0.3242                 0.3430                 0.3928
 IR Inten    --      0.0002                 3.8672                 0.0000
  Atom  AN      X      Y      Z        X      Y      Z        X      Y      Z
     1   6     0.25   0.05   0.00     0.00   0.00  -0.01    -0.00  -0.00   0.02
     2   1     0.30   0.04   0.00    -0.08  -0.09   0.07     0.19   0.16  -0.11
     3   1     0.20  -0.03   0.00    -0.00  -0.00   0.04    -0.00  -0.00  -0.11
     4   1     0.30   0.04  -0.00     0.08   0.09   0.07    -0.19  -0.16  -0.11
     5   6     0.19   0.02  -0.00    -0.00   0.00  -0.04    -0.00   0.00   0.07
     6   1     0.28   0.01  -0.00    -0.05   0.30   0.19    -0.04  -0.34  -0.19
     7   1     0.28   0.01   0.00     0.05  -0.30   0.19     0.04   0.34  -0.19
     8   6     0.00  -0.12  -0.00     0.00  -0.00  -0.05    -0.00  -0.00  -0.00
     9   1     0.00  -0.11  -0.01     0.00  -0.38   0.24    -0.16   0.00   0.00
    10   1     0.00  -0.11   0.01     0.00   0.38   0.24     0.16   0.00  -0.00
    11   6    -0.19   0.02   0.00    -0.00  -0.00  -0.04    -0.00  -0.00  -0.07
    12   1    -0.28   0.01   0.00    -0.05  -0.30   0.19     0.04  -0.34   0.19
    13   1    -0.28   0.01  -0.00     0.05   0.30   0.19    -0.04   0.34   0.19
    14   6    -0.25   0.05   0.00    -0.00  -0.00  -0.01     0.00  -0.00  -0.02
    15   1    -0.30   0.04   0.00     0.08  -0.09   0.07     0.19  -0.16   0.11
    16   1    -0.20  -0.03  -0.00     0.00   0.00   0.04     0.00   0.00   0.11
    17   1    -0.30   0.04  -0.00    -0.08   0.09   0.07    -0.19   0.16   0.11
                     10                     11                     12
                      A                      A                      A
 Frequencies --    876.6521               887.6342               942.9238
 Red. masses --      1.1583                 1.7101                 2.0422
 Frc consts  --      0.5245                 0.7939                 1.0698
 IR Inten    --      1.1038                 0.9818                 2.5882
  Atom  AN      X      Y      Z        X      Y      Z        X      Y      Z
     1   6     0.00  -0.00  -0.05     0.08  -0.03   0.00    -0.15  -0.01  -0.00
     2   1    -0.25  -0.19   0.11    -0.23   0.03  -0.03     0.10  -0.07   0.03
     3   1     0.00   0.00   0.16     0.37   0.39   0.00    -0.39  -0.37  -0.00
     4   1     0.25   0.19   0.11    -0.23   0.03   0.03     0.10  -0.07  -0.03
     5   6     0.00  -0.00  -0.03     0.04  -0.09  -0.00     0.03   0.10   0.00
     6   1     0.24   0.10   0.05    -0.12  -0.08   0.01     0.14   0.11   0.00
     7   1    -0.24  -0.10   0.05    -0.12  -0.08  -0.01     0.14   0.11  -0.00
     8   6     0.00   0.00   0.09    -0.00   0.17  -0.00     0.17   0.00  -0.00
     9   1    -0.00   0.29  -0.13     0.00   0.15   0.01     0.26   0.00  -0.00
    10   1    -0.00  -0.29  -0.13    -0.00   0.15  -0.01     0.26  -0.00  -0.00
    11   6    -0.00  -0.00  -0.03    -0.04  -0.09   0.00     0.03  -0.10   0.00
    12   1     0.24  -0.10   0.05     0.12  -0.08  -0.01     0.14  -0.11   0.00
    13   1    -0.24   0.10   0.05     0.12  -0.08   0.01     0.14  -0.11  -0.00
    14   6    -0.00  -0.00  -0.05    -0.08  -0.03   0.00    -0.15   0.01   0.00
    15   1     0.25  -0.19   0.11     0.23   0.03  -0.03     0.10   0.07  -0.03
    16   1    -0.00   0.00   0.16    -0.37   0.39  -0.00    -0.39   0.37  -0.00
    17   1    -0.25   0.19   0.11     0.23   0.03   0.03     0.10   0.07   0.03
                     13                     14                     15
                      A                      A                      A
 Frequencies --   1003.1158              1053.6824              1066.3955
 Red. masses --      1.1251                 1.9129                 2.8475
 Frc consts  --      0.6670                 1.2513                 1.9079
 IR Inten    --      0.0000                 1.2297                 0.6851
  Atom  AN      X      Y      Z        X      Y      Z        X      Y      Z
     1   6     0.00  -0.00  -0.05     0.03   0.13   0.00    -0.13  -0.12  -0.00
     2   1    -0.20  -0.16   0.08     0.36   0.06   0.04    -0.22  -0.12   0.00
     3   1     0.00   0.00   0.14    -0.20  -0.22  -0.00    -0.10  -0.07  -0.00
     4   1     0.20   0.16   0.08     0.36   0.06  -0.04    -0.22  -0.12  -0.00
     5   6    -0.00   0.00   0.05    -0.10  -0.11  -0.00     0.21   0.06   0.00
     6   1     0.29  -0.12  -0.05     0.06  -0.11   0.01     0.35   0.07   0.00
     7   1    -0.29   0.12  -0.05     0.06  -0.11  -0.01     0.35   0.07  -0.00
     8   6     0.00   0.00   0.00    -0.03  -0.00   0.00     0.00   0.11  -0.00
     9   1    -0.36   0.00   0.00     0.26   0.00  -0.00    -0.00   0.14  -0.01
    10   1     0.36   0.00  -0.00     0.26  -0.00  -0.00     0.00   0.14   0.01
    11   6    -0.00  -0.00  -0.05    -0.10   0.11  -0.00    -0.21   0.06   0.00
    12   1    -0.29  -0.12   0.05     0.06   0.11   0.01    -0.35   0.07  -0.00
    13   1     0.29   0.12   0.05     0.06   0.11  -0.01    -0.35   0.07   0.00
    14   6     0.00   0.00   0.05     0.03  -0.13   0.00     0.13  -0.12   0.00
    15   1    -0.20   0.16  -0.08     0.36  -0.06  -0.04     0.22  -0.12   0.00
    16   1    -0.00   0.00  -0.14    -0.20   0.22  -0.00     0.10  -0.07   0.00
    17   1     0.20  -0.16  -0.08     0.36  -0.06   0.04     0.22  -0.12  -0.00
                     16                     17                     18
                      A                      A                      A
 Frequencies --   1095.8425              1175.6399              1214.8965
 Red. masses --      1.9558                 2.3416                 1.8180
 Frc consts  --      1.3838                 1.9069                 1.5809
 IR Inten    --      0.8304                 0.9742                 0.0547
  Atom  AN      X      Y      Z        X      Y      Z        X      Y      Z
     1   6     0.06   0.02   0.00    -0.04   0.10  -0.00     0.00   0.00  -0.09
     2   1    -0.04   0.06  -0.02     0.31  -0.01   0.06    -0.20  -0.20   0.08
     3   1     0.13   0.13   0.00    -0.26  -0.24  -0.00     0.00   0.00   0.18
     4   1    -0.04   0.06   0.02     0.31  -0.01  -0.06     0.20   0.20   0.08
     5   6    -0.12   0.07  -0.00     0.02  -0.17   0.00    -0.00   0.00   0.14
     6   1    -0.39   0.08   0.00     0.14  -0.15   0.02     0.01  -0.28  -0.08
     7   1    -0.39   0.08  -0.00     0.14  -0.15  -0.02    -0.01   0.28  -0.08
     8   6     0.20   0.00  -0.00    -0.00   0.20  -0.00    -0.00  -0.00  -0.14
     9   1     0.31   0.00  -0.00    -0.00   0.18   0.01     0.00  -0.28   0.08
    10   1     0.31  -0.00  -0.00     0.00   0.18  -0.01     0.00   0.28   0.08
    11   6    -0.12  -0.07   0.00    -0.02  -0.17   0.00     0.00   0.00   0.14
    12   1    -0.39  -0.08   0.00    -0.14  -0.15  -0.02     0.01   0.28  -0.08
    13   1    -0.39  -0.08  -0.00    -0.14  -0.15   0.02    -0.01  -0.28  -0.08
    14   6     0.06  -0.02  -0.00     0.04   0.10  -0.00    -0.00  -0.00  -0.09
    15   1    -0.04  -0.06   0.02    -0.31  -0.01   0.06     0.20  -0.20   0.08
    16   1     0.13  -0.13   0.00     0.26  -0.24  -0.00     0.00   0.00   0.18
    17   1    -0.04  -0.06  -0.02    -0.31  -0.01  -0.06    -0.20   0.20   0.08
                     19                     20                     21
                      A                      A                      A
 Frequencies --   1275.3120              1301.0347              1335.9516
 Red. masses --      1.3209                 1.3178                 1.1524
 Frc consts  --      1.2658                 1.3142                 1.2119
 IR Inten    --      0.0000                 1.1467                 0.7384
  Atom  AN      X      Y      Z        X      Y      Z        X      Y      Z
     1   6     0.00   0.00  -0.08     0.02  -0.05   0.00     0.00   0.00  -0.05
     2   1    -0.14  -0.18   0.06    -0.08   0.04  -0.05    -0.08  -0.10   0.02
     3   1     0.00  -0.00   0.16     0.14   0.12  -0.00     0.00   0.00   0.08
     4   1     0.14   0.18   0.06    -0.08   0.04   0.05     0.08   0.10   0.02
     5   6    -0.00   0.00   0.08    -0.07   0.05  -0.00    -0.00  -0.00  -0.00
     6   1    -0.31  -0.16  -0.04     0.31   0.03  -0.01    -0.46   0.01   0.01
     7   1     0.31   0.16  -0.04     0.31   0.03   0.01     0.46  -0.01   0.01
     8   6     0.00  -0.00   0.00    -0.09  -0.00  -0.00    -0.00   0.00   0.09
     9   1     0.33  -0.00  -0.00     0.49  -0.00  -0.00     0.00   0.16  -0.03
    10   1    -0.33  -0.00   0.00     0.49   0.00  -0.00     0.00  -0.16  -0.03
    11   6    -0.00  -0.00  -0.08    -0.07  -0.05   0.00     0.00  -0.00  -0.00
    12   1     0.31  -0.16   0.04     0.31  -0.03  -0.01    -0.46  -0.01   0.01
    13   1    -0.31   0.16   0.04     0.31  -0.03   0.01     0.46   0.01   0.01
    14   6     0.00   0.00   0.08     0.02   0.05  -0.00    -0.00  -0.00  -0.05
    15   1    -0.14   0.18  -0.06    -0.08  -0.04   0.05     0.08  -0.10   0.02
    16   1    -0.00  -0.00  -0.16     0.14  -0.12  -0.00     0.00   0.00   0.08
    17   1     0.14  -0.18  -0.06    -0.08  -0.04  -0.05    -0.08   0.10   0.02
                     22                     23                     24
                      A                      A                      A
 Frequencies --   1340.9576              1379.3913              1419.1288
 Red. masses --      1.0485                 1.4042                 1.2385
 Frc consts  --      1.1108                 1.5742                 1.4696
 IR Inten    --      0.0000                 0.0079                 2.7152
  Atom  AN      X      Y      Z        X      Y      Z        X      Y      Z
     1   6    -0.00  -0.00   0.02    -0.01   0.05  -0.00    -0.09  -0.05  -0.00
     2   1     0.05   0.03  -0.00    -0.04  -0.09   0.09     0.36   0.12  -0.14
     3   1     0.00   0.00   0.01    -0.15  -0.16  -0.00     0.20   0.34   0.00
     4   1    -0.05  -0.03  -0.00    -0.04  -0.09  -0.09     0.36   0.12   0.14
     5   6    -0.00   0.00   0.04     0.12  -0.00   0.00     0.01   0.00   0.00
     6   1     0.32  -0.07  -0.01    -0.44  -0.01  -0.00    -0.01   0.01   0.01
     7   1    -0.32   0.07  -0.01    -0.44  -0.01   0.00    -0.01   0.01  -0.01
     8   6     0.00   0.00  -0.00    -0.00  -0.03   0.00     0.02  -0.00  -0.00
     9   1     0.52   0.00  -0.00     0.00   0.01  -0.02    -0.06  -0.00   0.00
    10   1    -0.52   0.00   0.00    -0.00   0.01   0.02    -0.06   0.00   0.00
    11   6     0.00  -0.00  -0.04    -0.12  -0.00   0.00     0.01  -0.00   0.00
    12   1    -0.32  -0.07   0.01     0.44  -0.01   0.00    -0.01  -0.01   0.01
    13   1     0.32   0.07   0.01     0.44  -0.01  -0.00    -0.01  -0.01  -0.01
    14   6    -0.00  -0.00  -0.02     0.01   0.05  -0.00    -0.09   0.05  -0.00
    15   1     0.05  -0.03   0.00     0.04  -0.09   0.09     0.36  -0.12   0.14
    16   1    -0.00  -0.00  -0.01     0.15  -0.16   0.00     0.20  -0.34   0.00
    17   1    -0.05   0.03   0.00     0.04  -0.09  -0.09     0.36  -0.12  -0.14
                     25                     26                     27
                      A                      A                      A
 Frequencies --   1420.3287              1423.0653              1493.7667
 Red. masses --      1.6861                 1.2894                 1.0727
 Frc consts  --      2.0041                 1.5385                 1.4103
 IR Inten    --      1.3914                 4.0283                 0.0317
  Atom  AN      X      Y      Z        X      Y      Z        X      Y      Z
     1   6     0.03  -0.01   0.00     0.09   0.05   0.00    -0.00  -0.00   0.00
     2   1    -0.05   0.06  -0.05    -0.36  -0.11   0.12     0.01   0.03  -0.02
     3   1     0.03  -0.01  -0.00    -0.19  -0.33  -0.00     0.00   0.01  -0.00
     4   1    -0.05   0.06   0.05    -0.36  -0.11  -0.12     0.01   0.03   0.02
     5   6    -0.12  -0.01  -0.00    -0.04  -0.01  -0.00    -0.01   0.03   0.00
     6   1     0.33   0.00   0.01     0.12  -0.02  -0.01     0.01  -0.22  -0.18
     7   1     0.33   0.00  -0.01     0.12  -0.02   0.01     0.01  -0.22   0.18
     8   6     0.17   0.00  -0.00    -0.00   0.01   0.00    -0.00  -0.06   0.00
     9   1    -0.48  -0.00   0.00    -0.00   0.03  -0.01    -0.00   0.45  -0.36
    10   1    -0.48   0.00   0.00     0.00   0.03   0.01     0.00   0.45   0.36
    11   6    -0.12   0.01   0.00     0.04  -0.01  -0.00     0.01   0.03  -0.00
    12   1     0.33  -0.00   0.01    -0.12  -0.02   0.01    -0.01  -0.22   0.18
    13   1     0.33  -0.00  -0.01    -0.12  -0.02  -0.01    -0.01  -0.22  -0.18
    14   6     0.03   0.01  -0.00    -0.09   0.05  -0.00     0.00  -0.00  -0.00
    15   1    -0.05  -0.06   0.05     0.36  -0.11   0.12    -0.01   0.03  -0.02
    16   1     0.03   0.01  -0.00     0.19  -0.33   0.00    -0.00   0.01   0.00
    17   1    -0.05  -0.06  -0.05     0.36  -0.11  -0.12    -0.01   0.03   0.02
                     28                     29                     30
                      A                      A                      A
 Frequencies --   1495.0326              1501.9482              1503.7293
 Red. masses --      1.0570                 1.0515                 1.0376
 Frc consts  --      1.3920                 1.3976                 1.3823
 IR Inten    --      1.2669                 0.3103                17.1757
  Atom  AN      X      Y      Z        X      Y      Z        X      Y      Z
     1   6     0.01  -0.02   0.00     0.01  -0.02   0.00    -0.00   0.00  -0.03
     2   1    -0.04   0.21  -0.16    -0.07   0.31  -0.23     0.34  -0.09   0.03
     3   1    -0.08  -0.13  -0.00    -0.13  -0.20  -0.00     0.00   0.00   0.50
     4   1    -0.04   0.21   0.16    -0.07   0.31   0.23    -0.34   0.09   0.03
     5   6     0.01   0.04   0.00     0.02   0.01   0.00    -0.00   0.00  -0.01
     6   1    -0.03  -0.32  -0.26    -0.04  -0.16  -0.12     0.03   0.02  -0.00
     7   1    -0.03  -0.32   0.26    -0.04  -0.16   0.12    -0.03  -0.02  -0.00
     8   6     0.00   0.00   0.00     0.00   0.04  -0.00     0.00  -0.00   0.00
     9   1    -0.00   0.00   0.00     0.00  -0.17   0.15     0.00   0.00  -0.00
    10   1    -0.00  -0.00   0.00    -0.00  -0.17  -0.15     0.00  -0.00  -0.00
    11   6     0.01  -0.04   0.00    -0.02   0.01  -0.00     0.00  -0.00  -0.01
    12   1    -0.03   0.32  -0.26     0.04  -0.16   0.12     0.03  -0.02  -0.00
    13   1    -0.03   0.32   0.26     0.04  -0.16  -0.12    -0.03   0.02  -0.00
    14   6     0.01   0.02   0.00    -0.01  -0.02  -0.00     0.00  -0.00  -0.03
    15   1    -0.04  -0.21   0.16     0.07   0.31  -0.23    -0.34  -0.09   0.03
    16   1    -0.08   0.13  -0.00     0.13  -0.20   0.00     0.00   0.00   0.50
    17   1    -0.04  -0.21  -0.16     0.07   0.31   0.23     0.34   0.09   0.03
                     31                     32                     33
                      A                      A                      A
 Frequencies --   1504.7100              1510.1749              1516.9803
 Red. masses --      1.0402                 1.0811                 1.0927
 Frc consts  --      1.3877                 1.4526                 1.4816
 IR Inten    --      0.0000                 2.0053                11.9292
  Atom  AN      X      Y      Z        X      Y      Z        X      Y      Z
     1   6     0.00  -0.00  -0.03    -0.02   0.03   0.00     0.01  -0.02  -0.00
     2   1     0.34  -0.09   0.03     0.07  -0.30   0.22    -0.04   0.19  -0.14
     3   1    -0.00  -0.00   0.50     0.12   0.20  -0.00    -0.07  -0.13   0.00
     4   1    -0.34   0.09   0.03     0.07  -0.30  -0.22    -0.04   0.19   0.14
     5   6     0.00   0.00  -0.02    -0.02   0.04   0.00     0.01  -0.05  -0.00
     6   1     0.02   0.03   0.00     0.04  -0.21  -0.18    -0.02   0.27   0.23
     7   1    -0.02  -0.03   0.00     0.04  -0.21   0.18    -0.02   0.27  -0.23
     8   6     0.00   0.00  -0.00     0.02   0.00  -0.00     0.00  -0.04   0.00
     9   1    -0.05  -0.00   0.00    -0.02  -0.00   0.00    -0.00   0.25  -0.21
    10   1     0.05  -0.00  -0.00    -0.02   0.00   0.00     0.00   0.25   0.21
    11   6    -0.00   0.00   0.02    -0.02  -0.04   0.00    -0.01  -0.05   0.00
    12   1    -0.02   0.03  -0.00     0.04   0.21  -0.18     0.02   0.27  -0.23
    13   1     0.02  -0.03  -0.00     0.04   0.21   0.18     0.02   0.27   0.23
    14   6    -0.00  -0.00   0.03    -0.02  -0.03   0.00    -0.01  -0.02   0.00
    15   1     0.34   0.09  -0.03     0.07   0.30  -0.22     0.04   0.19  -0.14
    16   1    -0.00  -0.00  -0.50     0.12  -0.20   0.00     0.07  -0.13   0.00
    17   1    -0.34  -0.09  -0.03     0.07   0.30   0.22     0.04   0.19   0.14
                     34                     35                     36
                      A                      A                      A
 Frequencies --   3019.6208              3032.8900              3038.5956
 Red. masses --      1.0588                 1.0599                 1.0605
 Frc consts  --      5.6882                 5.7439                 5.7693
 IR Inten    --      9.0067                 0.1936                80.8847
  Atom  AN      X      Y      Z        X      Y      Z        X      Y      Z
     1   6    -0.00  -0.00  -0.00    -0.00   0.00   0.00    -0.00   0.01   0.00
     2   1    -0.00   0.02   0.03    -0.00  -0.01  -0.02    -0.00  -0.03  -0.04
     3   1     0.03  -0.02  -0.00     0.04  -0.03   0.00     0.03  -0.02  -0.00
     4   1    -0.00   0.02  -0.03    -0.00  -0.01   0.02    -0.00  -0.03   0.04
     5   6     0.00  -0.01   0.00    -0.00  -0.05  -0.00    -0.00  -0.05  -0.00
     6   1    -0.00   0.08  -0.11     0.00   0.29  -0.41    -0.00   0.28  -0.39
     7   1    -0.00   0.08   0.11     0.00   0.29   0.41    -0.00   0.28   0.39
     8   6     0.00   0.07  -0.00    -0.00   0.00   0.00    -0.00  -0.02   0.00
     9   1    -0.00  -0.39  -0.55     0.00  -0.00  -0.00     0.00   0.11   0.16
    10   1     0.00  -0.39   0.55     0.00   0.00  -0.00    -0.00   0.11  -0.16
    11   6    -0.00  -0.01   0.00    -0.00   0.05   0.00     0.00  -0.05  -0.00
    12   1     0.00   0.08   0.11     0.00  -0.29  -0.41     0.00   0.28   0.39
    13   1     0.00   0.08  -0.11     0.00  -0.29   0.41     0.00   0.28  -0.39
    14   6     0.00  -0.00  -0.00    -0.00  -0.00  -0.00     0.00   0.01   0.00
    15   1     0.00   0.02   0.03    -0.00   0.01   0.02     0.00  -0.03  -0.04
    16   1    -0.03  -0.02   0.00     0.04   0.03  -0.00    -0.03  -0.02   0.00
    17   1     0.00   0.02  -0.03    -0.00   0.01  -0.02     0.00  -0.03   0.04
                     37                     38                     39
                      A                      A                      A
 Frequencies --   3042.6902              3043.5049              3046.1543
 Red. masses --      1.0359                 1.0360                 1.1001
 Frc consts  --      5.6502                 5.6543                 6.0142
 IR Inten    --     42.6571                28.1665                 0.8247
  Atom  AN      X      Y      Z        X      Y      Z        X      Y      Z
     1   6     0.03   0.02  -0.00     0.03   0.02  -0.00    -0.00  -0.00  -0.01
     2   1    -0.01  -0.25  -0.35    -0.01  -0.25  -0.35     0.00   0.03   0.03
     3   1    -0.29   0.21  -0.00    -0.29   0.21  -0.00     0.00  -0.00  -0.00
     4   1    -0.01  -0.25   0.35    -0.01  -0.25   0.35    -0.00  -0.03   0.03
     5   6    -0.00   0.00   0.00    -0.00   0.00   0.00    -0.00  -0.00   0.04
     6   1     0.00  -0.00   0.00     0.00  -0.01   0.01     0.00   0.17  -0.22
     7   1     0.00  -0.00  -0.00     0.00  -0.01  -0.01    -0.00  -0.17  -0.22
     8   6    -0.00  -0.00  -0.00    -0.00   0.01  -0.00    -0.00  -0.00  -0.08
     9   1     0.00   0.00   0.00    -0.00  -0.04  -0.05     0.00   0.35   0.46
    10   1     0.00  -0.00   0.00     0.00  -0.04   0.05     0.00  -0.35   0.46
    11   6    -0.00  -0.00   0.00     0.00   0.00   0.00     0.00  -0.00   0.04
    12   1     0.00   0.00   0.00    -0.00  -0.01  -0.01     0.00  -0.17  -0.22
    13   1     0.00   0.00  -0.00    -0.00  -0.01   0.01    -0.00   0.17  -0.22
    14   6     0.03  -0.02  -0.00    -0.03   0.02   0.00     0.00   0.00  -0.01
    15   1    -0.01   0.25   0.35     0.01  -0.25  -0.35    -0.00   0.03   0.03
    16   1    -0.29  -0.21   0.00     0.29   0.21  -0.00    -0.00  -0.00  -0.00
    17   1    -0.01   0.25  -0.35     0.01  -0.25   0.35     0.00  -0.03   0.03
                     40                     41                     42
                      A                      A                      A
 Frequencies --   3066.2496              3081.0364              3113.2702
 Red. masses --      1.1031                 1.1049                 1.1029
 Frc consts  --      6.1105                 6.1799                 6.2983
 IR Inten    --      0.0000                42.3961                 0.0000
  Atom  AN      X      Y      Z        X      Y      Z        X      Y      Z
     1   6    -0.00   0.00  -0.02     0.00  -0.00   0.02     0.00  -0.00   0.06
     2   1     0.00   0.08   0.11    -0.00  -0.10  -0.14    -0.01  -0.29  -0.38
     3   1     0.00  -0.00  -0.01    -0.00   0.00   0.01    -0.00   0.00   0.01
     4   1    -0.00  -0.08   0.11     0.00   0.10  -0.14     0.01   0.29  -0.38
     5   6    -0.00  -0.00   0.06     0.00   0.00  -0.05    -0.00  -0.00   0.02
     6   1     0.00   0.29  -0.38     0.00  -0.23   0.30     0.00   0.08  -0.11
     7   1    -0.00  -0.29  -0.38    -0.00   0.23   0.30    -0.00  -0.08  -0.11
     8   6    -0.00  -0.00  -0.00    -0.00  -0.00  -0.05     0.00  -0.00  -0.00
     9   1     0.00   0.00   0.00     0.00   0.23   0.31     0.00   0.00   0.00
    10   1    -0.00   0.00  -0.00     0.00  -0.23   0.31    -0.00   0.00  -0.00
    11   6    -0.00  -0.00  -0.06    -0.00  -0.00  -0.05    -0.00  -0.00  -0.02
    12   1    -0.00   0.29   0.38     0.00   0.23   0.30    -0.00   0.08   0.11
    13   1     0.00  -0.29   0.38    -0.00  -0.23   0.30     0.00  -0.08   0.11
    14   6     0.00   0.00   0.02     0.00   0.00   0.02    -0.00  -0.00  -0.06
    15   1     0.00  -0.08  -0.11     0.00  -0.10  -0.14    -0.01   0.29   0.38
    16   1    -0.00  -0.00   0.01    -0.00  -0.00   0.01     0.00   0.00  -0.01
    17   1    -0.00   0.08  -0.11    -0.00   0.10  -0.14     0.01  -0.29   0.38
                     43                     44                     45
                      A                      A                      A
 Frequencies --   3114.5493              3121.0600              3121.3676
 Red. masses --      1.1026                 1.1018                 1.1014
 Frc consts  --      6.3019                 6.3236                 6.3227
 IR Inten    --    115.2137                30.3379                45.0467
  Atom  AN      X      Y      Z        X      Y      Z        X      Y      Z
     1   6    -0.00   0.00  -0.06    -0.04   0.05   0.00     0.04  -0.05  -0.00
     2   1     0.01   0.28   0.37    -0.02  -0.14  -0.21     0.02   0.14   0.21
     3   1     0.00  -0.00  -0.01     0.50  -0.35   0.00    -0.50   0.35  -0.00
     4   1    -0.01  -0.28   0.37    -0.02  -0.14   0.21     0.02   0.14  -0.21
     5   6     0.00   0.00  -0.02    -0.00   0.00   0.00     0.00  -0.01  -0.00
     6   1    -0.00  -0.10   0.13    -0.00  -0.02   0.03     0.00   0.03  -0.04
     7   1     0.00   0.10   0.13    -0.00  -0.02  -0.03     0.00   0.03   0.04
     8   6    -0.00  -0.00  -0.01     0.00   0.00   0.00     0.00  -0.00   0.00
     9   1     0.00   0.06   0.08     0.00  -0.00  -0.00    -0.00   0.01   0.01
    10   1     0.00  -0.06   0.08     0.00   0.00  -0.00     0.00   0.01  -0.01
    11   6    -0.00  -0.00  -0.02    -0.00  -0.00   0.00    -0.00  -0.01   0.00
    12   1    -0.00   0.10   0.13    -0.00   0.02   0.03    -0.00   0.03   0.04
    13   1     0.00  -0.10   0.13    -0.00   0.02  -0.03    -0.00   0.03  -0.04
    14   6    -0.00  -0.00  -0.06    -0.04  -0.05   0.00    -0.04  -0.05   0.00
    15   1    -0.01   0.28   0.37    -0.02   0.14   0.21    -0.02   0.14   0.21
    16   1     0.00   0.00  -0.01     0.50   0.35  -0.00     0.50   0.35  -0.00
    17   1     0.01  -0.28   0.37    -0.02   0.14  -0.21    -0.02   0.14  -0.21

 -------------------
 - Thermochemistry -
 -------------------
 Temperature   298.150 Kelvin.  Pressure   1.00000 Atm.
 Atom     1 has atomic number  6 and mass  12.00000
 Atom     2 has atomic number  1 and mass   1.00783
 Atom     3 has atomic number  1 and mass   1.00783
 Atom     4 has atomic number  1 and mass   1.00783
 Atom     5 has atomic number  6 and mass  12.00000
 Atom     6 has atomic number  1 and mass   1.00783
 Atom     7 has atomic number  1 and mass   1.00783
 Atom     8 has atomic number  6 and mass  12.00000
 Atom     9 has atomic number  1 and mass   1.00783
 Atom    10 has atomic number  1 and mass   1.00783
 Atom    11 has atomic number  6 and mass  12.00000
 Atom    12 has atomic number  1 and mass   1.00783
 Atom    13 has atomic number  1 and mass   1.00783
 Atom    14 has atomic number  6 and mass  12.00000
 Atom    15 has atomic number  1 and mass   1.00783
 Atom    16 has atomic number  1 and mass   1.00783
 Atom    17 has atomic number  1 and mass   1.00783
 Molecular mass:    72.09390 amu.
 Principal axes and moments of inertia in atomic units:
                           1         2         3
     Eigenvalues --   105.22173 924.90812 974.66970
           X            1.00000   0.00000   0.00000
           Y           -0.00000   1.00000  -0.00000
           Z           -0.00000   0.00000   1.00000
 This molecule is an asymmetric top.
 Rotational symmetry number  1.
 Rotational temperatures (Kelvin)      0.82316     0.09365     0.08886
 Rotational constants (GHZ):          17.15179     1.95127     1.85164
 Zero-point vibrational energy     423529.0 (Joules/Mol)
                                  101.22587 (Kcal/Mol)
 Warning -- explicit consideration of   7 degrees of freedom as
           vibrations may cause significant error
 Vibrational temperatures:    155.17   165.73   261.19   354.53   367.86
          (Kelvin)            581.97   582.93  1063.66  1113.12  1261.31
                             1277.11  1356.66  1443.26  1516.01  1534.31
                             1576.67  1691.48  1747.97  1834.89  1871.90
                             1922.14  1929.34  1984.64  2041.81  2043.54
                             2047.47  2149.20  2151.02  2160.97  2163.53
                             2164.94  2172.80  2182.60  4344.56  4363.65
                             4371.86  4377.75  4378.92  4382.74  4411.65
                             4432.92  4479.30  4481.14  4490.51  4490.95
 
 Zero-point correction=                           0.161314 (Hartree/Particle)
 Thermal correction to Energy=                    0.168347
 Thermal correction to Enthalpy=                  0.169291
 Thermal correction to Gibbs Free Energy=         0.131050
 Sum of electronic and zero-point Energies=           -197.620323
 Sum of electronic and thermal Energies=              -197.613290
 Sum of electronic and thermal Enthalpies=            -197.612346
 Sum of electronic and thermal Free Energies=         -197.650587
 
                     E (Thermal)             CV                S
                      KCal/Mol        Cal/Mol-Kelvin    Cal/Mol-Kelvin
 Total                  105.639             24.296             80.484
 Electronic               0.000              0.000              0.000
 Translational            0.889              2.981             38.743
 Rotational               0.889              2.981             26.053
 Vibrational            103.862             18.334             15.688
 Vibration     1          0.606              1.943              3.307
 Vibration     2          0.608              1.937              3.179
 Vibration     3          0.630              1.865              2.313
 Vibration     4          0.661              1.769              1.756
 Vibration     5          0.666              1.753              1.691
 Vibration     6          0.770              1.460              0.946
 Vibration     7          0.770              1.459              0.944
                       Q            Log10(Q)             Ln(Q)
 Total Bot       0.526153D-60        -60.278888       -138.797269
 Total V=0       0.832131D+14         13.920192         32.052426
 Vib (Bot)       0.198351D-72        -72.702566       -167.403845
 Vib (Bot)    1  0.189993D+01          0.278737          0.641815
 Vib (Bot)    2  0.177601D+01          0.249444          0.574367
 Vib (Bot)    3  0.110582D+01          0.043683          0.100583
 Vib (Bot)    4  0.793402D+00         -0.100507         -0.231425
 Vib (Bot)    5  0.761280D+00         -0.118456         -0.272754
 Vib (Bot)    6  0.439195D+00         -0.357343         -0.822812
 Vib (Bot)    7  0.438255D+00         -0.358273         -0.824954
 Vib (V=0)       0.313700D+02          1.496514          3.445851
 Vib (V=0)    1  0.246462D+01          0.391750          0.902037
 Vib (V=0)    2  0.234505D+01          0.370151          0.852305
 Vib (V=0)    3  0.171360D+01          0.233910          0.538597
 Vib (V=0)    4  0.143781D+01          0.157701          0.363121
 Vib (V=0)    5  0.141079D+01          0.149464          0.344153
 Vib (V=0)    6  0.116550D+01          0.066513          0.153151
 Vib (V=0)    7  0.116488D+01          0.066282          0.152619
 Electronic      0.100000D+01          0.000000          0.000000
 Translational   0.240603D+08          7.381302         16.996075
 Rotational      0.110249D+06          5.042376         11.610501
 ***** Axes restored to original set *****
 -------------------------------------------------------------------
 Center     Atomic                   Forces (Hartrees/Bohr)
 Number     Number              X              Y              Z
 -------------------------------------------------------------------
      1        6          -0.000048951   -0.000066269    0.000006349
      2        1          -0.000032038    0.000072434   -0.000004096
      3        1          -0.000018081   -0.000025731    0.000118685
      4        1           0.000078929   -0.000006729   -0.000004856
      5        6           0.000101844    0.000141843    0.000011862
      6        1          -0.000064279   -0.000010439    0.000015500
      7        1           0.000011520   -0.000064549    0.000014997
      8        6          -0.000115086   -0.000162917   -0.000000006
      9        1          -0.000014205    0.000071150   -0.000000198
     10        1           0.000072220    0.000010074    0.000000205
     11        6           0.000100597    0.000142725   -0.000011858
     12        1           0.000011552   -0.000064323   -0.000014901
     13        1          -0.000064485   -0.000010545   -0.000015603
     14        6          -0.000047819   -0.000067074   -0.000006346
     15        1          -0.000032193    0.000072477    0.000004447
     16        1          -0.000018366   -0.000025528   -0.000118686
     17        1           0.000078839   -0.000006599    0.000004503
 -------------------------------------------------------------------
 Cartesian Forces:  Max     0.000162917 RMS     0.000062407
 FormGI is forming the generalized inverse of G from B-inverse, IUseBI=4.

 GradGradGradGradGradGradGradGradGradGradGradGradGradGradGradGradGradGrad
 Berny optimization.
 Internal  Forces:  Max     0.000167373 RMS     0.000048824
 Search for a local minimum.
 Step number   1 out of a maximum of    2
 All quantities printed in internal units (Hartrees-Bohrs-Radians)
 Second derivative matrix not updated -- analytic derivatives used.
 ITU=  0
     Eigenvalues ---    0.00191   0.00227   0.00265   0.00306   0.03209
     Eigenvalues ---    0.03544   0.03877   0.03903   0.03915   0.03963
     Eigenvalues ---    0.04555   0.04573   0.04580   0.04583   0.06948
     Eigenvalues ---    0.07271   0.07416   0.09597   0.11120   0.12203
     Eigenvalues ---    0.12208   0.13125   0.13371   0.13653   0.15906
     Eigenvalues ---    0.15973   0.16544   0.20281   0.23240   0.28848
     Eigenvalues ---    0.29590   0.30296   0.32002   0.32462   0.32733
     Eigenvalues ---    0.32882   0.33276   0.33628   0.33652   0.33684
     Eigenvalues ---    0.33846   0.33896   0.34039   0.34607   0.34718
 Angle between quadratic step and forces=  37.96 degrees.
 Linear search not attempted -- first point.
 Iteration  1 RMS(Cart)=  0.00051123 RMS(Int)=  0.00000007
 Iteration  2 RMS(Cart)=  0.00000010 RMS(Int)=  0.00000002
 Variable       Old X    -DE/DX   Delta X   Delta X   Delta X     New X
                                 (Linear)    (Quad)   (Total)
    R1        2.06491  -0.00008   0.00000  -0.00024  -0.00024   2.06467
    R2        2.06242  -0.00012   0.00000  -0.00031  -0.00031   2.06211
    R3        2.06491  -0.00008   0.00000  -0.00024  -0.00024   2.06467
    R4        2.87791  -0.00008   0.00000  -0.00019  -0.00019   2.87772
    R5        2.06881  -0.00006   0.00000  -0.00021  -0.00021   2.06860
    R6        2.06881  -0.00006   0.00000  -0.00021  -0.00021   2.06860
    R7        2.87951  -0.00011   0.00000  -0.00017  -0.00017   2.87934
    R8        2.07150  -0.00007   0.00000  -0.00025  -0.00025   2.07125
    R9        2.07150  -0.00007   0.00000  -0.00025  -0.00025   2.07125
   R10        2.87951  -0.00011   0.00000  -0.00017  -0.00017   2.87934
   R11        2.06881  -0.00006   0.00000  -0.00021  -0.00021   2.06860
   R12        2.06881  -0.00006   0.00000  -0.00021  -0.00021   2.06860
   R13        2.87791  -0.00008   0.00000  -0.00019  -0.00019   2.87772
   R14        2.06491  -0.00008   0.00000  -0.00024  -0.00024   2.06467
   R15        2.06242  -0.00012   0.00000  -0.00031  -0.00031   2.06211
   R16        2.06491  -0.00008   0.00000  -0.00024  -0.00024   2.06467
    A1        1.88148   0.00002   0.00000   0.00006   0.00006   1.88153
    A2        1.87741  -0.00001   0.00000   0.00000   0.00000   1.87741
    A3        1.93693   0.00002   0.00000   0.00012   0.00012   1.93705
    A4        1.88147   0.00002   0.00000   0.00006   0.00006   1.88153
    A5        1.94683  -0.00007   0.00000  -0.00037  -0.00037   1.94646
    A6        1.93692   0.00002   0.00000   0.00013   0.00013   1.93705
    A7        1.91217   0.00004   0.00000   0.00017   0.00017   1.91234
    A8        1.91217   0.00004   0.00000   0.00016   0.00016   1.91234
    A9        1.97310  -0.00010   0.00000  -0.00035  -0.00035   1.97276
   A10        1.85235  -0.00001   0.00000   0.00021   0.00021   1.85256
   A11        1.90506   0.00002   0.00000  -0.00008  -0.00008   1.90498
   A12        1.90506   0.00002   0.00000  -0.00008  -0.00008   1.90498
   A13        1.90667   0.00005   0.00000   0.00016   0.00016   1.90682
   A14        1.90666   0.00005   0.00000   0.00016   0.00016   1.90682
   A15        1.98226  -0.00017   0.00000  -0.00085  -0.00085   1.98142
   A16        1.85028  -0.00002   0.00000   0.00029   0.00029   1.85057
   A17        1.90666   0.00005   0.00000   0.00016   0.00016   1.90682
   A18        1.90667   0.00005   0.00000   0.00016   0.00016   1.90682
   A19        1.90506   0.00002   0.00000  -0.00008  -0.00008   1.90498
   A20        1.90506   0.00002   0.00000  -0.00008  -0.00008   1.90498
   A21        1.97310  -0.00010   0.00000  -0.00035  -0.00035   1.97276
   A22        1.85235  -0.00001   0.00000   0.00021   0.00021   1.85256
   A23        1.91217   0.00004   0.00000   0.00016   0.00016   1.91234
   A24        1.91217   0.00004   0.00000   0.00017   0.00017   1.91234
   A25        1.93693   0.00002   0.00000   0.00013   0.00013   1.93705
   A26        1.94683  -0.00007   0.00000  -0.00037  -0.00037   1.94646
   A27        1.93692   0.00002   0.00000   0.00013   0.00013   1.93705
   A28        1.88147   0.00002   0.00000   0.00006   0.00006   1.88153
   A29        1.87741  -0.00001   0.00000   0.00000   0.00000   1.87741
   A30        1.88148   0.00002   0.00000   0.00006   0.00006   1.88153
    D1        1.08558  -0.00002   0.00000  -0.00030  -0.00030   1.08528
    D2        3.11102   0.00001   0.00000   0.00014   0.00014   3.11117
    D3       -1.04329  -0.00001   0.00000  -0.00008  -0.00008  -1.04337
    D4       -1.01273  -0.00001   0.00000  -0.00021  -0.00021  -1.01294
    D5        1.01271   0.00002   0.00000   0.00023   0.00023   1.01295
    D6        3.14159   0.00000   0.00000   0.00001   0.00001  -3.14159
    D7       -3.11103  -0.00001   0.00000  -0.00013  -0.00013  -3.11116
    D8       -1.08559   0.00002   0.00000   0.00031   0.00031  -1.08527
    D9        1.04329   0.00001   0.00000   0.00009   0.00009   1.04337
   D10        1.00833   0.00002   0.00000   0.00032   0.00032   1.00865
   D11       -1.00845  -0.00001   0.00000  -0.00020  -0.00020  -1.00865
   D12        3.14153   0.00000   0.00000   0.00007   0.00007  -3.14159
   D13       -1.12452   0.00002   0.00000   0.00040   0.00040  -1.12412
   D14       -3.14130  -0.00001   0.00000  -0.00012  -0.00012  -3.14142
   D15        1.00868   0.00000   0.00000   0.00014   0.00014   1.00882
   D16        3.14119   0.00001   0.00000   0.00023   0.00023   3.14142
   D17        1.12441  -0.00002   0.00000  -0.00029  -0.00029   1.12412
   D18       -1.00880  -0.00000   0.00000  -0.00002  -0.00002  -1.00882
   D19        1.00874   0.00000   0.00000   0.00009   0.00009   1.00882
   D20       -1.00874  -0.00000   0.00000  -0.00008  -0.00008  -1.00882
   D21        3.14159  -0.00000   0.00000   0.00000   0.00000  -3.14159
   D22       -3.14125  -0.00001   0.00000  -0.00017  -0.00017  -3.14142
   D23        1.12446  -0.00002   0.00000  -0.00034  -0.00034   1.12412
   D24       -1.00839  -0.00001   0.00000  -0.00026  -0.00026  -1.00865
   D25       -1.12447   0.00002   0.00000   0.00035   0.00035  -1.12412
   D26        3.14124   0.00001   0.00000   0.00019   0.00019   3.14142
   D27        1.00839   0.00001   0.00000   0.00027   0.00027   1.00865
   D28        1.04326   0.00001   0.00000   0.00011   0.00011   1.04337
   D29        3.14157  -0.00000   0.00000   0.00003   0.00003  -3.14159
   D30       -1.04331  -0.00001   0.00000  -0.00006  -0.00006  -1.04337
   D31       -3.11105  -0.00001   0.00000  -0.00011  -0.00011  -3.11116
   D32       -1.01275  -0.00001   0.00000  -0.00019  -0.00019  -1.01294
   D33        1.08556  -0.00002   0.00000  -0.00028  -0.00028   1.08528
   D34       -1.08561   0.00002   0.00000   0.00033   0.00033  -1.08527
   D35        1.01270   0.00001   0.00000   0.00025   0.00025   1.01295
   D36        3.11100   0.00001   0.00000   0.00016   0.00016   3.11117
         Item               Value     Threshold  Converged?
 Maximum Force            0.000167     0.000450     YES
 RMS     Force            0.000049     0.000300     YES
 Maximum Displacement     0.001628     0.001800     YES
 RMS     Displacement     0.000511     0.001200     YES
 Predicted change in Energy=-3.570681D-07
 Optimization completed.
    -- Stationary point found.
                           ----------------------------
                           !   Optimized Parameters   !
                           ! (Angstroms and Degrees)  !
 --------------------------                            --------------------------
 ! Name  Definition              Value          Derivative Info.                !
 --------------------------------------------------------------------------------
 ! R1    R(1,2)                  1.0927         -DE/DX =   -0.0001              !
 ! R2    R(1,3)                  1.0914         -DE/DX =   -0.0001              !
 ! R3    R(1,4)                  1.0927         -DE/DX =   -0.0001              !
 ! R4    R(1,5)                  1.5229         -DE/DX =   -0.0001              !
 ! R5    R(5,6)                  1.0948         -DE/DX =   -0.0001              !
 ! R6    R(5,7)                  1.0948         -DE/DX =   -0.0001              !
 ! R7    R(5,8)                  1.5238         -DE/DX =   -0.0001              !
 ! R8    R(8,9)                  1.0962         -DE/DX =   -0.0001              !
 ! R9    R(8,10)                 1.0962         -DE/DX =   -0.0001              !
 ! R10   R(8,11)                 1.5238         -DE/DX =   -0.0001              !
 ! R11   R(11,12)                1.0948         -DE/DX =   -0.0001              !
 ! R12   R(11,13)                1.0948         -DE/DX =   -0.0001              !
 ! R13   R(11,14)                1.5229         -DE/DX =   -0.0001              !
 ! R14   R(14,15)                1.0927         -DE/DX =   -0.0001              !
 ! R15   R(14,16)                1.0914         -DE/DX =   -0.0001              !
 ! R16   R(14,17)                1.0927         -DE/DX =   -0.0001              !
 ! A1    A(2,1,3)              107.8006         -DE/DX =    0.0                 !
 ! A2    A(2,1,4)              107.5677         -DE/DX =    0.0                 !
 ! A3    A(2,1,5)              110.9779         -DE/DX =    0.0                 !
 ! A4    A(3,1,4)              107.8005         -DE/DX =    0.0                 !
 ! A5    A(3,1,5)              111.5453         -DE/DX =   -0.0001              !
 ! A6    A(4,1,5)              110.9774         -DE/DX =    0.0                 !
 ! A7    A(1,5,6)              109.5591         -DE/DX =    0.0                 !
 ! A8    A(1,5,7)              109.5595         -DE/DX =    0.0                 !
 ! A9    A(1,5,8)              113.0505         -DE/DX =   -0.0001              !
 ! A10   A(6,5,7)              106.1318         -DE/DX =    0.0                 !
 ! A11   A(6,5,8)              109.1519         -DE/DX =    0.0                 !
 ! A12   A(7,5,8)              109.1519         -DE/DX =    0.0                 !
 ! A13   A(5,8,9)              109.2439         -DE/DX =    0.0                 !
 ! A14   A(5,8,10)             109.2438         -DE/DX =    0.0                 !
 ! A15   A(5,8,11)             113.5754         -DE/DX =   -0.0002              !
 ! A16   A(9,8,10)             106.0131         -DE/DX =    0.0                 !
 ! A17   A(9,8,11)             109.2437         -DE/DX =    0.0                 !
 ! A18   A(10,8,11)            109.2441         -DE/DX =    0.0                 !
 ! A19   A(8,11,12)            109.1518         -DE/DX =    0.0                 !
 ! A20   A(8,11,13)            109.152          -DE/DX =    0.0                 !
 ! A21   A(8,11,14)            113.0505         -DE/DX =   -0.0001              !
 ! A22   A(12,11,13)           106.1318         -DE/DX =    0.0                 !
 ! A23   A(12,11,14)           109.5595         -DE/DX =    0.0                 !
 ! A24   A(13,11,14)           109.5592         -DE/DX =    0.0                 !
 ! A25   A(11,14,15)           110.9776         -DE/DX =    0.0                 !
 ! A26   A(11,14,16)           111.5453         -DE/DX =   -0.0001              !
 ! A27   A(11,14,17)           110.9776         -DE/DX =    0.0                 !
 ! A28   A(15,14,16)           107.8005         -DE/DX =    0.0                 !
 ! A29   A(15,14,17)           107.5677         -DE/DX =    0.0                 !
 ! A30   A(16,14,17)           107.8006         -DE/DX =    0.0                 !
 ! D1    D(2,1,5,6)             62.1991         -DE/DX =    0.0                 !
 ! D2    D(2,1,5,7)            178.2485         -DE/DX =    0.0                 !
 ! D3    D(2,1,5,8)            -59.776          -DE/DX =    0.0                 !
 ! D4    D(3,1,5,6)            -58.0252         -DE/DX =    0.0                 !
 ! D5    D(3,1,5,7)             58.0242         -DE/DX =    0.0                 !
 ! D6    D(3,1,5,8)           -180.0003         -DE/DX =    0.0                 !
 ! D7    D(4,1,5,6)           -178.249          -DE/DX =    0.0                 !
 ! D8    D(4,1,5,7)            -62.1995         -DE/DX =    0.0                 !
 ! D9    D(4,1,5,8)             59.7759         -DE/DX =    0.0                 !
 ! D10   D(1,5,8,9)             57.773          -DE/DX =    0.0                 !
 ! D11   D(1,5,8,10)           -57.7798         -DE/DX =    0.0                 !
 ! D12   D(1,5,8,11)          -180.0036         -DE/DX =    0.0                 !
 ! D13   D(6,5,8,9)            -64.4302         -DE/DX =    0.0                 !
 ! D14   D(6,5,8,10)          -179.983          -DE/DX =    0.0                 !
 ! D15   D(6,5,8,11)            57.7932         -DE/DX =    0.0                 !
 ! D16   D(7,5,8,9)            179.9768         -DE/DX =    0.0                 !
 ! D17   D(7,5,8,10)            64.424          -DE/DX =    0.0                 !
 ! D18   D(7,5,8,11)           -57.7998         -DE/DX =    0.0                 !
 ! D19   D(5,8,11,12)           57.7963         -DE/DX =    0.0                 !
 ! D20   D(5,8,11,13)          -57.7967         -DE/DX =    0.0                 !
 ! D21   D(5,8,11,14)         -180.0001         -DE/DX =    0.0                 !
 ! D22   D(9,8,11,12)         -179.9802         -DE/DX =    0.0                 !
 ! D23   D(9,8,11,13)           64.4268         -DE/DX =    0.0                 !
 ! D24   D(9,8,11,14)          -57.7766         -DE/DX =    0.0                 !
 ! D25   D(10,8,11,12)         -64.4274         -DE/DX =    0.0                 !
 ! D26   D(10,8,11,13)         179.9796         -DE/DX =    0.0                 !
 ! D27   D(10,8,11,14)          57.7762         -DE/DX =    0.0                 !
 ! D28   D(8,11,14,15)          59.7745         -DE/DX =    0.0                 !
 ! D29   D(8,11,14,16)        -180.0015         -DE/DX =    0.0                 !
 ! D30   D(8,11,14,17)         -59.7774         -DE/DX =    0.0                 !
 ! D31   D(12,11,14,15)       -178.2502         -DE/DX =    0.0                 !
 ! D32   D(12,11,14,16)        -58.0262         -DE/DX =    0.0                 !
 ! D33   D(12,11,14,17)         62.1978         -DE/DX =    0.0                 !
 ! D34   D(13,11,14,15)        -62.2008         -DE/DX =    0.0                 !
 ! D35   D(13,11,14,16)         58.0232         -DE/DX =    0.0                 !
 ! D36   D(13,11,14,17)        178.2473         -DE/DX =    0.0                 !
 --------------------------------------------------------------------------------
 GradGradGradGradGradGradGradGradGradGradGradGradGradGradGradGradGradGrad


 ----------------------------------------------------------------------

 Electric dipole moment (input orientation):
 (Debye = 10**-18 statcoulomb cm , SI units = C m)
                  (au)            (Debye)         (10**-30 SI)
   Tot        0.360912D-01      0.917347D-01      0.305994D+00
   x          0.208672D-01      0.530391D-01      0.176919D+00
   y          0.294472D-01      0.748473D-01      0.249664D+00
   z          0.000000D+00      0.000000D+00      0.000000D+00

 Dipole polarizability, Alpha (input orientation).
 (esu units = cm**3 , SI units = C**2 m**2 J**-1)
 Alpha(0;0):
               (au)            (10**-24 esu)      (10**-40 SI)
   iso        0.625610D+02      0.927058D+01      0.103149D+02
   aniso      0.155082D+02      0.229807D+01      0.255695D+01
   xx         0.569892D+02      0.844493D+01      0.939625D+01
   yx         0.132883D+01      0.196913D+00      0.219095D+00
   yy         0.579226D+02      0.858325D+01      0.955015D+01
   zx         0.715092D-02      0.105966D-02      0.117903D-02
   zy        -0.506313D-02     -0.750279D-03     -0.834798D-03
   zz         0.727710D+02      0.107836D+02      0.119983D+02

 ----------------------------------------------------------------------

 Dipole orientation:
     6         -3.81608931          2.84677201         -2.00955401
     1         -2.41257371          1.94605068         -3.22720749
     1         -2.83664450          4.23044647         -0.83494191
     1         -5.13209189          3.87110269         -3.22722461
     6         -5.19884132          0.89340169         -0.41120921
     1         -3.85064129         -0.06416557          0.83193065
     1         -6.55007975          1.84668583          0.83192463
     6         -6.59075179         -1.07294127         -1.98843960
     1         -5.24034833         -2.02879276         -3.23498153
     1         -7.94124406         -0.11702678         -3.23483846
     6         -7.98254239         -3.03936905         -0.41120919
     1         -9.33072224         -2.08187382          0.83200891
     1         -6.63122938         -3.99264835          0.83184645
     6         -9.36528304         -4.99274742         -2.00955396
     1         -8.04930166         -6.01697801         -3.22733169
     1        -10.34460924         -6.37650584         -0.83494187
     1        -10.76890011         -4.09203941         -3.22710031

 Electric dipole moment (dipole orientation):
 (Debye = 10**-18 statcoulomb cm , SI units = C m)
                  (au)            (Debye)         (10**-30 SI)
   Tot        0.360912D-01      0.917347D-01      0.305994D+00
   x          0.000000D+00      0.000000D+00      0.000000D+00
   y          0.000000D+00      0.000000D+00      0.000000D+00
   z          0.360912D-01      0.917347D-01      0.305994D+00

 Dipole polarizability, Alpha (dipole orientation).
 (esu units = cm**3 , SI units = C**2 m**2 J**-1)
 Alpha(0;0):
               (au)            (10**-24 esu)      (10**-40 SI)
   iso        0.625610D+02      0.927058D+01      0.103149D+02
   aniso      0.155082D+02      0.229807D+01      0.255695D+01
   xx         0.616298D+02      0.913259D+01      0.101614D+02
   yx         0.788628D+01      0.116863D+01      0.130027D+01
   yy         0.671888D+02      0.995635D+01      0.110779D+02
   zx         0.418448D-04      0.620076D-05      0.689928D-05
   zy        -0.297632D-04     -0.441045D-05     -0.490729D-05
   zz         0.588643D+02      0.872279D+01      0.970542D+01

 ----------------------------------------------------------------------
 1\1\GINC-N6050\Freq\RwB97XD\def2TZVP\C5H12\JIAMINGD\23-Apr-2025\0\\#N 
 Geom=AllCheck Guess=TCheck SCRF=Check GenChk RwB97XD/def2TZVP Freq\\Ti
 tle Card Required\\0,1\C,-2.6698201548,0.5885748416,-0.0615569651\H,-2
 .3230931037,-0.4468640506,-0.1020790656\H,-2.3108138101,1.0959933472,-
 0.9586438197\H,-3.7616853692,0.5725560468,-0.1011796562\C,-2.180274907
 7,1.2783117037,1.2048974844\H,-1.0859411884,1.3090999039,1.2058432283\
 H,-2.5139114403,2.3210001142,1.2067303327\C,-2.662314017,0.5969507488,
 2.4797555363\H,-2.3293734602,-0.4474548664,2.4792866386\H,-3.758039768
 4,0.565035291,2.4802247261\C,-2.1791534019,1.2775177394,3.7546131359\H
 ,-2.5127379216,2.3202239355,3.7536919974\H,-1.0848192455,1.3082509989,
 3.7527550571\C,-2.6676587429,0.5870447319,5.0210679975\H,-2.3209738242
 ,-0.4484448664,5.0606542685\H,-2.3078355817,1.0938849444,5.91815451\H,
 -3.7594900223,0.571082506,5.0616272041\\Version=ES64L-G16RevA.03\State
 =1-A\HF=-197.7816369\RMSD=5.437e-10\RMSF=6.241e-05\ZeroPoint=0.1613137
 \Thermal=0.1683467\Dipole=0.0208672,0.0294472,0.\DipoleDeriv=0.103709,
 -0.0163438,-0.0011497,-0.0163302,0.0922451,-0.0015221,-0.0165029,-0.02
 31826,-0.0023858,0.0341721,0.0731745,-0.0087302,0.0512127,-0.1440758,-
 0.0521427,-0.0218882,0.0179259,0.0397716,0.0446451,-0.0418641,0.062418
 6,-0.0418423,0.0151466,0.0882848,0.0373573,0.0529202,-0.1539823,-0.163
 4127,-0.0181737,-0.0461459,0.0037391,0.0535107,-0.0255131,0.0243383,-0
 .0146868,0.0397677,0.1371498,-0.0221785,-0.0100801,-0.0221963,0.121569
 7,-0.014151,0.0049702,0.007091,0.0715329,-0.1810444,-0.0395316,-0.0014
 037,-0.0058172,0.044544,0.0022686,-0.0293638,-0.0065982,-0.0008758,0.0
 339527,0.0696751,0.0026175,0.0359853,-0.1704267,-0.0007007,0.0034996,-
 0.0300468,-0.0009012,0.1345081,-0.0426977,-0.000069,-0.0426931,0.10451
 64,0.0000489,-0.0000676,0.0000479,0.0033139,0.028784,0.0697588,0.00001
 12,0.0373233,-0.1699822,-0.0000708,0.0000008,-0.0000847,0.0054165,-0.1
 816359,-0.0365722,0.0000706,-0.0041374,0.0404394,0.0000129,0.0000802,0
 .0000273,0.0054153,0.1371521,-0.0221924,0.0100094,-0.0221808,0.1215673
 ,0.0142011,-0.0050421,-0.00704,0.0715329,0.0339518,0.0696928,-0.002604
 8,0.0359778,-0.1704516,0.0005678,-0.0035053,0.0298861,-0.0008754,-0.18
 10188,-0.0395155,0.0015334,-0.0058262,0.0445443,-0.0022366,0.0295136,0
 .0066568,-0.0009015,0.1037218,-0.0163259,0.0010498,-0.016339,0.0922322
 ,0.0015928,0.0164034,0.0232531,-0.0023858,0.034207,0.0731413,0.0087834
 ,0.0512312,-0.144107,0.0519855,0.021923,-0.018104,0.0397671,0.0445517,
 -0.041874,-0.0626224,-0.0418981,0.0152399,-0.0881404,-0.0375578,-0.052
 7782,-0.1539822,-0.1633934,-0.0181731,0.046312,0.0037913,0.0534877,0.0
 25515,-0.0241586,0.0147129,0.0397721\Polar=56.9891977,1.3288337,57.922
 6482,0.0071509,-0.0050631,72.7710135\Quadrupole=0.4063702,0.1168395,-0
 .5232096,-0.4122003,-0.0005121,0.0003629\PG=C01 [X(C5H12)]\NImag=0\\0.
 56053680,-0.01212797,0.55207028,-0.02754030,-0.03881662,0.51454217,-0.
 07622860,0.08156419,0.00265062,0.07792111,0.08106236,-0.28228893,-0.00
 591224,-0.08825863,0.30753781,0.00229178,-0.00496108,-0.04754385,-0.00
 068615,0.00939794,0.05093475,-0.07793129,-0.04254541,0.07364006,0.0033
 4924,0.00507006,-0.01005268,0.08009283,-0.04254454,-0.10795933,0.10407
 554,-0.01149252,-0.01353880,0.02483714,0.04749331,0.11360781,0.0726714
 1,0.10270854,-0.22384664,-0.00100701,-0.00085932,0.00129898,-0.0787206
 7,-0.11126485,0.24484439,-0.31051571,-0.00123118,-0.00623843,-0.009518
 76,-0.00049231,0.00009609,-0.00965362,0.00049391,-0.00046760,0.3375260
 9,-0.00072987,-0.04801142,0.00054181,0.03147312,0.00136385,0.00039495,
 -0.01608471,-0.00051268,-0.00122264,0.00292783,0.04794439,-0.00522186,
 0.00051891,-0.04753341,0.00036623,0.00022338,-0.00109209,0.02676481,-0
 .00125417,0.00127569,0.00885776,0.00246329,0.05092277,-0.09384138,-0.0
 1938091,-0.03244171,0.00373713,0.00484319,0.01004683,0.00329268,0.0066
 7511,0.01020475,-0.01087020,-0.01709360,-0.02940983,0.57620260,-0.0193
 7963,-0.10739592,-0.04571025,-0.01198770,-0.01515456,-0.02763948,0.006
 69316,0.00798880,0.01441782,-0.00027907,-0.00057188,0.00031898,-0.0248
 9673,0.55870598,-0.03387082,-0.04772745,-0.16098033,-0.00048345,-0.000
 45006,-0.00150339,-0.01030541,-0.01452597,-0.02080113,-0.00025700,-0.0
 0059069,-0.00147907,0.00273115,0.00396509,0.46650821,-0.00992396,0.000
 00665,-0.00034912,0.00052242,-0.00050673,0.00011854,0.00039481,0.00023
 851,-0.00053062,0.00098305,-0.00111840,-0.00185840,-0.30297010,-0.0028
 2104,0.00010032,0.33048700,-0.01640875,-0.00065375,-0.00076363,-0.0002
 5019,0.00033378,0.00078499,0.00060844,0.00043885,0.00042908,-0.0014510
 0,-0.00079380,-0.00277474,-0.00158663,-0.05026593,0.00009209,0.0057344
 0,0.05093291,-0.03000997,-0.00063551,-0.00163010,0.00075344,0.00020628
 ,0.00115531,0.00024951,0.00081191,0.00080842,-0.00191717,-0.00316719,-
 0.00470096,0.00038801,0.00009968,-0.04701342,-0.00009918,-0.00004904,0
 .05653913,0.00346394,-0.01173141,-0.00061566,0.00020118,-0.00172555,-0
 .00200698,0.00017025,0.00052924,0.00058153,0.00059170,-0.00022581,0.00
 070168,-0.07664451,0.07791622,0.00012340,-0.01034303,0.03137973,-0.000
 01610,0.07805312,0.00470111,-0.01401719,-0.00059335,-0.00139260,-0.000
 01231,-0.00266902,0.00015855,0.00066440,-0.00035865,-0.00048223,0.0002
 6432,0.00037188,0.07668136,-0.27659120,-0.00007284,0.00027531,0.000776
 53,0.00008820,-0.08293916,0.30336645,0.00934511,-0.02852181,-0.0016541
 4,-0.00235765,-0.00285429,-0.00470056,0.00068395,0.00050397,0.00080746
 ,-0.00005489,0.00077889,0.00115543,0.00003458,0.00020026,-0.04701372,0
 .00009679,-0.00001099,-0.00056631,-0.00007991,0.00010299,0.05653883,0.
 00404629,0.00657725,-0.00959320,0.00003477,-0.00001039,0.00061369,-0.0
 0065358,-0.00130806,-0.00329698,0.00057193,0.00033469,-0.00152523,-0.0
 9427834,-0.01943679,0.03211185,-0.01196751,-0.01701477,0.02946418,0.00
 344799,0.00516730,-0.00957335,0.57273886,0.00656103,0.00866181,-0.0135
 1090,0.00014432,0.00068590,-0.00140259,-0.00130959,-0.00156886,-0.0046
 4906,0.00017819,0.00014773,0.00011313,-0.01943600,-0.10799227,0.045379
 89,-0.00025645,-0.00070831,0.00020458,-0.01157497,-0.01614823,0.027868
 31,-0.02326562,0.55639912,0.00875658,0.01238347,-0.03045660,0.00048826
 ,0.00097334,0.00181485,-0.00145276,-0.00204681,-0.00350337,0.00075759,
 0.00078197,0.00181602,0.03146130,0.04446121,-0.15387311,0.00065537,0.0
 0108107,-0.00216712,0.00079160,0.00096391,-0.00214254,-0.00005171,0.00
 003663,0.47112612,0.00008263,0.00015342,-0.00054231,0.00013975,0.00018
 467,-0.00021923,-0.00011005,-0.00016551,-0.00014073,-0.00006239,0.0001
 3878,0.00008545,0.00337784,-0.01149178,0.00091142,0.00063008,-0.000248
 85,-0.00073843,0.00035984,-0.00164929,0.00197016,-0.07592219,0.0769949
 2,0.00003670,0.07750857,0.00000923,0.00079659,-0.00083891,0.00019224,0
 .00058574,0.00076285,-0.00021172,0.00037897,-0.00003778,-0.00002098,-0
 .00000277,0.00003770,0.00508689,-0.01597382,0.00065225,-0.00047693,0.0
 0034838,-0.00027296,-0.00164596,-0.00036785,0.00256266,0.07607108,-0.2
 7292643,-0.00010320,-0.08206258,0.30078189,-0.00043396,0.00119341,0.00
 162441,0.00021342,-0.00079031,-0.00036811,0.00017893,-0.00029398,0.000
 31196,-0.00002245,-0.00006013,-0.00003895,-0.00949965,0.02777572,-0.00
 222519,-0.00001775,-0.00078371,0.00108279,0.00199616,0.00269572,-0.004
 71053,0.00003634,-0.00010366,-0.04705099,-0.00003462,0.00011180,0.0562
 5818,0.00066770,0.00021489,-0.00061057,-0.00004614,-0.00001535,0.00000
 720,0.00044289,-0.00001735,0.00001096,0.00041881,0.00028980,0.00079185
 ,-0.01182089,-0.00025989,0.00032140,0.00074542,-0.00151017,0.00175948,
 0.00060578,-0.00048556,-0.00001277,-0.29914958,-0.00232049,0.00010959,
 -0.01042712,0.00013333,0.00000438,0.32757831,0.00035742,0.00021217,-0.
 00079069,0.00014455,-0.00001902,0.00009300,0.00002886,-0.00017420,-0.0
 0014558,0.00028320,0.00030659,0.00004604,-0.01685595,-0.00075031,0.001
 09191,-0.00151394,-0.00075365,0.00271190,-0.00025754,0.00037301,-0.000
 78739,-0.00139640,-0.04969836,-0.00000043,0.03125048,0.00059402,-0.000
 01338,0.00575529,0.05071178,0.00127064,-0.00001496,0.00162333,-0.00004
 920,-0.00004102,-0.00003890,-0.00033683,0.00007115,0.00031214,-0.00081
 688,-0.00006047,-0.00036807,0.02935240,0.00024162,-0.00224991,0.001876
 33,0.00278019,-0.00471033,-0.00073330,-0.00027652,0.00108294,0.0001099
 1,0.00000006,-0.04705149,0.00001406,0.00000030,-0.00053435,-0.00011704
 ,-0.00000438,0.05625778,-0.00155814,-0.00150847,0.00220008,-0.00001399
 ,-0.00012512,-0.00017778,0.00069012,0.00014875,0.00098896,0.00046471,-
 0.00002767,0.00005205,0.00381470,0.00719003,0.00875082,0.00033018,0.00
 022073,0.00146804,0.00009131,0.00004635,-0.00043920,-0.09433439,-0.019
 45647,-0.03152593,0.00338523,0.00508019,0.00949760,-0.01184688,-0.0168
 3836,-0.02935434,0.57619551,-0.00150783,-0.00262134,0.00310641,-0.0001
 9592,0.00041106,-0.00000671,0.00015001,0.00079467,0.00139668,0.0000429
 3,-0.00006768,-0.00016993,0.00720608,0.00887062,0.01237299,0.00013056,
 0.00018632,0.00004860,0.00013873,0.00042375,0.00140020,-0.01945572,-0.
 10793629,-0.04441543,-0.01151592,-0.01595638,-0.02777436,-0.00025972,-
 0.00074916,-0.00024013,-0.02489921,0.55871305,0.00181041,0.00255715,-0
 .00289206,0.00011658,-0.00004225,-0.00009813,-0.00051014,-0.00071863,-
 0.00085482,-0.00007898,0.00009601,-0.00009817,-0.00877436,-0.01235633,
 -0.02864816,-0.00075942,-0.00074134,0.00161069,-0.00044641,-0.00096257
 ,0.00161171,-0.03217632,-0.04533422,-0.15387305,-0.00092372,-0.0006652
 3,-0.00225028,-0.00031322,-0.00107599,-0.00222479,-0.00283943,-0.00388
 841,0.46650822,-0.00003198,-0.00019754,0.00012526,-0.00004934,0.000012
 91,-0.00002882,-0.00000864,0.00006134,0.00005795,-0.00003205,-0.000019
 62,-0.00002717,0.00009224,0.00013718,0.00044783,-0.00004326,0.00014208
 ,-0.00005850,0.00016751,0.00013830,0.00022693,0.00345531,-0.01159891,-
 0.00080324,0.00035634,-0.00164690,-0.00200154,0.00060630,-0.00025727,0
 .00073356,-0.07663679,0.07790564,-0.00005147,0.07804467,-0.00017927,0.
 00047788,-0.00009701,0.00002171,0.00011498,0.00028348,-0.00001558,0.00
 002476,-0.00010104,-0.00000941,-0.00005076,0.00000719,0.00004701,0.000
 42414,0.00096193,-0.00003673,-0.00000627,-0.00004085,0.00013773,0.0007
 0738,-0.00076104,0.00515991,-0.01613056,-0.00097686,-0.00165050,-0.000
 36456,-0.00269154,-0.00048531,0.00037230,0.00027646,0.07667106,-0.2765
 9865,-0.00013068,-0.08292768,0.30337485,-0.00014068,0.00007430,-0.0000
 6267,-0.00002469,0.00025847,0.00010864,-0.00002121,0.00010168,-0.00000
 731,0.00000733,-0.00002110,0.00001959,0.00044055,-0.00140098,0.0016106
 7,0.00001915,0.00006871,-0.00001991,-0.00022745,0.00076157,-0.00044644
 ,0.00957044,-0.02786740,-0.00216755,-0.00197572,-0.00255861,-0.0047103
 2,0.00001288,0.00078718,0.00108286,0.00003667,-0.00040477,-0.04701373,
 0.00001157,0.00011623,0.05653876,0.00053973,0.00002151,-0.00013351,-0.
 00003964,-0.00001210,0.00001581,0.00000678,-0.00001008,-0.00011455,0.0
 0008656,0.00006918,0.00027708,0.00032945,0.00012997,0.00076049,0.00056
 190,0.00027680,-0.00079395,-0.00004317,-0.00003672,-0.00001909,-0.0119
 9385,-0.00025573,-0.00064700,0.00063081,-0.00047673,0.00001789,0.00074
 221,-0.00151509,-0.00188205,-0.30297082,-0.00280830,0.00011569,-0.0103
 4147,0.00027586,-0.00008831,0.33048761,0.00000319,-0.00009376,0.000086
 04,-0.00002227,-0.00004317,-0.00002327,0.00006671,0.00000931,0.0000211
 5,0.00006038,-0.00002055,0.00006660,0.00022235,0.00018573,0.00074022,0
 .00027623,0.00031309,-0.00003776,0.00014194,-0.00000622,-0.00006881,-0
 .01699753,-0.00070697,-0.00106578,-0.00024868,0.00034783,0.00078348,-0
 .00151160,-0.00075022,-0.00277650,-0.00157361,-0.05026546,-0.00009251,
 0.03138028,0.00077497,-0.00001488,0.00572018,0.05093233,0.00011623,-0.
 00010819,-0.00006266,-0.00002229,-0.00000012,0.00001955,0.00010298,0.0
 0001370,-0.00000727,0.00025210,0.00006224,0.00010827,-0.00146686,-0.00
 004962,0.00161172,0.00079328,0.00003807,-0.00044648,0.00005861,0.00004
 082,-0.00001997,-0.02946597,-0.00020213,-0.00214209,0.00073867,0.00027
 294,0.00108287,-0.00176515,-0.00270800,-0.00471053,-0.00017131,-0.0000
 9914,-0.04701342,0.00004329,-0.00008763,-0.00056631,-0.00013045,0.0000
 4089,0.05653921,0.00081939,0.00028114,-0.00073542,-0.00001746,-0.00004
 060,-0.00001603,-0.00009634,-0.00012570,-0.00032937,-0.00001200,0.0000
 7000,0.00012383,-0.00156170,-0.00150971,-0.00181269,0.00053975,0.00000
 325,-0.00011671,-0.00003192,-0.00017923,0.00014060,0.00404754,0.006578
 13,-0.00878295,0.00008335,0.00000967,0.00043522,0.00066724,0.00035882,
 -0.00126960,-0.09378719,-0.01936197,0.03380456,0.00345612,0.00470625,-
 0.00934496,-0.00989895,-0.01642554,0.03000711,0.56058476,0.00027970,0.
 00101631,-0.00103642,0.00006817,-0.00000171,0.00012551,-0.00012581,-0.
 00018421,-0.00046432,-0.00003865,-0.00000713,0.00002648,-0.00150909,-0
 .00261778,-0.00255554,0.00002150,-0.00009382,0.00010811,-0.00019756,0.
 00047786,-0.00007383,0.00656103,0.00866056,-0.01236481,0.00015211,0.00
 079672,-0.00119406,0.00021454,0.00021179,0.00001400,-0.01936047,-0.107
 45005,0.04777438,-0.01170857,-0.01403447,0.02852491,0.00000754,-0.0006
 5364,0.00063435,-0.01211111,0.55202236,0.00073417,0.00103731,-0.000757
 19,0.00003341,-0.00004449,0.00003970,-0.00016485,-0.00023226,-0.000449
 61,-0.00005302,0.00001669,0.00003966,-0.00220204,-0.00310502,-0.002892
 05,0.00013300,-0.00008606,-0.00006264,-0.00012541,0.00009749,-0.000062
 70,0.00956806,0.01352869,-0.03045661,0.00054374,0.00083826,0.00162332,
 0.00061167,0.00078956,0.00162442,0.03237532,0.04575728,-0.16098039,0.0
 0060435,0.00058189,-0.00162907,0.00035619,0.00077811,-0.00165519,0.027
 49580,0.03884813,0.51454213,-0.00001747,0.00006808,-0.00003332,0.00002
 091,0.00000080,0.00000542,-0.00000592,-0.00001599,-0.00000911,-0.00000
 667,0.00000671,-0.00000481,-0.00001398,-0.00019579,-0.00011677,-0.0000
 3963,-0.00002228,0.00002233,-0.00004930,0.00002146,0.00002482,0.000033
 93,0.00014581,-0.00048670,0.00013977,0.00019177,-0.00021366,-0.0000461
 3,0.00014447,0.00004929,0.00372842,-0.01196535,0.00047160,0.00020474,-
 0.00139172,0.00235273,0.00052158,-0.00025041,-0.00075305,-0.07622082,0
 .08155417,-0.00257530,0.07790909,-0.00004057,-0.00000167,0.00004450,0.
 00000083,0.00002593,0.00003279,0.00000460,0.00000087,0.00003353,0.0000
 0821,-0.00000143,-0.00000099,-0.00012521,0.00041105,0.00004269,-0.0000
 1207,-0.00004318,0.00000007,0.00001267,0.00011531,-0.00025848,-0.00001
 077,0.00068572,-0.00097404,0.00018521,0.00058568,0.00079079,-0.0000152
 8,-0.00001901,0.00004109,0.00484842,-0.01517136,0.00043764,-0.00172438
 ,-0.00001549,0.00285844,-0.00050684,0.00033438,-0.00020629,0.08105302,
 -0.28230655,0.00569810,-0.08824957,0.30756149,0.00001605,-0.00012560,0
 .00003966,-0.00000548,-0.00003274,-0.00005713,0.00000839,0.00000562,0.
 00003312,-0.00000066,0.00000487,-0.00000270,0.00017758,0.00000718,-0.0
 0009814,-0.00001578,0.00002325,0.00001959,0.00002897,-0.00028348,0.000
 10827,-0.00061212,0.00140171,0.00181608,0.00021893,-0.00076240,-0.0003
 6809,-0.00000725,-0.00009312,-0.00003896,-0.01004632,0.02764242,-0.001
 47807,0.00200197,0.00267298,-0.00470098,-0.00011834,-0.00078527,0.0011
 5540,-0.00221688,0.00474648,-0.04753300,0.00060797,-0.00916416,0.05092
 235,-0.00009591,-0.00012553,0.00016449,-0.00000592,0.00000458,-0.00000
 835,0.00001613,0.00003162,0.00006641,0.00000368,-0.00001262,-0.0000025
 2,0.00068974,0.00014856,0.00050895,0.00000678,0.00006675,-0.00010295,-
 0.00000868,-0.00001551,0.00002120,-0.00064972,-0.00130663,0.00144972,-
 0.00011006,-0.00021155,-0.00017871,0.00044319,0.00002878,0.00033669,0.
 00329368,0.00667473,0.01028984,0.00016916,0.00015930,-0.00068334,0.000
 39516,0.00060822,-0.00024881,-0.07806488,-0.04259149,-0.07380067,0.003
 35833,0.00506335,0.01005210,0.08023687,-0.00012568,-0.00018463,0.00023
 252,-0.00001600,0.00000089,-0.00000562,0.00003174,0.00003839,0.0000939
 4,0.00000798,-0.00000873,-0.00000977,0.00014993,0.00079506,0.00071946,
 -0.00001016,0.00000933,-0.00001369,0.00006129,0.00002476,-0.00010170,-
 0.00130831,-0.00157271,0.00204896,-0.00016533,0.00037876,0.00029420,-0
 .00001742,-0.00017427,-0.00007143,0.00669423,0.00798780,0.01453698,0.0
 0052920,0.00066439,-0.00050450,0.00023751,0.00043960,-0.00081232,-0.04
 259237,-0.10782588,-0.10396177,-0.01151595,-0.01352365,-0.02483706,0.0
 4754394,0.11346392,0.00032896,0.00046461,-0.00044961,0.00000914,-0.000
 03355,0.00003309,-0.00006662,-0.00009379,-0.00025510,-0.00003466,-0.00
 000251,0.00003312,-0.00099015,-0.00139583,-0.00085482,0.00011453,-0.00
 002120,-0.00000729,-0.00005791,0.00010107,-0.00000728,0.00329384,0.004
 65128,-0.00350337,0.00014099,0.00003795,0.00031217,-0.00001104,0.00014
 528,0.00031193,-0.01022248,-0.01440527,-0.02080113,-0.00058062,0.00035
 846,0.00080842,0.00053110,-0.00042987,0.00080746,-0.07283183,-0.102594
 90,-0.22384650,0.00099824,0.00084576,0.00127469,0.07890100,0.11113711,
 0.24484424,-0.00001205,-0.00003871,0.00005304,-0.00000667,0.00000821,0
 .00000066,0.00000371,0.00000796,0.00003469,0.00002487,0.00000219,0.000
 02907,0.00046473,0.00004302,0.00007851,0.00008611,0.00006048,-0.000252
 04,-0.00003203,-0.00000943,-0.00000727,0.00057254,0.00017848,-0.000756
 41,-0.00006241,-0.00002105,0.00002242,0.00041888,0.00028268,0.00081635
 ,-0.01084565,-0.00027875,0.00026479,0.00059115,-0.00048261,0.00005503,
 0.00098613,-0.00144984,0.00191163,-0.31050690,-0.00121602,0.00646559,-
 0.00951683,-0.00049163,-0.00008912,-0.00967754,0.00049542,0.00047750,0
 .33751196,0.00007008,-0.00000711,-0.00001678,0.00000670,-0.00000143,-0
 .00000487,-0.00001262,-0.00000874,0.00000249,0.00000222,0.00002197,0.0
 0001602,-0.00002779,-0.00006770,-0.00009598,0.00006929,-0.00002047,-0.
 00006235,-0.00001960,-0.00005077,0.00002107,0.00033312,0.00014815,-0.0
 0078321,0.00013886,-0.00000278,0.00006002,0.00029030,0.00030655,0.0000
 6054,-0.01711037,-0.00057091,0.00060600,-0.00022608,0.00026510,-0.0007
 7924,-0.00111695,-0.00079725,0.00317045,-0.00071403,-0.04801035,-0.000
 54191,0.03147380,0.00136191,-0.00042068,-0.01606651,-0.00051302,0.0012
 3542,0.00290959,0.04794683,-0.00012374,-0.00002647,0.00003969,0.000004
 82,0.00000099,-0.00000270,0.00000254,0.00000974,0.00003309,-0.00002914
 ,-0.00001598,-0.00005714,-0.00005256,0.00016995,-0.00009816,-0.0002770
 2,-0.00006675,0.00010864,0.00002719,-0.00000721,0.00001955,0.00152658,
 -0.00011432,0.00181480,-0.00008535,-0.00003762,-0.00003889,-0.00079237
 ,-0.00004590,-0.00036809,0.02940724,-0.00032043,-0.00150441,-0.0007013
 6,-0.00037198,0.00115534,0.00185300,0.00277816,-0.00470055,0.00544932,
 -0.00051847,-0.04754427,-0.00033967,-0.00022144,-0.00109209,-0.0267650
 5,0.00125469,0.00129999,-0.00910442,-0.00246699,0.05093520\\0.00004895
 ,0.00006627,-0.00000635,0.00003204,-0.00007243,0.00000410,0.00001808,0
 .00002573,-0.00011869,-0.00007893,0.00000673,0.00000486,-0.00010184,-0
 .00014184,-0.00001186,0.00006428,0.00001044,-0.00001550,-0.00001152,0.
 00006455,-0.00001500,0.00011509,0.00016292,0.,0.00001421,-0.00007115,0
 .00000020,-0.00007222,-0.00001007,-0.00000021,-0.00010060,-0.00014272,
 0.00001186,-0.00001155,0.00006432,0.00001490,0.00006448,0.00001055,0.0
 0001560,0.00004782,0.00006707,0.00000635,0.00003219,-0.00007248,-0.000
 00445,0.00001837,0.00002553,0.00011869,-0.00007884,0.00000660,-0.00000
 450\\\@


 I KNOW YOU BELIEVE YOU UNDERSTAND WHAT YOU THINK I SAID,
 BUT I AM NOT SURE YOU REALIZE THAT WHAT YOU HEARD IS NOT WHAT I MEANT.
 Job cpu time:       0 days  0 hours 40 minutes 14.3 seconds.
 Elapsed time:       0 days  0 hours  5 minutes  2.3 seconds.
 File lengths (MBytes):  RWF=     75 Int=      0 D2E=      0 Chk=      5 Scr=      1
 Normal termination of Gaussian 16 at Wed Apr 23 09:29:21 2025.
