# Supplementary material for: Hyperpyramidalized alkenes with bond orders near 1.5 as synthetic building blocks
Source: Nat Chem. 2026 Jan 21;18(5):913–22. doi: 10.1038/s41557-025-02055-9 (PMC12859755; doi:10.1038/s41557-025-02055-9)
Supplement: Supplementary file 2 — Output files for reported computations. [file 41557_2025_2055_MOESM2_ESM.zip › Computation data/Cyclic Allene 80/Diradical/cyclic-allene.out]

 Entering Gaussian System, Link 0=/u/local/apps/gaussian/16_sse4/g16
 Initial command:
 /u/local/apps/gaussian/16_sse4/l1.exe "/work/8386113.1.msa_smp.q/Gau-13287.inp" -scrdir="/work/8386113.1.msa_smp.q/"
 Entering Link 1 = /u/local/apps/gaussian/16_sse4/l1.exe PID=     13294.
  
 Copyright (c) 1988,1990,1992,1993,1995,1998,2003,2009,2016,
            Gaussian, Inc.  All Rights Reserved.
  
 This is part of the Gaussian(R) 16 program.  It is based on
 the Gaussian(R) 09 system (copyright 2009, Gaussian, Inc.),
 the Gaussian(R) 03 system (copyright 2003, Gaussian, Inc.),
 the Gaussian(R) 98 system (copyright 1998, Gaussian, Inc.),
 the Gaussian(R) 94 system (copyright 1995, Gaussian, Inc.),
 the Gaussian 92(TM) system (copyright 1992, Gaussian, Inc.),
 the Gaussian 90(TM) system (copyright 1990, Gaussian, Inc.),
 the Gaussian 88(TM) system (copyright 1988, Gaussian, Inc.),
 the Gaussian 86(TM) system (copyright 1986, Carnegie Mellon
 University), and the Gaussian 82(TM) system (copyright 1983,
 Carnegie Mellon University). Gaussian is a federally registered
 trademark of Gaussian, Inc.
  
 This software contains proprietary and confidential information,
 including trade secrets, belonging to Gaussian, Inc.
  
 This software is provided under written license and may be
 used, copied, transmitted, or stored only in accord with that
 written license.
  
 The following legend is applicable only to US Government
 contracts under FAR:
  
                    RESTRICTED RIGHTS LEGEND
  
 Use, reproduction and disclosure by the US Government is
 subject to restrictions as set forth in subparagraphs (a)
 and (c) of the Commercial Computer Software - Restricted
 Rights clause in FAR 52.227-19.
  
 Gaussian, Inc.
 340 Quinnipiac St., Bldg. 40, Wallingford CT 06492
  
  
 ---------------------------------------------------------------
 Warning -- This program may not be used in any manner that
 competes with the business of Gaussian, Inc. or will provide
 assistance to any competitor of Gaussian, Inc.  The licensee
 of this program is prohibited from giving any competitor of
 Gaussian, Inc. access to this program.  By using this program,
 the user acknowledges that Gaussian, Inc. is engaged in the
 business of creating and licensing software in the field of
 computational chemistry and represents and warrants to the
 licensee that it is not a competitor of Gaussian, Inc. and that
 it will not use this program in any manner prohibited above.
 ---------------------------------------------------------------
  

 Cite this work as:
 Gaussian 16, Revision A.03,
 M. J. Frisch, G. W. Trucks, H. B. Schlegel, G. E. Scuseria, 
 M. A. Robb, J. R. Cheeseman, G. Scalmani, V. Barone, 
 G. A. Petersson, H. Nakatsuji, X. Li, M. Caricato, A. V. Marenich, 
 J. Bloino, B. G. Janesko, R. Gomperts, B. Mennucci, H. P. Hratchian, 
 J. V. Ortiz, A. F. Izmaylov, J. L. Sonnenberg, D. Williams-Young, 
 F. Ding, F. Lipparini, F. Egidi, J. Goings, B. Peng, A. Petrone, 
 T. Henderson, D. Ranasinghe, V. G. Zakrzewski, J. Gao, N. Rega, 
 G. Zheng, W. Liang, M. Hada, M. Ehara, K. Toyota, R. Fukuda, 
 J. Hasegawa, M. Ishida, T. Nakajima, Y. Honda, O. Kitao, H. Nakai, 
 T. Vreven, K. Throssell, J. A. Montgomery, Jr., J. E. Peralta, 
 F. Ogliaro, M. J. Bearpark, J. J. Heyd, E. N. Brothers, K. N. Kudin, 
 V. N. Staroverov, T. A. Keith, R. Kobayashi, J. Normand, 
 K. Raghavachari, A. P. Rendell, J. C. Burant, S. S. Iyengar, 
 J. Tomasi, M. Cossi, J. M. Millam, M. Klene, C. Adamo, R. Cammi, 
 J. W. Ochterski, R. L. Martin, K. Morokuma, O. Farkas, 
 J. B. Foresman, and D. J. Fox, Gaussian, Inc., Wallingford CT, 2016.
 
 ******************************************
 Gaussian 16:  ES64L-G16RevA.03 25-Dec-2016
                23-Apr-2025 
 ******************************************
 %nproc=16
 Will use up to   16 processors via shared memory.
 %mem=32GB
 %chk=cyclic-allene.chk
 --------------------------------------------
 # opt freq wb97xd geom=connectivity def2tzvp
 --------------------------------------------
 1/18=20,19=15,26=3,38=1,57=2/1,3;
 2/9=110,12=2,17=6,18=5,40=1/2;
 3/5=44,7=101,11=2,25=1,30=1,71=1,74=-58/1,2,3;
 4//1;
 5/5=2,38=5/2;
 6/7=2,8=2,9=2,10=2,28=1/1;
 7//1,2,3,16;
 1/18=20,19=15,26=3/3(2);
 2/9=110/2;
 99//99;
 2/9=110/2;
 3/5=44,7=101,11=2,25=1,30=1,71=1,74=-58/1,2,3;
 4/5=5,16=3,69=1/1;
 5/5=2,38=5/2;
 7//1,2,3,16;
 1/18=20,19=15,26=3/3(-5);
 2/9=110/2;
 6/7=2,8=2,9=2,10=2,19=2,28=1/1;
 99/9=1/99;
 -----
 M0001
 -----
 Symbolic Z-matrix:
 Charge =  0 Multiplicity = 1
 C                     1.2066    0.2447   -1.0996 
 C                    -0.3249   -1.302    -0.1754 
 C                     0.063     1.1533    0.6912 
 C                    -0.9216   -0.0397    0.5162 
 C                     0.6612    1.3648   -0.6891 
 C                     1.0476   -1.0156   -0.7775 
 H                    -1.0344   -1.6917   -0.9079 
 H                    -0.1773   -2.0973    0.56 
 H                     0.8322    0.9093    1.4242 
 H                    -0.4774    2.0301    1.0508 
 H                    -1.7701    0.323    -0.0669 
 H                    -1.3148   -0.3257    1.4942 
 H                     0.373     2.1988   -1.3159 
 H                     1.8371   -1.7522   -0.7042 
 

 GradGradGradGradGradGradGradGradGradGradGradGradGradGradGradGradGradGrad
 Berny optimization.
 Initialization pass.
                           ----------------------------
                           !    Initial Parameters    !
                           ! (Angstroms and Degrees)  !
 --------------------------                            --------------------------
 ! Name  Definition              Value          Derivative Info.                !
 --------------------------------------------------------------------------------
 ! R1    R(1,5)                  1.3117         estimate D2E/DX2                !
 ! R2    R(1,6)                  1.3105         estimate D2E/DX2                !
 ! R3    R(2,4)                  1.5581         estimate D2E/DX2                !
 ! R4    R(2,6)                  1.5259         estimate D2E/DX2                !
 ! R5    R(2,7)                  1.0917         estimate D2E/DX2                !
 ! R6    R(2,8)                  1.0932         estimate D2E/DX2                !
 ! R7    R(3,4)                  1.5567         estimate D2E/DX2                !
 ! R8    R(3,5)                  1.5191         estimate D2E/DX2                !
 ! R9    R(3,9)                  1.0902         estimate D2E/DX2                !
 ! R10   R(3,10)                 1.0909         estimate D2E/DX2                !
 ! R11   R(4,11)                 1.0916         estimate D2E/DX2                !
 ! R12   R(4,12)                 1.0922         estimate D2E/DX2                !
 ! R13   R(5,13)                 1.0824         estimate D2E/DX2                !
 ! R14   R(6,14)                 1.0822         estimate D2E/DX2                !
 ! A1    A(5,1,6)              133.9357         estimate D2E/DX2                !
 ! A2    A(4,2,6)              111.5647         estimate D2E/DX2                !
 ! A3    A(4,2,7)              109.7628         estimate D2E/DX2                !
 ! A4    A(4,2,8)              110.0285         estimate D2E/DX2                !
 ! A5    A(6,2,7)              112.7566         estimate D2E/DX2                !
 ! A6    A(6,2,8)              106.2927         estimate D2E/DX2                !
 ! A7    A(7,2,8)              106.2255         estimate D2E/DX2                !
 ! A8    A(4,3,5)              104.6914         estimate D2E/DX2                !
 ! A9    A(4,3,9)              110.5074         estimate D2E/DX2                !
 ! A10   A(4,3,10)             109.8579         estimate D2E/DX2                !
 ! A11   A(5,3,9)              111.3607         estimate D2E/DX2                !
 ! A12   A(5,3,10)             112.4988         estimate D2E/DX2                !
 ! A13   A(9,3,10)             107.9246         estimate D2E/DX2                !
 ! A14   A(2,4,3)              115.375          estimate D2E/DX2                !
 ! A15   A(2,4,11)             109.2546         estimate D2E/DX2                !
 ! A16   A(2,4,12)             108.8557         estimate D2E/DX2                !
 ! A17   A(3,4,11)             107.2811         estimate D2E/DX2                !
 ! A18   A(3,4,12)             109.1304         estimate D2E/DX2                !
 ! A19   A(11,4,12)            106.5888         estimate D2E/DX2                !
 ! A20   A(1,5,3)              109.2196         estimate D2E/DX2                !
 ! A21   A(1,5,13)             125.9772         estimate D2E/DX2                !
 ! A22   A(3,5,13)             121.9112         estimate D2E/DX2                !
 ! A23   A(1,6,2)              112.7446         estimate D2E/DX2                !
 ! A24   A(1,6,14)             125.64           estimate D2E/DX2                !
 ! A25   A(2,6,14)             120.1123         estimate D2E/DX2                !
 ! D1    D(6,1,5,3)             21.3319         estimate D2E/DX2                !
 ! D2    D(6,1,5,13)          -139.548          estimate D2E/DX2                !
 ! D3    D(5,1,6,2)             24.2611         estimate D2E/DX2                !
 ! D4    D(5,1,6,14)          -141.6588         estimate D2E/DX2                !
 ! D5    D(6,2,4,3)            -10.6105         estimate D2E/DX2                !
 ! D6    D(6,2,4,11)           110.3159         estimate D2E/DX2                !
 ! D7    D(6,2,4,12)          -133.653          estimate D2E/DX2                !
 ! D8    D(7,2,4,3)           -136.3399         estimate D2E/DX2                !
 ! D9    D(7,2,4,11)           -15.4135         estimate D2E/DX2                !
 ! D10   D(7,2,4,12)           100.6176         estimate D2E/DX2                !
 ! D11   D(8,2,4,3)            107.1093         estimate D2E/DX2                !
 ! D12   D(8,2,4,11)          -131.9643         estimate D2E/DX2                !
 ! D13   D(8,2,4,12)           -15.9332         estimate D2E/DX2                !
 ! D14   D(4,2,6,1)            -26.7852         estimate D2E/DX2                !
 ! D15   D(4,2,6,14)           140.0028         estimate D2E/DX2                !
 ! D16   D(7,2,6,1)             97.2739         estimate D2E/DX2                !
 ! D17   D(7,2,6,14)           -95.9381         estimate D2E/DX2                !
 ! D18   D(8,2,6,1)           -146.7314         estimate D2E/DX2                !
 ! D19   D(8,2,6,14)            20.0566         estimate D2E/DX2                !
 ! D20   D(5,3,4,2)             51.002          estimate D2E/DX2                !
 ! D21   D(5,3,4,11)           -70.9892         estimate D2E/DX2                !
 ! D22   D(5,3,4,12)           173.8988         estimate D2E/DX2                !
 ! D23   D(9,3,4,2)            -69.004          estimate D2E/DX2                !
 ! D24   D(9,3,4,11)           169.0047         estimate D2E/DX2                !
 ! D25   D(9,3,4,12)            53.8927         estimate D2E/DX2                !
 ! D26   D(10,3,4,2)           172.0195         estimate D2E/DX2                !
 ! D27   D(10,3,4,11)           50.0282         estimate D2E/DX2                !
 ! D28   D(10,3,4,12)          -65.0838         estimate D2E/DX2                !
 ! D29   D(4,3,5,1)            -56.0503         estimate D2E/DX2                !
 ! D30   D(4,3,5,13)           105.7541         estimate D2E/DX2                !
 ! D31   D(9,3,5,1)             63.384          estimate D2E/DX2                !
 ! D32   D(9,3,5,13)          -134.8117         estimate D2E/DX2                !
 ! D33   D(10,3,5,1)          -175.3051         estimate D2E/DX2                !
 ! D34   D(10,3,5,13)          -13.5007         estimate D2E/DX2                !
 --------------------------------------------------------------------------------
 Trust Radius=3.00D-01 FncErr=1.00D-07 GrdErr=1.00D-06 EigMax=2.50D+02 EigMin=1.00D-04
 Number of steps in this run=     83 maximum allowed number of steps=    100.
 GradGradGradGradGradGradGradGradGradGradGradGradGradGradGradGradGradGrad

                          Input orientation:                          
 ---------------------------------------------------------------------
 Center     Atomic      Atomic             Coordinates (Angstroms)
 Number     Number       Type             X           Y           Z
 ---------------------------------------------------------------------
      1          6           0        1.206600    0.244700   -1.099600
      2          6           0       -0.324900   -1.302000   -0.175400
      3          6           0        0.063000    1.153300    0.691200
      4          6           0       -0.921600   -0.039700    0.516200
      5          6           0        0.661200    1.364800   -0.689100
      6          6           0        1.047600   -1.015600   -0.777500
      7          1           0       -1.034400   -1.691700   -0.907900
      8          1           0       -0.177300   -2.097300    0.560000
      9          1           0        0.832200    0.909300    1.424200
     10          1           0       -0.477400    2.030100    1.050800
     11          1           0       -1.770100    0.323000   -0.066900
     12          1           0       -1.314800   -0.325700    1.494200
     13          1           0        0.373000    2.198800   -1.315900
     14          1           0        1.837100   -1.752200   -0.704200
 ---------------------------------------------------------------------
                    Distance matrix (angstroms):
                    1          2          3          4          5
     1  C    0.000000
     2  C    2.364724   0.000000
     3  C    2.310917   2.632482   0.000000
     4  C    2.687178   1.558128   1.556699   0.000000
     5  C    1.311715   2.889308   1.519146   2.435287   0.000000
     6  C    1.310491   1.525879   2.798329   2.550253   2.413177
     7  H    2.967907   1.091702   3.443172   2.184007   3.502160
     8  H    3.186599   1.093207   3.262109   2.188520   3.774847
     9  H    2.636557   2.964363   1.090181   2.191091   2.168584
    10  H    3.263086   3.553831   1.090927   2.183388   2.183183
    11  H    3.151721   2.177384   2.150435   1.091563   2.717296
    12  H    3.662050   2.172701   2.174990   1.092193   3.395462
    13  H    2.135458   3.747453   2.284211   3.169142   1.082356
    14  H    2.131075   2.270805   3.679199   3.468783   3.331465
                    6          7          8          9         10
     6  C    0.000000
     7  H    2.192907   0.000000
     8  H    2.111720   1.747530   0.000000
     9  H    2.932426   3.960819   3.287184   0.000000
    10  H    3.865824   4.242470   4.167298   1.763710   0.000000
    11  H    3.199412   2.303812   2.964434   3.055993   2.415474
    12  H    3.349256   2.777529   2.303303   2.477849   2.539220
    13  H    3.328262   4.157310   4.719990   3.062976   2.520498
    14  H    1.082249   2.879352   2.403144   3.552956   4.768934
                   11         12         13         14
    11  H    0.000000
    12  H    1.750755   0.000000
    13  H    3.109904   4.137443   0.000000
    14  H    4.210047   4.099066   4.257718   0.000000
 Stoichiometry    C6H8
 Framework group  C1[X(C6H8)]
 Deg. of freedom    36
 Full point group                 C1      NOp   1
 Largest Abelian subgroup         C1      NOp   1
 Largest concise Abelian subgroup C1      NOp   1
                         Standard orientation:                         
 ---------------------------------------------------------------------
 Center     Atomic      Atomic             Coordinates (Angstroms)
 Number     Number       Type             X           Y           Z
 ---------------------------------------------------------------------
      1          6           0        0.006484   -1.380785   -0.092873
      2          6           0       -1.315313    0.579025   -0.155475
      3          6           0        1.249490    0.495412    0.431685
      4          6           0        0.063444    1.304691   -0.169707
      5          6           0        1.192963   -0.850447   -0.270648
      6          6           0       -1.170152   -0.893702    0.216423
      7          1           0       -1.819249    0.725130   -1.112823
      8          1           0       -1.964923    1.024227    0.602748
      9          1           0        1.129550    0.386093    1.509719
     10          1           0        2.187411    1.022086    0.249911
     11          1           0        0.329034    1.552782   -1.198990
     12          1           0       -0.030894    2.252330    0.365052
     13          1           0        1.903180   -1.124586   -1.040020
     14          1           0       -1.895601   -1.363229    0.867983
 ---------------------------------------------------------------------
 Rotational constants (GHZ):           5.4005066           4.7860812           2.8787682
 Standard basis: def2TZVP (5D, 7F)
 There are   264 symmetry adapted cartesian basis functions of A   symmetry.
 There are   234 symmetry adapted basis functions of A   symmetry.
   234 basis functions,   370 primitive gaussians,   264 cartesian basis functions
    22 alpha electrons       22 beta electrons
       nuclear repulsion energy       220.6453947337 Hartrees.
 NAtoms=   14 NActive=   14 NUniq=   14 SFac= 1.00D+00 NAtFMM=   60 NAOKFM=F Big=F
 Integral buffers will be    131072 words long.
 Raffenetti 2 integral format.
 Two-electron integral symmetry is turned on.
 Nuclear repulsion after empirical dispersion term =      220.6386847316 Hartrees.
 One-electron integrals computed using PRISM.
   1 Symmetry operations used in ECPInt.
 ECPInt:  NShTT=    4851 NPrTT=   14352 LenC2=    4832 LenP2D=   12125.
 LDataN:  DoStor=T MaxTD1= 6 Len=  172
 NBasis=   234 RedAO= T EigKep=  8.85D-05  NBF=   234
 NBsUse=   234 1.00D-06 EigRej= -1.00D+00 NBFU=   234
 ExpMin= 9.52D-02 ExpMax= 1.36D+04 ExpMxC= 4.63D+02 IAcc=3 IRadAn=         5 AccDes= 0.00D+00
 Harris functional with IExCor= 4639 and IRadAn=       5 diagonalized for initial guess.
 HarFok:  IExCor= 4639 AccDes= 0.00D+00 IRadAn=         5 IDoV= 1 UseB2=F ITyADJ=14
 ICtDFT=  3500011 ScaDFX=  1.000000  1.000000  1.000000  1.000000
 FoFCou: FMM=F IPFlag=           0 FMFlag=      100000 FMFlg1=           0
         NFxFlg=           0 DoJE=T BraDBF=F KetDBF=T FulRan=T
         wScrn=  0.000000 ICntrl=       500 IOpCl=  0 I1Cent=   200000004 NGrid=           0
         NMat0=    1 NMatS0=      1 NMatT0=    0 NMatD0=    1 NMtDS0=    0 NMtDT0=    0
 Petite list used in FoFCou.
 Requested convergence on RMS density matrix=1.00D-08 within 128 cycles.
 Requested convergence on MAX density matrix=1.00D-06.
 Requested convergence on             energy=1.00D-06.
 No special actions if energy rises.
 Integral accuracy reduced to 1.0D-05 until final iterations.
 Initial convergence to 1.0D-05 achieved.  Increase integral accuracy.
 SCF Done:  E(RwB97XD) =  -233.352687683     A.U. after   14 cycles
            NFock= 14  Conv=0.62D-08     -V/T= 2.0052

 **********************************************************************

            Population analysis using the SCF density.

 **********************************************************************

 Orbital symmetries:
       Occupied  (A) (A) (A) (A) (A) (A) (A) (A) (A) (A) (A) (A)
                 (A) (A) (A) (A) (A) (A) (A) (A) (A) (A)
       Virtual   (A) (A) (A) (A) (A) (A) (A) (A) (A) (A) (A) (A)
                 (A) (A) (A) (A) (A) (A) (A) (A) (A) (A) (A) (A)
                 (A) (A) (A) (A) (A) (A) (A) (A) (A) (A) (A) (A)
                 (A) (A) (A) (A) (A) (A) (A) (A) (A) (A) (A) (A)
                 (A) (A) (A) (A) (A) (A) (A) (A) (A) (A) (A) (A)
                 (A) (A) (A) (A) (A) (A) (A) (A) (A) (A) (A) (A)
                 (A) (A) (A) (A) (A) (A) (A) (A) (A) (A) (A) (A)
                 (A) (A) (A) (A) (A) (A) (A) (A) (A) (A) (A) (A)
                 (A) (A) (A) (A) (A) (A) (A) (A) (A) (A) (A) (A)
                 (A) (A) (A) (A) (A) (A) (A) (A) (A) (A) (A) (A)
                 (A) (A) (A) (A) (A) (A) (A) (A) (A) (A) (A) (A)
                 (A) (A) (A) (A) (A) (A) (A) (A) (A) (A) (A) (A)
                 (A) (A) (A) (A) (A) (A) (A) (A) (A) (A) (A) (A)
                 (A) (A) (A) (A) (A) (A) (A) (A) (A) (A) (A) (A)
                 (A) (A) (A) (A) (A) (A) (A) (A) (A) (A) (A) (A)
                 (A) (A) (A) (A) (A) (A) (A) (A) (A) (A) (A) (A)
                 (A) (A) (A) (A) (A) (A) (A) (A) (A) (A) (A) (A)
                 (A) (A) (A) (A) (A) (A) (A) (A)
 The electronic state is 1-A.
 Alpha  occ. eigenvalues --  -10.29346 -10.29310 -10.29079 -10.29006 -10.28755
 Alpha  occ. eigenvalues --  -10.27760  -0.94967  -0.84478  -0.83737  -0.71658
 Alpha  occ. eigenvalues --   -0.68919  -0.60084  -0.56670  -0.54255  -0.51336
 Alpha  occ. eigenvalues --   -0.49661  -0.47939  -0.43701  -0.43274  -0.41200
 Alpha  occ. eigenvalues --   -0.34767  -0.30159
 Alpha virt. eigenvalues --    0.02222   0.11263   0.11371   0.14262   0.15597
 Alpha virt. eigenvalues --    0.16029   0.17229   0.18344   0.20070   0.21809
 Alpha virt. eigenvalues --    0.22561   0.25359   0.27207   0.27950   0.29171
 Alpha virt. eigenvalues --    0.29521   0.31396   0.31764   0.32477   0.33319
 Alpha virt. eigenvalues --    0.34971   0.37776   0.40268   0.42267   0.42691
 Alpha virt. eigenvalues --    0.43344   0.45583   0.46793   0.47203   0.48255
 Alpha virt. eigenvalues --    0.49082   0.49969   0.50353   0.51121   0.52354
 Alpha virt. eigenvalues --    0.53345   0.54166   0.54800   0.54963   0.56216
 Alpha virt. eigenvalues --    0.57718   0.59323   0.61358   0.67492   0.68458
 Alpha virt. eigenvalues --    0.73219   0.75553   0.77351   0.80328   0.82593
 Alpha virt. eigenvalues --    0.88463   0.92687   0.96564   0.99251   1.00989
 Alpha virt. eigenvalues --    1.01765   1.03491   1.04916   1.06355   1.08073
 Alpha virt. eigenvalues --    1.10064   1.11834   1.13222   1.15720   1.17068
 Alpha virt. eigenvalues --    1.19034   1.22302   1.23945   1.24997   1.28995
 Alpha virt. eigenvalues --    1.30909   1.32903   1.36896   1.37604   1.42409
 Alpha virt. eigenvalues --    1.44331   1.46705   1.52292   1.56985   1.57376
 Alpha virt. eigenvalues --    1.60347   1.63308   1.63765   1.64916   1.68400
 Alpha virt. eigenvalues --    1.69833   1.71279   1.73568   1.76331   1.78082
 Alpha virt. eigenvalues --    1.81038   1.84328   1.85270   1.85766   1.91556
 Alpha virt. eigenvalues --    1.92122   1.94726   1.96926   2.00541   2.03940
 Alpha virt. eigenvalues --    2.05323   2.09645   2.13107   2.17739   2.20639
 Alpha virt. eigenvalues --    2.22935   2.25234   2.26234   2.32194   2.34343
 Alpha virt. eigenvalues --    2.39822   2.42033   2.43004   2.47397   2.47757
 Alpha virt. eigenvalues --    2.51455   2.53988   2.56982   2.61422   2.63121
 Alpha virt. eigenvalues --    2.65397   2.66556   2.68895   2.71389   2.72145
 Alpha virt. eigenvalues --    2.74805   2.75971   2.76957   2.77854   2.80457
 Alpha virt. eigenvalues --    2.84437   2.85667   2.90252   2.92226   2.92995
 Alpha virt. eigenvalues --    2.94019   2.96964   3.01586   3.03666   3.05856
 Alpha virt. eigenvalues --    3.07860   3.10759   3.11213   3.12764   3.15930
 Alpha virt. eigenvalues --    3.17754   3.20013   3.21633   3.22949   3.24990
 Alpha virt. eigenvalues --    3.27196   3.30305   3.31492   3.34995   3.35631
 Alpha virt. eigenvalues --    3.39264   3.40182   3.40637   3.43772   3.45881
 Alpha virt. eigenvalues --    3.46080   3.52087   3.53942   3.55851   3.62790
 Alpha virt. eigenvalues --    3.64081   3.66184   3.66971   3.69407   3.74439
 Alpha virt. eigenvalues --    3.78127   3.79146   3.81343   3.85598   3.89419
 Alpha virt. eigenvalues --    3.94103   3.98689   4.01312   4.02630   4.06000
 Alpha virt. eigenvalues --    4.06485   4.09537   4.17703   4.21043   4.23583
 Alpha virt. eigenvalues --    4.29914   4.34023   4.35212   4.40904   4.50247
 Alpha virt. eigenvalues --    4.51497   4.54626   4.56426   4.60115   4.63748
 Alpha virt. eigenvalues --    4.68854   4.72000   4.81260   4.86813   4.89312
 Alpha virt. eigenvalues --    4.95252   5.03920   5.07846   5.11009   5.12509
 Alpha virt. eigenvalues --    5.31451  22.21044  22.48440  22.54679  22.58843
 Alpha virt. eigenvalues --   22.69995  23.04162
          Condensed to atoms (all electrons):
               1          2          3          4          5          6
     1  C    4.950934  -0.051152  -0.059948  -0.029478   0.638018   0.658478
     2  C   -0.051152   4.906077  -0.013238   0.359255  -0.040371   0.279812
     3  C   -0.059948  -0.013238   4.890514   0.345211   0.280498  -0.016153
     4  C   -0.029478   0.359255   0.345211   4.935568  -0.042249  -0.050972
     5  C    0.638018  -0.040371   0.280498  -0.042249   5.076388  -0.085839
     6  C    0.658478   0.279812  -0.016153  -0.050972  -0.085839   5.040628
     7  H   -0.005941   0.412804   0.004134  -0.040069  -0.000032  -0.024107
     8  H    0.003911   0.399952  -0.002334  -0.025707   0.003742  -0.033106
     9  H   -0.011943  -0.009099   0.408718  -0.036104  -0.023129   0.008180
    10  H    0.009265   0.005074   0.417527  -0.037882  -0.037317   0.001576
    11  H   -0.000100  -0.042748  -0.036281   0.419890  -0.000719   0.005646
    12  H    0.003254  -0.032301  -0.036824   0.410528   0.007733   0.002457
    13  H   -0.042796  -0.002324  -0.046039  -0.000000   0.415703   0.009225
    14  H   -0.039937  -0.051197  -0.002879   0.003054   0.008737   0.420513
               7          8          9         10         11         12
     1  C   -0.005941   0.003911  -0.011943   0.009265  -0.000100   0.003254
     2  C    0.412804   0.399952  -0.009099   0.005074  -0.042748  -0.032301
     3  C    0.004134  -0.002334   0.408718   0.417527  -0.036281  -0.036824
     4  C   -0.040069  -0.025707  -0.036104  -0.037882   0.419890   0.410528
     5  C   -0.000032   0.003742  -0.023129  -0.037317  -0.000719   0.007733
     6  C   -0.024107  -0.033106   0.008180   0.001576   0.005646   0.002457
     7  H    0.574354  -0.029150  -0.000084   0.000154  -0.009331   0.002874
     8  H   -0.029150   0.586754   0.002031  -0.000370   0.005439  -0.009572
     9  H   -0.000084   0.002031   0.566582  -0.023200   0.006062  -0.004622
    10  H    0.000154  -0.000370  -0.023200   0.568805  -0.005505  -0.000694
    11  H   -0.009331   0.005439   0.006062  -0.005505   0.580514  -0.027273
    12  H    0.002874  -0.009572  -0.004622  -0.000694  -0.027273   0.577371
    13  H    0.000461  -0.000004   0.003118  -0.001979   0.000970  -0.000194
    14  H    0.002160  -0.003054   0.000900   0.000058  -0.000096   0.000103
              13         14
     1  C   -0.042796  -0.039937
     2  C   -0.002324  -0.051197
     3  C   -0.046039  -0.002879
     4  C   -0.000000   0.003054
     5  C    0.415703   0.008737
     6  C    0.009225   0.420513
     7  H    0.000461   0.002160
     8  H   -0.000004  -0.003054
     9  H    0.003118   0.000900
    10  H   -0.001979   0.000058
    11  H    0.000970  -0.000096
    12  H   -0.000194   0.000103
    13  H    0.531943  -0.000017
    14  H   -0.000017   0.530034
 Mulliken charges:
               1
     1  C   -0.022565
     2  C   -0.120543
     3  C   -0.132906
     4  C   -0.211044
     5  C   -0.201164
     6  C   -0.216339
     7  H    0.111774
     8  H    0.101466
     9  H    0.112590
    10  H    0.104486
    11  H    0.103531
    12  H    0.107161
    13  H    0.131932
    14  H    0.131621
 Sum of Mulliken charges =  -0.00000
 Mulliken charges with hydrogens summed into heavy atoms:
               1
     1  C   -0.022565
     2  C    0.092697
     3  C    0.084170
     4  C   -0.000352
     5  C   -0.069232
     6  C   -0.084718
 Electronic spatial extent (au):  <R**2>=            490.9397
 Charge=             -0.0000 electrons
 Dipole moment (field-independent basis, Debye):
    X=             -0.0832    Y=              1.6409    Z=              0.1372  Tot=              1.6488
 Quadrupole moment (field-independent basis, Debye-Ang):
   XX=            -34.9370   YY=            -39.8031   ZZ=            -36.6592
   XY=              0.2809   XZ=             -1.9714   YZ=             -0.0500
 Traceless Quadrupole moment (field-independent basis, Debye-Ang):
   XX=              2.1961   YY=             -2.6700   ZZ=              0.4739
   XY=              0.2809   XZ=             -1.9714   YZ=             -0.0500
 Octapole moment (field-independent basis, Debye-Ang**2):
  XXX=              0.0416  YYY=             10.6479  ZZZ=              0.1469  XYY=             -0.8589
  XXY=              1.3009  XXZ=             -0.3299  XZZ=             -0.0901  YZZ=              2.1869
  YYZ=              1.1876  XYZ=              2.9940
 Hexadecapole moment (field-independent basis, Debye-Ang**3):
 XXXX=           -313.2290 YYYY=           -303.2190 ZZZZ=            -82.6981 XXXY=              3.0500
 XXXZ=            -11.0026 YYYX=              2.4091 YYYZ=              0.7935 ZZZX=             -1.3984
 ZZZY=             -1.1610 XXYY=           -100.9080 XXZZ=            -63.3728 YYZZ=            -61.7399
 XXYZ=             -0.1656 YYXZ=             -6.5683 ZZXY=             -1.4652
 N-N= 2.206386847316D+02 E-N=-9.819189510480D+02  KE= 2.321362202687D+02
   1 Symmetry operations used in ECPInt.
 ECPInt:  NShTT=    4851 NPrTT=   14352 LenC2=    4832 LenP2D=   12125.
 LDataN:  DoStor=T MaxTD1= 7 Len=  274
 Calling FoFJK, ICntrl=      2127 FMM=F ISym2X=0 I1Cent= 0 IOpClX= 0 NMat=1 NMatS=1 NMatT=0.
 ***** Axes restored to original set *****
 -------------------------------------------------------------------
 Center     Atomic                   Forces (Hartrees/Bohr)
 Number     Number              X              Y              Z
 -------------------------------------------------------------------
      1        6          -0.000013429    0.000051059    0.000078252
      2        6          -0.000191277   -0.000287683   -0.000127662
      3        6           0.000065520   -0.000031351   -0.000106968
      4        6           0.000000584    0.000000543    0.000215881
      5        6          -0.000004856   -0.000030564    0.000007680
      6        6           0.000028306    0.000109963   -0.000030836
      7        1           0.000077785    0.000057106    0.000014059
      8        1          -0.000022866    0.000019528    0.000019465
      9        1          -0.000004234   -0.000002155    0.000114798
     10        1           0.000000412    0.000051436   -0.000095406
     11        1          -0.000042043    0.000030358   -0.000008513
     12        1           0.000013534    0.000017715    0.000027219
     13        1           0.000039918   -0.000010977   -0.000051280
     14        1           0.000052646    0.000025021   -0.000056689
 -------------------------------------------------------------------
 Cartesian Forces:  Max     0.000287683 RMS     0.000080687

 GradGradGradGradGradGradGradGradGradGradGradGradGradGradGradGradGradGrad
 Berny optimization.
 FormGI is forming the generalized inverse of G from B-inverse, IUseBI=4.
 Internal  Forces:  Max     0.000168429 RMS     0.000049687
 Search for a local minimum.
 Step number   1 out of a maximum of   83
 All quantities printed in internal units (Hartrees-Bohrs-Radians)
 Mixed Optimization -- En-DIIS/RFO-DIIS
 Second derivative matrix not updated -- first step.
 ITU=  0
     Eigenvalues ---    0.00325   0.00903   0.01226   0.01648   0.02543
     Eigenvalues ---    0.03246   0.03799   0.04708   0.04997   0.05637
     Eigenvalues ---    0.06176   0.08072   0.08086   0.08716   0.09167
     Eigenvalues ---    0.10253   0.12405   0.15157   0.15638   0.20000
     Eigenvalues ---    0.20510   0.22538   0.26234   0.26542   0.28755
     Eigenvalues ---    0.29653   0.34445   0.34560   0.34617   0.34633
     Eigenvalues ---    0.34706   0.34792   0.35711   0.35724   0.59151
     Eigenvalues ---    0.63258
 RFO step:  Lambda=-2.87560072D-06 EMin= 3.25310512D-03
 Linear search not attempted -- first point.
 Iteration  1 RMS(Cart)=  0.00242309 RMS(Int)=  0.00000302
 Iteration  2 RMS(Cart)=  0.00000361 RMS(Int)=  0.00000089
 Iteration  3 RMS(Cart)=  0.00000000 RMS(Int)=  0.00000089
 Variable       Old X    -DE/DX   Delta X   Delta X   Delta X     New X
                                 (Linear)    (Quad)   (Total)
    R1        2.47878  -0.00013   0.00000  -0.00027  -0.00027   2.47851
    R2        2.47647  -0.00005   0.00000  -0.00018  -0.00018   2.47629
    R3        2.94444   0.00017   0.00000   0.00078   0.00078   2.94522
    R4        2.88349   0.00016   0.00000   0.00043   0.00043   2.88392
    R5        2.06302  -0.00008   0.00000  -0.00023  -0.00023   2.06278
    R6        2.06586  -0.00000   0.00000  -0.00001  -0.00001   2.06585
    R7        2.94173   0.00007   0.00000   0.00047   0.00047   2.94221
    R8        2.87077  -0.00001   0.00000   0.00005   0.00005   2.87082
    R9        2.06014   0.00007   0.00000   0.00021   0.00021   2.06035
   R10        2.06155   0.00001   0.00000   0.00003   0.00003   2.06159
   R11        2.06275   0.00005   0.00000   0.00014   0.00014   2.06289
   R12        2.06395   0.00001   0.00000   0.00004   0.00004   2.06399
   R13        2.04536   0.00001   0.00000   0.00003   0.00003   2.04539
   R14        2.04515   0.00002   0.00000   0.00005   0.00005   2.04520
    A1        2.33762   0.00006   0.00000   0.00018   0.00018   2.33780
    A2        1.94717  -0.00011   0.00000  -0.00023  -0.00023   1.94694
    A3        1.91572   0.00004   0.00000   0.00022   0.00022   1.91594
    A4        1.92036   0.00001   0.00000  -0.00025  -0.00025   1.92011
    A5        1.96797   0.00001   0.00000  -0.00022  -0.00022   1.96776
    A6        1.85516   0.00005   0.00000   0.00017   0.00018   1.85533
    A7        1.85399   0.00000   0.00000   0.00031   0.00031   1.85430
    A8        1.82721   0.00005   0.00000   0.00115   0.00114   1.82835
    A9        1.92872  -0.00004   0.00000  -0.00017  -0.00017   1.92855
   A10        1.91738   0.00001   0.00000  -0.00023  -0.00023   1.91715
   A11        1.94361   0.00003   0.00000   0.00074   0.00074   1.94435
   A12        1.96347  -0.00007   0.00000  -0.00132  -0.00132   1.96216
   A13        1.88364   0.00001   0.00000  -0.00015  -0.00015   1.88349
   A14        2.01367  -0.00001   0.00000   0.00070   0.00069   2.01437
   A15        1.90685  -0.00002   0.00000  -0.00028  -0.00028   1.90658
   A16        1.89989   0.00005   0.00000   0.00024   0.00024   1.90013
   A17        1.87241  -0.00001   0.00000  -0.00049  -0.00049   1.87192
   A18        1.90468  -0.00001   0.00000  -0.00012  -0.00011   1.90457
   A19        1.86033  -0.00000   0.00000  -0.00012  -0.00012   1.86020
   A20        1.90624  -0.00001   0.00000   0.00035   0.00035   1.90659
   A21        2.19872  -0.00005   0.00000  -0.00051  -0.00051   2.19821
   A22        2.12775   0.00007   0.00000   0.00035   0.00035   2.12810
   A23        1.96777   0.00005   0.00000   0.00011   0.00011   1.96787
   A24        2.19283  -0.00010   0.00000  -0.00034  -0.00034   2.19249
   A25        2.09636   0.00005   0.00000   0.00055   0.00055   2.09690
    D1        0.37231   0.00001   0.00000   0.00088   0.00088   0.37319
    D2       -2.43557  -0.00002   0.00000   0.00017   0.00017  -2.43540
    D3        0.42344  -0.00000   0.00000  -0.00035  -0.00035   0.42308
    D4       -2.47241  -0.00003   0.00000  -0.00187  -0.00187  -2.47428
    D5       -0.18519   0.00002   0.00000   0.00488   0.00488  -0.18031
    D6        1.92538  -0.00002   0.00000   0.00450   0.00450   1.92988
    D7       -2.33269  -0.00000   0.00000   0.00434   0.00434  -2.32835
    D8       -2.37958   0.00006   0.00000   0.00516   0.00516  -2.37442
    D9       -0.26902   0.00002   0.00000   0.00479   0.00479  -0.26423
   D10        1.75611   0.00003   0.00000   0.00462   0.00462   1.76073
   D11        1.86941   0.00003   0.00000   0.00479   0.00479   1.87420
   D12       -2.30321  -0.00002   0.00000   0.00442   0.00442  -2.29879
   D13       -0.27809  -0.00000   0.00000   0.00426   0.00426  -0.27383
   D14       -0.46749   0.00002   0.00000  -0.00256  -0.00256  -0.47005
   D15        2.44351   0.00001   0.00000  -0.00127  -0.00127   2.44224
   D16        1.69775  -0.00001   0.00000  -0.00261  -0.00261   1.69514
   D17       -1.67444  -0.00001   0.00000  -0.00132  -0.00132  -1.67576
   D18       -2.56095   0.00003   0.00000  -0.00224  -0.00224  -2.56319
   D19        0.35005   0.00003   0.00000  -0.00095  -0.00095   0.34910
   D20        0.89015  -0.00004   0.00000  -0.00449  -0.00449   0.88567
   D21       -1.23900   0.00001   0.00000  -0.00422  -0.00422  -1.24322
   D22        3.03511   0.00002   0.00000  -0.00376  -0.00376   3.03135
   D23       -1.20435  -0.00008   0.00000  -0.00595  -0.00595  -1.21029
   D24        2.94969  -0.00004   0.00000  -0.00568  -0.00568   2.94401
   D25        0.94060  -0.00003   0.00000  -0.00522  -0.00522   0.93539
   D26        3.00231  -0.00008   0.00000  -0.00551  -0.00551   2.99680
   D27        0.87316  -0.00004   0.00000  -0.00524  -0.00524   0.86792
   D28       -1.13593  -0.00002   0.00000  -0.00478  -0.00478  -1.14070
   D29       -0.97826   0.00001   0.00000   0.00148   0.00148  -0.97678
   D30        1.84576   0.00000   0.00000   0.00195   0.00195   1.84771
   D31        1.10626   0.00001   0.00000   0.00234   0.00235   1.10860
   D32       -2.35291   0.00001   0.00000   0.00282   0.00282  -2.35008
   D33       -3.05965  -0.00000   0.00000   0.00175   0.00175  -3.05790
   D34       -0.23563  -0.00001   0.00000   0.00222   0.00222  -0.23341
         Item               Value     Threshold  Converged?
 Maximum Force            0.000168     0.000450     YES
 RMS     Force            0.000050     0.000300     YES
 Maximum Displacement     0.007968     0.001800     NO 
 RMS     Displacement     0.002423     0.001200     NO 
 Predicted change in Energy=-1.439995D-06
 GradGradGradGradGradGradGradGradGradGradGradGradGradGradGradGradGradGrad

                          Input orientation:                          
 ---------------------------------------------------------------------
 Center     Atomic      Atomic             Coordinates (Angstroms)
 Number     Number       Type             X           Y           Z
 ---------------------------------------------------------------------
      1          6           0        1.207659    0.244331   -1.098714
      2          6           0       -0.325453   -1.302260   -0.176488
      3          6           0        0.062442    1.154041    0.690741
      4          6           0       -0.921097   -0.040471    0.517884
      5          6           0        0.661956    1.364469   -0.689182
      6          6           0        1.048009   -1.015881   -0.776981
      7          1           0       -1.034629   -1.689254   -0.910551
      8          1           0       -0.179411   -2.099294    0.557334
      9          1           0        0.830724    0.912717    1.425753
     10          1           0       -0.479347    2.031263    1.047259
     11          1           0       -1.771598    0.321825   -0.062683
     12          1           0       -1.311413   -0.327150    1.496865
     13          1           0        0.374994    2.198187   -1.316952
     14          1           0        1.837364   -1.752725   -0.704184
 ---------------------------------------------------------------------
                    Distance matrix (angstroms):
                    1          2          3          4          5
     1  C    0.000000
     2  C    2.364927   0.000000
     3  C    2.311113   2.633622   0.000000
     4  C    2.688142   1.558543   1.556949   0.000000
     5  C    1.311571   2.889511   1.519171   2.436580   0.000000
     6  C    1.310395   1.526107   2.798949   2.550584   2.413051
     7  H    2.966818   1.091578   3.442677   2.184445   3.500375
     8  H    3.187325   1.093200   3.265039   2.188700   3.776156
     9  H    2.638514   2.968172   1.090292   2.191272   2.169219
    10  H    3.262563   3.554379   1.090944   2.183452   2.182295
    11  H    3.155208   2.177600   2.150334   1.091636   2.720623
    12  H    3.661877   2.173261   2.175142   1.092215   3.396256
    13  H    2.135067   3.747588   2.284461   3.171446   1.082371
    14  H    2.130825   2.271379   3.680415   3.469060   3.331473
                    6          7          8          9         10
     6  C    0.000000
     7  H    2.192863   0.000000
     8  H    2.112046   1.747632   0.000000
     9  H    2.935769   3.963346   3.293438   0.000000
    10  H    3.865974   4.240707   4.170310   1.763715   0.000000
    11  H    3.201541   2.303572   2.963326   3.055598   2.413309
    12  H    3.348372   2.779853   2.303180   2.476102   2.540982
    13  H    3.327875   4.155045   4.721087   3.063096   2.519377
    14  H    1.082276   2.880098   2.403939   3.557322   4.770039
                   11         12         13         14
    11  H    0.000000
    12  H    1.750751   0.000000
    13  H    3.114769   4.139911   0.000000
    14  H    4.211875   4.097765   4.257196   0.000000
 Stoichiometry    C6H8
 Framework group  C1[X(C6H8)]
 Deg. of freedom    36
 Full point group                 C1      NOp   1
 Largest Abelian subgroup         C1      NOp   1
 Largest concise Abelian subgroup C1      NOp   1
                         Standard orientation:                         
 ---------------------------------------------------------------------
 Center     Atomic      Atomic             Coordinates (Angstroms)
 Number     Number       Type             X           Y           Z
 ---------------------------------------------------------------------
      1          6           0        0.006457   -1.380974   -0.091922
      2          6           0       -1.315718    0.578760   -0.156519
      3          6           0        1.250319    0.495516    0.430413
      4          6           0        0.062970    1.305493   -0.168109
      5          6           0        1.192726   -0.850898   -0.270824
      6          6           0       -1.170115   -0.893752    0.216993
      7          1           0       -1.817509    0.723381   -1.115077
      8          1           0       -1.967158    1.024271    0.599941
      9          1           0        1.133640    0.387656    1.509065
     10          1           0        2.188037    1.021392    0.245215
     11          1           0        0.328421    1.556907   -1.196698
     12          1           0       -0.031860    2.251518    0.369457
     13          1           0        1.902314   -1.126409   -1.040308
     14          1           0       -1.895716   -1.363584    0.868208
 ---------------------------------------------------------------------
 Rotational constants (GHZ):           5.3985889           4.7850448           2.8772733
 Standard basis: def2TZVP (5D, 7F)
 There are   264 symmetry adapted cartesian basis functions of A   symmetry.
 There are   234 symmetry adapted basis functions of A   symmetry.
   234 basis functions,   370 primitive gaussians,   264 cartesian basis functions
    22 alpha electrons       22 beta electrons
       nuclear repulsion energy       220.6165379490 Hartrees.
 NAtoms=   14 NActive=   14 NUniq=   14 SFac= 1.00D+00 NAtFMM=   60 NAOKFM=F Big=F
 Integral buffers will be    131072 words long.
 Raffenetti 2 integral format.
 Two-electron integral symmetry is turned on.
 Nuclear repulsion after empirical dispersion term =      220.6098294907 Hartrees.
 One-electron integrals computed using PRISM.
   1 Symmetry operations used in ECPInt.
 ECPInt:  NShTT=    4851 NPrTT=   14352 LenC2=    4832 LenP2D=   12125.
 LDataN:  DoStor=T MaxTD1= 6 Len=  172
 NBasis=   234 RedAO= T EigKep=  8.84D-05  NBF=   234
 NBsUse=   234 1.00D-06 EigRej= -1.00D+00 NBFU=   234
 Initial guess from the checkpoint file:  "cyclic-allene.chk"
 B after Tr=    -0.000000    0.000000    0.000000
         Rot=    1.000000    0.000017   -0.000115   -0.000021 Ang=   0.01 deg.
 Requested convergence on RMS density matrix=1.00D-08 within 128 cycles.
 Requested convergence on MAX density matrix=1.00D-06.
 Requested convergence on             energy=1.00D-06.
 No special actions if energy rises.
 SCF Done:  E(RwB97XD) =  -233.352689644     A.U. after    9 cycles
            NFock=  9  Conv=0.41D-08     -V/T= 2.0052
   1 Symmetry operations used in ECPInt.
 ECPInt:  NShTT=    4851 NPrTT=   14352 LenC2=    4832 LenP2D=   12125.
 LDataN:  DoStor=T MaxTD1= 7 Len=  274
 Calling FoFJK, ICntrl=      2127 FMM=F ISym2X=0 I1Cent= 0 IOpClX= 0 NMat=1 NMatS=1 NMatT=0.
 ***** Axes restored to original set *****
 -------------------------------------------------------------------
 Center     Atomic                   Forces (Hartrees/Bohr)
 Number     Number              X              Y              Z
 -------------------------------------------------------------------
      1        6          -0.000016284   -0.000002135    0.000020633
      2        6           0.000011373   -0.000143155    0.000002467
      3        6           0.000083649   -0.000025415   -0.000050618
      4        6          -0.000033016    0.000072674    0.000017416
      5        6          -0.000051445    0.000035890    0.000061123
      6        6          -0.000024864   -0.000043559   -0.000039541
      7        1           0.000029173    0.000053794   -0.000017183
      8        1          -0.000036779    0.000005555   -0.000011625
      9        1          -0.000006514    0.000017439    0.000011378
     10        1          -0.000013124    0.000010518   -0.000019407
     11        1          -0.000012835   -0.000020262    0.000010529
     12        1           0.000048243    0.000023322    0.000000690
     13        1           0.000006988   -0.000001627   -0.000005371
     14        1           0.000015434    0.000016963    0.000019510
 -------------------------------------------------------------------
 Cartesian Forces:  Max     0.000143155 RMS     0.000038170

 GradGradGradGradGradGradGradGradGradGradGradGradGradGradGradGradGradGrad
 Berny optimization.
 Using GEDIIS/GDIIS optimizer.
 FormGI is forming the generalized inverse of G from B-inverse, IUseBI=4.
 Internal  Forces:  Max     0.000078624 RMS     0.000019784
 Search for a local minimum.
 Step number   2 out of a maximum of   83
 All quantities printed in internal units (Hartrees-Bohrs-Radians)
 Mixed Optimization -- En-DIIS/RFO-DIIS
 Swapping is turned off.
 Update second derivatives using D2CorX and points    1    2
 DE= -1.96D-06 DEPred=-1.44D-06 R= 1.36D+00
 TightC=F SS=  1.41D+00  RLast= 2.20D-02 DXNew= 5.0454D-01 6.5975D-02
 Trust test= 1.36D+00 RLast= 2.20D-02 DXMaxT set to 3.00D-01
 ITU=  1  0
     Eigenvalues ---    0.00162   0.00985   0.01277   0.01647   0.02548
     Eigenvalues ---    0.03415   0.03794   0.04680   0.04984   0.05611
     Eigenvalues ---    0.06168   0.08091   0.08276   0.08727   0.09153
     Eigenvalues ---    0.10258   0.12394   0.15250   0.15641   0.19874
     Eigenvalues ---    0.20511   0.22891   0.25467   0.26511   0.28666
     Eigenvalues ---    0.30801   0.34429   0.34521   0.34610   0.34686
     Eigenvalues ---    0.34705   0.35125   0.35714   0.35736   0.60008
     Eigenvalues ---    0.63324
 En-DIIS/RFO-DIIS/Sim-DIIS IScMMF=       -3 using points:     2    1
 RFO step:  Lambda=-1.87178069D-06.
 DidBck=F Rises=F RFO-DIIS coefs:    2.39482   -1.39482
 Iteration  1 RMS(Cart)=  0.00346218 RMS(Int)=  0.00000689
 Iteration  2 RMS(Cart)=  0.00000765 RMS(Int)=  0.00000274
 Iteration  3 RMS(Cart)=  0.00000000 RMS(Int)=  0.00000274
 Variable       Old X    -DE/DX   Delta X   Delta X   Delta X     New X
                                 (Linear)    (Quad)   (Total)
    R1        2.47851   0.00002  -0.00038   0.00028  -0.00010   2.47841
    R2        2.47629   0.00002  -0.00025   0.00019  -0.00006   2.47623
    R3        2.94522   0.00008   0.00109  -0.00022   0.00087   2.94609
    R4        2.88392  -0.00000   0.00060  -0.00051   0.00009   2.88401
    R5        2.06278  -0.00003  -0.00033   0.00010  -0.00022   2.06256
    R6        2.06585  -0.00002  -0.00002  -0.00007  -0.00008   2.06576
    R7        2.94221   0.00000   0.00066  -0.00029   0.00037   2.94257
    R8        2.87082  -0.00008   0.00007  -0.00046  -0.00039   2.87043
    R9        2.06035  -0.00000   0.00029  -0.00021   0.00008   2.06044
   R10        2.06159   0.00001   0.00004   0.00001   0.00006   2.06164
   R11        2.06289  -0.00000   0.00019  -0.00014   0.00005   2.06295
   R12        2.06399  -0.00002   0.00006  -0.00015  -0.00009   2.06390
   R13        2.04539   0.00000   0.00004  -0.00003   0.00001   2.04540
   R14        2.04520   0.00000   0.00007  -0.00004   0.00003   2.04523
    A1        2.33780   0.00004   0.00025  -0.00013   0.00012   2.33793
    A2        1.94694  -0.00004  -0.00032  -0.00007  -0.00040   1.94654
    A3        1.91594   0.00001   0.00031  -0.00044  -0.00013   1.91582
    A4        1.92011   0.00001  -0.00035   0.00041   0.00007   1.92018
    A5        1.96776   0.00000  -0.00030  -0.00036  -0.00065   1.96710
    A6        1.85533   0.00002   0.00025   0.00049   0.00074   1.85608
    A7        1.85430   0.00000   0.00044   0.00002   0.00046   1.85476
    A8        1.82835  -0.00001   0.00159  -0.00069   0.00090   1.82925
    A9        1.92855   0.00001  -0.00024   0.00036   0.00012   1.92867
   A10        1.91715  -0.00000  -0.00032  -0.00012  -0.00044   1.91671
   A11        1.94435   0.00002   0.00103  -0.00053   0.00051   1.94486
   A12        1.96216  -0.00001  -0.00183   0.00089  -0.00094   1.96122
   A13        1.88349  -0.00000  -0.00021   0.00008  -0.00013   1.88335
   A14        2.01437   0.00003   0.00097  -0.00006   0.00090   2.01527
   A15        1.90658  -0.00001  -0.00039   0.00009  -0.00029   1.90628
   A16        1.90013   0.00000   0.00034  -0.00033   0.00001   1.90014
   A17        1.87192  -0.00000  -0.00069   0.00071   0.00002   1.87194
   A18        1.90457  -0.00002  -0.00016  -0.00053  -0.00069   1.90388
   A19        1.86020   0.00001  -0.00017   0.00016  -0.00001   1.86019
   A20        1.90659  -0.00001   0.00049  -0.00042   0.00006   1.90666
   A21        2.19821  -0.00001  -0.00071   0.00059  -0.00012   2.19809
   A22        2.12810   0.00001   0.00049  -0.00005   0.00043   2.12853
   A23        1.96787  -0.00001   0.00015  -0.00050  -0.00035   1.96752
   A24        2.19249  -0.00001  -0.00048   0.00029  -0.00018   2.19230
   A25        2.09690   0.00002   0.00076  -0.00024   0.00052   2.09743
    D1        0.37319   0.00001   0.00122   0.00072   0.00194   0.37513
    D2       -2.43540   0.00001   0.00024   0.00039   0.00063  -2.43477
    D3        0.42308   0.00000  -0.00049   0.00061   0.00012   0.42320
    D4       -2.47428   0.00002  -0.00261   0.00271   0.00010  -2.47418
    D5       -0.18031   0.00000   0.00680   0.00010   0.00691  -0.17340
    D6        1.92988   0.00001   0.00628   0.00105   0.00733   1.93721
    D7       -2.32835   0.00001   0.00605   0.00111   0.00717  -2.32118
    D8       -2.37442   0.00003   0.00720   0.00094   0.00814  -2.36628
    D9       -0.26423   0.00003   0.00668   0.00189   0.00857  -0.25566
   D10        1.76073   0.00003   0.00645   0.00195   0.00840   1.76913
   D11        1.87420   0.00001   0.00669   0.00094   0.00762   1.88183
   D12       -2.29879   0.00002   0.00617   0.00189   0.00805  -2.29074
   D13       -0.27383   0.00002   0.00594   0.00195   0.00788  -0.26595
   D14       -0.47005   0.00001  -0.00357  -0.00092  -0.00449  -0.47454
   D15        2.44224  -0.00001  -0.00178  -0.00281  -0.00458   2.43766
   D16        1.69514  -0.00001  -0.00364  -0.00182  -0.00547   1.68967
   D17       -1.67576  -0.00003  -0.00184  -0.00371  -0.00556  -1.68131
   D18       -2.56319   0.00001  -0.00312  -0.00169  -0.00481  -2.56800
   D19        0.34910  -0.00001  -0.00133  -0.00357  -0.00490   0.34420
   D20        0.88567   0.00001  -0.00626   0.00114  -0.00512   0.88054
   D21       -1.24322   0.00001  -0.00589   0.00053  -0.00536  -1.24857
   D22        3.03135   0.00002  -0.00524   0.00024  -0.00501   3.02634
   D23       -1.21029  -0.00001  -0.00829   0.00198  -0.00631  -1.21661
   D24        2.94401  -0.00001  -0.00792   0.00137  -0.00655   2.93746
   D25        0.93539  -0.00000  -0.00728   0.00108  -0.00620   0.92919
   D26        2.99680  -0.00001  -0.00768   0.00173  -0.00595   2.99085
   D27        0.86792  -0.00001  -0.00731   0.00112  -0.00618   0.86174
   D28       -1.14070  -0.00001  -0.00666   0.00083  -0.00583  -1.14653
   D29       -0.97678   0.00000   0.00206  -0.00137   0.00069  -0.97609
   D30        1.84771  -0.00000   0.00273  -0.00091   0.00182   1.84953
   D31        1.10860   0.00001   0.00327  -0.00163   0.00164   1.11024
   D32       -2.35008   0.00001   0.00394  -0.00117   0.00277  -2.34732
   D33       -3.05790   0.00002   0.00244  -0.00128   0.00116  -3.05674
   D34       -0.23341   0.00001   0.00310  -0.00081   0.00229  -0.23111
         Item               Value     Threshold  Converged?
 Maximum Force            0.000079     0.000450     YES
 RMS     Force            0.000020     0.000300     YES
 Maximum Displacement     0.010908     0.001800     NO 
 RMS     Displacement     0.003462     0.001200     NO 
 Predicted change in Energy=-9.351281D-07
 GradGradGradGradGradGradGradGradGradGradGradGradGradGradGradGradGradGrad

                          Input orientation:                          
 ---------------------------------------------------------------------
 Center     Atomic      Atomic             Coordinates (Angstroms)
 Number     Number       Type             X           Y           Z
 ---------------------------------------------------------------------
      1          6           0        1.208768    0.243691   -1.097557
      2          6           0       -0.326182   -1.302395   -0.178215
      3          6           0        0.062075    1.154902    0.689981
      4          6           0       -0.920210   -0.041277    0.519784
      5          6           0        0.662050    1.363899   -0.689733
      6          6           0        1.048724   -1.016406   -0.775698
      7          1           0       -1.034683   -1.684501   -0.915309
      8          1           0       -0.183532   -2.102457    0.552908
      9          1           0        0.829993    0.916685    1.426450
     10          1           0       -0.481298    2.032312    1.043708
     11          1           0       -1.773737    0.320171   -0.056911
     12          1           0       -1.305869   -0.328937    1.500268
     13          1           0        0.375853    2.197005   -1.318676
     14          1           0        1.838249   -1.752892   -0.700901
 ---------------------------------------------------------------------
                    Distance matrix (angstroms):
                    1          2          3          4          5
     1  C    0.000000
     2  C    2.364667   0.000000
     3  C    2.310953   2.634922   0.000000
     4  C    2.688782   1.559003   1.557143   0.000000
     5  C    1.311521   2.889183   1.518967   2.437416   0.000000
     6  C    1.310364   1.526154   2.799334   2.550658   2.413040
     7  H    2.963817   1.091460   3.441226   2.184669   3.496073
     8  H    3.188565   1.093155   3.269480   2.189122   3.778199
     9  H    2.639509   2.972542   1.090336   2.191562   2.169432
    10  H    3.261979   3.554916   1.090975   2.183325   2.181476
    11  H    3.159768   2.177809   2.150541   1.091664   2.724498
    12  H    3.660601   2.173640   2.174767   1.092168   3.396248
    13  H    2.134965   3.746906   2.284544   3.173266   1.082379
    14  H    2.130710   2.271764   3.680300   3.468255   3.331359
                    6          7          8          9         10
     6  C    0.000000
     7  H    2.192356   0.000000
     8  H    2.112618   1.747800   0.000000
     9  H    2.938391   3.965730   3.302351   0.000000
    10  H    3.865992   4.237768   4.174430   1.763689   0.000000
    11  H    3.204588   2.302554   2.961378   3.055421   2.411055
    12  H    3.346154   2.783183   2.302717   2.473647   2.542413
    13  H    3.327701   4.149506   4.722405   3.062871   2.518470
    14  H    1.082291   2.881733   2.404544   3.559332   4.769877
                   11         12         13         14
    11  H    0.000000
    12  H    1.750728   0.000000
    13  H    3.120143   4.141862   0.000000
    14  H    4.214114   4.093687   4.256986   0.000000
 Stoichiometry    C6H8
 Framework group  C1[X(C6H8)]
 Deg. of freedom    36
 Full point group                 C1      NOp   1
 Largest Abelian subgroup         C1      NOp   1
 Largest concise Abelian subgroup C1      NOp   1
                         Standard orientation:                         
 ---------------------------------------------------------------------
 Center     Atomic      Atomic             Coordinates (Angstroms)
 Number     Number       Type             X           Y           Z
 ---------------------------------------------------------------------
      1          6           0        0.006074   -1.380979   -0.090855
      2          6           0       -1.315938    0.578456   -0.158297
      3          6           0        1.251288    0.495037    0.429247
      4          6           0        0.062788    1.306155   -0.165941
      5          6           0        1.192146   -0.851242   -0.271676
      6          6           0       -1.170289   -0.893364    0.218106
      7          1           0       -1.813557    0.720317   -1.119304
      8          1           0       -1.970688    1.025187    0.594513
      9          1           0        1.138014    0.387702    1.508358
     10          1           0        2.188739    1.020350    0.240946
     11          1           0        0.328113    1.562650   -1.193337
     12          1           0       -0.032693    2.249512    0.376086
     13          1           0        1.900819   -1.127865   -1.041616
     14          1           0       -1.895162   -1.362231    0.870851
 ---------------------------------------------------------------------
 Rotational constants (GHZ):           5.3979132           4.7838348           2.8765841
 Standard basis: def2TZVP (5D, 7F)
 There are   264 symmetry adapted cartesian basis functions of A   symmetry.
 There are   234 symmetry adapted basis functions of A   symmetry.
   234 basis functions,   370 primitive gaussians,   264 cartesian basis functions
    22 alpha electrons       22 beta electrons
       nuclear repulsion energy       220.6000939210 Hartrees.
 NAtoms=   14 NActive=   14 NUniq=   14 SFac= 1.00D+00 NAtFMM=   60 NAOKFM=F Big=F
 Integral buffers will be    131072 words long.
 Raffenetti 2 integral format.
 Two-electron integral symmetry is turned on.
 Nuclear repulsion after empirical dispersion term =      220.5933869932 Hartrees.
 One-electron integrals computed using PRISM.
   1 Symmetry operations used in ECPInt.
 ECPInt:  NShTT=    4851 NPrTT=   14352 LenC2=    4832 LenP2D=   12125.
 LDataN:  DoStor=T MaxTD1= 6 Len=  172
 NBasis=   234 RedAO= T EigKep=  8.84D-05  NBF=   234
 NBsUse=   234 1.00D-06 EigRej= -1.00D+00 NBFU=   234
 Initial guess from the checkpoint file:  "cyclic-allene.chk"
 B after Tr=     0.000000   -0.000000   -0.000000
         Rot=    1.000000   -0.000029   -0.000092    0.000076 Ang=  -0.01 deg.
 Requested convergence on RMS density matrix=1.00D-08 within 128 cycles.
 Requested convergence on MAX density matrix=1.00D-06.
 Requested convergence on             energy=1.00D-06.
 No special actions if energy rises.
 SCF Done:  E(RwB97XD) =  -233.352690899     A.U. after    9 cycles
            NFock=  9  Conv=0.60D-08     -V/T= 2.0052
   1 Symmetry operations used in ECPInt.
 ECPInt:  NShTT=    4851 NPrTT=   14352 LenC2=    4832 LenP2D=   12125.
 LDataN:  DoStor=T MaxTD1= 7 Len=  274
 Calling FoFJK, ICntrl=      2127 FMM=F ISym2X=0 I1Cent= 0 IOpClX= 0 NMat=1 NMatS=1 NMatT=0.
 ***** Axes restored to original set *****
 -------------------------------------------------------------------
 Center     Atomic                   Forces (Hartrees/Bohr)
 Number     Number              X              Y              Z
 -------------------------------------------------------------------
      1        6          -0.000044622   -0.000030536   -0.000045931
      2        6           0.000139822   -0.000016910    0.000086141
      3        6          -0.000022510   -0.000002781   -0.000015511
      4        6          -0.000059432    0.000070352   -0.000020739
      5        6           0.000040296    0.000024439   -0.000008167
      6        6           0.000007544   -0.000039107    0.000010976
      7        1          -0.000015028    0.000022511   -0.000032912
      8        1          -0.000056679   -0.000001951   -0.000030533
      9        1          -0.000010438    0.000007031   -0.000053418
     10        1          -0.000009169   -0.000019731    0.000039201
     11        1           0.000021308   -0.000029372    0.000025038
     12        1           0.000020743    0.000006842    0.000005777
     13        1           0.000002990    0.000006982    0.000025980
     14        1          -0.000014825    0.000002231    0.000014098
 -------------------------------------------------------------------
 Cartesian Forces:  Max     0.000139822 RMS     0.000037968

 GradGradGradGradGradGradGradGradGradGradGradGradGradGradGradGradGradGrad
 Berny optimization.
 Using GEDIIS/GDIIS optimizer.
 FormGI is forming the generalized inverse of G from B-inverse, IUseBI=4.
 Internal  Forces:  Max     0.000046120 RMS     0.000017553
 Search for a local minimum.
 Step number   3 out of a maximum of   83
 All quantities printed in internal units (Hartrees-Bohrs-Radians)
 Mixed Optimization -- En-DIIS/RFO-DIIS
 Swapping is turned off.
 Update second derivatives using D2CorX and points    1    2    3
 DE= -1.26D-06 DEPred=-9.35D-07 R= 1.34D+00
 TightC=F SS=  1.41D+00  RLast= 3.22D-02 DXNew= 5.0454D-01 9.6642D-02
 Trust test= 1.34D+00 RLast= 3.22D-02 DXMaxT set to 3.00D-01
 ITU=  1  1  0
     Eigenvalues ---    0.00090   0.01033   0.01276   0.01717   0.02540
     Eigenvalues ---    0.03541   0.03796   0.04737   0.05161   0.05722
     Eigenvalues ---    0.06162   0.08128   0.08256   0.08755   0.09141
     Eigenvalues ---    0.10498   0.12508   0.15397   0.15834   0.20469
     Eigenvalues ---    0.20500   0.22899   0.25691   0.26578   0.29129
     Eigenvalues ---    0.30853   0.34413   0.34597   0.34625   0.34703
     Eigenvalues ---    0.34708   0.35612   0.35716   0.36207   0.60325
     Eigenvalues ---    0.63424
 En-DIIS/RFO-DIIS/Sim-DIIS IScMMF=       -3 using points:     3    2    1
 RFO step:  Lambda=-8.77381309D-07.
 DidBck=F Rises=F RFO-DIIS coefs:    1.81314   -0.79380   -0.01934
 Iteration  1 RMS(Cart)=  0.00286506 RMS(Int)=  0.00000530
 Iteration  2 RMS(Cart)=  0.00000551 RMS(Int)=  0.00000231
 Iteration  3 RMS(Cart)=  0.00000000 RMS(Int)=  0.00000231
 Variable       Old X    -DE/DX   Delta X   Delta X   Delta X     New X
                                 (Linear)    (Quad)   (Total)
    R1        2.47841   0.00004  -0.00008   0.00005  -0.00003   2.47839
    R2        2.47623   0.00002  -0.00005   0.00001  -0.00004   2.47619
    R3        2.94609   0.00002   0.00072  -0.00010   0.00062   2.94671
    R4        2.88401  -0.00004   0.00008  -0.00011  -0.00003   2.88398
    R5        2.06256   0.00002  -0.00019   0.00013  -0.00006   2.06250
    R6        2.06576  -0.00003  -0.00007  -0.00007  -0.00014   2.06563
    R7        2.94257  -0.00004   0.00031  -0.00016   0.00015   2.94272
    R8        2.87043   0.00001  -0.00031   0.00025  -0.00006   2.87037
    R9        2.06044  -0.00005   0.00007  -0.00015  -0.00008   2.06036
   R10        2.06164   0.00000   0.00005  -0.00001   0.00004   2.06168
   R11        2.06295  -0.00004   0.00005  -0.00013  -0.00009   2.06286
   R12        2.06390  -0.00000  -0.00007   0.00004  -0.00003   2.06387
   R13        2.04540  -0.00001   0.00001  -0.00004  -0.00002   2.04538
   R14        2.04523  -0.00001   0.00002  -0.00004  -0.00001   2.04522
    A1        2.33793   0.00000   0.00010  -0.00014  -0.00004   2.33789
    A2        1.94654   0.00003  -0.00033   0.00015  -0.00019   1.94635
    A3        1.91582  -0.00002  -0.00010  -0.00035  -0.00045   1.91536
    A4        1.92018  -0.00001   0.00005   0.00022   0.00027   1.92045
    A5        1.96710  -0.00001  -0.00054  -0.00027  -0.00080   1.96630
    A6        1.85608   0.00001   0.00061   0.00050   0.00111   1.85719
    A7        1.85476  -0.00000   0.00038  -0.00022   0.00015   1.85491
    A8        1.82925   0.00001   0.00075   0.00018   0.00093   1.83018
    A9        1.92867  -0.00000   0.00009  -0.00027  -0.00018   1.92849
   A10        1.91671  -0.00002  -0.00036   0.00002  -0.00034   1.91637
   A11        1.94486  -0.00002   0.00043  -0.00062  -0.00019   1.94467
   A12        1.96122   0.00002  -0.00079   0.00075  -0.00004   1.96118
   A13        1.88335   0.00000  -0.00011  -0.00006  -0.00018   1.88318
   A14        2.01527  -0.00001   0.00074  -0.00030   0.00044   2.01570
   A15        1.90628   0.00001  -0.00024   0.00003  -0.00021   1.90607
   A16        1.90014  -0.00001   0.00001   0.00002   0.00004   1.90018
   A17        1.87194   0.00001   0.00001   0.00010   0.00011   1.87205
   A18        1.90388   0.00001  -0.00056   0.00014  -0.00042   1.90346
   A19        1.86019  -0.00000  -0.00001   0.00003   0.00001   1.86021
   A20        1.90666  -0.00001   0.00006  -0.00009  -0.00003   1.90662
   A21        2.19809   0.00003  -0.00010   0.00027   0.00016   2.19825
   A22        2.12853  -0.00002   0.00036  -0.00017   0.00019   2.12873
   A23        1.96752  -0.00002  -0.00028  -0.00008  -0.00037   1.96715
   A24        2.19230   0.00002  -0.00016   0.00029   0.00013   2.19244
   A25        2.09743  -0.00000   0.00044   0.00005   0.00049   2.09792
    D1        0.37513  -0.00003   0.00160  -0.00088   0.00071   0.37584
    D2       -2.43477  -0.00001   0.00052  -0.00087  -0.00035  -2.43512
    D3        0.42320   0.00001   0.00009   0.00098   0.00107   0.42427
    D4       -2.47418   0.00001   0.00005  -0.00021  -0.00017  -2.47435
    D5       -0.17340  -0.00000   0.00571   0.00007   0.00578  -0.16762
    D6        1.93721   0.00000   0.00605   0.00002   0.00607   1.94329
    D7       -2.32118   0.00000   0.00591   0.00008   0.00600  -2.31518
    D8       -2.36628   0.00001   0.00672   0.00057   0.00730  -2.35898
    D9       -0.25566   0.00001   0.00706   0.00053   0.00759  -0.24808
   D10        1.76913   0.00002   0.00692   0.00059   0.00751   1.77664
   D11        1.88183   0.00003   0.00629   0.00092   0.00722   1.88904
   D12       -2.29074   0.00003   0.00663   0.00088   0.00751  -2.28323
   D13       -0.26595   0.00003   0.00649   0.00094   0.00743  -0.25852
   D14       -0.47454   0.00000  -0.00370  -0.00054  -0.00424  -0.47878
   D15        2.43766   0.00000  -0.00375   0.00062  -0.00313   2.43453
   D16        1.68967  -0.00001  -0.00450  -0.00109  -0.00559   1.68408
   D17       -1.68131  -0.00001  -0.00454   0.00007  -0.00448  -1.68579
   D18       -2.56800  -0.00001  -0.00396  -0.00120  -0.00515  -2.57315
   D19        0.34420  -0.00001  -0.00400  -0.00004  -0.00404   0.34016
   D20        0.88054   0.00000  -0.00425   0.00016  -0.00409   0.87645
   D21       -1.24857  -0.00000  -0.00444   0.00024  -0.00420  -1.25277
   D22        3.02634  -0.00001  -0.00414   0.00009  -0.00406   3.02228
   D23       -1.21661   0.00002  -0.00525   0.00093  -0.00432  -1.22092
   D24        2.93746   0.00001  -0.00543   0.00101  -0.00442   2.93304
   D25        0.92919   0.00001  -0.00514   0.00085  -0.00429   0.92490
   D26        2.99085   0.00003  -0.00494   0.00117  -0.00377   2.98708
   D27        0.86174   0.00002  -0.00513   0.00125  -0.00388   0.85786
   D28       -1.14653   0.00002  -0.00484   0.00109  -0.00374  -1.15028
   D29       -0.97609   0.00001   0.00059   0.00005   0.00065  -0.97545
   D30        1.84953   0.00000   0.00152   0.00014   0.00166   1.85119
   D31        1.11024   0.00001   0.00138  -0.00049   0.00089   1.11113
   D32       -2.34732   0.00000   0.00230  -0.00040   0.00190  -2.34542
   D33       -3.05674   0.00001   0.00098  -0.00048   0.00050  -3.05624
   D34       -0.23111   0.00001   0.00191  -0.00039   0.00151  -0.22960
         Item               Value     Threshold  Converged?
 Maximum Force            0.000046     0.000450     YES
 RMS     Force            0.000018     0.000300     YES
 Maximum Displacement     0.008872     0.001800     NO 
 RMS     Displacement     0.002865     0.001200     NO 
 Predicted change in Energy=-4.383834D-07
 GradGradGradGradGradGradGradGradGradGradGradGradGradGradGradGradGradGrad

                          Input orientation:                          
 ---------------------------------------------------------------------
 Center     Atomic      Atomic             Coordinates (Angstroms)
 Number     Number       Type             X           Y           Z
 ---------------------------------------------------------------------
      1          6           0        1.209568    0.243137   -1.096856
      2          6           0       -0.326556   -1.302370   -0.179324
      3          6           0        0.061618    1.155601    0.689148
      4          6           0       -0.919605   -0.041895    0.521399
      5          6           0        0.662065    1.363474   -0.690494
      6          6           0        1.049559   -1.016724   -0.774146
      7          1           0       -1.034345   -1.680100   -0.919303
      8          1           0       -0.187407   -2.105210    0.549315
      9          1           0        0.829565    0.919494    1.426204
     10          1           0       -0.482825    2.032938    1.041474
     11          1           0       -1.775544    0.318609   -0.052216
     12          1           0       -1.301483   -0.330302    1.503125
     13          1           0        0.376489    2.196194   -1.320209
     14          1           0        1.839100   -1.753044   -0.698018
 ---------------------------------------------------------------------
                    Distance matrix (angstroms):
                    1          2          3          4          5
     1  C    0.000000
     2  C    2.364346   0.000000
     3  C    2.310886   2.635629   0.000000
     4  C    2.689493   1.559332   1.557220   0.000000
     5  C    1.311505   2.888839   1.518934   2.438324   0.000000
     6  C    1.310342   1.526138   2.799331   2.550752   2.412984
     7  H    2.960661   1.091428   3.439397   2.184606   3.491920
     8  H    3.190009   1.093083   3.273294   2.189558   3.780278
     9  H    2.639640   2.975066   1.090294   2.191469   2.169237
    10  H    3.261907   3.555144   1.090996   2.183160   2.181437
    11  H    3.163521   2.177911   2.150660   1.091617   2.727834
    12  H    3.659797   2.173945   2.174514   1.092152   3.396522
    13  H    2.135027   3.746443   2.284621   3.174968   1.082366
    14  H    2.130756   2.272051   3.680202   3.467775   3.331389
                    6          7          8          9         10
     6  C    0.000000
     7  H    2.191756   0.000000
     8  H    2.113394   1.747817   0.000000
     9  H    2.939197   3.966542   3.309381   0.000000
    10  H    3.865891   4.235029   4.177770   1.763559   0.000000
    11  H    3.207102   2.301315   2.959547   3.055059   2.409607
    12  H    3.344329   2.785943   2.302438   2.471695   2.543271
    13  H    3.327770   4.144494   4.723894   3.062356   2.518456
    14  H    1.082284   2.882877   2.405534   3.560048   4.769783
                   11         12         13         14
    11  H    0.000000
    12  H    1.750687   0.000000
    13  H    3.124800   4.143669   0.000000
    14  H    4.215977   4.090537   4.257092   0.000000
 Stoichiometry    C6H8
 Framework group  C1[X(C6H8)]
 Deg. of freedom    36
 Full point group                 C1      NOp   1
 Largest Abelian subgroup         C1      NOp   1
 Largest concise Abelian subgroup C1      NOp   1
                         Standard orientation:                         
 ---------------------------------------------------------------------
 Center     Atomic      Atomic             Coordinates (Angstroms)
 Number     Number       Type             X           Y           Z
 ---------------------------------------------------------------------
      1          6           0        0.005913   -1.381051   -0.090196
      2          6           0       -1.316030    0.577971   -0.159738
      3          6           0        1.251816    0.494867    0.428315
      4          6           0        0.062471    1.306828   -0.164232
      5          6           0        1.191837   -0.851475   -0.272349
      6          6           0       -1.170166   -0.893140    0.219281
      7          1           0       -1.809736    0.717037   -1.123133
      8          1           0       -1.974079    1.026041    0.589284
      9          1           0        1.140544    0.387402    1.507579
     10          1           0        2.188937    1.020279    0.238532
     11          1           0        0.327633    1.567423   -1.190589
     12          1           0       -0.033780    2.248021    0.381376
     13          1           0        1.900141   -1.128801   -1.042356
     14          1           0       -1.894700   -1.361404    0.872823
 ---------------------------------------------------------------------
 Rotational constants (GHZ):           5.3968099           4.7835090           2.8761453
 Standard basis: def2TZVP (5D, 7F)
 There are   264 symmetry adapted cartesian basis functions of A   symmetry.
 There are   234 symmetry adapted basis functions of A   symmetry.
   234 basis functions,   370 primitive gaussians,   264 cartesian basis functions
    22 alpha electrons       22 beta electrons
       nuclear repulsion energy       220.5889957333 Hartrees.
 NAtoms=   14 NActive=   14 NUniq=   14 SFac= 1.00D+00 NAtFMM=   60 NAOKFM=F Big=F
 Integral buffers will be    131072 words long.
 Raffenetti 2 integral format.
 Two-electron integral symmetry is turned on.
 Nuclear repulsion after empirical dispersion term =      220.5822902361 Hartrees.
 One-electron integrals computed using PRISM.
   1 Symmetry operations used in ECPInt.
 ECPInt:  NShTT=    4851 NPrTT=   14352 LenC2=    4832 LenP2D=   12123.
 LDataN:  DoStor=T MaxTD1= 6 Len=  172
 NBasis=   234 RedAO= T EigKep=  8.84D-05  NBF=   234
 NBsUse=   234 1.00D-06 EigRej= -1.00D+00 NBFU=   234
 Initial guess from the checkpoint file:  "cyclic-allene.chk"
 B after Tr=     0.000000    0.000000    0.000000
         Rot=    1.000000   -0.000014   -0.000020   -0.000015 Ang=  -0.00 deg.
 Requested convergence on RMS density matrix=1.00D-08 within 128 cycles.
 Requested convergence on MAX density matrix=1.00D-06.
 Requested convergence on             energy=1.00D-06.
 No special actions if energy rises.
 SCF Done:  E(RwB97XD) =  -233.352691483     A.U. after    9 cycles
            NFock=  9  Conv=0.48D-08     -V/T= 2.0052
   1 Symmetry operations used in ECPInt.
 ECPInt:  NShTT=    4851 NPrTT=   14352 LenC2=    4832 LenP2D=   12123.
 LDataN:  DoStor=T MaxTD1= 7 Len=  274
 Calling FoFJK, ICntrl=      2127 FMM=F ISym2X=0 I1Cent= 0 IOpClX= 0 NMat=1 NMatS=1 NMatT=0.
 ***** Axes restored to original set *****
 -------------------------------------------------------------------
 Center     Atomic                   Forces (Hartrees/Bohr)
 Number     Number              X              Y              Z
 -------------------------------------------------------------------
      1        6          -0.000032283    0.000003425   -0.000060710
      2        6           0.000129252    0.000035660    0.000054798
      3        6          -0.000049997   -0.000000690    0.000018565
      4        6          -0.000021052    0.000055949   -0.000036301
      5        6           0.000034285    0.000014125   -0.000007563
      6        6          -0.000023317   -0.000068163    0.000014459
      7        1          -0.000022649   -0.000007990   -0.000026904
      8        1          -0.000037507   -0.000004939   -0.000022901
      9        1           0.000009654   -0.000001437   -0.000041598
     10        1           0.000007316   -0.000017248    0.000031689
     11        1           0.000013648   -0.000023628    0.000015592
     12        1           0.000014290    0.000006425    0.000001115
     13        1          -0.000004651    0.000005544    0.000022125
     14        1          -0.000016990    0.000002966    0.000037635
 -------------------------------------------------------------------
 Cartesian Forces:  Max     0.000129252 RMS     0.000034577

 GradGradGradGradGradGradGradGradGradGradGradGradGradGradGradGradGradGrad
 Berny optimization.
 Using GEDIIS/GDIIS optimizer.
 FormGI is forming the generalized inverse of G from B-inverse, IUseBI=4.
 Internal  Forces:  Max     0.000066263 RMS     0.000017125
 Search for a local minimum.
 Step number   4 out of a maximum of   83
 All quantities printed in internal units (Hartrees-Bohrs-Radians)
 Mixed Optimization -- En-DIIS/RFO-DIIS
 Swapping is turned off.
 Update second derivatives using D2CorX and points    1    2    3    4
 DE= -5.83D-07 DEPred=-4.38D-07 R= 1.33D+00
 Trust test= 1.33D+00 RLast= 2.69D-02 DXMaxT set to 3.00D-01
 ITU=  0  1  1  0
     Eigenvalues ---    0.00066   0.01046   0.01320   0.01689   0.02539
     Eigenvalues ---    0.03589   0.03785   0.04742   0.05114   0.05744
     Eigenvalues ---    0.06156   0.08131   0.08253   0.08759   0.09163
     Eigenvalues ---    0.10427   0.12502   0.15389   0.15936   0.20441
     Eigenvalues ---    0.20558   0.22871   0.25804   0.26553   0.29393
     Eigenvalues ---    0.31059   0.34403   0.34627   0.34638   0.34704
     Eigenvalues ---    0.34799   0.35501   0.35716   0.35919   0.60368
     Eigenvalues ---    0.63384
 En-DIIS/RFO-DIIS/Sim-DIIS IScMMF=       -3 using points:     4    3    2    1
 RFO step:  Lambda=-4.12061269D-07.
 DidBck=F Rises=F RFO-DIIS coefs:    1.89101   -0.60452   -0.95464    0.66815
 Iteration  1 RMS(Cart)=  0.00218807 RMS(Int)=  0.00000304
 Iteration  2 RMS(Cart)=  0.00000324 RMS(Int)=  0.00000101
 Iteration  3 RMS(Cart)=  0.00000000 RMS(Int)=  0.00000101
 Variable       Old X    -DE/DX   Delta X   Delta X   Delta X     New X
                                 (Linear)    (Quad)   (Total)
    R1        2.47839   0.00003   0.00013  -0.00010   0.00003   2.47841
    R2        2.47619   0.00004   0.00007   0.00001   0.00008   2.47626
    R3        2.94671  -0.00000   0.00028   0.00009   0.00037   2.94708
    R4        2.88398  -0.00007  -0.00029   0.00001  -0.00028   2.88370
    R5        2.06250   0.00004   0.00004   0.00007   0.00010   2.06261
    R6        2.06563  -0.00002  -0.00014  -0.00001  -0.00014   2.06548
    R7        2.94272  -0.00004  -0.00008  -0.00001  -0.00009   2.94263
    R8        2.87037   0.00001  -0.00020   0.00029   0.00009   2.87046
    R9        2.06036  -0.00002  -0.00019   0.00010  -0.00009   2.06027
   R10        2.06168  -0.00001   0.00003  -0.00004  -0.00001   2.06167
   R11        2.06286  -0.00003  -0.00016   0.00002  -0.00013   2.06272
   R12        2.06387  -0.00001  -0.00008   0.00006  -0.00002   2.06385
   R13        2.04538  -0.00001  -0.00004  -0.00000  -0.00004   2.04534
   R14        2.04522  -0.00001  -0.00004  -0.00001  -0.00005   2.04517
    A1        2.33789  -0.00002  -0.00012  -0.00017  -0.00029   2.33759
    A2        1.94635   0.00002  -0.00013  -0.00001  -0.00014   1.94621
    A3        1.91536  -0.00000  -0.00059   0.00030  -0.00029   1.91508
    A4        1.92045  -0.00001   0.00043  -0.00016   0.00026   1.92071
    A5        1.96630  -0.00001  -0.00076   0.00008  -0.00067   1.96563
    A6        1.85719   0.00000   0.00109  -0.00002   0.00106   1.85825
    A7        1.85491  -0.00001   0.00006  -0.00022  -0.00016   1.85474
    A8        1.83018  -0.00000   0.00032   0.00018   0.00050   1.83068
    A9        1.92849   0.00001  -0.00001  -0.00022  -0.00023   1.92826
   A10        1.91637  -0.00001  -0.00027   0.00025  -0.00003   1.91634
   A11        1.94467  -0.00002  -0.00052  -0.00011  -0.00063   1.94404
   A12        1.96118   0.00002   0.00058  -0.00008   0.00050   1.96168
   A13        1.88318  -0.00000  -0.00009  -0.00001  -0.00010   1.88307
   A14        2.01570  -0.00000   0.00018  -0.00014   0.00005   2.01575
   A15        1.90607   0.00001  -0.00009  -0.00002  -0.00010   1.90597
   A16        1.90018  -0.00001  -0.00013   0.00013   0.00001   1.90019
   A17        1.87205   0.00001   0.00044  -0.00011   0.00032   1.87237
   A18        1.90346   0.00000  -0.00050   0.00018  -0.00032   1.90314
   A19        1.86021   0.00000   0.00009  -0.00004   0.00005   1.86025
   A20        1.90662  -0.00000  -0.00025   0.00002  -0.00022   1.90640
   A21        2.19825   0.00003   0.00045  -0.00002   0.00043   2.19868
   A22        2.12873  -0.00002   0.00006   0.00000   0.00006   2.12879
   A23        1.96715  -0.00001  -0.00050   0.00011  -0.00039   1.96676
   A24        2.19244   0.00002   0.00030  -0.00007   0.00023   2.19266
   A25        2.09792  -0.00002   0.00022  -0.00003   0.00019   2.09811
    D1        0.37584  -0.00002   0.00061  -0.00041   0.00020   0.37604
    D2       -2.43512  -0.00000  -0.00025  -0.00041  -0.00065  -2.43578
    D3        0.42427   0.00001   0.00122   0.00050   0.00172   0.42599
    D4       -2.47435   0.00003   0.00113   0.00044   0.00157  -2.47278
    D5       -0.16762  -0.00000   0.00387   0.00029   0.00417  -0.16345
    D6        1.94329   0.00001   0.00450   0.00004   0.00454   1.94783
    D7       -2.31518   0.00001   0.00450   0.00005   0.00455  -2.31064
    D8       -2.35898  -0.00001   0.00539  -0.00003   0.00535  -2.35363
    D9       -0.24808   0.00001   0.00602  -0.00029   0.00573  -0.24235
   D10        1.77664   0.00000   0.00601  -0.00027   0.00573   1.78237
   D11        1.88904   0.00001   0.00541   0.00015   0.00556   1.89461
   D12       -2.28323   0.00002   0.00604  -0.00010   0.00594  -2.27729
   D13       -0.25852   0.00002   0.00603  -0.00009   0.00594  -0.25258
   D14       -0.47878  -0.00001  -0.00335  -0.00044  -0.00379  -0.48258
   D15        2.43453  -0.00001  -0.00325  -0.00039  -0.00364   2.43089
   D16        1.68408  -0.00000  -0.00480   0.00001  -0.00479   1.67929
   D17       -1.68579  -0.00001  -0.00470   0.00006  -0.00464  -1.69043
   D18       -2.57315  -0.00001  -0.00447  -0.00023  -0.00470  -2.57785
   D19        0.34016  -0.00002  -0.00437  -0.00018  -0.00455   0.33561
   D20        0.87645   0.00001  -0.00211  -0.00020  -0.00231   0.87414
   D21       -1.25277  -0.00000  -0.00245   0.00000  -0.00245  -1.25522
   D22        3.02228  -0.00001  -0.00254   0.00002  -0.00252   3.01976
   D23       -1.22092   0.00003  -0.00168  -0.00005  -0.00173  -1.22266
   D24        2.93304   0.00002  -0.00202   0.00015  -0.00188   2.93116
   D25        0.92490   0.00001  -0.00211   0.00017  -0.00194   0.92296
   D26        2.98708   0.00003  -0.00139  -0.00006  -0.00144   2.98563
   D27        0.85786   0.00002  -0.00173   0.00014  -0.00159   0.85627
   D28       -1.15028   0.00001  -0.00182   0.00016  -0.00165  -1.15193
   D29       -0.97545   0.00000  -0.00021   0.00010  -0.00012  -0.97556
   D30        1.85119   0.00000   0.00069   0.00009   0.00078   1.85197
   D31        1.11113   0.00000  -0.00030  -0.00012  -0.00042   1.11071
   D32       -2.34542   0.00000   0.00060  -0.00012   0.00048  -2.34494
   D33       -3.05624   0.00000  -0.00039  -0.00027  -0.00065  -3.05689
   D34       -0.22960   0.00000   0.00052  -0.00027   0.00024  -0.22936
         Item               Value     Threshold  Converged?
 Maximum Force            0.000066     0.000450     YES
 RMS     Force            0.000017     0.000300     YES
 Maximum Displacement     0.007204     0.001800     NO 
 RMS     Displacement     0.002188     0.001200     NO 
 Predicted change in Energy=-1.249011D-07
 GradGradGradGradGradGradGradGradGradGradGradGradGradGradGradGradGradGrad

                          Input orientation:                          
 ---------------------------------------------------------------------
 Center     Atomic      Atomic             Coordinates (Angstroms)
 Number     Number       Type             X           Y           Z
 ---------------------------------------------------------------------
      1          6           0        1.209862    0.242777   -1.096722
      2          6           0       -0.326778   -1.302183   -0.180162
      3          6           0        0.061416    1.155913    0.688454
      4          6           0       -0.919250   -0.042213    0.522394
      5          6           0        0.661657    1.363174   -0.691425
      6          6           0        1.050226   -1.016832   -0.772677
      7          1           0       -1.033861   -1.676721   -0.922517
      8          1           0       -0.190667   -2.107184    0.546551
      9          1           0        0.829975    0.920549    1.425041
     10          1           0       -0.483195    2.033098    1.040880
     11          1           0       -1.776857    0.317562   -0.049048
     12          1           0       -1.298426   -0.331149    1.505000
     13          1           0        0.376103    2.195631   -1.321462
     14          1           0        1.839997   -1.752621   -0.694206
 ---------------------------------------------------------------------
                    Distance matrix (angstroms):
                    1          2          3          4          5
     1  C    0.000000
     2  C    2.363947   0.000000
     3  C    2.310757   2.635796   0.000000
     4  C    2.689958   1.559530   1.557173   0.000000
     5  C    1.311520   2.888342   1.518984   2.438798   0.000000
     6  C    1.310382   1.525989   2.798833   2.550672   2.412886
     7  H    2.957890   1.091484   3.437830   2.184611   3.488431
     8  H    3.191260   1.093007   3.275894   2.189869   3.781855
     9  H    2.638746   2.975785   1.090247   2.191226   2.168796
    10  H    3.262059   3.555208   1.090990   2.183090   2.181826
    11  H    3.166023   2.177956   2.150812   1.091547   2.729890
    12  H    3.659215   2.174115   2.174229   1.092141   3.396607
    13  H    2.135252   3.745839   2.284689   3.175798   1.082346
    14  H    2.130892   2.272015   3.678949   3.466851   3.331167
                    6          7          8          9         10
     6  C    0.000000
     7  H    2.191193   0.000000
     8  H    2.114012   1.747694   0.000000
     9  H    2.938013   3.966199   3.313703   0.000000
    10  H    3.865545   4.233311   4.179937   1.763451   0.000000
    11  H    3.208838   2.300469   2.958062   3.054850   2.409267
    12  H    3.342775   2.788082   2.302185   2.470472   2.543555
    13  H    3.327991   4.140322   4.724926   3.061881   2.519022
    14  H    1.082258   2.883911   2.405990   3.557695   4.768586
                   11         12         13         14
    11  H    0.000000
    12  H    1.750654   0.000000
    13  H    3.127526   4.144581   0.000000
    14  H    4.217051   4.087394   4.257362   0.000000
 Stoichiometry    C6H8
 Framework group  C1[X(C6H8)]
 Deg. of freedom    36
 Full point group                 C1      NOp   1
 Largest Abelian subgroup         C1      NOp   1
 Largest concise Abelian subgroup C1      NOp   1
                         Standard orientation:                         
 ---------------------------------------------------------------------
 Center     Atomic      Atomic             Coordinates (Angstroms)
 Number     Number       Type             X           Y           Z
 ---------------------------------------------------------------------
      1          6           0        0.006231   -1.381113   -0.090028
      2          6           0       -1.316121    0.577101   -0.160930
      3          6           0        1.251737    0.495052    0.427963
      4          6           0        0.061913    1.307274   -0.163136
      5          6           0        1.191869   -0.851163   -0.273060
      6          6           0       -1.169651   -0.893204    0.220372
      7          1           0       -1.806917    0.713612   -1.126239
      8          1           0       -1.976989    1.026282    0.584827
      9          1           0        1.140832    0.386592    1.507118
     10          1           0        2.188571    1.021074    0.238483
     11          1           0        0.326976    1.570793   -1.188696
     12          1           0       -0.035289    2.246903    0.384971
     13          1           0        1.900190   -1.128320   -1.043084
     14          1           0       -1.893237   -1.360612    0.875532
 ---------------------------------------------------------------------
 Rotational constants (GHZ):           5.3961299           4.7838536           2.8764598
 Standard basis: def2TZVP (5D, 7F)
 There are   264 symmetry adapted cartesian basis functions of A   symmetry.
 There are   234 symmetry adapted basis functions of A   symmetry.
   234 basis functions,   370 primitive gaussians,   264 cartesian basis functions
    22 alpha electrons       22 beta electrons
       nuclear repulsion energy       220.5899034297 Hartrees.
 NAtoms=   14 NActive=   14 NUniq=   14 SFac= 1.00D+00 NAtFMM=   60 NAOKFM=F Big=F
 Integral buffers will be    131072 words long.
 Raffenetti 2 integral format.
 Two-electron integral symmetry is turned on.
 Nuclear repulsion after empirical dispersion term =      220.5831986426 Hartrees.
 One-electron integrals computed using PRISM.
   1 Symmetry operations used in ECPInt.
 ECPInt:  NShTT=    4851 NPrTT=   14352 LenC2=    4832 LenP2D=   12123.
 LDataN:  DoStor=T MaxTD1= 6 Len=  172
 NBasis=   234 RedAO= T EigKep=  8.85D-05  NBF=   234
 NBsUse=   234 1.00D-06 EigRej= -1.00D+00 NBFU=   234
 Initial guess from the checkpoint file:  "cyclic-allene.chk"
 B after Tr=    -0.000000   -0.000000   -0.000000
         Rot=    1.000000   -0.000017    0.000033   -0.000174 Ang=  -0.02 deg.
 Requested convergence on RMS density matrix=1.00D-08 within 128 cycles.
 Requested convergence on MAX density matrix=1.00D-06.
 Requested convergence on             energy=1.00D-06.
 No special actions if energy rises.
 SCF Done:  E(RwB97XD) =  -233.352691768     A.U. after    9 cycles
            NFock=  9  Conv=0.39D-08     -V/T= 2.0052
   1 Symmetry operations used in ECPInt.
 ECPInt:  NShTT=    4851 NPrTT=   14352 LenC2=    4832 LenP2D=   12123.
 LDataN:  DoStor=T MaxTD1= 7 Len=  274
 Calling FoFJK, ICntrl=      2127 FMM=F ISym2X=0 I1Cent= 0 IOpClX= 0 NMat=1 NMatS=1 NMatT=0.
 ***** Axes restored to original set *****
 -------------------------------------------------------------------
 Center     Atomic                   Forces (Hartrees/Bohr)
 Number     Number              X              Y              Z
 -------------------------------------------------------------------
      1        6          -0.000021971    0.000007433   -0.000031559
      2        6           0.000025180    0.000000212   -0.000005655
      3        6          -0.000034274   -0.000012365    0.000011897
      4        6           0.000013860    0.000021071   -0.000002737
      5        6           0.000017674   -0.000001584   -0.000000082
      6        6          -0.000018628   -0.000014402    0.000021713
      7        1          -0.000002963   -0.000002095    0.000003802
      8        1          -0.000006791   -0.000006906    0.000002800
      9        1           0.000012764   -0.000001809   -0.000002856
     10        1           0.000010194    0.000001478   -0.000004446
     11        1          -0.000006991    0.000001662    0.000001193
     12        1           0.000004917    0.000002686   -0.000002099
     13        1           0.000007337    0.000006497    0.000004093
     14        1          -0.000000307   -0.000001879    0.000003936
 -------------------------------------------------------------------
 Cartesian Forces:  Max     0.000034274 RMS     0.000012251

 GradGradGradGradGradGradGradGradGradGradGradGradGradGradGradGradGradGrad
 Berny optimization.
 Using GEDIIS/GDIIS optimizer.
 FormGI is forming the generalized inverse of G from B-inverse, IUseBI=4.
 Internal  Forces:  Max     0.000021415 RMS     0.000005363
 Search for a local minimum.
 Step number   5 out of a maximum of   83
 All quantities printed in internal units (Hartrees-Bohrs-Radians)
 Mixed Optimization -- En-DIIS/RFO-DIIS
 Swapping is turned off.
 Update second derivatives using D2CorX and points    1    2    3    4    5
 DE= -2.85D-07 DEPred=-1.25D-07 R= 2.28D+00
 Trust test= 2.28D+00 RLast= 2.04D-02 DXMaxT set to 3.00D-01
 ITU=  0  0  1  1  0
     Eigenvalues ---    0.00074   0.00915   0.01253   0.01646   0.02521
     Eigenvalues ---    0.03133   0.03795   0.04694   0.04997   0.05612
     Eigenvalues ---    0.06153   0.08163   0.08275   0.08736   0.09153
     Eigenvalues ---    0.10363   0.12394   0.15181   0.15679   0.20283
     Eigenvalues ---    0.20546   0.22931   0.25654   0.26388   0.28489
     Eigenvalues ---    0.30717   0.34421   0.34573   0.34645   0.34652
     Eigenvalues ---    0.34709   0.35064   0.35712   0.35726   0.59611
     Eigenvalues ---    0.63441
 En-DIIS/RFO-DIIS/Sim-DIIS IScMMF=       -3 using points:     5    4    3    2    1
 RFO step:  Lambda=-2.97245869D-08.
 DIIS inversion failure, remove point   5.
 RFO-DIIS uses    4 points instead of    5
 DidBck=F Rises=F RFO-DIIS coefs:    1.04943    0.03241   -0.14985    0.06801    0.00000
 Iteration  1 RMS(Cart)=  0.00012715 RMS(Int)=  0.00000017
 Iteration  2 RMS(Cart)=  0.00000001 RMS(Int)=  0.00000017
 Variable       Old X    -DE/DX   Delta X   Delta X   Delta X     New X
                                 (Linear)    (Quad)   (Total)
    R1        2.47841  -0.00000   0.00001  -0.00000   0.00000   2.47842
    R2        2.47626   0.00002   0.00000   0.00003   0.00003   2.47630
    R3        2.94708   0.00001   0.00001   0.00004   0.00005   2.94713
    R4        2.88370  -0.00002  -0.00002  -0.00007  -0.00010   2.88361
    R5        2.06261  -0.00000   0.00002  -0.00001   0.00000   2.06261
    R6        2.06548   0.00001  -0.00001   0.00002   0.00001   2.06549
    R7        2.94263  -0.00001  -0.00002  -0.00004  -0.00006   2.94257
    R8        2.87046   0.00001   0.00003   0.00001   0.00004   2.87050
    R9        2.06027   0.00001  -0.00002   0.00003   0.00002   2.06028
   R10        2.06167  -0.00000  -0.00000  -0.00001  -0.00001   2.06166
   R11        2.06272   0.00001  -0.00002   0.00003   0.00001   2.06273
   R12        2.06385  -0.00000   0.00000  -0.00002  -0.00001   2.06383
   R13        2.04534   0.00000  -0.00000   0.00001   0.00000   2.04534
   R14        2.04517   0.00000  -0.00001   0.00001   0.00000   2.04517
    A1        2.33759  -0.00000  -0.00003   0.00001  -0.00001   2.33758
    A2        1.94621  -0.00000   0.00000  -0.00005  -0.00004   1.94616
    A3        1.91508   0.00000  -0.00004   0.00003  -0.00001   1.91506
    A4        1.92071   0.00000   0.00003   0.00002   0.00005   1.92076
    A5        1.96563  -0.00000  -0.00005  -0.00001  -0.00006   1.96557
    A6        1.85825   0.00000   0.00009   0.00004   0.00013   1.85838
    A7        1.85474  -0.00000  -0.00003  -0.00003  -0.00005   1.85469
    A8        1.83068   0.00000   0.00004   0.00001   0.00005   1.83074
    A9        1.92826  -0.00000  -0.00003   0.00002  -0.00002   1.92824
   A10        1.91634   0.00001   0.00000   0.00007   0.00007   1.91641
   A11        1.94404  -0.00000  -0.00008  -0.00003  -0.00011   1.94392
   A12        1.96168  -0.00001   0.00009  -0.00009  -0.00000   1.96167
   A13        1.88307   0.00000  -0.00001   0.00002   0.00001   1.88309
   A14        2.01575   0.00000  -0.00002   0.00003   0.00000   2.01576
   A15        1.90597   0.00000  -0.00000   0.00003   0.00003   1.90600
   A16        1.90019  -0.00000   0.00000  -0.00005  -0.00005   1.90013
   A17        1.87237   0.00000   0.00002   0.00007   0.00009   1.87246
   A18        1.90314  -0.00000  -0.00000  -0.00006  -0.00006   1.90308
   A19        1.86025  -0.00000   0.00000  -0.00001  -0.00001   1.86025
   A20        1.90640  -0.00000  -0.00002   0.00000  -0.00002   1.90638
   A21        2.19868   0.00001   0.00004   0.00004   0.00008   2.19876
   A22        2.12879  -0.00000  -0.00001  -0.00001  -0.00002   2.12877
   A23        1.96676   0.00001  -0.00003   0.00003   0.00000   1.96676
   A24        2.19266  -0.00000   0.00003  -0.00005  -0.00002   2.19265
   A25        2.09811  -0.00000   0.00001  -0.00000   0.00001   2.09812
    D1        0.37604  -0.00001  -0.00006  -0.00029  -0.00035   0.37569
    D2       -2.43578  -0.00001  -0.00010  -0.00038  -0.00049  -2.43626
    D3        0.42599   0.00001   0.00016   0.00022   0.00038   0.42637
    D4       -2.47278   0.00001   0.00006   0.00034   0.00039  -2.47238
    D5       -0.16345  -0.00000   0.00021  -0.00014   0.00007  -0.16339
    D6        1.94783   0.00000   0.00022  -0.00002   0.00021   1.94804
    D7       -2.31064  -0.00000   0.00023  -0.00004   0.00019  -2.31045
    D8       -2.35363  -0.00000   0.00031  -0.00012   0.00019  -2.35344
    D9       -0.24235   0.00000   0.00032   0.00001   0.00033  -0.24202
   D10        1.78237  -0.00000   0.00033  -0.00002   0.00031   1.78268
   D11        1.89461  -0.00000   0.00035  -0.00012   0.00023   1.89484
   D12       -2.27729   0.00000   0.00036   0.00001   0.00037  -2.27692
   D13       -0.25258   0.00000   0.00037  -0.00001   0.00035  -0.25222
   D14       -0.48258  -0.00000  -0.00023   0.00004  -0.00019  -0.48277
   D15        2.43089  -0.00000  -0.00012  -0.00009  -0.00021   2.43068
   D16        1.67929   0.00000  -0.00032   0.00003  -0.00029   1.67900
   D17       -1.69043   0.00000  -0.00022  -0.00009  -0.00031  -1.69074
   D18       -2.57785  -0.00000  -0.00033   0.00002  -0.00031  -2.57816
   D19        0.33561  -0.00000  -0.00022  -0.00010  -0.00033   0.33529
   D20        0.87414   0.00000  -0.00010   0.00008  -0.00002   0.87413
   D21       -1.25522  -0.00000  -0.00010  -0.00003  -0.00013  -1.25535
   D22        3.01976  -0.00000  -0.00012  -0.00002  -0.00013   3.01963
   D23       -1.22266   0.00001  -0.00001   0.00010   0.00010  -1.22256
   D24        2.93116   0.00000  -0.00001  -0.00000  -0.00001   2.93115
   D25        0.92296   0.00000  -0.00003   0.00001  -0.00002   0.92294
   D26        2.98563   0.00000   0.00002   0.00002   0.00005   2.98568
   D27        0.85627  -0.00000   0.00002  -0.00009  -0.00006   0.85621
   D28       -1.15193  -0.00000   0.00001  -0.00008  -0.00007  -1.15200
   D29       -0.97556   0.00001   0.00000   0.00013   0.00013  -0.97543
   D30        1.85197   0.00001   0.00005   0.00024   0.00029   1.85226
   D31        1.11071   0.00000  -0.00006   0.00015   0.00009   1.11080
   D32       -2.34494   0.00000  -0.00001   0.00025   0.00024  -2.34470
   D33       -3.05689  -0.00000  -0.00007   0.00009   0.00002  -3.05688
   D34       -0.22936  -0.00000  -0.00002   0.00019   0.00017  -0.22919
         Item               Value     Threshold  Converged?
 Maximum Force            0.000021     0.000450     YES
 RMS     Force            0.000005     0.000300     YES
 Maximum Displacement     0.000480     0.001800     YES
 RMS     Displacement     0.000127     0.001200     YES
 Predicted change in Energy=-1.478764D-08
 Optimization completed.
    -- Stationary point found.
                           ----------------------------
                           !   Optimized Parameters   !
                           ! (Angstroms and Degrees)  !
 --------------------------                            --------------------------
 ! Name  Definition              Value          Derivative Info.                !
 --------------------------------------------------------------------------------
 ! R1    R(1,5)                  1.3115         -DE/DX =    0.0                 !
 ! R2    R(1,6)                  1.3104         -DE/DX =    0.0                 !
 ! R3    R(2,4)                  1.5595         -DE/DX =    0.0                 !
 ! R4    R(2,6)                  1.526          -DE/DX =    0.0                 !
 ! R5    R(2,7)                  1.0915         -DE/DX =    0.0                 !
 ! R6    R(2,8)                  1.093          -DE/DX =    0.0                 !
 ! R7    R(3,4)                  1.5572         -DE/DX =    0.0                 !
 ! R8    R(3,5)                  1.519          -DE/DX =    0.0                 !
 ! R9    R(3,9)                  1.0902         -DE/DX =    0.0                 !
 ! R10   R(3,10)                 1.091          -DE/DX =    0.0                 !
 ! R11   R(4,11)                 1.0915         -DE/DX =    0.0                 !
 ! R12   R(4,12)                 1.0921         -DE/DX =    0.0                 !
 ! R13   R(5,13)                 1.0823         -DE/DX =    0.0                 !
 ! R14   R(6,14)                 1.0823         -DE/DX =    0.0                 !
 ! A1    A(5,1,6)              133.9342         -DE/DX =    0.0                 !
 ! A2    A(4,2,6)              111.5095         -DE/DX =    0.0                 !
 ! A3    A(4,2,7)              109.7259         -DE/DX =    0.0                 !
 ! A4    A(4,2,8)              110.0488         -DE/DX =    0.0                 !
 ! A5    A(6,2,7)              112.6222         -DE/DX =    0.0                 !
 ! A6    A(6,2,8)              106.4698         -DE/DX =    0.0                 !
 ! A7    A(7,2,8)              106.2691         -DE/DX =    0.0                 !
 ! A8    A(4,3,5)              104.8904         -DE/DX =    0.0                 !
 ! A9    A(4,3,9)              110.4811         -DE/DX =    0.0                 !
 ! A10   A(4,3,10)             109.7982         -DE/DX =    0.0                 !
 ! A11   A(5,3,9)              111.3852         -DE/DX =    0.0                 !
 ! A12   A(5,3,10)             112.3958         -DE/DX =    0.0                 !
 ! A13   A(9,3,10)             107.8922         -DE/DX =    0.0                 !
 ! A14   A(2,4,3)              115.4941         -DE/DX =    0.0                 !
 ! A15   A(2,4,11)             109.204          -DE/DX =    0.0                 !
 ! A16   A(2,4,12)             108.8727         -DE/DX =    0.0                 !
 ! A17   A(3,4,11)             107.2791         -DE/DX =    0.0                 !
 ! A18   A(3,4,12)             109.042          -DE/DX =    0.0                 !
 ! A19   A(11,4,12)            106.5847         -DE/DX =    0.0                 !
 ! A20   A(1,5,3)              109.2286         -DE/DX =    0.0                 !
 ! A21   A(1,5,13)             125.9751         -DE/DX =    0.0                 !
 ! A22   A(3,5,13)             121.9708         -DE/DX =    0.0                 !
 ! A23   A(1,6,2)              112.687          -DE/DX =    0.0                 !
 ! A24   A(1,6,14)             125.6303         -DE/DX =    0.0                 !
 ! A25   A(2,6,14)             120.2128         -DE/DX =    0.0                 !
 ! D1    D(6,1,5,3)             21.5457         -DE/DX =    0.0                 !
 ! D2    D(6,1,5,13)          -139.5597         -DE/DX =    0.0                 !
 ! D3    D(5,1,6,2)             24.4073         -DE/DX =    0.0                 !
 ! D4    D(5,1,6,14)          -141.6796         -DE/DX =    0.0                 !
 ! D5    D(6,2,4,3)             -9.3652         -DE/DX =    0.0                 !
 ! D6    D(6,2,4,11)           111.6023         -DE/DX =    0.0                 !
 ! D7    D(6,2,4,12)          -132.3899         -DE/DX =    0.0                 !
 ! D8    D(7,2,4,3)           -134.8531         -DE/DX =    0.0                 !
 ! D9    D(7,2,4,11)           -13.8855         -DE/DX =    0.0                 !
 ! D10   D(7,2,4,12)           102.1223         -DE/DX =    0.0                 !
 ! D11   D(8,2,4,3)            108.5531         -DE/DX =    0.0                 !
 ! D12   D(8,2,4,11)          -130.4794         -DE/DX =    0.0                 !
 ! D13   D(8,2,4,12)           -14.4715         -DE/DX =    0.0                 !
 ! D14   D(4,2,6,1)            -27.6496         -DE/DX =    0.0                 !
 ! D15   D(4,2,6,14)           139.2796         -DE/DX =    0.0                 !
 ! D16   D(7,2,6,1)             96.2165         -DE/DX =    0.0                 !
 ! D17   D(7,2,6,14)           -96.8544         -DE/DX =    0.0                 !
 ! D18   D(8,2,6,1)           -147.6999         -DE/DX =    0.0                 !
 ! D19   D(8,2,6,14)            19.2292         -DE/DX =    0.0                 !
 ! D20   D(5,3,4,2)             50.0848         -DE/DX =    0.0                 !
 ! D21   D(5,3,4,11)           -71.9188         -DE/DX =    0.0                 !
 ! D22   D(5,3,4,12)           173.0197         -DE/DX =    0.0                 !
 ! D23   D(9,3,4,2)            -70.0531         -DE/DX =    0.0                 !
 ! D24   D(9,3,4,11)           167.9434         -DE/DX =    0.0                 !
 ! D25   D(9,3,4,12)            52.8819         -DE/DX =    0.0                 !
 ! D26   D(10,3,4,2)           171.0641         -DE/DX =    0.0                 !
 ! D27   D(10,3,4,11)           49.0606         -DE/DX =    0.0                 !
 ! D28   D(10,3,4,12)          -66.0009         -DE/DX =    0.0                 !
 ! D29   D(4,3,5,1)            -55.8956         -DE/DX =    0.0                 !
 ! D30   D(4,3,5,13)           106.1101         -DE/DX =    0.0                 !
 ! D31   D(9,3,5,1)             63.6393         -DE/DX =    0.0                 !
 ! D32   D(9,3,5,13)          -134.3551         -DE/DX =    0.0                 !
 ! D33   D(10,3,5,1)          -175.147          -DE/DX =    0.0                 !
 ! D34   D(10,3,5,13)          -13.1414         -DE/DX =    0.0                 !
 --------------------------------------------------------------------------------
 GradGradGradGradGradGradGradGradGradGradGradGradGradGradGradGradGradGrad

                          Input orientation:                          
 ---------------------------------------------------------------------
 Center     Atomic      Atomic             Coordinates (Angstroms)
 Number     Number       Type             X           Y           Z
 ---------------------------------------------------------------------
      1          6           0        1.209862    0.242777   -1.096722
      2          6           0       -0.326778   -1.302183   -0.180162
      3          6           0        0.061416    1.155913    0.688454
      4          6           0       -0.919250   -0.042213    0.522394
      5          6           0        0.661657    1.363174   -0.691425
      6          6           0        1.050226   -1.016832   -0.772677
      7          1           0       -1.033861   -1.676721   -0.922517
      8          1           0       -0.190667   -2.107184    0.546551
      9          1           0        0.829975    0.920549    1.425041
     10          1           0       -0.483195    2.033098    1.040880
     11          1           0       -1.776857    0.317562   -0.049048
     12          1           0       -1.298426   -0.331149    1.505000
     13          1           0        0.376103    2.195631   -1.321462
     14          1           0        1.839997   -1.752621   -0.694206
 ---------------------------------------------------------------------
                    Distance matrix (angstroms):
                    1          2          3          4          5
     1  C    0.000000
     2  C    2.363947   0.000000
     3  C    2.310757   2.635796   0.000000
     4  C    2.689958   1.559530   1.557173   0.000000
     5  C    1.311520   2.888342   1.518984   2.438798   0.000000
     6  C    1.310382   1.525989   2.798833   2.550672   2.412886
     7  H    2.957890   1.091484   3.437830   2.184611   3.488431
     8  H    3.191260   1.093007   3.275894   2.189869   3.781855
     9  H    2.638746   2.975785   1.090247   2.191226   2.168796
    10  H    3.262059   3.555208   1.090990   2.183090   2.181826
    11  H    3.166023   2.177956   2.150812   1.091547   2.729890
    12  H    3.659215   2.174115   2.174229   1.092141   3.396607
    13  H    2.135252   3.745839   2.284689   3.175798   1.082346
    14  H    2.130892   2.272015   3.678949   3.466851   3.331167
                    6          7          8          9         10
     6  C    0.000000
     7  H    2.191193   0.000000
     8  H    2.114012   1.747694   0.000000
     9  H    2.938013   3.966199   3.313703   0.000000
    10  H    3.865545   4.233311   4.179937   1.763451   0.000000
    11  H    3.208838   2.300469   2.958062   3.054850   2.409267
    12  H    3.342775   2.788082   2.302185   2.470472   2.543555
    13  H    3.327991   4.140322   4.724926   3.061881   2.519022
    14  H    1.082258   2.883911   2.405990   3.557695   4.768586
                   11         12         13         14
    11  H    0.000000
    12  H    1.750654   0.000000
    13  H    3.127526   4.144581   0.000000
    14  H    4.217051   4.087394   4.257362   0.000000
 Stoichiometry    C6H8
 Framework group  C1[X(C6H8)]
 Deg. of freedom    36
 Full point group                 C1      NOp   1
 Largest Abelian subgroup         C1      NOp   1
 Largest concise Abelian subgroup C1      NOp   1
                         Standard orientation:                         
 ---------------------------------------------------------------------
 Center     Atomic      Atomic             Coordinates (Angstroms)
 Number     Number       Type             X           Y           Z
 ---------------------------------------------------------------------
      1          6           0        0.006231   -1.381113   -0.090028
      2          6           0       -1.316121    0.577101   -0.160930
      3          6           0        1.251737    0.495052    0.427963
      4          6           0        0.061913    1.307274   -0.163136
      5          6           0        1.191869   -0.851163   -0.273060
      6          6           0       -1.169651   -0.893204    0.220372
      7          1           0       -1.806917    0.713612   -1.126239
      8          1           0       -1.976989    1.026282    0.584827
      9          1           0        1.140832    0.386592    1.507118
     10          1           0        2.188571    1.021074    0.238483
     11          1           0        0.326976    1.570793   -1.188696
     12          1           0       -0.035289    2.246903    0.384971
     13          1           0        1.900190   -1.128320   -1.043084
     14          1           0       -1.893237   -1.360612    0.875532
 ---------------------------------------------------------------------
 Rotational constants (GHZ):           5.3961299           4.7838536           2.8764598

 **********************************************************************

            Population analysis using the SCF density.

 **********************************************************************

 Orbital symmetries:
       Occupied  (A) (A) (A) (A) (A) (A) (A) (A) (A) (A) (A) (A)
                 (A) (A) (A) (A) (A) (A) (A) (A) (A) (A)
       Virtual   (A) (A) (A) (A) (A) (A) (A) (A) (A) (A) (A) (A)
                 (A) (A) (A) (A) (A) (A) (A) (A) (A) (A) (A) (A)
                 (A) (A) (A) (A) (A) (A) (A) (A) (A) (A) (A) (A)
                 (A) (A) (A) (A) (A) (A) (A) (A) (A) (A) (A) (A)
                 (A) (A) (A) (A) (A) (A) (A) (A) (A) (A) (A) (A)
                 (A) (A) (A) (A) (A) (A) (A) (A) (A) (A) (A) (A)
                 (A) (A) (A) (A) (A) (A) (A) (A) (A) (A) (A) (A)
                 (A) (A) (A) (A) (A) (A) (A) (A) (A) (A) (A) (A)
                 (A) (A) (A) (A) (A) (A) (A) (A) (A) (A) (A) (A)
                 (A) (A) (A) (A) (A) (A) (A) (A) (A) (A) (A) (A)
                 (A) (A) (A) (A) (A) (A) (A) (A) (A) (A) (A) (A)
                 (A) (A) (A) (A) (A) (A) (A) (A) (A) (A) (A) (A)
                 (A) (A) (A) (A) (A) (A) (A) (A) (A) (A) (A) (A)
                 (A) (A) (A) (A) (A) (A) (A) (A) (A) (A) (A) (A)
                 (A) (A) (A) (A) (A) (A) (A) (A) (A) (A) (A) (A)
                 (A) (A) (A) (A) (A) (A) (A) (A) (A) (A) (A) (A)
                 (A) (A) (A) (A) (A) (A) (A) (A) (A) (A) (A) (A)
                 (A) (A) (A) (A) (A) (A) (A) (A)
 The electronic state is 1-A.
 Alpha  occ. eigenvalues --  -10.29344 -10.29309 -10.29073 -10.29002 -10.28757
 Alpha  occ. eigenvalues --  -10.27753  -0.94947  -0.84473  -0.83728  -0.71662
 Alpha  occ. eigenvalues --   -0.68906  -0.60063  -0.56683  -0.54232  -0.51328
 Alpha  occ. eigenvalues --   -0.49666  -0.47943  -0.43686  -0.43273  -0.41172
 Alpha  occ. eigenvalues --   -0.34768  -0.30171
 Alpha virt. eigenvalues --    0.02232   0.11268   0.11355   0.14255   0.15604
 Alpha virt. eigenvalues --    0.16009   0.17220   0.18336   0.20141   0.21863
 Alpha virt. eigenvalues --    0.22543   0.25407   0.27200   0.27938   0.29182
 Alpha virt. eigenvalues --    0.29530   0.31409   0.31800   0.32530   0.33299
 Alpha virt. eigenvalues --    0.34941   0.37748   0.40267   0.42260   0.42655
 Alpha virt. eigenvalues --    0.43357   0.45562   0.46728   0.47074   0.48216
 Alpha virt. eigenvalues --    0.49049   0.50026   0.50376   0.51105   0.52370
 Alpha virt. eigenvalues --    0.53320   0.54190   0.54805   0.54996   0.56250
 Alpha virt. eigenvalues --    0.57785   0.59371   0.61391   0.67419   0.68437
 Alpha virt. eigenvalues --    0.73190   0.75519   0.77418   0.80379   0.82400
 Alpha virt. eigenvalues --    0.88459   0.92810   0.96603   0.99334   1.01004
 Alpha virt. eigenvalues --    1.01895   1.03521   1.04846   1.06211   1.08056
 Alpha virt. eigenvalues --    1.10051   1.11735   1.13216   1.15634   1.17039
 Alpha virt. eigenvalues --    1.19073   1.22341   1.24119   1.25009   1.29006
 Alpha virt. eigenvalues --    1.30861   1.32980   1.36890   1.37648   1.42493
 Alpha virt. eigenvalues --    1.44259   1.46753   1.52345   1.56973   1.57328
 Alpha virt. eigenvalues --    1.60197   1.63264   1.63762   1.64932   1.68489
 Alpha virt. eigenvalues --    1.69863   1.71303   1.73578   1.76289   1.78035
 Alpha virt. eigenvalues --    1.81197   1.84255   1.85130   1.85746   1.91615
 Alpha virt. eigenvalues --    1.92197   1.94638   1.96959   2.00573   2.03789
 Alpha virt. eigenvalues --    2.05076   2.09479   2.13149   2.17666   2.20479
 Alpha virt. eigenvalues --    2.22983   2.25055   2.25978   2.32182   2.34307
 Alpha virt. eigenvalues --    2.39622   2.41999   2.42902   2.47373   2.47627
 Alpha virt. eigenvalues --    2.51569   2.53726   2.56879   2.61625   2.63123
 Alpha virt. eigenvalues --    2.65444   2.66512   2.68894   2.71476   2.72104
 Alpha virt. eigenvalues --    2.74908   2.76065   2.76993   2.77881   2.80396
 Alpha virt. eigenvalues --    2.84532   2.85761   2.90166   2.92318   2.93068
 Alpha virt. eigenvalues --    2.94024   2.96991   3.01689   3.03749   3.05789
 Alpha virt. eigenvalues --    3.07982   3.10759   3.11178   3.12909   3.15752
 Alpha virt. eigenvalues --    3.17928   3.19791   3.21599   3.22927   3.25025
 Alpha virt. eigenvalues --    3.27216   3.30205   3.31606   3.34814   3.35592
 Alpha virt. eigenvalues --    3.39250   3.39999   3.40592   3.43825   3.45990
 Alpha virt. eigenvalues --    3.46159   3.52013   3.53951   3.56011   3.62805
 Alpha virt. eigenvalues --    3.64079   3.66036   3.67216   3.69451   3.74581
 Alpha virt. eigenvalues --    3.78032   3.78968   3.81416   3.85483   3.89545
 Alpha virt. eigenvalues --    3.93779   3.98831   4.01267   4.02727   4.05852
 Alpha virt. eigenvalues --    4.06225   4.09588   4.17926   4.20886   4.23505
 Alpha virt. eigenvalues --    4.29705   4.33865   4.35754   4.40633   4.50224
 Alpha virt. eigenvalues --    4.51384   4.54318   4.56311   4.60399   4.63607
 Alpha virt. eigenvalues --    4.68651   4.72042   4.81661   4.86969   4.89223
 Alpha virt. eigenvalues --    4.95304   5.03746   5.07769   5.11067   5.12705
 Alpha virt. eigenvalues --    5.31507  22.20877  22.48300  22.54632  22.58865
 Alpha virt. eigenvalues --   22.69953  23.04275
          Condensed to atoms (all electrons):
               1          2          3          4          5          6
     1  C    4.950197  -0.051683  -0.060526  -0.029668   0.638948   0.658817
     2  C   -0.051683   4.904976  -0.013195   0.358705  -0.040274   0.280217
     3  C   -0.060526  -0.013195   4.889453   0.346168   0.280969  -0.016585
     4  C   -0.029668   0.358705   0.346168   4.936602  -0.042686  -0.050444
     5  C    0.638948  -0.040274   0.280969  -0.042686   5.075673  -0.086361
     6  C    0.658817   0.280217  -0.016585  -0.050444  -0.086361   5.040812
     7  H   -0.006125   0.412949   0.003782  -0.039913  -0.000021  -0.023859
     8  H    0.004203   0.399978  -0.002015  -0.025890   0.003756  -0.033088
     9  H   -0.011962  -0.009133   0.408687  -0.036047  -0.023036   0.008170
    10  H    0.009323   0.005076   0.417456  -0.037781  -0.037443   0.001590
    11  H    0.000049  -0.042828  -0.036218   0.419580  -0.000546   0.005764
    12  H    0.003238  -0.032149  -0.036864   0.410477   0.007734   0.002324
    13  H   -0.042625  -0.002336  -0.046157   0.000095   0.415608   0.009164
    14  H   -0.039800  -0.051090  -0.002856   0.003028   0.008721   0.420447
               7          8          9         10         11         12
     1  C   -0.006125   0.004203  -0.011962   0.009323   0.000049   0.003238
     2  C    0.412949   0.399978  -0.009133   0.005076  -0.042828  -0.032149
     3  C    0.003782  -0.002015   0.408687   0.417456  -0.036218  -0.036864
     4  C   -0.039913  -0.025890  -0.036047  -0.037781   0.419580   0.410477
     5  C   -0.000021   0.003756  -0.023036  -0.037443  -0.000546   0.007734
     6  C   -0.023859  -0.033088   0.008170   0.001590   0.005764   0.002324
     7  H    0.574322  -0.029147  -0.000093   0.000162  -0.009424   0.003024
     8  H   -0.029147   0.586665   0.001953  -0.000367   0.005392  -0.009669
     9  H   -0.000093   0.001953   0.566732  -0.023300   0.006083  -0.004847
    10  H    0.000162  -0.000367  -0.023300   0.569300  -0.005678  -0.000506
    11  H   -0.009424   0.005392   0.006083  -0.005678   0.580881  -0.027382
    12  H    0.003024  -0.009669  -0.004847  -0.000506  -0.027382   0.577766
    13  H    0.000468  -0.000001   0.003123  -0.002034   0.000974  -0.000193
    14  H    0.002208  -0.003073   0.000893   0.000058  -0.000096   0.000108
              13         14
     1  C   -0.042625  -0.039800
     2  C   -0.002336  -0.051090
     3  C   -0.046157  -0.002856
     4  C    0.000095   0.003028
     5  C    0.415608   0.008721
     6  C    0.009164   0.420447
     7  H    0.000468   0.002208
     8  H   -0.000001  -0.003073
     9  H    0.003123   0.000893
    10  H   -0.002034   0.000058
    11  H    0.000974  -0.000096
    12  H   -0.000193   0.000108
    13  H    0.531951  -0.000018
    14  H   -0.000018   0.529789
 Mulliken charges:
               1
     1  C   -0.022387
     2  C   -0.119213
     3  C   -0.132100
     4  C   -0.212227
     5  C   -0.201042
     6  C   -0.216968
     7  H    0.111667
     8  H    0.101303
     9  H    0.112777
    10  H    0.104144
    11  H    0.103447
    12  H    0.106939
    13  H    0.131981
    14  H    0.131680
 Sum of Mulliken charges =  -0.00000
 Mulliken charges with hydrogens summed into heavy atoms:
               1
     1  C   -0.022387
     2  C    0.093756
     3  C    0.084821
     4  C   -0.001841
     5  C   -0.069061
     6  C   -0.085289
 Electronic spatial extent (au):  <R**2>=            491.2342
 Charge=             -0.0000 electrons
 Dipole moment (field-independent basis, Debye):
    X=             -0.0804    Y=              1.6356    Z=              0.1317  Tot=              1.6428
 Quadrupole moment (field-independent basis, Debye-Ang):
   XX=            -34.9416   YY=            -39.8082   ZZ=            -36.6393
   XY=              0.2721   XZ=             -1.9724   YZ=             -0.0448
 Traceless Quadrupole moment (field-independent basis, Debye-Ang):
   XX=              2.1881   YY=             -2.6785   ZZ=              0.4904
   XY=              0.2721   XZ=             -1.9724   YZ=             -0.0448
 Octapole moment (field-independent basis, Debye-Ang**2):
  XXX=              0.0420  YYY=             10.6061  ZZZ=              0.1189  XYY=             -0.8368
  XXY=              1.3080  XXZ=             -0.3194  XZZ=             -0.0889  YZZ=              2.1719
  YYZ=              1.1759  XYZ=              2.9797
 Hexadecapole moment (field-independent basis, Debye-Ang**3):
 XXXX=           -313.4821 YYYY=           -303.6427 ZZZZ=            -82.6192 XXXY=              2.9648
 XXXZ=            -11.0997 YYYX=              2.3206 YYYZ=              0.8246 ZZZX=             -1.3294
 ZZZY=             -1.1452 XXYY=           -100.9953 XXZZ=            -63.3608 YYZZ=            -61.6748
 XXYZ=             -0.1449 YYXZ=             -6.6282 ZZXY=             -1.4213
 N-N= 2.205831986426D+02 E-N=-9.818097330051D+02  KE= 2.321354202308D+02
 1\1\GINC-N6072\FOpt\RwB97XD\def2TZVP\C6H8\JIAMINGD\23-Apr-2025\0\\# op
 t freq wb97xd geom=connectivity def2tzvp\\M0001\\0,1\C,1.2098615671,0.
 2427765971,-1.0967218593\C,-0.3267783817,-1.3021829258,-0.1801618662\C
 ,0.061416368,1.1559125644,0.6884539013\C,-0.9192500924,-0.042212583,0.
 5223943433\C,0.6616565698,1.363174226,-0.6914249937\C,1.0502261357,-1.
 0168318273,-0.7726773164\H,-1.0338610991,-1.6767214758,-0.9225171337\H
 ,-0.1906671088,-2.1071844138,0.5465507366\H,0.8299751891,0.920549435,1
 .4250411431\H,-0.483195421,2.0330978172,1.0408796188\H,-1.7768569348,0
 .3175617636,-0.0490483925\H,-1.2984260981,-0.3311488124,1.5049999477\H
 ,0.3761026229,2.1956310861,-1.321462347\H,1.8399966834,-1.7526214514,-
 0.6942057821\\Version=ES64L-G16RevA.03\State=1-A\HF=-233.3526918\RMSD=
 3.853e-09\RMSF=1.225e-05\Dipole=-0.4649542,-0.1214333,0.4322448\Quadru
 pole=-0.9747826,1.8667524,-0.8919698,-1.3293841,0.9523356,-0.5249911\P
 G=C01 [X(C6H8)]\\@


 The earth never tires,
 The earth is rude, silent, incomprehensible at first,
 Nature is rude and incomprehensible at first,
 Be not discouraged, keep on,
 There are divine things well envelop'd,
 I swear to you there are divine things more beautiful than words can tell.
                                 -- Walt Whitman
 Job cpu time:       0 days  2 hours 11 minutes 16.5 seconds.
 Elapsed time:       0 days  0 hours  9 minutes 57.1 seconds.
 File lengths (MBytes):  RWF=     35 Int=      0 D2E=      0 Chk=      5 Scr=      1
 Normal termination of Gaussian 16 at Wed Apr 23 22:34:03 2025.
 Link1:  Proceeding to internal job step number  2.
 ---------------------------------------------------------------------
 #N Geom=AllCheck Guess=TCheck SCRF=Check GenChk RwB97XD/def2TZVP Freq
 ---------------------------------------------------------------------
 1/10=4,29=7,30=1,38=1,40=1/1,3;
 2/12=2,40=1/2;
 3/5=44,7=101,11=2,14=-4,25=1,30=1,70=2,71=2,74=-58,116=1,140=1/1,2,3;
 4/5=101/1;
 5/5=2,38=6,98=1/2;
 8/6=4,10=90,11=11/1;
 11/6=1,8=1,9=11,15=111,16=1/1,2,10;
 10/6=1/2;
 6/7=2,8=2,9=2,10=2,28=1/1;
 7/8=1,10=1,25=1/1,2,3,16;
 1/10=4,30=1/3;
 99//99;
 Structure from the checkpoint file:  "cyclic-allene.chk"
 -----
 M0001
 -----
 Charge =  0 Multiplicity = 1
 Redundant internal coordinates found in file.  (old form).
 C,0,1.2098615671,0.2427765971,-1.0967218593
 C,0,-0.3267783817,-1.3021829258,-0.1801618662
 C,0,0.061416368,1.1559125644,0.6884539013
 C,0,-0.9192500924,-0.042212583,0.5223943433
 C,0,0.6616565698,1.363174226,-0.6914249937
 C,0,1.0502261357,-1.0168318273,-0.7726773164
 H,0,-1.0338610991,-1.6767214758,-0.9225171337
 H,0,-0.1906671088,-2.1071844138,0.5465507366
 H,0,0.8299751891,0.920549435,1.4250411431
 H,0,-0.483195421,2.0330978172,1.0408796188
 H,0,-1.7768569348,0.3175617636,-0.0490483925
 H,0,-1.2984260981,-0.3311488124,1.5049999477
 H,0,0.3761026229,2.1956310861,-1.321462347
 H,0,1.8399966834,-1.7526214514,-0.6942057821
 Recover connectivity data from disk.

 GradGradGradGradGradGradGradGradGradGradGradGradGradGradGradGradGradGrad
 Berny optimization.
 Initialization pass.
                           ----------------------------
                           !    Initial Parameters    !
                           ! (Angstroms and Degrees)  !
 --------------------------                            --------------------------
 ! Name  Definition              Value          Derivative Info.                !
 --------------------------------------------------------------------------------
 ! R1    R(1,5)                  1.3115         calculate D2E/DX2 analytically  !
 ! R2    R(1,6)                  1.3104         calculate D2E/DX2 analytically  !
 ! R3    R(2,4)                  1.5595         calculate D2E/DX2 analytically  !
 ! R4    R(2,6)                  1.526          calculate D2E/DX2 analytically  !
 ! R5    R(2,7)                  1.0915         calculate D2E/DX2 analytically  !
 ! R6    R(2,8)                  1.093          calculate D2E/DX2 analytically  !
 ! R7    R(3,4)                  1.5572         calculate D2E/DX2 analytically  !
 ! R8    R(3,5)                  1.519          calculate D2E/DX2 analytically  !
 ! R9    R(3,9)                  1.0902         calculate D2E/DX2 analytically  !
 ! R10   R(3,10)                 1.091          calculate D2E/DX2 analytically  !
 ! R11   R(4,11)                 1.0915         calculate D2E/DX2 analytically  !
 ! R12   R(4,12)                 1.0921         calculate D2E/DX2 analytically  !
 ! R13   R(5,13)                 1.0823         calculate D2E/DX2 analytically  !
 ! R14   R(6,14)                 1.0823         calculate D2E/DX2 analytically  !
 ! A1    A(5,1,6)              133.9342         calculate D2E/DX2 analytically  !
 ! A2    A(4,2,6)              111.5095         calculate D2E/DX2 analytically  !
 ! A3    A(4,2,7)              109.7259         calculate D2E/DX2 analytically  !
 ! A4    A(4,2,8)              110.0488         calculate D2E/DX2 analytically  !
 ! A5    A(6,2,7)              112.6222         calculate D2E/DX2 analytically  !
 ! A6    A(6,2,8)              106.4698         calculate D2E/DX2 analytically  !
 ! A7    A(7,2,8)              106.2691         calculate D2E/DX2 analytically  !
 ! A8    A(4,3,5)              104.8904         calculate D2E/DX2 analytically  !
 ! A9    A(4,3,9)              110.4811         calculate D2E/DX2 analytically  !
 ! A10   A(4,3,10)             109.7982         calculate D2E/DX2 analytically  !
 ! A11   A(5,3,9)              111.3852         calculate D2E/DX2 analytically  !
 ! A12   A(5,3,10)             112.3958         calculate D2E/DX2 analytically  !
 ! A13   A(9,3,10)             107.8922         calculate D2E/DX2 analytically  !
 ! A14   A(2,4,3)              115.4941         calculate D2E/DX2 analytically  !
 ! A15   A(2,4,11)             109.204          calculate D2E/DX2 analytically  !
 ! A16   A(2,4,12)             108.8727         calculate D2E/DX2 analytically  !
 ! A17   A(3,4,11)             107.2791         calculate D2E/DX2 analytically  !
 ! A18   A(3,4,12)             109.042          calculate D2E/DX2 analytically  !
 ! A19   A(11,4,12)            106.5847         calculate D2E/DX2 analytically  !
 ! A20   A(1,5,3)              109.2286         calculate D2E/DX2 analytically  !
 ! A21   A(1,5,13)             125.9751         calculate D2E/DX2 analytically  !
 ! A22   A(3,5,13)             121.9708         calculate D2E/DX2 analytically  !
 ! A23   A(1,6,2)              112.687          calculate D2E/DX2 analytically  !
 ! A24   A(1,6,14)             125.6303         calculate D2E/DX2 analytically  !
 ! A25   A(2,6,14)             120.2128         calculate D2E/DX2 analytically  !
 ! D1    D(6,1,5,3)             21.5457         calculate D2E/DX2 analytically  !
 ! D2    D(6,1,5,13)          -139.5597         calculate D2E/DX2 analytically  !
 ! D3    D(5,1,6,2)             24.4073         calculate D2E/DX2 analytically  !
 ! D4    D(5,1,6,14)          -141.6796         calculate D2E/DX2 analytically  !
 ! D5    D(6,2,4,3)             -9.3652         calculate D2E/DX2 analytically  !
 ! D6    D(6,2,4,11)           111.6023         calculate D2E/DX2 analytically  !
 ! D7    D(6,2,4,12)          -132.3899         calculate D2E/DX2 analytically  !
 ! D8    D(7,2,4,3)           -134.8531         calculate D2E/DX2 analytically  !
 ! D9    D(7,2,4,11)           -13.8855         calculate D2E/DX2 analytically  !
 ! D10   D(7,2,4,12)           102.1223         calculate D2E/DX2 analytically  !
 ! D11   D(8,2,4,3)            108.5531         calculate D2E/DX2 analytically  !
 ! D12   D(8,2,4,11)          -130.4794         calculate D2E/DX2 analytically  !
 ! D13   D(8,2,4,12)           -14.4715         calculate D2E/DX2 analytically  !
 ! D14   D(4,2,6,1)            -27.6496         calculate D2E/DX2 analytically  !
 ! D15   D(4,2,6,14)           139.2796         calculate D2E/DX2 analytically  !
 ! D16   D(7,2,6,1)             96.2165         calculate D2E/DX2 analytically  !
 ! D17   D(7,2,6,14)           -96.8544         calculate D2E/DX2 analytically  !
 ! D18   D(8,2,6,1)           -147.6999         calculate D2E/DX2 analytically  !
 ! D19   D(8,2,6,14)            19.2292         calculate D2E/DX2 analytically  !
 ! D20   D(5,3,4,2)             50.0848         calculate D2E/DX2 analytically  !
 ! D21   D(5,3,4,11)           -71.9188         calculate D2E/DX2 analytically  !
 ! D22   D(5,3,4,12)           173.0197         calculate D2E/DX2 analytically  !
 ! D23   D(9,3,4,2)            -70.0531         calculate D2E/DX2 analytically  !
 ! D24   D(9,3,4,11)           167.9434         calculate D2E/DX2 analytically  !
 ! D25   D(9,3,4,12)            52.8819         calculate D2E/DX2 analytically  !
 ! D26   D(10,3,4,2)           171.0641         calculate D2E/DX2 analytically  !
 ! D27   D(10,3,4,11)           49.0606         calculate D2E/DX2 analytically  !
 ! D28   D(10,3,4,12)          -66.0009         calculate D2E/DX2 analytically  !
 ! D29   D(4,3,5,1)            -55.8956         calculate D2E/DX2 analytically  !
 ! D30   D(4,3,5,13)           106.1101         calculate D2E/DX2 analytically  !
 ! D31   D(9,3,5,1)             63.6393         calculate D2E/DX2 analytically  !
 ! D32   D(9,3,5,13)          -134.3551         calculate D2E/DX2 analytically  !
 ! D33   D(10,3,5,1)          -175.147          calculate D2E/DX2 analytically  !
 ! D34   D(10,3,5,13)          -13.1414         calculate D2E/DX2 analytically  !
 --------------------------------------------------------------------------------
 Trust Radius=3.00D-01 FncErr=1.00D-07 GrdErr=1.00D-07 EigMax=2.50D+02 EigMin=1.00D-04
 Number of steps in this run=      2 maximum allowed number of steps=      2.
 GradGradGradGradGradGradGradGradGradGradGradGradGradGradGradGradGradGrad

                          Input orientation:                          
 ---------------------------------------------------------------------
 Center     Atomic      Atomic             Coordinates (Angstroms)
 Number     Number       Type             X           Y           Z
 ---------------------------------------------------------------------
      1          6           0        1.209862    0.242777   -1.096722
      2          6           0       -0.326778   -1.302183   -0.180162
      3          6           0        0.061416    1.155913    0.688454
      4          6           0       -0.919250   -0.042213    0.522394
      5          6           0        0.661657    1.363174   -0.691425
      6          6           0        1.050226   -1.016832   -0.772677
      7          1           0       -1.033861   -1.676721   -0.922517
      8          1           0       -0.190667   -2.107184    0.546551
      9          1           0        0.829975    0.920549    1.425041
     10          1           0       -0.483195    2.033098    1.040880
     11          1           0       -1.776857    0.317562   -0.049048
     12          1           0       -1.298426   -0.331149    1.505000
     13          1           0        0.376103    2.195631   -1.321462
     14          1           0        1.839997   -1.752621   -0.694206
 ---------------------------------------------------------------------
                    Distance matrix (angstroms):
                    1          2          3          4          5
     1  C    0.000000
     2  C    2.363947   0.000000
     3  C    2.310757   2.635796   0.000000
     4  C    2.689958   1.559530   1.557173   0.000000
     5  C    1.311520   2.888342   1.518984   2.438798   0.000000
     6  C    1.310382   1.525989   2.798833   2.550672   2.412886
     7  H    2.957890   1.091484   3.437830   2.184611   3.488431
     8  H    3.191260   1.093007   3.275894   2.189869   3.781855
     9  H    2.638746   2.975785   1.090247   2.191226   2.168796
    10  H    3.262059   3.555208   1.090990   2.183090   2.181826
    11  H    3.166023   2.177956   2.150812   1.091547   2.729890
    12  H    3.659215   2.174115   2.174229   1.092141   3.396607
    13  H    2.135252   3.745839   2.284689   3.175798   1.082346
    14  H    2.130892   2.272015   3.678949   3.466851   3.331167
                    6          7          8          9         10
     6  C    0.000000
     7  H    2.191193   0.000000
     8  H    2.114012   1.747694   0.000000
     9  H    2.938013   3.966199   3.313703   0.000000
    10  H    3.865545   4.233311   4.179937   1.763451   0.000000
    11  H    3.208838   2.300469   2.958062   3.054850   2.409267
    12  H    3.342775   2.788082   2.302185   2.470472   2.543555
    13  H    3.327991   4.140322   4.724926   3.061881   2.519022
    14  H    1.082258   2.883911   2.405990   3.557695   4.768586
                   11         12         13         14
    11  H    0.000000
    12  H    1.750654   0.000000
    13  H    3.127526   4.144581   0.000000
    14  H    4.217051   4.087394   4.257362   0.000000
 Stoichiometry    C6H8
 Framework group  C1[X(C6H8)]
 Deg. of freedom    36
 Full point group                 C1      NOp   1
 Largest Abelian subgroup         C1      NOp   1
 Largest concise Abelian subgroup C1      NOp   1
                         Standard orientation:                         
 ---------------------------------------------------------------------
 Center     Atomic      Atomic             Coordinates (Angstroms)
 Number     Number       Type             X           Y           Z
 ---------------------------------------------------------------------
      1          6           0        0.006231   -1.381113   -0.090028
      2          6           0       -1.316121    0.577101   -0.160930
      3          6           0        1.251737    0.495052    0.427963
      4          6           0        0.061913    1.307274   -0.163136
      5          6           0        1.191869   -0.851163   -0.273060
      6          6           0       -1.169651   -0.893204    0.220372
      7          1           0       -1.806917    0.713612   -1.126239
      8          1           0       -1.976989    1.026282    0.584827
      9          1           0        1.140832    0.386592    1.507118
     10          1           0        2.188571    1.021074    0.238483
     11          1           0        0.326976    1.570793   -1.188696
     12          1           0       -0.035289    2.246903    0.384971
     13          1           0        1.900190   -1.128320   -1.043084
     14          1           0       -1.893237   -1.360612    0.875532
 ---------------------------------------------------------------------
 Rotational constants (GHZ):           5.3961299           4.7838536           2.8764598
 Standard basis: def2TZVP (5D, 7F)
 There are   264 symmetry adapted cartesian basis functions of A   symmetry.
 There are   234 symmetry adapted basis functions of A   symmetry.
   234 basis functions,   370 primitive gaussians,   264 cartesian basis functions
    22 alpha electrons       22 beta electrons
       nuclear repulsion energy       220.5899034297 Hartrees.
 NAtoms=   14 NActive=   14 NUniq=   14 SFac= 1.00D+00 NAtFMM=   60 NAOKFM=F Big=F
 Integral buffers will be    131072 words long.
 Raffenetti 2 integral format.
 Two-electron integral symmetry is turned on.
 Nuclear repulsion after empirical dispersion term =      220.5831986426 Hartrees.
 One-electron integrals computed using PRISM.
   1 Symmetry operations used in ECPInt.
 ECPInt:  NShTT=    4851 NPrTT=   14352 LenC2=    4832 LenP2D=   12123.
 LDataN:  DoStor=T MaxTD1= 6 Len=  172
 NBasis=   234 RedAO= T EigKep=  8.85D-05  NBF=   234
 NBsUse=   234 1.00D-06 EigRej= -1.00D+00 NBFU=   234
 Initial guess from the checkpoint file:  "cyclic-allene.chk"
 B after Tr=     0.000000    0.000000    0.000000
         Rot=    1.000000    0.000000    0.000000    0.000000 Ang=   0.00 deg.
 Requested convergence on RMS density matrix=1.00D-08 within 128 cycles.
 Requested convergence on MAX density matrix=1.00D-06.
 Requested convergence on             energy=1.00D-06.
 No special actions if energy rises.
 SCF Done:  E(RwB97XD) =  -233.352691768     A.U. after    1 cycles
            NFock=  1  Conv=0.13D-08     -V/T= 2.0052
 DoSCS=F DFT=T ScalE2(SS,OS)=  1.000000  1.000000
 Range of M.O.s used for correlation:     1   234
 NBasis=   234 NAE=    22 NBE=    22 NFC=     0 NFV=     0
 NROrb=    234 NOA=    22 NOB=    22 NVA=   212 NVB=   212

 **** Warning!!: The largest alpha MO coefficient is  0.24125346D+02

   1 Symmetry operations used in ECPInt.
 ECPInt:  NShTT=    4851 NPrTT=   14352 LenC2=    4832 LenP2D=   12123.
 LDataN:  DoStor=T MaxTD1= 7 Len=  274
 Symmetrizing basis deriv contribution to polar:
 IMax=3 JMax=2 DiffMx= 0.00D+00
 G2DrvN: will do    15 centers at a time, making    1 passes.
 Calling FoFCou, ICntrl=  3107 FMM=F I1Cent=   0 AccDes= 0.00D+00.
 End of G2Drv F.D. properties file   721 does not exist.
 End of G2Drv F.D. properties file   722 does not exist.
 End of G2Drv F.D. properties file   788 does not exist.
          IDoAtm=11111111111111
          Differentiating once with respect to electric field.
                with respect to dipole field.
          Differentiating once with respect to nuclear coordinates.
 Keep R1 ints in memory in canonical form, NReq=773489441.
          There are    45 degrees of freedom in the 1st order CPHF.  IDoFFX=6 NUNeed=     3.
     42 vectors produced by pass  0 Test12= 1.04D-14 2.22D-09 XBig12= 4.23D+01 3.39D+00.
 AX will form    42 AO Fock derivatives at one time.
     42 vectors produced by pass  1 Test12= 1.04D-14 2.22D-09 XBig12= 3.88D+00 5.26D-01.
     42 vectors produced by pass  2 Test12= 1.04D-14 2.22D-09 XBig12= 9.30D-02 5.00D-02.
     42 vectors produced by pass  3 Test12= 1.04D-14 2.22D-09 XBig12= 9.82D-04 6.70D-03.
     42 vectors produced by pass  4 Test12= 1.04D-14 2.22D-09 XBig12= 7.39D-06 3.64D-04.
     42 vectors produced by pass  5 Test12= 1.04D-14 2.22D-09 XBig12= 4.96D-08 3.18D-05.
     37 vectors produced by pass  6 Test12= 1.04D-14 2.22D-09 XBig12= 3.39D-10 2.91D-06.
     12 vectors produced by pass  7 Test12= 1.04D-14 2.22D-09 XBig12= 2.11D-12 2.36D-07.
      3 vectors produced by pass  8 Test12= 1.04D-14 2.22D-09 XBig12= 1.20D-14 1.43D-08.
 InvSVY:  IOpt=1 It=  1 EMax= 9.77D-15
 Solved reduced A of dimension   304 with    45 vectors.
 Isotropic polarizability for W=    0.000000       67.97 Bohr**3.
 End of Minotr F.D. properties file   721 does not exist.
 End of Minotr F.D. properties file   722 does not exist.
 End of Minotr F.D. properties file   788 does not exist.

 **********************************************************************

            Population analysis using the SCF density.

 **********************************************************************

 Orbital symmetries:
       Occupied  (A) (A) (A) (A) (A) (A) (A) (A) (A) (A) (A) (A)
                 (A) (A) (A) (A) (A) (A) (A) (A) (A) (A)
       Virtual   (A) (A) (A) (A) (A) (A) (A) (A) (A) (A) (A) (A)
                 (A) (A) (A) (A) (A) (A) (A) (A) (A) (A) (A) (A)
                 (A) (A) (A) (A) (A) (A) (A) (A) (A) (A) (A) (A)
                 (A) (A) (A) (A) (A) (A) (A) (A) (A) (A) (A) (A)
                 (A) (A) (A) (A) (A) (A) (A) (A) (A) (A) (A) (A)
                 (A) (A) (A) (A) (A) (A) (A) (A) (A) (A) (A) (A)
                 (A) (A) (A) (A) (A) (A) (A) (A) (A) (A) (A) (A)
                 (A) (A) (A) (A) (A) (A) (A) (A) (A) (A) (A) (A)
                 (A) (A) (A) (A) (A) (A) (A) (A) (A) (A) (A) (A)
                 (A) (A) (A) (A) (A) (A) (A) (A) (A) (A) (A) (A)
                 (A) (A) (A) (A) (A) (A) (A) (A) (A) (A) (A) (A)
                 (A) (A) (A) (A) (A) (A) (A) (A) (A) (A) (A) (A)
                 (A) (A) (A) (A) (A) (A) (A) (A) (A) (A) (A) (A)
                 (A) (A) (A) (A) (A) (A) (A) (A) (A) (A) (A) (A)
                 (A) (A) (A) (A) (A) (A) (A) (A) (A) (A) (A) (A)
                 (A) (A) (A) (A) (A) (A) (A) (A) (A) (A) (A) (A)
                 (A) (A) (A) (A) (A) (A) (A) (A) (A) (A) (A) (A)
                 (A) (A) (A) (A) (A) (A) (A) (A)
 The electronic state is 1-A.
 Alpha  occ. eigenvalues --  -10.29344 -10.29309 -10.29073 -10.29002 -10.28757
 Alpha  occ. eigenvalues --  -10.27753  -0.94947  -0.84473  -0.83728  -0.71662
 Alpha  occ. eigenvalues --   -0.68906  -0.60063  -0.56683  -0.54232  -0.51328
 Alpha  occ. eigenvalues --   -0.49666  -0.47943  -0.43686  -0.43273  -0.41172
 Alpha  occ. eigenvalues --   -0.34768  -0.30171
 Alpha virt. eigenvalues --    0.02232   0.11268   0.11355   0.14255   0.15604
 Alpha virt. eigenvalues --    0.16009   0.17220   0.18336   0.20141   0.21863
 Alpha virt. eigenvalues --    0.22543   0.25407   0.27200   0.27938   0.29182
 Alpha virt. eigenvalues --    0.29530   0.31409   0.31800   0.32530   0.33299
 Alpha virt. eigenvalues --    0.34941   0.37748   0.40267   0.42260   0.42655
 Alpha virt. eigenvalues --    0.43357   0.45562   0.46728   0.47074   0.48216
 Alpha virt. eigenvalues --    0.49049   0.50026   0.50376   0.51105   0.52370
 Alpha virt. eigenvalues --    0.53320   0.54190   0.54805   0.54996   0.56250
 Alpha virt. eigenvalues --    0.57785   0.59371   0.61391   0.67419   0.68437
 Alpha virt. eigenvalues --    0.73190   0.75519   0.77418   0.80379   0.82400
 Alpha virt. eigenvalues --    0.88459   0.92810   0.96603   0.99334   1.01004
 Alpha virt. eigenvalues --    1.01895   1.03521   1.04846   1.06211   1.08056
 Alpha virt. eigenvalues --    1.10051   1.11735   1.13216   1.15634   1.17039
 Alpha virt. eigenvalues --    1.19073   1.22341   1.24119   1.25009   1.29006
 Alpha virt. eigenvalues --    1.30861   1.32980   1.36890   1.37648   1.42493
 Alpha virt. eigenvalues --    1.44259   1.46753   1.52345   1.56973   1.57328
 Alpha virt. eigenvalues --    1.60197   1.63264   1.63762   1.64932   1.68489
 Alpha virt. eigenvalues --    1.69863   1.71303   1.73578   1.76289   1.78035
 Alpha virt. eigenvalues --    1.81197   1.84255   1.85130   1.85746   1.91615
 Alpha virt. eigenvalues --    1.92197   1.94638   1.96959   2.00573   2.03789
 Alpha virt. eigenvalues --    2.05076   2.09479   2.13149   2.17666   2.20479
 Alpha virt. eigenvalues --    2.22983   2.25055   2.25978   2.32182   2.34307
 Alpha virt. eigenvalues --    2.39622   2.41999   2.42902   2.47373   2.47627
 Alpha virt. eigenvalues --    2.51569   2.53726   2.56879   2.61625   2.63123
 Alpha virt. eigenvalues --    2.65444   2.66512   2.68894   2.71476   2.72104
 Alpha virt. eigenvalues --    2.74908   2.76065   2.76993   2.77881   2.80396
 Alpha virt. eigenvalues --    2.84532   2.85761   2.90166   2.92318   2.93068
 Alpha virt. eigenvalues --    2.94024   2.96991   3.01689   3.03749   3.05789
 Alpha virt. eigenvalues --    3.07982   3.10759   3.11178   3.12909   3.15752
 Alpha virt. eigenvalues --    3.17928   3.19791   3.21599   3.22927   3.25025
 Alpha virt. eigenvalues --    3.27216   3.30205   3.31606   3.34814   3.35592
 Alpha virt. eigenvalues --    3.39250   3.39999   3.40592   3.43825   3.45990
 Alpha virt. eigenvalues --    3.46159   3.52013   3.53951   3.56011   3.62805
 Alpha virt. eigenvalues --    3.64079   3.66036   3.67216   3.69451   3.74581
 Alpha virt. eigenvalues --    3.78032   3.78968   3.81416   3.85483   3.89545
 Alpha virt. eigenvalues --    3.93779   3.98831   4.01267   4.02727   4.05852
 Alpha virt. eigenvalues --    4.06225   4.09588   4.17926   4.20886   4.23505
 Alpha virt. eigenvalues --    4.29705   4.33865   4.35754   4.40633   4.50224
 Alpha virt. eigenvalues --    4.51384   4.54318   4.56311   4.60399   4.63607
 Alpha virt. eigenvalues --    4.68651   4.72042   4.81661   4.86969   4.89223
 Alpha virt. eigenvalues --    4.95304   5.03746   5.07769   5.11067   5.12705
 Alpha virt. eigenvalues --    5.31507  22.20877  22.48300  22.54632  22.58865
 Alpha virt. eigenvalues --   22.69953  23.04275
          Condensed to atoms (all electrons):
               1          2          3          4          5          6
     1  C    4.950197  -0.051683  -0.060526  -0.029668   0.638948   0.658817
     2  C   -0.051683   4.904976  -0.013195   0.358705  -0.040274   0.280217
     3  C   -0.060526  -0.013195   4.889453   0.346168   0.280969  -0.016585
     4  C   -0.029668   0.358705   0.346168   4.936602  -0.042686  -0.050444
     5  C    0.638948  -0.040274   0.280969  -0.042686   5.075673  -0.086361
     6  C    0.658817   0.280217  -0.016585  -0.050444  -0.086361   5.040812
     7  H   -0.006125   0.412949   0.003782  -0.039913  -0.000021  -0.023859
     8  H    0.004203   0.399978  -0.002015  -0.025890   0.003756  -0.033088
     9  H   -0.011962  -0.009133   0.408687  -0.036047  -0.023036   0.008170
    10  H    0.009323   0.005076   0.417456  -0.037781  -0.037443   0.001590
    11  H    0.000049  -0.042828  -0.036218   0.419580  -0.000546   0.005764
    12  H    0.003238  -0.032149  -0.036864   0.410477   0.007734   0.002324
    13  H   -0.042625  -0.002336  -0.046157   0.000095   0.415608   0.009164
    14  H   -0.039800  -0.051090  -0.002856   0.003028   0.008721   0.420447
               7          8          9         10         11         12
     1  C   -0.006125   0.004203  -0.011962   0.009323   0.000049   0.003238
     2  C    0.412949   0.399978  -0.009133   0.005076  -0.042828  -0.032149
     3  C    0.003782  -0.002015   0.408687   0.417456  -0.036218  -0.036864
     4  C   -0.039913  -0.025890  -0.036047  -0.037781   0.419580   0.410477
     5  C   -0.000021   0.003756  -0.023036  -0.037443  -0.000546   0.007734
     6  C   -0.023859  -0.033088   0.008170   0.001590   0.005764   0.002324
     7  H    0.574322  -0.029147  -0.000093   0.000162  -0.009424   0.003024
     8  H   -0.029147   0.586665   0.001953  -0.000367   0.005392  -0.009669
     9  H   -0.000093   0.001953   0.566732  -0.023300   0.006083  -0.004847
    10  H    0.000162  -0.000367  -0.023300   0.569300  -0.005678  -0.000506
    11  H   -0.009424   0.005392   0.006083  -0.005678   0.580881  -0.027382
    12  H    0.003024  -0.009669  -0.004847  -0.000506  -0.027382   0.577766
    13  H    0.000468  -0.000001   0.003123  -0.002034   0.000974  -0.000193
    14  H    0.002208  -0.003073   0.000893   0.000058  -0.000096   0.000108
              13         14
     1  C   -0.042625  -0.039800
     2  C   -0.002336  -0.051090
     3  C   -0.046157  -0.002856
     4  C    0.000095   0.003028
     5  C    0.415608   0.008721
     6  C    0.009164   0.420447
     7  H    0.000468   0.002208
     8  H   -0.000001  -0.003073
     9  H    0.003123   0.000893
    10  H   -0.002034   0.000058
    11  H    0.000974  -0.000096
    12  H   -0.000193   0.000108
    13  H    0.531951  -0.000018
    14  H   -0.000018   0.529789
 Mulliken charges:
               1
     1  C   -0.022386
     2  C   -0.119214
     3  C   -0.132100
     4  C   -0.212227
     5  C   -0.201042
     6  C   -0.216968
     7  H    0.111667
     8  H    0.101303
     9  H    0.112777
    10  H    0.104144
    11  H    0.103447
    12  H    0.106939
    13  H    0.131981
    14  H    0.131680
 Sum of Mulliken charges =   0.00000
 Mulliken charges with hydrogens summed into heavy atoms:
               1
     1  C   -0.022386
     2  C    0.093756
     3  C    0.084821
     4  C   -0.001841
     5  C   -0.069061
     6  C   -0.085289
 APT charges:
               1
     1  C   -0.232277
     2  C    0.089382
     3  C    0.129536
     4  C    0.032177
     5  C    0.001503
     6  C    0.025167
     7  H   -0.012721
     8  H   -0.021444
     9  H   -0.015880
    10  H   -0.021278
    11  H   -0.030269
    12  H   -0.017608
    13  H    0.038640
    14  H    0.035073
 Sum of APT charges =   0.00000
 APT charges with hydrogens summed into heavy atoms:
               1
     1  C   -0.232277
     2  C    0.055217
     3  C    0.092379
     4  C   -0.015700
     5  C    0.040143
     6  C    0.060239
 Electronic spatial extent (au):  <R**2>=            491.2342
 Charge=              0.0000 electrons
 Dipole moment (field-independent basis, Debye):
    X=             -0.0804    Y=              1.6356    Z=              0.1317  Tot=              1.6428
 Quadrupole moment (field-independent basis, Debye-Ang):
   XX=            -34.9416   YY=            -39.8082   ZZ=            -36.6393
   XY=              0.2721   XZ=             -1.9724   YZ=             -0.0448
 Traceless Quadrupole moment (field-independent basis, Debye-Ang):
   XX=              2.1881   YY=             -2.6785   ZZ=              0.4904
   XY=              0.2721   XZ=             -1.9724   YZ=             -0.0448
 Octapole moment (field-independent basis, Debye-Ang**2):
  XXX=              0.0420  YYY=             10.6061  ZZZ=              0.1189  XYY=             -0.8368
  XXY=              1.3080  XXZ=             -0.3194  XZZ=             -0.0889  YZZ=              2.1719
  YYZ=              1.1759  XYZ=              2.9797
 Hexadecapole moment (field-independent basis, Debye-Ang**3):
 XXXX=           -313.4821 YYYY=           -303.6427 ZZZZ=            -82.6192 XXXY=              2.9648
 XXXZ=            -11.0997 YYYX=              2.3206 YYYZ=              0.8246 ZZZX=             -1.3294
 ZZZY=             -1.1452 XXYY=           -100.9953 XXZZ=            -63.3608 YYZZ=            -61.6748
 XXYZ=             -0.1449 YYXZ=             -6.6282 ZZXY=             -1.4213
 N-N= 2.205831986426D+02 E-N=-9.818097332772D+02  KE= 2.321354203215D+02
  Exact polarizability:  81.892   0.250  68.967  -5.027   0.637  53.052
 Approx polarizability:  92.151   0.242  75.042  -8.132   1.224  62.524
   1 Symmetry operations used in ECPInt.
 ECPInt:  NShTT=    4851 NPrTT=   14352 LenC2=    4832 LenP2D=   12123.
 LDataN:  DoStor=T MaxTD1= 8 Len=  415
 Calling FoFJK, ICntrl=    100127 FMM=F ISym2X=0 I1Cent= 0 IOpClX= 0 NMat=1 NMatS=1 NMatT=0.
 Full mass-weighted force constant matrix:
 Low frequencies ---  -13.4062   -8.8226   -0.0005   -0.0002    0.0003    5.5639
 Low frequencies ---  109.3529  317.1642  371.4136
 Diagonal vibrational polarizability:
        4.3765990       4.0510388       2.7851012
 Harmonic frequencies (cm**-1), IR intensities (KM/Mole), Raman scattering
 activities (A**4/AMU), depolarization ratios for plane and unpolarized
 incident light, reduced masses (AMU), force constants (mDyne/A),
 and normal coordinates:
                      1                      2                      3
                      A                      A                      A
 Frequencies --    109.3385               317.1641               371.4134
 Red. masses --      1.6305                 2.0857                 2.2691
 Frc consts  --      0.0115                 0.1236                 0.1844
 IR Inten    --      0.4672                 0.2543                 7.2733
  Atom  AN      X      Y      Z        X      Y      Z        X      Y      Z
     1   6     0.01   0.01  -0.05     0.00   0.00  -0.08     0.01  -0.03   0.19
     2   6    -0.00   0.04   0.13     0.03  -0.01  -0.03     0.09  -0.04  -0.02
     3   6    -0.03   0.01   0.06    -0.11  -0.06   0.12     0.06   0.03   0.04
     4   6     0.02  -0.05  -0.13     0.03  -0.02  -0.07     0.07  -0.01  -0.01
     5   6     0.03   0.01   0.05    -0.03   0.06  -0.12    -0.11   0.14  -0.09
     6   6    -0.01  -0.02  -0.08     0.08   0.05   0.16    -0.08  -0.09  -0.04
     7   1    -0.29   0.24   0.31     0.10  -0.21  -0.10     0.10  -0.02  -0.02
     8   1     0.25  -0.05   0.42    -0.03   0.12  -0.17     0.09  -0.02  -0.02
     9   1    -0.16   0.04   0.05    -0.43  -0.28   0.06    -0.01  -0.06   0.02
    10   1    -0.02   0.02   0.14    -0.06  -0.03   0.48     0.08   0.01   0.10
    11   1     0.01  -0.37  -0.21     0.13  -0.17  -0.08     0.09  -0.05  -0.02
    12   1     0.09   0.12  -0.40     0.03   0.05  -0.19     0.03   0.02  -0.07
    13   1     0.05   0.06   0.06    -0.03   0.20  -0.17    -0.43   0.36  -0.47
    14   1    -0.05  -0.10  -0.17     0.18   0.10   0.31    -0.35  -0.14  -0.38
                      4                      5                      6
                      A                      A                      A
 Frequencies --    509.5473               562.1513               674.0911
 Red. masses --      3.2384                 3.7030                 2.8608
 Frc consts  --      0.4954                 0.6895                 0.7659
 IR Inten    --      9.8787                11.3699                17.0059
  Atom  AN      X      Y      Z        X      Y      Z        X      Y      Z
     1   6    -0.05   0.29  -0.08     0.13   0.19   0.25    -0.06   0.20  -0.04
     2   6    -0.11  -0.07  -0.02    -0.12   0.08  -0.04     0.11  -0.12   0.02
     3   6     0.16  -0.00   0.09    -0.05  -0.15  -0.05    -0.02   0.04  -0.05
     4   6     0.02  -0.19   0.04    -0.08  -0.04  -0.00     0.10   0.12  -0.07
     5   6     0.06   0.04  -0.00     0.19  -0.11  -0.10     0.03  -0.05   0.04
     6   6    -0.12  -0.02   0.04     0.01   0.06  -0.07    -0.15  -0.18   0.03
     7   1     0.11  -0.14  -0.15    -0.25   0.21   0.04    -0.01  -0.07   0.09
     8   1    -0.20   0.08  -0.20    -0.01  -0.03   0.13     0.23  -0.06   0.09
     9   1     0.43   0.04   0.12    -0.31  -0.43  -0.10    -0.42   0.00  -0.10
    10   1     0.07   0.05  -0.19    -0.09   0.05   0.34     0.12  -0.08   0.33
    11   1     0.08  -0.51  -0.03    -0.08   0.12   0.04    -0.01   0.47  -0.01
    12   1    -0.00  -0.00  -0.29     0.05  -0.13   0.17    -0.05  -0.08   0.25
    13   1    -0.05   0.07  -0.11    -0.08  -0.14  -0.33     0.00  -0.16   0.06
    14   1     0.04  -0.14   0.13    -0.01   0.02  -0.13     0.08  -0.16   0.31
                      7                      8                      9
                      A                      A                      A
 Frequencies --    737.3825               805.7487               828.6570
 Red. masses --      1.5468                 1.7498                 2.9906
 Frc consts  --      0.4955                 0.6693                 1.2099
 IR Inten    --     56.5284                12.1014                 2.1687
  Atom  AN      X      Y      Z        X      Y      Z        X      Y      Z
     1   6     0.00  -0.02   0.08     0.02  -0.04   0.04    -0.01  -0.08  -0.04
     2   6    -0.00  -0.02  -0.06    -0.08   0.06   0.07    -0.24  -0.01  -0.08
     3   6     0.01   0.01   0.02     0.02   0.00  -0.01     0.25  -0.05   0.09
     4   6     0.03  -0.05   0.03     0.03   0.16   0.04     0.02   0.11  -0.11
     5   6    -0.07   0.10  -0.10     0.01  -0.03  -0.06    -0.03   0.03   0.03
     6   6    -0.04  -0.03  -0.08    -0.04  -0.11  -0.04     0.03  -0.00   0.05
     7   1    -0.15   0.27   0.06     0.29  -0.09  -0.14    -0.56  -0.04   0.07
     8   1     0.17  -0.12   0.16    -0.40   0.06  -0.22    -0.01  -0.05   0.15
     9   1     0.08  -0.09   0.02    -0.03  -0.13  -0.02    -0.02  -0.07   0.06
    10   1     0.00   0.03   0.01     0.09  -0.07   0.11     0.39  -0.21   0.30
    11   1     0.11  -0.05   0.05    -0.04  -0.31  -0.10     0.05   0.37  -0.04
    12   1    -0.06  -0.04  -0.00     0.21   0.40  -0.34    -0.11  -0.04   0.13
    13   1     0.28  -0.24   0.36     0.14  -0.23   0.12    -0.06   0.06  -0.01
    14   1     0.33   0.27   0.54     0.11  -0.16   0.08     0.01  -0.09  -0.02
                     10                     11                     12
                      A                      A                      A
 Frequencies --    865.0868               912.0342               944.2848
 Red. masses --      1.3130                 2.1644                 1.7960
 Frc consts  --      0.5789                 1.0608                 0.9435
 IR Inten    --      1.2901                 7.4814                12.6415
  Atom  AN      X      Y      Z        X      Y      Z        X      Y      Z
     1   6    -0.01   0.01   0.00     0.04  -0.02  -0.00    -0.03  -0.06  -0.01
     2   6     0.00  -0.04   0.05    -0.11   0.13   0.03    -0.02  -0.01   0.08
     3   6     0.04   0.01  -0.05    -0.06  -0.06  -0.09     0.10   0.14  -0.03
     4   6     0.01  -0.06  -0.01     0.11  -0.11  -0.04     0.00  -0.10   0.01
     5   6    -0.01   0.08  -0.06    -0.01   0.13   0.08     0.00  -0.06   0.03
     6   6    -0.01   0.06   0.05    -0.01  -0.10  -0.00    -0.01   0.06  -0.10
     7   1     0.08  -0.14  -0.01     0.12   0.05  -0.09     0.23  -0.01  -0.05
     8   1    -0.05   0.06  -0.06    -0.16   0.32  -0.14    -0.20   0.02  -0.11
     9   1    -0.19  -0.13  -0.08    -0.18   0.15  -0.08    -0.38   0.01  -0.09
    10   1     0.06   0.07   0.22    -0.04  -0.09  -0.09     0.12   0.27   0.45
    11   1    -0.11   0.03  -0.01     0.01   0.18   0.02    -0.24   0.00  -0.02
    12   1     0.01  -0.11   0.07     0.43  -0.29   0.32    -0.03  -0.14   0.07
    13   1     0.37  -0.35   0.45     0.09   0.36   0.09    -0.28  -0.05  -0.24
    14   1    -0.33  -0.13  -0.45     0.18  -0.23   0.13     0.19   0.24   0.25
                     13                     14                     15
                      A                      A                      A
 Frequencies --    975.2320              1029.9426              1069.9172
 Red. masses --      2.5261                 3.4750                 2.1670
 Frc consts  --      1.4155                 2.1719                 1.4615
 IR Inten    --      2.0058                 2.5734                12.5744
  Atom  AN      X      Y      Z        X      Y      Z        X      Y      Z
     1   6    -0.00  -0.08  -0.03     0.00   0.02   0.01     0.01   0.01   0.06
     2   6    -0.05   0.12  -0.10    -0.17  -0.21  -0.02    -0.03  -0.03   0.13
     3   6    -0.02   0.18   0.06    -0.14   0.09  -0.07    -0.04   0.02   0.17
     4   6     0.06  -0.05   0.03     0.29   0.04   0.10     0.05   0.00  -0.14
     5   6     0.07  -0.11  -0.10    -0.03  -0.04   0.00     0.00  -0.07  -0.13
     6   6    -0.05  -0.11   0.13     0.06   0.13  -0.01    -0.01   0.05  -0.09
     7   1    -0.16   0.31  -0.02    -0.27  -0.02   0.05     0.07  -0.42   0.02
     8   1     0.21   0.26   0.05    -0.17  -0.48   0.15    -0.14   0.21  -0.12
     9   1     0.06   0.07   0.05    -0.08   0.10  -0.06     0.20   0.40   0.23
    10   1    -0.21   0.53   0.05    -0.09  -0.00  -0.07    -0.10  -0.02  -0.27
    11   1     0.28   0.04   0.11     0.30  -0.13   0.05     0.11   0.38  -0.02
    12   1    -0.02  -0.06   0.05     0.44   0.11   0.00    -0.11  -0.21   0.20
    13   1     0.05  -0.25  -0.08    -0.13  -0.02  -0.09     0.14  -0.09   0.00
    14   1    -0.20  -0.25  -0.12    -0.02   0.02  -0.19     0.11  -0.02  -0.01
                     16                     17                     18
                      A                      A                      A
 Frequencies --   1149.1268              1174.9413              1199.4978
 Red. masses --      1.2547                 1.1618                 1.2049
 Frc consts  --      0.9762                 0.9449                 1.0214
 IR Inten    --      2.1734                 4.1541                 0.7863
  Atom  AN      X      Y      Z        X      Y      Z        X      Y      Z
     1   6    -0.00  -0.04   0.00     0.01   0.03   0.01    -0.01   0.02  -0.01
     2   6    -0.01  -0.02  -0.00    -0.00   0.01  -0.03     0.04   0.02  -0.04
     3   6     0.01  -0.00   0.01    -0.01   0.03   0.03     0.04  -0.04   0.06
     4   6     0.01   0.01   0.01     0.01  -0.03   0.01    -0.05   0.01  -0.01
     5   6     0.09  -0.03  -0.05    -0.05  -0.03  -0.04    -0.03   0.02  -0.02
     6   6    -0.08  -0.00   0.03     0.05   0.01   0.03     0.03  -0.03   0.01
     7   1     0.06   0.16  -0.01     0.21   0.48  -0.07    -0.05  -0.03   0.00
     8   1    -0.08  -0.14   0.01    -0.05  -0.12   0.02    -0.09  -0.33   0.05
     9   1    -0.10   0.24   0.02    -0.20   0.39   0.05    -0.12   0.37   0.08
    10   1     0.07  -0.11  -0.01     0.24  -0.45  -0.03    -0.15   0.27  -0.03
    11   1    -0.19  -0.02  -0.05    -0.25  -0.01  -0.04    -0.24  -0.03  -0.07
    12   1     0.08   0.02   0.00    -0.22  -0.03  -0.04     0.66  -0.01   0.15
    13   1     0.40   0.52   0.03    -0.02  -0.08   0.00    -0.13  -0.26  -0.01
    14   1    -0.36   0.47   0.07     0.14  -0.31  -0.10    -0.03   0.05   0.01
                     19                     20                     21
                      A                      A                      A
 Frequencies --   1245.6216              1286.0966              1313.4827
 Red. masses --      1.2188                 1.2280                 1.2810
 Frc consts  --      1.1141                 1.1967                 1.3021
 IR Inten    --      2.5349                 2.0214                 8.6532
  Atom  AN      X      Y      Z        X      Y      Z        X      Y      Z
     1   6     0.01   0.00  -0.03     0.05   0.01  -0.03     0.02  -0.02  -0.01
     2   6    -0.02  -0.01   0.05    -0.02   0.04   0.01    -0.03  -0.12  -0.00
     3   6    -0.02  -0.02   0.02    -0.04   0.04   0.00    -0.03   0.04   0.04
     4   6     0.02   0.01  -0.10    -0.00  -0.03   0.03    -0.05   0.03  -0.02
     5   6     0.01   0.04   0.03     0.02   0.05   0.00     0.02   0.01   0.00
     6   6     0.01  -0.03   0.04     0.03  -0.08  -0.00    -0.01   0.02  -0.01
     7   1     0.34   0.48  -0.07    -0.10  -0.23   0.01     0.14   0.32  -0.02
     8   1    -0.33  -0.36  -0.01     0.01   0.10   0.01     0.32   0.53  -0.09
     9   1     0.23  -0.32   0.02    -0.07   0.13   0.01     0.21  -0.23   0.04
    10   1    -0.12   0.14  -0.06     0.21  -0.43  -0.03     0.09  -0.17  -0.01
    11   1     0.10   0.18  -0.04     0.13  -0.04   0.06    -0.25   0.01  -0.08
    12   1    -0.13  -0.10   0.05    -0.04  -0.02  -0.00     0.48   0.01   0.11
    13   1    -0.14  -0.18  -0.03    -0.25  -0.43  -0.09    -0.07  -0.10  -0.05
    14   1    -0.17   0.20  -0.00    -0.33   0.51   0.01    -0.01   0.04   0.01
                     22                     23                     24
                      A                      A                      A
 Frequencies --   1328.9798              1361.3268              1452.8370
 Red. masses --      1.4119                 1.2776                 2.1745
 Frc consts  --      1.4692                 1.3950                 2.7042
 IR Inten    --      1.0889                 1.5162                12.2749
  Atom  AN      X      Y      Z        X      Y      Z        X      Y      Z
     1   6     0.02  -0.02  -0.01    -0.01   0.01   0.01    -0.00   0.12   0.01
     2   6    -0.04  -0.08   0.03     0.01  -0.03   0.03    -0.08   0.01   0.00
     3   6     0.04  -0.13  -0.03     0.03   0.03  -0.03     0.04   0.02   0.01
     4   6     0.02   0.05   0.03    -0.13  -0.00  -0.03     0.01  -0.01   0.01
     5   6     0.02   0.05   0.01    -0.02  -0.03  -0.01    -0.17  -0.11   0.00
     6   6    -0.00   0.01  -0.01     0.01   0.01  -0.00     0.17  -0.11  -0.03
     7   1     0.13   0.26  -0.02     0.14   0.14  -0.01     0.35  -0.11  -0.22
     8   1     0.16   0.38  -0.07    -0.05  -0.05  -0.00     0.33   0.15   0.27
     9   1    -0.29   0.48   0.00    -0.15   0.10  -0.04    -0.13  -0.17  -0.03
    10   1    -0.24   0.35  -0.04     0.14  -0.13   0.05    -0.10   0.22  -0.11
    11   1     0.17  -0.05   0.04     0.83  -0.05   0.21    -0.08   0.19   0.03
    12   1    -0.30   0.09  -0.10     0.28  -0.02   0.08     0.02   0.10  -0.16
    13   1    -0.13  -0.17  -0.05     0.09   0.12   0.03     0.16   0.28   0.20
    14   1    -0.06   0.12   0.01     0.04  -0.06  -0.02    -0.18   0.35  -0.12
                     25                     26                     27
                      A                      A                      A
 Frequencies --   1482.5262              1491.0323              1503.0049
 Red. masses --      1.1663                 1.1550                 1.0950
 Frc consts  --      1.5103                 1.5128                 1.4574
 IR Inten    --      2.8996                 5.4512                 2.5449
  Atom  AN      X      Y      Z        X      Y      Z        X      Y      Z
     1   6    -0.01  -0.04  -0.00    -0.00   0.03   0.00     0.00   0.01  -0.00
     2   6    -0.05   0.02  -0.01     0.00   0.00   0.00     0.03  -0.02   0.01
     3   6    -0.03  -0.02  -0.02    -0.04  -0.02  -0.05    -0.01  -0.01  -0.02
     4   6    -0.01  -0.02   0.00     0.00   0.03  -0.01    -0.01  -0.07   0.02
     5   6     0.05   0.04  -0.00    -0.05  -0.03  -0.00    -0.02  -0.01   0.00
     6   6    -0.05   0.03   0.01     0.05  -0.03  -0.01     0.02  -0.01  -0.00
     7   1     0.43  -0.23  -0.26    -0.08   0.06   0.05    -0.26   0.15   0.17
     8   1     0.32  -0.20   0.42    -0.07   0.08  -0.10    -0.22   0.09  -0.26
     9   1     0.28   0.19   0.04     0.52   0.28   0.05     0.15   0.10   0.02
    10   1     0.05  -0.03   0.30     0.06   0.08   0.62     0.02   0.01   0.19
    11   1     0.01   0.25   0.07     0.01  -0.29  -0.09    -0.01   0.56   0.16
    12   1     0.07   0.12  -0.21    -0.08  -0.15   0.25     0.15   0.27  -0.49
    13   1    -0.04  -0.08  -0.06     0.04   0.07   0.05     0.01   0.02   0.02
    14   1     0.05  -0.10   0.03    -0.04   0.09  -0.04    -0.01   0.03  -0.01
                     28                     29                     30
                      A                      A                      A
 Frequencies --   1902.2314              3057.9850              3069.2977
 Red. masses --      9.6184                 1.0601                 1.0618
 Frc consts  --     20.5059                 5.8409                 5.8933
 IR Inten    --      7.3493                18.9353                37.3321
  Atom  AN      X      Y      Z        X      Y      Z        X      Y      Z
     1   6     0.69   0.01  -0.14     0.00  -0.00  -0.00     0.00   0.00  -0.00
     2   6     0.02   0.01   0.00    -0.05   0.03  -0.00    -0.04   0.02   0.01
     3   6     0.02  -0.01  -0.01     0.01   0.00   0.00    -0.01  -0.01  -0.00
     4   6    -0.02   0.00  -0.00    -0.00  -0.04   0.01     0.01   0.05  -0.02
     5   6    -0.34  -0.16   0.04    -0.00   0.00  -0.00     0.00  -0.00  -0.00
     6   6    -0.34   0.15   0.07     0.00   0.00  -0.00     0.00   0.00  -0.00
     7   1     0.01  -0.12  -0.03     0.20  -0.05   0.44     0.13  -0.03   0.29
     8   1     0.02  -0.10   0.08     0.35  -0.25  -0.42     0.32  -0.22  -0.37
     9   1     0.02   0.04  -0.00     0.01   0.01  -0.04    -0.01  -0.01   0.09
    10   1    -0.02   0.10   0.10    -0.07  -0.04   0.02     0.17   0.10  -0.04
    11   1     0.03  -0.01  -0.00     0.10   0.09  -0.39    -0.14  -0.12   0.53
    12   1     0.01  -0.00   0.01    -0.05   0.39   0.25     0.05  -0.41  -0.26
    13   1    -0.18   0.05   0.21    -0.00  -0.00   0.00    -0.00   0.00   0.00
    14   1    -0.18  -0.09   0.20    -0.02  -0.01   0.01    -0.02  -0.01   0.02
                     31                     32                     33
                      A                      A                      A
 Frequencies --   3079.5570              3094.8859              3113.6911
 Red. masses --      1.0620                 1.1008                 1.1043
 Frc consts  --      5.9339                 6.2120                 6.3082
 IR Inten    --     34.9942                 8.1200                23.5694
  Atom  AN      X      Y      Z        X      Y      Z        X      Y      Z
     1   6     0.00  -0.00   0.00     0.00  -0.00  -0.00     0.00  -0.00  -0.00
     2   6     0.00  -0.00  -0.01    -0.00  -0.01  -0.07     0.00  -0.01  -0.06
     3   6    -0.04  -0.02  -0.05     0.02   0.01   0.00    -0.02  -0.01   0.02
     4   6    -0.01  -0.00   0.02    -0.01   0.03   0.04     0.01  -0.03  -0.06
     5   6     0.00   0.00  -0.00    -0.00  -0.00   0.00     0.00  -0.00  -0.00
     6   6    -0.00  -0.00   0.00    -0.00  -0.00   0.00    -0.00  -0.00   0.00
     7   1     0.03  -0.01   0.06     0.29  -0.08   0.59     0.20  -0.06   0.40
     8   1    -0.07   0.04   0.07    -0.25   0.17   0.27    -0.24   0.17   0.27
     9   1    -0.09  -0.08   0.69     0.01   0.01  -0.07     0.02   0.01  -0.17
    10   1     0.55   0.31  -0.13    -0.19  -0.11   0.04     0.26   0.15  -0.05
    11   1     0.07   0.07  -0.27     0.07   0.08  -0.29    -0.12  -0.12   0.46
    12   1    -0.00  -0.01  -0.00     0.05  -0.42  -0.25    -0.05   0.45   0.26
    13   1    -0.02   0.00   0.01     0.01  -0.00  -0.01    -0.02   0.01   0.02
    14   1     0.00   0.00  -0.00     0.02   0.01  -0.01     0.02   0.02  -0.02
                     34                     35                     36
                      A                      A                      A
 Frequencies --   3131.4299              3203.7232              3205.3537
 Red. masses --      1.1062                 1.0923                 1.0935
 Frc consts  --      6.3910                 6.6054                 6.6197
 IR Inten    --     24.8494                 3.8799                16.2168
  Atom  AN      X      Y      Z        X      Y      Z        X      Y      Z
     1   6     0.00   0.00   0.00     0.00  -0.00  -0.00    -0.01  -0.00   0.00
     2   6    -0.00  -0.00  -0.01    -0.00   0.00   0.00     0.00  -0.00  -0.00
     3   6     0.05   0.03  -0.07     0.00   0.00  -0.00     0.00   0.00  -0.00
     4   6     0.01  -0.01  -0.03     0.00   0.00  -0.00    -0.00  -0.00  -0.00
     5   6    -0.00   0.00   0.00     0.04  -0.01  -0.03     0.05  -0.02  -0.05
     6   6    -0.00   0.00   0.00    -0.05  -0.03   0.04     0.04   0.02  -0.03
     7   1     0.04  -0.01   0.08    -0.00   0.00  -0.01     0.00  -0.00   0.00
     8   1    -0.04   0.03   0.05     0.03  -0.02  -0.03    -0.02   0.02   0.02
     9   1    -0.07  -0.07   0.67    -0.00  -0.00   0.02    -0.00  -0.00   0.03
    10   1    -0.54  -0.30   0.11    -0.03  -0.02   0.01    -0.04  -0.03   0.01
    11   1    -0.07  -0.07   0.27    -0.00  -0.00   0.00    -0.00  -0.00   0.01
    12   1    -0.02   0.16   0.09     0.00  -0.01  -0.00     0.00   0.00   0.00
    13   1     0.05  -0.02  -0.05    -0.38   0.15   0.40    -0.54   0.21   0.57
    14   1     0.00   0.00  -0.00     0.55   0.35  -0.49    -0.39  -0.25   0.35

 -------------------
 - Thermochemistry -
 -------------------
 Temperature   298.150 Kelvin.  Pressure   1.00000 Atm.
 Atom     1 has atomic number  6 and mass  12.00000
 Atom     2 has atomic number  6 and mass  12.00000
 Atom     3 has atomic number  6 and mass  12.00000
 Atom     4 has atomic number  6 and mass  12.00000
 Atom     5 has atomic number  6 and mass  12.00000
 Atom     6 has atomic number  6 and mass  12.00000
 Atom     7 has atomic number  1 and mass   1.00783
 Atom     8 has atomic number  1 and mass   1.00783
 Atom     9 has atomic number  1 and mass   1.00783
 Atom    10 has atomic number  1 and mass   1.00783
 Atom    11 has atomic number  1 and mass   1.00783
 Atom    12 has atomic number  1 and mass   1.00783
 Atom    13 has atomic number  1 and mass   1.00783
 Atom    14 has atomic number  1 and mass   1.00783
 Molecular mass:    80.06260 amu.
 Principal axes and moments of inertia in atomic units:
                           1         2         3
     Eigenvalues --   334.45103 377.25678 627.41749
           X            0.99979   0.01738  -0.01117
           Y           -0.01744   0.99983  -0.00543
           Z            0.01107   0.00562   0.99992
 This molecule is an asymmetric top.
 Rotational symmetry number  1.
 Rotational temperatures (Kelvin)      0.25897     0.22959     0.13805
 Rotational constants (GHZ):           5.39613     4.78385     2.87646
 Zero-point vibrational energy     320351.7 (Joules/Mol)
                                   76.56589 (Kcal/Mol)
 Warning -- explicit consideration of   5 degrees of freedom as
           vibrations may cause significant error
 Vibrational temperatures:    157.31   456.33   534.38   733.12   808.81
          (Kelvin)            969.87  1060.93  1159.29  1192.25  1244.67
                             1312.21  1358.62  1403.14  1481.86  1539.37
                             1653.34  1690.48  1725.81  1792.17  1850.41
                             1889.81  1912.11  1958.65  2090.31  2133.02
                             2145.26  2162.49  2736.89  4399.76  4416.03
                             4430.80  4452.85  4479.91  4505.43  4609.44
                             4611.79
 
 Zero-point correction=                           0.122016 (Hartree/Particle)
 Thermal correction to Energy=                    0.127464
 Thermal correction to Enthalpy=                  0.128408
 Thermal correction to Gibbs Free Energy=         0.093369
 Sum of electronic and zero-point Energies=           -233.230676
 Sum of electronic and thermal Energies=              -233.225228
 Sum of electronic and thermal Enthalpies=            -233.224284
 Sum of electronic and thermal Free Energies=         -233.259323
 
                     E (Thermal)             CV                S
                      KCal/Mol        Cal/Mol-Kelvin    Cal/Mol-Kelvin
 Total                   79.985             20.569             73.746
 Electronic               0.000              0.000              0.000
 Translational            0.889              2.981             39.055
 Rotational               0.889              2.981             25.874
 Vibrational             78.207             14.607              8.817
 Vibration     1          0.606              1.942              3.281
 Vibration     2          0.704              1.641              1.325
 Vibration     3          0.743              1.531              1.074
 Vibration     4          0.865              1.229              0.635
 Vibration     5          0.918              1.113              0.520
                       Q            Log10(Q)             Ln(Q)
 Total Bot       0.113041D-42        -42.946763        -98.888577
 Total V=0       0.150116D+14         13.176428         30.339846
 Vib (Bot)       0.398593D-55        -55.399470       -127.561994
 Vib (Bot)    1  0.187345D+01          0.272642          0.627782
 Vib (Bot)    2  0.593698D+00         -0.226434         -0.521384
 Vib (Bot)    3  0.489705D+00         -0.310066         -0.713953
 Vib (Bot)    4  0.319804D+00         -0.495117         -1.140048
 Vib (Bot)    5  0.275898D+00         -0.559252         -1.287725
 Vib (V=0)       0.529323D+01          0.723721          1.666428
 Vib (V=0)    1  0.243902D+01          0.387216          0.891598
 Vib (V=0)    2  0.127619D+01          0.105917          0.243882
 Vib (V=0)    3  0.119986D+01          0.079132          0.182209
 Vib (V=0)    4  0.109353D+01          0.038830          0.089408
 Vib (V=0)    5  0.107107D+01          0.029817          0.068657
 Electronic      0.100000D+01          0.000000          0.000000
 Translational   0.281578D+08          7.449598         17.153334
 Rotational      0.100718D+06          5.003109         11.520084
 ***** Axes restored to original set *****
 -------------------------------------------------------------------
 Center     Atomic                   Forces (Hartrees/Bohr)
 Number     Number              X              Y              Z
 -------------------------------------------------------------------
      1        6          -0.000022002    0.000007475   -0.000031523
      2        6           0.000025162    0.000000234   -0.000005658
      3        6          -0.000034271   -0.000012366    0.000011889
      4        6           0.000013863    0.000021081   -0.000002737
      5        6           0.000017694   -0.000001629   -0.000000119
      6        6          -0.000018611   -0.000014373    0.000021692
      7        1          -0.000002969   -0.000002101    0.000003797
      8        1          -0.000006788   -0.000006926    0.000002816
      9        1           0.000012765   -0.000001808   -0.000002854
     10        1           0.000010192    0.000001477   -0.000004445
     11        1          -0.000006992    0.000001660    0.000001191
     12        1           0.000004912    0.000002679   -0.000002089
     13        1           0.000007341    0.000006492    0.000004100
     14        1          -0.000000296   -0.000001895    0.000003940
 -------------------------------------------------------------------
 Cartesian Forces:  Max     0.000034271 RMS     0.000012249
 FormGI is forming the generalized inverse of G from B-inverse, IUseBI=4.

 GradGradGradGradGradGradGradGradGradGradGradGradGradGradGradGradGradGrad
 Berny optimization.
 Internal  Forces:  Max     0.000021394 RMS     0.000005362
 Search for a local minimum.
 Step number   1 out of a maximum of    2
 All quantities printed in internal units (Hartrees-Bohrs-Radians)
 Second derivative matrix not updated -- analytic derivatives used.
 ITU=  0
     Eigenvalues ---    0.00062   0.00716   0.00886   0.01944   0.02208
     Eigenvalues ---    0.02940   0.03944   0.04208   0.04364   0.04562
     Eigenvalues ---    0.05737   0.06481   0.07168   0.07606   0.08032
     Eigenvalues ---    0.09511   0.10114   0.10433   0.10524   0.12746
     Eigenvalues ---    0.18657   0.21458   0.23349   0.24519   0.25060
     Eigenvalues ---    0.30383   0.33268   0.33579   0.33970   0.34007
     Eigenvalues ---    0.34299   0.34586   0.36200   0.36217   0.59875
     Eigenvalues ---    0.61906
 Angle between quadratic step and forces=  56.98 degrees.
 Linear search not attempted -- first point.
 Iteration  1 RMS(Cart)=  0.00021652 RMS(Int)=  0.00000006
 Iteration  2 RMS(Cart)=  0.00000007 RMS(Int)=  0.00000002
 Variable       Old X    -DE/DX   Delta X   Delta X   Delta X     New X
                                 (Linear)    (Quad)   (Total)
    R1        2.47841  -0.00000   0.00000  -0.00000  -0.00000   2.47841
    R2        2.47626   0.00002   0.00000   0.00004   0.00004   2.47631
    R3        2.94708   0.00001   0.00000   0.00006   0.00006   2.94714
    R4        2.88370  -0.00002   0.00000  -0.00015  -0.00015   2.88355
    R5        2.06261  -0.00000   0.00000   0.00000   0.00000   2.06261
    R6        2.06548   0.00001   0.00000   0.00001   0.00001   2.06550
    R7        2.94263  -0.00001   0.00000  -0.00013  -0.00013   2.94250
    R8        2.87046   0.00001   0.00000   0.00011   0.00011   2.87057
    R9        2.06027   0.00001   0.00000   0.00003   0.00003   2.06030
   R10        2.06167  -0.00000   0.00000  -0.00001  -0.00001   2.06166
   R11        2.06272   0.00001   0.00000   0.00002   0.00002   2.06274
   R12        2.06385  -0.00000   0.00000  -0.00001  -0.00001   2.06384
   R13        2.04534   0.00000   0.00000  -0.00000  -0.00000   2.04534
   R14        2.04517   0.00000   0.00000   0.00001   0.00001   2.04518
    A1        2.33759  -0.00000   0.00000  -0.00004  -0.00004   2.33755
    A2        1.94621  -0.00000   0.00000  -0.00010  -0.00010   1.94611
    A3        1.91508   0.00000   0.00000  -0.00000  -0.00000   1.91507
    A4        1.92071   0.00000   0.00000   0.00003   0.00003   1.92075
    A5        1.96563  -0.00000   0.00000   0.00005   0.00005   1.96567
    A6        1.85825   0.00000   0.00000   0.00010   0.00010   1.85834
    A7        1.85474  -0.00000   0.00000  -0.00006  -0.00006   1.85468
    A8        1.83068   0.00000   0.00000   0.00010   0.00010   1.83079
    A9        1.92826  -0.00000   0.00000   0.00002   0.00002   1.92828
   A10        1.91634   0.00001   0.00000   0.00007   0.00007   1.91641
   A11        1.94404  -0.00000   0.00000  -0.00010  -0.00010   1.94394
   A12        1.96168  -0.00001   0.00000  -0.00010  -0.00010   1.96158
   A13        1.88307   0.00000   0.00000   0.00001   0.00001   1.88308
   A14        2.01575   0.00000   0.00000  -0.00002  -0.00002   2.01573
   A15        1.90597   0.00000   0.00000   0.00001   0.00001   1.90598
   A16        1.90019  -0.00000   0.00000  -0.00006  -0.00006   1.90012
   A17        1.87237   0.00000   0.00000   0.00008   0.00008   1.87245
   A18        1.90314  -0.00000   0.00000  -0.00000  -0.00000   1.90314
   A19        1.86025  -0.00000   0.00000  -0.00001  -0.00001   1.86024
   A20        1.90640  -0.00000   0.00000  -0.00003  -0.00003   1.90637
   A21        2.19868   0.00001   0.00000   0.00013   0.00013   2.19881
   A22        2.12879  -0.00000   0.00000  -0.00003  -0.00003   2.12877
   A23        1.96676   0.00001   0.00000   0.00005   0.00005   1.96681
   A24        2.19266  -0.00000   0.00000  -0.00011  -0.00011   2.19255
   A25        2.09811  -0.00000   0.00000   0.00003   0.00003   2.09814
    D1        0.37604  -0.00001   0.00000  -0.00085  -0.00085   0.37519
    D2       -2.43578  -0.00001   0.00000  -0.00111  -0.00111  -2.43689
    D3        0.42599   0.00001   0.00000   0.00083   0.00083   0.42682
    D4       -2.47278   0.00001   0.00000   0.00096   0.00096  -2.47182
    D5       -0.16345  -0.00000   0.00000  -0.00010  -0.00010  -0.16356
    D6        1.94783   0.00000   0.00000  -0.00000  -0.00000   1.94783
    D7       -2.31064  -0.00000   0.00000  -0.00004  -0.00004  -2.31068
    D8       -2.35363  -0.00000   0.00000  -0.00009  -0.00009  -2.35372
    D9       -0.24235   0.00000   0.00000   0.00002   0.00002  -0.24233
   D10        1.78237  -0.00000   0.00000  -0.00002  -0.00002   1.78235
   D11        1.89461  -0.00000   0.00000  -0.00003  -0.00003   1.89458
   D12       -2.27729   0.00000   0.00000   0.00007   0.00007  -2.27722
   D13       -0.25258   0.00000   0.00000   0.00004   0.00004  -0.25254
   D14       -0.48258  -0.00000   0.00000  -0.00026  -0.00026  -0.48284
   D15        2.43089  -0.00000   0.00000  -0.00040  -0.00040   2.43048
   D16        1.67929   0.00000   0.00000  -0.00031  -0.00031   1.67899
   D17       -1.69043   0.00000   0.00000  -0.00045  -0.00045  -1.69088
   D18       -2.57785  -0.00000   0.00000  -0.00030  -0.00030  -2.57815
   D19        0.33561  -0.00000   0.00000  -0.00044  -0.00044   0.33517
   D20        0.87414   0.00000   0.00000   0.00013   0.00013   0.87427
   D21       -1.25522  -0.00000   0.00000   0.00006   0.00006  -1.25516
   D22        3.01976  -0.00000   0.00000   0.00003   0.00003   3.01979
   D23       -1.22266   0.00001   0.00000   0.00017   0.00017  -1.22248
   D24        2.93116   0.00000   0.00000   0.00011   0.00011   2.93127
   D25        0.92296   0.00000   0.00000   0.00008   0.00008   0.92304
   D26        2.98563   0.00000   0.00000   0.00011   0.00011   2.98574
   D27        0.85627  -0.00000   0.00000   0.00004   0.00004   0.85631
   D28       -1.15193  -0.00000   0.00000   0.00001   0.00001  -1.15192
   D29       -0.97556   0.00001   0.00000   0.00028   0.00028  -0.97528
   D30        1.85197   0.00001   0.00000   0.00057   0.00057   1.85254
   D31        1.11071   0.00000   0.00000   0.00032   0.00032   1.11103
   D32       -2.34494   0.00000   0.00000   0.00060   0.00060  -2.34434
   D33       -3.05689  -0.00000   0.00000   0.00019   0.00019  -3.05671
   D34       -0.22936  -0.00000   0.00000   0.00047   0.00047  -0.22889
         Item               Value     Threshold  Converged?
 Maximum Force            0.000021     0.000450     YES
 RMS     Force            0.000005     0.000300     YES
 Maximum Displacement     0.000775     0.001800     YES
 RMS     Displacement     0.000217     0.001200     YES
 Predicted change in Energy=-3.006470D-08
 Optimization completed.
    -- Stationary point found.
                           ----------------------------
                           !   Optimized Parameters   !
                           ! (Angstroms and Degrees)  !
 --------------------------                            --------------------------
 ! Name  Definition              Value          Derivative Info.                !
 --------------------------------------------------------------------------------
 ! R1    R(1,5)                  1.3115         -DE/DX =    0.0                 !
 ! R2    R(1,6)                  1.3104         -DE/DX =    0.0                 !
 ! R3    R(2,4)                  1.5595         -DE/DX =    0.0                 !
 ! R4    R(2,6)                  1.526          -DE/DX =    0.0                 !
 ! R5    R(2,7)                  1.0915         -DE/DX =    0.0                 !
 ! R6    R(2,8)                  1.093          -DE/DX =    0.0                 !
 ! R7    R(3,4)                  1.5572         -DE/DX =    0.0                 !
 ! R8    R(3,5)                  1.519          -DE/DX =    0.0                 !
 ! R9    R(3,9)                  1.0902         -DE/DX =    0.0                 !
 ! R10   R(3,10)                 1.091          -DE/DX =    0.0                 !
 ! R11   R(4,11)                 1.0915         -DE/DX =    0.0                 !
 ! R12   R(4,12)                 1.0921         -DE/DX =    0.0                 !
 ! R13   R(5,13)                 1.0823         -DE/DX =    0.0                 !
 ! R14   R(6,14)                 1.0823         -DE/DX =    0.0                 !
 ! A1    A(5,1,6)              133.9342         -DE/DX =    0.0                 !
 ! A2    A(4,2,6)              111.5095         -DE/DX =    0.0                 !
 ! A3    A(4,2,7)              109.7259         -DE/DX =    0.0                 !
 ! A4    A(4,2,8)              110.0488         -DE/DX =    0.0                 !
 ! A5    A(6,2,7)              112.6222         -DE/DX =    0.0                 !
 ! A6    A(6,2,8)              106.4698         -DE/DX =    0.0                 !
 ! A7    A(7,2,8)              106.2691         -DE/DX =    0.0                 !
 ! A8    A(4,3,5)              104.8904         -DE/DX =    0.0                 !
 ! A9    A(4,3,9)              110.4811         -DE/DX =    0.0                 !
 ! A10   A(4,3,10)             109.7982         -DE/DX =    0.0                 !
 ! A11   A(5,3,9)              111.3852         -DE/DX =    0.0                 !
 ! A12   A(5,3,10)             112.3958         -DE/DX =    0.0                 !
 ! A13   A(9,3,10)             107.8922         -DE/DX =    0.0                 !
 ! A14   A(2,4,3)              115.4941         -DE/DX =    0.0                 !
 ! A15   A(2,4,11)             109.204          -DE/DX =    0.0                 !
 ! A16   A(2,4,12)             108.8727         -DE/DX =    0.0                 !
 ! A17   A(3,4,11)             107.2791         -DE/DX =    0.0                 !
 ! A18   A(3,4,12)             109.042          -DE/DX =    0.0                 !
 ! A19   A(11,4,12)            106.5847         -DE/DX =    0.0                 !
 ! A20   A(1,5,3)              109.2286         -DE/DX =    0.0                 !
 ! A21   A(1,5,13)             125.9751         -DE/DX =    0.0                 !
 ! A22   A(3,5,13)             121.9708         -DE/DX =    0.0                 !
 ! A23   A(1,6,2)              112.687          -DE/DX =    0.0                 !
 ! A24   A(1,6,14)             125.6303         -DE/DX =    0.0                 !
 ! A25   A(2,6,14)             120.2128         -DE/DX =    0.0                 !
 ! D1    D(6,1,5,3)             21.5457         -DE/DX =    0.0                 !
 ! D2    D(6,1,5,13)          -139.5597         -DE/DX =    0.0                 !
 ! D3    D(5,1,6,2)             24.4073         -DE/DX =    0.0                 !
 ! D4    D(5,1,6,14)          -141.6796         -DE/DX =    0.0                 !
 ! D5    D(6,2,4,3)             -9.3652         -DE/DX =    0.0                 !
 ! D6    D(6,2,4,11)           111.6023         -DE/DX =    0.0                 !
 ! D7    D(6,2,4,12)          -132.3899         -DE/DX =    0.0                 !
 ! D8    D(7,2,4,3)           -134.8531         -DE/DX =    0.0                 !
 ! D9    D(7,2,4,11)           -13.8855         -DE/DX =    0.0                 !
 ! D10   D(7,2,4,12)           102.1223         -DE/DX =    0.0                 !
 ! D11   D(8,2,4,3)            108.5531         -DE/DX =    0.0                 !
 ! D12   D(8,2,4,11)          -130.4794         -DE/DX =    0.0                 !
 ! D13   D(8,2,4,12)           -14.4715         -DE/DX =    0.0                 !
 ! D14   D(4,2,6,1)            -27.6496         -DE/DX =    0.0                 !
 ! D15   D(4,2,6,14)           139.2796         -DE/DX =    0.0                 !
 ! D16   D(7,2,6,1)             96.2165         -DE/DX =    0.0                 !
 ! D17   D(7,2,6,14)           -96.8544         -DE/DX =    0.0                 !
 ! D18   D(8,2,6,1)           -147.6999         -DE/DX =    0.0                 !
 ! D19   D(8,2,6,14)            19.2292         -DE/DX =    0.0                 !
 ! D20   D(5,3,4,2)             50.0848         -DE/DX =    0.0                 !
 ! D21   D(5,3,4,11)           -71.9188         -DE/DX =    0.0                 !
 ! D22   D(5,3,4,12)           173.0197         -DE/DX =    0.0                 !
 ! D23   D(9,3,4,2)            -70.0531         -DE/DX =    0.0                 !
 ! D24   D(9,3,4,11)           167.9434         -DE/DX =    0.0                 !
 ! D25   D(9,3,4,12)            52.8819         -DE/DX =    0.0                 !
 ! D26   D(10,3,4,2)           171.0641         -DE/DX =    0.0                 !
 ! D27   D(10,3,4,11)           49.0606         -DE/DX =    0.0                 !
 ! D28   D(10,3,4,12)          -66.0009         -DE/DX =    0.0                 !
 ! D29   D(4,3,5,1)            -55.8956         -DE/DX =    0.0                 !
 ! D30   D(4,3,5,13)           106.1101         -DE/DX =    0.0                 !
 ! D31   D(9,3,5,1)             63.6393         -DE/DX =    0.0                 !
 ! D32   D(9,3,5,13)          -134.3551         -DE/DX =    0.0                 !
 ! D33   D(10,3,5,1)          -175.147          -DE/DX =    0.0                 !
 ! D34   D(10,3,5,13)          -13.1414         -DE/DX =    0.0                 !
 --------------------------------------------------------------------------------
 GradGradGradGradGradGradGradGradGradGradGradGradGradGradGradGradGradGrad


 ----------------------------------------------------------------------

 Electric dipole moment (input orientation):
 (Debye = 10**-18 statcoulomb cm , SI units = C m)
                  (au)            (Debye)         (10**-30 SI)
   Tot        0.646346D+00      0.164285D+01      0.547995D+01
   x         -0.464954D+00     -0.118179D+01     -0.394204D+01
   y         -0.121433D+00     -0.308651D+00     -0.102955D+01
   z          0.432244D+00      0.109866D+01      0.366472D+01

 Dipole polarizability, Alpha (input orientation).
 (esu units = cm**3 , SI units = C**2 m**2 J**-1)
 Alpha(0;0):
               (au)            (10**-24 esu)      (10**-40 SI)
   iso        0.679700D+02      0.100721D+02      0.112067D+02
   aniso      0.265188D+02      0.392967D+01      0.437235D+01
   xx         0.621065D+02      0.920324D+01      0.102400D+02
   yx        -0.224154D+01     -0.332162D+00     -0.369580D+00
   yy         0.824289D+02      0.122147D+02      0.135907D+02
   zx        -0.840538D+01     -0.124555D+01     -0.138586D+01
   zy         0.283791D+00      0.420536D-01      0.467909D-01
   zz         0.593747D+02      0.879842D+01      0.978957D+01

 ----------------------------------------------------------------------

 Dipole orientation:
     6          0.04930183         -0.12546083         -3.11685443
     6         -0.47164552         -2.42267040          0.67885701
     6          0.83903848          2.37317955          0.37616094
     6         -0.48185371          0.24807247          1.92478386
     6         -0.28592456          2.17479482         -2.25721341
     6          0.47446170         -2.31594921         -2.04313134
     1         -2.34531595         -3.27081958          0.83487539
     1          0.81689381         -3.67454965          1.69801866
     1          2.87835917          2.08170364          0.34581889
     1          0.47384697          4.20423098          1.25044975
     1         -2.43181382          0.84193895          2.24070892
     1          0.40376786          0.12050083          3.78458690
     1         -1.64207904          3.53465440         -2.96079807
     1          1.72339008         -3.76999101         -2.75633757

 Electric dipole moment (dipole orientation):
 (Debye = 10**-18 statcoulomb cm , SI units = C m)
                  (au)            (Debye)         (10**-30 SI)
   Tot        0.646346D+00      0.164285D+01      0.547995D+01
   x          0.000000D+00      0.000000D+00      0.000000D+00
   y          0.000000D+00      0.000000D+00      0.000000D+00
   z          0.646346D+00      0.164285D+01      0.547995D+01

 Dipole polarizability, Alpha (dipole orientation).
 (esu units = cm**3 , SI units = C**2 m**2 J**-1)
 Alpha(0;0):
               (au)            (10**-24 esu)      (10**-40 SI)
   iso        0.679700D+02      0.100721D+02      0.112067D+02
   aniso      0.265188D+02      0.392967D+01      0.437235D+01
   xx         0.527006D+02      0.780943D+01      0.868916D+01
   yx        -0.391297D+01     -0.579843D+00     -0.645162D+00
   yy         0.821974D+02      0.121804D+02      0.135525D+02
   zx        -0.427200D+00     -0.633045D-01     -0.704357D-01
   zy        -0.769309D+00     -0.114000D+00     -0.126842D+00
   zz         0.690121D+02      0.102265D+02      0.113786D+02

 ----------------------------------------------------------------------
 1\1\GINC-N6072\Freq\RwB97XD\def2TZVP\C6H8\JIAMINGD\23-Apr-2025\0\\#N G
 eom=AllCheck Guess=TCheck SCRF=Check GenChk RwB97XD/def2TZVP Freq\\M00
 01\\0,1\C,1.2098615671,0.2427765971,-1.0967218593\C,-0.3267783817,-1.3
 021829258,-0.1801618662\C,0.061416368,1.1559125644,0.6884539013\C,-0.9
 192500924,-0.042212583,0.5223943433\C,0.6616565698,1.363174226,-0.6914
 249937\C,1.0502261357,-1.0168318273,-0.7726773164\H,-1.0338610991,-1.6
 767214758,-0.9225171337\H,-0.1906671088,-2.1071844138,0.5465507366\H,0
 .8299751891,0.920549435,1.4250411431\H,-0.483195421,2.0330978172,1.040
 8796188\H,-1.7768569348,0.3175617636,-0.0490483925\H,-1.2984260981,-0.
 3311488124,1.5049999477\H,0.3761026229,2.1956310861,-1.321462347\H,1.8
 399966834,-1.7526214514,-0.6942057821\\Version=ES64L-G16RevA.03\State=
 1-A\HF=-233.3526918\RMSD=1.255e-09\RMSF=1.225e-05\ZeroPoint=0.1220155\
 Thermal=0.127464\Dipole=-0.4649538,-0.1214327,0.4322443\DipoleDeriv=-0
 .5014367,0.2494133,0.286532,-0.0533028,0.1956486,0.1440708,0.233695,0.
 4200669,-0.3910441,0.0865676,0.073648,0.0078225,0.033477,-0.0046306,-0
 .0193713,0.003429,0.0160413,0.1862091,0.1489658,0.0585936,0.0031568,-0
 .0732201,0.0669195,0.0819144,-0.115062,0.1292291,0.1727226,0.0559896,-
 0.0227693,0.0325405,-0.0246135,0.0192308,-0.0277334,0.1292876,-0.07167
 72,0.0213095,0.0246799,-0.3088027,-0.1793851,-0.0626888,-0.1713232,-0.
 1473713,-0.0916692,-0.3930448,0.1511527,0.2592799,-0.24295,-0.1712131,
 -0.0167761,-0.0896485,-0.1639973,-0.1195117,-0.2971633,-0.0941308,-0.0
 470172,-0.1020645,-0.0407066,-0.0264991,0.0194491,-0.0370855,-0.081443
 4,-0.0699565,-0.0105947,0.0309361,-0.0171741,-0.0049802,0.0292991,-0.0
 690464,0.0501792,0.0079457,0.1384607,-0.0262232,-0.0381389,-0.0020354,
 -0.0933246,0.0206532,0.0369372,0.053701,-0.0398614,-0.0151227,-0.04643
 77,-0.0015221,0.1088238,0.0698911,0.0609698,-0.0857187,-0.0764383,0.03
 70361,-0.0869948,0.0234079,-0.0802526,0.0310912,-0.0533146,0.0648233,-
 0.0083283,0.0024391,-0.1078912,0.0253919,-0.0022267,-0.0065171,-0.0094
 495,0.0833374,-0.0473549,0.0567619,0.0586475,0.0985154,0.0352231,-0.10
 30674,0.0903016,0.0838,0.0148997,0.0387705,0.0152699,0.057431,0.023012
 4,0.1085697,0.0103478,-0.0218358,0.0998756,0.0447443,0.0564624,0.01847
 88,0.0236141,0.0225176,0.0609766,0.1085748\Polar=62.1065409,-2.24154,8
 2.4288905,-8.4053788,0.2837914,59.3747082\Quadrupole=-0.9747814,1.8667
 507,-0.8919693,-1.3293833,0.9523347,-0.5249917\PG=C01 [X(C6H8)]\NImag=
 0\\0.19635817,-0.14285971,1.03944165,-0.08299961,0.01682156,0.17572975
 ,-0.01086526,-0.02756608,0.01802622,0.46880620,-0.02449763,-0.01956876
 ,0.00454555,0.03019436,0.50497377,0.00937306,0.02657802,0.00517257,0.0
 8338984,-0.04753639,0.50446173,-0.00688700,0.02315638,0.02150253,0.014
 42205,0.00255888,-0.00775693,0.49978915,-0.00562841,-0.00071393,-0.018
 74956,-0.00579644,-0.02339473,-0.01103168,-0.12222634,0.49243642,0.018
 94244,-0.02359559,-0.02454666,-0.01551525,-0.00663097,-0.00504927,0.04
 507722,0.03977224,0.51449473,-0.00351900,-0.00291463,0.00499076,-0.088
 80571,0.02890873,0.01278846,-0.10933721,-0.03198535,-0.01519999,0.5231
 1139,0.00394378,-0.01022741,0.00330358,0.01328350,-0.12688733,-0.02286
 215,-0.02629491,-0.10990155,-0.01690591,-0.02991642,0.41669752,0.01393
 295,-0.00075376,-0.00444153,0.00708965,-0.02439252,-0.08706374,-0.0063
 5880,-0.00834315,-0.06910564,0.00507739,-0.06898175,0.56883473,-0.1066
 0205,0.18746853,0.04245086,-0.00256028,-0.00119417,0.00380198,-0.07534
 944,0.01707170,0.03272699,-0.01564345,-0.01767055,0.01905807,0.2605078
 1,0.18772587,-0.43830122,-0.12367687,0.00797298,-0.00572817,-0.0050143
 6,0.00239890,-0.06389602,0.02440070,-0.00803196,-0.00447149,0.01571415
 ,-0.25581425,0.77294695,0.03533310,-0.13324611,-0.10338931,0.00601676,
 -0.00205369,-0.00697789,0.03956632,0.01055544,-0.16477900,0.01258061,0
 .01869765,-0.00595627,-0.06915656,-0.03356056,0.45206080,-0.06699546,-
 0.05140416,-0.01112712,-0.15268409,-0.01733493,0.03926760,-0.00552416,
 -0.00151026,0.00413976,-0.01573873,0.01091448,0.01049988,-0.00203525,0
 .00089398,0.00796630,0.46806667,-0.04142696,-0.53462604,0.10660883,-0.
 00699532,-0.06940455,0.00133891,-0.00844144,-0.01243150,0.00769401,0.0
 1913159,0.01142815,-0.00131787,0.00657995,-0.04217776,-0.00587486,-0.0
 8759189,0.83998081,-0.00001016,0.10669273,-0.05307706,0.01957534,0.014
 75899,-0.07272961,0.00579529,-0.00215131,-0.00311932,0.01238050,-0.007
 35283,-0.01009311,0.00435834,0.00033104,0.00050593,-0.04464244,-0.1361
 4329,0.17302866,-0.00161742,0.00503606,0.00289252,-0.15461515,-0.05955
 480,-0.12377083,-0.00278127,-0.00077048,0.00207031,0.00758768,0.009261
 03,0.00852546,0.00068291,-0.00176585,-0.00216562,-0.02052290,-0.011095
 17,-0.01453157,0.17192291,-0.00072799,0.00097165,-0.00015618,-0.055536
 85,-0.07232571,-0.06028004,0.00218383,-0.00176420,-0.00246034,-0.01505
 229,-0.01179037,-0.01855376,-0.00005170,-0.00017166,0.00063949,-0.0058
 9266,-0.00334089,-0.00141702,0.05921083,0.08151855,0.00129907,-0.00184
 884,-0.00052309,-0.11961406,-0.06013744,-0.17243015,0.00259394,0.00078
 951,-0.00082202,-0.00746150,-0.00475126,-0.00795628,-0.00024059,0.0005
 1352,0.00046927,0.01074791,0.00730568,0.01155063,0.12807490,0.06682241
 ,0.18429794,-0.00230620,-0.00308668,-0.00118652,-0.04669050,0.02390301
 ,-0.02454077,0.00007457,0.00067901,0.00139668,-0.00393015,0.00852381,-
 0.00541308,-0.00097735,-0.00110424,0.00020952,-0.00275196,-0.02096453,
 0.02299328,-0.00187518,0.01664906,-0.01537020,0.05675281,-0.00048093,0
 .00104257,-0.00132106,0.02619182,-0.18791654,0.12828742,0.00023974,-0.
 00207568,0.00007167,0.00395748,-0.01472416,0.01673681,0.00024273,-0.00
 047926,0.00022401,-0.00088411,-0.00577458,0.00564775,-0.00093210,0.008
 17239,-0.00716675,-0.02825786,0.20304459,0.00189133,0.00204408,0.00004
 777,-0.02369976,0.12860988,-0.16608014,0.00005254,-0.00160559,-0.00028
 513,0.00311083,-0.01227821,0.00991797,0.00159871,-0.00014853,-0.000767
 53,-0.00211794,0.00924918,-0.00900221,-0.00257347,0.01628058,-0.015513
 37,0.02093330,-0.13919804,0.17970062,0.00126780,-0.00215428,0.00142463
 ,-0.00007453,0.00030560,0.00080581,-0.18038491,0.04674170,-0.13015440,
 -0.01626553,0.00323725,-0.01292147,0.00897944,-0.00233855,0.01280990,0
 .00026007,0.00016105,-0.00065330,0.00034917,0.00012224,0.00001461,-0.0
 0004439,-0.00026113,-0.00015106,0.19770561,-0.00011669,-0.00131126,-0.
 00187443,-0.00064858,0.00155827,0.00013961,0.04702546,-0.05930448,0.04
 004659,-0.02087777,0.00433555,-0.01733879,0.00363106,-0.00349777,0.005
 30739,0.00159039,0.00077695,-0.00109471,0.00030861,0.00007670,0.000137
 77,0.00008891,0.00003006,0.00025511,-0.04514216,0.06455594,0.00219428,
 0.00456630,0.00078079,-0.00079605,-0.00020197,-0.00040465,-0.12900769,
 0.03802153,-0.16648691,-0.00153702,0.00007814,-0.00158171,-0.01567126,
 0.00639069,-0.02166866,-0.00052721,-0.00091988,0.00122166,-0.00013262,
 -0.00004878,0.00000087,-0.00013926,-0.00001413,-0.00010699,0.13706357,
 -0.04416217,0.18151203,0.00052152,0.00241521,0.00287051,-0.00323839,-0
 .00285209,-0.00015881,-0.11601579,0.10955079,0.04202874,0.01003129,-0.
 01850133,-0.00811493,-0.00727645,0.00945950,0.00093747,-0.00082945,0.0
 0021883,0.00230735,0.00032222,-0.00081713,-0.00037585,0.00027869,-0.00
 056630,-0.00038636,-0.01038248,0.01737929,0.00782600,0.12441678,0.0007
 1374,0.00061073,-0.00011097,-0.00319564,-0.00121197,0.00024011,0.10949
 494,-0.22198078,-0.06741327,0.01255786,-0.01803198,-0.00721425,-0.0050
 7013,0.00573102,0.00405966,-0.00079581,0.00089321,0.00039895,0.0003346
 4,-0.00078528,-0.00035899,0.00022667,-0.00051708,-0.00031543,0.0029453
 0,-0.00527372,-0.00200891,-0.11683865,0.23925059,-0.00076102,-0.000997
 61,-0.00411974,0.00097546,-0.00108458,0.00030650,0.03946581,-0.0658652
 7,-0.07410768,0.00117226,-0.00130229,-0.00096064,0.01575386,-0.0221634
 6,-0.00995994,0.00091719,-0.00079857,-0.00094102,-0.00024459,0.0004007
 4,0.00024452,-0.00008658,-0.00037643,-0.00033113,-0.01039391,0.0181582
 2,0.00819401,-0.04662991,0.07365652,0.07963717,0.00015960,0.00157109,0
 .00068008,-0.00740572,0.00362460,-0.00750711,-0.01852247,0.00427191,-0
 .01157885,-0.20907588,0.07009283,-0.10828288,0.00104309,-0.00018548,-0
 .00165432,-0.00132824,0.00020824,0.00097794,0.00134107,-0.00063206,0.0
 0034733,-0.00032285,0.00102165,0.00109910,-0.00154866,-0.00357949,-0.0
 0025490,0.00117291,-0.00010495,0.00023718,0.22531383,0.00038409,0.0002
 9702,0.00008712,0.01838035,-0.01139223,0.01140676,-0.02313639,0.005164
 70,-0.01503565,0.06882228,-0.07401205,0.04939942,0.00055782,0.00058256
 ,-0.00120659,0.00058037,-0.00229704,0.00013715,0.00027255,0.00078547,0
 .00003581,0.00220292,-0.00255563,-0.00212546,-0.00399310,-0.00374209,-
 0.00007566,0.00043890,0.00126648,-0.00019475,-0.07240893,0.08900043,-0
 .00063677,0.00025396,0.00027448,0.01318586,-0.00703953,0.00654909,-0.0
 0254020,0.00016054,-0.00266912,-0.10995718,0.04917379,-0.12436043,0.00
 145862,0.00000747,0.00078642,0.00094099,-0.00202917,-0.00002470,0.0004
 0605,0.00013298,0.00176565,0.00122737,-0.00161109,-0.00006591,0.000005
 05,-0.00097810,0.00098717,-0.00020197,-0.00053637,-0.00007422,0.119633
 26,-0.04681118,0.13265165,-0.00216100,-0.00070694,0.00160555,-0.004035
 46,-0.00302624,0.01099754,-0.00727605,-0.00606176,0.01801332,-0.075842
 23,-0.02263992,0.07884169,-0.00244680,-0.00152215,0.00079914,-0.000790
 24,-0.00028921,0.00095841,-0.00015211,0.00040171,0.00025223,0.00072067
 ,-0.00006257,-0.00010411,0.00056428,0.00112200,0.00030484,0.00041374,-
 0.00007769,-0.00024247,0.00961823,0.00746827,-0.02377234,0.08162081,-0
 .00174264,-0.00118961,-0.00107156,0.01064460,0.00229676,-0.02362640,-0
 .00865459,-0.00729230,0.02124740,-0.02333253,-0.06080270,0.06584685,-0
 .00254072,-0.00262074,0.00014637,0.00098606,-0.00257327,-0.00120184,0.
 00002498,-0.00112042,-0.00088301,0.00078869,0.00088579,-0.00060450,0.0
 0042414,0.00159811,-0.00031078,0.00055300,-0.00019793,-0.00004903,-0.0
 0356013,-0.00322808,0.00908036,0.02546742,0.07379234,0.00031286,0.0003
 0680,-0.00033290,0.00289238,0.00337963,-0.00993328,-0.00369353,-0.0024
 6490,0.00404800,0.08051089,0.06552764,-0.26441539,0.00045324,-0.001411
 85,0.00048234,-0.00034126,-0.00026250,-0.00012208,0.00044720,-0.000940
 49,-0.00036321,0.00016785,-0.00035179,0.00147246,0.00052172,0.00028131
 ,0.00071368,0.00042641,0.00055529,0.00003397,0.00598030,0.00485984,-0.
 01560277,-0.08795312,-0.06959069,0.28367748,-0.00671688,0.01540925,-0.
 00191044,0.00128036,0.00207698,0.00466577,0.00629916,-0.00512821,0.007
 81703,-0.00012665,-0.00088615,-0.00103003,-0.05876726,0.06302498,-0.04
 501075,0.00739535,0.00309599,0.00023635,0.00102785,0.00033294,-0.00066
 783,-0.00046283,0.00002339,0.00020546,-0.00039208,-0.00075666,0.000631
 14,0.00047713,-0.00021878,-0.00016509,-0.00029515,0.00001658,-0.000156
 51,-0.00001745,0.00026387,0.00004774,0.05133459,0.00190983,-0.01756382
 ,0.01691356,0.00074912,0.00148878,0.00199312,0.00036804,0.00334311,-0.
 00209468,-0.00006319,-0.00050322,-0.00028352,0.06756400,-0.21611718,0.
 13076179,0.00664669,0.00019343,-0.00105206,0.00038788,0.00006929,-0.00
 013299,-0.00018008,0.00006803,0.00009284,-0.00013418,0.00032034,-0.001
 19101,-0.00034665,0.00022682,0.00052531,-0.00023004,0.00000895,0.00008
 432,-0.00007672,0.00008357,0.00002054,-0.07561902,0.22992362,0.0031312
 3,-0.01027835,0.01188458,0.00059613,0.00031205,0.00140913,-0.00864589,
 0.01742617,-0.00997522,-0.00036035,-0.00071317,-0.00186725,-0.03704367
 ,0.13711424,-0.14964107,0.00199086,-0.00064027,-0.00006447,0.00024524,
 0.00000843,-0.00013300,-0.00024597,-0.00005978,0.00008366,0.00184610,0
 .00133042,-0.00338002,-0.00037846,-0.00093836,0.00151551,0.00025070,0.
 00008218,0.00018888,0.00036963,0.00053973,0.00029019,0.03868649,-0.143
 17396,0.15115033,0.00936319,-0.00436404,0.00078004,-0.01353352,0.01688
 771,-0.00135560,0.00149337,0.00079212,0.00023599,-0.00244582,-0.003347
 39,-0.00090390,0.00044508,-0.00071373,0.00176814,-0.20652160,0.1474088
 6,-0.00974534,-0.00166977,-0.00018991,0.00040003,0.00153467,-0.0002318
 1,0.00014143,-0.00003379,-0.00002436,0.00004618,0.00010828,0.00002848,
 0.00000183,-0.00014976,0.00041429,0.00040776,-0.00021640,0.00067784,0.
 00022732,-0.00103615,-0.00097569,-0.00044203,0.21266223,0.02280365,-0.
 01886156,-0.00131957,-0.00767782,0.00751240,0.00036708,0.00132751,0.00
 181093,0.00090380,-0.00120381,-0.00110896,-0.00051785,-0.00077427,-0.0
 0179926,0.00555001,0.14380184,-0.18064692,0.02244646,-0.00071818,-0.00
 029550,-0.00032543,0.00053130,0.00079949,-0.00025591,0.00008612,-0.000
 12260,-0.00012336,-0.00009336,0.00001989,0.00009121,-0.00008926,0.0001
 2149,0.00011201,0.00000381,0.00036848,0.00009116,-0.00163517,-0.001541
 73,-0.00100933,-0.15636238,0.19374386,-0.00200275,0.01345682,-0.003459
 64,0.00787749,-0.00252900,0.00276970,0.00394938,0.00348604,0.00240324,
 0.00190434,-0.00163324,-0.00095072,0.00045140,0.00150381,0.00883489,-0
 .01771452,0.01578980,-0.03713330,0.00075704,-0.00042801,-0.00058775,0.
 00005438,-0.00086860,0.00092994,-0.00021725,-0.00020822,0.00021872,-0.
 00015019,-0.00001398,0.00056269,0.00007215,-0.00055900,-0.00040620,-0.
 00007030,0.00047711,0.00005151,-0.00334932,-0.00246326,-0.00146126,0.0
 0843814,-0.02601027,0.02822819\\0.00002200,-0.00000748,0.00003152,-0.0
 0002516,-0.00000023,0.00000566,0.00003427,0.00001237,-0.00001189,-0.00
 001386,-0.00002108,0.00000274,-0.00001769,0.00000163,0.00000012,0.0000
 1861,0.00001437,-0.00002169,0.00000297,0.00000210,-0.00000380,0.000006
 79,0.00000693,-0.00000282,-0.00001277,0.00000181,0.00000285,-0.0000101
 9,-0.00000148,0.00000444,0.00000699,-0.00000166,-0.00000119,-0.0000049
 1,-0.00000268,0.00000209,-0.00000734,-0.00000649,-0.00000410,0.0000003
 0,0.00000190,-0.00000394\\\@


 MICHAEL FARADAY, ASKED BY A POLITICIAN WHAT GOOD
 HIS ELECTRICAL DISCOVERIES WERE, REPLIED 
 "AT PRESENT I DO NOT KNOW, BUT ONE DAY YOU WILL BE
 ABLE TO TAX THEM."
 Job cpu time:       0 days  0 hours 57 minutes 41.4 seconds.
 Elapsed time:       0 days  0 hours  4 minutes 18.9 seconds.
 File lengths (MBytes):  RWF=     72 Int=      0 D2E=      0 Chk=      6 Scr=      1
 Normal termination of Gaussian 16 at Wed Apr 23 22:38:26 2025.
