# Supplementary material for: Hyperpyramidalized alkenes with bond orders near 1.5 as synthetic building blocks
Source: Nat Chem. 2026 Jan 21;18(5):913–22. doi: 10.1038/s41557-025-02055-9 (PMC12859755; doi:10.1038/s41557-025-02055-9)
Supplement: Supplementary file 2 — Output files for reported computations. [file 41557_2025_2055_MOESM2_ESM.zip › Computation data/Cyclic Allene 80/Diradical/CC-Allene-CAS66-aug-cc-pVDZ.out]

                                 *****************
                                 * O   R   C   A *
                                 *****************

                                            #,                                       
                                            ###                                      
                                            ####                                     
                                            #####                                    
                                            ######                                   
                                           ########,                                 
                                     ,,################,,,,,                         
                               ,,#################################,,                 
                          ,,##########################################,,             
                       ,#########################################, ''#####,          
                    ,#############################################,,   '####,        
                  ,##################################################,,,,####,       
                ,###########''''           ''''###############################       
              ,#####''   ,,,,##########,,,,          '''####'''          '####       
            ,##' ,,,,###########################,,,                        '##       
           ' ,,###''''                  '''############,,,                           
         ,,##''                                '''############,,,,        ,,,,,,###''
      ,#''                                            '''#######################'''  
     '                                                          ''''####''''         
             ,#######,   #######,   ,#######,      ##                                
            ,#'     '#,  ##    ##  ,#'     '#,    #''#        ,####,   ,####,        
            ##       ##  ##   ,#'  ##            #'  '#       #'       #'  '#        
            ##       ##  #######   ##           ,######,      #####,   #    #        
            '#,     ,#'  ##    ##  '#,     ,#' ,#      #,     #,   #   #,  ,#        
             '#######'   ##     ##  '#######'  #'      '#     '####' # '####'        


                #########################################################
                #                        -***-                          #
                #          Department of theory and spectroscopy        #
                #                                                       #
                #                      Frank Neese                      #
                #                                                       #
                #     Directorship, Architecture, Infrastructure        #
                #                    SHARK, DRIVERS                     #
                #        Core code/Algorithms in most modules           #
                #                                                       #
                #        Max Planck Institute fuer Kohlenforschung      #
                #                Kaiser Wilhelm Platz 1                 #
                #                 D-45470 Muelheim/Ruhr                 #
                #                      Germany                          #
                #                                                       #
                #                  All rights reserved                  #
                #                        -***-                          #
                #########################################################


                         Program Version 6.0.1  -  RELEASE   -


 With contributions from (in alphabetic order):
[Max-Planck-Institut fuer Kohlenforschung]                               
  Daniel Aravena         : Magnetic Suceptibility                        
  Michael Atanasov       : Ab Initio Ligand Field Theory (pilot matlab implementation)
  Alexander A. Auer      : GIAO ZORA, VPT2 properties, NMR spectrum      
  Ute Becker             : All parallelization in ORCA, NUMFREQ, NUMCALC 
  Giovanni Bistoni       : ED, misc. LED, open-shell LED, HFLD           
  Martin Brehm           : Molecular dynamics                            
  Dmytro Bykov           : pre 5.0 version of the SCF Hessian            
  Marcos Casanova-Páez   : Triplet and SCS-CIS(D). UHF-(DLPNO)-IP/EA/STEOM-CCSD. UHF-CVS-IP/STEOM-CCSD   
  Vijay G. Chilkuri      : MRCI spin determinant printing, contributions to CSF-ICE 
  Pauline Colinet        : FMM embedding                                 
  Dipayan Datta          : RHF DLPNO-CCSD density                        
  Achintya Kumar Dutta   : EOM-CC, STEOM-CC                              
  Nicolas Foglia         : Exact transition moments, OPA infrastructure, MCD improvements    
  Dmitry Ganyushin       : Spin-Orbit,Spin-Spin,Magnetic field MRCI      
  Miquel Garcia-Rates    : C-PCM and meta-GGA Hessian, CCSD/C-PCM, Gaussian charge scheme 
  Tiago L. C. Gouveia    : GS-ROHF, GS-ROCIS                             
  Yang Guo               : DLPNO-NEVPT2, F12-NEVPT2, CIM, IAO-localization        
  Andreas Hansen         : Spin unrestricted coupled pair/coupled cluster methods 
  Ingolf Harden          : AUTO-CI MPn and infrastructure                
  Benjamin Helmich-Paris : MC-RPA, TRAH-(SCF,CASSCF), AVAS, COSX integrals, SCF dyn. polar. 
  Lee Huntington         : MR-EOM, pCC                                   
  Robert Izsak           : Overlap fitted RIJCOSX, COSX-SCS-MP3, EOM     
  Riya Kayal             : Wick's Theorem for AUTO-CI, AUTO-CI UHF-CCSDT 
  Emily Kempfer          : AUTO-CI, RHF CISDT and CCSDT                  
  Christian Kollmar      : KDIIS, OOCD, Brueckner-CCSD(T), CCSD density, CASPT2, CASPT2-K, improved NEVPT2 
  Axel Koslowski         : Symmetry handling                             
  Simone Kossmann        : meta-GGA functionals, TD-DFT gradient, OOMP2, (MP2 Hessian; deprecated post 5.0) 
  Lucas Lang             : DCDCAS                                        
  Marvin Lechner         : AUTO-CI (C++ implementation), FIC-MRCC        
  Spencer Leger          : CASSCF response                               
  Dagmar Lenk            : GEPOL surface, SMD, ORCA-2-JSON               
  Dimitrios Liakos       : Extrapolation schemes; Compound Job, initial MDCI parallelization 
  Dimitrios Manganas     : Further ROCIS development; embedding schemes. LFT, Crystal Embedding 
  Dimitrios Pantazis     : SARC Basis sets                               
  Anastasios Papadopoulos: AUTO-CI, single reference methods and gradients 
  Taras Petrenko         : pre 6.0 DFT Hessian and TD-DFT gradient, (ASA, deprecated), ECA, 1-Electron XAS/XES, NRVS 
  Peter Pinski           : DLPNO-MP2, DLPNO-MP2 Gradient                 
  Christoph Reimann      : Effective Core Potentials                     
  Marius Retegan         : Local ZFS, SOC                                
  Christoph Riplinger    : Optimizer, TS searches, QM/MM, DLPNO-CCSD(T), (RO)-DLPNO pert. Triples 
  Michael Roemelt        : Original ROCIS implementation                 
  Masaaki Saitow         : Open-shell DLPNO-CCSD energy and density      
  Barbara Sandhoefer     : DKH picture change effects                    
  Kantharuban Sivalingam : CASSCF convergence/infrastructure, NEVPT2 and variants, FIC-MRCI 
  Bernardo de Souza      : ESD, SOC TD-DFT                               
  Georgi L. Stoychev     : AutoAux, RI-MP2 NMR, DLPNO-MP2 response, X2C  
  Van Anh Tran           : RI-MP2 g-tensors                              
  Willem Van den Heuvel  : Paramagnetic NMR                              
  Zikuan Wang            : NOTCH, Electric field optimization            
  Frank Wennmohs         : Technical directorship and infrastructure     
  Hang Xu                : AUTO-CI-Response properties                   
                                                                         
[FACCTs GmbH]                                                            
  Markus Bursch, Miquel Garcia-Rates, Christoph Riplinger, Bernardo de Souza, Georgi L. Stoychev 
                                                                 
  APM, Basis sets (HGBS, AHGBS, def-TZVP (Ac-Lr), def2-XVPD (La-Lu)), CI-OPT, improved COSX, DLPNO-Multilevel,           
  DOCKER, DRACO, updates on ESD, GOAT, IRC, LR-CPCM, MBIS, meta-GGA TD-DFT gradient, ML-optimized integration grids, 
  MM, NACMEs, nearIR, NEB, NEB-TS, NL-DFT gradient (VV10), 2- and 3-layer-ONIOM, interface openCOSMO-RS, QMMM,   
  Crystal-QMMM, SF, symmetry and pop. for TD-DFT, r2SCAN hybrids, SOLVATOR                                   
                                                                         
[Other institutions]                                                     
  V. Asgeirsson          : NEB                                           
  Christoph Bannwarth    : sTDA-DFT, sTD-DFT, PBEh-3c, B97-3c, D3        
  Sebastian Ehlert       : rSCAN, r2SCAN, r2SCAN-3c, D4, dhf basis sets  
  Marvin Friede          : D4 for Fr, Ra, Ac-Lr                          
  Lars Goerigk           : TD-DFT with DH, B97 family of functionals     
  Stefan Grimme          : VdW corrections, initial TS optimization, DFT functionals, gCP, sTDA/sTD-DF 
  Waldemar Hujo          : DFT-NL                                        
  H. Jonsson             : NEB                                           
  Holger Kruse           : gCP                                           
  Marcel Mueller         : wB97X-3c, vDZP basis set                      
  Hagen Neugebauer       : wr2SCAN                                       
  Tobias Risthaus        : range-separated hybrid DFT                    
  Lukas Wittmann         : regularized MP2, r2SCAN double-hybrids, wr2SCAN        
                                                                         
We gratefully acknowledge several colleagues who have allowed us to      
interface, adapt or use parts of their codes:                            
  Ed Valeev, F. Pavosevic, A. Kumar             : LibInt (2-el integral package), F12 methods 
  Garnet Chan, S. Sharma, J. Yang, R. Olivares  : DMRG                   
  Ulf Ekstrom                                   : XCFun DFT Library      
  Mihaly Kallay                                 : mrcc  (arbitrary order and MRCC methods)
  Frank Weinhold                                : gennbo (NPA and NBO analysis)           
  Simon Mueller                                 : openCOSMO-RS                            
  Christopher J. Cramer and Donald G. Truhlar   : smd solvation model                     
  S Lehtola, MJT Oliveira, MAL Marques          : LibXC Library                           
  Liviu Ungur et al                             : ANISO software                          


 Your calculation uses the libint2 library for the computation of 2-el integrals
 For citations please refer to: http://libint.valeyev.net

 Your ORCA version has been built with support for libXC version: 6.2.2
 For citations please refer to: https://libxc.gitlab.io

 This ORCA versions uses:
   CBLAS   interface :  Fast vector & matrix operations
   LAPACKE interface :  Fast linear algebra routines
   SCALAPACK package :  Parallel linear algebra routines
   Shared memory     :  Shared parallel matrices


================================================================================

----- Orbital basis set information -----
Your calculation utilizes the basis: aug-cc-pVDZ 
    H, B-Ne : Obtained from the ccRepo (grant-hill.group.shef.ac.uk/ccrepo) Feb. 2017
              R. A. Kendall, T. H. Dunning, Jr., R. J. Harrison, J. Chem. Phys. 96, 6796 (1992)
         He : Obtained from the ccRepo (grant-hill.group.shef.ac.uk/ccrepo) Feb. 2017
              D. E. Woon, T. H. Dunning, Jr., J. Chem. Phys. 100, 2975 (1994)
  Li-Be, Na : Obtained from the ccRepo (grant-hill.group.shef.ac.uk/ccrepo) Feb. 2017
              B. P. Prascher, D. E. Woon, K. A. Peterson, T. H. Dunning, Jr., A. K. Wilson, Theor. Chem. Acc. 128, 69 (2011)
         Mg : Obtained from the Peterson Research Group Website (tyr0.chem.wsu.edu/~kipeters) Feb. 2017
              B. P. Prascher, D. E. Woon, K. A. Peterson, T. H. Dunning, Jr., A. K. Wilson, Theor. Chem. Acc. 128, 69 (2011)
      Al-Ar : Obtained from the ccRepo (grant-hill.group.shef.ac.uk/ccrepo) Feb. 2017
              D. E. Woon, T. H. Dunning, Jr., J. Chem. Phys. 98, 1358 (1993)
      Sc-Zn : Obtained from the ccRepo (grant-hill.group.shef.ac.uk/ccrepo) Feb. 2017
              N. B. Balabanov, K. A. Peterson, J. Chem. Phys. 123, 064107 (2005)
              N. B. Balabanov, K. A. Peterson, J. Chem. Phys. 125, 074110 (2006)
      Ga-Kr : Obtained from the ccRepo (grant-hill.group.shef.ac.uk/ccrepo) Feb. 2017
              A. K. Wilson, D. E. Woon, K. A. Peterson, T. H. Dunning, Jr., J. Chem. Phys. 110, 7667 (1999)

================================================================================
                                        WARNINGS
                       Please study these warnings very carefully!
================================================================================


IMPORTANT NOTE: CASSCF must signal convergence for a subsequent CASPT2/NEVPT2! 
                Set maxiter=1 to run CASPT2/NEVPT2 with arbitrary orbitals.


================================================================================
                                       INPUT FILE
================================================================================
NAME = CC-Allene-aug-cc-pVDZ-ORCA.inp
|  1> ! CASSCF aug-cc-pVDZ CASPT2
|  2> ! LARGEPRINT
|  3> 
|  4> %casscf
|  5>   nel     6
|  6>   norb    6
|  7>   mult    1
|  8>   maxiter 100
|  9> end
| 10> 
| 11> %scf
| 12>   maxiter 200
| 13> end
| 14> 
| 15> * xyz 0 1
| 16>  C                  0.00623100   -1.38111300   -0.09002800
| 17>  C                 -1.31612100    0.57710100   -0.16093000
| 18>  C                  1.25173700    0.49505200    0.42796300
| 19>  C                  0.06191300    1.30727400   -0.16313600
| 20>  C                  1.19186900   -0.85116300   -0.27306000
| 21>  C                 -1.16965100   -0.89320400    0.22037200
| 22>  H                 -1.80691700    0.71361200   -1.12623900
| 23>  H                 -1.97698900    1.02628200    0.58482700
| 24>  H                  1.14083200    0.38659200    1.50711800
| 25>  H                  2.18857100    1.02107400    0.23848300
| 26>  H                  0.32697600    1.57079300   -1.18869600
| 27>  H                 -0.03528900    2.24690300    0.38497100
| 28>  H                  1.90019000   -1.12832000   -1.04308400
| 29>  H                 -1.89323700   -1.36061200    0.87553200
| 30> *
| 31> 
| 32>                          ****END OF INPUT****
================================================================================

                       ****************************
                       * Single Point Calculation *
                       ****************************

---------------------------------
CARTESIAN COORDINATES (ANGSTROEM)
---------------------------------
  C      0.006231   -1.381113   -0.090028
  C     -1.316121    0.577101   -0.160930
  C      1.251737    0.495052    0.427963
  C      0.061913    1.307274   -0.163136
  C      1.191869   -0.851163   -0.273060
  C     -1.169651   -0.893204    0.220372
  H     -1.806917    0.713612   -1.126239
  H     -1.976989    1.026282    0.584827
  H      1.140832    0.386592    1.507118
  H      2.188571    1.021074    0.238483
  H      0.326976    1.570793   -1.188696
  H     -0.035289    2.246903    0.384971
  H      1.900190   -1.128320   -1.043084
  H     -1.893237   -1.360612    0.875532

----------------------------
CARTESIAN COORDINATES (A.U.)
----------------------------
  NO LB      ZA    FRAG     MASS         X           Y           Z
   0 C     6.0000    0    12.011    0.011775   -2.609925   -0.170128
   1 C     6.0000    0    12.011   -2.487108    1.090563   -0.304114
   2 C     6.0000    0    12.011    2.365440    0.935513    0.808733
   3 C     6.0000    0    12.011    0.116999    2.470390   -0.308282
   4 C     6.0000    0    12.011    2.252306   -1.608465   -0.516009
   5 C     6.0000    0    12.011   -2.210320   -1.687911    0.416443
   6 H     1.0000    0     1.008   -3.414578    1.348531   -2.128283
   7 H     1.0000    0     1.008   -3.735968    1.939392    1.105163
   8 H     1.0000    0     1.008    2.155860    0.730553    2.848040
   9 H     1.0000    0     1.008    4.135800    1.929550    0.450668
  10 H     1.0000    0     1.008    0.617895    2.968369   -2.246310
  11 H     1.0000    0     1.008   -0.066687    4.246031    0.727490
  12 H     1.0000    0     1.008    3.590839   -2.132216   -1.971143
  13 H     1.0000    0     1.008   -3.577699   -2.571184    1.654516

--------------------------------
INTERNAL COORDINATES (ANGSTROEM)
--------------------------------
 C      0   0   0     0.000000000000     0.00000000     0.00000000
 C      1   0   0     2.363946694683     0.00000000     0.00000000
 C      1   2   0     2.310756365206    68.63303372     0.00000000
 C      3   1   2     1.557171716947    85.78841700   345.12801489
 C      1   2   3     1.311520180008    99.60101496   336.93654399
 C      1   2   3     1.310382322151    36.55389477   139.37067226
 H      2   1   3     1.091484050373   112.43659699   123.74263699
 H      2   1   3     1.093006673005   131.16137077   263.52327271
 H      3   1   2     1.090247221803    94.94977190    95.35754240
 H      3   1   2     1.090990265053   144.62511625   226.25071505
 H      4   3   1     1.091546595858   107.27915112   261.66156230
 H      4   3   1     1.092141094316   109.04195237   146.60003775
 H      5   1   2     1.082345417261   125.97507394   234.89418273
 H      6   1   2     1.082257623424   125.63035417   193.91310242

---------------------------
INTERNAL COORDINATES (A.U.)
---------------------------
 C      0   0   0     0.000000000000     0.00000000     0.00000000
 C      1   0   0     4.467211848140     0.00000000     0.00000000
 C      1   2   0     4.366696692455    68.63303372     0.00000000
 C      3   1   2     2.942628088519    85.78841700   345.12801489
 C      1   2   3     2.478413959326    99.60101496   336.93654399
 C      1   2   3     2.476263719597    36.55389477   139.37067226
 H      2   1   3     2.062605934748   112.43659699   123.74263699
 H      2   1   3     2.065483274528   131.16137077   263.52327271
 H      3   1   2     2.060268667477    94.94977190    95.35754240
 H      3   1   2     2.061672815724   144.62511625   226.25071505
 H      4   3   1     2.062724128586   107.27915112   261.66156230
 H      4   3   1     2.063847567859   109.04195237   146.60003775
 H      5   1   2     2.045336420928   125.97507394   234.89418273
 H      6   1   2     2.045170514620   125.63035417   193.91310242

---------------------
BASIS SET INFORMATION
---------------------
There are 2 groups of distinct atoms

 Group   1 Type C   : 18s5p2d contracted to 4s3p2d pattern {8811/311/11}
 Group   2 Type H   : 5s2p contracted to 3s2p pattern {311/11}

Atom   0C    basis set group =>   1
Atom   1C    basis set group =>   1
Atom   2C    basis set group =>   1
Atom   3C    basis set group =>   1
Atom   4C    basis set group =>   1
Atom   5C    basis set group =>   1
Atom   6H    basis set group =>   2
Atom   7H    basis set group =>   2
Atom   8H    basis set group =>   2
Atom   9H    basis set group =>   2
Atom  10H    basis set group =>   2
Atom  11H    basis set group =>   2
Atom  12H    basis set group =>   2
Atom  13H    basis set group =>   2

-------------------------
BASIS SET IN INPUT FORMAT
-------------------------

 # Basis set for element : H 
 NewGTO H 
 S 3 
   1      13.0100000000      0.0334987264
   2       1.9620000000      0.2348008012
   3       0.4446000000      0.8136829579
 S 1 
   1       0.1220000000      1.0000000000
 S 1 
   1       0.0297400000      1.0000000000
 P 1 
   1       0.7270000000      1.0000000000
 P 1 
   1       0.1410000000      1.0000000000
  end;

 # Basis set for element : C 
 NewGTO C 
 S 8 
   1    6665.0000000000      0.0006915840
   2    1000.0000000000      0.0053257962
   3     228.0000000000      0.0270607210
   4      64.7100000000      0.1016568461
   5      21.0600000000      0.2745748236
   6       7.4950000000      0.4482943189
   7       2.7970000000      0.2849026107
   8       0.5215000000      0.0151948592
 S 8 
   1    6665.0000000000     -0.0002932697
   2    1000.0000000000     -0.0023180355
   3     228.0000000000     -0.0114997860
   4      64.7100000000     -0.0468267270
   5      21.0600000000     -0.1284661688
   6       7.4950000000     -0.3012662725
   7       2.7970000000     -0.2556307023
   8       0.5215000000      1.0937933610
 S 1 
   1       0.1596000000      1.0000000000
 S 1 
   1       0.0469000000      1.0000000000
 P 3 
   1       9.4390000000      0.0569792516
   2       2.0020000000      0.3132072115
   3       0.5456000000      0.7603767417
 P 1 
   1       0.1517000000      1.0000000000
 P 1 
   1       0.0404100000      1.0000000000
 D 1 
   1       0.5500000000      1.0000000000
 D 1 
   1       0.1510000000      1.0000000000
  end;

------------------------------------------------------------------------------
                             ORCA STARTUP CALCULATIONS
------------------------------------------------------------------------------
------------------------------------------------------------------------------
                   ___                                                        
                  /   \      - P O W E R E D   B Y -                         
                 /     \                                                     
                 |  |  |   _    _      __       _____    __    __             
                 |  |  |  | |  | |    /  \     |  _  \  |  |  /  |          
                  \  \/   | |  | |   /    \    | | | |  |  | /  /          
                 / \  \   | |__| |  /  /\  \   | |_| |  |  |/  /          
                |  |  |   |  __  | /  /__\  \  |    /   |      \           
                |  |  |   | |  | | |   __   |  |    \   |  |\   \          
                \     /   | |  | | |  |  |  |  | |\  \  |  | \   \       
                 \___/    |_|  |_| |__|  |__|  |_| \__\ |__|  \__/        
                                                                              
                      - O R C A' S   B I G   F R I E N D -                    
                                      &                                       
                       - I N T E G R A L  F E E D E R -                       
                                                                              
 v1 FN, 2020, v2 2021, v3 2022-2024                                           
------------------------------------------------------------------------------


----------------------
SHARK INTEGRAL PACKAGE
----------------------

Number of atoms                             ...     14
Number of basis functions                   ...    246
Number of shells                            ...    130
Maximum angular momentum                    ...      2
Integral batch strategy                     ... SHARK/LIBINT Hybrid
RI-J (if used) integral strategy            ... SPLIT-RIJ (Revised 2003 algorithm where possible)
Printlevel                                  ...      1
Contraction scheme used                     ... PARTIAL GENERAL contraction
Prescreening option                         ... SCHWARTZ
   Thresh                                   ... 1.000e-10
   Tcut                                     ... 1.000e-11
   Tpresel                                  ... 1.000e-11 
Coulomb Range Separation                    ... NOT USED
Exchange Range Separation                   ... NOT USED
Multipole approximations                    ... NOT USED
Finite Nucleus Model                        ... NOT USED
CABS basis                                  ... NOT available
Auxiliary Coulomb fitting basis             ... NOT available
Auxiliary J/K fitting basis                 ... NOT available
Auxiliary Correlation fitting basis         ... NOT available
Auxiliary 'external' fitting basis          ... NOT available

Checking pre-screening integrals            ... done (  0.0 sec) Dimension = 130
Save PGC pre-screening integrals            ... done (  0.0 sec) Dimension = 130
Calculate PGC overlap integrals             ... done (  0.0 sec) Dimension = 94
Calculating pre-screening integrals (ORCA)  ... done (  0.0 sec) Dimension = 94
Check shell pair data                       ... done (  0.0 sec)
Shell pair information
Shell pair cut-off parameter TPreSel        ...   1.0e-11
Total number of shell pairs                 ...      8515
Shell pairs after pre-screening             ...      7732
Total number of primitive shell pairs       ...     12603
Primitive shell pairs kept                  ...     10591
          la=0 lb=0:   2893 shell pairs
          la=1 lb=0:   2752 shell pairs
          la=1 lb=1:    593 shell pairs
          la=2 lb=0:   1008 shell pairs
          la=2 lb=1:    408 shell pairs
          la=2 lb=2:     78 shell pairs

Calculating one electron integrals          ... done (  0.0 sec)
Calculating Nuclear repulsion               ... done (  0.0 sec) ENN=    220.589902184290 Eh

Diagonalization of the overlap matrix:
Smallest eigenvalue                        ... 1.558e-05
Time for diagonalization                   ...    0.002 sec
Threshold for overlap eigenvalues          ... 1.000e-07
Number of eigenvalues below threshold      ... 0
Time for construction of square roots      ...    0.005 sec
Total time needed                          ...    0.008 sec

-------------------
DFT GRID GENERATION
-------------------

General Integration Accuracy     IntAcc      ... 4.388
Radial Grid Type                 RadialGrid  ... OptM3 with GC (2021)
Angular Grid (max. ang.)         AngularGrid ... 4 (Lebedev-302)
Angular grid pruning method      GridPruning ... 4 (adaptive)
Weight generation scheme         WeightScheme... mBecke (2022)
Basis function cutoff            BFCut       ... 1.0000e-10
Integration weight cutoff        WCut        ... 1.0000e-14
Partially contracted basis set               ... off
Rotationally invariant grid construction     ... off
Angular grids for H and He will be reduced by one unit
Diffuse basis detected: some atoms will have their outermost
                        angular grid increased by 1.

Total number of grid points                  ...    64841
Total number of batches                      ...     1021
Average number of points per batch           ...       63
Average number of grid points per atom       ...     4632

---------------------
SHARK GRID GENERATION
---------------------

General Integration Accuracy     IntAcc      ... 4.388
Radial Grid Type                 RadialGrid  ... OptM3 with GC (2021)
Angular Grid (max. ang.)         AngularGrid ... 4 (Lebedev-302)
Angular grid pruning method      GridPruning ... 4 (adaptive)
Weight generation scheme         WeightScheme... mBecke (2022)
Basis function cutoff            BFCut       ... 1.0000e-10
Integration weight cutoff        WCut        ... 1.0000e-14
Partially contracted basis set               ... off
Rotationally invariant grid construction     ... off
Angular grids for H and He will be reduced by one unit
Diffuse basis detected: some atoms will have their outermost
                        angular grid increased by 1.
Steep s-basis detected: some atoms will have their radial
                        grid points doubled.

Total number of grid points                  ...   102714
Total number of batches                      ...     1612
Average number of points per batch           ...       63
Average number of grid points per atom       ...     7337
Initializing property integral containers    ... done (  0.0 sec)

SHARK setup successfully completed in   0.9 seconds

Maximum memory used throughout the entire STARTUP-calculation: 43.3 MB
-------------------------------------------------------------------------------
                                 ORCA GUESS
                   Start orbitals & Density for SCF / CASSCF
-------------------------------------------------------------------------------

------------
SCF SETTINGS
------------
Hamiltonian:
 Ab initio Hamiltonian  Method          .... Hartree-Fock(GTOs)


General Settings:
 Integral files         IntName         .... CC-Allene-aug-cc-pVDZ-ORCA
 Hartree-Fock type      HFTyp           .... CASSCF
 Total Charge           Charge          ....    0
 Multiplicity           Mult            ....    1
 Number of Electrons    NEL             ....   44
 Basis Dimension        Dim             ....  210
 Nuclear Repulsion      ENuc            ....    220.5899021843 Eh

------------------------------
INITIAL GUESS: MODEL POTENTIAL
------------------------------
Loading Hartree-Fock densities                     ... done
Calculating cut-offs                               ... done
Initializing the effective Hamiltonian             ... done
Setting up the integral package (SHARK)            ... done
Starting the Coulomb interaction                   ... done (   0.1 sec)
Making the grid                                    ... done (   0.1 sec)
Mapping shells                                     ... done
Starting the XC term evaluation                    ... done (   0.1 sec)
Transforming the Hamiltonian                       ... done (   0.0 sec)
Diagonalizing the Hamiltonian                      ... done (   0.0 sec)
Back transforming the eigenvectors                 ... done (   0.0 sec)
Now organizing SCF variables                       ... done
                      ------------------
                      INITIAL GUESS DONE (   0.2 sec)
                      ------------------
----------------------
INITIAL GUESS ORBITALS
----------------------
                      0         1         2         3         4         5   
                  -9.96594  -9.96520  -9.96472  -9.96165  -9.96039  -9.95853
                   2.00000   2.00000   2.00000   2.00000   2.00000   2.00000
                  --------  --------  --------  --------  --------  --------
  0C   1s         0.821853 -0.337947 -0.487791  0.000199  0.000139  0.000598
  0C   2s         0.026363 -0.011518 -0.016971 -0.001593 -0.001740 -0.000869
  0C   3s        -0.013275 -0.005696  0.001616  0.006718  0.018681  0.007505
  0C   4s        -0.049494  0.023719  0.053907  0.005152 -0.001420  0.015421
  0C   1pz        0.000296 -0.000061 -0.000488  0.000003  0.000047 -0.000027
  0C   1px       -0.000380 -0.002464  0.001165 -0.000099  0.000265  0.000146
  0C   1py        0.001861 -0.001673 -0.003090 -0.000287 -0.000375 -0.000355
  0C   2pz        0.006291  0.001250 -0.001481  0.001232  0.002486 -0.000949
  0C   2px       -0.004509  0.013962 -0.007408  0.016199 -0.023838  0.004185
  0C   2py        0.030680 -0.013205 -0.014597  0.005640  0.014494 -0.006316
  0C   3pz       -0.001522 -0.002127  0.003035 -0.002168  0.001214 -0.003692
  0C   3px        0.003350  0.020316 -0.011508  0.008758 -0.006919  0.011883
  0C   3py       -0.002956  0.001360  0.007547  0.000359  0.000568  0.003172
  0C   1dz2      -0.000910  0.001463  0.002983 -0.000289 -0.000453 -0.000215
  0C   1dxz      -0.000904  0.000560  0.002001 -0.000183 -0.000341  0.000000
  0C   1dyz       0.000071  0.000162 -0.000276  0.000376 -0.000243 -0.000016
  0C   1dx2y2     0.001325 -0.002067 -0.004146 -0.000119  0.000028  0.000159
  0C   1dxy      -0.000300 -0.002562  0.000925  0.000172  0.000044  0.000096
  0C   2dz2       0.004561 -0.001016 -0.001327 -0.000087 -0.000587  0.000134
  0C   2dxz       0.015558 -0.005490 -0.006897 -0.000112  0.000382  0.001391
  0C   2dyz       0.002515  0.000352 -0.001215  0.000067  0.000865 -0.000621
  0C   2dx2y2    -0.023158  0.007696  0.009582 -0.001645 -0.004388  0.003122
  0C   2dxy      -0.002196  0.003106  0.000668  0.006149 -0.006940  0.000808
  1C   1s         0.000132 -0.004948  0.007284 -0.010720  1.012575 -0.011646
  1C   2s        -0.000467  0.000014  0.001452 -0.000727  0.031736  0.000626
  1C   3s        -0.004468 -0.003060  0.000289  0.000803 -0.063754 -0.005353
  1C   4s         0.009422  0.010302  0.033964  0.005506 -0.032917  0.023758
  1C   1pz       -0.000065 -0.000002 -0.000104 -0.000130 -0.000113 -0.000072
  1C   1px       -0.000320  0.000073 -0.000031 -0.000276 -0.001294 -0.000001
  1C   1py        0.000275 -0.000078  0.000000  0.000149  0.000325  0.000157
  1C   2pz       -0.000222  0.004554 -0.004317  0.003319 -0.001698 -0.001071
  1C   2px        0.010048 -0.013086 -0.003181 -0.002603  0.004027 -0.008024
  1C   2py        0.011044 -0.005667  0.010758 -0.004291  0.004443  0.003174
  1C   3pz       -0.000122  0.000302  0.000873  0.000480 -0.002182  0.002297
  1C   3px       -0.001886  0.004001  0.006712  0.000896 -0.002970  0.002809
  1C   3py       -0.005931  0.005315 -0.004198  0.000881 -0.000202 -0.002992
  1C   1dz2       0.000163 -0.000495  0.001111 -0.000061  0.001105  0.000974
  1C   1dxz      -0.000029 -0.000069  0.000305 -0.000039  0.000051 -0.000019
  1C   1dyz       0.000258 -0.000219  0.000824 -0.000079  0.000216  0.000097
  1C   1dx2y2     0.000345 -0.000884  0.001483 -0.000217  0.000390 -0.000560
  1C   1dxy       0.000012  0.000059  0.000220  0.000079 -0.001015 -0.001407
  1C   2dz2      -0.001581  0.001750  0.002083 -0.000602  0.001135  0.002544
  1C   2dxz       0.000885  0.002753 -0.003138  0.001854  0.001722 -0.001341
  1C   2dyz       0.001128  0.000147  0.001873 -0.003112  0.002931 -0.001058
  1C   2dx2y2     0.003980 -0.003464 -0.002001  0.000067 -0.000226 -0.000930
  1C   2dxy      -0.001238  0.001342  0.006685 -0.000416  0.001785  0.002967
  2C   1s         0.003161  0.013007 -0.000149  1.012858  0.010183 -0.007813
  2C   2s        -0.000077  0.002136  0.000462  0.032252 -0.000280  0.001189
  2C   3s        -0.005082  0.000752 -0.006097 -0.063380 -0.000016 -0.008139
  2C   4s         0.013218 -0.001717  0.035895 -0.023006  0.002448  0.021279
  2C   1pz        0.000145 -0.000072  0.000119  0.000654  0.000176  0.000005
  2C   1px        0.000322 -0.000267  0.000226  0.000702  0.000445 -0.000042
  2C   1py        0.000178 -0.000028 -0.000070  0.000036 -0.000125  0.000057
  2C   2pz        0.004679  0.003956  0.005216  0.006023 -0.002468  0.008506
  2C   2px       -0.003378  0.003152  0.010793 -0.000758 -0.003733  0.002815
  2C   2py       -0.004000 -0.000060 -0.001461  0.003959  0.003723  0.016366
  2C   3pz       -0.002757  0.004175 -0.005866  0.002303 -0.002968 -0.001486
  2C   3px        0.001143 -0.001199 -0.004120 -0.002065  0.002012 -0.005742
  2C   3py       -0.004981 -0.003684 -0.003404  0.000654  0.001472  0.003653
  2C   1dz2       0.000227  0.000463  0.000362  0.000647  0.000072  0.000402
  2C   1dxz      -0.000150 -0.000099 -0.000061 -0.000402 -0.000032 -0.000924
  2C   1dyz      -0.000459 -0.001145 -0.000539 -0.000219 -0.000120  0.000289
  2C   1dx2y2     0.000509  0.001326  0.000261  0.000633 -0.000162 -0.000037
  2C   1dxy       0.000267  0.000044 -0.000010  0.001485 -0.000051  0.001388
  2C   2dz2      -0.002401  0.001786 -0.000445 -0.001007 -0.002497  0.000423
  2C   2dxz       0.000405 -0.003087 -0.003679 -0.002079  0.000990 -0.003819
  2C   2dyz      -0.001285 -0.001067 -0.002657 -0.003415 -0.000509 -0.003360
  2C   2dx2y2    -0.000402 -0.002923 -0.003358 -0.002302  0.003524  0.002653
  2C   2dxy       0.006177 -0.002274 -0.000921 -0.002565  0.001418 -0.003077
  3C   1s        -0.002880 -0.000224 -0.002068  0.008825  0.012956  1.012452
  3C   2s        -0.001431 -0.001016 -0.001013  0.000537  0.001176  0.031431
  3C   3s        -0.001401  0.016698  0.007123  0.007870 -0.002590 -0.055197
  3C   4s         0.002090 -0.007710 -0.028581 -0.002349  0.011629 -0.037775
  3C   1pz       -0.000009  0.000118 -0.000127  0.000059 -0.000049 -0.000558
  3C   1px       -0.000059 -0.000136 -0.000101  0.000099 -0.000140  0.000340
  3C   1py        0.000587  0.000058  0.000412  0.000105  0.000204  0.001325
  3C   2pz       -0.000680 -0.003861  0.004875 -0.000917 -0.003078 -0.000737
  3C   2px        0.010615 -0.004799  0.008980 -0.002115 -0.000531 -0.005006
  3C   2py       -0.002870 -0.010588 -0.011255 -0.004117  0.001084 -0.005455
  3C   3pz        0.002084 -0.000407 -0.001346 -0.000284  0.001914 -0.003408
  3C   3px       -0.001245  0.008225 -0.000269  0.002376 -0.004645 -0.002503
  3C   3py        0.001771 -0.000632  0.005377  0.000961 -0.002042  0.002921
  3C   1dz2      -0.000219  0.000021 -0.000191  0.000503  0.000908  0.000699
  3C   1dxz       0.000066 -0.000087  0.000173 -0.000850 -0.000144 -0.000722
  3C   1dyz       0.000070  0.000058  0.000002  0.000693  0.000071  0.000541
  3C   1dx2y2    -0.000066 -0.000225 -0.000119 -0.000821 -0.001110 -0.001072
  3C   1dxy      -0.000238 -0.000019 -0.000070  0.001048 -0.001065 -0.000022
  3C   2dz2      -0.001478 -0.001421 -0.002706 -0.000763 -0.000089 -0.000612
  3C   2dxz       0.001283  0.001233 -0.000074 -0.001183  0.000970 -0.001245
  3C   2dyz       0.000610  0.002360 -0.003742  0.001740  0.001577  0.000178
  3C   2dx2y2    -0.001487 -0.001886 -0.007224  0.000109  0.000470  0.001048
  3C   2dxy      -0.003587  0.001428 -0.002364 -0.001658  0.000155  0.001251
  4C   1s         0.509431  0.828183  0.285021 -0.010427  0.001684  0.000367
  4C   2s         0.015797  0.027397  0.008594  0.000814 -0.000570 -0.001504
  4C   3s        -0.007176 -0.052539 -0.009023 -0.006194  0.016892  0.010741
  4C   4s        -0.003175 -0.057629 -0.028223 -0.004296  0.007412 -0.028149
  4C   1pz       -0.000713 -0.000537 -0.000028 -0.000054 -0.000043 -0.000106
  4C   1px        0.000794 -0.002454 -0.001673  0.000014  0.000243  0.000199
  4C   1py        0.000745 -0.000737 -0.001131 -0.000002  0.000004 -0.000203
  4C   2pz       -0.012150  0.003375  0.007080 -0.004081  0.003701  0.007617
  4C   2px        0.011456 -0.000564 -0.016546  0.011493 -0.003763 -0.003759
  4C   2py       -0.018288  0.006864  0.003464  0.006991 -0.004109  0.019461
  4C   3pz       -0.000093 -0.002899 -0.001426  0.000772  0.001527  0.002049
  4C   3px       -0.006412  0.008403  0.001565  0.003015 -0.002709  0.005430
  4C   3py       -0.003634  0.006533 -0.007826  0.006036 -0.003092  0.004145
  4C   1dz2       0.001021 -0.000924 -0.001525  0.000313  0.000026 -0.000268
  4C   1dxz      -0.001013 -0.002731 -0.001118 -0.000164  0.000031  0.000113
  4C   1dyz       0.000765  0.001074  0.000278 -0.001405 -0.000098  0.000097
  4C   1dx2y2    -0.000461  0.001926  0.000934  0.001363 -0.000240 -0.000181
  4C   1dxy      -0.001632  0.001002  0.002117 -0.000243  0.000217 -0.000243
  4C   2dz2       0.000072  0.002555 -0.002902 -0.001503  0.000147 -0.001768
  4C   2dxz       0.011441  0.002683 -0.003271  0.001668  0.000231  0.001597
  4C   2dyz       0.001125 -0.003883 -0.004501 -0.000152 -0.000673  0.004137
  4C   2dx2y2    -0.011794  0.000178  0.006001 -0.005230 -0.000391 -0.003506
  4C   2dxy       0.011919 -0.002503 -0.002626  0.001734  0.003492 -0.005129
  5C   1s         0.302557 -0.477251  0.840693  0.004549 -0.006854  0.001319
  5C   2s         0.008494 -0.016328  0.026496 -0.000993  0.001113 -0.001419
  5C   3s         0.004410  0.031418 -0.039516  0.008549 -0.014691  0.006605
  5C   4s         0.009088  0.034662 -0.077226  0.008992  0.001666 -0.002828
  5C   1pz        0.000770 -0.000581  0.000026  0.000078  0.000084  0.000086
  5C   1px       -0.001242 -0.000270  0.002563 -0.000296 -0.000082 -0.000269
  5C   1py        0.000530 -0.000143 -0.001593 -0.000294 -0.000105 -0.000424
  5C   2pz        0.002997 -0.007188 -0.007491 -0.006582  0.006934 -0.003208
  5C   2px       -0.014395  0.020895  0.012421  0.008800 -0.020419  0.008504
  5C   2py       -0.010127 -0.001302  0.016037 -0.003801  0.005000  0.008265
  5C   3pz       -0.000606 -0.003211  0.002867 -0.000856  0.000671 -0.000157
  5C   3px        0.008200  0.001194 -0.009998  0.001482 -0.000625  0.001605
  5C   3py       -0.006591 -0.002795 -0.001706 -0.002617  0.003839 -0.007857
  5C   1dz2       0.000723 -0.000334 -0.002200 -0.000036  0.000847 -0.000254
  5C   1dxz       0.000048  0.000854 -0.003140 -0.000017 -0.000245 -0.000006
  5C   1dyz      -0.000762  0.001038 -0.000687  0.000081  0.000720 -0.000080
  5C   1dx2y2    -0.000993 -0.000344  0.001610 -0.000031  0.001664  0.000176
  5C   1dxy       0.001715 -0.001488 -0.001493 -0.000255  0.000547 -0.000109
  5C   2dz2      -0.000319 -0.003355  0.002332  0.000588 -0.000771 -0.002489
  5C   2dxz       0.006859 -0.008516  0.001501 -0.002421  0.002257  0.000548
  5C   2dyz      -0.001460  0.000868  0.002850 -0.000490 -0.000377 -0.002841
  5C   2dx2y2    -0.014540  0.011263  0.002969  0.002699 -0.007180 -0.000377
  5C   2dxy      -0.010944  0.006113  0.005278  0.001668 -0.002273  0.006199
  6H   1s         0.000181  0.000345 -0.001306  0.000214 -0.002831 -0.000713
  6H   2s         0.002492 -0.001973  0.001496 -0.000014  0.018258 -0.004933
  6H   3s        -0.000305  0.001516  0.000780  0.001052 -0.000226  0.000906
  6H   1pz       -0.000036  0.000241 -0.000249  0.000034 -0.002902 -0.000095
  6H   1px       -0.000024  0.000343 -0.000319  0.000217 -0.001483 -0.000089
  6H   1py       -0.000023 -0.000064  0.000204 -0.000164  0.000449 -0.000005
  6H   2pz        0.000181 -0.000143  0.002149 -0.000436  0.006113 -0.000420
  6H   2px        0.001461  0.001152 -0.000481  0.001089  0.003792 -0.001145
  6H   2py        0.000055  0.000582 -0.000014 -0.001243 -0.000040  0.000015
  7H   1s        -0.000041  0.000376 -0.000700  0.000470 -0.002491 -0.000834
  7H   2s        -0.003293 -0.001512  0.001252  0.001918  0.021016 -0.001283
  7H   3s         0.002295  0.000295  0.001270 -0.000034  0.001747  0.000637
  7H   1pz        0.000081 -0.000109 -0.000000  0.000009  0.002212  0.000068
  7H   1px       -0.000047  0.000056 -0.000189  0.000050 -0.002154 -0.000126
  7H   1py       -0.000009 -0.000126 -0.000279  0.000027  0.001293  0.000144
  7H   2pz        0.001316 -0.000051 -0.001311  0.000283 -0.005221 -0.000867
  7H   2px       -0.000201 -0.000647  0.000283  0.000543  0.003841 -0.000054
  7H   2py        0.000447 -0.000067 -0.000941  0.000378 -0.003517  0.000297
  8H   1s        -0.000585 -0.000905 -0.000565 -0.002822  0.000165 -0.000766
  8H   2s         0.001440 -0.004603 -0.003280  0.017524  0.007389 -0.006106
  8H   3s         0.000508 -0.003191  0.002582  0.000655  0.001422 -0.000200
  8H   1pz        0.000158  0.000065  0.000156  0.003160  0.000166  0.000074
  8H   1px        0.000303 -0.000243  0.000047 -0.000406  0.000249  0.000120
  8H   1py        0.000211 -0.000107  0.000126 -0.000348  0.000010 -0.000103
  8H   2pz       -0.000665  0.000142  0.000080 -0.007042 -0.001984  0.000655
  8H   2px        0.000380  0.000027  0.000229  0.000179  0.000694  0.000949
  8H   2py        0.001322 -0.000397  0.000840  0.001491  0.000237 -0.000513
  9H   1s        -0.000335 -0.000524 -0.000287 -0.002455 -0.000200 -0.001060
  9H   2s        -0.006916  0.006844 -0.001442  0.020126 -0.006724 -0.006307
  9H   3s         0.001177 -0.000245  0.001037  0.002386 -0.000973 -0.000287
  9H   1pz       -0.000006  0.000102  0.000063 -0.000610 -0.000018  0.000062
  9H   1px        0.000089  0.000201 -0.000010  0.003039 -0.000006  0.000247
  9H   1py       -0.000028  0.000150 -0.000206  0.001559 -0.000117  0.000162
  9H   2pz       -0.000872  0.001211  0.000935  0.001618 -0.000929  0.001033
  9H   2px        0.001563 -0.001033 -0.000557 -0.005510  0.000826  0.001142
  9H   2py        0.000157 -0.001719 -0.000551 -0.003390  0.001046  0.000815
 10H   1s         0.000346 -0.000375  0.000540 -0.000874 -0.000810 -0.002548
 10H   2s        -0.000929 -0.000018  0.002477  0.003242  0.001426  0.019645
 10H   3s         0.001471 -0.001581 -0.001282 -0.000953  0.001961  0.000226
 10H   1pz        0.000035 -0.000110 -0.000008 -0.000163 -0.000187 -0.003072
 10H   1px       -0.000113  0.000097 -0.000046  0.000119  0.000070  0.000818
 10H   1py        0.000215  0.000323 -0.000014  0.000151  0.000107  0.000754
 10H   2pz       -0.001026 -0.000255 -0.000428  0.001286  0.000875  0.006509
 10H   2px        0.000510  0.000221  0.000514 -0.000437  0.000280 -0.001959
 10H   2py        0.001136  0.001979 -0.000898  0.000533 -0.000088 -0.002395
 11H   1s        -0.000137 -0.000271  0.000301 -0.000911 -0.000648 -0.002533
 11H   2s         0.003206  0.000818 -0.001653 -0.001412 -0.000785  0.021801
 11H   3s        -0.000451  0.001538 -0.000582 -0.000680 -0.000407  0.001573
 11H   1pz        0.000107  0.000078  0.000195  0.000179  0.000148  0.001763
 11H   1px       -0.000006 -0.000023 -0.000064  0.000101 -0.000038 -0.000238
 11H   1py       -0.000115  0.000066 -0.000086  0.000311  0.000226  0.002990
 11H   2pz        0.000091 -0.000356  0.002278  0.000020 -0.000195 -0.003534
 11H   2px        0.000303 -0.000880  0.000376  0.000641  0.000090  0.000729
 11H   2py       -0.002136  0.000024  0.000222  0.000703 -0.000106 -0.006462
 12H   1s        -0.001900 -0.002636 -0.000417 -0.000289  0.000117  0.000583
 12H   2s         0.017615  0.024768  0.012180 -0.001875  0.004775  0.009892
 12H   3s         0.001152 -0.000792  0.001103 -0.000720  0.001645  0.000111
 12H   1pz       -0.001322 -0.002451 -0.000945 -0.000196  0.000076 -0.000073
 12H   1px        0.001636  0.002065  0.000438 -0.000087 -0.000089 -0.000040
 12H   1py       -0.000314 -0.001121 -0.000479 -0.000492 -0.000080  0.000171
 12H   2pz        0.004821  0.006327  0.001391 -0.000528  0.000947  0.000878
 12H   2px       -0.000344 -0.003988 -0.003861  0.001053 -0.000974 -0.001217
 12H   2py        0.001392  0.001058  0.000243 -0.000703 -0.000079  0.002139
 13H   1s        -0.001230  0.001675 -0.002198  0.000077 -0.000557  0.000100
 13H   2s         0.013717 -0.014573  0.031437  0.001955 -0.005070  0.003142
 13H   3s         0.000802  0.001641 -0.000912  0.001360 -0.000934  0.000553
 13H   1pz        0.000687 -0.001071  0.002019 -0.000050  0.000121  0.000139
 13H   1px       -0.001093  0.001523 -0.001935  0.000198  0.000060  0.000105
 13H   1py       -0.000196  0.000870 -0.001721  0.000072 -0.000439  0.000187
 13H   2pz       -0.003320  0.004120 -0.005710 -0.000293  0.000827  0.000793
 13H   2px       -0.000309  0.000732  0.006152  0.001179 -0.002018  0.001161
 13H   2py        0.003405 -0.002556  0.003577  0.000691 -0.000216  0.002547
                      6         7         8         9        10        11   
                  -0.92357  -0.81715  -0.81475  -0.70684  -0.67096  -0.58202
                   2.00000   2.00000   2.00000   2.00000   2.00000   2.00000
                  --------  --------  --------  --------  --------  --------
  0C   1s         0.019531 -0.003458 -0.014774  0.000493 -0.006050  0.000337
  0C   2s        -0.239550  0.054947  0.213141  0.006850  0.148802 -0.077071
  0C   3s        -0.361275  0.143512  0.280485 -0.013732  0.365328 -0.381544
  0C   4s         0.033440 -0.009594 -0.021858 -0.003292  0.049030  0.361704
  0C   1pz       -0.012062  0.033009  0.003491 -0.081698 -0.000373 -0.031145
  0C   1px       -0.005090 -0.187926  0.039501  0.284244 -0.023707 -0.052671
  0C   1py       -0.108083  0.012892  0.059747  0.008364  0.020747 -0.108277
  0C   2pz       -0.020033 -0.065827  0.000275  0.097311 -0.015109 -0.018355
  0C   2px        0.047526  0.183367 -0.002889 -0.156976  0.103617  0.079952
  0C   2py       -0.042442  0.020121 -0.011137 -0.049414 -0.042586 -0.121880
  0C   3pz       -0.006738  0.015282 -0.006675 -0.008386 -0.010915 -0.021325
  0C   3px        0.010050 -0.085215  0.007253  0.025083  0.044790  0.093428
  0C   3py       -0.000207  0.002038  0.003053 -0.008277  0.015276  0.037634
  0C   1dz2       0.012261 -0.001345 -0.007454 -0.000507 -0.000630  0.002136
  0C   1dxz       0.005549 -0.004153 -0.005123  0.002107 -0.004248 -0.010489
  0C   1dyz      -0.002033  0.002528 -0.000231 -0.004388 -0.000978 -0.004096
  0C   1dx2y2    -0.007470  0.002947  0.009778 -0.000290  0.004104  0.015710
  0C   1dxy      -0.001153 -0.020363  0.005020  0.017206 -0.000959 -0.001200
  0C   2dz2       0.002448 -0.006470 -0.005453  0.005648 -0.009014  0.002965
  0C   2dxz       0.005388  0.003112 -0.003653 -0.014657  0.024633 -0.009078
  0C   2dyz      -0.004621 -0.012978 -0.004996  0.019808 -0.005035 -0.002203
  0C   2dx2y2    -0.018203  0.008915  0.030473  0.019851  0.045604  0.036866
  0C   2dxy       0.010901  0.033743  0.001480 -0.054807  0.023716  0.028011
  1C   1s         0.009603 -0.009494  0.008543 -0.002636  0.003383  0.000795
  1C   2s        -0.136772  0.185216 -0.205167  0.198148 -0.169076 -0.050515
  1C   3s        -0.003019  0.071642 -0.077026  0.112450 -0.225866 -0.138187
  1C   4s         0.012192 -0.080278 -0.005027 -0.178092  0.358116  0.440364
  1C   1pz       -0.009729  0.013405 -0.000481 -0.023014 -0.031226 -0.000971
  1C   1px       -0.036171 -0.016983 -0.036915 -0.030339  0.135851 -0.057042
  1C   1py        0.031876 -0.060345 -0.054341  0.073428  0.081148 -0.024652
  1C   2pz        0.038100  0.003687  0.021739  0.040365 -0.044230 -0.036371
  1C   2px       -0.061231  0.075278 -0.038986  0.016468 -0.109621 -0.141119
  1C   2py       -0.054929 -0.056501 -0.005841 -0.038726  0.174349  0.005097
  1C   3pz       -0.002727 -0.001942 -0.011145 -0.021710  0.009538  0.054187
  1C   3px        0.012030 -0.021147 -0.007787 -0.019906  0.062565  0.058222
  1C   3py        0.005080 -0.018000 -0.018008  0.049306 -0.027760 -0.048864
  1C   1dz2       0.006721 -0.003820  0.003434  0.003567 -0.005132 -0.000414
  1C   1dxz      -0.001024  0.000536  0.000799 -0.001721  0.000573 -0.004514
  1C   1dyz       0.003039 -0.004008  0.000168  0.001055  0.001641 -0.004896
  1C   1dx2y2     0.003225 -0.010187 -0.005593  0.003470  0.004127 -0.005014
  1C   1dxy      -0.000086 -0.003841 -0.010838  0.005351  0.006350  0.007320
  1C   2dz2       0.023518 -0.038419  0.013572 -0.036247  0.063296  0.053976
  1C   2dxz       0.014219 -0.001485 -0.000088  0.025386 -0.034769 -0.035822
  1C   2dyz      -0.003534 -0.021043 -0.006096  0.001694  0.023778  0.004294
  1C   2dx2y2    -0.031793  0.015599 -0.003339 -0.024008  0.012033  0.003101
  1C   2dxy       0.003744 -0.020916  0.000953  0.019806  0.029580 -0.022545
  2C   1s         0.012056  0.010851  0.005408  0.004364  0.004392  0.001079
  2C   2s        -0.150972 -0.237138 -0.105155 -0.201979 -0.177055 -0.052718
  2C   3s        -0.058467 -0.109701 -0.104606 -0.125322 -0.307824 -0.073994
  2C   4s         0.021218  0.070608  0.077251 -0.070228  0.220023  0.285107
  2C   1pz        0.027890  0.026349  0.007815 -0.035958 -0.046015 -0.154181
  2C   1px        0.038121  0.002174  0.037510 -0.021139 -0.104976  0.107661
  2C   1py        0.033537  0.028761 -0.077839 -0.072236  0.086516  0.035414
  2C   2pz        0.031576  0.060705  0.062579  0.040810  0.105598  0.064878
  2C   2px        0.028844  0.014942  0.014893  0.004097  0.113497  0.096510
  2C   2py        0.041335  0.093021 -0.017154  0.052316  0.154259  0.048241
  2C   3pz       -0.004838 -0.021293 -0.012192  0.017158 -0.013163 -0.008213
  2C   3px       -0.014255 -0.006144 -0.000854  0.027889 -0.034056 -0.079647
  2C   3py        0.015676  0.007162 -0.012523 -0.033365 -0.000743 -0.016322
  2C   1dz2       0.004528  0.002771  0.000519 -0.002841 -0.002558 -0.001812
  2C   1dxz      -0.004059 -0.001526 -0.004031  0.002275  0.006615 -0.001823
  2C   1dyz      -0.004454 -0.004118  0.007588  0.005804 -0.007352  0.002495
  2C   1dx2y2     0.004438  0.006984 -0.007157 -0.003430  0.000923 -0.002598
  2C   1dxy      -0.000408  0.000294  0.010551  0.003900 -0.006292 -0.008390
  2C   2dz2       0.000527 -0.000645 -0.004252  0.023727  0.030417  0.066191
  2C   2dxz      -0.021182 -0.023841 -0.016504 -0.028978 -0.049431 -0.039737
  2C   2dyz      -0.017500 -0.023350 -0.007015 -0.025416 -0.039559 -0.012264
  2C   2dx2y2     0.006260  0.016256  0.019882  0.019302  0.006037 -0.012643
  2C   2dxy      -0.009339 -0.010949  0.026019  0.020788  0.004236 -0.016845
  3C   1s         0.009562  0.003916  0.012314 -0.000292 -0.003341 -0.000059
  3C   2s        -0.130256 -0.058256 -0.278902 -0.001738  0.258226  0.058020
  3C   3s        -0.009439 -0.066206 -0.078628  0.026384  0.185610  0.138900
  3C   4s        -0.082880  0.021336 -0.000695  0.187388 -0.358349 -0.315630
  3C   1pz       -0.007854 -0.015076 -0.004445 -0.040692 -0.047949 -0.098533
  3C   1px       -0.002149 -0.089631  0.020720 -0.128972  0.007041  0.063051
  3C   1py        0.040467  0.004933  0.004473  0.002563  0.098786  0.110212
  3C   2pz       -0.039789 -0.042733 -0.040943 -0.058780  0.037864  0.022150
  3C   2px       -0.028634 -0.058402  0.055534 -0.044305  0.008811 -0.048348
  3C   2py       -0.007161  0.049726  0.042417 -0.002422 -0.169774 -0.085682
  3C   3pz       -0.003232  0.003071  0.009737  0.021186 -0.015345 -0.059475
  3C   3px       -0.007309 -0.039217 -0.018628  0.038769  0.015070  0.019653
  3C   3py        0.012972  0.007611  0.012314 -0.053155  0.076601  0.025964
  3C   1dz2       0.005417 -0.000577  0.004542 -0.001979  0.005370  0.002899
  3C   1dxz      -0.002824 -0.004399 -0.002938 -0.004455 -0.003259 -0.006790
  3C   1dyz       0.001674  0.002319  0.000290  0.002370  0.002860  0.003298
  3C   1dx2y2    -0.003209  0.000504 -0.007709  0.001918 -0.005059 -0.000691
  3C   1dxy       0.000867  0.011749 -0.002006  0.007471  0.000288 -0.001098
  3C   2dz2       0.001706  0.008231  0.020207  0.010300 -0.072969 -0.055114
  3C   2dxz      -0.005127 -0.029573 -0.003855  0.012676  0.026585 -0.000724
  3C   2dyz       0.019044  0.013470  0.024757  0.025088 -0.051115 -0.030580
  3C   2dx2y2    -0.010891  0.002928 -0.010197 -0.014661 -0.026186  0.039069
  3C   2dxy       0.002299 -0.004928 -0.017882  0.017998  0.002697  0.023562
  4C   1s         0.013821  0.010285 -0.006876 -0.004603  0.000528 -0.005438
  4C   2s        -0.203807 -0.190092  0.154385  0.196879 -0.054952  0.136805
  4C   3s        -0.061700 -0.220134  0.084559  0.356640 -0.051296  0.060406
  4C   4s        -0.007280  0.157196 -0.029425 -0.129751 -0.121646 -0.512493
  4C   1pz       -0.031358 -0.027133  0.005038 -0.044028 -0.032010 -0.183100
  4C   1px        0.099571  0.013504 -0.094870 -0.088911 -0.107871  0.237261
  4C   1py       -0.013251 -0.046619 -0.065914 -0.118719 -0.100981 -0.021739
  4C   2pz        0.006230 -0.005176  0.004034  0.034814  0.008190  0.094568
  4C   2px       -0.028545  0.101254  0.030110 -0.107760  0.046425 -0.133727
  4C   2py       -0.016923  0.090317  0.056616  0.023301  0.165086  0.103653
  4C   3pz        0.019660  0.003842 -0.010290 -0.001946 -0.010128  0.018447
  4C   3px        0.003675 -0.032029 -0.004667  0.004757  0.014618  0.069610
  4C   3py        0.021325 -0.031925 -0.012732  0.000901 -0.000375  0.031344
  4C   1dz2       0.008176  0.002171 -0.005487 -0.003558 -0.005466  0.003440
  4C   1dxz       0.004446  0.000941 -0.003634 -0.001286 -0.001965 -0.001968
  4C   1dyz      -0.003591 -0.007957 -0.003441 -0.004123 -0.008385  0.001722
  4C   1dx2y2    -0.007088  0.008877  0.012127  0.005657  0.010160 -0.006071
  4C   1dxy      -0.004770 -0.003352  0.008524  0.006948  0.001946 -0.000765
  4C   2dz2      -0.009735  0.009339  0.006244  0.002478  0.005920 -0.067639
  4C   2dxz      -0.007541 -0.022375  0.013889  0.048475  0.015159  0.049374
  4C   2dyz      -0.011073  0.016489  0.017452  0.018831  0.054356 -0.015907
  4C   2dx2y2     0.011565 -0.008578 -0.021181 -0.016792 -0.035476  0.009909
  4C   2dxy       0.011319 -0.043721 -0.017397  0.004505 -0.067564  0.017756
  5C   1s         0.012818 -0.013508 -0.002327  0.003589  0.000066 -0.004245
  5C   2s        -0.191560  0.254162  0.063118 -0.190449 -0.044521  0.129908
  5C   3s        -0.067133  0.240737 -0.024233 -0.325216  0.135626  0.214406
  5C   4s        -0.000581 -0.158995 -0.003599  0.219087 -0.096440 -0.353914
  5C   1pz        0.028262 -0.024270 -0.006780 -0.012921 -0.018881  0.083343
  5C   1px       -0.094057  0.050114  0.082644 -0.085973  0.135164 -0.168906
  5C   1py       -0.013215  0.017150 -0.079718  0.121345 -0.120475 -0.093318
  5C   2pz       -0.014964 -0.014539  0.001169  0.022515 -0.016501 -0.095758
  5C   2px        0.104813  0.043944  0.008544 -0.079070  0.049562  0.154190
  5C   2py       -0.105884 -0.018051  0.020542  0.007430  0.110767  0.066196
  5C   3pz       -0.005436  0.013491  0.015676 -0.003713  0.012765 -0.015624
  5C   3px       -0.003463 -0.019535 -0.000985  0.002456 -0.007548 -0.011826
  5C   3py        0.010418  0.019216 -0.024644  0.027550 -0.062242 -0.067637
  5C   1dz2       0.008565 -0.006696 -0.001871  0.001297 -0.001204  0.004437
  5C   1dxz       0.005862 -0.003653 -0.004151  0.002778 -0.004435 -0.004607
  5C   1dyz       0.001282 -0.002505  0.004205 -0.003596  0.005090 -0.003813
  5C   1dx2y2    -0.005743 -0.003737  0.016286 -0.004545  0.011922 -0.004315
  5C   1dxy       0.004703 -0.007243 -0.004975  0.005222 -0.000042  0.001220
  5C   2dz2      -0.004198  0.006062 -0.001121  0.006639 -0.003717 -0.029386
  5C   2dxz      -0.021099  0.027707  0.004363 -0.055118  0.013550  0.027212
  5C   2dyz       0.014987  0.001948 -0.018759  0.011492 -0.049712  0.025436
  5C   2dx2y2     0.049760 -0.022127  0.000421  0.033450 -0.027787  0.017680
  5C   2dxy      -0.006358 -0.038646  0.037731  0.035964  0.050990 -0.045940
  6H   1s        -0.042806  0.073366 -0.078965  0.109820 -0.092302 -0.013385
  6H   2s         0.006568  0.057071  0.005169  0.089201 -0.124909 -0.101932
  6H   3s        -0.001459 -0.005953 -0.006699 -0.008972  0.007894  0.028720
  6H   1pz       -0.005987  0.009186 -0.010626  0.011907 -0.010330 -0.000470
  6H   1px       -0.003036  0.004006 -0.005356  0.006073 -0.002477 -0.002813
  6H   1py        0.001781 -0.002520  0.000246  0.000155  0.002685 -0.000516
  6H   2pz        0.009842  0.001900  0.000896  0.016654 -0.016327 -0.007711
  6H   2px        0.003433  0.013144  0.005126  0.022555 -0.030159 -0.028420
  6H   2py       -0.000432 -0.006453  0.000295 -0.001266  0.012181  0.003457
  7H   1s        -0.041708  0.075535 -0.083883  0.104784 -0.118974 -0.012505
  7H   2s        -0.010332  0.056079 -0.011114  0.065847 -0.126982 -0.150142
  7H   3s         0.000313 -0.004640  0.011879 -0.003371  0.025139 -0.007642
  7H   1pz        0.004208 -0.006821  0.008532 -0.010089  0.007843 -0.000123
  7H   1px       -0.005794  0.006606 -0.007730  0.006677 -0.004499 -0.001224
  7H   1py        0.004084 -0.005470  0.004364 -0.004156  0.006737  0.000837
  7H   2pz       -0.004753  0.001293  0.002811 -0.005564  0.006614  0.011278
  7H   2px       -0.010730  0.019061 -0.002907  0.006070 -0.018379 -0.020885
  7H   2py        0.003374 -0.003467  0.001931 -0.011971  0.012517  0.023810
  8H   1s        -0.052155 -0.086888 -0.038541 -0.105795 -0.109009 -0.133106
  8H   2s         0.003750 -0.053826 -0.056533 -0.083843 -0.117577 -0.182884
  8H   3s        -0.000123  0.012647  0.005541 -0.019671  0.001121 -0.019089
  8H   1pz        0.008330  0.013569  0.005719  0.011157  0.010862  0.006969
  8H   1px        0.000014 -0.001699  0.000857 -0.001650 -0.003445  0.000467
  8H   1py       -0.000476 -0.001326 -0.001086 -0.002601  0.000476 -0.001693
  8H   2pz       -0.008400  0.015525  0.018993  0.018847  0.021219  0.026362
  8H   2px        0.003172  0.005422  0.003475  0.007504  0.001908  0.001535
  8H   2py        0.002175  0.000317  0.002911 -0.000760  0.001745 -0.013953
  9H   1s        -0.041385 -0.092620 -0.047572 -0.115385 -0.106904  0.056997
  9H   2s        -0.032294 -0.037002 -0.005925 -0.041775 -0.121963 -0.043294
  9H   3s        -0.002215  0.006721  0.004187 -0.009914 -0.000834  0.015595
  9H   1pz       -0.000405 -0.002045 -0.001601 -0.003404 -0.002617 -0.002047
  9H   1px        0.006361  0.011202  0.005651  0.012002  0.008593 -0.000994
  9H   1py        0.004201  0.007000  0.001478  0.005088  0.006392 -0.000460
  9H   2pz        0.005277  0.004185 -0.003142  0.009655  0.009702  0.024100
  9H   2px        0.005051  0.004534 -0.012586  0.009427  0.030768  0.028874
  9H   2py        0.010371  0.004430  0.001068 -0.000115  0.004547  0.012222
 10H   1s        -0.045018 -0.027966 -0.110031  0.003267  0.161344  0.117600
 10H   2s        -0.003090 -0.052676 -0.075510 -0.058907  0.130618  0.083912
 10H   3s        -0.001932  0.007173  0.008536  0.008042 -0.008386 -0.039249
 10H   1pz       -0.006860 -0.003394 -0.015527 -0.000619  0.015906  0.006690
 10H   1px        0.001941 -0.000694  0.004289 -0.001662 -0.003797 -0.001390
 10H   1py        0.002785  0.000768  0.003868  0.000640 -0.001968 -0.000849
 10H   2pz        0.000339 -0.014847 -0.022745 -0.012983  0.010809  0.005925
 10H   2px        0.002108 -0.001736  0.007771  0.007892 -0.003823 -0.016890
 10H   2py        0.005789  0.008900  0.015179  0.015223 -0.021378 -0.008382
 11H   1s        -0.037414 -0.023022 -0.115654 -0.004387  0.153867  0.055970
 11H   2s        -0.007819 -0.015858 -0.013844 -0.014870  0.170685  0.136969
 11H   3s        -0.004937 -0.008939 -0.008729  0.021925 -0.021396  0.034137
 11H   1pz        0.003392  0.001504  0.008556 -0.000638 -0.009522 -0.004732
 11H   1px       -0.000371 -0.000615 -0.001402 -0.002596  0.001754  0.002574
 11H   1py        0.005805  0.002356  0.013441 -0.000225 -0.014020 -0.001367
 11H   2pz        0.000247 -0.000787 -0.002980 -0.002444  0.005471 -0.009055
 11H   2px        0.001752  0.013799  0.001663 -0.001827  0.000185  0.000945
 11H   2py        0.002199  0.001450 -0.003029 -0.002324 -0.054259 -0.029319
 12H   1s        -0.043062 -0.064137  0.044164  0.095311 -0.038531  0.261797
 12H   2s         0.038711 -0.065972 -0.017885  0.099702 -0.000711  0.368909
 12H   3s         0.013198  0.007317 -0.008976  0.002981 -0.007460  0.020062
 12H   1pz       -0.005642 -0.007421  0.004825  0.008275 -0.004190  0.012283
 12H   1px        0.007481  0.005127 -0.006915 -0.008555 -0.000057 -0.010807
 12H   1py       -0.001940 -0.003732 -0.000028  0.001231 -0.002674  0.004982
 12H   2pz        0.006603 -0.009643 -0.004695  0.016916 -0.000177  0.038676
 12H   2px       -0.013959  0.001766  0.011235  0.006446  0.003561 -0.065508
 12H   2py       -0.003415  0.002619  0.006578  0.015292  0.024223  0.013781
 13H   1s        -0.040791  0.084776  0.015041 -0.091904 -0.049502  0.202204
 13H   2s         0.038020  0.052546 -0.014217 -0.112417  0.004111  0.294597
 13H   3s         0.009878 -0.012541 -0.015789  0.003055 -0.018295  0.025089
 13H   1pz        0.004533 -0.008315 -0.001488  0.007113  0.003280 -0.009323
 13H   1px       -0.006865  0.008240  0.004503 -0.008293 -0.001118  0.007963
 13H   1py       -0.002389  0.005721 -0.000656 -0.003446 -0.004147  0.004972
 13H   2pz       -0.007910 -0.009444  0.004615  0.011584 -0.003434 -0.032113
 13H   2px        0.018752 -0.010125 -0.001670  0.005171 -0.003425  0.045453
 13H   2py       -0.000371  0.004651  0.013410 -0.022738  0.023703  0.017954
                     12        13        14        15        16        17   
                  -0.55932  -0.53992  -0.51636  -0.50918  -0.47495  -0.45280
                   2.00000   2.00000   2.00000   2.00000   2.00000   2.00000
                  --------  --------  --------  --------  --------  --------
  0C   1s        -0.001531 -0.000578  0.000087  0.000320  0.002291 -0.002070
  0C   2s         0.046116  0.146944  0.056427 -0.005561  0.070230  0.026275
  0C   3s        -0.019383  0.565491  0.224435  0.138980  0.026021  0.181487
  0C   4s        -0.030129 -0.055604 -0.000768  0.069953 -0.306185  0.132142
  0C   1pz        0.026397  0.003912 -0.113116  0.134319  0.043955 -0.041448
  0C   1px        0.196088 -0.132960  0.202861  0.071852 -0.050936 -0.066708
  0C   1py       -0.075329 -0.069745  0.010230 -0.020732  0.061082 -0.102382
  0C   2pz        0.001434  0.042296 -0.001697  0.094515  0.053053 -0.031170
  0C   2px       -0.068358 -0.126474 -0.042251 -0.415692 -0.098892  0.058990
  0C   2py       -0.010931  0.090520  0.042942 -0.002792  0.093419 -0.075152
  0C   3pz        0.045787 -0.025562  0.019386  0.028375 -0.003055  0.002212
  0C   3px       -0.127174  0.108599 -0.044397 -0.116834 -0.028599 -0.096261
  0C   3py       -0.014554  0.009649 -0.002448  0.019757 -0.080008  0.038869
  0C   1dz2       0.002180  0.001762 -0.001278  0.001453  0.000495  0.002872
  0C   1dxz      -0.004658 -0.000686  0.004116  0.003559  0.002421 -0.009789
  0C   1dyz       0.002493 -0.001123 -0.006509  0.006724  0.003332 -0.004395
  0C   1dx2y2     0.011887  0.014468  0.000637  0.002553 -0.010935  0.010521
  0C   1dxy       0.008513 -0.006323  0.005371  0.017784  0.002058  0.005039
  0C   2dz2       0.013468 -0.009469 -0.010606 -0.002493  0.011588 -0.013206
  0C   2dxz      -0.030618  0.035592  0.022144 -0.005148  0.001568  0.007644
  0C   2dyz       0.002755  0.008444  0.006254  0.029343  0.016115 -0.004205
  0C   2dx2y2    -0.007110  0.002698  0.001733  0.015299 -0.044349  0.049243
  0C   2dxy      -0.086044  0.012995 -0.063551 -0.125562 -0.023809  0.014218
  1C   1s         0.000585 -0.000396  0.001094  0.004163 -0.001378  0.000467
  1C   2s        -0.024146  0.059220  0.002256 -0.008795  0.014914  0.018018
  1C   3s        -0.006594 -0.109215 -0.076494 -0.308575 -0.049789 -0.143382
  1C   4s        -0.172896 -0.109517  0.033863  0.107166 -0.375527 -0.395638
  1C   1pz        0.193155 -0.169436 -0.140628 -0.145572  0.247948 -0.116733
  1C   1px       -0.095835 -0.131202 -0.159595 -0.084421 -0.213309 -0.097004
  1C   1py        0.068827  0.201744 -0.200238  0.157737  0.112457  0.190248
  1C   2pz       -0.024764 -0.061175 -0.007359 -0.082411  0.001306  0.062882
  1C   2px       -0.035439  0.139658 -0.071915 -0.054541  0.065099 -0.026156
  1C   2py        0.012686  0.167975 -0.070464  0.284358 -0.046512 -0.087706
  1C   3pz        0.005055  0.037849  0.005147  0.005888 -0.087092 -0.005483
  1C   3px       -0.029131 -0.050945  0.008010  0.000286 -0.036354 -0.125033
  1C   3py        0.056852 -0.032838  0.028374 -0.010550  0.072420 -0.042738
  1C   1dz2       0.001641  0.007242  0.003819  0.007615  0.002228  0.008114
  1C   1dxz      -0.001520  0.005110  0.000437 -0.003106 -0.009717  0.007345
  1C   1dyz       0.000827  0.007027 -0.005222 -0.005668  0.008887  0.007360
  1C   1dx2y2    -0.003480  0.002974 -0.004162  0.005743  0.002314  0.017203
  1C   1dxy       0.007752 -0.003400 -0.000572  0.008335 -0.013887 -0.004884
  1C   2dz2      -0.000548 -0.071005 -0.007263  0.010126 -0.037811 -0.075567
  1C   2dxz       0.015461 -0.020673 -0.006070 -0.052691  0.083076  0.005946
  1C   2dyz       0.030692  0.021787  0.032162 -0.026494 -0.040105 -0.051891
  1C   2dx2y2    -0.014223  0.061492 -0.000136  0.040506  0.030638 -0.020261
  1C   2dxy      -0.022658 -0.005612 -0.020515  0.029469 -0.027212 -0.057449
  2C   1s        -0.000738 -0.001034  0.000430 -0.000588 -0.001948  0.000939
  2C   2s         0.000265  0.048040  0.034198  0.008075  0.002400  0.044815
  2C   3s        -0.001484 -0.033719 -0.044086  0.177760  0.242017  0.168733
  2C   4s        -0.029278 -0.272308 -0.103192  0.070674 -0.192622  0.200254
  2C   1pz        0.190512  0.142117 -0.026642 -0.047455 -0.324094 -0.070684
  2C   1px       -0.033892  0.229100  0.032926 -0.010427  0.073773 -0.314032
  2C   1py        0.084439  0.079926  0.242057 -0.223663  0.046342  0.141425
  2C   2pz        0.046660 -0.040447 -0.051082 -0.068321 -0.015035 -0.056592
  2C   2px       -0.011813 -0.052725 -0.076454  0.030342 -0.112212 -0.176401
  2C   2py        0.015612 -0.040954  0.073998 -0.149102 -0.064019  0.192455
  2C   3pz        0.002367  0.039267  0.048648 -0.027185  0.032833 -0.056849
  2C   3px        0.030033  0.034079 -0.001398 -0.008605 -0.030495 -0.007847
  2C   3py       -0.032497  0.023907 -0.041338 -0.025503 -0.018417  0.000201
  2C   1dz2      -0.001931  0.002671 -0.001682  0.000328 -0.015206  0.003377
  2C   1dxz      -0.004962 -0.006993  0.007341  0.004826  0.001709  0.007110
  2C   1dyz      -0.004679 -0.002836 -0.012367  0.000069  0.004108  0.000914
  2C   1dx2y2    -0.001976  0.001085  0.001863 -0.009099 -0.001642  0.011876
  2C   1dxy      -0.001852  0.002223  0.009522  0.007576  0.006512 -0.010103
  2C   2dz2      -0.035004 -0.018557  0.056674  0.006368  0.031074 -0.004336
  2C   2dxz      -0.001186  0.059564  0.038549 -0.008639 -0.013075 -0.013210
  2C   2dyz       0.037331  0.029321  0.004969 -0.021388 -0.005291 -0.008422
  2C   2dx2y2    -0.016700 -0.002077  0.000374 -0.030935 -0.030840  0.044415
  2C   2dxy      -0.009917  0.010116 -0.010685 -0.004006 -0.040598 -0.000127
  3C   1s         0.000498  0.003536 -0.001877 -0.000641 -0.000461  0.001325
  3C   2s         0.028060 -0.043786 -0.022327  0.003434 -0.033242  0.004630
  3C   3s         0.021798 -0.227213 -0.040538 -0.020639 -0.121288  0.142382
  3C   4s         0.164358  0.338353  0.057409 -0.017360  0.134168  0.420396
  3C   1pz        0.196360 -0.025387 -0.113722 -0.215668  0.050645  0.161268
  3C   1px       -0.009032 -0.086104  0.254342 -0.033720  0.131708  0.144231
  3C   1py        0.153278  0.148982  0.020940  0.016114  0.053181 -0.295377
  3C   2pz        0.013549 -0.000098  0.008013  0.017013 -0.069966 -0.035442
  3C   2px       -0.010026  0.033288  0.019802 -0.018299  0.022549 -0.103408
  3C   2py       -0.001274  0.233273  0.037445 -0.002169  0.067249  0.048457
  3C   3pz       -0.006842 -0.016398  0.014235  0.020451  0.041047  0.012981
  3C   3px        0.033376 -0.011485  0.058687 -0.005512  0.023888 -0.113528
  3C   3py       -0.069860 -0.069226 -0.004886  0.014813 -0.011228 -0.090522
  3C   1dz2       0.000373  0.001641  0.006451  0.005188 -0.009084 -0.005764
  3C   1dxz       0.000464  0.007092  0.005787 -0.001602 -0.013087  0.011645
  3C   1dyz       0.001604  0.005977 -0.001625 -0.004278  0.003065 -0.002883
  3C   1dx2y2    -0.002018  0.011220  0.004022  0.001084  0.007634  0.012038
  3C   1dxy      -0.001718  0.001244  0.000277 -0.005149 -0.010563 -0.010185
  3C   2dz2       0.025164  0.057750 -0.011574 -0.012724 -0.025957  0.070299
  3C   2dxz      -0.032723  0.011694  0.050622 -0.016059 -0.060640 -0.041530
  3C   2dyz      -0.035861 -0.000358  0.018044  0.027997  0.032704  0.068656
  3C   2dx2y2     0.039032  0.061721  0.002111 -0.043890  0.029148  0.035412
  3C   2dxy       0.000848 -0.003356  0.036376 -0.018068 -0.007107  0.046959
  4C   1s        -0.000027 -0.001505  0.002507 -0.000205  0.002234 -0.004367
  4C   2s        -0.000266 -0.032440 -0.072158 -0.000114 -0.014753 -0.025889
  4C   3s         0.127541 -0.178859  0.028376  0.371784  0.119451 -0.090297
  4C   4s         0.066471 -0.088381  0.075486  0.171769  0.375775 -0.071726
  4C   1pz        0.046360 -0.031083 -0.010929  0.250625  0.053858 -0.150260
  4C   1px       -0.108980  0.068185 -0.239747 -0.104618 -0.085560  0.009828
  4C   1py       -0.188332 -0.098946 -0.147343  0.144082  0.140732 -0.023430
  4C   2pz        0.018441 -0.038478 -0.058306 -0.007155 -0.086205  0.009464
  4C   2px       -0.053064  0.061674  0.028715 -0.165116 -0.030325 -0.006261
  4C   2py       -0.058978 -0.050401 -0.037603 -0.120103 -0.089598  0.140191
  4C   3pz       -0.030987  0.012140 -0.036162 -0.020707  0.011758  0.012986
  4C   3px       -0.014272  0.020336 -0.000522 -0.021917 -0.039507 -0.023965
  4C   3py       -0.073026  0.037909 -0.020089 -0.048852  0.052393 -0.079056
  4C   1dz2       0.001279  0.002897 -0.010260 -0.000922 -0.013515 -0.002348
  4C   1dxz      -0.003510  0.002959  0.009000 -0.004158  0.000550 -0.001597
  4C   1dyz      -0.002227  0.001364 -0.007613 -0.000591 -0.007771  0.000346
  4C   1dx2y2     0.002689  0.005240  0.003043 -0.004442 -0.000738 -0.004876
  4C   1dxy       0.009540  0.011845  0.011950 -0.000641  0.003313 -0.013059
  4C   2dz2       0.043256 -0.013913  0.051156  0.021084 -0.016481 -0.002441
  4C   2dxz      -0.024576  0.040199  0.015760 -0.053928 -0.023348  0.025586
  4C   2dyz      -0.001017  0.004122  0.052677 -0.031105 -0.041162  0.038530
  4C   2dx2y2    -0.000952 -0.031416 -0.018217  0.086721  0.040246 -0.020129
  4C   2dxy      -0.031485  0.037296 -0.026227  0.002414  0.031005 -0.043837
  5C   1s        -0.002338  0.001983 -0.000856 -0.000209  0.002627 -0.002543
  5C   2s         0.032707 -0.073243  0.011240  0.004766 -0.048386 -0.052156
  5C   3s        -0.169574 -0.080037 -0.115136 -0.333177 -0.108351 -0.262193
  5C   4s        -0.046036  0.147175 -0.045326 -0.367453  0.392876 -0.287063
  5C   1pz        0.174883 -0.101257 -0.063186  0.170946  0.008834  0.037069
  5C   1px       -0.177992  0.174153 -0.151239 -0.127476  0.132635 -0.030989
  5C   1py       -0.047527 -0.190016  0.115899 -0.196693 -0.018048 -0.247945
  5C   2pz        0.020894  0.082668  0.009692 -0.000951  0.066750 -0.002739
  5C   2px       -0.017043 -0.244738 -0.095521 -0.218031 -0.142005  0.027772
  5C   2py        0.017839  0.087068  0.043178  0.247302 -0.090349 -0.098113
  5C   3pz       -0.045436  0.001669 -0.009567  0.009946 -0.001230  0.029026
  5C   3px        0.007631  0.053117 -0.012165 -0.033259  0.007775 -0.022597
  5C   3py        0.107183 -0.080694  0.014574 -0.001808  0.095051 -0.008660
  5C   1dz2      -0.001027 -0.000356  0.004457  0.002410 -0.007875  0.003357
  5C   1dxz       0.000851  0.001508 -0.002453  0.005061  0.002661 -0.000084
  5C   1dyz       0.002209  0.004487 -0.008468 -0.007698  0.013221  0.001595
  5C   1dx2y2    -0.000965  0.005125  0.000626  0.003830  0.004829  0.001803
  5C   1dxy       0.000493 -0.017105 -0.000388 -0.001264 -0.015391 -0.007911
  5C   2dz2      -0.047464  0.032701 -0.021709 -0.018054  0.024607  0.005320
  5C   2dxz       0.011284  0.046019  0.014429  0.080658 -0.017998  0.028053
  5C   2dyz       0.077658 -0.064780  0.012449 -0.052806  0.008236 -0.019824
  5C   2dx2y2    -0.004590 -0.115968 -0.010589 -0.143547 -0.026819 -0.009592
  5C   2dxy      -0.078700  0.028330 -0.021908  0.021141 -0.045545  0.015951
  6H   1s        -0.090833  0.192302  0.119882  0.123623 -0.075240  0.148566
  6H   2s        -0.062870  0.130845  0.067596  0.031815 -0.062700  0.254732
  6H   3s        -0.017081  0.027610  0.006923 -0.001276 -0.045353 -0.025600
  6H   1pz       -0.002350  0.010304  0.005821  0.006527  0.003140  0.006315
  6H   1px       -0.006472  0.003549  0.001599  0.002181 -0.007040  0.004320
  6H   1py        0.003645  0.003340 -0.005882  0.000488  0.003532  0.003291
  6H   2pz       -0.010200  0.008523  0.011708  0.005187 -0.021550  0.033988
  6H   2px       -0.009430  0.010403  0.005398 -0.008850  0.025279  0.048451
  6H   2py        0.005680 -0.004119  0.005275 -0.017132 -0.008828 -0.036815
  7H   1s         0.128953  0.064353 -0.058060  0.003728  0.274896  0.059575
  7H   2s        -0.027263  0.080138 -0.070438 -0.058161  0.319761  0.078139
  7H   3s        -0.034330 -0.006683 -0.003460 -0.010805  0.024922 -0.027778
  7H   1pz       -0.002702 -0.009064 -0.001556 -0.005703 -0.007281 -0.006156
  7H   1px        0.005275  0.001051 -0.006894 -0.000626  0.007564  0.001693
  7H   1py       -0.004595  0.000678 -0.003369  0.004363 -0.006392  0.003806
  7H   2pz        0.010107 -0.000335  0.012008  0.009710 -0.028666  0.020911
  7H   2px       -0.020119  0.030628 -0.003972  0.008419  0.038531  0.023374
  7H   2py        0.001120 -0.025386 -0.003014  0.016845 -0.028445 -0.014197
  8H   1s         0.122222  0.100442 -0.020323 -0.012290 -0.249182 -0.012518
  8H   2s         0.029840  0.170765 -0.047817 -0.011384 -0.244936 -0.014925
  8H   3s         0.004128 -0.014759 -0.026965  0.019346 -0.020616  0.015353
  8H   1pz       -0.005601 -0.006164 -0.001041 -0.000183  0.011274 -0.000065
  8H   1px       -0.000314  0.007513  0.000792 -0.001463  0.000337 -0.008183
  8H   1py        0.002205  0.003374  0.006862 -0.004473 -0.000407  0.002527
  8H   2pz        0.011122 -0.045826  0.001691  0.003126  0.054598 -0.000783
  8H   2px        0.010066 -0.006154 -0.024424 -0.007189  0.002127  0.015943
  8H   2py       -0.016688 -0.006388 -0.003124  0.021284  0.001719 -0.012456
  9H   1s        -0.012436  0.170463  0.125229 -0.071767  0.113566 -0.123025
  9H   2s         0.034835  0.119664  0.192720  0.001428  0.211539 -0.133598
  9H   3s        -0.002827 -0.000694  0.026108  0.011407  0.037433  0.008027
  9H   1pz        0.003792  0.005951  0.001285 -0.001818 -0.008578 -0.003418
  9H   1px        0.000152 -0.008994 -0.007503  0.006580 -0.003033  0.000048
  9H   1py        0.002026 -0.005843  0.000435 -0.002575 -0.002127  0.009574
  9H   2pz       -0.008982 -0.015397  0.005630  0.015159  0.021702  0.002854
  9H   2px       -0.007510 -0.013216 -0.031534 -0.002903 -0.028389  0.018428
  9H   2py       -0.020050 -0.016360 -0.030175 -0.004141 -0.020792  0.010302
 10H   1s        -0.085949 -0.002960  0.110121  0.142225 -0.023287 -0.147813
 10H   2s        -0.086716 -0.058917  0.109308  0.102378 -0.067465 -0.252705
 10H   3s         0.000914 -0.006627  0.007449  0.011010  0.009361  0.023442
 10H   1pz       -0.000734  0.000789  0.005314  0.005712 -0.000549 -0.006718
 10H   1px        0.000455 -0.002090  0.005571 -0.003840  0.001710  0.007988
 10H   1py        0.005923  0.002605 -0.001958 -0.001185  0.002933 -0.004922
 10H   2pz       -0.007128  0.007456  0.024898  0.023207 -0.024570 -0.041291
 10H   2px       -0.007806  0.004961  0.001820 -0.008775 -0.031734  0.007848
 10H   2py       -0.003571 -0.001999 -0.005316  0.010843  0.018467  0.042642
 11H   1s         0.165504  0.056208 -0.055860 -0.066136  0.024125 -0.146321
 11H   2s         0.134722 -0.087382 -0.075698 -0.125347  0.032864 -0.199273
 11H   3s         0.042379  0.026372 -0.006799 -0.013379 -0.019027  0.023903
 11H   1pz       -0.003015 -0.004353 -0.001323 -0.004502  0.001105  0.010027
 11H   1px        0.001836 -0.002482  0.004575 -0.000271  0.005791  0.003788
 11H   1py       -0.008246  0.000721  0.004663  0.004275 -0.001273  0.004003
 11H   2pz       -0.024670 -0.007500  0.007740  0.012031 -0.005194 -0.014979
 11H   2px        0.006250 -0.004838 -0.021565  0.010807  0.012050 -0.003056
 11H   2py       -0.015364  0.046209  0.013508  0.018482 -0.019486  0.054940
 12H   1s        -0.039168  0.042669 -0.129338 -0.199297 -0.109214  0.078750
 12H   2s        -0.080872  0.104072 -0.170917 -0.237827 -0.204087  0.112154
 12H   3s        -0.010046 -0.002733 -0.018296 -0.017766 -0.002440  0.012473
 12H   1pz        0.000404  0.001963 -0.006393 -0.007006 -0.006831 -0.000025
 12H   1px        0.000227 -0.000394  0.001067  0.009407  0.002557 -0.004178
 12H   1py       -0.005552 -0.002542 -0.004780 -0.001815  0.000106  0.002696
 12H   2pz       -0.000250  0.019421 -0.015180 -0.028528 -0.039974  0.014316
 12H   2px        0.028525 -0.011090  0.048885  0.029717  0.020998 -0.013698
 12H   2py       -0.001173  0.008704  0.009474 -0.029755 -0.037647  0.024553
 13H   1s         0.178715 -0.111566  0.020800  0.196449 -0.093473  0.082507
 13H   2s         0.250947 -0.199552  0.040167  0.243430 -0.184264  0.136470
 13H   3s         0.046457 -0.006875  0.000462 -0.003305  0.003592 -0.015040
 13H   1pz       -0.004811  0.001688 -0.001644 -0.006514  0.003603 -0.005043
 13H   1px        0.007780 -0.002948 -0.003377  0.007647 -0.000343  0.004818
 13H   1py        0.003775 -0.008216  0.001970  0.004851 -0.004485 -0.001885
 13H   2pz       -0.025094  0.020528  0.001940 -0.023206  0.012553 -0.018340
 13H   2px        0.055828 -0.071341  0.012110  0.014716 -0.037072  0.011301
 13H   2py        0.001191  0.002615 -0.002573  0.057259 -0.032307  0.035701
                     18        19        20        21        22        23   
                  -0.44409  -0.41207  -0.36753  -0.31905  -0.19651  -0.10445
                   2.00000   1.00000   1.00000   1.00000   1.00000   1.00000
                  --------  --------  --------  --------  --------  --------
  0C   1s         0.000993 -0.000979 -0.000016 -0.006155 -0.005365  0.000178
  0C   2s        -0.046228 -0.017498 -0.001831  0.073436  0.100866  0.002755
  0C   3s        -0.066349 -0.162615  0.054299 -0.019610  0.203390 -0.006578
  0C   4s         0.022385 -0.062381  0.052498  0.111231  0.193042 -0.041463
  0C   1pz       -0.004678 -0.050499  0.408466 -0.051984 -0.046296  0.488645
  0C   1px       -0.101346  0.082242  0.062730 -0.010823  0.002847  0.120780
  0C   1py        0.068833  0.027008 -0.057142 -0.410172 -0.418767 -0.053520
  0C   2pz        0.027708 -0.019751  0.183005 -0.035744 -0.008093  0.356950
  0C   2px       -0.026412 -0.089613  0.139243 -0.004618  0.006716  0.159185
  0C   2py        0.005981  0.001349 -0.015341 -0.242455 -0.150059 -0.042235
  0C   3pz        0.002575 -0.023578 -0.025775 -0.001853 -0.010120  0.226805
  0C   3px       -0.016338  0.089596  0.101584  0.009188  0.031940  0.154812
  0C   3py        0.023397 -0.004078  0.014150 -0.008107 -0.052746 -0.023640
  0C   1dz2      -0.003308 -0.003765  0.004311 -0.005905  0.020609 -0.001800
  0C   1dxz       0.007274  0.003585 -0.001337  0.026540 -0.023870  0.004160
  0C   1dyz       0.001879 -0.005183  0.020931 -0.002645 -0.001686 -0.006248
  0C   1dx2y2    -0.003753 -0.002563  0.003236  0.023711 -0.018579  0.000084
  0C   1dxy      -0.002382  0.012295 -0.012487 -0.003771  0.003847  0.021602
  0C   2dz2       0.010164  0.001114 -0.006887 -0.002223  0.001540 -0.000424
  0C   2dxz      -0.023967 -0.015024  0.010838 -0.003725 -0.014277  0.001510
  0C   2dyz       0.010158  0.004205  0.005497 -0.003079  0.009202 -0.014553
  0C   2dx2y2    -0.002302 -0.012415  0.008193  0.009760 -0.062809 -0.002085
  0C   2dxy       0.013451 -0.041825  0.035678 -0.003716  0.008726  0.028766
  1C   1s        -0.000400 -0.000214  0.000577  0.003464  0.002645  0.002492
  1C   2s        -0.039203  0.004565  0.039419  0.041459  0.044031  0.033614
  1C   3s        -0.116809  0.043088  0.071616  0.133030  0.178000  0.172312
  1C   4s        -0.056822  0.108068 -0.000432  0.160004  0.017387 -0.145211
  1C   1pz       -0.126903 -0.212260 -0.117880  0.091691 -0.013821  0.029445
  1C   1px       -0.266445  0.161450  0.000914  0.050964  0.009544 -0.015990
  1C   1py       -0.140262  0.001670 -0.102346 -0.105776 -0.152369 -0.070742
  1C   2pz        0.004114  0.068639  0.066203 -0.004146  0.074625 -0.003720
  1C   2px       -0.095185 -0.021970  0.036560 -0.042444  0.058372  0.037782
  1C   2py        0.005095  0.022926 -0.048261 -0.095721 -0.039894 -0.018453
  1C   3pz        0.057545  0.128718  0.043738 -0.028206  0.031747  0.034120
  1C   3px       -0.025035 -0.027817 -0.016798  0.049225  0.007902 -0.046171
  1C   3py       -0.018659 -0.024186 -0.013324 -0.006068 -0.024993 -0.036323
  1C   1dz2       0.003328 -0.002004  0.008285 -0.008259  0.013933 -0.016900
  1C   1dxz       0.010216  0.020664  0.015599 -0.006589  0.009547 -0.009160
  1C   1dyz       0.004217  0.001446 -0.011922  0.012829 -0.016255  0.018299
  1C   1dx2y2    -0.010713 -0.005008  0.005529 -0.000215  0.002202 -0.002368
  1C   1dxy      -0.002665  0.012485 -0.007292  0.010377  0.001942  0.020745
  1C   2dz2      -0.053115 -0.012920 -0.019484  0.035603  0.015042 -0.007944
  1C   2dxz      -0.006847 -0.023801 -0.008079  0.022561  0.009816  0.007707
  1C   2dyz       0.062609  0.083644 -0.005684  0.006812  0.008189  0.030095
  1C   2dx2y2     0.001691 -0.032817  0.017047 -0.037086  0.010556 -0.007671
  1C   2dxy       0.016052 -0.011427 -0.012658  0.022969  0.018251  0.062407
  2C   1s         0.000880  0.000130 -0.003493  0.005381  0.002600 -0.001187
  2C   2s        -0.016579  0.007877 -0.037949  0.039683  0.043880 -0.030458
  2C   3s         0.042186  0.140352 -0.028170  0.095617  0.119592 -0.175057
  2C   4s         0.300127 -0.049811  0.055326  0.175920 -0.075740  0.114439
  2C   1pz        0.017133 -0.207250 -0.084471 -0.092026 -0.041731  0.025620
  2C   1px       -0.204881  0.135864 -0.028157 -0.030990  0.018441 -0.019817
  2C   1py       -0.173552  0.016177  0.133120 -0.101976 -0.147547  0.069692
  2C   2pz       -0.002357  0.029620  0.021193  0.005083 -0.064724  0.048578
  2C   2px        0.080450 -0.046313 -0.046490  0.069909 -0.034530  0.041097
  2C   2py        0.057122 -0.109978  0.021111 -0.050895 -0.051076  0.022118
  2C   3pz       -0.063299  0.081647  0.006854 -0.017460  0.004135  0.011992
  2C   3px       -0.013931 -0.085322 -0.033451 -0.042565  0.011193 -0.032470
  2C   3py        0.042853  0.036050  0.009915 -0.027877  0.011197  0.035244
  2C   1dz2       0.003162 -0.023283 -0.014882 -0.009428  0.021283  0.018734
  2C   1dxz      -0.002271 -0.005355 -0.002995  0.001568 -0.002297 -0.003132
  2C   1dyz       0.005563  0.012189 -0.008578 -0.008756  0.008265  0.014856
  2C   1dx2y2    -0.018210  0.003698 -0.001802 -0.003631  0.004197  0.003232
  2C   1dxy      -0.015528  0.008431 -0.007031 -0.015354  0.000672  0.021489
  2C   2dz2      -0.026703  0.050518  0.001926  0.013079  0.004298  0.019461
  2C   2dxz      -0.052389  0.003068 -0.020799 -0.034756  0.014333 -0.005538
  2C   2dyz      -0.048645  0.015257 -0.013463 -0.019610 -0.006122  0.025680
  2C   2dx2y2     0.002553 -0.012201  0.002081 -0.028910  0.029955  0.001231
  2C   2dxy       0.009264 -0.034297  0.026144 -0.022487 -0.001790  0.049734
  3C   1s         0.000853 -0.003017  0.003331  0.003836 -0.001482 -0.002034
  3C   2s         0.001295 -0.001629  0.019096  0.061041 -0.041897 -0.017071
  3C   3s        -0.099678  0.112927  0.020053  0.175157 -0.184218 -0.007269
  3C   4s        -0.152883 -0.046382  0.013466 -0.156647  0.006948  0.020838
  3C   1pz        0.150553  0.307831  0.071980  0.019784  0.003390 -0.031374
  3C   1px        0.180670 -0.180363  0.115640  0.016583 -0.031185 -0.137992
  3C   1py        0.275075  0.038171 -0.039974 -0.084490  0.080106  0.001603
  3C   2pz       -0.046203 -0.121468 -0.015004  0.024904 -0.077527  0.010189
  3C   2px        0.079569 -0.023891  0.087079 -0.000895  0.021889  0.060753
  3C   2py       -0.019060 -0.091211  0.017139 -0.110422  0.061511 -0.008638
  3C   3pz       -0.070754 -0.129762 -0.044040  0.005290 -0.023341 -0.010867
  3C   3px       -0.060350 -0.008518 -0.007754  0.016941 -0.012825 -0.074741
  3C   3py       -0.002944 -0.033815 -0.011732  0.027476  0.007922  0.000721
  3C   1dz2       0.001211 -0.021816 -0.003389 -0.001217  0.000020  0.001680
  3C   1dxz       0.003477  0.008171  0.005866 -0.005555 -0.003433 -0.000345
  3C   1dyz       0.009184  0.021261  0.000958 -0.003484  0.004328  0.003529
  3C   1dx2y2    -0.021653 -0.004495  0.003948 -0.001219 -0.012614 -0.002754
  3C   1dxy      -0.012550 -0.000475  0.005000  0.001053 -0.001813 -0.005757
  3C   2dz2       0.016034  0.050677  0.018265 -0.012310  0.013498  0.009902
  3C   2dxz       0.026505  0.025206  0.016158 -0.012228  0.012665  0.027702
  3C   2dyz      -0.064095 -0.037271 -0.006746 -0.002503  0.001641  0.000076
  3C   2dx2y2    -0.009259  0.036482  0.029210 -0.020841 -0.027875 -0.017931
  3C   2dxy       0.018333  0.027135  0.006452 -0.005641 -0.009882 -0.042212
  4C   1s         0.000390  0.002293 -0.000307 -0.004728 -0.001464  0.001255
  4C   2s         0.058748  0.020524  0.012231 -0.016127 -0.081620 -0.000806
  4C   3s         0.144390  0.170512 -0.113867  0.072004 -0.127052 -0.081212
  4C   4s        -0.075186  0.055082 -0.218290 -0.106678 -0.054516 -0.164517
  4C   1pz        0.044546  0.058441  0.159276  0.274110 -0.248292 -0.213922
  4C   1px        0.069043 -0.102791  0.184457  0.164111 -0.074312 -0.179972
  4C   1py        0.145971  0.091300 -0.186181 -0.084062  0.241436  0.171582
  4C   2pz        0.050979 -0.029892  0.070614  0.137585 -0.173600 -0.182180
  4C   2px       -0.051270 -0.058753  0.127978  0.007844 -0.032471 -0.067815
  4C   2py        0.104038 -0.060550 -0.035915 -0.080821  0.067865  0.167876
  4C   3pz        0.014289  0.008876  0.013456  0.000457 -0.024504 -0.159851
  4C   3px       -0.006725  0.054291  0.048212  0.028307 -0.005398 -0.028758
  4C   3py       -0.035257  0.080233  0.024109 -0.012429  0.076190  0.109796
  4C   1dz2       0.005790 -0.011051  0.003689 -0.003477 -0.000429  0.012765
  4C   1dxz      -0.006497  0.006377 -0.025722  0.005809  0.013544 -0.037407
  4C   1dyz       0.007789 -0.003896 -0.013789  0.002670  0.003853 -0.021344
  4C   1dx2y2     0.000360 -0.002598 -0.004713 -0.024686 -0.024516  0.001607
  4C   1dxy      -0.015345  0.006498  0.000998  0.013715  0.016028 -0.005090
  4C   2dz2      -0.018170  0.013978 -0.022378 -0.015268  0.012880  0.017437
  4C   2dxz      -0.008769 -0.028225  0.024803 -0.025607  0.007746 -0.019196
  4C   2dyz      -0.019919 -0.034737  0.000969 -0.010479 -0.021705 -0.011925
  4C   2dx2y2     0.004870  0.039809 -0.015839  0.030157 -0.020443 -0.025076
  4C   2dxy      -0.008110  0.023558  0.004395 -0.004947  0.066757 -0.002101
  5C   1s         0.001787 -0.001525  0.000585 -0.003991 -0.002687 -0.000953
  5C   2s         0.023520  0.017766 -0.007960 -0.023475 -0.076795 -0.000511
  5C   3s         0.106282 -0.095114  0.067193  0.011129 -0.102106  0.096997
  5C   4s        -0.028735  0.022767  0.111699 -0.050306 -0.036536  0.209035
  5C   1pz       -0.143370 -0.006564  0.199111 -0.285648  0.289695 -0.273989
  5C   1px        0.024186 -0.125226  0.175027 -0.157126  0.062428 -0.184462
  5C   1py        0.041415 -0.046746  0.127592 -0.028144  0.173636 -0.116023
  5C   2pz       -0.025647 -0.021420  0.101772 -0.142255  0.167101 -0.233338
  5C   2px       -0.064785  0.015268  0.078364 -0.007901  0.062814 -0.068062
  5C   2py        0.047172  0.003197  0.020376 -0.086169  0.031148 -0.119940
  5C   3pz       -0.001158 -0.045350  0.002389 -0.002214  0.034589 -0.198768
  5C   3px        0.003749  0.062186  0.035435 -0.036955  0.027901 -0.011514
  5C   3py       -0.006649 -0.067171 -0.047216 -0.009132  0.028710 -0.073456
  5C   1dz2       0.002320  0.005778 -0.009015 -0.003264 -0.000818 -0.020876
  5C   1dxz       0.002189 -0.005146  0.026312  0.001865  0.010940  0.033004
  5C   1dyz      -0.001268 -0.010315 -0.012636  0.005776  0.001177 -0.011884
  5C   1dx2y2     0.002393  0.001728  0.001270 -0.024431 -0.024905 -0.004299
  5C   1dxy      -0.009618  0.012707 -0.004872 -0.015403 -0.018039 -0.014913
  5C   2dz2       0.027127 -0.031981  0.019355 -0.011540  0.015593 -0.025291
  5C   2dxz      -0.030308  0.002728  0.000113 -0.026651 -0.014601  0.009520
  5C   2dyz       0.011665  0.024023 -0.021793  0.014620  0.020100 -0.004527
  5C   2dx2y2    -0.016947  0.007519  0.004169  0.038479 -0.002454  0.022651
  5C   2dxy       0.004490  0.001741  0.002525  0.004082 -0.050087 -0.002284
  6H   1s         0.147657  0.103085  0.122051 -0.103343  0.061065 -0.101642
  6H   2s         0.178315  0.193328  0.179224 -0.169927  0.116960 -0.128042
  6H   3s         0.031723  0.063632  0.035813 -0.020541  0.049534 -0.060187
  6H   1pz        0.006096 -0.001270  0.002179 -0.001496 -0.000506  0.003023
  6H   1px       -0.001483  0.008205  0.003544 -0.001023  0.000919 -0.000883
  6H   1py       -0.004269  0.000067 -0.004359 -0.002183 -0.005024 -0.004208
  6H   2pz        0.020241  0.032038  0.029699 -0.015933  0.019372  0.005668
  6H   2px        0.028586  0.018370  0.019969 -0.018233  0.012592 -0.008390
  6H   2py        0.015766  0.019621 -0.007730  0.008428  0.006080 -0.000063
  7H   1s        -0.013672 -0.206795 -0.093628  0.015652 -0.081129  0.011755
  7H   2s        -0.073493 -0.346765 -0.129197  0.033465 -0.147363  0.071032
  7H   3s        -0.037271 -0.062689 -0.023034  0.029664 -0.039360  0.010286
  7H   1pz       -0.003046  0.003138 -0.000036  0.002068  0.001600 -0.001469
  7H   1px       -0.007163 -0.005230 -0.003311  0.000697 -0.001911 -0.000814
  7H   1py       -0.005730  0.004720 -0.000157 -0.003109 -0.004883 -0.002011
  7H   2pz        0.021482  0.046962  0.022921 -0.018859  0.010060 -0.027729
  7H   2px       -0.008256 -0.055645 -0.014620 -0.013036 -0.024072 -0.000285
  7H   2py       -0.008266  0.010525  0.010483 -0.001061  0.010987 -0.002200
  8H   1s         0.029162 -0.192479 -0.108225 -0.067024  0.055721  0.064786
  8H   2s         0.050936 -0.353031 -0.108073 -0.120757  0.091262  0.039836
  8H   3s         0.031932 -0.058698 -0.016726 -0.008771  0.020045  0.030564
  8H   1pz       -0.000438  0.006508  0.006004  0.000132 -0.000148  0.002314
  8H   1px       -0.004777  0.003715 -0.000787 -0.001686 -0.001100 -0.000889
  8H   1py       -0.005202 -0.001136  0.002903 -0.003508 -0.005852  0.003328
  8H   2pz       -0.016278  0.084595  0.017397  0.015925 -0.006579  0.011020
  8H   2px        0.022046 -0.004226  0.013335  0.006146 -0.004867 -0.001118
  8H   2py        0.014945 -0.014160  0.000704  0.000457  0.001188  0.000914
  9H   1s        -0.226530  0.145532  0.028600 -0.041682 -0.035611  0.034618
  9H   2s        -0.362265  0.296187  0.011655 -0.059958 -0.052590  0.000667
  9H   3s        -0.028630  0.050626  0.013984  0.013995 -0.020033  0.018276
  9H   1pz       -0.000980 -0.005519 -0.002158 -0.002570 -0.001577 -0.000262
  9H   1px        0.010005 -0.003245 -0.002237  0.001242  0.000472 -0.000596
  9H   1py        0.003154 -0.003077  0.003099 -0.002401 -0.005044  0.003790
  9H   2pz        0.010476  0.012826  0.006932  0.014236 -0.003841 -0.014419
  9H   2px        0.076520 -0.059188  0.001081  0.014759  0.001425  0.005541
  9H   2py        0.034729 -0.022001 -0.005728  0.005753  0.013192  0.009450
 10H   1s        -0.027294 -0.282430 -0.040713 -0.000953 -0.008541 -0.000914
 10H   2s        -0.104929 -0.444020 -0.101069  0.026517 -0.079054  0.016773
 10H   3s        -0.033831 -0.074603 -0.029906 -0.005649 -0.025749  0.006891
 10H   1pz        0.004859 -0.009373  0.000522  0.000880 -0.001690 -0.002594
 10H   1px        0.005979  0.000267  0.003828  0.000155 -0.000021 -0.002178
 10H   1py        0.007184  0.007079 -0.000859 -0.001797  0.002434 -0.000556
 10H   2pz       -0.021549 -0.092181 -0.017572  0.009650 -0.021157 -0.000162
 10H   2px        0.021980  0.030284  0.011483 -0.007193  0.018402  0.010179
 10H   2py       -0.011781  0.035070  0.003449  0.000383  0.002971 -0.005479
 11H   1s         0.242721  0.180451 -0.000658 -0.022741  0.073947  0.010028
 11H   2s         0.301070  0.371392  0.048383 -0.032702  0.108549 -0.007187
 11H   3s         0.042484  0.068390  0.020188 -0.011057  0.021616  0.004005
 11H   1pz       -0.003662  0.004555  0.002101  0.001318 -0.001134 -0.000009
 11H   1px        0.006438 -0.005065  0.003499  0.000668 -0.000894 -0.006405
 11H   1py       -0.008228 -0.008117 -0.001293 -0.001502  0.000022  0.001468
 11H   2pz       -0.022543 -0.047381 -0.008261  0.005728 -0.005677  0.003893
 11H   2px        0.001552 -0.005340 -0.004558  0.004060  0.001189 -0.009762
 11H   2py       -0.053651 -0.066627 -0.007279  0.008489 -0.021337  0.007666
 12H   1s         0.026004 -0.106136  0.080445 -0.097266 -0.047313  0.098603
 12H   2s         0.072127 -0.171227  0.101730 -0.066596 -0.028719  0.075600
 12H   3s         0.011553 -0.014786 -0.004836 -0.017074  0.001821  0.028580
 12H   1pz        0.000509 -0.003427  0.007896  0.005130 -0.009530 -0.012578
 12H   1px        0.002344  0.001453  0.002670  0.008879 -0.004415 -0.006224
 12H   1py        0.003571 -0.000573 -0.005807 -0.004471  0.008486  0.009307
 12H   2pz        0.010995 -0.021240  0.004790 -0.004863 -0.000244 -0.030868
 12H   2px       -0.017049  0.021302 -0.012532 -0.008105 -0.009104  0.015068
 12H   2py       -0.003004 -0.035979  0.004384 -0.011410 -0.011504  0.017912
 13H   1s        -0.083197  0.105336 -0.073421 -0.095343 -0.054487 -0.096834
 13H   2s        -0.116417  0.153294 -0.099731 -0.072516 -0.020531 -0.091910
 13H   3s        -0.008791  0.031518  0.003075 -0.017783  0.004528 -0.022524
 13H   1pz       -0.001547 -0.003922  0.008531 -0.006612  0.011183 -0.015085
 13H   1px       -0.003900  0.001081  0.002747 -0.008519  0.004331 -0.006758
 13H   1py       -0.002983  0.001806  0.003353 -0.003434  0.005680 -0.005784
 13H   2pz        0.001966 -0.010089  0.005428  0.001350 -0.002252 -0.029974
 13H   2px       -0.023620  0.034996 -0.019623  0.009047  0.019252  0.009843
 13H   2py       -0.022711  0.016813 -0.003598 -0.012863 -0.008911 -0.010288
                     24        25        26        27        28        29   
                  -0.05182  -0.02909  -0.01858  -0.01596  -0.00217   0.00374
                   1.00000   0.00000   0.00000   0.00000   0.00000   0.00000
                  --------  --------  --------  --------  --------  --------
  0C   1s         0.004835 -0.000180  0.000856 -0.001870 -0.000470  0.000875
  0C   2s         0.021378 -0.000055  0.005406 -0.028456  0.005261 -0.027897
  0C   3s        -0.079458  0.029832 -0.022327  0.100903 -0.113843 -0.247407
  0C   4s         0.159555 -0.135921 -0.147430  0.318826 -0.108809 -1.806814
  0C   1pz       -0.003476  0.021069 -0.084986 -0.050506 -0.012315  0.006453
  0C   1px       -0.008719 -0.013912 -0.017851  0.000916 -0.005202 -0.002272
  0C   1py       -0.010424  0.004084  0.040631 -0.065123 -0.025031  0.027000
  0C   2pz       -0.024840 -0.013653 -0.088507 -0.051315  0.007752 -0.012848
  0C   2px        0.038417  0.171569  0.110276  0.022626 -0.120139  0.067413
  0C   2py       -0.067914  0.000526  0.031205 -0.074537  0.053669  0.075673
  0C   3pz        0.012388 -0.092796  0.141024  0.120793  0.010290  0.020004
  0C   3px        0.006162  0.434837 -1.009130 -0.699319 -0.231923  0.082525
  0C   3py        0.007035  0.043774 -0.000679  0.109822 -0.064307 -0.349383
  0C   1dz2      -0.003923  0.000253  0.003221 -0.007374 -0.005111 -0.003103
  0C   1dxz      -0.012643 -0.002498  0.002328 -0.005241  0.001497  0.007717
  0C   1dyz       0.002146 -0.012631 -0.001796 -0.002764  0.008376 -0.004211
  0C   1dx2y2     0.008719 -0.001148 -0.006551  0.019350 -0.010466 -0.005582
  0C   1dxy      -0.000358 -0.001395  0.007100  0.002423 -0.009246  0.004152
  0C   2dz2      -0.008107 -0.005792  0.006095 -0.020484  0.004010  0.016689
  0C   2dxz      -0.040643  0.007176  0.010756 -0.019356 -0.000109 -0.000680
  0C   2dyz      -0.003894 -0.026689 -0.005137 -0.008072  0.021687 -0.014279
  0C   2dx2y2     0.038156  0.005961 -0.016694  0.069156 -0.080261 -0.094635
  0C   2dxy       0.011056  0.028209  0.021021 -0.002150 -0.042372  0.032923
  1C   1s         0.010182  0.002542  0.009726  0.004963  0.001949  0.007858
  1C   2s         0.105162  0.046928  0.131696  0.076682  0.000587  0.158937
  1C   3s         0.314562  0.128072  0.383228  0.224919 -0.070031  0.602335
  1C   4s        -0.054526  0.448846 -0.246419 -0.117548 -1.015382  0.795659
  1C   1pz        0.003964 -0.156644 -0.023892 -0.006416 -0.162360  0.004943
  1C   1px       -0.100125  0.030146 -0.105041  0.063293 -0.000532  0.115398
  1C   1py        0.075408 -0.082069  0.045788  0.071857  0.016247  0.039026
  1C   2pz        0.010471 -0.180521 -0.010718  0.003871 -0.140004  0.019248
  1C   2px       -0.071214  0.010333 -0.062813  0.102353  0.063369  0.208042
  1C   2py        0.003528 -0.070324 -0.021918  0.046040 -0.049115 -0.003887
  1C   3pz       -0.023097 -0.081725 -0.198122 -0.222873 -0.209883  0.032431
  1C   3px       -0.117128 -0.076471 -0.237716  0.131017 -0.222029  0.216013
  1C   3py        0.129108 -0.251016  0.097276  0.255256  0.460084  0.431549
  1C   1dz2      -0.014837 -0.002706  0.000613  0.009214 -0.020418  0.013018
  1C   1dxz       0.000395 -0.023723  0.002564  0.000277 -0.020936 -0.005022
  1C   1dyz      -0.015660  0.013176  0.002560 -0.004977 -0.009826  0.008477
  1C   1dx2y2    -0.012629  0.010432  0.007452 -0.015817 -0.014855 -0.011806
  1C   1dxy       0.011349 -0.008631  0.001896 -0.009595 -0.008522 -0.017827
  1C   2dz2      -0.028812  0.004430 -0.031502 -0.009591 -0.057597 -0.038773
  1C   2dxz       0.005972 -0.031799  0.008554  0.004435 -0.003852  0.017752
  1C   2dyz      -0.016687  0.008401 -0.011949 -0.029245 -0.019880  0.012659
  1C   2dx2y2    -0.025392  0.016146  0.012231 -0.038190 -0.047328 -0.015032
  1C   2dxy       0.004700 -0.019072 -0.011411  0.005944 -0.025579 -0.033984
  2C   1s         0.010667 -0.000783 -0.009782 -0.001381  0.007367  0.002419
  2C   2s         0.134078 -0.054627 -0.135439 -0.029336  0.128340  0.044516
  2C   3s         0.364456 -0.239967 -0.392924 -0.137484  0.426956  0.251295
  2C   4s         0.436933 -1.270681 -0.203647  0.592044  1.130377 -0.889526
  2C   1pz        0.045734 -0.054728 -0.003747 -0.059420  0.003603  0.076947
  2C   1px        0.025477  0.115127 -0.055531 -0.082933 -0.145935 -0.024449
  2C   1py        0.042541  0.048447 -0.101844  0.055710 -0.033354  0.081212
  2C   2pz        0.008956 -0.077019  0.025089 -0.004241 -0.085152  0.044459
  2C   2px        0.033278  0.136188 -0.078895 -0.055993 -0.181485 -0.090926
  2C   2py       -0.015437  0.107285  0.015667  0.119334 -0.126105  0.073338
  2C   3pz        0.077601  0.154211 -0.230202 -0.218722  0.037565  0.232323
  2C   3px       -0.035054  0.286278  0.059602 -0.205812 -0.189248  0.028652
  2C   3py       -0.021879  0.215645 -0.273685 -0.044295 -0.045345  0.358978
  2C   1dz2       0.002124  0.016568 -0.003399  0.010816 -0.002444 -0.001783
  2C   1dxz       0.004026  0.015753  0.005167 -0.004644  0.001598 -0.011384
  2C   1dyz       0.002447  0.002796 -0.009749  0.010391 -0.004708  0.006968
  2C   1dx2y2    -0.008732 -0.008177  0.003152 -0.015849  0.001782 -0.027696
  2C   1dxy      -0.004869 -0.012595 -0.002540  0.002222  0.021544  0.004002
  2C   2dz2      -0.006694  0.013292 -0.004133  0.014357 -0.042173 -0.028002
  2C   2dxz       0.012899 -0.003393 -0.008986 -0.048676  0.043343  0.016334
  2C   2dyz       0.019373  0.014576 -0.039171 -0.007615  0.022500  0.022012
  2C   2dx2y2    -0.008550 -0.022564  0.026598 -0.006899 -0.027485 -0.024617
  2C   2dxy       0.001867 -0.059269 -0.006048 -0.010494  0.041315  0.006335
  3C   1s         0.010109  0.002351  0.003798 -0.010437 -0.001573 -0.006144
  3C   2s         0.093925  0.048481  0.054182 -0.159108 -0.060927 -0.144133
  3C   3s         0.242216  0.180927  0.155292 -0.414176 -0.278944 -0.565041
  3C   4s         0.105889  0.815417  0.778398 -0.546670 -0.648513 -1.029435
  3C   1pz       -0.063875 -0.144414  0.038306 -0.023781 -0.178780  0.041212
  3C   1px       -0.021969  0.095261  0.083324  0.046224 -0.039318  0.071573
  3C   1py        0.146666 -0.037864  0.018602 -0.057610 -0.018428  0.120935
  3C   2pz       -0.030222 -0.145538 -0.007483 -0.056249 -0.148230  0.025584
  3C   2px       -0.012159  0.053080  0.038903  0.077802 -0.076021  0.095863
  3C   2py        0.139461 -0.041229  0.069394 -0.029176 -0.033279  0.184487
  3C   3pz       -0.109556 -0.002914  0.195471  0.069542 -0.411529  0.122816
  3C   3px       -0.012246  0.085951  0.114572  0.043575 -0.161478  0.564226
  3C   3py        0.144973 -0.178519 -0.118986 -0.242303  0.132812  0.127942
  3C   1dz2      -0.013093 -0.009395 -0.003619 -0.004059 -0.023604 -0.009242
  3C   1dxz       0.013025  0.003779 -0.009031  0.001000  0.022016  0.006250
  3C   1dyz      -0.010251  0.028146  0.004403 -0.000815  0.000139 -0.007505
  3C   1dx2y2     0.016006 -0.004854 -0.001359  0.009310 -0.006313  0.013566
  3C   1dxy      -0.006630  0.008220  0.014242  0.005956 -0.018811  0.022736
  3C   2dz2      -0.017480 -0.030165  0.003383  0.027886 -0.031842  0.014688
  3C   2dxz       0.024314 -0.023221 -0.031608 -0.016475  0.036504 -0.006921
  3C   2dyz      -0.013024  0.031436  0.023627  0.029860 -0.008307  0.018114
  3C   2dx2y2     0.025815 -0.028766 -0.003708 -0.002154 -0.015822  0.024621
  3C   2dxy      -0.008246  0.012860  0.031977 -0.008208 -0.009677  0.026503
  4C   1s         0.006753  0.002604 -0.006323  0.006788 -0.005253  0.004768
  4C   2s         0.056326  0.060688 -0.057260  0.114652 -0.111147  0.057328
  4C   3s         0.059380  0.072613 -0.125459  0.292946 -0.303645  0.157231
  4C   4s        -0.032060  0.303508  0.734152  0.493399 -0.399504  1.589079
  4C   1pz       -0.079178 -0.070128  0.057088  0.010942  0.051991  0.058499
  4C   1px       -0.009956  0.056195 -0.063649  0.060991 -0.058207  0.040060
  4C   1py       -0.012786  0.018622  0.046521 -0.013205 -0.018113  0.055721
  4C   2pz       -0.073336 -0.038908  0.081750  0.017909  0.017529  0.017566
  4C   2px       -0.003634  0.089816  0.010104  0.095879 -0.142594  0.080828
  4C   2py       -0.018254  0.087187  0.119544  0.099747 -0.204508 -0.061812
  4C   3pz       -0.110557  0.111203  0.118916 -0.110397 -0.021484  0.161858
  4C   3px        0.059019  0.088826 -0.381502 -0.009151 -0.160965 -0.271751
  4C   3py       -0.040694  0.273132 -0.419940 -0.512882 -0.335350  0.287117
  4C   1dz2      -0.002092 -0.004630  0.001568 -0.003722 -0.002773  0.006713
  4C   1dxz       0.001342  0.012187  0.002576  0.006933 -0.014748 -0.005979
  4C   1dyz       0.010170 -0.011844 -0.000818 -0.007354  0.017467 -0.002906
  4C   1dx2y2    -0.004220 -0.001395  0.011443 -0.008863 -0.007071  0.001366
  4C   1dxy       0.004364  0.002603 -0.005119  0.001154 -0.014968 -0.003165
  4C   2dz2      -0.001748  0.006717  0.004652  0.007219 -0.019489  0.006494
  4C   2dxz      -0.023682 -0.005642  0.015602 -0.011186  0.000589 -0.025438
  4C   2dyz      -0.008685  0.007443  0.030301  0.024337 -0.021279 -0.030354
  4C   2dx2y2     0.020243 -0.004991 -0.015645 -0.013899 -0.001421 -0.018200
  4C   2dxy      -0.004552 -0.047870 -0.013227 -0.055404  0.061341  0.042993
  5C   1s         0.008887 -0.004728 -0.001033  0.008540  0.003484 -0.005278
  5C   2s         0.096415 -0.075143 -0.036445  0.107046  0.037293 -0.101046
  5C   3s         0.214918 -0.073551 -0.039285  0.179172  0.008444 -0.189142
  5C   4s         0.323566  0.000605 -1.045958 -0.515114  0.689356  1.007036
  5C   1pz        0.055043 -0.038014  0.039319  0.033281 -0.004718 -0.083250
  5C   1px       -0.015406  0.068513 -0.010977 -0.066524 -0.014790  0.085803
  5C   1py        0.011316 -0.025854 -0.061330 -0.060533  0.100674  0.014177
  5C   2pz        0.056453 -0.029904  0.022390  0.058231  0.040847 -0.069381
  5C   2px        0.026896  0.122599  0.071157 -0.065269 -0.059007  0.111275
  5C   2py       -0.029242 -0.051057 -0.126699 -0.040261 -0.028066 -0.159813
  5C   3pz        0.016815  0.051601  0.138921  0.230577  0.023598 -0.327933
  5C   3px       -0.039420  0.242758 -0.213361 -0.372637 -0.046543  0.562766
  5C   3py        0.051011 -0.298166  0.374490  0.106595  0.345702  0.165549
  5C   1dz2      -0.007543  0.003175 -0.000634  0.002996  0.000953  0.000667
  5C   1dxz       0.002485 -0.008694 -0.005473  0.000371 -0.008358 -0.010376
  5C   1dyz       0.000867 -0.017836 -0.003975  0.001279 -0.005906 -0.012755
  5C   1dx2y2    -0.001111 -0.001149 -0.004896 -0.014272  0.007536 -0.012573
  5C   1dxy      -0.010668  0.001436 -0.002433  0.000989  0.004495  0.019090
  5C   2dz2      -0.006089 -0.001419  0.006895  0.010797 -0.003313  0.007721
  5C   2dxz      -0.017592  0.000327 -0.006608 -0.006414 -0.017776 -0.028367
  5C   2dyz       0.017721 -0.020325  0.017957 -0.004203  0.021950  0.032996
  5C   2dx2y2     0.041266 -0.006278  0.012107 -0.002528 -0.005136 -0.010103
  5C   2dxy      -0.005411 -0.026975 -0.029997  0.037843 -0.039655 -0.048751
  6H   1s        -0.037428 -0.059676 -0.001228 -0.000692 -0.085703 -0.029338
  6H   2s        -0.126925 -0.311506 -0.117444  0.005935 -0.077088 -0.099763
  6H   3s        -0.188581 -0.511520 -0.677126 -0.387242 -0.848753 -0.452681
  6H   1pz        0.012289  0.009785  0.013730  0.001561  0.011184  0.003590
  6H   1px        0.000626  0.005888  0.003981  0.008222  0.005709  0.012626
  6H   1py        0.003330 -0.007130 -0.003517  0.006521  0.005595  0.000549
  6H   2pz        0.025913  0.015567  0.028258  0.013584  0.080043 -0.015646
  6H   2px        0.003227 -0.010764  0.035715  0.039688  0.049139  0.067978
  6H   2py        0.006678 -0.020689 -0.035882  0.016148  0.007850  0.000341
  7H   1s        -0.060478  0.080489 -0.016678 -0.015846  0.025710  0.024085
  7H   2s        -0.164070  0.184401 -0.125140  0.027823  0.317284 -0.076070
  7H   3s        -0.290369  0.485540 -0.538327 -0.103949  0.383806 -0.565011
  7H   1pz       -0.013714  0.005758 -0.010546 -0.002380 -0.001239 -0.001240
  7H   1px        0.004616 -0.006324  0.007364  0.010342 -0.008670  0.009602
  7H   1py       -0.004859  0.001512 -0.007711  0.006396  0.009299 -0.001248
  7H   2pz       -0.035953  0.035689 -0.000751 -0.003544 -0.016684  0.028775
  7H   2px        0.014652 -0.016584  0.038658  0.052034  0.011020  0.012762
  7H   2py       -0.020001  0.004921 -0.031959  0.025642  0.016824 -0.018673
  8H   1s        -0.002047  0.062479  0.019317  0.032081 -0.025952 -0.010264
  8H   2s        -0.087828  0.312419  0.079786  0.001110 -0.001684 -0.051256
  8H   3s        -0.194362  0.385445  0.413295  0.326485 -0.770963 -0.661588
  8H   1pz       -0.011179  0.010249  0.008696  0.007136 -0.011487 -0.007391
  8H   1px        0.004693  0.005146  0.001496 -0.004630 -0.002239 -0.003083
  8H   1py        0.001797  0.000826 -0.006895  0.006614  0.000203  0.005266
  8H   2pz       -0.029496  0.002807  0.028474  0.040798 -0.064228 -0.023304
  8H   2px        0.003993  0.017723  0.040580  0.019988 -0.032759 -0.019592
  8H   2py       -0.004544 -0.006303 -0.009959  0.036465  0.013829  0.004287
  9H   1s        -0.049012 -0.058613  0.017952 -0.037352  0.025520 -0.040727
  9H   2s        -0.195819 -0.078854  0.162916 -0.035964  0.081059 -0.071769
  9H   3s        -0.149287 -0.433333  0.671366  0.243230  0.383347 -0.477659
  9H   1pz        0.004752  0.005433 -0.003959 -0.002272 -0.001638 -0.001288
  9H   1px       -0.010998 -0.004330  0.016073 -0.002504 -0.000802 -0.010005
  9H   1py       -0.004668 -0.002256  0.004236  0.010617  0.002349  0.008350
  9H   2pz        0.003097  0.046223  0.006572  0.020319 -0.032552 -0.043134
  9H   2px       -0.015180 -0.024963  0.051681 -0.021002  0.007319 -0.047140
  9H   2py       -0.005071 -0.006933  0.001378  0.050747  0.008151  0.046855
 10H   1s        -0.036150 -0.075800 -0.008900  0.012704 -0.078481  0.023420
 10H   2s        -0.112865 -0.300599 -0.161424  0.020748 -0.014480  0.216925
 10H   3s        -0.256307 -0.507375  0.016215  0.406200 -0.720157  0.826065
 10H   1pz        0.013106  0.013311  0.005722 -0.009503  0.007331 -0.006379
 10H   1px       -0.005313  0.000046  0.009529  0.005446 -0.005708  0.008014
 10H   1py        0.003742 -0.008170 -0.000807  0.003909  0.003058  0.009528
 10H   2pz        0.042772  0.033967 -0.011752 -0.019176  0.085000  0.006052
 10H   2px       -0.016200 -0.002022  0.046147  0.011193 -0.007652  0.012361
 10H   2py       -0.006302 -0.027531  0.008907  0.065548 -0.016934  0.030910
 11H   1s        -0.055180  0.066544  0.003669 -0.002927  0.045900 -0.026084
 11H   2s        -0.216485  0.073446 -0.149734  0.132134  0.315859 -0.004039
 11H   3s        -0.234504  0.330343 -0.175492  0.699289  0.984623 -0.052708
 11H   1pz       -0.013346  0.004169 -0.000854  0.008495 -0.004159 -0.002129
 11H   1px        0.000767  0.004010  0.010084  0.003045 -0.007021  0.009012
 11H   1py       -0.007310  0.003916 -0.005049  0.013670  0.015739  0.004292
 11H   2pz       -0.024983  0.056009  0.006089  0.000923 -0.017281 -0.038057
 11H   2px       -0.001425  0.007138  0.048335  0.023227 -0.036405  0.035697
 11H   2py       -0.007503  0.017278  0.003505  0.056502  0.037085  0.009799
 12H   1s         0.006177 -0.040572  0.002803 -0.064202  0.086156  0.002680
 12H   2s        -0.136054 -0.219529  0.120030 -0.329384  0.420370 -0.118184
 12H   3s        -0.204960 -0.295883  0.561451 -0.662855  0.817947  0.107888
 12H   1pz        0.003264  0.009257 -0.006654  0.010325 -0.010008  0.000964
 12H   1px       -0.007404 -0.007686  0.009245 -0.006396  0.009359 -0.000928
 12H   1py       -0.001048  0.003623  0.000409  0.004464 -0.010916  0.002303
 12H   2pz       -0.007439  0.019340 -0.009781  0.000843  0.001559 -0.025657
 12H   2px       -0.006787 -0.008356  0.041685  0.003501  0.015258  0.002102
 12H   2py       -0.025479  0.010062  0.016163  0.031728 -0.048017 -0.013461
 13H   1s        -0.029129  0.043757  0.034977 -0.019258  0.028204  0.082217
 13H   2s        -0.193676  0.204300  0.121257 -0.254987 -0.006754  0.287146
 13H   3s        -0.191856  0.322205 -0.059464 -0.861044  0.025641  1.584232
 13H   1pz       -0.005304  0.008685  0.000380 -0.008516  0.001502  0.010079
 13H   1px        0.007420 -0.006071  0.003575  0.012041 -0.002567 -0.008487
 13H   1py        0.003200 -0.005654 -0.003612  0.003711  0.004165 -0.015216
 13H   2pz       -0.002033  0.022131 -0.012074 -0.001272  0.012902  0.033952
 13H   2px        0.006363 -0.013468  0.029579  0.026070 -0.027740 -0.032787
 13H   2py       -0.019108  0.000424 -0.022465  0.007496  0.002258 -0.102631
                     30        31        32        33        34        35   
                   0.00948   0.01669   0.02415   0.03969   0.05265   0.05766
                   0.00000   0.00000   0.00000   0.00000   0.00000   0.00000
                  --------  --------  --------  --------  --------  --------
  0C   1s        -0.001235 -0.002048 -0.003987  0.001353  0.000706 -0.005218
  0C   2s         0.047431 -0.020903  0.050592 -0.002590  0.028883 -0.119276
  0C   3s         0.541579  0.199041  0.719768  0.076688 -0.042292 -0.448158
  0C   4s         3.032098 -0.783921  4.624479 -1.226266  0.936948 -6.508756
  0C   1pz        0.016916  0.059921 -0.051261 -0.001947  0.015263 -0.005835
  0C   1px       -0.034941  0.024952  0.009591  0.003488  0.018197  0.058337
  0C   1py       -0.058563  0.023852 -0.054816  0.031194 -0.081244  0.028580
  0C   2pz        0.029534  0.131387 -0.054098  0.001291  0.134002 -0.002667
  0C   2px       -0.061296 -0.313744  0.107508 -0.103127 -0.544329  0.110080
  0C   2py        0.053100  0.074015  0.027506  0.158648 -0.064235 -0.017730
  0C   3pz       -0.100069  0.109196  0.308706 -0.235351 -1.078391 -0.150209
  0C   3px        0.550862 -1.388781 -0.596702  2.565622  2.621577  1.807152
  0C   3py        0.452370 -0.018384  0.472024  0.310405  0.067669 -0.669091
  0C   1dz2      -0.004615  0.004842  0.001497 -0.003296 -0.003361  0.003495
  0C   1dxz      -0.011951 -0.001454  0.007976 -0.010344  0.006280 -0.005446
  0C   1dyz      -0.002147 -0.006271  0.000115 -0.017389 -0.011067 -0.002853
  0C   1dx2y2     0.002167  0.006892  0.007950 -0.000507 -0.005197  0.004014
  0C   1dxy       0.008057  0.003675 -0.005663 -0.004689  0.003220  0.006142
  0C   2dz2      -0.042766  0.006945 -0.048035  0.012945  0.007371  0.043986
  0C   2dxz      -0.014157 -0.029823 -0.050000  0.013494 -0.027165  0.071614
  0C   2dyz      -0.007355  0.024590 -0.004750 -0.008456  0.012239  0.029545
  0C   2dx2y2     0.054596  0.021568  0.125278 -0.059862 -0.007951 -0.085454
  0C   2dxy       0.025776 -0.063472  0.003431 -0.082744 -0.082480 -0.037166
  1C   1s         0.002296 -0.001502 -0.003117  0.002463  0.010276 -0.001791
  1C   2s         0.017972  0.025240 -0.043363  0.019898  0.094736  0.000507
  1C   3s        -0.097281  0.145976 -0.122238  0.012298  0.137522  0.026555
  1C   4s         1.128949  1.549813  0.240221 -2.042601  2.546408  7.772454
  1C   1pz       -0.021641 -0.062082 -0.138362  0.013004 -0.026647 -0.028700
  1C   1px       -0.030990  0.032154 -0.009328 -0.061618  0.258553  0.140050
  1C   1py       -0.166349 -0.094888  0.018164 -0.104098  0.051059 -0.015707
  1C   2pz       -0.050563 -0.093413 -0.214648 -0.098889 -0.002339 -0.076815
  1C   2px       -0.049735 -0.029766 -0.028111  0.056813  0.377961 -0.333414
  1C   2py       -0.068652  0.128995  0.046912  0.118729 -0.021965  0.228279
  1C   3pz        0.014899 -0.400275 -1.419711 -0.264786  0.176680  0.337866
  1C   3px       -0.245916  0.678545  0.770507 -1.584994  1.097547  2.055663
  1C   3py       -0.651363 -0.512206  0.148169  0.270100 -0.192850 -0.580842
  1C   1dz2       0.000992  0.020878 -0.000768 -0.012362  0.003632  0.019785
  1C   1dxz      -0.003660 -0.016257  0.004520 -0.001670 -0.019323  0.003313
  1C   1dyz       0.009392  0.024937 -0.000132  0.008575 -0.003172  0.016055
  1C   1dx2y2     0.038164  0.019398 -0.014204  0.012505 -0.024002 -0.008190
  1C   1dxy       0.002982 -0.008871  0.008203 -0.006730 -0.021087 -0.022304
  1C   2dz2      -0.009716  0.062768  0.013975 -0.053304 -0.003045  0.174800
  1C   2dxz      -0.021058 -0.047981  0.028922  0.028842 -0.012154 -0.005871
  1C   2dyz       0.008387  0.025713  0.013140  0.057859  0.006881  0.049746
  1C   2dx2y2     0.079622  0.066954 -0.012762  0.083154 -0.073759 -0.028915
  1C   2dxy       0.022477  0.026576  0.041133 -0.054308 -0.038346 -0.053329
  2C   1s        -0.003116 -0.001611  0.001861 -0.001566  0.001544 -0.008309
  2C   2s        -0.052928 -0.007351  0.020853  0.003074 -0.028327 -0.045213
  2C   3s        -0.176654  0.127443  0.060607  0.020720 -0.205982  0.175816
  2C   4s        -1.194808 -3.347171  3.823506 -4.009244 -7.137058  5.255929
  2C   1pz        0.236254  0.089707 -0.049672  0.048262  0.050067  0.041430
  2C   1px        0.005264  0.202347 -0.073465  0.103499 -0.038493 -0.054823
  2C   1py       -0.141310 -0.021741  0.010720 -0.029470  0.181845 -0.124970
  2C   2pz        0.212247  0.083053  0.100077 -0.242679 -0.187312  0.303895
  2C   2px       -0.068407  0.106297  0.084037 -0.038983 -0.356253  0.140336
  2C   2py       -0.117473  0.023123  0.089772 -0.158692  0.000107  0.032645
  2C   3pz        0.962529  0.193582 -1.191553  0.405807  1.715509 -0.956919
  2C   3px       -0.074119  1.468652 -0.996985  1.957264 -0.135781 -1.192148
  2C   3py       -0.268571  0.328501 -0.637231 -0.804026  1.588770 -1.812762
  2C   1dz2      -0.020912 -0.002514  0.003952  0.003093  0.013046 -0.001079
  2C   1dxz       0.012532  0.012782 -0.025850  0.020769  0.006327 -0.006668
  2C   1dyz       0.005138 -0.003658 -0.005879 -0.010201  0.022126 -0.026366
  2C   1dx2y2     0.011930 -0.002526  0.005417  0.020800 -0.046024  0.008594
  2C   1dxy      -0.006801 -0.018738  0.003560 -0.021613 -0.015467  0.011233
  2C   2dz2      -0.030991 -0.015011  0.050657 -0.079142 -0.029436  0.067278
  2C   2dxz       0.037218  0.023092 -0.095927  0.078396  0.097784 -0.112771
  2C   2dyz       0.024905  0.003613 -0.050996  0.006528  0.015644 -0.078493
  2C   2dx2y2     0.022421 -0.024098  0.071371 -0.000860 -0.145857  0.068566
  2C   2dxy      -0.023650 -0.058139  0.048698 -0.104789 -0.078788  0.019293
  3C   1s         0.004778 -0.002456 -0.001240  0.006475  0.002771 -0.012313
  3C   2s         0.075937 -0.006223 -0.015876  0.043979 -0.049833 -0.049148
  3C   3s         0.141567  0.084739  0.000533 -0.110323 -0.355887  0.240939
  3C   4s         1.465915  1.963239 -2.967492  5.518602 -0.599905 -5.210511
  3C   1pz        0.044273  0.049180  0.096509  0.138627 -0.016803 -0.005610
  3C   1px        0.008507  0.112442 -0.093147  0.065758  0.140934  0.145361
  3C   1py       -0.130865 -0.085382  0.089763 -0.133201  0.189390  0.073992
  3C   2pz        0.059667 -0.020721  0.149188  0.091230 -0.036887 -0.048603
  3C   2px       -0.008669  0.102931  0.003522 -0.017891 -0.003646  0.069086
  3C   2py       -0.080830  0.053162  0.044666  0.075959  0.281108 -0.097099
  3C   3pz       -0.015062  1.100770  0.974982  0.625676 -0.324265 -0.069708
  3C   3px        0.418487  0.436293 -0.298625 -0.132885  0.842653  1.286829
  3C   3py       -0.295217 -0.701221  0.927621 -1.146815  0.943047  2.414623
  3C   1dz2       0.014224  0.014392  0.008671 -0.000060 -0.024153 -0.007710
  3C   1dxz      -0.003565 -0.010129  0.001277 -0.007563  0.018965 -0.013504
  3C   1dyz       0.006038  0.030436 -0.014013  0.011673  0.008294 -0.002981
  3C   1dx2y2    -0.026312 -0.010445  0.010139 -0.015387  0.023957 -0.005276
  3C   1dxy       0.018921  0.018677 -0.012358 -0.001874  0.026230  0.015271
  3C   2dz2      -0.000008  0.054975  0.020999  0.028686 -0.014255 -0.101444
  3C   2dxz      -0.023282 -0.072890  0.053455 -0.028920  0.044283 -0.011440
  3C   2dyz       0.027673  0.090648 -0.002600  0.010331 -0.014096 -0.002083
  3C   2dx2y2    -0.034384 -0.052688  0.036193 -0.081862 -0.036076  0.019063
  3C   2dxy       0.048035  0.024549 -0.016817 -0.035980  0.051954  0.102760
  4C   1s         0.002231 -0.007269 -0.000501  0.002175  0.008188 -0.004990
  4C   2s         0.039214 -0.035243 -0.031524 -0.031070  0.094608 -0.017574
  4C   3s        -0.022920  0.176802 -0.233092 -0.292933  0.383535  0.313106
  4C   4s        -1.287135  4.045578 -3.086559 -3.335447  1.638765 -2.349621
  4C   1pz       -0.027143  0.092639  0.021432 -0.141014  0.047205 -0.086562
  4C   1px        0.028974 -0.038110  0.016768 -0.048692  0.032476 -0.048224
  4C   1py       -0.006368 -0.015409 -0.032428 -0.053032  0.202151 -0.075044
  4C   2pz       -0.063710  0.017471  0.017612 -0.044308  0.068726 -0.036917
  4C   2px        0.114521 -0.088653  0.280512 -0.212903 -0.357723 -0.089335
  4C   2py        0.063723 -0.062277  0.221293 -0.164267 -0.030872  0.011097
  4C   3pz       -0.452343  0.644365 -0.679420  0.068632  1.668373 -0.797789
  4C   3px        0.875760 -1.390451  0.907439  0.617894  0.192132 -0.252414
  4C   3py        0.413177  0.206283 -0.388265  0.465838  3.104639 -0.509447
  4C   1dz2       0.004035  0.009400 -0.001874 -0.003159 -0.000218  0.011056
  4C   1dxz       0.001526  0.008467 -0.006565  0.019428  0.000598  0.001898
  4C   1dyz       0.006426 -0.006732 -0.000807 -0.006324 -0.024726  0.008535
  4C   1dx2y2     0.010589  0.004405 -0.002039  0.001108  0.010999 -0.007891
  4C   1dxy       0.001376  0.003830  0.010667  0.003127  0.005394 -0.006444
  4C   2dz2       0.007587  0.019640  0.033955  0.014033 -0.050729  0.023940
  4C   2dxz       0.013380 -0.023905 -0.034353  0.039782  0.025829 -0.005491
  4C   2dyz       0.032142 -0.006852  0.044212 -0.089750 -0.150467  0.074030
  4C   2dx2y2    -0.000407  0.027808 -0.038835  0.028016  0.099600 -0.054112
  4C   2dxy      -0.015432 -0.003114 -0.070292 -0.007139  0.096202 -0.026562
  5C   1s        -0.004305  0.000053 -0.000149 -0.003423  0.007927 -0.009965
  5C   2s        -0.094011 -0.021807  0.013072 -0.016945  0.018461  0.013949
  5C   3s        -0.338181 -0.247514 -0.069518  0.176798 -0.344066  0.489604
  5C   4s        -2.093992 -2.743179 -1.924904  4.990212  1.306139  3.367558
  5C   1pz        0.079116  0.078067 -0.101853 -0.039081 -0.000566 -0.006821
  5C   1px        0.071439 -0.010384 -0.035447  0.013601 -0.023860 -0.036276
  5C   1py       -0.099806 -0.156187  0.049368 -0.043755  0.057350 -0.079036
  5C   2pz        0.082640  0.045857 -0.002672  0.090881  0.138183 -0.080440
  5C   2px       -0.066492 -0.278237 -0.157714 -0.234775 -0.323290  0.045037
  5C   2py        0.087051  0.088174  0.162553  0.003590  0.013043 -0.075731
  5C   3pz        0.341761  0.724296  0.642721 -0.220267  0.678493 -0.534825
  5C   3px       -0.415566 -0.862730 -1.139179  1.700027 -0.178573  2.005563
  5C   3py       -0.704651 -0.173949  0.850025 -1.015646 -1.958479 -2.279303
  5C   1dz2      -0.014324  0.003106  0.012538 -0.007786 -0.000643  0.014529
  5C   1dxz      -0.003201  0.000607 -0.006191 -0.006966 -0.015084  0.011786
  5C   1dyz      -0.010756 -0.015687  0.003934 -0.018937 -0.009834 -0.005508
  5C   1dx2y2    -0.007201 -0.012184  0.010553 -0.005911 -0.010439 -0.019649
  5C   1dxy      -0.009337 -0.001250 -0.004792  0.000970  0.010101  0.022056
  5C   2dz2      -0.007901  0.021913  0.017360 -0.034987  0.023187 -0.063782
  5C   2dxz       0.016437 -0.006284 -0.016422  0.016426 -0.037618  0.004889
  5C   2dyz      -0.052706 -0.062882 -0.020256 -0.063472 -0.024002 -0.071664
  5C   2dx2y2    -0.066394 -0.117912  0.000785 -0.124524 -0.028310 -0.126769
  5C   2dxy       0.029955  0.046607  0.059800 -0.090216  0.053544  0.013141
  6H   1s         0.010441  0.000169  0.000080 -0.027962 -0.055174  0.033766
  6H   2s        -0.053390 -0.315148 -0.276417 -0.189542  0.085329 -0.719931
  6H   3s        -0.163533 -0.612642 -2.317210 -0.896551  1.590590  1.041904
  6H   1pz        0.002587 -0.002065  0.002396  0.002137 -0.001867 -0.007032
  6H   1px       -0.004301  0.009391  0.005294 -0.001986  0.010516  0.004572
  6H   1py       -0.010211 -0.011732  0.002511  0.003236  0.010088 -0.003846
  6H   2pz       -0.000693 -0.058478  0.012659 -0.036429  0.024292 -0.133584
  6H   2px       -0.016974  0.000541  0.007070  0.022720  0.033530 -0.103978
  6H   2py       -0.033370 -0.042759  0.054127  0.012846  0.017723  0.040098
  7H   1s         0.045066  0.106745 -0.020663  0.025187  0.046323  0.064367
  7H   2s         0.107639 -0.106660  0.250584  0.029776  0.360409 -0.685137
  7H   3s         0.498320  0.970668  2.369616 -0.483238  2.359359  2.702028
  7H   1pz        0.001869  0.009990  0.005621 -0.005500  0.001906  0.009744
  7H   1px       -0.009433  0.001001 -0.004569 -0.003308 -0.000092  0.003134
  7H   1py       -0.009048  0.001284  0.002200 -0.000555  0.007435  0.013093
  7H   2pz        0.013768  0.076300  0.040243 -0.005457 -0.057170  0.121163
  7H   2px       -0.030213 -0.074485 -0.002346 -0.014272 -0.027514 -0.161041
  7H   2py       -0.027224  0.067664 -0.029983 -0.025269 -0.024804  0.181145
  8H   1s        -0.059623 -0.018229  0.021674  0.006919  0.042132  0.019112
  8H   2s        -0.192395 -0.096935 -0.375985  0.663337  0.707617 -0.800625
  8H   3s        -1.998060 -0.196024  0.808693 -0.198032 -1.064495 -0.890794
  8H   1pz       -0.013201 -0.004659  0.000950 -0.004168  0.002018 -0.002462
  8H   1px        0.007103  0.007045 -0.012500  0.013979  0.007491 -0.007905
  8H   1py        0.001441  0.000947 -0.002544 -0.010205  0.010858 -0.016406
  8H   2pz       -0.091101  0.028913  0.095763 -0.126629 -0.124967  0.156287
  8H   2px        0.018016  0.025230 -0.020339  0.060568  0.028574  0.018399
  8H   2py        0.011651  0.002506 -0.008120 -0.033671  0.073508 -0.052993
  9H   1s         0.040163 -0.045460  0.030366 -0.031827 -0.136355  0.071918
  9H   2s         0.371846 -0.064741 -0.334911  0.333292  0.773430 -0.338579
  9H   3s         1.432925 -2.018477  0.357459 -1.424823  0.625780  2.351754
  9H   1pz        0.008034  0.005550 -0.012455  0.004581  0.006745 -0.008341
  9H   1px        0.013612 -0.005003  0.000442  0.001822 -0.008827  0.012511
  9H   1py        0.001885 -0.009958 -0.000592 -0.014889  0.006725  0.003884
  9H   2pz       -0.005175  0.002826 -0.054417  0.001003  0.018478 -0.006764
  9H   2px        0.019920 -0.067291  0.077526 -0.098150 -0.198802  0.152797
  9H   2py        0.003115 -0.063905  0.034729 -0.081614 -0.096241  0.127734
 10H   1s         0.035434  0.017798  0.038310 -0.011410 -0.078335 -0.003360
 10H   2s         0.069442 -0.283396  0.264847  0.046172  0.057669 -0.098894
 10H   3s         0.013444  1.136643  1.858649  2.182633 -0.759980 -1.875871
 10H   1pz        0.000083 -0.005007 -0.005836 -0.007276  0.006164  0.003571
 10H   1px        0.002446  0.005099  0.002406  0.002522  0.003678  0.010926
 10H   1py       -0.002905 -0.012904  0.004285  0.000013  0.006415  0.001851
 10H   2pz        0.011793 -0.119311 -0.030122 -0.003771  0.066927 -0.018086
 10H   2px        0.019248  0.041870  0.030106  0.047722  0.071216  0.019510
 10H   2py       -0.010980  0.012994  0.047771 -0.074750 -0.119476  0.026454
 11H   1s         0.045914  0.090805 -0.053430  0.059037 -0.051244  0.013733
 11H   2s        -0.038943 -0.176833 -0.156442 -0.210182 -0.116298  0.065852
 11H   3s         0.417683 -0.027750 -2.417272  0.538791 -2.460825 -1.998374
 11H   1pz        0.003669  0.012491 -0.002277  0.000064 -0.007037 -0.002811
 11H   1px        0.006605  0.004336 -0.008182 -0.004425  0.011920  0.000491
 11H   1py       -0.001009 -0.000086 -0.009042  0.000870 -0.002305  0.002076
 11H   2pz        0.019465  0.059137 -0.047720  0.028622  0.008287 -0.009434
 11H   2px        0.022989  0.002520 -0.069332  0.005235  0.057986 -0.053979
 11H   2py        0.045967  0.066403 -0.055136  0.069754 -0.061107 -0.043756
 12H   1s         0.008957 -0.020538  0.008981 -0.036001 -0.050912  0.006152
 12H   2s        -0.092210 -0.211010 -0.210142  0.487249  0.378733 -0.091388
 12H   3s        -1.124943  1.875481 -0.844051 -0.653691  1.907087 -1.806103
 12H   1pz        0.004103 -0.007692 -0.000813  0.005650  0.003539 -0.000768
 12H   1px       -0.002066  0.001876  0.005373 -0.004707  0.003108 -0.004451
 12H   1py        0.004900 -0.002796  0.005682  0.000113  0.010366  0.000499
 12H   2pz        0.021179 -0.088013 -0.051163  0.123366  0.071993  0.022202
 12H   2px        0.015600  0.056970  0.057791 -0.128145 -0.045967 -0.034037
 12H   2py        0.059517 -0.033022  0.026421  0.072674  0.055352 -0.009678
 13H   1s         0.041916  0.032336 -0.001787  0.046723  0.053501 -0.027248
 13H   2s         0.143516 -0.104448 -0.154024 -0.244487 -0.309666 -0.311476
 13H   3s        -0.268781 -1.692445 -0.469428  0.789195 -1.517653 -0.693270
 13H   1pz        0.002670 -0.002523  0.004336  0.002987  0.001192 -0.003358
 13H   1px       -0.002443  0.008281 -0.004950  0.001464 -0.001700  0.010716
 13H   1py       -0.003215 -0.000202  0.006932 -0.010441  0.000486 -0.006733
 13H   2pz       -0.006629 -0.002636  0.070887  0.053627  0.059258  0.036307
 13H   2px       -0.041716  0.017773 -0.056849 -0.111270 -0.074192  0.032691
 13H   2py        0.027486  0.025295  0.040567 -0.051451 -0.011166  0.006897
                     36        37        38        39        40        41   
                   0.05983   0.06472   0.07100   0.07311   0.07528   0.07923
                   0.00000   0.00000   0.00000   0.00000   0.00000   0.00000
                  --------  --------  --------  --------  --------  --------
  0C   1s        -0.006652  0.006051  0.015413  0.017182 -0.008498  0.005845
  0C   2s         0.002677 -0.050069  0.012980  0.032673  0.009190 -0.003889
  0C   3s         0.539196 -0.831079 -0.781839 -1.168047  0.741483 -0.628261
  0C   4s         7.458193 -9.875898 -0.627772 -5.352587  1.137714  4.460237
  0C   1pz       -0.027462  0.051504 -0.039997 -0.014946 -0.049941  0.027879
  0C   1px        0.041610 -0.061039 -0.008632  0.039884 -0.045609  0.018940
  0C   1py       -0.014555  0.029399  0.038310  0.018471  0.021994  0.007958
  0C   2pz       -0.185412 -0.020826 -0.045766 -0.167771  0.088002  0.411673
  0C   2px        0.485260  0.242296  0.126392  0.228010 -0.264629 -1.470214
  0C   2py        0.018599  0.036089 -0.120982 -0.219074  0.044611 -0.265977
  0C   3pz        0.401654  0.283792 -0.362023 -0.417212 -0.447045  1.341740
  0C   3px        1.213003 -2.614179  1.812893  1.763010  1.594007 -8.226892
  0C   3py        2.050008 -0.948385 -0.824188 -1.989821 -0.393224  1.141119
  0C   1dz2       0.005407  0.007459 -0.011498  0.004274  0.001919  0.002968
  0C   1dxz      -0.001621 -0.005432 -0.013407 -0.003654  0.006974 -0.006850
  0C   1dyz       0.004796  0.005928 -0.000812  0.003007 -0.004639 -0.007404
  0C   1dx2y2     0.011215  0.003016  0.007525  0.004125 -0.014287  0.005175
  0C   1dxy      -0.006109 -0.013616  0.015557 -0.007812 -0.012088 -0.004953
  0C   2dz2      -0.070516  0.064924  0.073810  0.064512 -0.022622  0.054284
  0C   2dxz      -0.065586  0.104847  0.027185  0.012315  0.015580 -0.055123
  0C   2dyz      -0.037407 -0.031191  0.011303 -0.017762  0.029927  0.066160
  0C   2dx2y2     0.192506 -0.187019 -0.129653 -0.109159  0.095381  0.046927
  0C   2dxy       0.083759  0.082201  0.017061 -0.019755 -0.036497 -0.265704
  1C   1s         0.008879  0.001832  0.010017  0.000987 -0.015094  0.002478
  1C   2s         0.109701 -0.020643  0.085874 -0.027847 -0.092525 -0.005306
  1C   3s         0.345349 -0.183258  0.178923 -0.122515 -0.007884 -0.151005
  1C   4s         4.408539 -4.228901 -1.111776 -7.954612  1.216480  0.269456
  1C   1pz       -0.000561 -0.126006  0.090386 -0.066537 -0.059473  0.036568
  1C   1px        0.100336 -0.049033  0.045206 -0.096952  0.021294  0.084552
  1C   1py        0.099545  0.024295  0.002397  0.072892  0.046415 -0.038196
  1C   2pz        0.249267  0.036933 -0.073692  0.048647 -0.025595  0.090672
  1C   2px        0.216550  0.014157  0.331622  0.254736 -0.229512 -0.349601
  1C   2py       -0.345968 -0.418960 -0.080391  0.094045  0.615518 -0.191941
  1C   3pz        1.001821 -0.682487 -0.953464  0.102244  0.600330 -0.664933
  1C   3px        0.831815 -1.643315 -0.107381 -1.932956 -1.358140  0.293236
  1C   3py        0.559905 -0.037064 -0.188782  1.664737 -0.258552 -1.142083
  1C   1dz2      -0.008381 -0.022553  0.007515 -0.013063 -0.005653  0.019646
  1C   1dxz       0.006716 -0.015658  0.034239  0.006336 -0.004811  0.002510
  1C   1dyz      -0.000642 -0.000728 -0.004813 -0.012155 -0.000331  0.012355
  1C   1dx2y2    -0.003988  0.003879  0.014471 -0.008927  0.011008  0.001064
  1C   1dxy      -0.008967  0.009980  0.014002  0.005031  0.001988 -0.002577
  1C   2dz2      -0.089782 -0.081667 -0.041707 -0.113184  0.015832  0.077789
  1C   2dxz      -0.029136  0.041132  0.090123  0.050211 -0.079348 -0.052965
  1C   2dyz      -0.023469  0.019276  0.018253  0.082408  0.036500 -0.033416
  1C   2dx2y2    -0.100328 -0.047452  0.031734  0.004034  0.109038 -0.100284
  1C   2dxy      -0.065404 -0.079144  0.076549 -0.003240  0.059448 -0.004051
  2C   1s         0.002437  0.008678 -0.000603 -0.000103 -0.014872  0.007449
  2C   2s        -0.008971  0.036527 -0.026568 -0.020674 -0.094293  0.088166
  2C   3s        -0.191338 -0.093571 -0.125113 -0.144591 -0.045437  0.625388
  2C   4s         6.109323 -0.612470  1.692567 -3.559070  0.840965  7.581431
  2C   1pz       -0.131215 -0.030687  0.056612 -0.043550 -0.068686 -0.010713
  2C   1px        0.107884  0.003194  0.119659  0.062108 -0.030330  0.099573
  2C   1py       -0.123151 -0.039169 -0.066084  0.091371  0.082663  0.048219
  2C   2pz        0.258349  0.005779 -0.072954  0.255184  0.485095  0.080434
  2C   2px        0.539507  0.080936  0.161998 -0.026239  0.164362 -0.133574
  2C   2py       -0.244005 -0.054115  0.137264  0.007025  0.518751 -0.098171
  2C   3pz       -0.481529 -0.511940 -0.034723  1.476735  0.362694 -2.423288
  2C   3px       -1.346858  1.376702 -1.219056 -1.306334 -0.852454 -2.180007
  2C   3py       -2.743319 -0.968675  0.045537 -0.387558  0.705643 -2.733821
  2C   1dz2       0.028310 -0.002147 -0.006995  0.024306  0.022358  0.010252
  2C   1dxz       0.000056  0.006938 -0.003777 -0.004085 -0.013083 -0.000851
  2C   1dyz      -0.039584 -0.006192  0.005175 -0.000149  0.006688 -0.000763
  2C   1dx2y2    -0.000230 -0.001899 -0.001158  0.006242  0.002746 -0.001675
  2C   1dxy      -0.005290  0.002107 -0.005847 -0.022759  0.008546 -0.010338
  2C   2dz2       0.115154  0.008168 -0.019251  0.131992  0.110947  0.061099
  2C   2dxz      -0.119242  0.022888  0.093458  0.013511 -0.121351 -0.069286
  2C   2dyz      -0.045084  0.006183 -0.109038 -0.033398 -0.091470 -0.110007
  2C   2dx2y2     0.048279  0.047169 -0.011148  0.035114  0.003580 -0.108667
  2C   2dxy       0.081722  0.060961  0.040053 -0.031336  0.060089 -0.075767
  3C   1s         0.001748  0.008792  0.008217  0.003480 -0.019756  0.003861
  3C   2s         0.015613  0.080863  0.029824  0.022070 -0.090979  0.024604
  3C   3s         0.122747  0.127455 -0.166199  0.104380  0.266084  0.166091
  3C   4s        -5.985847  1.924689 -0.014483  4.381993  2.992554 -1.443094
  3C   1pz       -0.047524  0.029737  0.135960  0.020660 -0.036444 -0.044769
  3C   1px        0.154880 -0.096965  0.003331 -0.008059 -0.120020  0.019175
  3C   1py       -0.006743 -0.002612  0.024037 -0.055105 -0.093416  0.085723
  3C   2pz        0.189912  0.109473  0.083915 -0.026626 -0.038900 -0.087716
  3C   2px        0.469464 -0.161992  0.142546  0.186919  0.114615 -0.399652
  3C   2py       -0.379104 -0.202594  0.142665  0.134837  0.174623 -0.158775
  3C   3pz        0.009897  1.442875 -1.149933  0.277482 -0.003701  0.002011
  3C   3px        2.427714  0.083346  1.589307 -0.818359  0.345539 -1.073820
  3C   3py        1.941448  0.145412 -0.871283 -2.311638  0.026674 -0.666249
  3C   1dz2      -0.037871 -0.014904  0.013701  0.011238  0.003327 -0.008215
  3C   1dxz      -0.016802  0.011089 -0.021490 -0.007290 -0.002653 -0.000548
  3C   1dyz       0.008593  0.006804 -0.016585  0.009691  0.013520 -0.007812
  3C   1dx2y2     0.010174 -0.000504  0.009139  0.008189 -0.007538  0.008207
  3C   1dxy       0.013164 -0.006790  0.027572 -0.019003 -0.007891  0.008691
  3C   2dz2      -0.101005 -0.061295  0.125423  0.131871  0.034538  0.012255
  3C   2dxz       0.062782  0.065467  0.032079  0.082436 -0.037253 -0.053690
  3C   2dyz      -0.037019  0.019976 -0.083941  0.074416  0.005600 -0.003330
  3C   2dx2y2     0.107949  0.086918 -0.038134  0.079973 -0.132907  0.009523
  3C   2dxy      -0.018448  0.011756  0.075082 -0.084795 -0.025347  0.093246
  4C   1s        -0.003103 -0.002693  0.009813  0.002825 -0.011618  0.002023
  4C   2s        -0.093613  0.022193  0.060368  0.048417 -0.015735  0.036998
  4C   3s        -0.803553  0.300719  0.129791  0.281759  0.242760  0.959302
  4C   4s        -8.654329  7.832798 -5.846382  1.364380 -0.645337  0.261417
  4C   1pz       -0.002374 -0.050472 -0.041948 -0.027274 -0.018599 -0.141313
  4C   1px       -0.043625  0.055245 -0.084486  0.073078  0.078424 -0.009805
  4C   1py       -0.132104 -0.063707  0.055608 -0.069120  0.069613 -0.024558
  4C   2pz       -0.034847 -0.088100  0.292147  0.260753  0.147514  0.116994
  4C   2px        0.349970  0.009078 -0.393696 -0.226598  0.083032 -1.145511
  4C   2py        0.262828 -0.209874  0.146763  0.022622  0.471871 -0.365974
  4C   3pz       -1.917321  0.335296  0.349923  1.254741  1.240421  0.676554
  4C   3px        1.075461 -4.449394  1.658892 -0.230185  0.342864 -1.883632
  4C   3py       -0.411978 -2.195643 -0.101344  2.936850  0.953577 -5.012676
  4C   1dz2       0.004492  0.011037 -0.002520 -0.010013 -0.011735 -0.006856
  4C   1dxz      -0.000062  0.007114  0.001779  0.016226  0.008442  0.002356
  4C   1dyz       0.007398  0.006081  0.010896 -0.017844 -0.020834 -0.001351
  4C   1dx2y2    -0.010806 -0.016997  0.002448  0.000419 -0.000750 -0.001194
  4C   1dxy       0.012595 -0.007845  0.005246  0.022021 -0.005526  0.011518
  4C   2dz2       0.081605  0.003653 -0.126201 -0.083115 -0.043845 -0.174601
  4C   2dxz      -0.022534  0.054017  0.123657  0.011063  0.057299  0.045044
  4C   2dyz       0.075911  0.072955 -0.082439 -0.050683  0.109267 -0.080344
  4C   2dx2y2    -0.079180 -0.108888 -0.037841  0.016507 -0.114940  0.160392
  4C   2dxy      -0.137580  0.061859  0.109142  0.078552 -0.056390  0.126968
  5C   1s         0.005208  0.007627  0.003831  0.007961 -0.012290  0.005576
  5C   2s         0.002557  0.052344  0.030553  0.106519 -0.043534 -0.034814
  5C   3s        -0.296443  0.377001  0.408020  0.494919  0.024864 -1.341331
  5C   4s        -3.459920  1.701606  3.194545  6.740605  1.569694-15.041036
  5C   1pz       -0.002653  0.041918  0.039549  0.114726  0.007383 -0.062469
  5C   1px        0.032090  0.017228 -0.005509  0.004600  0.005791  0.046419
  5C   1py       -0.020690 -0.007778 -0.143786  0.095576  0.074108 -0.056180
  5C   2pz        0.127900  0.014644 -0.080257 -0.139196  0.087785 -0.044783
  5C   2px        0.134019  0.383771  0.346449  0.549014 -0.427858 -0.442145
  5C   2py       -0.318573 -0.412129 -0.254963  0.030827  0.498865  0.186977
  5C   3pz       -0.228759 -0.144647 -0.530247 -2.612371  0.085461  2.027939
  5C   3px       -1.405230  0.644960  0.803693  1.700348 -0.517597 -4.153045
  5C   3py       -1.245663  1.492323  0.086845  1.208116 -0.356619  1.582056
  5C   1dz2       0.001991  0.003861 -0.015931 -0.000647  0.004003  0.006848
  5C   1dxz       0.002632  0.004938  0.005335  0.007656 -0.004658  0.006905
  5C   1dyz      -0.001023 -0.002090  0.005479  0.005972  0.005762 -0.002859
  5C   1dx2y2     0.001358  0.015758 -0.011516  0.011314  0.018980 -0.008837
  5C   1dxy       0.012103 -0.009513 -0.004528 -0.005368  0.002983  0.003707
  5C   2dz2       0.029290  0.016452 -0.048664 -0.110252 -0.011683  0.041103
  5C   2dxz      -0.000439  0.002364 -0.017880  0.036055 -0.046293  0.024825
  5C   2dyz       0.038153  0.096385  0.087284  0.170347 -0.122605  0.022864
  5C   2dx2y2     0.186755  0.115355  0.026978  0.084413 -0.095003 -0.024339
  5C   2dxy       0.070378 -0.156157 -0.072159 -0.198792  0.124840  0.186704
  6H   1s        -0.009245 -0.076079  0.086435 -0.007250 -0.010803  0.039491
  6H   2s         0.656600  0.361867  0.192741  0.563942 -0.361866  0.080848
  6H   3s         2.236875 -1.996842 -1.386818 -1.862120  0.080744 -0.695558
  6H   1pz        0.010331  0.011971 -0.001002  0.010130 -0.002061 -0.011062
  6H   1px       -0.003836  0.000521 -0.006843  0.001232 -0.007215 -0.000218
  6H   1py        0.000574 -0.004327 -0.001284  0.003419 -0.001550 -0.005218
  6H   2pz        0.150584  0.140471  0.064768  0.145851 -0.069337  0.016044
  6H   2px        0.065452  0.159215 -0.077195  0.068191 -0.031495 -0.031647
  6H   2py       -0.034741 -0.006660  0.050075 -0.003004 -0.002849 -0.090366
  7H   1s        -0.039318  0.023696 -0.090486 -0.058278 -0.003225  0.032992
  7H   2s         0.049042  0.478862  0.531617  0.156203 -0.927123 -0.229130
  7H   3s        -0.777609  1.076446  3.037440 -0.686517 -1.733787 -0.839617
  7H   1pz       -0.008879 -0.003243 -0.007841 -0.006911  0.008405  0.010753
  7H   1px        0.003901 -0.014148  0.004807 -0.000352 -0.009513  0.004133
  7H   1py        0.004180 -0.002087 -0.011339  0.006836  0.001361 -0.002635
  7H   2pz       -0.076837 -0.041567 -0.064759 -0.028729  0.118984  0.132026
  7H   2px        0.093077 -0.012443  0.151602 -0.004177 -0.165365 -0.050665
  7H   2py       -0.028520 -0.045374 -0.077885 -0.011192  0.090901  0.059218
  8H   1s         0.117570 -0.013685 -0.006454  0.067093  0.076720  0.012834
  8H   2s        -0.548631  0.081620  0.285413 -0.616462 -1.086508 -0.781452
  8H   3s         0.023626  0.763551 -0.057886 -3.159035 -1.472903 -0.209177
  8H   1pz        0.014518 -0.001717 -0.000861  0.010592  0.014464 -0.003056
  8H   1px        0.002833  0.005361  0.003528 -0.000522 -0.010361 -0.005798
  8H   1py       -0.017879 -0.007558  0.003437  0.003266  0.001343 -0.004654
  8H   2pz        0.195176 -0.011280 -0.151826  0.146731  0.354298  0.170933
  8H   2px       -0.003344 -0.008336 -0.077957  0.025320  0.050480  0.069799
  8H   2py       -0.044172 -0.022769  0.019854  0.026008 -0.025307  0.069934
  9H   1s        -0.052911  0.016836 -0.021745 -0.071097  0.009285 -0.034753
  9H   2s        -0.632495 -0.133330 -0.459361  0.138026 -0.619982  0.194518
  9H   3s         0.201532  0.541177 -0.804493  2.456550 -0.672542  4.224721
  9H   1pz       -0.014340  0.002138 -0.001537 -0.004840 -0.008937  0.001455
  9H   1px       -0.005979 -0.004940 -0.001828 -0.006422 -0.001399 -0.013531
  9H   1py       -0.006707  0.005115  0.000329 -0.010713  0.009515 -0.010880
  9H   2pz       -0.080991  0.001097 -0.036447 -0.031042 -0.035154  0.107794
  9H   2px        0.041171  0.018690  0.107631 -0.021414  0.147604 -0.056927
  9H   2py        0.074153  0.106707 -0.020948 -0.053622  0.015324 -0.077607
 10H   1s        -0.093309 -0.075698  0.100028  0.014804 -0.002312 -0.013775
 10H   2s         0.434582  0.396358 -0.098987 -0.328586 -0.691132 -0.212214
 10H   3s        -0.791322  3.592060 -1.387218  0.754827  0.097834 -0.243784
 10H   1pz        0.016022  0.005253 -0.006089 -0.003891 -0.010145  0.008052
 10H   1px        0.017455 -0.000001  0.014568  0.004140  0.003848 -0.004031
 10H   1py        0.000217  0.002401  0.007102 -0.010455 -0.001300  0.004646
 10H   2pz        0.145377  0.079516 -0.008548 -0.068467 -0.154780  0.028582
 10H   2px       -0.017611 -0.026016  0.058989  0.079583  0.024008  0.017530
 10H   2py       -0.021021 -0.039821  0.023248  0.069170  0.002678  0.094182
 11H   1s         0.034054  0.004728 -0.079408  0.005820  0.041489 -0.033381
 11H   2s         0.739369  0.346436 -0.128410 -0.279838 -0.788842  0.091452
 11H   3s         0.425339 -1.901124  1.752663  1.314640 -0.678103  2.322751
 11H   1pz       -0.005791 -0.007468  0.000929  0.008482  0.012906 -0.007666
 11H   1px        0.007597  0.001159  0.011429 -0.010602 -0.001368 -0.000274
 11H   1py        0.007873 -0.003856 -0.010775 -0.001978  0.012599 -0.003432
 11H   2pz       -0.139636 -0.134131  0.028428 -0.016328  0.114878 -0.087690
 11H   2px       -0.048008 -0.001313 -0.062113 -0.085949 -0.071338  0.038667
 11H   2py       -0.063605 -0.114519 -0.016119  0.113653  0.177007  0.002476
 12H   1s         0.035815 -0.033674 -0.016897 -0.102389 -0.056045 -0.013525
 12H   2s        -0.095308 -0.296943  1.307272  0.327712  0.050251  0.884932
 12H   3s        -1.012360  0.592415  0.351617  1.226441  0.972597  1.821026
 12H   1pz       -0.009413 -0.000080 -0.000408  0.009003  0.009157  0.009508
 12H   1px       -0.000762 -0.016805 -0.000446 -0.006245  0.002951 -0.007052
 12H   1py       -0.002391 -0.007832 -0.002686  0.012131  0.005459 -0.002424
 12H   2pz       -0.059386 -0.026845  0.183555  0.125246  0.054957  0.134557
 12H   2px        0.078828 -0.006087 -0.261429 -0.140809  0.000908 -0.156025
 12H   2py       -0.004093  0.017955  0.012309  0.028023  0.062990  0.078942
 13H   1s         0.023975 -0.034113 -0.034857 -0.051191  0.016155 -0.012005
 13H   2s        -0.119485  0.245860  0.233894  0.828541 -0.569462  0.315219
 13H   3s        -0.305037 -0.385704  0.285647  3.493901 -0.913650 -3.271614
 13H   1pz       -0.003048 -0.001487 -0.008557 -0.009658  0.000363  0.004704
 13H   1px       -0.000932  0.000646  0.006827  0.006036 -0.009617  0.001621
 13H   1py       -0.003066  0.008847 -0.002148  0.004329  0.008570 -0.002337
 13H   2pz        0.045036 -0.079063 -0.092526 -0.125091  0.079379  0.003924
 13H   2px       -0.034069  0.076549  0.109967  0.197237 -0.124178  0.098734
 13H   2py       -0.037077  0.052902  0.014710  0.056251  0.002751  0.013997
                     42        43        44        45        46        47   
                   0.08350   0.08644   0.08726   0.09099   0.09770   0.09864
                   0.00000   0.00000   0.00000   0.00000   0.00000   0.00000
                  --------  --------  --------  --------  --------  --------
  0C   1s        -0.009683  0.006195  0.002271 -0.003743 -0.001925  0.003344
  0C   2s         0.012998 -0.017628  0.042871 -0.013363 -0.020570  0.004275
  0C   3s         0.818309  0.427437  0.122209  0.113883  0.463996 -0.031659
  0C   4s         5.713236 -2.616698 -4.841214 -6.336241  1.335417  1.572972
  0C   1pz        0.064404 -0.000891 -0.094525 -0.007859  0.051234 -0.048929
  0C   1px        0.032392  0.032715 -0.017465 -0.008208  0.014719 -0.002750
  0C   1py        0.041760  0.013971  0.083409 -0.016447  0.030767  0.021637
  0C   2pz        0.162875  0.324021  0.008448 -0.009835 -0.248844 -0.284125
  0C   2px       -0.280168 -1.286697 -0.743450  0.111034  1.673266  0.669226
  0C   2py        0.033292  0.356778  0.101569  0.126366  0.248883  0.051588
  0C   3pz        0.270298  0.425976 -1.076976  1.162598  0.236072 -0.102604
  0C   3px       -2.470889 -5.031653  2.274966 -2.002309  3.073711  4.455114
  0C   3py        1.034854 -1.327635 -0.972492 -1.190197 -0.803615  0.753652
  0C   1dz2       0.005266 -0.026235  0.002379  0.009125 -0.011454 -0.012048
  0C   1dxz       0.010206 -0.019751  0.015562  0.010374 -0.004352 -0.007872
  0C   1dyz       0.009128  0.008117 -0.005189 -0.009071  0.000796 -0.002985
  0C   1dx2y2    -0.025221  0.016533 -0.020558  0.003599  0.003889 -0.002191
  0C   1dxy      -0.002035 -0.002094  0.001341 -0.010571 -0.005395 -0.006558
  0C   2dz2      -0.016957  0.005849  0.023240 -0.033343 -0.037789  0.009531
  0C   2dxz       0.029416  0.072302  0.066597 -0.003172  0.128153  0.003942
  0C   2dyz       0.008114  0.078256  0.046975  0.005031 -0.079790 -0.042741
  0C   2dx2y2     0.090943 -0.203698 -0.087035 -0.015862 -0.058807 -0.061493
  0C   2dxy      -0.060419 -0.231978 -0.161215  0.009373  0.294895  0.093227
  1C   1s        -0.005373  0.003859  0.006108 -0.007774 -0.000438  0.000225
  1C   2s        -0.010032  0.015569 -0.002851 -0.078749 -0.000724  0.010683
  1C   3s         0.025930 -0.281573 -0.273499 -0.329715  0.110858 -0.016488
  1C   4s         2.295335 -1.829415  3.186140 -8.726614 -1.346151  1.074478
  1C   1pz       -0.000635  0.020471 -0.031908  0.154811  0.008879 -0.099075
  1C   1px        0.083374  0.062785 -0.146484  0.074567  0.022136  0.010071
  1C   1py        0.072017 -0.154868 -0.007879  0.049266  0.037080 -0.031834
  1C   2pz       -0.143527  0.044917  0.289602 -0.191753  0.199402  0.142331
  1C   2px       -0.056046  0.127815 -0.368570 -0.055850 -0.060064  0.026484
  1C   2py       -0.075383  0.185097 -0.522505  0.098477 -0.133575 -0.074616
  1C   3pz       -0.827357 -1.340981  0.546732 -3.451427 -0.462835  2.370492
  1C   3px       -0.091168 -0.486296 -0.896019 -3.507309  0.818026 -1.764944
  1C   3py       -0.906872  2.112947 -2.173513  3.497494  1.687466 -2.301388
  1C   1dz2       0.003503  0.002427 -0.023156  0.001783  0.010843 -0.006075
  1C   1dxz       0.008230  0.018776 -0.001604  0.007376  0.002316 -0.015213
  1C   1dyz       0.000197  0.004507 -0.007094  0.002019  0.003437  0.004901
  1C   1dx2y2    -0.012477  0.012528 -0.000704 -0.004672 -0.010490  0.001556
  1C   1dxy      -0.011528 -0.012457  0.012910 -0.007088 -0.005945 -0.006877
  1C   2dz2      -0.005496 -0.056359 -0.001437 -0.025686  0.023892 -0.063695
  1C   2dxz       0.032064  0.049751 -0.015759  0.191218  0.027461 -0.080474
  1C   2dyz      -0.112610  0.005283 -0.058423 -0.088033  0.037267 -0.001526
  1C   2dx2y2    -0.051348  0.162485 -0.090958  0.093280 -0.078882  0.046720
  1C   2dxy      -0.009231 -0.091516 -0.086473 -0.138403 -0.047447 -0.078825
  2C   1s        -0.006759 -0.003710 -0.002412 -0.000366  0.002554  0.007458
  2C   2s        -0.009371 -0.009412 -0.083436  0.004699  0.012424  0.123871
  2C   3s         0.237046  0.154950 -0.275865  0.136657 -0.236535  0.407019
  2C   4s         8.146355  1.710210  1.964091 -4.631262  0.006880 -3.109824
  2C   1pz       -0.002221 -0.082718  0.043094  0.038914 -0.182090  0.082366
  2C   1px        0.024048  0.095694 -0.008050  0.096163  0.123071  0.032513
  2C   1py        0.080307 -0.159349  0.088010  0.000579 -0.079901 -0.022518
  2C   2pz       -0.029131 -0.120446  0.401760 -0.120565  0.317307 -0.838507
  2C   2px        0.148035 -0.108918  0.633710 -0.318110 -0.099290 -0.808583
  2C   2py       -0.050107  0.259331 -0.308722 -0.006035 -0.060795 -0.095271
  2C   3pz       -0.890387 -0.450668 -0.267415  0.567910  4.219469 -2.618947
  2C   3px       -0.983143 -0.707470 -0.598667 -0.204857 -1.652193 -1.921114
  2C   3py       -3.339978  0.754204  1.373284 -0.382700 -2.193402  0.698494
  2C   1dz2      -0.004521  0.003152 -0.001482  0.001014  0.020327 -0.001734
  2C   1dxz      -0.002895  0.005075 -0.012145  0.006814  0.008463  0.001681
  2C   1dyz       0.001792 -0.011550  0.013125 -0.002727 -0.011267  0.001625
  2C   1dx2y2    -0.008913  0.015421 -0.008206 -0.010332 -0.001041 -0.003942
  2C   1dxy      -0.009300 -0.006340  0.002273 -0.012141 -0.004658 -0.000188
  2C   2dz2       0.054338 -0.008817  0.024705  0.013630  0.234167 -0.204037
  2C   2dxz      -0.027172  0.149927 -0.166867  0.022372  0.002249 -0.015741
  2C   2dyz       0.064256 -0.123506  0.114826 -0.019203  0.070758  0.110043
  2C   2dx2y2     0.010815  0.141087  0.000188 -0.034282  0.064126 -0.067177
  2C   2dxy       0.030951  0.083682  0.175004 -0.119461 -0.089921 -0.299858
  3C   1s        -0.011238  0.003151  0.005265 -0.000956  0.001363  0.003374
  3C   2s        -0.045410  0.014572  0.123691  0.006095  0.013573 -0.042341
  3C   3s         0.351552 -0.236593  0.557266  0.113315  0.050770 -0.290519
  3C   4s         2.257666 -1.398883 -4.293886  5.648327  2.417581  3.923208
  3C   1pz        0.133854  0.015654 -0.024814  0.049164  0.003020 -0.041535
  3C   1px        0.056040  0.078275 -0.091127  0.023633  0.078986 -0.055106
  3C   1py        0.090694 -0.053063  0.044758 -0.028295  0.058491  0.010258
  3C   2pz       -0.068564  0.207785  0.205523 -0.408973  0.098636 -0.375067
  3C   2px        0.096336 -0.154569  0.140556 -0.267149  0.007892 -0.620546
  3C   2py        0.103063  0.292229 -0.936640  0.146690 -0.037419  0.627591
  3C   3pz       -0.938952  1.318743 -0.083107  0.434077  0.174996  0.398426
  3C   3px       -0.152703 -0.846243 -1.442166  0.921336  2.167012 -1.948140
  3C   3py       -1.165055  0.769731 -1.247626 -2.213960 -2.567810 -1.041134
  3C   1dz2      -0.000264  0.000869  0.005787  0.003268 -0.004397  0.008539
  3C   1dxz      -0.000102 -0.018703  0.011042 -0.012526 -0.013483  0.003805
  3C   1dyz      -0.011874 -0.005619 -0.007755  0.006179  0.011265  0.013249
  3C   1dx2y2     0.015115 -0.013743  0.011064  0.004371  0.008993 -0.004593
  3C   1dxy       0.007435  0.008296 -0.007573  0.006101 -0.001582  0.002237
  3C   2dz2       0.064275  0.036690 -0.104716  0.080410 -0.019509  0.006666
  3C   2dxz      -0.039395 -0.006634  0.124302 -0.073093  0.068424 -0.239380
  3C   2dyz       0.004529  0.101987 -0.028285  0.081332  0.048048  0.156688
  3C   2dx2y2     0.055627 -0.054380  0.261570  0.077226  0.081506 -0.044418
  3C   2dxy       0.036352  0.048426 -0.103137  0.087412  0.055440  0.072623
  4C   1s        -0.009440 -0.003238 -0.003805 -0.004636  0.003670  0.006358
  4C   2s        -0.071871  0.019851  0.009635 -0.017212 -0.060206 -0.034391
  4C   3s        -0.025728  1.343867  0.673792  0.049576 -1.262932 -0.751668
  4C   4s        -4.692376  8.893224  1.274698  8.002436 -5.937629 -5.698342
  4C   1pz        0.045707 -0.034066  0.094681  0.061440  0.004164  0.054936
  4C   1px        0.010766 -0.039808  0.069337  0.045758 -0.100962 -0.029381
  4C   1py        0.089877 -0.129449  0.089107 -0.013873 -0.006563 -0.054100
  4C   2pz       -0.199471  0.099040  0.015939 -0.213205 -0.153556 -0.257480
  4C   2px        0.170113 -0.442057 -0.283896  0.347289  0.946346  0.335644
  4C   2py       -0.117703 -0.263845 -0.174962 -0.170575  0.361227 -0.411411
  4C   3pz       -2.292896  0.612202  0.674471 -0.362191 -3.527733 -0.976557
  4C   3px        0.690961 -2.754706 -0.088999 -2.718751  3.743908  2.838189
  4C   3py       -3.602442 -0.581084  1.873066 -0.027213 -1.219422  0.469820
  4C   1dz2       0.004387 -0.008780 -0.005524  0.015888 -0.006105 -0.002805
  4C   1dxz      -0.008249 -0.005968 -0.007469  0.007646  0.000826  0.000385
  4C   1dyz      -0.013039  0.025096 -0.013975 -0.010291  0.006108  0.006444
  4C   1dx2y2     0.013447 -0.012227  0.027209 -0.005205 -0.021127 -0.008143
  4C   1dxy       0.003019  0.006510  0.002251  0.005769 -0.004065 -0.001123
  4C   2dz2       0.059488 -0.061440 -0.001526  0.066959  0.146674  0.087740
  4C   2dxz      -0.039049  0.081655 -0.002829 -0.067242  0.061309 -0.099386
  4C   2dyz       0.076654  0.064912 -0.050785  0.026269  0.234601 -0.072686
  4C   2dx2y2     0.059779 -0.111494  0.067231  0.006588 -0.285015  0.050154
  4C   2dxy      -0.085243  0.281779  0.090272 -0.014785 -0.227814 -0.131035
  5C   1s        -0.003853  0.006108 -0.001297 -0.002849 -0.004372  0.004912
  5C   2s        -0.063793 -0.007658 -0.055512  0.022161  0.031726  0.028129
  5C   3s        -0.667919 -0.626709 -0.585247  0.292758  1.199364  0.347005
  5C   4s        -7.859846 -2.850772  2.151167  7.538761  6.078622 -1.364551
  5C   1pz        0.011242 -0.060692 -0.043309 -0.057615 -0.089161  0.061235
  5C   1px        0.040586  0.108713 -0.013929 -0.024106 -0.006230  0.044754
  5C   1py        0.141386 -0.064578  0.099640  0.054453 -0.022550  0.006700
  5C   2pz        0.140842  0.132792  0.348218 -0.056670 -0.182444 -0.174926
  5C   2px       -0.284462 -0.820018 -0.526175 -0.252395  0.675071  0.500703
  5C   2py        0.125045  0.282067 -0.361376  0.089786 -0.476016 -0.123872
  5C   3pz        1.467132  1.450320  1.823566 -0.306271 -0.727756 -0.976371
  5C   3px       -3.779189 -2.862292  1.419689  0.905357  0.620723  1.260937
  5C   3py       -2.001466  1.231504 -3.874560  3.732000  0.749837 -3.946421
  5C   1dz2      -0.004635 -0.016405  0.006182  0.004447  0.000618 -0.003940
  5C   1dxz      -0.004129  0.003305 -0.010732 -0.004752 -0.003734 -0.012689
  5C   1dyz       0.003338 -0.014673  0.001055  0.001409 -0.001677 -0.013913
  5C   1dx2y2     0.015276 -0.023883  0.015572  0.004045  0.002277  0.002856
  5C   1dxy       0.016982  0.019736 -0.002710  0.003110  0.004139  0.004688
  5C   2dz2       0.043319  0.051210  0.042476  0.029759 -0.054988 -0.023874
  5C   2dxz       0.012998  0.107852 -0.031462 -0.029615 -0.042632  0.058548
  5C   2dyz      -0.083900 -0.070963 -0.095579 -0.044886  0.042234  0.039049
  5C   2dx2y2    -0.020422 -0.305421 -0.017112 -0.031018  0.122422  0.006561
  5C   2dxy       0.198008  0.046404  0.093255 -0.105929 -0.142927 -0.132158
  6H   1s         0.003056  0.067620 -0.033486  0.020026  0.037683 -0.041667
  6H   2s        -0.460177  0.378087  0.343372 -0.599244  0.214519  0.378435
  6H   3s        -2.504425 -1.866985  1.505927 -4.166571  0.203162  2.972541
  6H   1pz       -0.006247 -0.000175  0.011435 -0.018426 -0.003469  0.007672
  6H   1px        0.004077 -0.007123 -0.006708 -0.011187  0.004480  0.002802
  6H   1py        0.004517  0.004504  0.001976  0.007223  0.005757 -0.003368
  6H   2pz       -0.082783  0.022913  0.170800 -0.236720  0.020927  0.095549
  6H   2px       -0.021073  0.057029  0.081441 -0.017167  0.012308  0.093613
  6H   2py       -0.048768 -0.081892  0.015525 -0.013757  0.023322 -0.076827
  7H   1s        -0.003214 -0.009043 -0.047630 -0.002488  0.005843  0.043353
  7H   2s         0.371916 -0.032712 -0.287467  0.580143 -0.253452 -0.392906
  7H   3s         1.852185 -0.016870  0.135344 -1.346804  0.231564 -2.126540
  7H   1pz       -0.001478  0.003802 -0.007770 -0.005173  0.003047  0.003693
  7H   1px        0.000035 -0.003387 -0.005894  0.000712  0.007676 -0.004657
  7H   1py        0.005010  0.004517 -0.002077  0.002690  0.001186  0.007800
  7H   2pz       -0.017502  0.083449 -0.037147 -0.000960  0.080067  0.082608
  7H   2px        0.078239  0.066867 -0.016467  0.112765 -0.098108 -0.091783
  7H   2py       -0.021665 -0.019812  0.025542 -0.043240  0.039023  0.066689
  8H   1s        -0.009940  0.024217  0.007886  0.000257  0.048916 -0.006476
  8H   2s        -0.464075  0.174849 -0.459943  0.009627 -1.064287  1.582736
  8H   3s         1.418858  1.841249 -0.881161 -0.910676 -6.152643  4.441863
  8H   1pz        0.004314  0.008053  0.005627 -0.003095  0.020678 -0.019647
  8H   1px        0.008060  0.003679 -0.006251  0.005090 -0.000152  0.001228
  8H   1py        0.000682  0.000055  0.005289 -0.004259 -0.001376  0.006844
  8H   2pz        0.029980 -0.004992  0.143681 -0.004360  0.243431 -0.410521
  8H   2px       -0.002945 -0.078724 -0.030508  0.095289  0.063526  0.196090
  8H   2py       -0.040341  0.024960  0.037614  0.036432 -0.134674 -0.014059
  9H   1s        -0.054874  0.011909  0.024427 -0.037394 -0.041642 -0.029088
  9H   2s        -0.575722 -0.461394 -0.711715  0.423954  0.772482  0.987113
  9H   3s         1.695040  0.025284 -0.859853  2.072597  4.883656  1.705185
  9H   1pz       -0.001017 -0.002098 -0.002458  0.002939  0.002673 -0.003071
  9H   1px       -0.003052  0.001829  0.002638 -0.007956 -0.009180 -0.009351
  9H   1py       -0.002728 -0.008632  0.004801 -0.000768 -0.009031 -0.004076
  9H   2pz        0.019450 -0.058607 -0.049203  0.084179 -0.041665  0.121238
  9H   2px        0.026741  0.130517  0.144177 -0.102681 -0.157968 -0.241904
  9H   2py        0.027434 -0.000692  0.155855 -0.035010 -0.102368 -0.144798
 10H   1s         0.019414  0.051713 -0.000126 -0.007422 -0.004549  0.015411
 10H   2s        -0.786341  0.545010  0.828702 -0.960127  0.296070 -0.482619
 10H   3s        -0.377762  2.152716  0.759785 -1.718013  1.430827  0.334747
 10H   1pz       -0.014285  0.006415  0.011525 -0.007349  0.003278 -0.004795
 10H   1px        0.005535  0.004348 -0.005949  0.005672 -0.001953  0.005281
 10H   1py        0.006715  0.003241 -0.003711 -0.009024 -0.002262 -0.005788
 10H   2pz       -0.160005  0.094983  0.201845 -0.196715  0.095038 -0.133796
 10H   2px        0.025161  0.018465 -0.077731  0.028699  0.030432  0.002434
 10H   2py        0.145225  0.028321  0.072854  0.098628 -0.040385  0.021358
 11H   1s        -0.048595  0.005929 -0.060103  0.011073  0.015889  0.064122
 11H   2s        -0.237464 -0.639656  1.326944  0.130262 -0.081022 -0.851385
 11H   3s         1.893092 -3.669301  2.807893  2.238518  0.967180 -0.979751
 11H   1pz       -0.004769  0.004171 -0.006614  0.000878  0.004914  0.009055
 11H   1px        0.000054 -0.000463  0.000146  0.005275  0.002616 -0.001259
 11H   1py       -0.009393  0.001139 -0.016258 -0.002522 -0.009466 -0.000553
 11H   2pz       -0.039130  0.049767 -0.233201 -0.022300 -0.012272  0.172467
 11H   2px       -0.013766 -0.039638  0.034194 -0.012451 -0.067382  0.036251
 11H   2py        0.035955  0.088928 -0.309346 -0.016989  0.037807  0.244520
 12H   1s         0.024158  0.021729  0.006881 -0.023021  0.015748  0.005611
 12H   2s        -0.671891  0.267237 -0.110389 -1.099257 -0.317121 -0.581008
 12H   3s        -3.271492  2.434895  0.118265  1.128477 -5.502007 -3.743623
 12H   1pz       -0.007416 -0.002698 -0.000041 -0.008163 -0.009147 -0.003890
 12H   1px        0.006767 -0.001034  0.012393 -0.004065  0.002294  0.005095
 12H   1py        0.002502 -0.008393  0.011122  0.002463 -0.015435 -0.002853
 12H   2pz       -0.143041  0.084160  0.004463 -0.205123 -0.046628 -0.084745
 12H   2px        0.167680 -0.013613  0.077759  0.183223  0.089265  0.097434
 12H   2py        0.035378 -0.067264 -0.020088 -0.062936  0.092014 -0.041410
 13H   1s         0.057399  0.031316  0.028247  0.014114  0.012381  0.046689
 13H   2s        -0.087297 -0.013236 -1.048920 -0.288338  0.091243  0.914808
 13H   3s        -4.530112 -2.782874 -3.150646  2.046413  2.041318 -0.320893
 13H   1pz       -0.000793  0.001698  0.011624  0.002172 -0.000458 -0.002618
 13H   1px       -0.015651 -0.004845 -0.003326 -0.000542 -0.003835  0.001466
 13H   1py       -0.003086 -0.015879 -0.003341  0.000383 -0.000951 -0.002202
 13H   2pz        0.045728 -0.035163  0.171625  0.048997 -0.012780 -0.103374
 13H   2px       -0.067957 -0.011812 -0.214664 -0.094575 -0.021011  0.117504
 13H   2py        0.086186 -0.068948 -0.043382 -0.079847 -0.016975  0.108078
                     48        49        50        51        52        53   
                   0.10466   0.11232   0.11712   0.12678   0.13873   0.14337
                   0.00000   0.00000   0.00000   0.00000   0.00000   0.00000
                  --------  --------  --------  --------  --------  --------
  0C   1s        -0.001331  0.010176  0.007159  0.018811 -0.004639 -0.005612
  0C   2s        -0.041091  0.051340  0.032659  0.111321 -0.037497  0.010875
  0C   3s        -0.136547 -0.170194 -0.244706 -0.445535  0.067843  0.238423
  0C   4s         1.600029 -2.923089 -3.278323 -5.428371  7.105103 -3.015564
  0C   1pz        0.017942  0.056931 -0.024090  0.134374  0.055248  0.032786
  0C   1px       -0.061587  0.036467 -0.001439  0.022553 -0.031460  0.030560
  0C   1py        0.003397 -0.046485  0.076653  0.038048 -0.021650 -0.010439
  0C   2pz        0.260688  0.019590 -0.253735  0.076510 -0.263161  0.234876
  0C   2px       -0.368887  0.477166  0.418981  0.418182  0.810929 -0.438536
  0C   2py       -0.105853 -0.003146 -0.004323 -0.044465 -0.141487 -0.253159
  0C   3pz       -2.507678  0.346354 -2.083952 -2.006117 -3.367977 -0.426452
  0C   3px        6.890586 -2.351224  3.205915 -0.712186  1.202525 -2.441488
  0C   3py        1.349071 -1.138017 -1.125946 -5.092827  4.195655  2.351703
  0C   1dz2      -0.000931 -0.003065  0.006857 -0.006624  0.005674  0.017825
  0C   1dxz      -0.007679 -0.001558  0.010203  0.008010 -0.003249  0.013926
  0C   1dyz      -0.000377  0.002146  0.000587  0.005172  0.006157  0.007363
  0C   1dx2y2     0.011593  0.007028 -0.004629 -0.013293  0.002807 -0.018740
  0C   1dxy      -0.022052 -0.001472  0.017881 -0.017205  0.012891  0.005573
  0C   2dz2      -0.002937  0.019958  0.032230  0.085389 -0.081835 -0.053899
  0C   2dxz      -0.029893 -0.010329  0.073812  0.060612  0.013650 -0.052001
  0C   2dyz       0.032754 -0.020171 -0.049293 -0.058054 -0.115894  0.041916
  0C   2dx2y2     0.069779 -0.074802 -0.040812 -0.212933  0.183679  0.201976
  0C   2dxy       0.069250  0.077387  0.037380  0.106239  0.086861 -0.055970
  1C   1s        -0.000833 -0.001547  0.005125 -0.000350  0.008474 -0.002236
  1C   2s         0.054621 -0.027277  0.036408 -0.000385  0.056880  0.004854
  1C   3s         0.425474 -0.003017 -0.061314  0.193227  0.030127 -0.055225
  1C   4s         3.483755 -6.646830  5.082068 -1.112392 -9.293960-18.470573
  1C   1pz       -0.020409 -0.205533 -0.043355  0.087025  0.053348 -0.063619
  1C   1px       -0.180734  0.137582 -0.133101  0.002734 -0.042182 -0.040203
  1C   1py       -0.018488 -0.006381 -0.118652  0.182769 -0.198383  0.167175
  1C   2pz        0.250702  0.249517  0.069152  0.078878  0.002565  0.483468
  1C   2px        0.590255 -0.063141  0.077869  0.158567  0.352862  0.828572
  1C   2py       -0.129854  0.130040 -0.033747 -0.262420 -0.270871  0.074322
  1C   3pz        1.858195  5.488664  2.315044 -4.310447 -2.094286 -0.983491
  1C   3px        2.162075 -1.995763  0.091856  4.261925 -3.366863 -5.309575
  1C   3py       -2.720668  4.759211 -3.003032  1.120355  2.995580  3.656672
  1C   1dz2      -0.019257  0.009152 -0.010828 -0.011149 -0.003155 -0.012851
  1C   1dxz       0.008597 -0.004288 -0.006631  0.004765 -0.011293  0.029942
  1C   1dyz       0.008585  0.014863  0.004670 -0.012106  0.010870 -0.008573
  1C   1dx2y2    -0.003215 -0.008962  0.024271 -0.008843  0.018221 -0.014261
  1C   1dxy       0.005821 -0.009061  0.020172 -0.009022  0.007625  0.001681
  1C   2dz2      -0.144900 -0.050779 -0.033799  0.027196 -0.098218 -0.257302
  1C   2dxz      -0.109082 -0.252409 -0.100154  0.076949 -0.001072  0.017467
  1C   2dyz      -0.180788  0.061636  0.034498 -0.067099 -0.025435 -0.157718
  1C   2dx2y2    -0.072810  0.040663  0.037029 -0.166682  0.030599 -0.046437
  1C   2dxy       0.312335 -0.201137  0.064071  0.044602 -0.019945  0.212656
  2C   1s        -0.000067  0.000482 -0.001393 -0.001435 -0.003358 -0.008067
  2C   2s         0.043510 -0.036403 -0.016624 -0.034970 -0.083011 -0.041343
  2C   3s         0.170084 -0.258858  0.077856 -0.232090 -0.285577 -0.141626
  2C   4s        -2.340491 -0.622615  8.818327  2.121131 22.194620 -9.970439
  2C   1pz       -0.093427  0.054431 -0.019678  0.114264  0.030227  0.185255
  2C   1px       -0.071817  0.031071  0.150784  0.096737 -0.057595  0.134812
  2C   1py       -0.069317 -0.066801  0.170012 -0.045203  0.078087 -0.003640
  2C   2pz       -0.045938  0.213558  0.207825 -0.033087  0.803569 -0.157294
  2C   2px       -0.398812  0.170779  0.051113  0.341183  1.037865 -0.575362
  2C   2py        0.137920  0.070461  0.105347  0.013475  0.480754  0.016918
  2C   3pz        0.557665  0.464021  1.461695 -3.339836 -6.724930 -0.455360
  2C   3px       -0.895603  1.434826 -7.423447 -0.821761 -4.087374  4.645784
  2C   3py        1.713371  0.790763 -0.499963 -1.218264 -1.089831 -3.437451
  2C   1dz2       0.008410 -0.001327 -0.003201  0.017252  0.020181 -0.035516
  2C   1dxz      -0.016505 -0.008741  0.003483  0.015851 -0.009157  0.012110
  2C   1dyz      -0.008754 -0.005673  0.020445 -0.007968  0.013229  0.018530
  2C   1dx2y2     0.021831  0.003100 -0.003643  0.005129 -0.010850 -0.001260
  2C   1dxy       0.004916 -0.016166 -0.012359 -0.025491  0.013993 -0.012903
  2C   2dz2       0.004882 -0.063465  0.126835 -0.128872  0.046262 -0.060778
  2C   2dxz       0.112709  0.010974 -0.111172 -0.073930 -0.404935  0.045388
  2C   2dyz      -0.193863 -0.066713 -0.061987 -0.056487 -0.071426 -0.041550
  2C   2dx2y2    -0.046329 -0.002669 -0.169954  0.030662  0.104969 -0.016438
  2C   2dxy       0.046869  0.062349 -0.167026  0.041983  0.262629 -0.192808
  3C   1s         0.000082  0.002122 -0.001662  0.002937  0.001530  0.004070
  3C   2s        -0.063420  0.031875  0.003355  0.024441  0.025024 -0.007371
  3C   3s        -0.202269  0.062465  0.039056 -0.053533  0.242909 -0.051114
  3C   4s         1.763670  0.883103 -9.134662 -8.705954 -5.794410 22.947683
  3C   1pz        0.106851  0.189805  0.095247 -0.036522 -0.066775  0.036215
  3C   1px       -0.109454  0.089826 -0.114221  0.162071 -0.075284  0.113691
  3C   1py       -0.014978  0.086766 -0.159673 -0.133098  0.049141 -0.110315
  3C   2pz       -0.310487 -0.144366 -0.113944  0.120933  0.197210 -0.024805
  3C   2px        0.337616  0.100494 -0.019062  0.174558  0.622630  0.313037
  3C   2py        0.632658 -0.301746 -0.138160 -0.373220 -0.357945  1.103685
  3C   3pz       -2.887125 -4.941829 -4.982982  3.008133  0.688888  5.448211
  3C   3px       -0.984901  1.400104 -1.444158  0.408877 -3.585199  1.095519
  3C   3py       -0.141207 -3.717948  6.444143  3.639332 -1.857443 -4.395336
  3C   1dz2       0.017423  0.007267  0.021244 -0.008437 -0.002004  0.041705
  3C   1dxz      -0.014737  0.002442  0.005124 -0.010804  0.004039 -0.015045
  3C   1dyz      -0.002158 -0.004908  0.010533  0.015913  0.012764 -0.010494
  3C   1dx2y2    -0.005855  0.009491 -0.003479  0.004671 -0.012485  0.016871
  3C   1dxy      -0.027122  0.020414 -0.005217  0.008672 -0.010234  0.023113
  3C   2dz2       0.311321  0.078034 -0.022048 -0.118454 -0.053593  0.167155
  3C   2dxz      -0.086734 -0.141692 -0.057390  0.011809  0.060283 -0.147635
  3C   2dyz      -0.072910 -0.219066 -0.178277  0.060492 -0.016579  0.227651
  3C   2dx2y2    -0.216379  0.185081 -0.234628 -0.032774  0.088128 -0.317158
  3C   2dxy      -0.066371  0.016937 -0.014835 -0.002957 -0.191834 -0.036135
  4C   1s        -0.002168  0.001609  0.000180 -0.006116  0.007240  0.002805
  4C   2s         0.004288  0.005454  0.015796 -0.047215  0.083126  0.010314
  4C   3s         0.031607 -0.107442  0.050144 -0.004156 -0.400867  0.130007
  4C   4s        -5.302797  2.589347 -2.271521  4.760683-19.914954  0.604860
  4C   1pz       -0.082940 -0.041230  0.138101 -0.066783  0.048099 -0.028767
  4C   1px        0.055122 -0.002482  0.006244  0.043914  0.031299  0.010980
  4C   1py       -0.165302  0.025609  0.057035  0.011352  0.065441  0.182201
  4C   2pz        0.070763 -0.017439 -0.077248 -0.133898  0.353437 -0.069291
  4C   2px       -0.157429  0.193462  0.112027  0.066068  0.243083 -0.144195
  4C   2py       -0.053891  0.236918  0.081728 -0.041916  0.891898  0.053820
  4C   3pz        2.363210  0.660773 -1.218971  1.701282  0.411323 -0.155016
  4C   3px       -0.723194 -1.129219  3.266617 -2.157229  2.791881 -2.612778
  4C   3py        3.107578 -0.802977  2.632346  1.881127 -6.078649 -4.039642
  4C   1dz2       0.002811  0.003510 -0.006244 -0.004117 -0.004457  0.013279
  4C   1dxz       0.008783 -0.006338  0.000626 -0.007676  0.003374 -0.001650
  4C   1dyz       0.007862 -0.001678 -0.014751 -0.011275 -0.018114  0.000211
  4C   1dx2y2    -0.028050  0.001171  0.021372  0.015027 -0.006231  0.020719
  4C   1dxy      -0.002005  0.012764  0.005708  0.014505 -0.009450  0.010830
  4C   2dz2      -0.123258 -0.023180  0.014838 -0.067469  0.005457  0.057710
  4C   2dxz       0.151793  0.047072 -0.081889 -0.016583  0.099222  0.018720
  4C   2dyz      -0.043075 -0.001944  0.006903 -0.039514  0.150072  0.034916
  4C   2dx2y2    -0.115008 -0.116080  0.064242 -0.093036 -0.158750  0.174921
  4C   2dxy       0.145702  0.067128 -0.112107  0.094255 -0.263423  0.001818
  5C   1s         0.006188 -0.001913 -0.007737  0.001540 -0.008529  0.002009
  5C   2s        -0.010431  0.030153 -0.060314  0.008402 -0.069695  0.022504
  5C   3s        -0.350969  0.594850  0.334922  0.560444  0.224780 -0.427212
  5C   4s        -0.088314  4.999769  2.872458  6.127960  3.680688  8.321205
  5C   1pz       -0.100150 -0.052551  0.051068 -0.116415  0.075328 -0.082352
  5C   1px        0.121135 -0.039512 -0.040176 -0.028046  0.054894 -0.094680
  5C   1py        0.011411 -0.014732 -0.105712  0.098927 -0.110698  0.130001
  5C   2pz        0.021900 -0.195800  0.021284 -0.129483  0.107751  0.152014
  5C   2px       -0.045430  0.147171  0.285458  0.325046  0.384131 -0.467630
  5C   2py       -0.246010 -0.020350 -0.281615 -0.474713 -0.273073 -0.035597
  5C   3pz        2.273317 -2.377285  0.013246  2.386266  0.865427  0.349593
  5C   3px       -1.809776  1.095849  3.799007 -2.606958  0.162481  0.822083
  5C   3py       -6.166207  4.946437 -2.453580  4.771248 -0.515440  1.753766
  5C   1dz2      -0.001612  0.006373  0.000558 -0.010839 -0.008548  0.009623
  5C   1dxz      -0.001757 -0.007596 -0.002046 -0.015133  0.003358  0.017931
  5C   1dyz      -0.009621 -0.010054 -0.006138  0.007780 -0.015257  0.015144
  5C   1dx2y2     0.001524  0.005478 -0.000520  0.035059 -0.021016  0.013364
  5C   1dxy      -0.004782  0.006462 -0.019580  0.002657 -0.005432 -0.001318
  5C   2dz2       0.126385 -0.017921 -0.067869  0.005045 -0.051606  0.135109
  5C   2dxz      -0.116618 -0.030389  0.030747 -0.148606 -0.006192 -0.069819
  5C   2dyz      -0.116150  0.105127  0.013684  0.104720 -0.010988 -0.083154
  5C   2dx2y2     0.151777  0.065938 -0.007620  0.203842  0.122528  0.197054
  5C   2dxy       0.281088 -0.180223 -0.107432 -0.078553 -0.091565  0.260631
  6H   1s        -0.036942  0.008379 -0.055640  0.030881 -0.057937  0.027088
  6H   2s         0.795103  1.065020  0.467968  0.187863  0.577325  2.024717
  6H   3s         4.563161  5.157039  3.135076 -0.700616 -2.949324 -0.640483
  6H   1pz        0.013620  0.008377  0.013022 -0.004029  0.001977  0.019180
  6H   1px        0.004148  0.012947 -0.000996 -0.003880 -0.005538 -0.002753
  6H   1py       -0.000905  0.003017 -0.005245  0.011453 -0.005237  0.009209
  6H   2pz        0.263719  0.140572  0.214878  0.068209  0.149342  0.453290
  6H   2px        0.007051  0.128232  0.120175 -0.023132  0.085059  0.151368
  6H   2py       -0.108262 -0.087792 -0.014591  0.091571 -0.147920 -0.113750
  7H   1s        -0.044942  0.054453 -0.013759 -0.037159  0.025962 -0.127925
  7H   2s         0.615820 -1.266869 -0.086850  0.512656  0.954964  0.680840
  7H   3s         2.040254-10.236106  1.040009  3.239606 -2.160542 -2.840929
  7H   1pz       -0.011636  0.019739 -0.005365 -0.008493 -0.008847 -0.009476
  7H   1px        0.004681 -0.013815 -0.007142  0.013856 -0.000864  0.007304
  7H   1py       -0.003347  0.010449 -0.012812 -0.002856 -0.005646  0.014256
  7H   2pz       -0.251186  0.286649 -0.031538 -0.138903 -0.096434 -0.167891
  7H   2px        0.115436 -0.187570  0.011226  0.037485  0.108347  0.189355
  7H   2py       -0.014745  0.187529 -0.021500 -0.012204 -0.124951 -0.048607
  8H   1s         0.018770  0.008275 -0.014381  0.063793  0.084620 -0.159246
  8H   2s        -0.118645  0.026866 -0.948563  0.728149 -1.522028 -0.015939
  8H   3s        -1.074777  0.062178 -1.497305  2.809542  3.821312 -0.041446
  8H   1pz        0.000906 -0.000792  0.012789 -0.005848  0.010963 -0.014305
  8H   1px       -0.005914  0.001977  0.001293  0.010284 -0.008136  0.001358
  8H   1py       -0.004678 -0.005281  0.005306 -0.000196  0.006276  0.004475
  8H   2pz        0.061247  0.037509  0.159676 -0.145139  0.381793 -0.160761
  8H   2px       -0.048017 -0.000119  0.017566  0.093466  0.133322  0.057857
  8H   2py        0.040910  0.032852  0.130138  0.083852  0.026664  0.037270
  9H   1s         0.053720 -0.017668 -0.033401 -0.085706  0.038234 -0.004597
  9H   2s         0.376457 -0.418003  0.437880 -0.976906 -2.523358  1.132767
  9H   3s         1.336447 -1.855962  7.006027  0.494965  1.081924 -0.167906
  9H   1pz       -0.007578 -0.004065  0.004287 -0.002949 -0.009541  0.017873
  9H   1px        0.002713  0.007259 -0.016690  0.003519  0.003778 -0.000707
  9H   1py       -0.001621 -0.003391 -0.009022 -0.009995  0.014430 -0.000753
  9H   2pz       -0.031305 -0.053763  0.129344  0.006123 -0.014544  0.225580
  9H   2px        0.005183  0.100260 -0.106937  0.150844  0.536039 -0.247036
  9H   2py       -0.131439 -0.024649 -0.086502  0.078664  0.270962 -0.206101
 10H   1s         0.069812  0.023963  0.026288 -0.041276 -0.034358  0.169520
 10H   2s        -1.631912 -0.756013 -0.172806  0.746104  0.222592 -0.641361
 10H   3s        -5.966650 -5.504718 -6.281786  0.311974  2.068412  4.705445
 10H   1pz       -0.021769 -0.007006 -0.015090  0.010524  0.006954 -0.003481
 10H   1px        0.002737  0.013442 -0.004585  0.007607 -0.004360  0.011898
 10H   1py       -0.004091  0.005276  0.003527 -0.008187 -0.006419  0.000952
 10H   2pz       -0.433276 -0.144721 -0.180548  0.168783  0.093345 -0.280797
 10H   2px        0.183786 -0.024149 -0.010050 -0.008953 -0.164422  0.058181
 10H   2py        0.099632  0.075710 -0.129016 -0.088026 -0.036138  0.076554
 11H   1s         0.039606 -0.060889  0.009467  0.042922  0.035710 -0.103603
 11H   2s        -0.473509  1.185252  0.420173  0.443259  0.418352 -2.841771
 11H   3s         1.471940  7.872402 -2.804821 -3.918358  0.972507 -0.885486
 11H   1pz        0.003685 -0.007868  0.003660  0.004010 -0.000866  0.023077
 11H   1px       -0.011389  0.004204 -0.001775  0.007755 -0.004417  0.001919
 11H   1py       -0.002336 -0.018561  0.001778  0.010021 -0.004372  0.001227
 11H   2pz        0.122961 -0.124925  0.138597  0.012570 -0.123634  0.353585
 11H   2px       -0.103079  0.099680  0.002757 -0.006458 -0.097768 -0.042011
 11H   2py        0.136518 -0.306677 -0.147137 -0.051644 -0.027036  0.376755
 12H   1s        -0.066847 -0.004978 -0.002616  0.006024 -0.088943  0.025031
 12H   2s         0.682750  0.113878 -0.536367 -0.128954  0.577372 -0.017639
 12H   3s         2.561052  1.523292 -2.412287  0.344722 -2.695834 -0.621920
 12H   1pz        0.002943 -0.002217 -0.004083  0.001539  0.010272 -0.003465
 12H   1px       -0.017871 -0.002501  0.010647  0.001811 -0.004339 -0.004320
 12H   1py       -0.005997  0.005397  0.001705  0.011116  0.002164  0.001582
 12H   2pz        0.140314 -0.000982 -0.070949 -0.018603  0.133504 -0.043314
 12H   2px       -0.153104  0.020068  0.083437  0.003249 -0.123365  0.034330
 12H   2py       -0.024622 -0.005496 -0.038197 -0.001087  0.107367  0.058413
 13H   1s         0.056363  0.019836 -0.009242  0.068042  0.040079 -0.048497
 13H   2s        -0.671588  0.182707  0.075220 -0.162093  0.092405 -1.274264
 13H   3s        -4.045466  4.309109  0.425708 -1.431817  1.799356  0.640346
 13H   1pz        0.006298  0.001775  0.003827  0.005746  0.002935 -0.000467
 13H   1px       -0.007695 -0.004212  0.007220 -0.019614  0.003787  0.000226
 13H   1py       -0.010375  0.010990  0.001047  0.009700 -0.012448  0.002760
 13H   2pz        0.127070 -0.020253  0.013624  0.004630 -0.004137  0.123169
 13H   2px       -0.121179  0.011918  0.026260 -0.069875 -0.030392 -0.168162
 13H   2py       -0.064889 -0.105124  0.033844 -0.074375 -0.036966 -0.036310
                     54        55        56        57        58        59   
                   0.14848   0.15248   0.16231   0.17100   0.18108   0.18811
                   0.00000   0.00000   0.00000   0.00000   0.00000   0.00000
                  --------  --------  --------  --------  --------  --------
  0C   1s         0.001405 -0.002401  0.021267 -0.030359 -0.043030  0.021152
  0C   2s         0.061220 -0.008583  0.087521 -0.124758 -0.217604  0.052659
  0C   3s        -0.049564  0.141354  0.193456 -0.362173  0.505078  0.221941
  0C   4s         8.937171  0.832886 -1.860811  8.801823 29.966414-29.823501
  0C   1pz        0.004800  0.097093 -0.041456 -0.015182  0.011643 -0.065957
  0C   1px       -0.007002  0.063588 -0.104652 -0.069381 -0.051326 -0.041567
  0C   1py       -0.004573 -0.017317 -0.020707  0.034382  0.025039 -0.054476
  0C   2pz       -0.124982  0.337706  0.420290  0.346265 -0.378682 -0.161409
  0C   2px        0.161944 -0.686272 -1.279130 -1.433948  0.931568 -0.330537
  0C   2py       -0.482328  0.070264  0.179432 -0.334776 -0.545488  0.139257
  0C   3pz        3.470533 -4.549496  1.205955 -3.988194  6.865027  9.552385
  0C   3px       -4.138567 -1.980339  0.436735  4.118153-17.342312-27.855625
  0C   3py        3.000966  0.772012 -0.624891 -3.683956  2.141570 -6.876681
  0C   1dz2       0.018080 -0.001997 -0.011189  0.007367 -0.018791 -0.007638
  0C   1dxz       0.012973 -0.004879  0.000250  0.010009 -0.018944  0.000113
  0C   1dyz      -0.008103  0.008639  0.002177  0.007578 -0.009844 -0.004453
  0C   1dx2y2    -0.025036  0.004304  0.008667 -0.008760  0.014993  0.024325
  0C   1dxy      -0.013896 -0.012066  0.015415  0.016565 -0.000050  0.009859
  0C   2dz2      -0.011888  0.011573  0.114776 -0.050472 -0.193443  0.043860
  0C   2dxz       0.015512 -0.009001  0.156038 -0.314385 -0.347946  0.096580
  0C   2dyz      -0.048033  0.051057  0.171061  0.085537 -0.172239  0.000402
  0C   2dx2y2     0.220954 -0.044270 -0.323292  0.483489  0.715006 -0.246233
  0C   2dxy       0.068598 -0.177714 -0.096804 -0.124459  0.243850 -0.124907
  1C   1s         0.003592 -0.009743 -0.002890  0.005889 -0.006145  0.003538
  1C   2s        -0.078594 -0.088121 -0.048343  0.043216 -0.033984  0.072199
  1C   3s        -0.614092 -0.078653 -0.125500 -0.427249  0.238897  0.154283
  1C   4s        26.597307 16.519045 28.637570-12.330871 11.307078-45.542917
  1C   1pz       -0.049468 -0.024625  0.097179  0.000261  0.003751  0.032052
  1C   1px       -0.125550 -0.049583 -0.020386  0.004613 -0.028508 -0.047842
  1C   1py        0.076488  0.054611 -0.195653 -0.013514  0.022929 -0.000876
  1C   2pz       -0.332922 -0.269648 -0.304328  0.052671  0.282213  0.343179
  1C   2px       -1.271993 -0.719247 -0.790380  0.207173 -0.234849  1.551973
  1C   2py        0.259677  0.353544  1.373657 -0.407863 -0.079744 -0.335873
  1C   3pz        2.060612 -0.858830 -0.706957 -1.498753 -0.639982 -4.339058
  1C   3px       11.550448  1.031667 10.331557 -0.819657  7.362048 -1.436506
  1C   3py        2.928399  0.512304  6.929204  5.576412  3.594105 17.056354
  1C   1dz2      -0.013845 -0.021066  0.028552  0.015560 -0.013300 -0.005267
  1C   1dxz      -0.000362 -0.005650  0.005823 -0.014304  0.010754  0.004899
  1C   1dyz      -0.007892  0.000094 -0.008164 -0.017743 -0.015860 -0.005412
  1C   1dx2y2    -0.002849 -0.011364  0.022239  0.014691 -0.012515  0.007389
  1C   1dxy      -0.005499 -0.003855  0.024920  0.000464  0.001154  0.021684
  1C   2dz2       0.340869  0.122757  0.219394 -0.207786  0.021032 -0.343858
  1C   2dxz      -0.174882  0.008293 -0.064002  0.024895 -0.290513 -0.011173
  1C   2dyz       0.046872 -0.066728  0.243151 -0.029115 -0.009734 -0.105646
  1C   2dx2y2    -0.155343 -0.004408  0.370117 -0.037204 -0.134556 -0.048058
  1C   2dxy      -0.054520 -0.044472  0.048470  0.025054  0.080551  0.203440
  2C   1s         0.008741  0.007609  0.006122 -0.006219  0.000569  0.004881
  2C   2s        -0.047694  0.083173  0.020980 -0.008830 -0.023026  0.038896
  2C   3s        -0.540055  0.041120 -0.006685  0.421809 -0.165592 -0.178852
  2C   4s        17.570679-18.746151 -6.359102-18.218966 18.558326-14.057275
  2C   1pz        0.091752 -0.069332 -0.012402  0.058165  0.089943  0.005910
  2C   1px        0.157196  0.008273 -0.059732  0.002117 -0.032877 -0.020475
  2C   1py       -0.101478 -0.063974  0.167694 -0.054640  0.074113  0.054245
  2C   2pz        0.676562 -0.738078 -0.165141 -0.245186  0.506762 -0.263544
  2C   2px        1.078956 -0.524934  0.040997 -0.680217  1.171313  0.126197
  2C   2py       -0.013774 -0.345905 -0.731313 -0.738464 -0.004766 -0.095746
  2C   3pz       -2.231691  2.943929  1.365642  3.638159 -3.057325  1.292125
  2C   3px       -5.711924  0.571237  2.277402 -4.224324  1.094854  9.587524
  2C   3py        1.872022  1.604978-10.393045  3.501773 -7.810320 -4.458269
  2C   1dz2      -0.010817  0.011047 -0.009677 -0.041349  0.008987  0.020362
  2C   1dxz       0.018981 -0.002475 -0.006305  0.003788  0.024938  0.010409
  2C   1dyz      -0.003593 -0.009552  0.020505 -0.020393  0.018045 -0.010052
  2C   1dx2y2     0.009849  0.018255 -0.019450  0.002358 -0.017938 -0.014327
  2C   1dxy      -0.015445 -0.001829  0.022314  0.025440 -0.002864  0.008453
  2C   2dz2       0.142971 -0.029030  0.090433 -0.026364  0.052518 -0.022017
  2C   2dxz      -0.248041  0.191433  0.016763  0.050583 -0.345155  0.002351
  2C   2dyz      -0.065981  0.058487  0.107233  0.131826  0.025735  0.159768
  2C   2dx2y2    -0.084742 -0.178434 -0.262306 -0.156986 -0.029569  0.085366
  2C   2dxy      -0.018598 -0.124970  0.012341 -0.203826  0.016377  0.038580
  3C   1s         0.001550 -0.000567 -0.002982  0.006810 -0.013780  0.001818
  3C   2s         0.117026  0.003298  0.007111  0.007559 -0.000741 -0.044656
  3C   3s         0.541845  0.035414 -0.134695 -0.345071  0.754008 -0.187037
  3C   4s       -37.907541  0.787797-12.649948  1.862737-11.067250 24.380320
  3C   1pz        0.105088  0.017959 -0.092202 -0.038436  0.007583 -0.070754
  3C   1px        0.077354 -0.133745 -0.191171  0.066622 -0.028517 -0.074370
  3C   1py       -0.135692 -0.031984  0.022967  0.017418 -0.027874 -0.040750
  3C   2pz        0.616238  0.002143  0.302843 -0.333143  0.298913 -0.457254
  3C   2px       -0.168918 -0.617432  0.078802 -0.085297  0.490910  0.918675
  3C   2py       -1.701347 -0.059629 -0.402136  0.056595 -0.628166  0.662097
  3C   3pz       -3.746529  0.405835  4.068851 -0.981642  0.937643  3.033797
  3C   3px        3.889137  7.735131 15.186252  1.298402  6.188907  7.435595
  3C   3py        7.363432 -1.488767  3.267735 -3.538188  1.994185-10.316808
  3C   1dz2       0.004212 -0.005270  0.010257 -0.008473 -0.003466 -0.013562
  3C   1dxz      -0.001974 -0.003453  0.013076  0.020450  0.006596 -0.007241
  3C   1dyz       0.014448  0.006827 -0.013845  0.004456  0.011471  0.024035
  3C   1dx2y2    -0.002729 -0.000979 -0.001438 -0.020736  0.006394 -0.003329
  3C   1dxy       0.000672 -0.014611 -0.010978  0.018241 -0.016122 -0.015584
  3C   2dz2      -0.350314  0.005838 -0.113814  0.097603 -0.147351  0.302449
  3C   2dxz       0.072020 -0.028461  0.092465 -0.147236  0.012806 -0.029722
  3C   2dyz      -0.235474 -0.027396 -0.148486  0.051609 -0.132010  0.012134
  3C   2dx2y2     0.103847 -0.026746  0.013133  0.142825  0.016611 -0.009743
  3C   2dxy       0.085082  0.131260 -0.085309  0.094952 -0.147239 -0.215417
  4C   1s        -0.018105 -0.004982  0.007984 -0.017909  0.011296 -0.016156
  4C   2s        -0.077184 -0.061803  0.049159 -0.055209  0.151065 -0.033770
  4C   3s        -0.026444  0.009690  0.728388  0.138080 -0.692984  1.014737
  4C   4s         0.532680  8.105613 -4.598410  7.276965 -4.350850 45.172608
  4C   1pz       -0.049739 -0.107219  0.108297 -0.038511  0.000760  0.078701
  4C   1px        0.051602 -0.024401 -0.029459 -0.064746 -0.053960 -0.086414
  4C   1py        0.080343 -0.121600  0.083745 -0.031100  0.001266 -0.058486
  4C   2pz       -0.057600 -0.211543 -0.138020 -0.237635 -0.219764 -0.360568
  4C   2px       -0.193655 -0.330954 -0.767634 -0.706576  0.722874  0.241858
  4C   2py        0.546496 -0.575963 -0.978919 -0.531948  0.798466 -0.592644
  4C   3pz       -0.720655  4.376561 -2.807513  5.708496 -7.155566 -2.343135
  4C   3px       -0.369890  2.486779 -3.878559  2.695288 -0.274332-11.640360
  4C   3py       -3.635824  2.744260 -1.383929 10.214141-10.021610-12.771454
  4C   1dz2       0.002024 -0.006178  0.008390  0.031571  0.010400  0.003096
  4C   1dxz       0.005472  0.005850 -0.013331  0.002399  0.041024  0.004620
  4C   1dyz      -0.004121  0.004718 -0.005953  0.012846 -0.015981 -0.016322
  4C   1dx2y2     0.009168 -0.013874  0.016584  0.004061 -0.025876  0.000390
  4C   1dxy       0.006152  0.004556 -0.011801 -0.024410 -0.015960 -0.010202
  4C   2dz2      -0.063180 -0.042792 -0.116977 -0.068129  0.105924  0.171355
  4C   2dxz      -0.084510 -0.046000  0.116105 -0.209998 -0.276880 -0.212416
  4C   2dyz       0.109179 -0.100890 -0.203406 -0.234505  0.036966  0.156125
  4C   2dx2y2     0.074671  0.116772  0.107733  0.503824  0.099014 -0.032674
  4C   2dxy      -0.242009  0.099733  0.250410  0.016541 -0.672089 -0.133422
  5C   1s        -0.003928  0.008408 -0.006390  0.005639  0.024859 -0.009421
  5C   2s         0.009133  0.075657 -0.049780 -0.006305  0.175275 -0.055936
  5C   3s         0.164780 -0.250697  0.307019 -1.654069 -0.075850  0.048184
  5C   4s       -17.131930 -5.863478 -3.945609 11.621810-36.545376 20.206813
  5C   1pz        0.025790 -0.071728  0.005353  0.009271  0.018777  0.051587
  5C   1px       -0.070515 -0.005507  0.000863 -0.083310  0.030232  0.046115
  5C   1py        0.171741  0.130851 -0.072171 -0.119364  0.002657 -0.051442
  5C   2pz       -0.219291 -0.083092 -0.286319  0.369924 -0.247832  0.605141
  5C   2px        0.445183 -0.370681 -0.592118 -0.861218  0.604967 -0.560706
  5C   2py        0.689079  0.399440  1.204067  0.333148  0.466890 -0.889665
  5C   3pz       -1.376082  4.060108  0.094714  1.007203  2.812262 -4.320480
  5C   3px       -6.459371  1.341222 -5.627866 -3.078560-13.177400 -4.148826
  5C   3py       -1.552093 -3.947785 -1.101315  3.599308  7.348198 23.461578
  5C   1dz2      -0.000561  0.004512 -0.023494 -0.006590 -0.000394  0.009837
  5C   1dxz      -0.007768  0.001109 -0.018209  0.016416  0.016906  0.013714
  5C   1dyz       0.007842 -0.000945  0.005310  0.022343 -0.002150  0.018192
  5C   1dx2y2     0.025455  0.008180 -0.015757 -0.013356 -0.022468 -0.011122
  5C   1dxy      -0.008321  0.002340 -0.019575 -0.008603 -0.011770 -0.017346
  5C   2dz2      -0.133970  0.021268 -0.128115  0.100122  0.032344  0.073370
  5C   2dxz       0.068004  0.085403  0.100372 -0.148864  0.026617 -0.063942
  5C   2dyz      -0.065077 -0.097407 -0.143900 -0.020507  0.151458  0.048923
  5C   2dx2y2     0.095988 -0.169164 -0.620795  0.059330  0.311390 -0.000734
  5C   2dxy       0.162599  0.100770  0.004692  0.457949  0.266372 -0.063711
  6H   1s        -0.006297 -0.037872  0.120804 -0.000705  0.005707 -0.009282
  6H   2s        -1.485361 -1.649492 -1.600913  1.014821  0.672124  2.619939
  6H   3s         3.254240  0.689793  3.186413 -0.135827  2.039522 -3.394914
  6H   1pz       -0.001642 -0.006765 -0.016021  0.002324 -0.001580  0.012076
  6H   1px       -0.000030 -0.005312 -0.008214  0.010621 -0.008722 -0.000916
  6H   1py        0.008682  0.005679 -0.003465  0.011789  0.011272 -0.003329
  6H   2pz       -0.159842 -0.268407 -0.484985  0.130897  0.304359  0.516697
  6H   2px       -0.232579 -0.191635 -0.236085  0.220577 -0.078014  0.131303
  6H   2py        0.109078  0.007023  0.095065  0.078943 -0.010334 -0.215887
  7H   1s         0.000141  0.010910 -0.036500  0.021115 -0.062766 -0.086180
  7H   2s        -1.222096 -0.840531 -2.459769  1.051569 -1.038523  1.968043
  7H   3s         3.400904  1.239203  2.154410 -2.198502 -1.198170 -3.708164
  7H   1pz       -0.002598  0.000081  0.019854 -0.000890 -0.000817 -0.007098
  7H   1px       -0.002512 -0.011111 -0.000563  0.000865 -0.000625  0.007911
  7H   1py        0.009302  0.008557 -0.009718 -0.012437  0.004428 -0.014210
  7H   2pz        0.049736  0.076756  0.477052 -0.041951  0.106583 -0.331402
  7H   2px       -0.129338 -0.156880 -0.284610  0.110611 -0.070732  0.279694
  7H   2py        0.097250  0.126388  0.041955 -0.307802  0.093108 -0.263017
  8H   1s        -0.038154  0.036972 -0.027626 -0.125388 -0.012065  0.044982
  8H   2s        -1.231056  1.662965  0.243254  0.041766 -1.182203  0.598836
  8H   3s         1.908176 -1.198856 -1.515850 -2.061833  2.475852 -0.698221
  8H   1pz        0.000436 -0.008469 -0.001978 -0.007062  0.000429 -0.007058
  8H   1px        0.008553  0.001199 -0.003942 -0.004959  0.008572  0.003939
  8H   1py       -0.008771 -0.000773  0.004184 -0.014148  0.006529 -0.003201
  8H   2pz        0.156062 -0.318255 -0.096344 -0.166254  0.151531 -0.028998
  8H   2px        0.023857 -0.024124 -0.064639 -0.031814  0.171922  0.092500
  8H   2py        0.036388 -0.037134  0.142614 -0.182193  0.080334 -0.101890
  9H   1s        -0.007037 -0.036418  0.036335  0.149048 -0.063102 -0.049983
  9H   2s        -0.884784  1.456007  1.062220  2.254864 -1.906125 -0.398276
  9H   3s         1.815245 -2.358897  1.324063  1.224616 -0.394331 -1.531685
  9H   1pz        0.008417 -0.004873  0.001427  0.001614  0.006357 -0.002818
  9H   1px        0.005107 -0.006660 -0.008836 -0.002758  0.003511 -0.011588
  9H   1py        0.002748 -0.006102  0.007333  0.001186  0.010791  0.006988
  9H   2pz        0.107255 -0.012547  0.035574  0.154664  0.148993  0.036978
  9H   2px        0.156161 -0.249687 -0.209386 -0.249130  0.268770 -0.107216
  9H   2py        0.128521 -0.270736  0.097377 -0.006621  0.299689  0.149020
 10H   1s        -0.014070 -0.021088  0.015046 -0.066122 -0.033205 -0.068070
 10H   2s         2.136751 -0.029821  0.924322 -0.644613  0.102347 -2.112854
 10H   3s        -4.451827 -0.572668 -1.349346 -1.421314 -1.607756  2.076071
 10H   1pz        0.005969 -0.005063  0.005642 -0.000209 -0.001963 -0.007901
 10H   1px       -0.000691  0.002352 -0.011781 -0.006764  0.000821  0.006995
 10H   1py       -0.005987 -0.002791 -0.001518 -0.001488 -0.007401 -0.009159
 10H   2pz        0.341141  0.011316  0.148333  0.006091 -0.064548 -0.319055
 10H   2px       -0.149976  0.097812 -0.099187 -0.226611 -0.054832  0.111047
 10H   2py       -0.167157 -0.067523 -0.065565  0.077881 -0.033987 -0.008413
 11H   1s        -0.008133  0.039931 -0.031261  0.064406  0.000258  0.119693
 11H   2s         2.427811  0.137393  0.495198  0.629210  0.473193 -0.176740
 11H   3s        -3.955327  0.923838 -1.453222  1.673327  1.003315  3.453099
 11H   1pz        0.000172 -0.000587 -0.003091 -0.002158  0.001967  0.001197
 11H   1px        0.004925  0.001160 -0.011283  0.012601 -0.003980 -0.007634
 11H   1py       -0.013937 -0.002078  0.000699  0.003915 -0.000199  0.009869
 11H   2pz       -0.137159  0.046175  0.002003 -0.138242 -0.060299 -0.005580
 11H   2px        0.067770 -0.040141  0.061707  0.210182 -0.035586 -0.114318
 11H   2py       -0.439701  0.051209 -0.124760  0.039550 -0.056546  0.246425
 12H   1s         0.029862 -0.013063  0.046508  0.076557 -0.207858  0.018139
 12H   2s        -0.318193 -0.009939  0.734839 -0.622718 -2.395053 -2.465143
 12H   3s         1.239454  1.365748 -0.757847  2.790736 -2.387377  1.769765
 12H   1pz       -0.000548  0.007779 -0.010361 -0.004772  0.000736 -0.003650
 12H   1px        0.002106 -0.001473  0.004885 -0.009463 -0.017573  0.013015
 12H   1py        0.000943 -0.006577  0.001145 -0.001326 -0.000917 -0.003327
 12H   2pz       -0.113678  0.026101 -0.005804 -0.331233 -0.283849 -0.393405
 12H   2px        0.024981 -0.081372 -0.034372  0.002342 -0.006355  0.464966
 12H   2py        0.063004  0.004320  0.020936 -0.275428 -0.079848  0.006235
 13H   1s         0.004036 -0.016296  0.022884 -0.090152 -0.166346 -0.085148
 13H   2s         0.895519  0.008279  0.795909 -1.484979  0.862330 -2.073029
 13H   3s        -2.129782 -1.541279 -1.386885  0.778138 -4.369510  2.241688
 13H   1pz       -0.004035  0.006903 -0.001284 -0.013094 -0.002075  0.008191
 13H   1px       -0.006040 -0.000104 -0.010311  0.006585  0.016427 -0.000794
 13H   1py        0.009802  0.000871 -0.000535  0.003611  0.003375  0.004077
 13H   2pz       -0.042771  0.011458 -0.096040  0.012274 -0.196133  0.271848
 13H   2px        0.168074 -0.032466  0.066931 -0.072096  0.478224 -0.264764
 13H   2py        0.162940  0.081157  0.160143  0.003465  0.042283 -0.119170
                     60        61        62        63        64        65   
                   0.19191   0.20417   0.20924   0.22719   0.23148   0.23724
                   0.00000   0.00000   0.00000   0.00000   0.00000   0.00000
                  --------  --------  --------  --------  --------  --------
  0C   1s        -0.016821  0.022991  0.012518  0.020941 -0.013428 -0.005226
  0C   2s        -0.087912  0.059848  0.021980  0.025142 -0.026215  0.023150
  0C   3s         0.154800 -0.379642  0.980064 -1.351381  1.459586 -0.002273
  0C   4s       -11.967320-20.667811 -9.918604-20.446912 -2.947295 -3.213134
  0C   1pz        0.035774 -0.015916  0.020524 -0.000377 -0.050894 -0.009516
  0C   1px        0.010304 -0.071391  0.019669  0.074193  0.126868  0.017518
  0C   1py        0.038573 -0.058825 -0.066383 -0.131540  0.034704  0.033646
  0C   2pz       -0.023198 -0.559440  0.793517  0.083075  0.276248 -0.309222
  0C   2px        0.292392  1.811526 -2.439898  0.394918  0.862414  1.703008
  0C   2py       -0.269278 -0.246575  0.296546 -0.691136  1.074087  0.362489
  0C   3pz       -7.187883 -3.963063 -9.504231  0.804520  1.523712  7.771749
  0C   3px       23.449480 -0.335514 28.360925 -2.783903 -3.973049-15.131256
  0C   3py       -2.855560  2.347264  4.874044 -5.075902 -0.261603 -3.129549
  0C   1dz2       0.006109 -0.001667 -0.008863 -0.002877 -0.007575  0.010698
  0C   1dxz      -0.004588 -0.006310 -0.011710 -0.026321  0.006668 -0.009914
  0C   1dyz       0.000309 -0.012468  0.013285 -0.007593  0.000304 -0.006023
  0C   1dx2y2     0.020240  0.017755  0.031586  0.023663 -0.002163 -0.015396
  0C   1dxy      -0.000528  0.005472  0.002949 -0.008006 -0.008622  0.009673
  0C   2dz2      -0.072559  0.012472  0.139889  0.092778 -0.164661 -0.037302
  0C   2dxz      -0.359064  0.199698  0.283880  0.069381  0.349867  0.277643
  0C   2dyz      -0.029357 -0.241348  0.346036 -0.005269 -0.133147 -0.054898
  0C   2dx2y2     0.435546 -0.186329 -0.335771 -0.115957 -0.317651 -0.252152
  0C   2dxy       0.135918  0.564110 -0.566740 -0.040178  0.422859  0.470306
  1C   1s        -0.002063  0.004733 -0.000888 -0.001709 -0.003306 -0.002039
  1C   2s        -0.011206  0.070553 -0.058530  0.047512 -0.047800  0.047887
  1C   3s         0.380313  0.508183 -0.672541  0.666262 -0.387653  0.561983
  1C   4s        10.839219  7.885523 23.889955 -1.077493 -3.830770  0.810535
  1C   1pz        0.034787  0.111116 -0.037370 -0.113628  0.078095 -0.093063
  1C   1px        0.002658  0.080841  0.070634  0.017006 -0.055014  0.010961
  1C   1py       -0.082971 -0.041456  0.164699 -0.023752 -0.010949 -0.016606
  1C   2pz        0.123800  0.566663 -0.578728  0.142914  0.243273 -0.389766
  1C   2px       -1.203812 -0.133200 -0.872099 -0.525109  0.331230 -0.102266
  1C   2py       -0.582238 -0.237560  1.075615 -0.682603 -1.185060  0.070961
  1C   3pz        3.229740  5.388826  5.498282 -6.872170  1.007914 -5.393973
  1C   3px        1.769717 -6.805525 -3.861412  2.815834  0.276145  7.284676
  1C   3py       -1.312374-15.381821-14.370032  5.263091  4.157408  8.633287
  1C   1dz2       0.009660  0.002725  0.026255 -0.008341  0.028209 -0.031971
  1C   1dxz       0.024116  0.016498 -0.009904 -0.038862  0.001829 -0.007445
  1C   1dyz       0.015937 -0.022758 -0.028556  0.007145 -0.002355  0.000097
  1C   1dx2y2     0.003146  0.000174  0.004042 -0.023108 -0.018617  0.029207
  1C   1dxy       0.017115 -0.004539  0.001472 -0.011119 -0.012035 -0.008981
  1C   2dz2       0.257578  0.022507  0.177623  0.101292 -0.246575  0.297046
  1C   2dxz       0.037652 -0.054991 -0.063428  0.175648  0.038577  0.152576
  1C   2dyz      -0.088035  0.031687  0.056746 -0.099534 -0.040186 -0.127109
  1C   2dx2y2    -0.236315 -0.042701  0.137858 -0.223056 -0.144336  0.100568
  1C   2dxy      -0.129373  0.023718  0.026660 -0.126285 -0.375853  0.093909
  2C   1s         0.010205 -0.005284 -0.012707  0.004342  0.007180 -0.026229
  2C   2s         0.093114 -0.034981 -0.038270  0.085299 -0.002240 -0.100595
  2C   3s         0.002498  0.007413  0.509837  1.048574 -1.043416  0.034339
  2C   4s       -22.385750 10.022258  9.667628 13.513600-10.339037-24.770129
  2C   1pz        0.009616  0.008882  0.021497 -0.006277  0.118291  0.034401
  2C   1px        0.058264 -0.047296  0.076856 -0.131525 -0.060264  0.062639
  2C   1py        0.038374  0.017783 -0.065132 -0.058081  0.115444  0.022678
  2C   2pz       -0.935779  0.682414 -0.325924  1.172534 -0.366754 -0.828899
  2C   2px       -0.287578  0.346844 -0.018534  0.425382 -0.635040 -1.555509
  2C   2py       -0.431144  0.636216 -0.295464  0.357934  0.377655 -0.190151
  2C   3pz        3.913014 -3.699699 -1.293836 -1.700207  3.688897  4.809486
  2C   3px       -1.952658 -4.397964 -4.928966 -4.173109  1.912883  8.922316
  2C   3py       11.759175 10.157968  5.503725 -6.627459  0.378890 -7.209005
  2C   1dz2       0.011554  0.007209  0.001814 -0.027956  0.003391 -0.009374
  2C   1dxz       0.003700  0.000713  0.000142  0.010643 -0.032518 -0.047582
  2C   1dyz       0.005774 -0.014903  0.001308  0.022614  0.003981 -0.013233
  2C   1dx2y2    -0.011131 -0.003567 -0.005038  0.019212  0.032788  0.007287
  2C   1dxy      -0.016688 -0.004805 -0.008160 -0.015876 -0.003938 -0.009897
  2C   2dz2      -0.153932  0.171753 -0.037971  0.214338  0.023341 -0.140041
  2C   2dxz       0.151115 -0.075079  0.073424 -0.427508  0.531861  0.602542
  2C   2dyz       0.010901 -0.061890  0.088804 -0.179636 -0.047192  0.227280
  2C   2dx2y2    -0.121557  0.182917 -0.216920  0.060594 -0.148054 -0.020257
  2C   2dxy      -0.140800 -0.020754 -0.041194 -0.023989  0.159309 -0.399637
  3C   1s         0.014324 -0.009256 -0.001560 -0.014376  0.005443  0.011678
  3C   2s         0.084425 -0.031144  0.020100 -0.046960 -0.025328  0.043564
  3C   3s        -0.213781  0.122592  0.328650  0.585162 -0.843952 -0.623109
  3C   4s       -16.386072 -2.184394 -3.860199-10.097990 -1.748895 15.461322
  3C   1pz       -0.021878  0.015046 -0.082934  0.059866 -0.119718  0.015787
  3C   1px       -0.096071  0.066485  0.088109  0.058882  0.067265  0.004796
  3C   1py        0.080613  0.041025 -0.084321  0.087037  0.027708  0.018370
  3C   2pz        0.327644 -0.058324 -0.234665 -0.104944  0.146034 -0.250881
  3C   2px       -1.224014  0.041089 -0.292899  0.160310 -0.520669 -0.977037
  3C   2py       -0.613628 -0.070844 -0.147750 -0.569547 -0.184493  0.866676
  3C   3pz       -2.254828 -3.381604 -5.671977  4.556313 -1.633781  6.576132
  3C   3px       -2.691471-16.334006 -9.639697  5.584070  5.527762 11.497305
  3C   3py        5.878085  2.980338  3.062830  2.520565  0.544067 -3.727567
  3C   1dz2      -0.011518 -0.011467 -0.001974  0.012156  0.007092 -0.010268
  3C   1dxz      -0.009047 -0.002722  0.020031  0.040388  0.003401  0.006745
  3C   1dyz      -0.024662 -0.015718  0.029009 -0.020704  0.016937 -0.027787
  3C   1dx2y2     0.019641  0.001996  0.002371 -0.001930 -0.012802 -0.007401
  3C   1dxy       0.002618  0.007787  0.021701 -0.008288 -0.023768  0.043114
  3C   2dz2      -0.117900 -0.038695 -0.032782 -0.225035  0.208489  0.135871
  3C   2dxz       0.120849 -0.003704 -0.176051  0.054717  0.046831 -0.231251
  3C   2dyz      -0.042031  0.054705 -0.130312  0.151466 -0.316027  0.312871
  3C   2dx2y2     0.056376  0.102460 -0.045153  0.146336 -0.019486 -0.071195
  3C   2dxy       0.153818 -0.034965  0.085132 -0.010324  0.168661  0.220749
  4C   1s         0.004405 -0.035186  0.015764 -0.015804 -0.000475  0.012844
  4C   2s         0.022614 -0.081228  0.075934 -0.020688 -0.019682  0.036387
  4C   3s        -0.642147  0.174628  1.360824  1.349403 -0.960216 -1.364624
  4C   4s         6.384484 26.041640-32.845178  7.173983 14.194648 22.325759
  4C   1pz       -0.056025 -0.015852  0.010421 -0.111122 -0.056650 -0.074749
  4C   1px       -0.052665 -0.122544  0.007813 -0.097250  0.061215  0.127337
  4C   1py       -0.045593  0.040016 -0.066177 -0.025373 -0.003327  0.025572
  4C   2pz       -0.489776 -0.525274  0.236033 -0.289582 -0.818524 -0.764837
  4C   2px        0.598915  1.245536 -1.590219 -0.237867  1.275694  1.363642
  4C   2py       -0.107695  0.259893 -0.979238  0.130895 -0.096896 -0.592767
  4C   3pz        5.787419  6.316760  1.844558 -2.138404 -0.946292 -6.093844
  4C   3px        4.953027 -3.621531  7.811749 -3.861991 -3.351827 -4.882911
  4C   3py       17.659777  1.122409  7.379216 -2.526680 -1.255242 -6.739831
  4C   1dz2       0.008109  0.014485  0.002162 -0.014999 -0.022956 -0.007150
  4C   1dxz       0.029507  0.022967 -0.004646  0.012944 -0.001176  0.028068
  4C   1dyz      -0.006929 -0.022875  0.007022  0.007955 -0.035882 -0.017246
  4C   1dx2y2    -0.014140 -0.002017 -0.006114 -0.009757  0.025665  0.012253
  4C   1dxy       0.004570 -0.006718  0.020131  0.011423  0.010315  0.022149
  4C   2dz2       0.092676  0.094005 -0.128837 -0.069224  0.034056  0.222038
  4C   2dxz      -0.263393 -0.267193  0.379690 -0.007017  0.429360 -0.031169
  4C   2dyz      -0.219643  0.410646 -0.218377  0.286657  0.233755  0.064811
  4C   2dx2y2     0.179869 -0.185569  0.061605  0.000365 -0.500395  0.039312
  4C   2dxy      -0.157026 -0.204505  0.357124 -0.073580  0.218024  0.104864
  5C   1s        -0.027926  0.015293  0.002472 -0.005765  0.019407 -0.015120
  5C   2s        -0.075622  0.043502  0.092943  0.029186  0.043139 -0.059850
  5C   3s         0.401350  1.213544 -0.104482  0.503342  0.047694  1.082360
  5C   4s        38.369759-21.299445 15.907006 16.044914  2.501802 -6.786169
  5C   1pz        0.010863 -0.039439 -0.002313  0.001958 -0.026159  0.074125
  5C   1px        0.140739 -0.024323 -0.015865  0.098444 -0.060019 -0.047709
  5C   1py       -0.084668 -0.082068  0.021202 -0.022364 -0.025273 -0.080000
  5C   2pz        0.604160 -0.697303  0.664716 -0.044168  0.583159 -0.322194
  5C   2px       -0.448410  1.667557 -1.854747  0.551730 -0.192058  1.293092
  5C   2py       -0.503888 -0.369330  0.557009 -0.906907 -0.855808 -0.229514
  5C   3pz       -1.855177  3.352137  3.065163  0.066344 -0.347093 -0.558529
  5C   3px        8.173590  5.820888 10.816857 -2.021724 -2.144335 -7.025106
  5C   3py       -7.602116-12.683763-25.117420  4.971638  3.652121 11.015346
  5C   1dz2       0.017902 -0.030409  0.005251  0.016458  0.003229 -0.025792
  5C   1dxz       0.030361 -0.023810  0.024890  0.019662  0.015360  0.005072
  5C   1dyz       0.005757 -0.003136  0.048483 -0.015806  0.003829 -0.005330
  5C   1dx2y2    -0.006446 -0.008180  0.005640 -0.010130 -0.017732  0.012329
  5C   1dxy       0.000633 -0.011285 -0.013857 -0.001764  0.027348  0.003650
  5C   2dz2       0.052784 -0.054123  0.025364 -0.042976  0.292996  0.013144
  5C   2dxz      -0.391749  0.175146  0.113346 -0.270845  0.029025  0.113434
  5C   2dyz      -0.231558  0.141234 -0.368123  0.013944  0.238732 -0.087112
  5C   2dx2y2     0.321509  0.089476 -0.786316  0.300569  0.167365  0.147351
  5C   2dxy       0.482514 -0.225648  0.380469 -0.018000 -0.086946 -0.243470
  6H   1s         0.048961  0.067928  0.035301 -0.188570  0.113096 -0.139009
  6H   2s        -1.258002  0.735551 -1.930533 -0.990479  2.021431 -2.580075
  6H   3s         3.230443  0.296886  3.074182 -3.477314  1.178130 -1.611889
  6H   1pz       -0.000023  0.000015 -0.011043  0.002910 -0.000853  0.005880
  6H   1px       -0.006706 -0.003620  0.006316  0.016773  0.002394 -0.000488
  6H   1py       -0.017292  0.009082  0.009285 -0.003177  0.005440 -0.000493
  6H   2pz       -0.341346  0.114329 -0.465809  0.098970  0.087056 -0.048182
  6H   2px       -0.310798  0.004661 -0.131087  0.343754  0.444506 -0.433185
  6H   2py        0.000909  0.210914  0.169882  0.139850 -0.010374 -0.021552
  7H   1s        -0.052001 -0.127795  0.014183  0.100149  0.045660 -0.010550
  7H   2s        -1.318346 -1.394240 -1.378858  0.018174  1.449027 -0.244090
  7H   3s         0.501999 -0.232225  3.028287  3.441821 -0.694431  1.973641
  7H   1pz        0.010335  0.003514  0.011031 -0.002046  0.000638 -0.005237
  7H   1px       -0.000156 -0.000628 -0.003321 -0.005544  0.008943 -0.013484
  7H   1py        0.000219 -0.000943 -0.006976  0.005935  0.001401  0.005369
  7H   2pz        0.102570  0.059832  0.291535  0.074378 -0.076166 -0.294274
  7H   2px       -0.019812 -0.150927 -0.176251 -0.221253  0.664599 -0.413431
  7H   2py        0.160020  0.011000 -0.083174  0.240562 -0.102413 -0.035833
  8H   1s        -0.018611  0.024903  0.016402 -0.168298  0.029303  0.082842
  8H   2s         2.442959 -1.808176  0.600490 -3.976516  1.660867  2.356917
  8H   3s        -0.381587  2.184799  1.142278 -0.929365 -0.216988 -2.165765
  8H   1pz       -0.011324  0.000134  0.000826  0.001668 -0.012720 -0.002556
  8H   1px        0.004507 -0.002842 -0.001949 -0.002134 -0.008108 -0.016073
  8H   1py        0.009604 -0.008660  0.001798 -0.001674  0.006018 -0.002190
  8H   2pz       -0.563695  0.475447 -0.177182  0.631395 -0.555974 -0.239002
  8H   2px       -0.014615  0.000692 -0.151743  0.221070 -0.674574 -0.587480
  8H   2py        0.238793 -0.113633 -0.057953  0.119246  0.006152 -0.275912
  9H   1s        -0.117908  0.004601 -0.040477 -0.034480  0.056849  0.064617
  9H   2s         1.229919 -1.349124  0.084249 -1.935190  1.626620  3.752231
  9H   3s        -3.029324  1.567388  0.797992  3.673696 -0.827595 -0.298645
  9H   1pz        0.005522 -0.006612 -0.000663  0.003788 -0.004837 -0.012994
  9H   1px       -0.011454  0.005736  0.008663  0.013219  0.006771 -0.002115
  9H   1py       -0.009881  0.000834 -0.001613 -0.005338 -0.016055 -0.005524
  9H   2pz        0.003941 -0.015272 -0.022284  0.366895 -0.321985 -0.351015
  9H   2px       -0.453967  0.262798 -0.033009  0.613393  0.022238 -0.663727
  9H   2py       -0.137550  0.257914 -0.097583  0.029491 -0.682390 -0.374675
 10H   1s        -0.009648 -0.016623 -0.111823  0.034142 -0.004694 -0.052256
 10H   2s         2.288067 -0.399647 -0.836125  0.194829  0.956308 -0.867343
 10H   3s        -1.691033  1.328785 -2.427610  0.810527 -0.750818  2.369520
 10H   1pz        0.019542 -0.000205  0.002355 -0.009029  0.016136  0.004539
 10H   1px        0.003231  0.000701 -0.002848 -0.009396 -0.003135  0.001768
 10H   1py        0.009152  0.002370 -0.009907  0.010077 -0.010983  0.011977
 10H   2pz        0.611308 -0.083327 -0.018484 -0.286276  0.319487  0.113970
 10H   2px        0.179389 -0.021392 -0.046081 -0.552488 -0.185654  0.269182
 10H   2py       -0.148405  0.281442 -0.262583  0.368248 -0.591470  0.286812
 11H   1s        -0.140921 -0.032873  0.078835 -0.061092  0.100662 -0.092500
 11H   2s         0.976920 -0.253153  0.343959  0.262678  2.007378 -2.066567
 11H   3s        -4.853143 -2.199842 -0.054546 -2.531898 -0.210072 -0.981358
 11H   1pz       -0.017627 -0.002501  0.003761  0.002801 -0.005931 -0.009301
 11H   1px       -0.005717 -0.000632  0.015024  0.012726 -0.003566  0.009719
 11H   1py       -0.004773  0.004953  0.005717 -0.004029  0.009032  0.001903
 11H   2pz       -0.169532 -0.149067  0.172570 -0.223786 -0.149198 -0.122390
 11H   2px        0.102216  0.104556  0.390818 -0.117165 -0.241983  0.370222
 11H   2py       -0.393360  0.045035  0.120420 -0.226105 -0.241881  0.339084
 12H   1s        -0.127080 -0.061806 -0.046903 -0.074273 -0.087488 -0.151500
 12H   2s        -1.972361 -3.719042  2.840216 -1.592939 -0.936160 -2.134681
 12H   3s         0.789540  2.108048 -3.421223 -1.443868  1.077883 -1.623170
 12H   1pz       -0.001061 -0.009096  0.001345 -0.009905  0.005147  0.010965
 12H   1px       -0.009254  0.001437  0.001415  0.004704  0.014873 -0.003263
 12H   1py        0.000027  0.007007  0.003534  0.007745  0.009576  0.003473
 12H   2pz       -0.285988 -0.696583  0.450692 -0.137583  0.260091  0.119399
 12H   2px        0.025274  0.571774 -0.523636  0.244408  0.595965  0.121674
 12H   2py       -0.119371 -0.101678  0.227904 -0.126570  0.525908  0.145914
 13H   1s        -0.052602  0.020946 -0.232071 -0.056720 -0.022027 -0.011713
 13H   2s        -4.448766  2.957058 -3.102462 -1.071296 -0.696298  1.379544
 13H   3s         2.588485 -3.589065 -3.669832 -0.901930 -0.239105 -0.184266
 13H   1pz        0.007383 -0.002450 -0.004211  0.003862 -0.010433 -0.008317
 13H   1px        0.001867 -0.006063 -0.006715  0.001939  0.000682 -0.008326
 13H   1py       -0.004964 -0.001147  0.010208 -0.003530 -0.009622  0.000441
 13H   2pz        0.729550 -0.494255  0.150547  0.135063 -0.136658 -0.664513
 13H   2px       -0.552140  0.409318 -0.514602  0.172178  0.074542  0.178184
 13H   2py       -0.501993  0.326927  0.308713 -0.170347 -0.425695  0.120639
                     66        67        68        69        70        71   
                   0.24130   0.24696   0.26163   0.26431   0.27008   0.28415
                   0.00000   0.00000   0.00000   0.00000   0.00000   0.00000
                  --------  --------  --------  --------  --------  --------
  0C   1s         0.009867 -0.012044 -0.014826  0.012366  0.000837 -0.008619
  0C   2s         0.000907 -0.025110 -0.041617  0.023588 -0.084417 -0.013562
  0C   3s        -1.490970  2.084470 -0.002440 -0.442063 -1.796398  0.406974
  0C   4s        -9.036560 -3.096615  4.407112  6.187638 -4.987288 -8.491948
  0C   1pz        0.125841  0.111533  0.038103  0.052275 -0.093041  0.045779
  0C   1px       -0.091640 -0.064715  0.071840 -0.027991  0.082934 -0.073051
  0C   1py       -0.146267  0.074965  0.094211  0.019559 -0.127295 -0.037965
  0C   2pz       -0.661011  0.025774 -0.077694  0.031247  0.115091  0.442107
  0C   2px        1.668043 -2.313481  1.801079  0.031572 -1.051424 -1.091099
  0C   2py       -0.351731  1.089572 -0.235114 -0.195098 -0.537897  0.598869
  0C   3pz        0.875249  5.946713  4.849936  3.339200  0.310495 -4.147699
  0C   3px        4.300524-15.870396 -5.997368 -9.961688 -0.857977  8.533382
  0C   3py       -2.443361 -0.090037  2.468414  0.139788 -3.231504 -1.985651
  0C   1dz2      -0.010712 -0.002904 -0.005581  0.007685 -0.023655 -0.008861
  0C   1dxz       0.013215 -0.009306  0.011924  0.005657  0.002068 -0.005413
  0C   1dyz      -0.004406  0.001428 -0.006338 -0.004972  0.013228  0.011935
  0C   1dx2y2    -0.003505  0.005443 -0.003070  0.015527  0.017611 -0.003120
  0C   1dxy      -0.003715 -0.020676  0.004843 -0.000786 -0.025106  0.021034
  0C   2dz2       0.070297 -0.202495 -0.257427  0.278967  0.040093 -0.152930
  0C   2dxz       0.097409 -0.005095 -0.242221 -0.036665 -0.182801  0.024026
  0C   2dyz      -0.128832  0.027444 -0.009858 -0.129184  0.059148  0.358102
  0C   2dx2y2    -0.311713  0.004705  0.559296  0.123375 -0.077438 -0.348745
  0C   2dxy      -0.078686 -0.835858  0.358372  0.088924 -0.016816 -0.082761
  1C   1s         0.005003  0.024452 -0.006346 -0.001149  0.006826  0.001483
  1C   2s        -0.014921  0.061316  0.014181  0.027104 -0.011196  0.079300
  1C   3s        -0.352853 -1.526121  0.899459  0.482393  0.248622  0.237792
  1C   4s         1.759678 -9.651441-17.652138 -6.769345 15.842695 19.296257
  1C   1pz        0.082822 -0.001525  0.123916  0.018722 -0.063799 -0.058064
  1C   1px       -0.007792  0.019243 -0.029563 -0.182206  0.017189 -0.032922
  1C   1py        0.111790  0.084942 -0.077092 -0.054968 -0.028289 -0.008300
  1C   2pz        0.197689 -0.749851  0.371571 -0.622261 -1.116639 -0.593700
  1C   2px       -0.406010  0.984480  0.580920 -0.060007 -0.201473 -1.235333
  1C   2py       -0.284994  1.623563 -0.031436  1.242772  0.063562  0.553213
  1C   3pz        4.369152 -2.620650  3.311435 -1.136234 -0.586654  0.869042
  1C   3px       -1.312002 -0.324683 -1.475061 -3.074570  8.162194  0.864861
  1C   3py       -0.003310  6.287062  6.777422  1.218709 -1.378829 -3.069505
  1C   1dz2      -0.002169  0.032923 -0.008450  0.015562 -0.040747  0.018836
  1C   1dxz       0.017503 -0.023371 -0.000304 -0.017326  0.014887  0.014259
  1C   1dyz      -0.005001 -0.011768 -0.049607 -0.004060 -0.009182  0.001666
  1C   1dx2y2    -0.006815  0.000721  0.027866 -0.012930  0.002888 -0.020551
  1C   1dxy      -0.023120  0.018920 -0.015676  0.027839 -0.038217 -0.009260
  1C   2dz2       0.087058 -0.157493 -0.132065 -0.157235  0.527405  0.224913
  1C   2dxz      -0.071229  0.171740  0.013964  0.059683 -0.022872  0.077774
  1C   2dyz       0.207164  0.348670  0.305686  0.363737  0.235141 -0.062414
  1C   2dx2y2    -0.198543  0.644141 -0.136952  0.280152 -0.058466  0.246091
  1C   2dxy      -0.396528 -0.056737  0.249802 -0.020415  0.236015 -0.117504
  2C   1s        -0.011052  0.001568  0.015196 -0.013365  0.006756 -0.011183
  2C   2s        -0.053393  0.048298  0.049568 -0.032196 -0.014746 -0.080958
  2C   3s         0.267323  0.330393 -0.604284  0.316609 -0.806203  0.436636
  2C   4s        -1.302420  0.873781 -2.621962 -5.072710 -1.880787-20.250059
  2C   1pz        0.118876 -0.100787 -0.138672  0.010697  0.011363 -0.117090
  2C   1px       -0.092962 -0.012854  0.116429  0.034741  0.028611  0.057176
  2C   1py       -0.053457 -0.107913 -0.004314 -0.112034 -0.093245  0.058391
  2C   2pz       -0.141639 -0.506595  0.471582 -0.671869  0.289352 -1.797964
  2C   2px       -0.278850  0.559618  0.725169 -0.027208  0.868712 -0.633173
  2C   2py       -0.917986 -0.681489  0.118477  0.461127 -1.445313 -0.251791
  2C   3pz        4.832361 -1.769860 -2.699308  0.809973  2.057040  0.272687
  2C   3px       -5.271209  4.181697  6.650016  3.859463 -1.075441  0.698222
  2C   3py       -1.799194 -2.295427 -2.047180 -3.338350  0.418665  5.351636
  2C   1dz2      -0.020986  0.023714  0.008619 -0.001127 -0.002658 -0.010046
  2C   1dxz       0.017821 -0.028299  0.007671 -0.014586 -0.032222  0.027871
  2C   1dyz       0.014631  0.012916  0.024215 -0.022036  0.026729  0.009057
  2C   1dx2y2     0.009190 -0.002973  0.025608  0.000638 -0.013321 -0.006213
  2C   1dxy       0.030491 -0.008115 -0.016260 -0.027918  0.015376  0.010419
  2C   2dz2       0.058258 -0.192901  0.045620 -0.041209  0.165791 -0.236274
  2C   2dxz      -0.096741 -0.053345 -0.266752  0.283161 -0.118356  0.110869
  2C   2dyz       0.059228  0.095829 -0.199399 -0.259604  0.023272 -0.104592
  2C   2dx2y2    -0.173277  0.006605 -0.153961 -0.140701 -0.609570 -0.192930
  2C   2dxy      -0.219218  0.030384  0.085423 -0.048224  0.051342 -0.346305
  3C   1s        -0.006329  0.006891 -0.002824  0.009789 -0.007205  0.002340
  3C   2s        -0.029420 -0.058096  0.013494  0.140286 -0.022268 -0.023111
  3C   3s        -0.024658 -1.560048  0.745679  0.874258 -0.079585 -1.037101
  3C   4s        -2.611515 -5.819574 13.942567 23.085148-22.798645 -9.771560
  3C   1pz       -0.094345  0.066913 -0.007690 -0.076739 -0.048795  0.050762
  3C   1px        0.081217 -0.048433  0.027451  0.075587 -0.059237  0.192462
  3C   1py        0.023950  0.118645 -0.047715  0.048678  0.061115  0.088691
  3C   2pz       -0.124338  0.440113 -0.426484 -0.201802  0.298032 -0.419573
  3C   2px       -0.481323  0.555582  1.190087  0.083348  0.231346 -0.567727
  3C   2py       -0.572763  0.208102 -0.081449  1.855201 -1.358133 -0.256274
  3C   3pz       -4.668699  3.942966  0.778811  1.290301 -2.486050 -0.862922
  3C   3px        2.104959  2.092921  3.492330  3.058196  1.834096  2.183810
  3C   3py        0.524832  3.262899 -6.747487 -2.662051  7.656817  4.003321
  3C   1dz2      -0.015286  0.038367 -0.005759  0.024512  0.030272  0.007701
  3C   1dxz      -0.006797  0.013344  0.029788  0.003248 -0.001039 -0.015889
  3C   1dyz       0.006718  0.009560 -0.010067  0.015078  0.022666  0.015873
  3C   1dx2y2    -0.023552  0.013531 -0.032306  0.027015  0.007250  0.008085
  3C   1dxy       0.000584  0.005772  0.000868 -0.013807  0.011714 -0.009020
  3C   2dz2      -0.091756 -0.169436  0.202992  0.265636 -0.224641 -0.071609
  3C   2dxz       0.058717 -0.038948  0.024485 -0.062880  0.176833 -0.169178
  3C   2dyz      -0.151893 -0.086392 -0.140061 -0.045419 -0.737675 -0.197351
  3C   2dx2y2     0.118764  0.031417 -0.089161 -0.567575 -0.219463 -0.012361
  3C   2dxy       0.165295 -0.324723 -0.472427 -0.015986 -0.323225  0.379104
  4C   1s         0.020835 -0.008088  0.006923 -0.002271 -0.001310  0.013598
  4C   2s         0.099044 -0.039464 -0.002354 -0.008725 -0.013221  0.053142
  4C   3s        -0.640907  1.013974 -1.567480 -0.091346 -0.062388  0.255134
  4C   4s        -3.618899 22.743075 -4.684514  1.734517 11.578082  7.938884
  4C   1pz       -0.083914 -0.142584  0.011557  0.075035  0.139789  0.087707
  4C   1px        0.115776 -0.025777 -0.009711  0.006869 -0.092554 -0.032884
  4C   1py       -0.001331 -0.051739 -0.075712 -0.118733 -0.017732  0.063618
  4C   2pz       -0.272884 -0.713345 -0.109490  0.553919  0.142543 -0.391223
  4C   2px        0.301507 -0.457634  1.136962 -0.212701 -1.365796 -0.611896
  4C   2py       -0.264328 -0.614602  0.852206 -0.098714 -0.951523 -0.838947
  4C   3pz       -3.998640 -2.664967 -1.753085 -1.795527  2.099701  4.833187
  4C   3px        6.298854 -5.868319 -2.522983 -0.488323 -2.182708  0.792656
  4C   3py        2.781623 -5.400647 -6.986828 -5.739394  3.696062  9.172368
  4C   1dz2       0.011556 -0.017106 -0.019533  0.034299  0.007572  0.002797
  4C   1dxz       0.020736  0.019890 -0.002962 -0.001311 -0.002405 -0.003349
  4C   1dyz      -0.008951  0.001951 -0.004101  0.000566 -0.009092  0.009069
  4C   1dx2y2    -0.029135 -0.028640 -0.006246 -0.006778 -0.014921  0.002294
  4C   1dxy      -0.018470 -0.010483  0.014097  0.022626  0.013386 -0.032269
  4C   2dz2       0.074650  0.145547 -0.085411 -0.152786 -0.351844  0.020198
  4C   2dxz      -0.255765 -0.350630 -0.048549  0.025055 -0.163543  0.088661
  4C   2dyz      -0.253580 -0.179284  0.274654  0.020832 -0.286620 -0.394133
  4C   2dx2y2     0.196631  0.197521 -0.052238  0.152878  0.111809  0.283809
  4C   2dxy      -0.372204  0.069898 -0.380222  0.075114  0.112072  0.259289
  5C   1s        -0.023642  0.009138 -0.013000 -0.009250  0.007810 -0.004469
  5C   2s        -0.091937  0.006626 -0.064071 -0.027117  0.096736 -0.042928
  5C   3s         1.157160 -1.048023  0.003186  0.907863  0.892800 -0.123996
  5C   4s        12.685702 -6.281604  5.125415-12.424860 -0.959933 10.750283
  5C   1pz       -0.181206 -0.048492 -0.118810 -0.064100 -0.019604  0.159314
  5C   1px        0.069801  0.056402  0.063047  0.035610  0.163968  0.036821
  5C   1py        0.109648 -0.028513 -0.023268  0.022254  0.049025  0.017094
  5C   2pz       -0.304514  0.662508 -0.213897 -0.415915  0.141868  0.638365
  5C   2px        1.267590 -2.187924  0.759382  0.183872 -0.012627 -1.022454
  5C   2py       -0.807004  1.495411 -0.015133  1.205991  0.498471  0.330561
  5C   3pz       -5.455734 -1.910353 -5.604649 -0.654727  0.050953  1.868473
  5C   3px        7.444395 -1.702484  0.377703 -2.003507 -1.895352  5.212981
  5C   3py       -0.012265  8.961663  8.382805  5.096793  2.804072 -4.079112
  5C   1dz2       0.001075 -0.013313 -0.012981  0.000878  0.004810 -0.033988
  5C   1dxz      -0.027307 -0.017681 -0.008065 -0.013265  0.009380  0.022723
  5C   1dyz       0.000003  0.008570  0.005615 -0.017795 -0.012563  0.014662
  5C   1dx2y2     0.024506  0.021656 -0.010290 -0.010270 -0.028250 -0.002915
  5C   1dxy       0.020814 -0.001663  0.018375 -0.021895  0.037693  0.010577
  5C   2dz2      -0.314295 -0.032088 -0.233245 -0.066165 -0.085928  0.149776
  5C   2dxz       0.078023  0.585197 -0.289679  0.056463 -0.135753 -0.048605
  5C   2dyz       0.289526 -0.260754  0.171494  0.127777  0.109335 -0.170261
  5C   2dx2y2     0.128010 -1.066203  0.239057 -0.242877  0.027644 -0.591551
  5C   2dxy      -0.509641 -0.204497  0.090050 -0.264301  0.289307 -0.056297
  6H   1s         0.060836  0.019863  0.038799 -0.086238 -0.061968 -0.058797
  6H   2s         0.396454  0.525645  1.267656 -1.385236 -2.613826 -3.229589
  6H   3s         2.015613 -2.434811  1.726835 -2.476540  0.857762  2.090176
  6H   1pz        0.000084  0.003080  0.002979 -0.006858  0.010145 -0.004553
  6H   1px       -0.006209  0.011090  0.000500  0.006226 -0.015660  0.006739
  6H   1py        0.007860  0.003013  0.017294  0.002582  0.008218 -0.005265
  6H   2pz        0.096407 -0.171177  0.164912 -0.302387 -0.151187 -0.367027
  6H   2px       -0.169366  0.606751 -0.026607  0.192631 -0.695625  0.118721
  6H   2py        0.096969  0.030091  0.812632  0.112031  0.587108  0.108155
  7H   1s        -0.041978  0.026689 -0.049566 -0.063619  0.035092 -0.116281
  7H   2s        -1.336154  1.472469 -0.661867 -0.876486  0.606333 -2.281565
  7H   3s        -1.362560 -0.700518 -5.584818 -0.869421  3.784122  0.005554
  7H   1pz       -0.002792  0.000736 -0.000732  0.004991 -0.016607  0.008872
  7H   1px        0.005990  0.003271 -0.009502  0.008763 -0.013217  0.007833
  7H   1py       -0.001894 -0.019990 -0.016673 -0.013018  0.007086  0.009125
  7H   2pz        0.037966  0.109363 -0.190117  0.302377 -0.629945  0.188427
  7H   2px       -0.002585  0.351492 -0.531356  0.275461 -0.183877  0.175423
  7H   2py        0.012349 -0.796396 -0.267202 -0.293695  0.295367  0.493924
  8H   1s        -0.083283  0.040088  0.055377  0.015133 -0.031574  0.080867
  8H   2s        -0.497335  1.537616 -0.832675  1.191052 -0.081872  4.257837
  8H   3s        -3.141918  2.613073  1.010011  0.509732 -1.344189  1.603693
  8H   1pz       -0.000915 -0.000448  0.003439 -0.003120 -0.005757 -0.003415
  8H   1px       -0.006517 -0.002723 -0.001747 -0.005716 -0.014985  0.003117
  8H   1py        0.003526 -0.001597  0.008413  0.001230  0.008934 -0.000575
  8H   2pz       -0.063948 -0.316851  0.615352 -0.415348  0.041185 -0.395738
  8H   2px        0.056001 -0.332540  0.270742 -0.261846 -0.501007  0.077224
  8H   2py        0.142302  0.410232  0.302764  0.048321  0.610049  0.245636
  9H   1s         0.169722 -0.035140 -0.100753 -0.003157  0.054753  0.059423
  9H   2s         2.191083 -0.887780 -1.173359 -0.478517  1.860748  1.558477
  9H   3s         4.108299 -2.055370 -3.380272 -1.602011  0.945031 -3.098007
  9H   1pz        0.014926 -0.009623  0.002296 -0.006464  0.000403  0.014781
  9H   1px        0.005890 -0.001006  0.001323  0.007701  0.002022  0.006214
  9H   1py        0.008698 -0.007248 -0.013094 -0.004801 -0.006508  0.000268
  9H   2pz        0.426698 -0.187421  0.296844 -0.206625  0.033121  0.614056
  9H   2px       -0.060496  0.087784  0.193176  0.402258 -0.433483  0.019854
  9H   2py        0.115897  0.299800 -0.412431 -0.116764  0.075883  0.058819
 10H   1s        -0.035731  0.105262 -0.067545 -0.154759  0.095124  0.039446
 10H   2s         0.274481  2.640498 -2.530906 -2.970709  1.790825  0.198125
 10H   3s        -2.756467  3.085349 -0.074893  1.233143 -2.752867 -2.248160
 10H   1pz        0.005413  0.001261 -0.006181 -0.000035  0.003721  0.000496
 10H   1px        0.004174 -0.008706 -0.009253 -0.002010 -0.002162  0.002157
 10H   1py       -0.002923 -0.003567  0.001957 -0.012101 -0.010337 -0.004529
 10H   2pz        0.231640  0.200209 -0.570490  0.003528  0.186627 -0.209172
 10H   2px        0.026329 -0.320040 -0.382593 -0.017014  0.292747 -0.108216
 10H   2py       -0.232725 -0.384025  0.464839 -0.467396 -0.840130 -0.367556
 11H   1s         0.071662  0.008457  0.054668 -0.147812  0.040872  0.001771
 11H   2s         1.474863  0.769681 -0.260411 -4.613258  3.377927  2.079421
 11H   3s         1.628702 -3.362828  4.486169 -0.043917 -2.357960 -0.976106
 11H   1pz       -0.003858  0.006773 -0.000347  0.012326  0.009472 -0.000692
 11H   1px        0.001649  0.011924  0.010215 -0.003997  0.003214 -0.006092
 11H   1py        0.007661 -0.008762  0.009402 -0.004658 -0.011549 -0.007468
 11H   2pz       -0.237078  0.325675 -0.151544  0.722974  0.280899 -0.134030
 11H   2px        0.033650  0.445654  0.297450 -0.211107  0.610923 -0.322947
 11H   2py       -0.139479 -0.418501  0.211674  0.366993 -0.986643 -0.693322
 12H   1s        -0.126034 -0.123685  0.021166  0.008597  0.020160  0.048073
 12H   2s        -1.037020 -2.358854 -0.735013  1.151568  1.128946  0.421122
 12H   3s        -4.206532  1.184367  0.025997 -0.149778  2.497086  2.388711
 12H   1pz        0.007244  0.003267  0.002284 -0.006951 -0.006094  0.000653
 12H   1px       -0.016009 -0.005492 -0.011562 -0.008922  0.002874  0.008252
 12H   1py        0.002532 -0.014930  0.002327 -0.003481 -0.002148 -0.012203
 12H   2pz        0.049735  0.045786 -0.338966 -0.250019 -0.289656  0.138006
 12H   2px       -0.514761  0.172837  0.223423 -0.510364 -0.312694 -0.080154
 12H   2py       -0.102248 -0.461018  0.122528  0.379382  0.357794 -0.431538
 13H   1s         0.177654  0.049279  0.052754  0.050812  0.018920 -0.047487
 13H   2s         1.533090  0.437332  0.134100  1.989666 -0.909256 -1.949698
 13H   3s         4.601031  1.305390  4.673930  0.064733 -0.618927  0.187951
 13H   1pz        0.012740 -0.001966  0.000105  0.005276  0.006521 -0.005737
 13H   1px       -0.024250 -0.016172  0.002006 -0.000938  0.004737 -0.011257
 13H   1py       -0.002832  0.004769 -0.012993 -0.010413 -0.010243  0.003191
 13H   2pz        0.175688 -0.062118  0.139134 -0.018998  0.185486 -0.482149
 13H   2px       -0.141734 -0.702880  0.007808  0.255285 -0.017583 -0.831396
 13H   2py       -0.026364  0.430690 -0.186419 -0.050435 -0.551071 -0.379442
                     72        73        74        75        76        77   
                   0.28865   0.29932   0.30785   0.31560   0.31998   0.32252
                   0.00000   0.00000   0.00000   0.00000   0.00000   0.00000
                  --------  --------  --------  --------  --------  --------
  0C   1s         0.002438 -0.004241  0.013561 -0.014029  0.003881 -0.017184
  0C   2s         0.012430 -0.048314 -0.010864 -0.066897 -0.032988 -0.036173
  0C   3s         0.096865  0.158763 -2.828005  2.667413 -1.362351  2.024403
  0C   4s         5.100736-20.154298-12.527648 11.436580 11.631252  0.532361
  0C   1pz       -0.050921 -0.007513 -0.023730  0.032669  0.012213 -0.052716
  0C   1px       -0.064497 -0.021998  0.044633 -0.024899  0.019240  0.009940
  0C   1py        0.008009 -0.076506 -0.125719 -0.028134 -0.044383 -0.038451
  0C   2pz       -0.998202 -0.384846  0.129957  0.421074  0.440363 -0.271604
  0C   2px        4.658475  1.967596 -1.518080 -1.030269 -3.353251  2.008098
  0C   2py       -0.133528  0.454458 -0.339245  1.147318 -0.812399  0.471881
  0C   3pz        1.084456  1.755906 -1.682656 -2.437227  1.965452 -0.257481
  0C   3px        2.736292 -6.538124  5.021629 14.446002 -6.822034  4.605804
  0C   3py        0.801463 -4.037608 -3.616981  2.975433  0.959046 -0.797246
  0C   1dz2       0.016632 -0.025274  0.006253 -0.027660  0.015625 -0.015241
  0C   1dxz      -0.001837  0.002767  0.012638 -0.002972  0.020044 -0.016766
  0C   1dyz       0.007938  0.005254 -0.007346 -0.001850  0.006296 -0.001777
  0C   1dx2y2     0.002973  0.014798 -0.006322  0.040630  0.007691  0.023333
  0C   1dxy       0.021955  0.012179 -0.014349  0.009921 -0.002036  0.020312
  0C   2dz2       0.150983 -0.090582  0.464623 -0.112697  0.421659 -0.325528
  0C   2dxz       0.200694  0.004427 -0.049843  0.360474 -0.000760 -0.043008
  0C   2dyz      -0.148105 -0.054309 -0.046388  0.143467  0.122795 -0.061054
  0C   2dx2y2     0.042012 -0.302928 -0.578213  0.007239  0.297965  0.245146
  0C   2dxy       0.990730  0.407929 -0.465465 -0.202353 -0.761312  0.418927
  1C   1s        -0.009929 -0.014046 -0.010856  0.014812  0.017884  0.000683
  1C   2s         0.013212 -0.143602 -0.083791  0.131615  0.086169  0.023744
  1C   3s         0.628480 -0.804695 -0.393950  0.674368 -0.393619 -0.173915
  1C   4s         9.119579-48.189929 -3.161174 42.533416 25.762828 10.142357
  1C   1pz        0.009260 -0.185466  0.175890  0.076564 -0.075308  0.019593
  1C   1px        0.080841 -0.053809 -0.060582  0.040293  0.055175 -0.086605
  1C   1py       -0.110183 -0.077371  0.034340  0.066537  0.008046 -0.036907
  1C   2pz        0.085687 -0.517035  2.065806 -0.377209 -1.160550 -0.680461
  1C   2px        0.161203  1.453142  0.140183 -2.074826 -0.758924 -1.116302
  1C   2py       -0.661646 -2.260867 -1.494008  1.160765 -0.131005 -1.113333
  1C   3pz        1.537606 -8.289657  2.910133  2.402168 -1.690023  2.510941
  1C   3px        2.023103 -7.872817 -0.175739  7.063703  7.441395  0.622327
  1C   3py       -3.375582  3.700622 -0.695924 -1.944979  1.074479 -2.187419
  1C   1dz2      -0.007360  0.002630 -0.021563  0.004407  0.005712 -0.012349
  1C   1dxz      -0.000457 -0.009938 -0.010779 -0.002315  0.011180  0.015696
  1C   1dyz      -0.023430 -0.019251  0.002480 -0.016204  0.014900  0.004302
  1C   1dx2y2    -0.002534 -0.004609 -0.008103  0.000754  0.003216 -0.019146
  1C   1dxy       0.000172 -0.011610 -0.013265 -0.003569 -0.008017  0.009840
  1C   2dz2       0.105789 -0.595227  0.055022  0.525685  0.397351  0.240692
  1C   2dxz      -0.095906  0.616715 -0.416747 -0.005155  0.111652  0.406910
  1C   2dyz       0.200490 -0.118459  0.092088  0.366536  0.063905 -0.514101
  1C   2dx2y2     0.069539 -0.561234 -0.119401 -0.120383 -0.206519  0.159174
  1C   2dxy       0.196769  0.113004 -0.579580 -0.427045 -0.271803 -0.358074
  2C   1s         0.024003 -0.002016 -0.014468  0.014682  0.003807  0.004628
  2C   2s         0.113133 -0.147731 -0.065852 -0.013261 -0.040888 -0.034380
  2C   3s        -0.758390 -1.759354  0.438218 -1.023955 -0.881923 -0.757232
  2C   4s        22.004270-25.335373-15.497599 -8.752287  4.989328 -2.304720
  2C   1pz        0.007063 -0.022371 -0.095242  0.118023 -0.141030  0.022183
  2C   1px       -0.015678  0.030880  0.121818 -0.080609 -0.006264  0.121624
  2C   1py        0.158389  0.020311  0.024469 -0.028193  0.138182 -0.054874
  2C   2pz        0.806949 -1.452778 -1.476022  1.161243 -2.573873  0.148022
  2C   2px        1.450442 -0.940816  0.179223 -0.763418  0.834349  0.235338
  2C   2py        1.283132  0.035054 -0.701808 -0.316149 -0.516476 -0.041878
  2C   3pz       -0.723654  0.595876 -0.984260  4.581631 -3.497462  1.734255
  2C   3px       -2.172548  5.019538  4.963811 -2.209330 -0.167838 -1.080779
  2C   3py        1.341743 -0.939602  1.149194 -0.343840  0.455888  2.258582
  2C   1dz2      -0.009022 -0.000413  0.007379  0.005053 -0.013053 -0.018460
  2C   1dxz      -0.015715  0.019747 -0.002188 -0.003117 -0.012805 -0.003634
  2C   1dyz      -0.051670 -0.010425 -0.006661 -0.019826  0.026515 -0.012358
  2C   1dx2y2    -0.021540  0.001951 -0.020221  0.006506  0.007642 -0.021302
  2C   1dxy       0.007314  0.003877  0.006925  0.008283 -0.003322  0.009941
  2C   2dz2       0.248746 -0.117418 -0.690917  0.329755 -0.412456 -0.032098
  2C   2dxz      -0.387809  0.116756 -0.000880 -0.097013  0.098156  0.049354
  2C   2dyz       0.460075  0.138925  0.626534  0.177295  0.039928  0.815083
  2C   2dx2y2     0.359218  0.262697 -0.021933 -0.254604 -0.430279  0.491469
  2C   2dxy       0.012849 -0.331394 -0.051189 -0.062998  0.381447 -0.384123
  3C   1s        -0.008759  0.021837 -0.006022 -0.010106 -0.005188 -0.022014
  3C   2s        -0.082506  0.130575  0.009552 -0.048293 -0.105253  0.025110
  3C   3s        -0.646926  0.105170  0.030078  0.345257 -1.030311  1.346846
  3C   4s       -19.070539 36.671515  6.840064-21.886630-24.617431 -8.151404
  3C   1pz       -0.005363  0.193919  0.155901  0.203468 -0.069092 -0.090308
  3C   1px       -0.046324 -0.043035 -0.037979  0.117598  0.071611  0.055338
  3C   1py        0.009215 -0.097587  0.021381 -0.007740 -0.097015 -0.152819
  3C   2pz        0.886533  0.368331  0.978867  1.854455  0.532143 -1.994889
  3C   2px        0.589799 -0.447297 -0.781533 -0.827589 -0.592957 -0.201898
  3C   2py       -0.629517  1.004611  0.040749 -0.870775 -1.916098 -1.013372
  3C   3pz       -1.728424  8.615945  3.162521  1.606180 -0.095431 -4.558648
  3C   3px       -2.321406 -1.905268 -0.756288  6.254732  4.570433 -0.815505
  3C   3py        4.550633 -5.789529  0.352802  5.911260  1.751854  1.327663
  3C   1dz2       0.018422  0.009900  0.015673 -0.007429  0.009925  0.031137
  3C   1dxz       0.012887 -0.004885  0.026915 -0.008501 -0.000937 -0.004908
  3C   1dyz       0.009455 -0.013112  0.018112  0.008973 -0.030741 -0.004623
  3C   1dx2y2     0.019036 -0.004436 -0.010801  0.012247 -0.004295  0.015294
  3C   1dxy      -0.013973 -0.002310  0.006013  0.012708  0.012634  0.015801
  3C   2dz2      -0.721156  0.257691 -0.510825 -0.446334  0.025718 -0.270156
  3C   2dxz       0.208248  0.113065 -0.473378  0.233283  0.116793 -0.384885
  3C   2dyz      -0.287603  0.438952  0.330759 -0.080562 -0.050085 -0.140381
  3C   2dx2y2     0.204622 -0.097450  0.393450  0.115535  0.135970  1.054264
  3C   2dxy      -0.182284  0.128418 -0.172872  0.135051 -0.019566  0.320369
  4C   1s         0.009460  0.017919 -0.001850  0.022851 -0.016221  0.011177
  4C   2s         0.047161  0.115097 -0.020284  0.125017 -0.008525  0.121347
  4C   3s        -2.194967 -0.136961  1.184438  0.483583  2.205819 -0.124604
  4C   4s       -15.957923 24.270156  6.176650-19.489781  2.435648  4.318162
  4C   1pz       -0.101460  0.004785  0.038393  0.081870  0.040039 -0.186267
  4C   1px        0.084131 -0.071862  0.025079 -0.092768  0.030798 -0.135397
  4C   1py       -0.088691  0.053549  0.081024 -0.069726  0.068608  0.110225
  4C   2pz        0.159038 -0.501956  0.102226 -0.019483  0.087551 -1.338242
  4C   2px        2.175877  1.646440 -1.866572 -0.093387 -2.183609  2.021758
  4C   2py        1.427319 -0.264858 -1.438221  0.180631 -1.380403  0.454130
  4C   3pz       -4.393245 -0.316433  1.648044 -1.336629  0.357585 -0.786422
  4C   3px        5.771941 -3.243243 -1.828373  5.828976 -0.394630  1.190981
  4C   3py       -2.614464 -1.577194  4.800186  5.394406 -3.006360  4.384139
  4C   1dz2       0.037043  0.025161 -0.001315  0.006518  0.029913 -0.012224
  4C   1dxz       0.011939  0.010574  0.007018 -0.022149 -0.007138  0.015187
  4C   1dyz       0.009351 -0.021734  0.001567 -0.008451 -0.007629  0.016035
  4C   1dx2y2    -0.013685 -0.012910 -0.004552 -0.002508  0.002498  0.006361
  4C   1dxy       0.016032  0.003102 -0.011839 -0.001793  0.013906 -0.003587
  4C   2dz2       0.473665  0.263569  0.036993  0.211517 -0.450379  0.567130
  4C   2dxz       0.155264 -0.157296 -0.041797  0.393676 -0.104476 -0.245691
  4C   2dyz       0.495403  0.037684 -0.750030  0.294375 -0.578725  0.482205
  4C   2dx2y2    -0.483453 -0.160527  0.304974 -0.578737  0.919691 -0.339226
  4C   2dxy      -0.648842 -0.266733  0.518085 -0.090649  0.414243 -0.493354
  5C   1s        -0.023162  0.021350  0.012368 -0.002776  0.009091  0.008103
  5C   2s        -0.103071  0.082477  0.028312  0.009815  0.009575  0.032851
  5C   3s         2.663179  0.512514 -0.699860 -0.169377 -1.596562  0.219551
  5C   4s        -0.756218 26.550992 12.976814 -1.216139-24.794836 -1.371531
  5C   1pz       -0.017955 -0.039661 -0.034671  0.026894 -0.063667 -0.138629
  5C   1px        0.050962  0.086347 -0.039810  0.062370 -0.026208  0.052417
  5C   1py        0.052998  0.132529  0.036808 -0.078567 -0.170289 -0.011258
  5C   2pz       -0.733538  0.410998  0.156135  0.665988  0.236462 -0.498475
  5C   2px        3.094420  0.777962 -0.178000 -1.629626 -1.143632  0.487684
  5C   2py       -0.662791 -1.891943 -1.280019  0.559283  0.625469 -0.454338
  5C   3pz       -2.124401 -1.338161 -0.709915 -0.257818  2.356519 -1.290385
  5C   3px        3.872458  3.090463  1.560286  0.982171 -7.374584  0.926879
  5C   3py       -0.286312 10.041309 -0.442639-10.716851 -1.290500 -2.449293
  5C   1dz2      -0.026708  0.010823  0.032762  0.023805  0.025809  0.015715
  5C   1dxz      -0.010352 -0.004571  0.017685 -0.000370 -0.004992  0.001543
  5C   1dyz       0.001302  0.018845 -0.013993  0.014948  0.000672  0.005141
  5C   1dx2y2     0.010996  0.003879 -0.006903 -0.028532 -0.001596 -0.009084
  5C   1dxy       0.010207 -0.001005  0.011859 -0.020226 -0.002419 -0.015802
  5C   2dz2      -0.177619  0.147284  0.152284 -0.320078  0.012191  0.067071
  5C   2dxz      -0.137384 -0.225031 -0.065119  0.229082  0.404881  0.219689
  5C   2dyz       0.219822  0.492647  0.368404 -0.322830 -0.160153 -0.189545
  5C   2dx2y2     0.458421  0.262638  0.472679 -0.795178 -0.358358  0.058422
  5C   2dxy      -0.433490 -0.185072 -0.308145  0.151108  0.506329 -0.182075
  6H   1s        -0.009038  0.088355 -0.010827 -0.087924 -0.061903 -0.024558
  6H   2s         0.120144  2.305037  4.393609 -4.526779 -3.345513 -3.215092
  6H   3s         0.767076 -5.845988  3.016078  2.531364 -0.265115  0.761835
  6H   1pz       -0.001016  0.004228  0.004881 -0.005482  0.002927  0.008416
  6H   1px       -0.003602  0.013850 -0.000240  0.000686 -0.002575 -0.001992
  6H   1py        0.007273  0.010921  0.006947  0.006506  0.000755 -0.004001
  6H   2pz        0.117433  0.106359  0.990284 -0.749617 -0.297788 -0.896591
  6H   2px       -0.051254  0.377854  0.617824 -0.193310 -0.529821 -0.000252
  6H   2py        0.553586  0.351744 -0.127017  0.209016  0.038889  0.128253
  7H   1s        -0.013682  0.195614  0.032937 -0.168291 -0.010132 -0.090993
  7H   2s        -0.181268  6.982491 -2.886734 -5.037351  0.695886  0.595146
  7H   3s         1.055919  1.824838 -1.810143  2.248766  2.821676 -0.517119
  7H   1pz       -0.003512  0.001424 -0.012648  0.001545 -0.005803 -0.002532
  7H   1px       -0.004169 -0.010017 -0.007416  0.002518  0.003148  0.008114
  7H   1py       -0.002062 -0.002950  0.008265 -0.009864  0.003405  0.009639
  7H   2pz       -0.087247 -0.423843 -0.027882  0.235051 -0.201950 -0.254995
  7H   2px       -0.120912  0.534130 -0.593997 -0.892097  0.421603  0.352298
  7H   2py        0.309458 -0.626702  0.525798  0.041526 -0.488506  0.248652
  8H   1s        -0.098599  0.141129  0.092983  0.035438  0.034593  0.037037
  8H   2s        -1.272346  4.017644  5.216917 -1.445840  6.168876  0.948612
  8H   3s         0.069960  0.506782  2.660500 -2.881222  3.984695  0.471363
  8H   1pz       -0.008453 -0.000171  0.008115 -0.003423 -0.004324 -0.005947
  8H   1px       -0.001413  0.012124  0.006314 -0.001311 -0.003210  0.003937
  8H   1py       -0.025808 -0.004867 -0.006822 -0.005250  0.016146 -0.018828
  8H   2pz       -0.256409 -0.681059 -0.991141  0.666867 -1.743101 -0.202762
  8H   2px       -0.016618  0.350562 -0.152893  0.295808 -0.316859 -0.403063
  8H   2py       -1.133864 -0.312128 -0.471442 -0.208275  0.313174 -0.642631
  9H   1s        -0.079929  0.116764  0.013746  0.129899  0.012408  0.034497
  9H   2s        -3.024133  2.327042 -0.640206  4.453164 -1.821058  0.364630
  9H   3s        -0.774879  0.283996 -3.654653  1.136024 -2.332689 -0.202247
  9H   1pz       -0.003466  0.003435 -0.005978  0.001446  0.009800 -0.004559
  9H   1px       -0.006088 -0.002901 -0.009058  0.004521  0.008452 -0.004524
  9H   1py        0.014184  0.007994  0.007688 -0.004092 -0.008371  0.016731
  9H   2pz       -0.357344  0.126810 -0.072140 -0.294646  0.209748 -0.389236
  9H   2px        0.308380 -0.319253  0.104762 -0.519400  0.690746 -0.460321
  9H   2py        0.385380  0.088812  0.518740 -0.667150 -0.137696  0.758727
 10H   1s         0.097392  0.002419 -0.000146  0.131894  0.129395  0.010236
 10H   2s         3.957024  0.563932  3.106341  5.630825  2.947887 -2.957997
 10H   3s         0.833368  6.689265  2.483834  1.607178 -0.337578 -3.317432
 10H   1pz       -0.005652  0.000771 -0.008179  0.002975  0.002709 -0.012185
 10H   1px       -0.011977  0.004932 -0.020114  0.002145  0.001409 -0.004943
 10H   1py       -0.006888  0.008092 -0.001516 -0.001634  0.015751 -0.001356
 10H   2pz        0.398352  0.289596  0.531981  0.900486  0.786174 -0.916504
 10H   2px       -0.404305 -0.129317 -0.748474  0.054698 -0.169330 -0.293725
 10H   2py       -0.634667  0.097350 -0.451855 -0.828722  0.451915  0.544973
 11H   1s         0.076172 -0.100363 -0.029172  0.039429  0.086410 -0.007790
 11H   2s         1.290767 -3.429437 -1.345171 -0.197183  3.579717  4.484568
 11H   3s        -1.692621 -2.461981 -1.797393 -4.180293  0.273180  1.770505
 11H   1pz        0.012881 -0.001129  0.002510  0.001671 -0.007495  0.014970
 11H   1px       -0.004973 -0.004358  0.016925  0.000964  0.001908  0.004381
 11H   1py       -0.001710 -0.001694 -0.001202  0.003009  0.002424 -0.004978
 11H   2pz        0.476786 -0.012346 -0.050461  0.074926 -0.314129 -0.121345
 11H   2px       -0.223313 -0.307839  0.572998 -0.037700  0.123772  0.239568
 11H   2py       -0.096408  0.568427  0.154092  0.492735 -0.284890 -0.850877
 12H   1s        -0.045287 -0.061807  0.008800  0.024352 -0.026826 -0.038563
 12H   2s        -0.798514 -3.084161  1.567565  1.729224  0.642273 -5.028772
 12H   3s        -4.027401 -1.184361  0.595996 -2.303361  0.692484 -1.121446
 12H   1pz        0.009551 -0.004081 -0.001403  0.005853 -0.015510  0.007630
 12H   1px       -0.013427 -0.007259  0.011744  0.006796 -0.003615 -0.005674
 12H   1py        0.013659  0.008490 -0.012154  0.000905 -0.002191  0.009627
 12H   2pz       -0.273622 -0.700685  0.458462  0.299137 -0.460851 -0.329822
 12H   2px       -0.104793  0.394457 -0.192080  0.252782 -0.680279  1.601765
 12H   2py        0.405146  0.069564 -0.606744  0.828174 -0.109444 -0.456231
 13H   1s         0.062840 -0.024830 -0.005597 -0.062818  0.023072  0.002677
 13H   2s         2.519317 -0.845434 -0.617786 -1.968330  0.329167  0.764657
 13H   3s         2.583341  2.083343 -0.108212 -0.519809 -3.842981  0.477414
 13H   1pz        0.002085  0.004941  0.005135  0.008403  0.002135  0.002651
 13H   1px       -0.017497 -0.004803  0.002704  0.007928  0.004256 -0.002510
 13H   1py       -0.011047 -0.002620 -0.009165  0.014847  0.007925 -0.001033
 13H   2pz       -0.687131  0.201570  0.195065  0.927073  0.597831  0.501775
 13H   2px        0.180334 -0.202819  0.420511 -0.433378 -0.007714  0.087790
 13H   2py       -0.037151 -0.040072 -0.501149  0.360665  0.486462  0.171541
                     78        79        80        81        82        83   
                   0.33627   0.34903   0.35218   0.35998   0.36461   0.37649
                   0.00000   0.00000   0.00000   0.00000   0.00000   0.00000
                  --------  --------  --------  --------  --------  --------
  0C   1s         0.006789 -0.009517  0.005652  0.028672  0.006395  0.019432
  0C   2s        -0.015688 -0.034676 -0.032362  0.030375 -0.048937  0.103187
  0C   3s        -1.387012  2.488859 -0.312420 -5.809529 -2.090447 -2.644276
  0C   4s        -0.060889 11.199527  7.830320 -8.790637 -6.109667 -0.071348
  0C   1pz        0.024893 -0.029005 -0.066019  0.019319  0.065419  0.116384
  0C   1px       -0.122196  0.062536  0.015194 -0.059206  0.007162  0.086789
  0C   1py       -0.042821 -0.043560 -0.017526  0.021609 -0.069722  0.119882
  0C   2pz       -0.517428 -0.558429 -0.081598 -1.115196  0.747022  1.455983
  0C   2px        1.855548  3.040373  2.326317  5.149047 -3.429773 -6.942968
  0C   2py       -0.109263  1.714145  0.684343 -1.774777  0.496241 -1.566684
  0C   3pz       -2.404956 -0.549054 -0.188779 -1.817727 -0.631747 -1.810987
  0C   3px        9.016909 -0.296406  2.246416  7.180574  2.255735 12.079526
  0C   3py        0.592212  3.275139  2.158928 -3.410452 -1.165692 -0.594953
  0C   1dz2      -0.003459 -0.016936 -0.007060  0.026881 -0.019166  0.032348
  0C   1dxz       0.015937  0.000641  0.015127  0.001502 -0.007809  0.009761
  0C   1dyz      -0.026796 -0.000438  0.005923 -0.020451  0.011871  0.017253
  0C   1dx2y2    -0.006228  0.013383 -0.001237 -0.031743  0.008254 -0.021057
  0C   1dxy       0.038865 -0.016929  0.016342  0.028320 -0.009469 -0.026759
  0C   2dz2       0.001757 -0.226652  0.050031  0.394923  0.172239  0.554238
  0C   2dxz       0.174945  0.451446  0.360469 -0.447587 -0.418076 -0.844131
  0C   2dyz      -0.329930 -0.306974 -0.084509 -0.710206  0.521709  0.815471
  0C   2dx2y2    -0.185936 -0.584555 -0.791582  0.108329 -0.838480  0.322333
  0C   2dxy       0.512021  0.555935  0.707475  1.728666 -0.945230 -1.832530
  1C   1s        -0.006265  0.003310  0.005595  0.000616 -0.000056  0.001675
  1C   2s        -0.044871 -0.019511  0.029695 -0.015623 -0.001105  0.063108
  1C   3s        -0.887964  0.217018  0.770367  1.004732  1.245305  0.834244
  1C   4s         9.403060 15.622307 17.597989  7.201932  2.577216 22.987343
  1C   1pz       -0.106840 -0.079918 -0.114828  0.008536 -0.042069 -0.022712
  1C   1px        0.124561 -0.267110 -0.021867  0.013960 -0.147237 -0.047076
  1C   1py       -0.088585  0.046197  0.183159  0.138389  0.100307 -0.213238
  1C   2pz       -0.708381 -0.535907 -2.090478  1.413596 -0.637526 -0.409795
  1C   2px        1.848954 -1.729565 -0.088093 -0.945363 -1.481885 -2.134888
  1C   2py       -1.316575 -0.717487  2.437914 -1.308034  1.016982 -1.984646
  1C   3pz       -2.313372 -0.561959 -0.598478  2.068681  1.093990  1.110820
  1C   3px        2.310240 -1.558173  2.781371  2.571441 -2.224324  2.572077
  1C   3py       -5.555314 -4.690610 -3.057775  2.403612 -0.463430 -6.326772
  1C   1dz2      -0.012659  0.019275  0.003010 -0.001792  0.004173  0.011587
  1C   1dxz      -0.013048  0.006269  0.011789 -0.014712 -0.011158  0.005800
  1C   1dyz      -0.023640 -0.003734 -0.014342 -0.025256 -0.000061 -0.017922
  1C   1dx2y2     0.003065 -0.004308  0.015299 -0.024968 -0.003168 -0.007170
  1C   1dxy      -0.007402 -0.006911  0.014596  0.013250 -0.001898  0.004755
  1C   2dz2      -0.015081 -0.046417  0.154927 -0.117705 -0.206483  0.076391
  1C   2dxz       0.434065  0.616656  0.263575  0.194372  0.276994  0.057886
  1C   2dyz       0.445154  0.327268  0.455402  0.138037  0.230827  0.501726
  1C   2dx2y2    -0.457325  0.150335  0.628959 -0.396910  0.270796 -0.307883
  1C   2dxy       0.165286 -1.201085 -0.275780 -0.503653 -0.609762 -0.414603
  2C   1s         0.014650  0.008016 -0.009758 -0.001121 -0.008880  0.006737
  2C   2s         0.055103  0.062352 -0.016532 -0.038256 -0.056586 -0.038639
  2C   3s         0.151035 -0.350737 -0.621754 -1.199382  1.823481 -1.400003
  2C   4s        10.408102 27.469751 13.908288-13.667825 -1.740395 -3.887123
  2C   1pz        0.125350  0.007715 -0.067588 -0.059045  0.234103  0.019493
  2C   1px        0.169670  0.120256 -0.058810 -0.130356  0.120433 -0.065576
  2C   1py        0.011627 -0.075178  0.116878 -0.099417  0.213488 -0.043932
  2C   2pz        0.813617  0.719288 -1.463097 -1.380483  1.697784 -0.777308
  2C   2px        2.425522  1.116740 -1.452578 -1.641350  0.515742 -1.091722
  2C   2py        0.089269 -0.502815  2.410151 -0.937856  1.371881 -1.960407
  2C   3pz       -0.324525 -4.854328 -4.156136  2.796366  2.237260  1.850880
  2C   3px       -0.349810 -1.662945 -3.005307 -1.602546  0.347399 -3.140156
  2C   3py        0.899529 -1.887320 -0.290811  2.001606  4.901096  1.864200
  2C   1dz2       0.005885  0.000889 -0.012299  0.015841  0.002385  0.014580
  2C   1dxz      -0.013179  0.013311  0.017830  0.000383 -0.020856 -0.002192
  2C   1dyz      -0.003314 -0.002686 -0.017532  0.002923  0.002880 -0.005663
  2C   1dx2y2    -0.006430 -0.012623  0.021379 -0.010744 -0.001027 -0.008263
  2C   1dxy       0.008843  0.008628  0.009090 -0.014737 -0.016669 -0.001528
  2C   2dz2       0.075534 -0.030551 -0.289138 -0.639107 -0.064461  0.190634
  2C   2dxz       0.551671 -0.274241  0.390342  0.428569  0.920646 -0.197387
  2C   2dyz      -0.385593  0.333825 -0.580313 -0.248830 -0.131542  0.338280
  2C   2dx2y2     0.310780  0.860619  0.227621 -0.092904  0.139548 -0.016806
  2C   2dxy       0.984333  0.510903 -0.141300 -0.195926  0.354453 -0.498460
  3C   1s        -0.010776 -0.010728  0.011265  0.024192  0.003377 -0.017315
  3C   2s        -0.053941 -0.070307  0.028718 -0.041648  0.034391 -0.048673
  3C   3s        -0.522805 -1.656465  0.973514 -3.124509 -0.903677 -0.083361
  3C   4s        -8.621113-13.893954 -9.829667-15.488835 -4.528169-14.729894
  3C   1pz        0.037712  0.102279 -0.025728 -0.011529  0.003886  0.039564
  3C   1px        0.100740 -0.122362 -0.077471  0.002584  0.000617 -0.043936
  3C   1py        0.046583 -0.129504  0.181630 -0.108188 -0.194530  0.008884
  3C   2pz        1.195907  0.752153 -0.550086 -0.607198  0.467723  0.302920
  3C   2px        1.658269 -1.020022 -1.635668 -1.896341 -0.689291 -1.667178
  3C   2py       -0.388064 -1.966705  3.056934 -1.412455 -0.948134 -0.985336
  3C   3pz        0.865391  1.394386  0.275660 -2.462716 -2.213290 -1.119158
  3C   3px       -2.019301 -4.779851 -2.359169  2.372236 -1.811340 -1.226593
  3C   3py        3.551653  0.585828  4.942283  2.139817 -1.963117  5.088443
  3C   1dz2      -0.004228 -0.012651 -0.000882  0.003656 -0.010551 -0.008308
  3C   1dxz      -0.027422 -0.004298 -0.010301  0.005041  0.016401 -0.010600
  3C   1dyz       0.010866 -0.019528  0.018673  0.001121  0.010287  0.017134
  3C   1dx2y2    -0.007049 -0.017490 -0.007701  0.020891 -0.013280  0.002163
  3C   1dxy      -0.019332 -0.002515  0.003925  0.014370  0.003847  0.014722
  3C   2dz2       0.347707  0.007227  0.270342 -0.207367  0.404934 -0.400974
  3C   2dxz       1.226086  0.377301 -0.248943  0.086577  0.274903  0.228786
  3C   2dyz       0.062411  0.288521  0.045810  0.236309  0.172385 -0.116311
  3C   2dx2y2    -0.042024  1.167141 -0.345516  0.352695  0.603048  0.541016
  3C   2dxy      -0.202929 -0.010885  0.340251  0.148962  0.127399  0.110483
  4C   1s         0.011032  0.024140  0.001927  0.025640 -0.020431 -0.033471
  4C   2s         0.037209 -0.008215 -0.007797  0.038987  0.030545 -0.133103
  4C   3s        -0.969035 -2.047259 -0.769409 -3.310394  2.650724  2.808693
  4C   4s       -13.896414-18.797504-11.732838  6.374434  4.142517 -9.059943
  4C   1pz        0.031538 -0.043128 -0.021020 -0.003500  0.129911 -0.009991
  4C   1px       -0.110699  0.007919 -0.058917 -0.054049 -0.089373  0.158086
  4C   1py       -0.003554 -0.123156  0.005492 -0.085847  0.277013  0.033870
  4C   2pz        0.314910 -0.731639  0.067831 -0.374023  2.221038  1.907778
  4C   2px        0.709126  2.595320  1.158549  1.666239 -2.568338 -5.914985
  4C   2py        1.015056  0.087759  0.742210 -0.112329  0.622923 -1.281751
  4C   3pz        0.555934 -2.168123 -0.490846  1.548597  3.682939  0.509658
  4C   3px        1.166031  1.680021  0.153098  0.614931 -0.517497  3.326498
  4C   3py        3.481693 -5.051157 -1.351164  6.645757  4.237784  7.806116
  4C   1dz2       0.007272  0.003425  0.007692  0.006186  0.017045 -0.035861
  4C   1dxz       0.007826  0.003215 -0.010197  0.013067  0.005200 -0.014865
  4C   1dyz       0.013062 -0.024440  0.009730  0.008765  0.016479  0.010590
  4C   1dx2y2    -0.001314 -0.008998  0.000075  0.012665 -0.013057  0.031424
  4C   1dxy      -0.045310  0.000998 -0.020742 -0.014255 -0.006314  0.025097
  4C   2dz2      -0.063157  0.484099 -0.090857 -0.126903 -0.479890 -0.416615
  4C   2dxz       0.260828  0.364386  0.320339 -0.196496  0.141652 -0.372758
  4C   2dyz      -0.120358  0.524005  0.124106 -0.429287 -0.646275 -0.849625
  4C   2dx2y2    -0.382081 -1.056620 -0.647721  0.256586 -0.003859  1.429264
  4C   2dxy       0.239829 -0.349046  0.147335 -0.012688  1.310295  0.416561
  5C   1s        -0.003386  0.002062 -0.022120 -0.038219  0.020014  0.029316
  5C   2s        -0.068664  0.018533 -0.045281 -0.080826  0.087265 -0.044206
  5C   3s         0.231824  1.552729  2.216536  3.170736 -1.547437 -6.244942
  5C   4s         1.897760-20.696662-17.750330 16.186409  4.292503  2.772078
  5C   1pz       -0.051747 -0.016820 -0.160056  0.078837 -0.081069 -0.073275
  5C   1px       -0.108350  0.031565 -0.059502 -0.034562  0.130924 -0.106559
  5C   1py       -0.044035  0.007662  0.100862  0.228541  0.111600 -0.175139
  5C   2pz       -0.076753  0.213047 -1.810962 -1.839751 -0.135416  0.822255
  5C   2px        1.806047  0.546242  1.648983  4.913962 -1.993691 -3.256407
  5C   2py       -1.201268 -0.667453  1.866365 -0.872320  0.800549  0.226142
  5C   3pz        0.857364  2.104341  0.147634 -2.351459 -1.723410 -0.182471
  5C   3px        1.640263 -0.525516 -2.019267  2.719021  3.438034  2.325191
  5C   3py       -6.316655 -4.096684 -3.825201  1.763864 -0.165639 -7.997094
  5C   1dz2      -0.000248  0.004098  0.008476 -0.011034  0.008104 -0.000288
  5C   1dxz      -0.019375  0.004438 -0.007058  0.011483  0.014869  0.026731
  5C   1dyz       0.021767 -0.000617  0.001996 -0.007686 -0.008476 -0.003034
  5C   1dx2y2     0.003278 -0.002480 -0.026242  0.007191 -0.016122  0.001126
  5C   1dxy      -0.024420  0.031827  0.013827 -0.026396  0.013975 -0.006663
  5C   2dz2      -0.236748  0.127522 -0.163747 -0.235441  0.011723 -0.138632
  5C   2dxz      -0.090829  0.236253  0.324872 -0.751251 -0.008787 -0.306703
  5C   2dyz       0.320666  0.490445  0.587769  0.899723  0.369879  0.221386
  5C   2dx2y2     0.420372 -0.209332 -0.469166  1.778147 -0.695238 -0.057167
  5C   2dxy      -0.307952 -1.037984 -1.038629 -0.781217 -0.414158  0.884392
  6H   1s        -0.032049 -0.055000 -0.062934 -0.041560 -0.042163 -0.058713
  6H   2s        -0.516655 -3.333920 -4.756748  1.503148 -2.870514 -2.613098
  6H   3s        -1.360074 -2.333780 -0.996343  2.118181 -1.354659  0.386310
  6H   1pz        0.003637 -0.003080  0.003117  0.001349 -0.005043 -0.007151
  6H   1px       -0.001517  0.011322 -0.004670  0.010256  0.009941  0.004907
  6H   1py        0.018934  0.006528  0.003605  0.009444 -0.001720  0.014313
  6H   2pz        0.302978 -0.629569 -0.961831  0.516507 -1.011408 -0.267228
  6H   2px       -0.239201  0.483024 -0.728306  0.532386 -0.040894 -0.180354
  6H   2py        0.894389 -0.015755 -0.076200  0.068532 -0.103315  1.314582
  7H   1s         0.002376 -0.050583 -0.047276 -0.079558  0.021527 -0.034785
  7H   2s         4.621203 -1.983918 -0.867188 -2.803959 -2.642127 -2.238247
  7H   3s         5.802670 -0.920899  1.701535 -1.715133 -1.561989  3.017120
  7H   1pz       -0.003776  0.006985  0.001321  0.001369  0.010690  0.004876
  7H   1px       -0.012448  0.002333 -0.002596 -0.002010 -0.000720  0.004147
  7H   1py       -0.010500 -0.005616 -0.021907  0.002503 -0.003831 -0.008892
  7H   2pz       -1.183668  0.662261  0.415533  0.842350  0.962304  0.765635
  7H   2px        0.716492  0.106480 -0.163396 -0.451331 -0.277246  0.197764
  7H   2py       -1.002885 -0.283581 -0.582887  0.137873  0.146772  0.278247
  8H   1s        -0.059340 -0.119214 -0.023558  0.063677 -0.039767  0.028971
  8H   2s        -1.169546 -2.137778  2.508283  4.718369 -2.154407  1.221801
  8H   3s        -0.677553  1.655804  3.354002 -0.947374 -2.219864 -0.718266
  8H   1pz       -0.004370  0.001571 -0.000656  0.009125  0.004127 -0.001255
  8H   1px       -0.008588  0.005451  0.004243  0.006182 -0.014940  0.008283
  8H   1py        0.011871 -0.003280 -0.006591  0.007351  0.002620 -0.002366
  8H   2pz       -0.080826  0.238597 -1.039686 -1.049318  0.690052 -0.503535
  8H   2px       -0.879161  0.156450  0.076763  0.358851 -0.655625  0.409083
  8H   2py        0.351225 -0.154204 -0.220938  0.895286 -0.291315 -0.029591
  9H   1s        -0.038318 -0.089051  0.007849  0.082421 -0.029384 -0.031754
  9H   2s        -4.980162 -3.469824 -1.099687  3.373323 -2.490517  4.706904
  9H   3s        -1.661554 -0.093246  1.219334  1.246989 -2.478705  0.979843
  9H   1pz       -0.004841  0.002092  0.007583 -0.005842 -0.014639  0.001455
  9H   1px       -0.009155 -0.023316  0.012871 -0.001575  0.003263 -0.003909
  9H   1py       -0.003576  0.010128 -0.007328 -0.008659 -0.006444  0.008136
  9H   2pz       -0.820825 -0.068016  0.389853 -0.595436 -1.305521  0.380688
  9H   2px        0.917268 -0.308780  0.307543 -0.573687  0.834689 -1.630925
  9H   2py        0.478448  0.938443 -0.464284 -0.239250  0.042261 -0.104967
 10H   1s        -0.017005  0.050557 -0.002255  0.025630 -0.016434 -0.010674
 10H   2s         2.111919  3.844613 -2.154592  3.363466  1.406223  2.846566
 10H   3s         0.792363  3.662015 -0.904618 -2.307941  0.234243 -0.385319
 10H   1pz        0.001612  0.003663  0.003933  0.005354  0.014498  0.000686
 10H   1px        0.018099  0.001137  0.013225  0.006032 -0.000461  0.009912
 10H   1py       -0.004897  0.011455 -0.016959  0.007723 -0.004369 -0.007336
 10H   2pz        0.814026  1.297108 -0.765746  0.965128  0.638160  0.519645
 10H   2px        0.532636 -0.152782  0.478833  0.107661 -0.034967  0.131388
 10H   2py       -0.109752  0.056569 -0.361252  0.324722  0.291677 -0.703886
 11H   1s         0.015923  0.002228 -0.017305  0.075891  0.052762  0.026757
 11H   2s         0.059715  3.499462 -4.714217  4.416160  1.895679  2.045146
 11H   3s        -1.811003  1.215643 -3.787627  0.827543  2.359073 -1.821581
 11H   1pz       -0.002809 -0.008684  0.008366 -0.002382 -0.007641  0.004864
 11H   1px       -0.024554 -0.000814  0.006473  0.010371  0.003175 -0.000292
 11H   1py        0.004571  0.008353  0.002394 -0.006832  0.018188  0.002294
 11H   2pz       -0.326704 -1.443735  0.771485  0.027722 -0.702753 -0.305332
 11H   2px       -0.861813  0.447708  0.216583  0.443161 -0.014624  0.396699
 11H   2py       -0.147791 -0.438767  1.378325 -1.119890  0.179477 -0.356422
 12H   1s         0.058481  0.033214  0.057088  0.004900 -0.035895 -0.038332
 12H   2s         1.986857 -1.269986  1.167176 -0.946662  5.583174  5.402300
 12H   3s         0.398429 -2.330615 -0.087812  0.348026  3.586887  0.032639
 12H   1pz       -0.002725  0.008437 -0.003999 -0.002127 -0.018954  0.011077
 12H   1px       -0.000259  0.003520  0.007627 -0.011570  0.000157  0.009076
 12H   1py       -0.018873  0.013241 -0.001172 -0.019311 -0.013005 -0.008518
 12H   2pz        0.500597 -0.305754  0.421001 -0.318243  0.875346  1.614419
 12H   2px       -0.135946  0.900835  0.012854 -0.116240 -1.514541 -1.612669
 12H   2py       -0.516092  0.622357 -0.065753 -0.349238 -0.740044 -0.127213
 13H   1s        -0.060334  0.023348 -0.008565 -0.113275  0.021728  0.018656
 13H   2s         1.380442  2.262765  6.656137  3.152761  0.485428 -2.602768
 13H   3s        -1.035564 -0.621686 -0.013998  3.262867  2.378025 -1.119086
 13H   1pz       -0.001454 -0.002261  0.005911  0.008977  0.006024 -0.010995
 13H   1px       -0.007349 -0.008306 -0.011717  0.008193 -0.000019  0.017881
 13H   1py        0.008313 -0.012958 -0.013259 -0.010158 -0.010994 -0.002154
 13H   2pz       -0.128473 -0.607928 -0.787434 -0.766878  0.043449  0.865900
 13H   2px        0.525581 -0.014684  1.544995  1.475000  0.050305  0.278314
 13H   2py        0.486754 -0.404119  0.090219 -0.748036 -0.509629 -0.207254
                     84        85        86        87        88        89   
                   0.38472   0.39291   0.39792   0.41124   0.41406   0.43170
                   0.00000   0.00000   0.00000   0.00000   0.00000   0.00000
                  --------  --------  --------  --------  --------  --------
  0C   1s         0.012339  0.020903  0.019217  0.001719  0.005019 -0.014784
  0C   2s         0.009239  0.145086 -0.082008  0.002152  0.002738  0.004406
  0C   3s        -2.758450 -4.353039 -2.747739 -1.857878 -0.639403  2.063443
  0C   4s        -1.065476 -0.848879 13.865450 11.395934 -0.776726  3.785579
  0C   1pz        0.043971 -0.095932 -0.063034  0.038207 -0.147950  0.269575
  0C   1px       -0.019905  0.055949  0.138098 -0.218431  0.197392  0.266302
  0C   1py       -0.039444  0.196446 -0.034236  0.001552 -0.032842 -0.067542
  0C   2pz       -0.835067 -1.199706 -0.262371  0.757610  0.487429  0.842182
  0C   2px        2.072704  2.636664  0.005369 -1.951612 -1.626535 -1.329800
  0C   2py       -0.239239 -1.987538 -0.264605 -1.392719 -0.756198  0.032417
  0C   3pz        4.241406 -0.484744  1.312476 -1.294553 -1.653330  3.490626
  0C   3px      -11.615214 -4.257204 -6.152471  6.806392  0.789214 -6.145360
  0C   3py       -1.483267 -0.940345  3.066231  1.168767 -2.163420 -0.577100
  0C   1dz2       0.011296  0.009323 -0.006671 -0.001639  0.023586  0.001519
  0C   1dxz       0.000757  0.009350 -0.024444 -0.003471  0.001365 -0.006199
  0C   1dyz       0.019497 -0.001726  0.002786 -0.013890 -0.005941 -0.003583
  0C   1dx2y2     0.001044 -0.025262  0.020371  0.027647  0.007900  0.012418
  0C   1dxy       0.023417 -0.002440 -0.021419  0.026493 -0.031713 -0.025384
  0C   2dz2       0.256177  0.027865 -0.211209 -0.176061  0.394066  0.040917
  0C   2dxz      -0.064020 -0.922794  0.282168 -0.317754 -0.165473 -0.146134
  0C   2dyz      -0.078668 -0.553303  0.055655  0.055841 -0.020430  0.406766
  0C   2dx2y2    -0.074830  0.091080 -0.234386  0.891235  0.788111  0.561545
  0C   2dxy       0.463633  0.740154 -0.251971 -0.097172 -0.565935  0.221766
  1C   1s        -0.008520 -0.013595  0.010344  0.033229 -0.009775  0.035588
  1C   2s        -0.053464 -0.013310 -0.036397  0.031941  0.010631 -0.023052
  1C   3s        -0.253991  1.128871 -3.261139 -1.573911  1.090976 -4.093470
  1C   4s       -15.972663 -0.259168 -5.569009  1.127442  1.013860-10.330401
  1C   1pz        0.112737 -0.036161  0.037247 -0.006339 -0.036794 -0.026104
  1C   1px        0.021222  0.115751  0.076091  0.048349 -0.020055  0.036387
  1C   1py       -0.068939  0.069575 -0.004802 -0.024739  0.026392  0.026086
  1C   2pz        1.142274 -0.340108  0.574707 -1.492584 -0.861496 -0.057743
  1C   2px        0.700859  1.240550  3.065517 -2.118452 -0.152917  1.081508
  1C   2py       -1.796712 -0.689321  0.785928 -1.006343  2.575529  1.560572
  1C   3pz       -0.504217 -1.656790  0.163235 -0.174975 -1.255768  0.497916
  1C   3px       -0.611621  2.319110 -0.615037  0.602352  0.140940  0.365630
  1C   3py        1.618078  3.426999  1.387691  1.351284  1.786649  1.304285
  1C   1dz2       0.003992  0.001843 -0.004793  0.003816  0.005851  0.005011
  1C   1dxz       0.008785 -0.011276  0.003772  0.012019 -0.006773  0.031181
  1C   1dyz      -0.013322  0.012348  0.019448  0.007685 -0.009375 -0.000789
  1C   1dx2y2    -0.005297  0.007208  0.010368 -0.035720  0.003991  0.012286
  1C   1dxy       0.003762  0.022849  0.018094  0.025948  0.009532  0.001289
  1C   2dz2      -0.159317 -0.098138 -0.335989  0.544902 -0.412102 -0.096022
  1C   2dxz       0.795001  0.135000  0.108269 -0.321402  0.565249 -0.780539
  1C   2dyz      -0.027459 -0.094084 -0.069353 -0.791684  1.183211  0.711439
  1C   2dx2y2    -0.749100 -0.230470  0.413323 -0.350243  0.544796  0.082551
  1C   2dxy      -0.188112  0.354341  0.749296 -0.095162  0.162895 -0.143355
  2C   1s        -0.007639  0.012367  0.030952 -0.021554 -0.002143 -0.043099
  2C   2s        -0.025794  0.030515  0.000892  0.002645  0.001936  0.026157
  2C   3s        -0.233650  0.835901 -3.167969  2.366195  0.801232  4.867867
  2C   4s         8.310697  3.357812  0.628923 -0.557307 -6.706438 -0.284136
  2C   1pz        0.019854 -0.061109  0.029563 -0.104303  0.033470 -0.040149
  2C   1px       -0.000640  0.025907 -0.063451 -0.030597  0.001745 -0.072401
  2C   1py       -0.002962 -0.059803  0.022789  0.011665 -0.036948  0.011754
  2C   2pz       -0.624971 -0.146949  0.620595  0.212083  0.256619  0.064699
  2C   2px       -0.409663  2.704695 -1.237530 -1.578979  0.627679 -0.831887
  2C   2py       -0.421499 -2.178317  0.218743 -0.197766 -2.219827 -0.141258
  2C   3pz       -2.067520 -1.097512 -0.262982  0.286721  1.568651  0.188863
  2C   3px       -0.124379 -1.658265 -0.061099 -1.622244 -1.335251  0.565571
  2C   3py       -1.401525  1.070936 -3.557339  0.975899 -0.776267  0.388692
  2C   1dz2      -0.018418 -0.008547  0.002854  0.002630  0.011823  0.008993
  2C   1dxz      -0.010818 -0.029464  0.011729 -0.005528  0.009118 -0.007710
  2C   1dyz       0.011522  0.004295 -0.007658 -0.004240  0.028217  0.001092
  2C   1dx2y2     0.009029 -0.004246 -0.014974  0.003682 -0.010722 -0.013660
  2C   1dxy      -0.014622 -0.003495 -0.018432 -0.011730 -0.012004 -0.018600
  2C   2dz2      -0.466644  0.145774  0.374001  0.638320  0.998371 -0.226030
  2C   2dxz       0.239723 -0.395883  0.030466  0.179256 -0.052208  0.066688
  2C   2dyz      -0.370054  0.429272  0.207279 -0.081948  0.368673  0.162411
  2C   2dx2y2    -0.092559 -0.049870  0.180089 -0.762406 -0.246398  0.226425
  2C   2dxy       0.360885  0.026127 -0.628593 -0.799444  0.496167 -0.682171
  3C   1s         0.001428 -0.006925  0.039622  0.005853 -0.013672  0.016240
  3C   2s         0.023340 -0.051850  0.049332 -0.022797  0.027622  0.010885
  3C   3s         0.531463 -0.154001 -2.172142 -1.377320  1.465060 -0.902136
  3C   4s         4.365286-13.653090 11.840821 -6.911643 -1.490086  5.604449
  3C   1pz       -0.000241  0.096772 -0.030838  0.048812  0.065245  0.020575
  3C   1px       -0.052029  0.134698  0.053656 -0.113054  0.013612 -0.114956
  3C   1py        0.006588 -0.010388  0.003625 -0.081331 -0.073742  0.012508
  3C   2pz       -0.870697  1.088338 -0.663496  0.260429  0.740305 -1.460364
  3C   2px       -0.661542  2.551645  1.976425 -2.973191  1.830622 -0.097859
  3C   2py       -0.033355 -1.064680  1.343452 -1.961373 -0.137371  0.614285
  3C   3pz       -0.093968  0.307158  0.585879 -0.273656  1.027499 -1.026623
  3C   3px       -1.309853  1.548465  2.383106  0.155335  2.388695 -1.560391
  3C   3py       -1.410363  1.386999 -3.799011 -0.108731  0.114438 -2.130404
  3C   1dz2       0.007693  0.006385  0.010219 -0.018392 -0.003362  0.013346
  3C   1dxz      -0.020139  0.008317  0.005926 -0.000053 -0.032778  0.003715
  3C   1dyz      -0.031944 -0.011160 -0.008098  0.013608 -0.003094  0.000511
  3C   1dx2y2     0.018419 -0.005818  0.016858  0.020524  0.007905  0.002993
  3C   1dxy       0.004492 -0.014800 -0.015098  0.005061 -0.026973 -0.014809
  3C   2dz2       0.640475  0.231345 -0.017663 -0.233192  0.327070  0.607213
  3C   2dxz       0.598278  0.393116 -0.078473 -0.914078  1.039086 -0.662675
  3C   2dyz      -0.144338 -0.579565 -0.044331 -0.112464 -0.006658 -0.501988
  3C   2dx2y2     0.047553  0.578293 -0.141527  0.303098  0.128954  0.124945
  3C   2dxy       0.354276 -0.197198 -0.405482  0.580303  0.003855  0.116525
  4C   1s         0.008727 -0.012335  0.010840  0.010520 -0.010207 -0.008017
  4C   2s         0.033412 -0.055902  0.020262  0.048019  0.004983 -0.024521
  4C   3s        -1.342412 -1.913936 -0.255944 -1.046160  1.520575  0.152652
  4C   4s        10.839745 10.921827-10.791321-15.275381  4.794327  9.144222
  4C   1pz        0.002945  0.034323  0.051059  0.094100  0.047974 -0.032421
  4C   1px       -0.056967  0.179441 -0.131830 -0.195939  0.113953  0.032728
  4C   1py       -0.006834  0.008542  0.035056 -0.176178  0.109590 -0.006090
  4C   2pz       -0.397578  0.229224  1.273112  0.893280 -0.292249 -0.986090
  4C   2px        0.644531  0.595982 -1.815084 -2.999337 -0.987690 -0.330545
  4C   2py        0.207858 -0.612322  0.341395 -0.265216 -0.678512 -0.279625
  4C   3pz       -1.462456  1.592665 -0.632074  0.677315  1.557398 -0.825236
  4C   3px       -2.648762  0.113064  0.168760  2.747391  0.451809 -1.759299
  4C   3py       -5.607643 -0.324584 -4.920954  2.799923  3.492304 -2.015442
  4C   1dz2       0.018524 -0.010853 -0.010616 -0.004110 -0.026840 -0.013862
  4C   1dxz       0.007706  0.007540  0.010220  0.018138  0.019384 -0.019033
  4C   1dyz       0.017963  0.012835 -0.009098 -0.001771 -0.010197  0.001481
  4C   1dx2y2    -0.002219  0.018496 -0.011758 -0.007445  0.004862  0.008164
  4C   1dxy       0.011264  0.034897  0.034056 -0.009363  0.037063  0.022682
  4C   2dz2      -0.092507 -0.398036 -0.044638 -0.021840 -0.216424  0.079409
  4C   2dxz      -0.229953 -1.162831  0.524239  0.295530 -0.150108 -0.064361
  4C   2dyz      -0.117563 -0.337085  0.158072 -0.106679 -0.146901 -0.210148
  4C   2dx2y2     0.367811  0.946782 -0.185304  0.891160  0.803162  0.843694
  4C   2dxy       0.070892 -0.588886  0.392747 -0.005075  0.236225  0.249955
  5C   1s         0.006090 -0.023214  0.029755  0.002133 -0.000447 -0.008838
  5C   2s        -0.009909 -0.074070  0.055322  0.026496  0.057480  0.053579
  5C   3s         0.204353  0.641052 -1.735918 -1.607050 -1.043674  1.411853
  5C   4s        -9.385537 -0.296355-19.350673  5.738713  3.222764 -7.199781
  5C   1pz       -0.036038 -0.087451 -0.066340 -0.079254 -0.058369  0.039037
  5C   1px       -0.059315 -0.119405  0.322234 -0.017615  0.125596  0.091511
  5C   1py       -0.003053 -0.002127 -0.118618  0.097504  0.009650  0.087106
  5C   2pz       -0.551296 -1.672758 -1.310837  0.008013 -0.180457  0.547593
  5C   2px        2.058863  3.179705  2.375395 -0.043602  0.016433 -2.026628
  5C   2py       -1.860937 -0.342047  0.468898  1.191103  3.210178  2.082918
  5C   3pz       -0.654364  0.191453  0.121846 -1.236057  0.107763 -0.631970
  5C   3px       -3.006078 -2.545161 -2.069734 -0.360075  0.200461 -3.218445
  5C   3py        7.124636  3.348789  0.918436 -1.178122  1.593750  4.042271
  5C   1dz2      -0.013328 -0.011206  0.016113 -0.017251  0.005096  0.013183
  5C   1dxz       0.022655 -0.017687  0.017888 -0.015390  0.010100  0.014957
  5C   1dyz       0.023066 -0.018620  0.001440  0.004940 -0.011400 -0.019809
  5C   1dx2y2     0.008277  0.017968 -0.010266  0.002517 -0.013288 -0.015292
  5C   1dxy      -0.006535 -0.014920  0.002531 -0.054775  0.011191  0.013408
  5C   2dz2       0.005161 -0.320772  0.089450 -0.019222  0.085521  0.165501
  5C   2dxz       0.011352 -0.590181  0.757646 -0.164401  0.144764 -0.061846
  5C   2dyz       0.500087  0.560742 -0.117672 -0.521003 -0.260518 -0.108201
  5C   2dx2y2     0.444991  1.619982 -0.108455  0.301610 -0.766040 -1.021371
  5C   2dxy      -0.797710  0.020029 -0.474894  0.421446 -0.018754  0.632915
  6H   1s         0.136869 -0.025799 -0.015831  0.038101  0.028426  0.056593
  6H   2s         2.089379  0.315222  3.959241 -2.772210 -2.478922  4.057577
  6H   3s         0.339391 -0.941134  0.680336 -0.641540 -0.805333  0.406895
  6H   1pz       -0.007938 -0.001320  0.003382 -0.003436 -0.005884 -0.004974
  6H   1px        0.001374  0.007616 -0.005361 -0.005121  0.005419 -0.018777
  6H   1py        0.009030 -0.000019 -0.011437 -0.004510  0.002222 -0.000420
  6H   2pz       -0.130173  0.109891  1.365455 -0.786701 -1.380162  1.833193
  6H   2px        1.182347 -0.064337  0.564427 -0.906141 -0.017686 -0.271549
  6H   2py       -0.345838 -0.366348 -0.598282 -0.059853  0.993570 -0.152547
  7H   1s        -0.023902  0.015358 -0.029210 -0.023225  0.012405  0.063756
  7H   2s         2.874873  2.694769  3.595507  1.278981 -0.761489 -0.654137
  7H   3s        -1.092511  0.598005 -0.312890  0.191700 -0.042680 -0.518388
  7H   1pz        0.002316  0.006705 -0.000269  0.005447  0.008582 -0.007284
  7H   1px       -0.004803 -0.006962 -0.006008  0.021062 -0.003750  0.010356
  7H   1py       -0.004758  0.000361 -0.003567  0.011061 -0.024293 -0.004728
  7H   2pz       -1.062616 -0.529182 -0.887443 -0.140256  0.551089  0.269186
  7H   2px       -0.672720  0.491240  0.585148  0.574779 -0.465874 -0.064014
  7H   2py       -0.145339 -0.423584 -0.845078  0.556710 -0.773679 -0.887179
  8H   1s        -0.141106  0.038869 -0.008223  0.059203  0.064985 -0.013660
  8H   2s         0.388644 -0.144871 -0.785440 -2.825701 -2.617885 -2.023539
  8H   3s         0.893932  1.016542 -0.325932  0.373167 -0.943539 -0.407495
  8H   1pz        0.004612  0.003548 -0.008644  0.006120 -0.009034  0.012654
  8H   1px       -0.011188 -0.009005  0.013735 -0.002236  0.004162 -0.001908
  8H   1py        0.012881  0.007649 -0.003060  0.000593  0.019574 -0.007295
  8H   2pz        0.044856  0.202282 -0.207444  1.103727  0.573111  1.270617
  8H   2px        0.046033 -0.382355  0.205766 -1.097524 -0.475062  0.489729
  8H   2py        0.752609  0.089752 -0.620852 -0.389271  0.073051 -0.192356
  9H   1s        -0.012486 -0.008393 -0.096335 -0.057212 -0.037019 -0.045640
  9H   2s        -0.678113 -2.315258  3.521426  4.802277  1.419675 -0.239840
  9H   3s         1.214539 -0.697341  1.548162 -0.308462  0.512656  0.564654
  9H   1pz        0.003173 -0.007307 -0.000424 -0.007109  0.008723 -0.010164
  9H   1px        0.000816  0.000587 -0.002969  0.009965 -0.003839 -0.003073
  9H   1py       -0.008279  0.012374  0.005137 -0.004260  0.006472  0.001139
  9H   2pz        0.055270  0.129295  0.234914  1.066760  0.721368 -0.271940
  9H   2px       -0.286056  0.357231 -0.862099 -0.565019  0.057651  0.275098
  9H   2py       -0.500427  1.196195 -0.318155 -1.062461  0.345792  0.891329
 10H   1s         0.029688  0.107642 -0.080944  0.036002  0.051316  0.085198
 10H   2s        -1.760735  1.435384 -2.198241  1.419354  0.612940 -4.002344
 10H   3s         0.102783  0.796263  0.060146  0.716488  0.426687 -0.454313
 10H   1pz        0.003180 -0.002850 -0.003657  0.002572 -0.002816 -0.006063
 10H   1px        0.015098 -0.007781 -0.008062  0.003879  0.024617 -0.012782
 10H   1py        0.009002  0.006793 -0.003370  0.003144 -0.001167 -0.000976
 10H   2pz        0.042537  0.022290 -0.458270 -0.051991  0.180155 -0.879178
 10H   2px        0.875199 -0.564868 -0.329581 -0.281303  0.586892  0.164620
 10H   2py       -0.432379 -0.807460  0.008017 -0.422535  0.089981 -0.168003
 11H   1s        -0.098424 -0.008383 -0.093015 -0.012901  0.038036 -0.024541
 11H   2s         0.741430  3.048970 -1.283739  3.535477 -0.292207  1.540073
 11H   3s         0.301723 -1.129161  1.552985  0.076536 -0.337527  0.773408
 11H   1pz       -0.006035  0.003566  0.003673  0.000570 -0.003475  0.007890
 11H   1px       -0.003341 -0.013434 -0.007539  0.011149 -0.026663 -0.006711
 11H   1py       -0.007337  0.008898 -0.007970  0.002231  0.003140  0.000339
 11H   2pz       -0.476927 -0.916902  0.103122 -1.220860 -0.115638 -0.410857
 11H   2px       -0.548276 -0.369083 -0.212379  0.981613 -0.904459  0.319131
 11H   2py        0.276335  0.084366  0.126781 -0.669130  0.580949 -0.113741
 12H   1s        -0.020631  0.029600 -0.066127 -0.019212 -0.058692  0.026384
 12H   2s        -1.131756 -3.159294  4.650013  4.398228 -1.378893 -1.814565
 12H   3s         0.104191  0.076824  0.417077  0.190144  0.126266  0.525605
 12H   1pz       -0.003824  0.005292 -0.004187  0.000565  0.007987  0.002002
 12H   1px       -0.015848 -0.014602  0.004707 -0.009365  0.001447  0.005232
 12H   1py       -0.008365  0.004576  0.012374 -0.014835  0.006507 -0.008147
 12H   2pz       -0.073533 -1.181871  0.800010  0.965083 -0.502191 -0.104134
 12H   2px       -0.365028 -0.768528 -0.221504 -0.585161  0.472530  0.269154
 12H   2py       -0.467040 -0.112570  0.453474  0.402450 -0.541272 -0.672288
 13H   1s        -0.045329  0.022168 -0.017849 -0.012490 -0.036929  0.038457
 13H   2s         2.638624  2.754854  7.004093 -0.823556  2.784715 -1.850446
 13H   3s        -0.392374  0.284614  0.740127  0.970363  0.999030 -0.712598
 13H   1pz       -0.008017  0.000183  0.005841  0.001150 -0.004265  0.010069
 13H   1px       -0.002600  0.005997  0.004073  0.001847  0.008506  0.008743
 13H   1py       -0.004427 -0.009720 -0.006719  0.011114 -0.019572 -0.000132
 13H   2pz       -0.352941 -0.304664 -1.347919  0.244871 -1.320364  0.442763
 13H   2px        0.021269  1.957152  0.704114 -0.252987  0.290174 -0.932788
 13H   2py        0.182937  0.019582  1.162201  0.019859  0.199623 -0.315214
                     90        91        92        93        94        95   
                   0.43926   0.45467   0.46318   0.48018   0.48117   0.49033
                   0.00000   0.00000   0.00000   0.00000   0.00000   0.00000
                  --------  --------  --------  --------  --------  --------
  0C   1s         0.012247 -0.022478  0.000764 -0.012364 -0.003104 -0.023713
  0C   2s        -0.008368  0.081206 -0.066991 -0.006190 -0.046766  0.034651
  0C   3s         1.147030  0.017270 -0.836961  1.381270  0.311088 -1.001923
  0C   4s         2.214856  0.504355 -4.424954 10.868440 -0.924790 16.855380
  0C   1pz       -0.101347 -0.061103  0.049539 -0.040389 -0.166028  0.001143
  0C   1px       -0.151918 -0.033771  0.078485  0.032089  0.030149 -0.037256
  0C   1py       -0.012241  0.059347 -0.162488 -0.049097 -0.078246 -0.050274
  0C   2pz       -1.024946 -1.559419 -0.194604  0.079911 -1.911802 -1.269421
  0C   2px        0.188001  5.093280  0.123280  0.024102  4.897009  3.516783
  0C   2py        0.169775 -0.082191 -2.312452 -0.801443 -0.931715 -1.885938
  0C   3pz        3.097822 -4.766724 -1.205048 -0.897617 -1.071955  5.657209
  0C   3px      -12.290437 11.251135  5.174271 -2.147970 -1.849763-14.635578
  0C   3py       -0.783071 -1.676840  0.408477  1.664704  2.147968 -1.999343
  0C   1dz2       0.018493 -0.007672 -0.013043 -0.006899 -0.009206  0.004472
  0C   1dxz      -0.000376  0.020045 -0.010768  0.013749 -0.001990  0.013213
  0C   1dyz      -0.001832 -0.016661 -0.007561 -0.006435  0.001656  0.024657
  0C   1dx2y2     0.013352 -0.003182 -0.011346 -0.000826  0.018953  0.007992
  0C   1dxy      -0.011526  0.002535 -0.020547  0.026665  0.018151  0.005495
  0C   2dz2       0.186715 -0.209358 -0.065072 -0.010861 -0.412044 -0.129059
  0C   2dxz       0.147873 -0.834091 -0.208707 -0.022694 -0.420154 -1.007208
  0C   2dyz      -0.732338 -0.782479 -0.205990 -0.139115 -0.866790 -0.244762
  0C   2dx2y2     0.274300  0.392020  0.968940  0.793870  0.916917  1.898807
  0C   2dxy      -0.427588  0.414727 -0.465608  0.963402  0.896784  0.974597
  1C   1s        -0.016123  0.009505  0.018200 -0.001292  0.012004 -0.007780
  1C   2s        -0.024195 -0.006353 -0.025969  0.001412 -0.019408 -0.035048
  1C   3s         0.963217 -0.387630 -1.966519 -0.545038 -1.318320  0.095700
  1C   4s       -19.094797 -2.614563 -4.104398  9.385740  1.846619 -9.705800
  1C   1pz       -0.015781  0.067603  0.026715  0.007067 -0.071755 -0.031551
  1C   1px        0.068164 -0.020422 -0.048211 -0.065592 -0.071604  0.133002
  1C   1py        0.000651 -0.121023  0.094845  0.018184 -0.074147  0.085457
  1C   2pz       -0.853249  0.912458 -1.285570 -1.470108  1.219605  0.642070
  1C   2px        2.534423 -1.288576 -1.938487 -1.803364 -0.731438  2.506125
  1C   2py        0.567695 -6.654388  1.169349  0.473636 -2.015461 -1.026248
  1C   3pz       -3.519552  0.117005 -0.023183 -1.021399  3.740858 -3.709385
  1C   3px       -0.780830 -1.694016 -1.561596 -0.386372 -2.985447  4.148265
  1C   3py        5.954643 -2.740951 -0.898937 -4.760315 -4.602550  7.806823
  1C   1dz2       0.012155  0.009585 -0.000874  0.006604  0.002167  0.012887
  1C   1dxz       0.052971  0.002781  0.004653  0.042840 -0.032764 -0.018202
  1C   1dyz      -0.014668 -0.021661 -0.003769  0.021943  0.012471 -0.030093
  1C   1dx2y2     0.006632 -0.028499  0.016643  0.005956 -0.003896  0.012091
  1C   1dxy       0.019311 -0.000878 -0.031537 -0.016376 -0.010915  0.025538
  1C   2dz2      -0.071242  0.239449  0.936621  0.613133 -0.297732  0.201702
  1C   2dxz      -0.145429  1.162584  0.633354 -0.368927 -1.138734  0.157578
  1C   2dyz      -0.254050 -0.389653  0.323264 -0.922817 -0.319621 -0.661065
  1C   2dx2y2     0.568324 -1.353625  0.750426  0.880457 -0.497445  0.623122
  1C   2dxy       0.215117 -0.958070  0.258819  0.595969 -0.525798  0.408229
  2C   1s         0.020363 -0.012402 -0.023263 -0.019818  0.017303  0.002030
  2C   2s         0.044729 -0.018715 -0.017923  0.003876 -0.021331 -0.012262
  2C   3s        -1.206052  0.203789  0.940318  2.714383 -3.512502 -0.775142
  2C   4s         4.105947 -7.906342 -3.425804 10.007405 -8.916994  0.273422
  2C   1pz        0.070063 -0.010705 -0.005442 -0.009847 -0.016360  0.033337
  2C   1px        0.007454 -0.110867 -0.102996  0.024321 -0.056272  0.012447
  2C   1py       -0.046531  0.131267  0.156266  0.046144 -0.004735  0.003964
  2C   2pz        1.485423 -0.151370 -0.282430  0.333992 -1.716186 -0.054522
  2C   2px        2.255668 -3.988650 -2.630381 -0.769020 -1.432960  0.116877
  2C   2py        0.431292  3.605513  4.202121  0.091595  0.248403  0.062128
  2C   3pz       -1.380372  2.301760 -0.963692 -1.809640 -0.237003  0.328823
  2C   3px        3.735525 -4.398704  1.159378 -2.630331  1.816080  1.533019
  2C   3py       -4.675140  5.077530  4.177305  0.013258  7.044563 -4.153180
  2C   1dz2      -0.001546  0.023174 -0.016928  0.035329 -0.029436  0.016404
  2C   1dxz      -0.000491  0.013883  0.019646 -0.001397 -0.009687 -0.000051
  2C   1dyz      -0.000268 -0.011679 -0.017791  0.011715  0.006751  0.010050
  2C   1dx2y2    -0.000932  0.012401  0.007268  0.016077 -0.014389 -0.011940
  2C   1dxy      -0.008728 -0.031948  0.007507 -0.001106 -0.021722 -0.001608
  2C   2dz2      -0.880856  0.000088 -0.480089 -0.263795 -0.693114  0.355691
  2C   2dxz      -0.740563  0.621534 -0.023719  0.128683  0.851347  0.112104
  2C   2dyz       0.745795 -0.857701 -0.326912  0.304569  0.051703 -0.749530
  2C   2dx2y2     0.190793  0.649150  2.124245 -0.112975 -0.065522  0.755705
  2C   2dxy       1.184390 -1.266359 -0.698848  0.204261  0.626239  0.177039
  3C   1s        -0.006642  0.005903  0.025634 -0.019576 -0.017508  0.017160
  3C   2s         0.034658 -0.003569 -0.011991 -0.025163  0.012988  0.011507
  3C   3s         1.995515  0.238474 -2.133557  1.085254  2.267934 -1.201060
  3C   4s        13.891456 -0.964636  2.254879 -2.564824  0.809399 -3.437208
  3C   1pz        0.040531 -0.046193 -0.070621 -0.032912  0.007548 -0.083722
  3C   1px        0.087252 -0.137586 -0.099859 -0.077858 -0.064733  0.092315
  3C   1py        0.033084  0.011299  0.066507  0.060247 -0.061749 -0.075167
  3C   2pz        0.076372 -2.616637 -0.473030  0.899228  0.025256  1.196794
  3C   2px        3.637499 -6.003566 -3.123325 -0.690935 -1.810633  1.066638
  3C   2py        0.372478  0.892319  2.962719  1.019666  0.336674  1.597030
  3C   3pz        1.674018 -2.877240  0.454421  0.788338 -1.638197  3.376594
  3C   3px        4.007932 -3.446382 -3.515085 -3.306286 -5.473858  5.733365
  3C   3py       -5.042506  0.021799  0.177089  1.615122  0.818561  0.287499
  3C   1dz2       0.012668  0.010657  0.011576 -0.006448 -0.000297 -0.011770
  3C   1dxz       0.017557 -0.021249 -0.027393 -0.006346  0.024227  0.016654
  3C   1dyz      -0.021039  0.001621 -0.012899 -0.005528  0.026849  0.030204
  3C   1dx2y2    -0.006418  0.017300 -0.028283 -0.034825  0.002686 -0.009124
  3C   1dxy      -0.001146  0.020947  0.014819  0.004906  0.025411 -0.003255
  3C   2dz2       0.303026  0.219001 -0.479791 -0.690606  0.673383 -0.029747
  3C   2dxz      -0.541403 -0.665454 -0.367696 -1.616878  0.660277  0.705493
  3C   2dyz      -0.828781  0.567336  1.426906  0.626477  0.125828  0.944443
  3C   2dx2y2     0.505348  0.623424 -0.152669 -0.004961  0.121583 -0.340976
  3C   2dxy      -0.999424  1.136190  1.243834  0.029801  0.587864  0.101232
  4C   1s         0.010567 -0.014836 -0.030796 -0.010185 -0.000898  0.000014
  4C   2s         0.021791 -0.014273 -0.009210  0.008852  0.062928  0.029573
  4C   3s        -1.996210 -0.308006  1.971214 -0.084294 -1.974768 -1.527480
  4C   4s        -0.741851 -6.211576 -2.652786 -1.671361 17.497497 11.583270
  4C   1pz        0.059659  0.056411  0.134010  0.031309  0.034839 -0.026629
  4C   1px       -0.042404  0.070074  0.028015  0.077397 -0.064184 -0.051732
  4C   1py        0.023684  0.154783  0.008279 -0.083293  0.063628  0.031099
  4C   2pz        1.117609  1.130880  2.937868 -1.230031 -1.301470  0.042435
  4C   2px       -0.494549  3.709993 -1.559105  1.534291  4.313155  2.444116
  4C   2py        1.522518  3.651136  3.272340 -0.370802  1.514786  2.463307
  4C   3pz       -2.195710  2.916629  1.663284  0.859080  2.935958 -2.226052
  4C   3px       -2.249472  6.061238  1.014304  0.598603 -0.587104 -2.872459
  4C   3py       -8.153134  8.642898  1.723658 -0.487716  1.120186 -3.843920
  4C   1dz2       0.003453 -0.005004 -0.021620 -0.010820  0.010305  0.004073
  4C   1dxz       0.018553 -0.000789  0.010534  0.009107  0.001333 -0.010469
  4C   1dyz       0.000447  0.009655 -0.002672 -0.004908  0.032627 -0.007065
  4C   1dx2y2    -0.004814 -0.012212 -0.001516 -0.014838  0.004388  0.007056
  4C   1dxy      -0.006637  0.005953  0.010548 -0.018614  0.006435  0.020028
  4C   2dz2       0.596559  0.194170  0.253554 -0.496347  0.494333  0.169446
  4C   2dxz       0.085957 -0.762035  0.461901 -0.058173 -0.849778 -0.635663
  4C   2dyz       0.426535 -0.001956  1.187059 -0.532043  0.582593  0.054263
  4C   2dx2y2    -1.144125 -0.615568  0.026182  0.617716 -0.021826  0.253797
  4C   2dxy      -0.410324 -0.585413 -0.701638  0.432139 -0.414520 -0.723334
  5C   1s        -0.002437  0.008246 -0.038143  0.019333  0.006548 -0.028498
  5C   2s         0.004912 -0.016477  0.052917 -0.041796  0.046109  0.002720
  5C   3s         0.711251 -0.027161  2.380898 -2.569788  0.786163  3.337703
  5C   4s        -0.935692 19.391507 14.267652-24.146141-10.410272-14.141770
  5C   1pz        0.010652  0.059232 -0.177121 -0.063995 -0.030564 -0.038827
  5C   1px       -0.024399 -0.024361  0.003590  0.025701  0.137212 -0.041148
  5C   1py       -0.000467 -0.034411 -0.051034  0.011631 -0.077195  0.012666
  5C   2pz        0.514387  1.286057 -0.711288 -2.264994 -0.199816 -0.885232
  5C   2px       -0.132768  1.558469  0.826273  2.152208  3.681764  1.650270
  5C   2py        0.363032 -5.310051  2.160101  2.858758 -1.101990  0.238511
  5C   3pz       -0.176327  0.384661 -1.373411  3.090608  0.728974 -1.061058
  5C   3px       -2.849620  4.093002  3.406931 -2.477092  2.926439 -8.410306
  5C   3py        9.544710 -3.117168 -1.420448 -3.732581 -3.176137 13.610474
  5C   1dz2      -0.005892  0.006847 -0.018608  0.004004  0.001757 -0.021446
  5C   1dxz       0.000513 -0.021022  0.008209  0.007906 -0.008392  0.018599
  5C   1dyz       0.007516  0.008097  0.000112  0.026755  0.000561  0.028140
  5C   1dx2y2    -0.003345  0.023069 -0.007738  0.011710  0.011140  0.004935
  5C   1dxy       0.000792 -0.012658  0.013087 -0.001733  0.004989 -0.022743
  5C   2dz2      -0.293279  0.213686 -0.509914  0.329734  0.183538  0.070990
  5C   2dxz       0.464516 -1.284309 -0.068438  0.631874  0.272988 -0.428281
  5C   2dyz       0.087130  0.968330 -0.865652 -0.686562  0.162312  0.816430
  5C   2dx2y2     0.208751  2.383607  0.195552 -0.474884  0.861533  2.451510
  5C   2dxy      -0.564841 -0.352131  0.505822  1.338866 -0.046502 -0.304603
  6H   1s         0.095956  0.056715  0.070839  0.061773 -0.107548  0.024147
  6H   2s         1.351541 -0.351962 -5.154434 -3.520345  3.417731  1.982041
  6H   3s        -2.007559  0.073152 -0.941879 -0.950472  0.836067 -1.153914
  6H   1pz       -0.001081  0.001233 -0.002977  0.002424 -0.003726  0.001433
  6H   1px       -0.019786  0.009584  0.002150 -0.017949  0.011898  0.009242
  6H   1py        0.003525  0.012582  0.013594 -0.013117 -0.004307  0.004829
  6H   2pz        1.028802  0.436592 -1.381458 -0.734481  0.708347  1.036825
  6H   2px       -0.291796  0.917277 -0.307571 -0.505379 -0.193455  0.372536
  6H   2py       -0.056717  0.482851  0.954770 -0.107443 -0.115405 -0.398047
  7H   1s        -0.044842 -0.066426  0.021712 -0.034187  0.128610  0.057196
  7H   2s         1.924414  2.875074  0.824159  0.684558 -0.905520  3.767231
  7H   3s        -0.574226  0.466740  0.236535  1.021049 -1.189490 -0.504858
  7H   1pz        0.004677  0.005836 -0.003518 -0.004934 -0.002848  0.002635
  7H   1px        0.015729  0.003530 -0.000436  0.024262 -0.009006 -0.013306
  7H   1py       -0.006152  0.002177 -0.003683  0.019184  0.002874 -0.003966
  7H   2pz        0.456012 -1.015555 -0.803173 -0.331083  0.126713 -0.824064
  7H   2px        0.274948  0.142303  0.222163  0.757135  1.441769  0.777260
  7H   2py        0.284989 -0.118130 -0.058042  1.380352  0.117220 -0.103004
  8H   1s        -0.077050  0.051188 -0.010241  0.054486 -0.020098  0.036834
  8H   2s        -0.088406  0.393725  1.246375  0.162696  4.711116 -0.566768
  8H   3s         0.180526 -0.844615  0.899221  0.481008  1.311158 -0.412426
  8H   1pz        0.002741  0.005506  0.003405  0.012439  0.005444 -0.003356
  8H   1px        0.004617  0.012458  0.015523  0.008833  0.000221  0.000616
  8H   1py       -0.004218 -0.000570 -0.012936  0.011180  0.005755  0.006503
  8H   2pz        0.698172 -0.409911  0.348769 -0.594647 -0.857220 -0.373542
  8H   2px        1.080610  0.277232  0.548899  0.443580 -0.205028 -0.189764
  8H   2py       -0.212361 -0.467121 -0.540620  0.488951  0.170832  0.988249
  9H   1s         0.059406 -0.037273  0.068025 -0.062865  0.086593 -0.004151
  9H   2s        -5.006455  3.805989 -0.687096 -2.055173  2.127836 -0.807210
  9H   3s        -0.726970  0.738399 -1.578347  0.991332 -1.909695 -0.016118
  9H   1pz       -0.001137 -0.001374  0.006060 -0.010834 -0.000060  0.004948
  9H   1px       -0.016441  0.000749 -0.015837 -0.002643 -0.004783 -0.007682
  9H   1py       -0.005218 -0.003148  0.012705 -0.010474 -0.010657  0.000269
  9H   2pz       -0.879342  0.162682  0.045780 -1.058290 -0.670671  0.050867
  9H   2px        1.064428 -0.364479 -0.686231  0.744834 -1.046008 -0.006428
  9H   2py        0.131345 -0.788712  0.476996  0.218896 -1.308058  0.431473
 10H   1s         0.048679  0.012827  0.047286  0.001135 -0.013392 -0.127191
 10H   2s        -3.274596 -2.022222  2.980887  0.489829 -1.331254  1.708184
 10H   3s         0.769781 -1.415596  1.103434  0.799476  0.781894  0.691469
 10H   1pz        0.001719  0.004039 -0.006965 -0.006883 -0.002347  0.002516
 10H   1px       -0.027661  0.017357  0.000244 -0.011256 -0.002023 -0.005466
 10H   1py        0.007380 -0.000736  0.008226  0.002023 -0.009847 -0.028180
 10H   2pz       -0.782762 -0.113448  1.289856 -0.282748 -0.825461  0.045722
 10H   2px       -0.544695  0.473449 -0.294958 -1.283743  1.334578 -0.068743
 10H   2py       -0.406402  0.291418  0.127146  0.065664 -0.102303  0.316325
 11H   1s        -0.119321 -0.031854  0.068519  0.035113  0.032603  0.173219
 11H   2s         0.382134  0.223934 -5.503072 -3.614108 -0.012756 -2.709474
 11H   3s         2.164287  0.177080 -1.457407 -0.972633 -1.011514 -0.802365
 11H   1pz        0.001850  0.008838  0.000228 -0.009332  0.003706 -0.006093
 11H   1px        0.009736  0.006926 -0.005965  0.010497  0.004588  0.001518
 11H   1py        0.003123 -0.001974 -0.002069  0.003555  0.005760  0.020361
 11H   2pz       -0.204893  0.047207  1.231933 -0.007327 -0.682440 -0.231885
 11H   2px        0.307190  0.758189 -0.539909  0.799969  0.002471 -0.719823
 11H   2py        0.582185  0.428425  1.143514  0.908541  0.359524  0.393772
 12H   1s        -0.015969  0.067354 -0.060617 -0.032252  0.095845 -0.000984
 12H   2s         3.319051 -2.015722  4.123860 -3.108973 -6.900275 -3.843004
 12H   3s        -0.234834 -0.425389  0.371602 -0.037756  0.990618  0.956490
 12H   1pz        0.004619 -0.003989  0.005914  0.005565 -0.004149 -0.005096
 12H   1px       -0.004352 -0.006262  0.003607 -0.005284 -0.009733 -0.013707
 12H   1py        0.002668 -0.005910  0.005526 -0.009751 -0.005267  0.000310
 12H   2pz        1.459310 -0.985547  0.846004 -1.438266 -1.398301 -0.838420
 12H   2px        0.000798 -0.017861 -0.594792  0.190627  1.053585  0.705449
 12H   2py        0.697838 -1.009516  1.276114 -1.163604 -0.516258 -0.371803
 13H   1s        -0.028159  0.043539 -0.060751  0.016316 -0.030135 -0.097609
 13H   2s         0.479383 -5.368267 -0.865393  6.879633  2.521941 -0.234291
 13H   3s         0.690331  0.545621  0.914245 -1.861246 -0.063665  0.715249
 13H   1pz       -0.002387  0.000007 -0.008695 -0.001186 -0.001281 -0.010424
 13H   1px       -0.003704  0.005810  0.002689 -0.000608 -0.006969  0.009264
 13H   1py       -0.009452 -0.006473 -0.001534  0.013084 -0.005130 -0.008447
 13H   2pz       -0.065939  0.497163  0.259345 -1.350109 -0.822126  0.869374
 13H   2px       -0.131554 -0.221586  0.145303  1.019817 -0.097215  0.262959
 13H   2py       -0.322699 -1.532835  0.445773  2.350619  0.380341 -2.257858
                     96        97        98        99       100       101   
                   0.49561   0.50202   0.51291   0.52322   0.52811   0.53408
                   0.00000   0.00000   0.00000   0.00000   0.00000   0.00000
                  --------  --------  --------  --------  --------  --------
  0C   1s         0.024087  0.019863 -0.021081  0.036256  0.043646  0.005767
  0C   2s         0.027021  0.062808 -0.010404  0.037341  0.033516  0.041651
  0C   3s         0.302155 -1.553080 -0.477571 -3.703299 -2.300309 -0.523340
  0C   4s        -5.051300  2.442670 13.448098-14.394512-20.659868 -3.817903
  0C   1pz        0.118424  0.017614 -0.095433  0.157733 -0.056364 -0.192701
  0C   1px       -0.120291  0.099288  0.125047 -0.100763  0.080462  0.227073
  0C   1py        0.102421  0.204259 -0.093786  0.089251  0.221594  0.062572
  0C   2pz       -1.653090  0.611648 -2.678277  1.057650 -1.549723 -2.411902
  0C   2px        6.453934  0.179713  4.239962 -1.962932  3.320045  4.628978
  0C   2py        0.469429  1.636246 -1.462717  0.607660  4.320554 -0.068956
  0C   3pz        3.358195 -2.875830  4.266216  2.360363 -0.791011  1.216956
  0C   3px      -10.625038  9.302359-12.952181 -8.808230 -1.976823 -2.231317
  0C   3py       -0.056835  0.090617  1.674439 -3.844696 -1.594545 -2.232705
  0C   1dz2       0.019063  0.020005 -0.012545  0.006745  0.017151  0.001578
  0C   1dxz       0.006884 -0.000134  0.000116  0.024398 -0.013980  0.005566
  0C   1dyz       0.001111 -0.016756  0.010283 -0.008030  0.003914  0.015886
  0C   1dx2y2     0.008688  0.001238 -0.000993 -0.007652 -0.033683  0.017278
  0C   1dxy       0.016669 -0.008359  0.010430  0.004196  0.004027 -0.004826
  0C   2dz2       0.044757  0.165177 -0.321021  0.633035  0.416658 -0.273359
  0C   2dxz       1.006767  0.586008 -0.520198 -0.242598  1.498722 -0.029739
  0C   2dyz      -0.235563 -0.112028 -0.890543  0.158427 -0.227890 -0.486909
  0C   2dx2y2    -0.628477 -1.245213  0.902729 -1.211614 -3.198974  0.195659
  0C   2dxy       1.711595 -0.849687  0.388429  0.004228  0.459748  0.584692
  1C   1s         0.015211  0.013348 -0.016687  0.029649  0.004010  0.017406
  1C   2s         0.003970  0.064442 -0.038636 -0.026105  0.001482  0.029178
  1C   3s        -1.362485  0.156380  0.878136 -3.017755 -1.247793  0.820648
  1C   4s         3.029969 13.727865  5.694400 -0.824947-12.209003 -0.960725
  1C   1pz       -0.098493  0.033996  0.081760  0.044546  0.006514  0.074377
  1C   1px        0.040795 -0.047801 -0.027103  0.013983  0.018057  0.026006
  1C   1py       -0.029898 -0.100728 -0.035575  0.030120 -0.021025 -0.015926
  1C   2pz        0.488743 -1.510351  2.010876 -1.604376 -0.202751 -0.839389
  1C   2px       -0.377526 -2.289362  0.418358  1.348822  1.652166 -3.221240
  1C   2py       -3.175235 -2.689977 -2.262680  1.365229  0.861125  0.247366
  1C   3pz        2.336035  0.556737 -2.939763 -3.637403  0.490453 -1.685825
  1C   3px        0.531091  0.442425  2.156965  2.940546 -4.978126  1.096439
  1C   3py       -2.325365 -4.762601 -0.777540  2.783541 -3.503869  2.317489
  1C   1dz2      -0.002008  0.009187  0.010942  0.022172 -0.000184  0.019197
  1C   1dxz      -0.027626 -0.006774  0.002016  0.004058  0.001449  0.001581
  1C   1dyz       0.007981 -0.025417  0.002543  0.006030 -0.001084 -0.009809
  1C   1dx2y2    -0.019121  0.009664  0.002750  0.013006  0.004200 -0.000959
  1C   1dxy       0.012586 -0.002181 -0.010095  0.001203  0.005279 -0.001159
  1C   2dz2      -0.080016  0.817311  0.112000  1.088670 -0.155579  1.494580
  1C   2dxz      -0.677289  0.128557  0.663645  0.673104 -0.089639 -0.246967
  1C   2dyz       0.696978 -0.653566 -0.167085 -0.494031  0.291599 -0.796057
  1C   2dx2y2    -0.129680 -0.730546 -1.205083  0.322128  0.332629 -0.400887
  1C   2dxy       0.072814 -0.487313 -0.310257 -0.161366 -0.554448 -0.160575
  2C   1s        -0.004567 -0.040431 -0.017481  0.033519  0.017158 -0.028538
  2C   2s         0.061583  0.019362 -0.013711  0.026510  0.048509  0.015841
  2C   3s         1.738146  3.296525  2.203091 -2.245892  0.392408  4.102896
  2C   4s         7.997210 -2.447001 17.987069 -0.075556  6.416203-12.858351
  2C   1pz       -0.027434 -0.033194  0.058781 -0.015131  0.043188 -0.033665
  2C   1px        0.045885 -0.058729  0.056008  0.041887  0.002032 -0.027488
  2C   1py       -0.029762 -0.079216  0.038651 -0.040335  0.050017 -0.000325
  2C   2pz        1.660076 -2.281268  2.819905  2.370281  3.054457 -2.214787
  2C   2px       -0.750472 -2.531649  2.200311  0.205657  0.035411  1.085229
  2C   2py        2.362650 -2.629917  0.595164 -0.316332  3.206640  1.754060
  2C   3pz       -0.551221  1.433230 -3.221185 -0.126269 -1.393919  2.207555
  2C   3px       -0.433080 -1.564673  0.253506  0.815083 -2.270517  0.443159
  2C   3py        0.057731 -0.161722 -3.825256 -2.110521  2.789384 -0.516962
  2C   1dz2       0.001321 -0.011676  0.009983  0.016582  0.004022  0.003682
  2C   1dxz       0.015300 -0.005054  0.015032  0.004292  0.004054  0.001326
  2C   1dyz      -0.000563  0.002195 -0.004440 -0.000141 -0.003671  0.003075
  2C   1dx2y2    -0.009277 -0.015697  0.002683 -0.001886  0.019958 -0.018286
  2C   1dxy      -0.011251 -0.029636  0.022934  0.002962 -0.009424 -0.011133
  2C   2dz2       0.564521 -0.335993  0.156504  0.762971  0.105797 -0.384064
  2C   2dxz       0.302963  0.607069 -0.626483 -0.809141 -0.378995 -0.444621
  2C   2dyz      -0.481189  0.517332 -0.510762  1.050050 -0.899320  0.396845
  2C   2dx2y2     0.498075 -0.338520  0.061983  0.121974  0.637002 -0.585007
  2C   2dxy      -0.423748 -0.888199 -0.117818  0.526023  0.247142 -0.596939
  3C   1s         0.012264 -0.027147 -0.028866 -0.037228  0.013120  0.036190
  3C   2s         0.040917 -0.010071 -0.017866 -0.008206 -0.014653 -0.002279
  3C   3s         0.205126  2.697606  2.347572  4.605890 -2.412791 -4.623184
  3C   4s        -3.712394 -4.895071 -9.222334 -3.192905  4.993294  4.739315
  3C   1pz        0.060302 -0.049139 -0.043457 -0.024861 -0.024633 -0.033020
  3C   1px       -0.065396 -0.075702  0.021137  0.035610 -0.004912 -0.063798
  3C   1py       -0.049674  0.000432 -0.087016 -0.075207  0.053250 -0.057130
  3C   2pz       -0.043524 -0.056015  0.169994 -0.262948 -0.742617  0.803235
  3C   2px       -2.190819 -3.289024 -0.188119  2.044814  0.065794 -3.043510
  3C   2py        0.476948  0.230208 -1.240801 -0.471585 -0.135327 -2.780490
  3C   3pz       -2.369346 -0.887175  2.872478  3.233137 -1.020166  1.759763
  3C   3px       -1.606821 -0.546886 -0.097108  2.059496 -6.379011  2.854875
  3C   3py        0.403637  2.415479  3.749180  0.942799 -0.459669 -0.558157
  3C   1dz2       0.002223 -0.007127 -0.020244  0.009562 -0.011108  0.022515
  3C   1dxz       0.000215  0.018067 -0.006479 -0.008609  0.000599  0.003932
  3C   1dyz       0.010507  0.002837  0.012461 -0.009843  0.015076  0.005417
  3C   1dx2y2     0.019834  0.007317 -0.006070 -0.011709 -0.009964  0.016623
  3C   1dxy       0.020237  0.006424 -0.003332  0.002486 -0.000045  0.010495
  3C   2dz2       0.446349 -0.377912 -1.192876 -0.367003 -0.286700 -0.477883
  3C   2dxz      -0.308707  0.334373  0.070338 -0.050286 -0.156640 -0.360043
  3C   2dyz      -0.167725  0.412122  0.170544  0.815655 -0.396982  0.467065
  3C   2dx2y2     0.870349  0.576642 -0.614559 -0.160597 -0.076268 -0.439712
  3C   2dxy       1.232895  1.558066 -0.924102 -1.065807 -0.289917  0.745718
  4C   1s         0.014921  0.044203  0.017684 -0.015771 -0.043707  0.025483
  4C   2s         0.047550 -0.072982 -0.006421  0.026430 -0.022716 -0.062580
  4C   3s        -3.181190 -3.183971 -4.251330  2.221805  5.500593 -5.410555
  4C   4s        17.622006-17.170703  3.243888 21.510460 13.454387 12.057971
  4C   1pz        0.022672 -0.151181  0.137978  0.046216 -0.000522  0.108102
  4C   1px       -0.096761  0.034521 -0.034894  0.083955  0.260791  0.066567
  4C   1py        0.012901  0.052388  0.045665 -0.095213 -0.063670  0.051345
  4C   2pz        0.118899 -0.440852  1.494960  1.348789 -0.084006 -0.521954
  4C   2px        3.213180 -1.221092  1.368505 -1.940799  2.993986  2.125374
  4C   2py        2.089594 -2.665363  2.804678 -1.766054  0.430618  0.654528
  4C   3pz       -0.912942 -0.200691 -3.749035  0.245207  3.075825 -1.307171
  4C   3px       -3.816476  4.219843 -1.519503 -5.119227 -2.185780  0.449475
  4C   3py       -5.076509  4.084622 -7.237709 -2.213378 -0.227967  1.360065
  4C   1dz2       0.020551  0.005777 -0.008518 -0.013816 -0.032935 -0.004726
  4C   1dxz      -0.028962  0.026968 -0.007068 -0.007045  0.019128 -0.012524
  4C   1dyz       0.004777 -0.011529 -0.005839 -0.005276  0.016689 -0.002685
  4C   1dx2y2    -0.012174  0.020694 -0.002797 -0.014360 -0.002637  0.001023
  4C   1dxy       0.001271  0.040265  0.003135  0.008003  0.002705  0.019203
  4C   2dz2      -0.030574 -0.051197  0.037394 -0.193158 -0.762765  0.983596
  4C   2dxz      -0.028444  0.778015 -1.443609 -0.065201  0.717173 -1.434318
  4C   2dyz       1.435414 -0.893965  0.254200  0.547371  0.731510  0.176556
  4C   2dx2y2    -1.865911  0.356623  0.862215 -0.408889 -2.117768  0.078415
  4C   2dxy      -1.386808  0.448164 -1.574253  1.083200  1.286302 -0.381000
  5C   1s         0.012916  0.024049  0.008898 -0.019180 -0.036139  0.005154
  5C   2s        -0.061488  0.017086 -0.015072 -0.042743 -0.027457  0.074041
  5C   3s         2.344572 -1.121714 -0.873853  0.591170  7.585144  1.250113
  5C   4s       -22.347844  2.728509-30.412032 -1.048407  4.313009  2.917407
  5C   1pz        0.091454  0.025775  0.069751 -0.103754  0.162742 -0.056375
  5C   1px       -0.010769 -0.027824  0.069515 -0.172379 -0.204304  0.045831
  5C   1py        0.108250 -0.134550 -0.092385  0.046693 -0.133042 -0.055285
  5C   2pz       -0.637181  0.167184 -0.177351 -1.707923  0.060674 -2.094293
  5C   2px        4.890006  0.056414  3.387443 -0.286437  0.846311  4.061424
  5C   2py       -1.717227 -2.754157 -2.061635  1.208902 -3.212724 -0.120346
  5C   3pz        0.201179  0.441337  1.746451  0.353343 -1.883633 -0.844558
  5C   3px       -2.388563  3.481857 -5.352263 -3.013822  5.712036 -0.260132
  5C   3py        2.005191 -5.452726  3.486823  6.334554  0.010609  3.181827
  5C   1dz2       0.013604  0.003786  0.018102 -0.021905 -0.009579  0.002686
  5C   1dxz       0.001225 -0.005269  0.007404 -0.006493  0.022693 -0.004382
  5C   1dyz      -0.003213  0.020792  0.004409  0.014819 -0.000674  0.023028
  5C   1dx2y2     0.030299 -0.004184 -0.004474 -0.008866  0.006112 -0.018056
  5C   1dxy      -0.037059 -0.007497  0.019919 -0.022605  0.000122  0.009664
  5C   2dz2       0.282194 -0.181721  0.327314  0.091642 -0.769538 -0.655447
  5C   2dxz       0.309438  0.255167  0.643590 -0.724856  1.793237  0.546669
  5C   2dyz       1.009313  0.993339  0.703741  0.088975  0.460880 -0.146833
  5C   2dx2y2     1.018015 -0.535527  1.141288 -0.784509 -1.481886  0.201332
  5C   2dxy      -0.993858 -0.567644 -0.608622 -0.869595 -3.008964 -0.290822
  6H   1s        -0.095455 -0.000391  0.087628  0.138875 -0.015166  0.083664
  6H   2s         2.328720 -5.241478  3.453031 -3.254073  1.851779 -5.224255
  6H   3s         0.761672  0.422930 -1.466378 -1.639491 -1.607531 -0.645942
  6H   1pz        0.001525  0.006322  0.001739 -0.002631  0.006088 -0.012828
  6H   1px        0.016455  0.000091 -0.007434 -0.007336 -0.004095  0.002084
  6H   1py       -0.000933  0.015684 -0.003891 -0.001911 -0.003011  0.005039
  6H   2pz        0.464389 -1.351442  1.736478 -0.171211  0.585538 -1.127165
  6H   2px        0.254697 -1.086399  1.091627 -0.043271  0.160273 -1.339968
  6H   2py        0.902354  0.009854 -0.182139 -0.758653  0.230081 -0.311297
  7H   1s         0.067603 -0.063744 -0.013721 -0.000008 -0.016799 -0.029196
  7H   2s         0.089459  1.069852  0.172232  3.658452 -0.412159 -2.001484
  7H   3s        -0.555034  1.387985  1.331822  1.267897 -0.132448  0.244105
  7H   1pz        0.002361  0.000958  0.007518  0.012767  0.001340  0.006509
  7H   1px       -0.002915  0.001715 -0.004886  0.002057  0.005044  0.014109
  7H   1py        0.007673 -0.017458  0.005368 -0.011473  0.000470  0.001684
  7H   2pz       -0.768027 -0.846519  0.705044 -1.913760  0.595042 -0.350812
  7H   2px        0.661300  0.226391 -0.623010  0.773771 -0.144737 -0.899265
  7H   2py        0.324765  0.570224 -0.302286 -0.314743  0.039441  0.752201
  8H   1s        -0.006076 -0.041639  0.026964  0.071135 -0.023508 -0.054712
  8H   2s        -4.713204  2.709544 -5.507558 -4.073147 -4.761114  3.412754
  8H   3s         0.229687 -0.548073  1.728307 -0.619165 -0.136546 -0.603784
  8H   1pz       -0.005453 -0.006429  0.009635  0.002020 -0.005781 -0.004768
  8H   1px        0.009849  0.003215  0.013237  0.018072 -0.004923 -0.002947
  8H   1py       -0.004208  0.000571 -0.005758 -0.007216  0.002293 -0.007425
  8H   2pz        1.901912 -0.176834  2.279635  0.819263  1.508324 -0.790402
  8H   2px       -0.289237 -0.384542 -0.776471  0.267048  0.345179  0.944630
  8H   2py       -0.048203  0.168690 -0.076804 -0.977175 -0.329998 -0.480683
  9H   1s        -0.074183 -0.092660  0.026231 -0.000791 -0.044760 -0.076030
  9H   2s        -0.243527  4.782540 -2.223360  1.235773 -3.819995 -3.910230
  9H   3s         0.897708  0.627050  0.087612  0.770146  1.167368  0.289666
  9H   1pz       -0.001823 -0.000238  0.004650 -0.006458 -0.004708  0.002779
  9H   1px       -0.013003 -0.000410 -0.004312 -0.006213 -0.001431  0.001488
  9H   1py       -0.003588  0.006862  0.003622 -0.007048 -0.016605  0.004938
  9H   2pz        0.339270 -0.030295  0.452441  0.232454  0.322619  0.190596
  9H   2px        0.417459 -0.916831  0.131488 -0.977360  1.318739  2.599180
  9H   2py       -0.042692  0.229331  0.437576  0.093595  0.424940  0.797352
 10H   1s         0.056465 -0.038177 -0.028509  0.008882 -0.039492  0.042133
 10H   2s        -0.747514  1.596098  2.758827 -1.128147 -0.787473  4.896305
 10H   3s        -0.816544 -0.448040  1.564527  1.223409  0.865880  0.394645
 10H   1pz        0.002143  0.003555 -0.007227 -0.017166  0.002975 -0.007861
 10H   1px        0.003974 -0.004847 -0.001754 -0.009053 -0.004477 -0.007627
 10H   1py       -0.004594 -0.002119 -0.000417  0.011589 -0.005355 -0.002258
 10H   2pz        0.304280 -0.417991  0.021811 -0.922079 -0.109667  2.486556
 10H   2px       -0.138754  0.275654  0.138739 -0.052261  0.281444 -0.132335
 10H   2py        0.425976  0.016891  0.099851  1.395724 -0.413872 -0.381157
 11H   1s        -0.059752 -0.007711  0.138256  0.072971  0.005821  0.053557
 11H   2s         0.309904 -0.681808 -0.746761 -1.978347  1.861865  2.036511
 11H   3s         0.817732 -0.176675 -1.977896 -1.591223 -0.184387 -0.676884
 11H   1pz        0.015700  0.000122 -0.000085  0.005201 -0.001723  0.008674
 11H   1px       -0.000022  0.002561 -0.001945 -0.002434  0.008115  0.016139
 11H   1py        0.001598  0.007289  0.010191 -0.005671  0.004883 -0.008744
 11H   2pz        0.101113  0.300062  1.117387  0.165049 -0.120071 -0.602344
 11H   2px        0.052324 -0.875285  0.642376  0.373457  0.499403 -0.082559
 11H   2py        0.749261  0.659368 -0.512476  0.193772 -1.080730 -1.886536
 12H   1s         0.068317 -0.025006  0.141394 -0.103314 -0.164081  0.156281
 12H   2s        -1.715079  4.499937 -0.909491  0.746180 -2.135150 -2.767377
 12H   3s         0.819725 -0.849568 -0.829259  1.117754  1.019857 -0.909510
 12H   1pz       -0.011132 -0.003073  0.001135  0.011742  0.020983  0.003200
 12H   1px       -0.001172 -0.004642 -0.005799 -0.003053  0.007949  0.008427
 12H   1py        0.010504  0.013766  0.004839  0.003279 -0.005365  0.005890
 12H   2pz        0.044057  0.520373  0.239521  0.455669 -1.548343  0.958115
 12H   2px        0.038264 -0.857880 -1.616534 -0.285461  1.044836 -0.054448
 12H   2py        1.576419  0.339440  0.506427  0.337228 -0.394956 -0.207025
 13H   1s        -0.016002 -0.111346 -0.021716 -0.039142 -0.265720 -0.115067
 13H   2s         6.524869  0.524028  4.667605  2.026883  2.366542  5.386242
 13H   3s        -1.002143  0.384132 -1.578645 -0.569733  1.669949  0.987209
 13H   1pz        0.017187 -0.004548  0.008939 -0.010086 -0.011991 -0.004071
 13H   1px       -0.012430 -0.001469  0.007856 -0.003406 -0.007205  0.005273
 13H   1py        0.011219  0.008492 -0.007721  0.005377 -0.000718  0.002448
 13H   2pz       -1.371932  0.320658 -0.642250 -0.990750  0.852928 -0.670823
 13H   2px        1.315736 -0.098908  0.220075  0.512553 -1.458522  1.208068
 13H   2py       -0.020001 -0.027364  0.241614 -0.266160 -0.047555  1.333617
                    102       103       104       105       106       107   
                   0.54500   0.55504   0.55961   0.57790   0.58457   0.59756
                   0.00000   0.00000   0.00000   0.00000   0.00000   0.00000
                  --------  --------  --------  --------  --------  --------
  0C   1s        -0.042608  0.006386 -0.019009  0.005707  0.022820 -0.068847
  0C   2s         0.035850 -0.016833 -0.019479 -0.016355 -0.003683  0.031874
  0C   3s         4.587458  2.316108  0.708313 -2.891241 -4.201856  9.469418
  0C   4s        27.732512 -7.014836 10.094956 -4.964914  2.873436 14.879629
  0C   1pz        0.042138 -0.166376 -0.029279  0.019476 -0.025397 -0.036466
  0C   1px       -0.049385  0.134710  0.081534 -0.142827  0.139208 -0.065665
  0C   1py       -0.072568  0.028519 -0.131420 -0.009142  0.024900 -0.065173
  0C   2pz       -0.111822 -1.829385  0.850106  3.058101 -1.197109  0.941302
  0C   2px       -1.542907  0.443926 -2.350203-12.617580  3.453899 -5.011137
  0C   2py       -0.800582  0.564419 -1.923162 -0.504612 -1.873064  3.233915
  0C   3pz       -2.418051  1.051140 -1.139480 -1.044331 -2.811456  3.772530
  0C   3px        5.412396  3.241906  0.235737 -2.232119 10.121718 -5.752619
  0C   3py        3.339273 -1.136729  0.485761 -1.274433  1.337225  2.093685
  0C   1dz2      -0.017380  0.003261 -0.015811 -0.007939  0.012632 -0.000665
  0C   1dxz      -0.010255  0.017210  0.017126  0.017226 -0.002694 -0.025376
  0C   1dyz      -0.018851 -0.005675  0.015943  0.008958  0.009988  0.016071
  0C   1dx2y2     0.026589  0.005632 -0.021687  0.005106  0.000402  0.001689
  0C   1dxy       0.006844  0.027576 -0.019372 -0.006842  0.003047 -0.002771
  0C   2dz2      -0.429125 -0.040317  0.316336 -0.135551 -0.049193 -1.080720
  0C   2dxz      -1.270125  0.258342 -0.071201 -0.068342 -0.310854 -1.068762
  0C   2dyz      -0.254094 -0.613005 -0.171932  0.157718 -0.151135 -0.008521
  0C   2dx2y2     2.134644 -0.100303  2.032803 -0.807290 -0.156920  0.983016
  0C   2dxy       0.277120 -0.350430 -0.090347 -2.406433  0.858538 -1.598638
  1C   1s        -0.030186  0.006654  0.033032 -0.008146  0.059058  0.016224
  1C   2s         0.002258  0.012163  0.002264 -0.028826  0.018665  0.015969
  1C   3s         2.737733 -1.448533 -5.312364  1.636037 -4.755943 -0.934669
  1C   4s         3.630967 -4.199400  1.673958 10.455521 27.238539 -8.168924
  1C   1pz       -0.068171 -0.076764 -0.020713  0.055409 -0.044673 -0.137117
  1C   1px        0.026933 -0.031315 -0.065272 -0.051935 -0.054598  0.009053
  1C   1py        0.050305  0.011177  0.042197  0.048762 -0.062848 -0.002983
  1C   2pz        0.782878 -3.076955 -0.965700  1.970713  1.399644 -3.475970
  1C   2px        1.401477  2.062521 -1.211048 -2.369559 -3.004328  1.229752
  1C   2py        1.295790  4.315068  0.916729  2.622736 -0.596535  1.783988
  1C   3pz        4.047547  1.941703 -0.340354 -1.674131  3.377950  2.303595
  1C   3px       -1.594090 -0.295385  0.321307  3.025734  2.572231  0.187477
  1C   3py       -4.851046  2.763445  0.219575 -0.410409 -3.929654  4.724103
  1C   1dz2       0.000332 -0.018650  0.001872  0.021619  0.009857 -0.007689
  1C   1dxz      -0.017070  0.004810  0.025322  0.005194 -0.011533  0.002699
  1C   1dyz      -0.006036  0.013495 -0.021497 -0.011732  0.003622  0.026348
  1C   1dx2y2     0.007429  0.007187  0.009079  0.020469 -0.005296  0.002502
  1C   1dxy      -0.005308 -0.003364  0.003275 -0.008592 -0.003007  0.032891
  1C   2dz2      -0.085767 -0.089110 -1.151751  1.345890  0.323826  0.017914
  1C   2dxz      -1.168524 -0.643458 -0.525469 -0.686224 -0.635148 -0.013356
  1C   2dyz      -0.310612  0.093874  0.134022  0.887195  0.086203  2.753632
  1C   2dx2y2     0.113599  1.911960  0.146180  0.115466 -0.162128 -0.344908
  1C   2dxy       0.433472  0.731378  0.846076  1.078903 -0.315985  0.275762
  2C   1s         0.029702  0.026294 -0.007232  0.000070 -0.005300  0.013031
  2C   2s         0.031288 -0.017856 -0.030972 -0.004109 -0.043131  0.014315
  2C   3s        -2.038738 -3.543886  1.287578  0.194974  1.967707 -1.779378
  2C   4s         7.990586  5.943132  8.597193 -0.582641 24.479020 -0.723080
  2C   1pz        0.029983  0.028968  0.059652 -0.049271 -0.033879  0.047091
  2C   1px       -0.043795 -0.000361  0.027998  0.098163  0.097689 -0.026792
  2C   1py       -0.058048  0.002733 -0.016615 -0.028936  0.025379 -0.024551
  2C   2pz        0.881140  1.078520  3.040249 -0.325284 -0.184552 -0.203939
  2C   2px        2.575006  0.081631 -0.744408 -0.802112  3.331820  1.452882
  2C   2py       -0.206716 -2.296955 -1.177707 -4.846708 -0.297524 -2.145324
  2C   3pz       -1.076151  0.873029 -2.645670  0.378556 -1.678474 -0.958565
  2C   3px       -2.042718 -2.161720 -1.747900 -2.711720 -7.467960  3.244179
  2C   3py        3.789716 -0.792500  1.414350  0.456178 -0.186491 -1.728044
  2C   1dz2      -0.000106  0.029934  0.003621 -0.000810  0.017944  0.003152
  2C   1dxz      -0.019687 -0.013371 -0.015368 -0.017624 -0.031003  0.003878
  2C   1dyz       0.003691 -0.006882  0.007297  0.003159 -0.015687 -0.017181
  2C   1dx2y2     0.034604 -0.020990  0.017528 -0.034838  0.005316 -0.021080
  2C   1dxy      -0.020204 -0.010099  0.017017 -0.003240  0.015167  0.005353
  2C   2dz2       0.010494  0.428786 -0.156645  0.969383  0.995401 -0.917305
  2C   2dxz      -1.634523 -0.117109 -1.182443  0.146718 -2.219400 -0.791846
  2C   2dyz       0.880700 -0.181946 -0.101178  1.157361 -0.985553  0.721223
  2C   2dx2y2     1.091414  0.046220 -0.880544 -1.499891 -0.646938 -1.409738
  2C   2dxy      -0.013895  0.050762  0.544938  0.368653  0.606614  1.642803
  3C   1s        -0.007888  0.026087 -0.001623 -0.016520 -0.062038 -0.029484
  3C   2s        -0.026341  0.051818 -0.007138 -0.009723  0.015151 -0.034567
  3C   3s         1.042435 -2.065521 -1.644567  0.053958  6.892177  2.297003
  3C   4s         0.144665 -6.555850 -9.243138 -9.315109-30.716122  3.489556
  3C   1pz        0.042825  0.036066 -0.011611  0.040269  0.014784  0.003947
  3C   1px        0.091881  0.046055 -0.015170 -0.056518 -0.061879  0.010162
  3C   1py        0.074047 -0.039461  0.002761  0.016909 -0.040742  0.040695
  3C   2pz        1.550552  2.084476 -0.595687  3.855828  1.790900  1.560721
  3C   2px        2.818685  3.366951  1.520870  0.963850 -0.917377  2.653526
  3C   2py        0.601485  1.173880 -2.408938 -1.406651 -2.641432 -1.459084
  3C   3pz       -3.998900 -1.918611 -0.465268 -0.529620 -4.655581  0.569883
  3C   3px       -5.434777  1.483792 -1.019745  1.633088 -1.060162  2.578421
  3C   3py       -1.423695  0.905393  1.586816  1.123273  5.522180 -2.669716
  3C   1dz2       0.024511  0.002981 -0.017718  0.003193 -0.021038 -0.015961
  3C   1dxz       0.020044  0.013989  0.000914  0.006957  0.006988 -0.016975
  3C   1dyz      -0.013377  0.003114 -0.009527 -0.006893 -0.029147 -0.001474
  3C   1dx2y2    -0.022991  0.004685  0.009793  0.020012  0.011437  0.018882
  3C   1dxy       0.009201 -0.012705 -0.004045  0.009887  0.015936 -0.010308
  3C   2dz2       0.432882  0.005691 -0.871644 -0.367480 -0.840661 -0.428128
  3C   2dxz       0.657024 -0.562743 -0.504329  0.870184  0.600621 -0.384311
  3C   2dyz      -0.404768 -0.366607 -0.786395  0.000808 -0.709517  0.190971
  3C   2dx2y2    -0.277073  0.505756 -0.247307 -0.126513  0.020891  0.402228
  3C   2dxy      -1.055394 -0.905393  0.840082  0.066776  0.169525 -1.319995
  4C   1s         0.015377  0.018631 -0.026354 -0.034591  0.017018  0.020451
  4C   2s         0.035335 -0.018194 -0.035697  0.026483 -0.004845 -0.010642
  4C   3s        -3.604981 -2.974160  0.506984  8.733443 -2.306590 -2.326101
  4C   4s       -23.014490 -6.360334 -4.203654 12.764410-20.885360 -4.408761
  4C   1pz        0.048534  0.108158 -0.044165  0.079748  0.011125  0.000561
  4C   1px       -0.029822 -0.099441  0.090743  0.007518 -0.005021  0.137907
  4C   1py       -0.104682  0.095014  0.039146 -0.134872  0.071081 -0.029960
  4C   2pz        2.403503  0.970465 -0.597463 -1.313429  0.307622 -1.490470
  4C   2px       -1.003329  0.077322 -1.361273 -6.502133 -0.301555  0.997692
  4C   2py        2.462964  0.633499  1.109012 -6.705480  0.921966 -0.886444
  4C   3pz        1.611809 -2.857020  1.742421  2.385956 -0.319565 -1.779224
  4C   3px        6.039704  3.232609  0.311432 -2.057903  3.715858 -0.786181
  4C   3py        3.065286  0.902350  1.050488  1.287798  3.104827 -3.838233
  4C   1dz2      -0.038830  0.002422 -0.026245  0.000221  0.011168  0.004112
  4C   1dxz       0.038668  0.000087 -0.018785 -0.004672 -0.008778  0.027949
  4C   1dyz      -0.011050 -0.002897 -0.010610  0.007462 -0.011520 -0.000395
  4C   1dx2y2    -0.015504  0.011643 -0.005293  0.006908  0.010998  0.010961
  4C   1dxy       0.015930  0.017366  0.010397  0.003279  0.020913 -0.012292
  4C   2dz2      -0.484212 -0.185054 -0.835887 -0.007669  0.580513  0.369396
  4C   2dxz      -0.252374 -1.330762 -0.008105 -0.327662  0.107764  0.373798
  4C   2dyz      -0.464054 -0.402021 -0.714186 -0.547668 -0.512404 -0.293120
  4C   2dx2y2     0.303044  0.837294  0.411109  2.130647  0.378780  0.304332
  4C   2dxy      -1.082157 -0.602273  0.037890  2.016808 -0.048924  0.383794
  5C   1s         0.018402 -0.050995 -0.017209  0.029198 -0.029347  0.032863
  5C   2s        -0.028557  0.034247 -0.022873  0.001113  0.025267  0.040236
  5C   3s        -4.549625  7.833929 -1.919460 -6.054847  3.603218 -5.181864
  5C   4s       -15.980422 19.512020 -6.710205 -7.497370 -2.680546 -5.229016
  5C   1pz        0.036311  0.048313  0.053467 -0.021011 -0.005596  0.091584
  5C   1px       -0.052127 -0.074421  0.089982  0.008270  0.113177 -0.140528
  5C   1py        0.020452 -0.005111  0.064748  0.100567 -0.041941 -0.041716
  5C   2pz       -0.075504  1.274388  0.036963  1.246251 -1.783306  3.149449
  5C   2px       -1.241147 -1.625920 -0.164987 -5.345513  3.799374 -6.777984
  5C   2py        2.943387  2.165817  3.228685  3.436620 -0.355546  4.092628
  5C   3pz        1.260851 -4.228207  1.499973  2.235047 -0.074135 -3.438606
  5C   3px       -0.287341  5.136984 -2.848889 -2.908382  2.057295 -2.017120
  5C   3py       -4.479786  1.674718 -0.379576 -0.901846 -8.141728  6.345597
  5C   1dz2      -0.010443  0.005335 -0.007161  0.012500 -0.007945 -0.003402
  5C   1dxz       0.011325 -0.022569 -0.009421 -0.006811  0.012017  0.052189
  5C   1dyz       0.016680 -0.007902  0.011574  0.010903 -0.012991 -0.005568
  5C   1dx2y2     0.002421 -0.013261 -0.012212 -0.012146 -0.005793  0.003751
  5C   1dxy      -0.020409  0.015208  0.006440  0.005410  0.001135 -0.015508
  5C   2dz2       0.461829  0.041955 -0.733607 -0.070693 -0.939323 -0.742097
  5C   2dxz       0.314871  1.104287 -0.380778  0.301397 -0.309418  1.040808
  5C   2dyz      -0.213723 -1.117021  0.222090 -0.011833  0.027525  0.906560
  5C   2dx2y2     0.091593 -2.658504 -0.270934 -1.248131  0.673231 -1.728434
  5C   2dxy       0.852625 -0.503410  1.944659  1.740684  0.302221  0.231552
  6H   1s        -0.115190 -0.085236 -0.005782  0.066710 -0.018321 -0.096197
  6H   2s         1.641593 -3.168315  2.961454  0.892594  2.374040 -2.831026
  6H   3s         1.902816  1.043069  0.082396 -0.408259  1.990222  0.883887
  6H   1pz        0.002387  0.010860  0.000090 -0.010160 -0.001583  0.007761
  6H   1px        0.009037 -0.006445 -0.015535  0.003512  0.012644 -0.002977
  6H   1py        0.002642 -0.009983  0.008194  0.005097  0.003183 -0.018336
  6H   2pz        0.161386 -1.373927  0.507009  1.886053  1.293436 -1.384034
  6H   2px       -0.791894 -1.116919  1.107529 -0.715658  1.330824 -0.985042
  6H   2py       -0.431676  0.124233 -0.407133  0.594550 -0.047836  1.595118
  7H   1s         0.022328  0.018809 -0.087837  0.005522  0.089912  0.008599
  7H   2s        -1.854621  1.930177  1.636741 -8.499771 -3.357460  1.251505
  7H   3s        -1.979390 -0.920612 -0.210574  1.756472  0.440113 -3.217073
  7H   1pz       -0.009828 -0.008645 -0.012125  0.002551 -0.000533  0.002680
  7H   1px       -0.008959  0.005563  0.013228 -0.006390 -0.015911  0.013348
  7H   1py       -0.003327  0.007494 -0.005701 -0.009881  0.002170 -0.005486
  7H   2pz        0.112548 -0.712941  0.195620  1.942883  0.438603 -1.181889
  7H   2px       -0.076126  0.780279  1.057886 -2.606311  0.914976 -0.423392
  7H   2py        0.890264 -0.006219 -0.748226  1.837592  0.827472 -1.497634
  8H   1s        -0.016601  0.072387  0.008753 -0.017511  0.132332 -0.052730
  8H   2s        -0.846359 -2.253117 -5.884618 -3.168758 -2.926047  2.919509
  8H   3s         0.419274 -0.663893  1.644979 -0.480577  0.025293  0.410613
  8H   1pz       -0.004395  0.008508  0.010472  0.005094  0.004370 -0.002479
  8H   1px       -0.013220  0.003479 -0.003930 -0.006109 -0.016049  0.004823
  8H   1py        0.009933  0.000130  0.006447  0.009116 -0.013970 -0.008130
  8H   2pz        0.077750 -0.047664  2.527114  0.789661 -0.161516 -0.946773
  8H   2px        1.016047 -0.062052  0.118298 -0.796302  0.796221  0.801200
  8H   2py       -1.446057  0.297403 -0.524062 -0.304493  1.292004  0.420382
  9H   1s         0.049884 -0.004529  0.022729 -0.110502  0.036423 -0.009230
  9H   2s        -2.819549  3.257909  1.860249  6.074510 -6.086770 -2.562645
  9H   3s        -1.002477  0.817113 -0.833544  1.344654  2.154904 -1.418512
  9H   1pz       -0.003142 -0.017736 -0.003011 -0.009798 -0.011362  0.000272
  9H   1px        0.008631 -0.014132 -0.001937 -0.015859  0.003470 -0.015328
  9H   1py       -0.012507  0.003362 -0.005683  0.002562  0.002771  0.006863
  9H   2pz        0.579608  0.363681  1.162825  0.883506  1.520140 -0.383549
  9H   2px       -0.227573 -1.843828 -0.858453 -1.629494  2.175110  0.984728
  9H   2py        1.204361 -0.517332 -1.717313 -1.357445  1.024234 -0.620719
 10H   1s         0.046634 -0.026005 -0.046971 -0.031606 -0.098702 -0.020650
 10H   2s         1.064652  1.418195 -0.135771  6.952406  2.894165  2.855611
 10H   3s        -1.487556 -1.406639 -0.479499 -1.039200 -3.078521  0.338918
 10H   1pz       -0.004239  0.008021  0.005036 -0.002124  0.011362  0.003406
 10H   1px       -0.017944 -0.017264 -0.004136 -0.004227  0.001734  0.011154
 10H   1py        0.001578 -0.009838  0.004992  0.000636  0.006180  0.002020
 10H   2pz        1.378890  0.226383 -0.392164  3.064364  0.441549  0.854274
 10H   2px        0.509957 -1.887839 -0.490970 -0.599754  0.580178 -1.087525
 10H   2py        0.084308  0.000856 -0.512341 -0.303244  0.359648  0.446930
 11H   1s        -0.034049 -0.039261 -0.064557 -0.042885 -0.091838 -0.073330
 11H   2s        -2.762565 -0.876133  4.837897 -2.482542  0.470872 -1.910985
 11H   3s         2.264205  0.200105 -0.379480 -0.266156  0.281312  1.735564
 11H   1pz        0.003308 -0.000646 -0.008101 -0.008720 -0.009024 -0.004801
 11H   1px        0.013222 -0.007372  0.003116  0.000925  0.004156 -0.022701
 11H   1py        0.001392  0.002746 -0.003975 -0.005216  0.000990 -0.006295
 11H   2pz        1.006233  0.188319 -0.190630  1.041557  0.977124  0.301078
 11H   2px        0.032832  0.071556 -0.522439 -1.541673  0.370801  0.526818
 11H   2py        1.113127  0.781077 -2.058878  1.149600  1.309637  1.009388
 12H   1s        -0.130708  0.145788 -0.053011 -0.036473  0.000413 -0.058982
 12H   2s         4.389849  0.902070  0.276934 -2.145688  1.727190 -1.402646
 12H   3s         0.114542 -2.062263  0.995548  1.314032 -0.980445  0.031924
 12H   1pz        0.025526 -0.004138 -0.001578  0.001452 -0.014198  0.018443
 12H   1px       -0.014904  0.001855 -0.002692  0.008634 -0.000012 -0.004688
 12H   1py        0.004980  0.004489  0.006850 -0.012997  0.015232 -0.003697
 12H   2pz        0.302509  0.787095 -0.513837 -0.213796  0.800380 -0.248057
 12H   2px       -1.297279 -2.103497 -0.450794  0.619853 -0.103351  0.704832
 12H   2py       -0.044906 -0.565568 -0.908155 -1.120917 -0.654900 -0.259145
 13H   1s        -0.040854 -0.094972  0.046021  0.089813 -0.031538 -0.155007
 13H   2s         1.269486 -4.078810  0.127494 -1.530503  1.921055 -2.342138
 13H   3s        -0.093477  3.017199 -1.097827 -1.945728 -0.353526  2.353392
 13H   1pz       -0.009598  0.007050  0.005776  0.006155 -0.002306 -0.025813
 13H   1px        0.008273 -0.014007  0.013976 -0.001822  0.009212  0.014206
 13H   1py        0.012449 -0.000219  0.002906  0.003092 -0.004045  0.000800
 13H   2pz       -0.271646  0.859453  0.588297  0.760203  0.256840  1.427124
 13H   2px       -0.150228 -3.029628  0.980360 -0.038489  0.811111 -0.752569
 13H   2py        0.275234 -0.035283  0.253900  0.281855  0.672543 -1.052997
                    108       109       110       111       112       113   
                   0.60839   0.61983   0.62356   0.63554   0.64725   0.65111
                   0.00000   0.00000   0.00000   0.00000   0.00000   0.00000
                  --------  --------  --------  --------  --------  --------
  0C   1s        -0.016361 -0.021931 -0.008303  0.008650 -0.006484 -0.010719
  0C   2s        -0.022267 -0.010850  0.042236  0.030237 -0.014951 -0.022991
  0C   3s        -0.132436  6.250556  5.328259  5.155584  2.031947  2.945384
  0C   4s         4.544405 10.735748 -4.003841 -4.220182  5.256300 19.899835
  0C   1pz       -0.033151  0.049503  0.006056 -0.126917  0.020659  0.045854
  0C   1px       -0.073673 -0.143744  0.179075 -0.094504  0.034110  0.070748
  0C   1py       -0.109076 -0.083450  0.029057  0.092801 -0.036640 -0.088652
  0C   2pz        0.238832  1.254365  0.906377  1.279339 -2.146787 -4.074197
  0C   2px       -3.285411 -3.465970  2.788848 -8.693988 12.418653 12.154179
  0C   2py        0.244917  0.198158  2.670362  1.587627  1.061895 -1.553791
  0C   3pz        1.425931 -0.182020 -0.145434 -0.544172  2.704443  1.483352
  0C   3px       -1.080323 -1.974825 -0.232150 -2.787231-10.327377  1.637179
  0C   3py       -0.830211  1.527132 -1.350539  0.369490  0.987574  3.038488
  0C   1dz2      -0.027199 -0.006841 -0.010821  0.018541 -0.006208 -0.005471
  0C   1dxz      -0.005534 -0.000171  0.017823 -0.013050 -0.014436 -0.006113
  0C   1dyz       0.008197  0.004780  0.000072  0.034441  0.000310 -0.003727
  0C   1dx2y2    -0.022280  0.002828  0.024940  0.001808  0.005611 -0.032775
  0C   1dxy       0.010165  0.002629 -0.023722 -0.002713  0.020361  0.022881
  0C   2dz2      -0.082087  0.116903 -0.265522  0.330537 -0.056307  0.472849
  0C   2dxz      -0.148391 -0.384162 -0.038543 -0.051855  0.343980  1.154242
  0C   2dyz      -0.095126  0.009301  0.787331 -0.447482 -0.092000 -0.759011
  0C   2dx2y2     0.230925  1.014972 -0.261434 -0.251707  0.183434  1.425495
  0C   2dxy      -0.926274 -1.534215  1.135836 -1.247279  1.341649  1.902226
  1C   1s         0.010492  0.029602  0.021955  0.016970 -0.013114  0.002475
  1C   2s        -0.004968  0.018113  0.019445  0.066429  0.021777 -0.058394
  1C   3s        -3.405053 -2.530370 -3.003196 -2.585802 -0.392883 -0.450120
  1C   4s        -3.741853 12.695944  0.850065-17.586121-32.982673 33.864368
  1C   1pz       -0.045965 -0.067585  0.106394 -0.151072  0.157725 -0.053549
  1C   1px        0.041061 -0.063530 -0.045230  0.014080 -0.027390 -0.028473
  1C   1py        0.020064 -0.042711 -0.069177 -0.109564  0.013986 -0.059839
  1C   2pz       -0.759341 -1.558439 -3.203110 -0.857301  4.096820 -0.741109
  1C   2px        1.216048 -5.846617  1.025982  2.295604  0.531939 -3.327889
  1C   2py       -0.453648 -0.822582 -0.062777 -2.039455 -4.847732  1.780990
  1C   3pz        0.122064  1.476404 -1.478390 -0.645291 -3.935584  3.258744
  1C   3px       -1.417417  2.496282  2.624100 -4.110442 -5.836672  6.717639
  1C   3py        3.129804  0.471106  2.651379  0.468306  3.845012 -1.559521
  1C   1dz2      -0.021197 -0.013839 -0.006553 -0.024311 -0.023728  0.051582
  1C   1dxz       0.004578  0.001069  0.010907 -0.029790  0.030883  0.018140
  1C   1dyz      -0.011956 -0.013195 -0.002434  0.003473 -0.018035  0.013980
  1C   1dx2y2     0.021086  0.006132 -0.022036 -0.001275  0.001045  0.008512
  1C   1dxy      -0.008366 -0.003514  0.024170  0.003835  0.022582 -0.030607
  1C   2dz2      -2.093915  1.067799  0.457462 -1.912258 -1.966410  2.635009
  1C   2dxz       0.580577 -0.791789  0.347673  0.561030  0.521913 -1.806231
  1C   2dyz       0.003916 -0.529541 -1.277070 -1.312586 -1.337973  0.815413
  1C   2dx2y2     1.182680 -1.403414  0.777133 -0.989714 -1.924768 -0.657829
  1C   2dxy      -2.049423 -1.729536  0.499889 -0.050566 -2.439328 -0.147933
  2C   1s        -0.044762  0.036234  0.015122 -0.025677 -0.010858  0.024992
  2C   2s        -0.010955 -0.008208  0.037166  0.000674 -0.038077 -0.020128
  2C   3s         2.408248 -3.110272 -1.004863  2.637325 -0.118864 -6.379178
  2C   4s       -15.464941 15.809121-13.542894 -9.175115 14.814043 15.447020
  2C   1pz       -0.177720 -0.101542  0.085236  0.022909 -0.037877 -0.040781
  2C   1px        0.193923  0.128362 -0.068649  0.009142  0.057499  0.081640
  2C   1py        0.064103  0.067249 -0.124674  0.092029 -0.009847  0.028475
  2C   2pz       -4.607105  1.607473 -0.765219  0.098402  0.209162  5.021399
  2C   2px       -1.227494  2.806724  2.260589 -3.949709 -2.895721  0.221403
  2C   2py       -3.771493  7.146423 -2.683982  2.637261  3.390154  0.721267
  2C   3pz        5.809067 -0.536948  1.090717 -0.319200 -2.853785  1.350119
  2C   3px       -0.176419 -4.297553  2.874579  1.934512 -0.877262 -2.933422
  2C   3py       -1.217690  0.060191  3.632827  0.276292 -4.557513 -2.153318
  2C   1dz2      -0.001699  0.017916 -0.005446 -0.016705  0.032735  0.021473
  2C   1dxz       0.030990  0.002575  0.023680  0.029411 -0.019960  0.004753
  2C   1dyz       0.028263 -0.031180  0.003682 -0.001449 -0.007340 -0.000482
  2C   1dx2y2    -0.004278 -0.008211 -0.017370 -0.008308  0.000173  0.006588
  2C   1dxy      -0.012055  0.005125 -0.021784 -0.028716 -0.002992  0.014998
  2C   2dz2       0.987497  0.761807 -1.337879  0.294297 -0.362546  1.363750
  2C   2dxz       2.109411 -1.287388  1.263676  2.156157 -1.240388  0.668219
  2C   2dyz       3.139742 -2.362255  0.828544 -1.416016 -0.557198  0.351037
  2C   2dx2y2    -1.506673  0.961912 -0.839999  2.069262  1.090222  0.417526
  2C   2dxy      -0.351729 -1.159190  1.878783  0.223846 -0.236417 -0.734354
  3C   1s        -0.009873  0.000064  0.015110  0.033283 -0.008563 -0.048451
  3C   2s        -0.044610  0.029817  0.040466  0.003616 -0.036120 -0.040066
  3C   3s         0.417504 -1.492983 -2.575387 -2.484469  3.173029  3.273162
  3C   4s         7.521750-22.915687 -9.859547 20.107217 25.315798-20.990938
  3C   1pz        0.141720  0.057737  0.096708 -0.042346  0.062746  0.126099
  3C   1px       -0.092889 -0.072409  0.005006  0.072625 -0.004619  0.022908
  3C   1py        0.099464 -0.030293  0.026308 -0.062611  0.053148  0.129406
  3C   2pz        1.643565  0.281600  7.434629  1.230278 -0.647068  0.150709
  3C   2px       -1.087165 -5.033263  0.189901 -2.274793 -3.055367 -1.113403
  3C   2py        3.201441 -4.322810  0.573944  4.889756  2.013403 -2.912572
  3C   3pz       -0.973438 -3.201873 -0.228792  1.904342  2.459755 -3.438104
  3C   3px        4.572375  1.198885  1.765340 -3.026749 -1.241312  2.893527
  3C   3py       -1.111478  4.598726  1.625801 -3.609263 -7.688080  2.374301
  3C   1dz2      -0.004178 -0.030300 -0.020344  0.005806  0.042843  0.007069
  3C   1dxz      -0.005584  0.011892  0.024907  0.006095 -0.025498 -0.015370
  3C   1dyz      -0.005763 -0.009305  0.001915  0.026252  0.013572 -0.015320
  3C   1dx2y2    -0.025221  0.017204  0.015791 -0.007416  0.005386 -0.003939
  3C   1dxy       0.012656  0.004657 -0.015275 -0.003486 -0.000534  0.000596
  3C   2dz2       0.342677 -2.673823 -1.544611  1.846969  1.277659 -0.562873
  3C   2dxz       0.404595 -0.322242  0.896497 -0.185383 -1.426573  0.001876
  3C   2dyz      -0.778583 -2.019633 -0.084614  2.127619  3.084983 -1.368160
  3C   2dx2y2     0.360983 -0.212766  0.784973  0.321287  1.576218  0.756407
  3C   2dxy       0.783743  2.313114 -0.963270  0.126205  1.772822 -0.560166
  4C   1s         0.023742 -0.056738  0.039344 -0.028239  0.013809 -0.009051
  4C   2s        -0.013455  0.001669  0.014251  0.002724 -0.013475 -0.058479
  4C   3s        -4.720046  6.657004 -4.361515  7.003679 -4.853066 -4.760904
  4C   4s         1.862647 -4.641586 14.202702 12.960382 -5.060651-19.595810
  4C   1pz        0.066442  0.137531 -0.026768  0.032134  0.026402  0.069573
  4C   1px       -0.054490  0.032815  0.206724  0.114221 -0.041202  0.015033
  4C   1py       -0.078757  0.006082  0.002634 -0.013138  0.116528  0.157758
  4C   2pz       -0.372197  3.496980 -3.967208  2.657240 -1.274333 -0.716714
  4C   2px       -2.154107 -2.782341  4.988582 -2.153895  7.473516  6.988377
  4C   2py       -5.495680  6.265894 -1.407620  0.365338  4.333533  5.034524
  4C   3pz       -2.548139  0.121966  2.336181  2.124329 -2.898307 -3.821791
  4C   3px        3.010696  0.713309 -1.900255 -4.138359 -0.588540  4.165049
  4C   3py        0.801951 -0.894606  2.863015 -0.028753 -8.988196 -2.508460
  4C   1dz2      -0.016049 -0.013235  0.000043  0.010136  0.003643 -0.010837
  4C   1dxz       0.018319 -0.004323  0.009622  0.018527 -0.001010 -0.012813
  4C   1dyz      -0.002086  0.030997 -0.003104  0.006675  0.001049 -0.009438
  4C   1dx2y2     0.000979 -0.010391  0.002635  0.028514 -0.029076 -0.014621
  4C   1dxy      -0.020815 -0.017154  0.002418  0.013561 -0.003948 -0.018842
  4C   2dz2       0.234964 -0.258469 -0.193761  0.686937  0.120163  0.652614
  4C   2dxz      -0.383431  0.203457  0.711100  0.108598  0.496189  0.117427
  4C   2dyz      -0.319088  2.213862 -0.714802  0.674762  1.781345  1.964521
  4C   2dx2y2     2.033166 -1.442783 -0.534853 -0.934331 -1.522684 -1.778785
  4C   2dxy      -0.164299 -1.524413  0.491130  2.155209 -2.632107 -3.249761
  5C   1s         0.002849  0.030245 -0.000910  0.053579  0.013017 -0.064519
  5C   2s         0.012679 -0.014311  0.013263  0.002401  0.025141 -0.029730
  5C   3s        -0.853121 -6.517977  2.158831 -8.042350 -0.319504  7.271203
  5C   4s         3.785069-11.288523  9.900450 -2.724977 -5.634938-25.887471
  5C   1pz        0.012909 -0.049319 -0.318445  0.026768 -0.050961  0.040249
  5C   1px       -0.132190 -0.103164 -0.057099  0.073383  0.010749 -0.027272
  5C   1py       -0.058487  0.032784 -0.134673  0.071574 -0.091768  0.018424
  5C   2pz        2.016420  1.003594 -0.117556  2.630043 -1.051266 -3.539826
  5C   2px       -4.146745 -3.540622 -0.618373 -6.151915  5.623192  8.970573
  5C   2py        0.002747  1.233234  0.432222 -1.105286 -6.446214  1.826833
  5C   3pz       -1.813880  0.966250  0.253257  1.795574  0.222447 -0.571870
  5C   3px        0.421921 -2.313910 -0.310098 -2.122918 -2.577112 -3.476954
  5C   3py        2.534281 -0.469861  2.686103 -1.045187  6.255215 -4.735259
  5C   1dz2      -0.022143 -0.002605 -0.010476 -0.004491 -0.012866 -0.039856
  5C   1dxz       0.007743  0.007853  0.007384  0.008928  0.023980  0.003057
  5C   1dyz       0.002669  0.017537 -0.011771 -0.001029  0.003355 -0.001002
  5C   1dx2y2    -0.001006 -0.006007 -0.012571 -0.003465  0.023769 -0.008622
  5C   1dxy       0.015145  0.007236  0.017761 -0.004641 -0.011118  0.004965
  5C   2dz2      -0.229921  0.335328  1.235403 -0.193499 -0.224418 -2.993920
  5C   2dxz       0.830479  0.361444 -0.657119  0.915672 -0.315759  1.117196
  5C   2dyz       0.448890 -0.092624 -1.234984 -0.326565  1.129980  0.055064
  5C   2dx2y2    -0.347408 -0.867159 -1.098533 -1.064403  1.169790  0.759798
  5C   2dxy      -0.669299  0.470344 -0.284739  2.572041 -2.236206  0.353267
  6H   1s        -0.020381 -0.050046 -0.025627 -0.186978 -0.031030  0.180744
  6H   2s         2.150514 -4.567541 -6.033686  1.836117 10.116410 -3.786855
  6H   3s        -0.473228  1.112467 -0.183655 -0.765483 -2.936620  1.822719
  6H   1pz        0.004369  0.010708 -0.007119  0.028109  0.000701 -0.026615
  6H   1px       -0.001986  0.002473 -0.009369  0.028114 -0.004322 -0.000510
  6H   1py        0.010904  0.000284  0.008578  0.000007  0.012831  0.005535
  6H   2pz       -0.168368 -1.296061 -1.355053 -0.863650  2.891491  0.488246
  6H   2px        1.827472 -1.707986 -1.446679  0.193034  1.265900 -1.876507
  6H   2py       -0.760249 -0.748933 -0.731262 -1.706542 -1.975397 -0.280301
  7H   1s         0.033627 -0.002252 -0.062074  0.018550 -0.204141  0.173732
  7H   2s         2.737232 -3.265476  7.909242  9.529221 -0.789743 -7.882533
  7H   3s        -0.516031 -0.150390  0.991159 -0.842219 -1.216039  0.699554
  7H   1pz       -0.002539 -0.009089 -0.000641 -0.001799 -0.027406  0.020782
  7H   1px       -0.009912 -0.002102  0.018890 -0.016189  0.016179  0.004631
  7H   1py       -0.011115 -0.005938 -0.015232  0.025922 -0.009247  0.013199
  7H   2pz        0.743737  0.395776 -1.811994 -1.406770  2.486971  0.153634
  7H   2px        2.031074 -0.659011  2.387123  2.064968 -0.891693 -1.429504
  7H   2py       -1.123777 -0.028036  0.015511 -1.772461 -0.070226  0.765366
  8H   1s         0.007450  0.148852 -0.110388 -0.092133  0.120338  0.075686
  8H   2s         5.649817 -1.271218  6.717356 -2.279435 -1.562646 -8.783524
  8H   3s        -1.880457  0.141245  0.521076  0.439347  0.066214 -1.080567
  8H   1pz        0.011238  0.018611 -0.012553 -0.014498  0.026518  0.016116
  8H   1px        0.019438  0.004828  0.015823  0.011551 -0.008862  0.001741
  8H   1py        0.015533 -0.012815  0.006530 -0.004810 -0.002235 -0.000230
  8H   2pz       -2.180849 -0.835376 -1.110600  1.400875 -0.475683  2.305375
  8H   2px       -1.238305  0.543574 -0.970043 -0.827262  1.028727 -1.473018
  8H   2py       -1.529409  0.940017  0.742968  0.637413  0.030338 -1.003725
  9H   1s        -0.248392 -0.036827 -0.041661 -0.074634  0.046087  0.005029
  9H   2s         6.515576 -6.983423 -3.294905  0.923315 -2.464722  7.251758
  9H   3s         0.989597  1.069166 -2.349714  0.173428  1.962659  1.476058
  9H   1pz        0.008991 -0.006568  0.004540  0.011581 -0.013210  0.005947
  9H   1px       -0.025141 -0.016807 -0.004679 -0.017406 -0.013095 -0.004233
  9H   1py       -0.006149  0.009661 -0.001475 -0.014957  0.007910  0.001799
  9H   2pz       -1.185153  0.533500 -1.206825 -0.017211  0.686076 -0.435522
  9H   2px       -0.139340  2.479336  1.529409 -0.470036  0.336910 -2.645870
  9H   2py       -0.592256  1.199646 -0.248649  0.458463 -0.447810 -1.388699
 10H   1s         0.099686 -0.101556 -0.097765  0.025377  0.115976  0.007870
 10H   2s         2.376598  6.022420 16.863888  0.342109 -2.986856 -1.076305
 10H   3s         0.138780 -1.935021 -0.304500  1.355214  1.591973 -1.938122
 10H   1pz       -0.016894  0.009625  0.003388  0.004551 -0.025629 -0.016380
 10H   1px        0.007815  0.007383 -0.015215  0.005436  0.011673  0.000432
 10H   1py        0.015528  0.017471 -0.007204 -0.017107 -0.015757  0.000364
 10H   2pz        1.167093  0.455281  5.520099  1.280417  0.494993 -0.741863
 10H   2px        0.396749 -1.359203 -1.266661 -0.415996 -1.531300  0.158960
 10H   2py       -1.206227 -2.355410 -1.634470  1.030277  2.085282  0.058777
 11H   1s        -0.028245 -0.132722 -0.135319  0.134107  0.034612 -0.100711
 11H   2s        -3.403441  8.023698 -6.157747 -8.982005 -7.202614  4.677389
 11H   3s         0.081942 -0.637033 -0.803283  0.176742  2.513524  0.638088
 11H   1pz       -0.001702 -0.008857 -0.020728  0.005030  0.017053 -0.008282
 11H   1px        0.005145  0.012871  0.005768 -0.020617  0.016958 -0.004385
 11H   1py        0.000670 -0.003868  0.000772  0.027083 -0.009210 -0.020984
 11H   2pz        0.934860  0.670619  2.688918  0.567662 -0.769133 -0.092491
 11H   2px       -0.769101 -0.563979  0.442504  0.989232 -1.256896  0.939261
 11H   2py        1.459953 -2.705321  2.495260  2.568756  2.683764 -0.533597
 12H   1s         0.078253 -0.011884 -0.051870 -0.078661  0.046092  0.097948
 12H   2s         0.518258  4.170853 -4.867270  3.138232 -5.882324 -5.173159
 12H   3s        -1.351185  0.619421  1.866526  1.656559 -1.744291 -2.347969
 12H   1pz        0.008175  0.001271  0.017822  0.002696 -0.003833 -0.002768
 12H   1px       -0.008234  0.005122 -0.000020 -0.002198  0.005755  0.012784
 12H   1py       -0.011262 -0.010992 -0.004581  0.001498  0.005492 -0.003244
 12H   2pz        0.286368  1.112816 -1.510148  1.851052 -1.841403 -1.525297
 12H   2px       -0.855386 -0.223111  1.378091  0.277810  1.251767  1.492803
 12H   2py        0.791686  1.877267 -0.647854  0.159900  0.896029  0.956735
 13H   1s        -0.068851 -0.018615  0.037440  0.087079 -0.047004 -0.081728
 13H   2s        -3.160640 -0.534153 -2.736652 -5.541441  5.918559 10.959628
 13H   3s         1.268633 -0.821715  0.134723 -1.838979  0.355410 -0.479849
 13H   1pz       -0.017407 -0.005622 -0.003498 -0.007266 -0.013874 -0.017014
 13H   1px       -0.000827 -0.003089 -0.010695 -0.004892 -0.003371 -0.004866
 13H   1py       -0.007942  0.010880 -0.018641 -0.000848 -0.008098  0.000965
 13H   2pz        1.454361 -0.289002 -0.921785  1.947922 -1.343333 -0.253826
 13H   2px       -1.009460 -0.375640 -1.073119 -0.989272  0.781741  2.928375
 13H   2py       -0.997576 -0.051541 -0.292224  0.542020  0.849634  2.377287
                    114       115       116       117       118       119   
                   0.65974   0.67023   0.68579   0.69639   0.70370   0.72561
                   0.00000   0.00000   0.00000   0.00000   0.00000   0.00000
                  --------  --------  --------  --------  --------  --------
  0C   1s        -0.021514  0.069094  0.017438  0.053727  0.013857  0.011510
  0C   2s        -0.007058  0.002521  0.041333  0.045567  0.062231 -0.005676
  0C   3s         7.531603-16.563926 -5.533306-14.294676  5.968641 -0.320801
  0C   4s        13.410994 -5.721590  6.977500 -3.224367  7.935013  1.941755
  0C   1pz       -0.121923  0.019678 -0.140709 -0.306212  0.053616 -0.072837
  0C   1px       -0.005417  0.004673 -0.059064 -0.181099  0.192685 -0.142099
  0C   1py       -0.036362 -0.007250  0.044102  0.070983  0.104497 -0.016343
  0C   2pz        2.674666  1.401394  1.356533  0.078735  2.532577  3.425532
  0C   2px       -6.875365 -5.553667  3.228165 -1.703550 -0.871228-14.353120
  0C   2py       -0.456861 -8.346085 -1.077754 -4.327847  1.923216 -0.907545
  0C   3pz       -2.308262  0.723843 -0.726358 -2.270776  1.003315  0.650730
  0C   3px        6.441391 -3.371922 -0.655220  9.106172 -2.418264 -2.624805
  0C   3py        2.756937 -1.073170  1.407009 -1.009708  1.927953 -0.076866
  0C   1dz2       0.016341  0.010490  0.022354 -0.004356  0.013584 -0.019485
  0C   1dxz      -0.033170  0.024807  0.001274  0.019884 -0.042103  0.006682
  0C   1dyz       0.005372  0.011540  0.001589  0.013551  0.006865 -0.012504
  0C   1dx2y2    -0.029419 -0.018478 -0.013479 -0.008810 -0.009152  0.001675
  0C   1dxy      -0.003447 -0.015957  0.026830  0.037096 -0.050057  0.041701
  0C   2dz2      -0.057173  0.360750  0.072265  0.379917  0.162542  0.423127
  0C   2dxz       0.828027  0.262828 -0.283742 -0.408616  0.248583  0.750179
  0C   2dyz       0.387816  0.177378  0.498920  0.274635 -0.127912  1.159214
  0C   2dx2y2     1.241257  1.097666  0.158001  0.501382 -0.022007  1.038911
  0C   2dxy       0.290275 -2.260709  0.985630  0.305954 -0.230210 -4.306101
  1C   1s         0.016228 -0.037068 -0.025013  0.030224  0.033219  0.018839
  1C   2s        -0.049913 -0.021163 -0.030828  0.028859  0.090076 -0.008588
  1C   3s        -4.661430  3.725604  5.475223 -1.848255 -1.580878 -3.969055
  1C   4s        25.548511-13.615211  2.960399 11.095311 -6.306464  7.424825
  1C   1pz        0.050355 -0.108026 -0.093778 -0.120419  0.042804 -0.013409
  1C   1px       -0.115499 -0.072907  0.193575 -0.043020 -0.036675  0.065662
  1C   1py       -0.018847 -0.050900 -0.068379 -0.109724  0.134650 -0.070680
  1C   2pz       -0.516808 -1.717552  0.286882  3.061572  1.752703 -0.630056
  1C   2px       -2.741557  1.962389  1.102559 -5.672001  2.707734  2.618680
  1C   2py        2.525506 -5.154463  1.240146 -3.448606  4.896206  7.527314
  1C   3pz       -1.093611  0.722434  3.036313  2.670978 -0.841410  0.438196
  1C   3px        4.781043 -1.281045 -1.293340  2.163409 -0.540832  0.983756
  1C   3py       -1.312630  1.288635  0.123192 -1.725232 -2.112077  0.855808
  1C   1dz2       0.023290 -0.001910  0.019716  0.023872  0.000352  0.004749
  1C   1dxz      -0.011777 -0.007396 -0.009173 -0.016132  0.026158  0.009211
  1C   1dyz       0.005336 -0.014682  0.022601  0.016945 -0.020674 -0.014299
  1C   1dx2y2    -0.005927 -0.014989  0.042160 -0.009039 -0.005608 -0.032464
  1C   1dxy      -0.009869  0.013529  0.008746 -0.003819  0.030093  0.015003
  1C   2dz2       1.661084 -0.127896 -0.206140  1.683511 -0.669639 -0.233606
  1C   2dxz       0.128279 -0.075780 -0.799002 -1.756262 -1.946601 -1.857643
  1C   2dyz      -0.766851 -1.148116 -0.952147 -0.379884  0.845986  0.556914
  1C   2dx2y2     0.191950 -0.929376  0.930971 -4.243665  0.834316  5.020908
  1C   2dxy       0.738755  0.643426 -1.399641 -0.425963  3.459650  0.056088
  2C   1s         0.004558 -0.027575 -0.016917 -0.051006  0.027263  0.017246
  2C   2s         0.014576 -0.064415 -0.008060 -0.033295  0.003471  0.031901
  2C   3s        -0.472332  4.120296  2.476806  6.686688 -2.780429 -2.488832
  2C   4s        -1.004305 12.504894 -3.713033 -9.925603 16.030343 -5.163549
  2C   1pz        0.021211 -0.076940  0.048041  0.022205 -0.129458  0.155897
  2C   1px        0.101464  0.070158 -0.094967  0.057511 -0.172477  0.036695
  2C   1py       -0.048835 -0.060585  0.086359  0.103715 -0.028637  0.125373
  2C   2pz       -0.271404  0.003351  2.550238 -5.344948 -0.444845 -1.728839
  2C   2px        1.042347  4.701330 -1.598483 -2.175921  3.575306  3.869587
  2C   2py       -0.864345 -4.583595 -2.754653 -1.120093  3.950560 -1.968272
  2C   3pz        0.672588 -1.416717 -0.399035  1.913391 -0.926169 -0.626989
  2C   3px       -1.621272 -1.793494  1.108752  0.066540  0.395916  1.388644
  2C   3py       -0.576624 -0.354812 -0.081231  1.434183 -2.115728 -0.592880
  2C   1dz2      -0.011072  0.050492 -0.007686  0.009394  0.001010 -0.015969
  2C   1dxz       0.009852 -0.001812 -0.005100  0.015057  0.005041  0.014361
  2C   1dyz      -0.007316  0.002176 -0.012092  0.020998 -0.005637 -0.004703
  2C   1dx2y2    -0.026788  0.000863  0.006442  0.017399  0.012025  0.004493
  2C   1dxy      -0.014724  0.009817  0.018051 -0.018740  0.001266 -0.004157
  2C   2dz2       0.065656  0.626144  0.275216 -1.038361  0.933642 -2.741899
  2C   2dxz      -0.536443 -2.110170  0.600040  1.381438  1.796470 -2.011688
  2C   2dyz      -1.111215  1.758904 -2.281670  1.427031 -0.653358  0.491843
  2C   2dx2y2    -1.949038 -0.322953 -3.349555  0.247795 -0.149423 -0.776715
  2C   2dxy       1.350358  1.659484  1.404977 -0.036977  2.677905 -1.298097
  3C   1s        -0.011443 -0.018367 -0.011157 -0.015548  0.039199  0.026311
  3C   2s         0.014840 -0.018715 -0.066555 -0.011169  0.043580  0.051177
  3C   3s         2.321721  1.210949  1.597886  2.440994 -2.066156 -2.417524
  3C   4s       -10.544651  1.995841 11.295432 -1.866328  7.551239 -3.428916
  3C   1pz       -0.121176  0.102300  0.271006  0.012725  0.088878 -0.045627
  3C   1px       -0.065478  0.099932 -0.158533 -0.013632  0.086186  0.068363
  3C   1py        0.004723  0.080533 -0.149193 -0.128516 -0.171189  0.022156
  3C   2pz        0.619893  2.335184 -0.213370  0.608712  0.777855  1.864044
  3C   2px       -0.209179  3.649011  1.025297 -5.826641  4.796751  2.942582
  3C   2py       -3.129288 -3.301760  0.468143 -1.307740  1.857077  2.292054
  3C   3pz        1.357386 -1.508091 -3.322210 -1.540791 -0.261498  0.788363
  3C   3px        3.663227 -2.527231  1.727792  0.679468 -1.891543  1.168250
  3C   3py        1.289651 -2.584168 -3.406187  1.056226 -0.598257  0.128839
  3C   1dz2      -0.013073  0.014843  0.043033  0.024875 -0.005735 -0.012831
  3C   1dxz       0.016075 -0.011911 -0.024772 -0.009013 -0.002907  0.004858
  3C   1dyz       0.036404  0.005703 -0.003519 -0.010221  0.008188 -0.001867
  3C   1dx2y2     0.010635  0.008544  0.001215  0.001622  0.020042  0.009513
  3C   1dxy       0.006110 -0.021514  0.024291 -0.000389 -0.022869 -0.018761
  3C   2dz2       0.811363 -0.336022  1.826400 -1.658029  1.469339 -1.122843
  3C   2dxz       1.325056  0.393101 -0.628607 -2.059282  0.247533 -2.248047
  3C   2dyz       0.197660 -0.203449 -1.648683  0.037989 -1.759162  0.036519
  3C   2dx2y2     0.507723  1.656810 -1.376617 -0.151504 -2.150814  1.066369
  3C   2dxy       0.489467 -1.648835 -1.498849  3.705245 -0.326022 -4.718093
  4C   1s         0.003942 -0.050601  0.027084  0.025010  0.024308 -0.037804
  4C   2s         0.008440 -0.014294  0.062925  0.071582  0.025770 -0.002461
  4C   3s        -1.391293  7.202230 -2.275631 -1.685931 -1.527109  8.567552
  4C   4s       -19.042789  0.098792 -5.745300 -8.373131-14.767484  2.742393
  4C   1pz       -0.133802  0.052549 -0.284819 -0.149773 -0.145792 -0.087890
  4C   1px        0.008734 -0.062619 -0.008985 -0.167290  0.125197 -0.183774
  4C   1py        0.003917 -0.010879  0.071767 -0.006985  0.292286  0.008328
  4C   2pz        0.043653  0.038673 -2.166289  1.129075  2.349601 -0.033343
  4C   2px       -2.738320 -9.010395  1.511568 -4.541318  1.052577-10.795976
  4C   2py       -0.389264 -3.922348 -0.534588 -3.972192  1.595538 -2.650076
  4C   3pz        0.531138 -0.345273  2.291858  1.028268 -1.834313  0.027113
  4C   3px        3.551894 -0.405447 -0.376414  3.049851  0.298989 -0.182815
  4C   3py        1.327347 -3.115200 -0.453036  5.252930 -5.100306 -0.522373
  4C   1dz2      -0.004777 -0.041130  0.012164 -0.018737 -0.031215  0.003723
  4C   1dxz       0.036777 -0.029455  0.042836  0.018651 -0.002122 -0.004260
  4C   1dyz       0.020506 -0.004218 -0.013045 -0.017423  0.013374  0.002338
  4C   1dx2y2     0.016673  0.004795 -0.000815  0.013048  0.006655  0.038086
  4C   1dxy       0.003747 -0.003178 -0.004474  0.015160  0.028629 -0.006976
  4C   2dz2      -2.368233 -1.284840 -1.652644 -1.111182 -0.713697 -2.090010
  4C   2dxz       1.625844 -0.220633  0.825843 -0.570513  1.952707 -0.521040
  4C   2dyz       0.003068 -0.750581 -1.206610 -2.377979  1.786734 -0.596781
  4C   2dx2y2    -0.196726  5.053400  0.785937  2.450737 -1.020296  2.046818
  4C   2dxy      -0.203939 -0.603471  1.067570  1.977016  0.704017  0.120187
  5C   1s        -0.020887 -0.007234  0.005871 -0.012893  0.006451 -0.000944
  5C   2s        -0.064980  0.000683  0.029242 -0.002882  0.022668 -0.011100
  5C   3s        -0.691190 -2.082026  1.410589 -0.903636  0.968993 -5.790451
  5C   4s        -6.892013  4.248273 -9.060312 11.509405 -8.816681 -5.853828
  5C   1pz       -0.090488 -0.074837 -0.046776 -0.056361  0.036792 -0.069926
  5C   1px       -0.019319  0.155471 -0.063771  0.005549  0.189857 -0.104416
  5C   1py        0.218970 -0.136870 -0.038441  0.024563  0.037136  0.118748
  5C   2pz        1.190383  1.291086 -2.612675  0.110151 -0.346196  0.493243
  5C   2px       -5.045995  1.533418  2.417813  4.066765 -1.373528 -7.972983
  5C   2py        3.879109 -3.223067 -0.224203 -3.078511  3.257038  8.950333
  5C   3pz        2.750613 -0.720613  0.307934 -0.913154  0.883308  0.290278
  5C   3px       -1.940149 -0.480596 -0.698014  3.063814 -1.585654 -0.949548
  5C   3py       -7.241777  3.042093 -0.749312 -3.814176 -0.128953  0.398910
  5C   1dz2       0.003759 -0.002832 -0.007655 -0.006757  0.012956 -0.008696
  5C   1dxz      -0.010534 -0.001682 -0.019542 -0.044605  0.005466 -0.031597
  5C   1dyz      -0.007134  0.025606  0.021182  0.015726 -0.006981  0.013086
  5C   1dx2y2    -0.002662  0.006879  0.009578  0.008581  0.008808 -0.027768
  5C   1dxy       0.024751 -0.001188 -0.011610 -0.015069 -0.003612 -0.017550
  5C   2dz2       0.235210  0.002840  0.487542 -0.818905  0.063205 -0.909450
  5C   2dxz       1.020792 -0.979790 -0.480366 -1.118604 -0.392507  1.341932
  5C   2dyz      -3.307960  0.949083  0.617218  0.175711  0.161887 -1.233428
  5C   2dx2y2    -1.622466  3.026231  1.410455  2.375385 -2.860842 -4.311518
  5C   2dxy       3.581607  1.044714 -1.073964  0.735511  1.078079  0.289166
  6H   1s         0.077373 -0.103480  0.113213  0.028806 -0.080395  0.042229
  6H   2s        -6.132158 -2.180120 -0.224231  3.472952  9.654949  4.173261
  6H   3s         0.597005  0.137564  1.417331  2.134316 -0.726282  0.141953
  6H   1pz       -0.007879  0.017948 -0.018519 -0.007055  0.005763 -0.012494
  6H   1px        0.008368  0.015525  0.001653  0.034708 -0.002267 -0.004912
  6H   1py       -0.006835  0.017781 -0.010570 -0.014834 -0.005143 -0.008701
  6H   2pz       -0.841913 -1.576762 -0.014194  2.535029  3.196477  1.586020
  6H   2px       -0.716538 -1.070478 -0.138070 -1.100215  1.030480  1.448303
  6H   2py        0.053279 -0.489182 -1.165850 -0.328546  0.490564 -0.252012
  7H   1s         0.092131 -0.081430  0.180514  0.109715 -0.168863 -0.008715
  7H   2s         0.457155  8.475119 -3.779555 -8.698434 -3.768148 -7.540418
  7H   3s         2.562426 -1.381055 -2.420318  0.136805  1.307202 -0.753566
  7H   1pz        0.010171 -0.002904  0.038710  0.014828 -0.025035 -0.004868
  7H   1px        0.014453  0.000530 -0.025963 -0.008242  0.019483  0.011132
  7H   1py        0.020063 -0.007707 -0.000937  0.027919 -0.030703  0.001454
  7H   2pz       -0.916971 -2.487335  0.538593  0.959685  1.010166  2.106704
  7H   2px       -0.082364  1.366947  0.266159 -2.775674 -1.156753  0.328334
  7H   2py       -0.817529 -0.904989  0.512558  0.292815  2.023292  2.199843
  8H   1s        -0.052793  0.190186  0.005752 -0.061544  0.164806 -0.127368
  8H   2s         1.162167 -2.219058 -7.623970 10.351432  0.872593 11.008206
  8H   3s        -0.947800 -0.170027  0.220737 -0.809899 -0.448701  0.901919
  8H   1pz       -0.023029  0.038999 -0.005385 -0.001465  0.019078 -0.020320
  8H   1px       -0.001471 -0.002569  0.007738  0.003228 -0.018479 -0.002026
  8H   1py        0.006650  0.005621 -0.011150  0.006807 -0.014660  0.007481
  8H   2pz       -0.531641 -0.084150  3.341555 -3.440197 -1.775188 -3.005744
  8H   2px        1.023749  1.625873 -0.279845  0.109380 -1.038277  1.075755
  8H   2py        0.276753 -0.875368  1.077819 -0.054220 -0.253444  0.676783
  9H   1s        -0.111291  0.084832  0.046954 -0.117250  0.192407 -0.077788
  9H   2s        -1.481230 -6.771511  5.480265 -1.661190 -8.706641 -5.273352
  9H   3s         0.440667  1.202605 -1.024533 -0.352238  0.235759 -0.538094
  9H   1pz        0.007098 -0.009391 -0.016070  0.018755  0.008905  0.010299
  9H   1px       -0.022701 -0.006280  0.004395 -0.014854  0.028389 -0.006478
  9H   1py        0.001410  0.009129  0.008258 -0.029403  0.025222 -0.009175
  9H   2pz        0.211003 -0.009364  1.015864 -1.105931 -1.392478  0.056911
  9H   2px        1.841645  1.882019 -1.042496  0.870540  2.265288  1.747241
  9H   2py       -0.799885  0.743126 -2.606246  0.964574  0.163136  2.300650
 10H   1s        -0.127669  0.011151  0.323453  0.067325  0.075930 -0.084646
 10H   2s        -0.498164  3.405373 -7.738101  3.232697 -6.480276  3.469461
 10H   3s         0.225501 -0.395234 -2.858880 -1.384683  0.375351  0.613653
 10H   1pz        0.025179 -0.009496 -0.066951 -0.013718 -0.015010  0.016250
 10H   1px       -0.016085 -0.004539  0.024739  0.006920 -0.005113 -0.009603
 10H   1py       -0.023692  0.006467  0.001609 -0.004064 -0.015242 -0.013157
 10H   2pz       -0.619463  1.438074 -0.684697  0.768435 -1.543165  0.989733
 10H   2px        1.399349 -0.376810  0.076460 -1.255894  1.491587  0.194601
 10H   2py        0.602141 -0.248602 -0.059853 -1.133490 -0.799810  0.363167
 11H   1s        -0.032214 -0.066757  0.167278  0.060559  0.094352 -0.041172
 11H   2s         3.518837  3.228911  0.470081 -0.633104 -0.260911 -3.897437
 11H   3s        -0.983821  1.677284  3.242636 -0.054286  0.170341  0.106177
 11H   1pz        0.006432  0.002853  0.028532  0.003536  0.005485 -0.010286
 11H   1px        0.009714 -0.010984 -0.006846 -0.018920 -0.018697 -0.012682
 11H   1py        0.006375 -0.010698  0.010507  0.015994  0.020989  0.001798
 11H   2pz       -1.631597 -0.765484  0.169475  0.837619 -0.348960  0.822581
 11H   2px       -0.542538  1.112584  0.547207 -0.715153 -0.095611  2.427366
 11H   2py       -0.538087 -0.614952 -0.725405 -0.205649 -0.583960  1.838970
 12H   1s        -0.094779  0.038586 -0.144580 -0.083843 -0.044570  0.026847
 12H   2s         7.745605  0.534767  0.102974  5.670261  6.780307  5.103630
 12H   3s        -0.359442 -0.374507  1.687312 -0.214144 -0.459220  0.026312
 12H   1pz        0.017924  0.005501  0.016775  0.012919  0.013254  0.000496
 12H   1px       -0.004472  0.013753 -0.030758 -0.012150 -0.000863  0.014023
 12H   1py       -0.006040 -0.015475  0.000817  0.013151  0.000093 -0.001308
 12H   2pz        0.280535 -0.816220 -1.294716  0.737307  0.949262  0.627537
 12H   2px       -1.874829 -1.261381 -0.088524 -2.114949 -0.979000 -1.755199
 12H   2py        1.688974 -0.311609 -0.983237 -0.778096  1.845128  1.068902
 13H   1s         0.146806  0.011503 -0.068221  0.066111 -0.002737 -0.009064
 13H   2s        -7.604100 -4.210909  4.026326 -2.680258  0.900603  2.468046
 13H   3s        -2.369993  0.265343  0.052450  0.685353 -1.032961 -0.269194
 13H   1pz        0.005224 -0.000617 -0.009625  0.002049  0.015739 -0.001796
 13H   1px       -0.015432 -0.003558  0.000991 -0.011136 -0.011510 -0.012458
 13H   1py       -0.008268 -0.004952  0.009227 -0.002277  0.001945 -0.004559
 13H   2pz        1.620678  0.939093 -1.029336  0.649920 -0.011687 -0.239128
 13H   2px       -2.091455  0.147590  1.037769  0.190511 -0.502028  0.088747
 13H   2py        1.015245 -1.940455 -0.228134 -0.544909  1.141564  1.376878
                    120       121       122       123       124       125   
                   0.74296   0.75397   0.76595   0.77253   0.78173   0.79918
                   0.00000   0.00000   0.00000   0.00000   0.00000   0.00000
                  --------  --------  --------  --------  --------  --------
  0C   1s         0.007565  0.009967  0.077247  0.051408  0.058074  0.042769
  0C   2s         0.072425  0.077608  0.087244  0.054136  0.145047  0.079621
  0C   3s        14.007434  9.868488-11.578490 -8.806789 -3.829218 -7.559208
  0C   4s         1.494810  7.220570 -0.801525 -2.711690  9.708714  1.578470
  0C   1pz       -0.059172 -0.098731 -0.051920  0.106977  0.036515 -0.008748
  0C   1px       -0.207170 -0.016607 -0.078451  0.221020  0.081357 -0.232780
  0C   1py        0.207378  0.232975  0.180651  0.057350  0.144609  0.037801
  0C   2pz        0.295343  1.970321 -0.056218 -5.164425 -0.969992  1.408068
  0C   2px        8.505292 -9.994606 -2.898342 24.289480  0.457297 -8.513092
  0C   2py        4.236120  1.579808 -6.256457 -4.479497 -0.543923 -3.101444
  0C   3pz       -0.911049  0.489131 -0.261757 -0.214696 -0.518512 -0.217766
  0C   3px        4.785621 -1.904153  1.350075 -0.347401  1.888093  1.505844
  0C   3py        2.075909  2.735017 -0.059405 -0.739652  2.070108 -0.576370
  0C   1dz2       0.042887  0.028708  0.015727 -0.007610  0.026509 -0.021799
  0C   1dxz      -0.003077 -0.030704 -0.044676 -0.007902  0.047118  0.036418
  0C   1dyz       0.002461 -0.037256 -0.016856  0.032577  0.020286 -0.025804
  0C   1dx2y2     0.009000  0.005774 -0.017546  0.037977  0.014312 -0.005149
  0C   1dxy       0.068717 -0.021142 -0.013492 -0.048540 -0.039366  0.059936
  0C   2dz2      -1.139368 -0.268516  1.822599  1.073629 -1.429637  1.409117
  0C   2dxz       2.290598 -0.707125 -1.061629 -1.812534  2.633432 -2.946982
  0C   2dyz       0.088473  1.282283 -0.018241 -2.868905 -0.559572  0.982052
  0C   2dx2y2    -0.325872 -0.301429  0.949321  0.184930  1.026980  0.267100
  0C   2dxy       1.004377 -3.468113 -1.370253  7.854999  0.665016 -3.892500
  1C   1s         0.015281  0.047432  0.026444 -0.040376 -0.017857  0.061086
  1C   2s         0.019108  0.055799  0.033709 -0.034608 -0.067351  0.099419
  1C   3s        -0.670491 -5.073886 -0.079542  8.591476  1.633837 -2.444155
  1C   4s         6.338109 16.726009 10.728756 -0.994889 21.493962  6.056803
  1C   1pz       -0.070955  0.006105  0.091960 -0.188419  0.116209  0.061083
  1C   1px        0.257892  0.175830  0.069784  0.068715  0.308326 -0.039998
  1C   1py       -0.124898 -0.086388  0.006689 -0.084527 -0.235119 -0.085605
  1C   2pz        0.661185 -1.689630 -4.681131  4.294895  1.216402  2.142041
  1C   2px       -0.661120 -2.841695 -1.093108 -3.308863 -4.272549 -2.795723
  1C   2py        3.420509  1.229966 -1.072478-10.944570 -0.329815  6.033683
  1C   3pz        0.221554  1.696442 -1.790999  0.988553  1.016326 -0.584201
  1C   3px       -1.842388  0.870544  1.861487  0.153313  1.494085  0.490618
  1C   3py       -2.593332 -2.587665 -2.326521  2.217669 -1.808422  0.340465
  1C   1dz2       0.004098  0.016692  0.011165 -0.016576  0.041615 -0.011727
  1C   1dxz      -0.017096 -0.007533  0.007229 -0.042214  0.012300 -0.000864
  1C   1dyz       0.037518 -0.030491  0.005442  0.022104  0.011133  0.003358
  1C   1dx2y2     0.009616 -0.056812 -0.016215  0.035704  0.027610 -0.005730
  1C   1dxy       0.011905  0.023056  0.028148 -0.017352 -0.013828  0.029173
  1C   2dz2      -0.057390  0.693423 -0.089153 -0.258473  0.061150 -0.575877
  1C   2dxz       1.397494 -2.099082  3.163648 -0.324137  1.264017  1.253956
  1C   2dyz       2.105757 -2.727972  2.217197 -0.686729  1.381233  4.503816
  1C   2dx2y2     1.781134  1.394231 -2.148218 -1.383631  0.648355  2.415855
  1C   2dxy      -0.556129 -2.017680  0.228774 -2.627605 -3.051107 -1.709809
  2C   1s        -0.004599  0.021147  0.028999  0.038675  0.022451 -0.014609
  2C   2s        -0.032834  0.033930  0.038051  0.066841 -0.001976  0.015401
  2C   3s        -3.135845  2.624655 -0.442470 -5.771343 -2.319486  5.611030
  2C   4s         5.029239 12.717163  6.910035 -4.039554 20.350878 -0.738597
  2C   1pz       -0.069287  0.167128  0.022583  0.265127 -0.284645  0.037526
  2C   1px       -0.020850 -0.354338 -0.179658 -0.012796 -0.192330  0.011955
  2C   1py        0.064293 -0.255827 -0.155647 -0.185604 -0.175101 -0.125058
  2C   2pz        2.463163 -0.918472 -3.501444 -0.125040  2.109430 -2.184193
  2C   2px        0.118879  2.609757  4.130579  0.512212  3.224856  2.240276
  2C   2py       -0.740978  0.141236  0.848777  6.516344  3.912706 -5.056368
  2C   3pz       -0.509533 -3.240051 -1.538599 -1.088215 -1.348708  0.333075
  2C   3px        0.198386  1.013931 -0.978237  1.817438 -2.209098 -0.250890
  2C   3py       -2.048329  1.428280 -0.076343  0.895728  0.620914  1.795978
  2C   1dz2       0.007953 -0.039424 -0.023629 -0.033505  0.080642 -0.038571
  2C   1dxz      -0.009217 -0.022892 -0.031045  0.005263 -0.030451  0.010631
  2C   1dyz       0.026575 -0.017804  0.000444  0.006361 -0.032085 -0.006395
  2C   1dx2y2    -0.027602  0.056807  0.027046 -0.024887 -0.001104  0.013378
  2C   1dxy      -0.046660  0.069921  0.035881 -0.015176 -0.009309  0.037571
  2C   2dz2       1.526993  0.700536 -0.190155 -1.042046 -1.074409  2.168866
  2C   2dxz      -1.920666 -0.463568 -0.913615  0.127810  1.323951  1.834595
  2C   2dyz       2.171475  2.773562 -0.602069 -0.046633 -0.977624  0.174881
  2C   2dx2y2     2.509204  0.262042 -1.639864  1.517563  2.556396  0.787541
  2C   2dxy       0.583825 -0.533609 -1.841916 -0.341155  2.412822  2.004534
  3C   1s         0.021175  0.026105  0.014797  0.014394 -0.006861  0.033438
  3C   2s         0.020206  0.108057  0.049553  0.040362  0.022144  0.083015
  3C   3s        -1.895323  1.561922  1.322952 -0.208062  0.889212 -3.897466
  3C   4s         5.376892-11.058382 -8.192151 -3.651990-19.900335-10.267889
  3C   1pz       -0.186607 -0.012075 -0.026008 -0.248846  0.124596 -0.217407
  3C   1px        0.028126 -0.041060 -0.069617 -0.101252 -0.089474  0.053853
  3C   1py       -0.325859  0.101718 -0.107583 -0.013333  0.030320  0.165378
  3C   2pz        0.972140  1.488857  5.961961  0.999393 -1.598295 -0.573323
  3C   2px        2.699401 -0.930142 -2.976506 -5.388221 -1.710596  0.937299
  3C   2py        1.377835 -2.382610  1.216847 -0.903058 -2.416544 -3.013745
  3C   3pz        2.595212 -0.991291  1.310779  1.361865 -1.909165  0.570455
  3C   3px       -0.971528 -1.399911 -0.342085  1.279264 -0.638718  0.240699
  3C   3py        1.002108  0.689796  3.098684  0.116080  1.759017  0.595954
  3C   1dz2       0.029083 -0.043834 -0.003508 -0.038585  0.005449 -0.038103
  3C   1dxz      -0.013505  0.027841  0.012062 -0.019866 -0.020129  0.017725
  3C   1dyz       0.036633 -0.005836  0.001925  0.063500 -0.023133  0.017476
  3C   1dx2y2    -0.021883  0.041159  0.030279 -0.013863  0.011519 -0.006555
  3C   1dxy       0.016475 -0.033704  0.007032  0.045114  0.009351  0.001333
  3C   2dz2      -1.471259 -1.149449 -1.204401 -1.358922 -0.097804  1.512884
  3C   2dxz       2.241694 -3.253107  2.521864 -1.333429  1.932801  4.280310
  3C   2dyz       0.498635 -0.886094  0.988352  0.272140  1.325832 -0.734460
  3C   2dx2y2     1.455816  1.684053 -3.441086  2.702668  3.560948  2.652422
  3C   2dxy      -0.619781  0.425821  0.826289  0.282972  0.364473  0.828162
  4C   1s         0.074975 -0.025410 -0.039386  0.045969 -0.004674 -0.025513
  4C   2s         0.094906 -0.063746 -0.027687  0.064120  0.011808  0.002005
  4C   3s        -5.648354  6.035190  5.784328-15.256760 -1.462339  7.934363
  4C   4s       -14.620945 -5.099653 -4.324834  4.117727-14.512303 -1.553496
  4C   1pz        0.046782  0.078839 -0.122859  0.000444  0.100979 -0.180898
  4C   1px       -0.117084  0.034814 -0.193073  0.034638  0.238764 -0.069452
  4C   1py        0.284765 -0.043516  0.003513  0.062383 -0.143196 -0.155182
  4C   2pz       -2.851513  0.867122  2.461599  2.762064  1.366765  4.300436
  4C   2px        8.164920 -4.125691 -6.996302 11.334893 -1.680647 -7.027953
  4C   2py        1.109668 -2.505890 -0.827439  7.243660  5.449135 -2.532156
  4C   3pz       -2.751122 -0.680927 -0.318660  0.456114  0.332103  1.183865
  4C   3px        2.482509 -0.067008  1.018642 -1.063080  0.761313  1.191034
  4C   3py       -1.635036 -3.001225 -0.297643 -0.396220 -0.439423  2.244074
  4C   1dz2       0.031461 -0.024805 -0.045875 -0.013899 -0.036188 -0.015611
  4C   1dxz       0.022257  0.000863  0.013577  0.021440 -0.027124 -0.012251
  4C   1dyz       0.009898  0.026416  0.034929  0.031979 -0.013682 -0.000664
  4C   1dx2y2     0.014250  0.012501  0.004703 -0.016556 -0.025410 -0.020167
  4C   1dxy       0.006074 -0.012148  0.009308  0.049428  0.041176 -0.024982
  4C   2dz2       2.449932  1.612552 -1.749278  0.202692 -0.946056 -0.441174
  4C   2dxz       2.363988 -0.425683 -2.205656 -0.555297  1.797372 -1.569607
  4C   2dyz       3.292211 -0.221384 -0.704641  1.761833  0.878504 -2.935564
  4C   2dx2y2    -2.183946  1.557106  2.489532 -3.894614 -1.286324  4.508343
  4C   2dxy      -2.094253 -1.057080 -1.504714 -2.222282  1.883557  0.851933
  5C   1s        -0.001267  0.074475  0.012405 -0.043805 -0.004449  0.010326
  5C   2s        -0.012187  0.077828  0.050724 -0.007960 -0.000286  0.041131
  5C   3s         5.865067 -8.817345  0.084424 16.631637  0.738258 -5.110101
  5C   4s         1.282497-18.419883 -3.602785  4.073604-15.020195  0.294896
  5C   1pz       -0.179160  0.074103  0.251523 -0.036376  0.072093  0.022961
  5C   1px       -0.187528  0.059860  0.205376  0.175668 -0.058602 -0.219793
  5C   1py        0.089441  0.292749  0.180819 -0.225942  0.012413 -0.107118
  5C   2pz        1.166098  0.539606 -0.552688 -4.164568  1.735296 -2.356023
  5C   2px        0.102491 -9.936246  0.811070 15.861653  1.750886 -3.385831
  5C   2py        1.665908  1.196841 -0.327956 -8.773948  1.142327  8.423822
  5C   3pz        0.013443  1.905595  0.548915 -0.642372  0.405464 -1.186359
  5C   3px        3.239689 -1.604071 -0.274234 -0.422450 -0.723728  1.372280
  5C   3py       -4.195481 -4.568537 -2.174274  2.364919 -3.799545  0.465709
  5C   1dz2       0.000407  0.011676 -0.005104 -0.014685 -0.021505 -0.027817
  5C   1dxz      -0.020326 -0.025881 -0.020145 -0.015412 -0.013436  0.000162
  5C   1dyz      -0.025814 -0.011120 -0.021790 -0.011604  0.006277  0.000679
  5C   1dx2y2     0.033403 -0.008895  0.026849  0.035769 -0.016133 -0.001950
  5C   1dxy      -0.016999 -0.010626 -0.021869  0.031541  0.021815 -0.058477
  5C   2dz2       0.075712  1.111574 -1.352084  0.291551 -1.091937 -0.977020
  5C   2dxz       1.004776  2.070726 -1.164612 -3.303627  1.213330 -0.634986
  5C   2dyz      -0.624545 -1.939808  1.582585  3.879853 -0.095687  1.757760
  5C   2dx2y2    -2.297499 -3.300143  1.231683  8.238564  1.224994 -3.001205
  5C   2dxy      -1.130468  0.829926  0.337262 -0.786496 -1.702279 -0.931678
  6H   1s         0.065410  0.082711  0.050429  0.016637  0.249253 -0.127456
  6H   2s        -2.766483 -2.158998-10.884682  5.148689 -4.467502  2.222475
  6H   3s        -0.297656  0.632522 -0.962429  0.797122 -0.423710 -0.997473
  6H   1pz       -0.019102 -0.015529 -0.007264  0.020297 -0.074388  0.018775
  6H   1px        0.006207 -0.006639 -0.017294  0.012790 -0.021554  0.018324
  6H   1py       -0.025360 -0.001390 -0.014260  0.001305  0.010715 -0.012663
  6H   2pz       -0.642408 -0.173187 -3.008852  1.316085 -0.930458  0.901640
  6H   2px        0.494374 -0.295369 -0.969110  0.863218  0.521124  1.468776
  6H   2py        0.606154 -1.374885  1.018948 -0.640739  0.072711  1.024236
  7H   1s         0.223653  0.040375  0.009091  0.086389  0.203267 -0.117933
  7H   2s        -4.687899 -3.330743 10.536040 -5.755442 -8.174620-13.559831
  7H   3s         0.010837 -0.376188  2.190929 -1.704876 -0.149299  0.288369
  7H   1pz        0.041556  0.011251  0.002875  0.020098  0.044299 -0.029952
  7H   1px       -0.033323  0.018803  0.015616 -0.036418 -0.033330  0.011351
  7H   1py        0.037723  0.007905  0.010623  0.027624  0.028831 -0.005706
  7H   2pz        0.873722  0.698202 -2.584555  1.463903  2.285827  3.677793
  7H   2px       -0.836146  0.678978  1.926570 -0.928570 -1.037864 -2.981081
  7H   2py       -0.331640  0.261121 -2.497624  0.954285 -0.133059  1.011220
  8H   1s         0.109527 -0.016962  0.066390 -0.224337  0.233123 -0.093551
  8H   2s        -6.776723 -0.131452  6.022052  6.546401  2.571033 -2.477856
  8H   3s        -0.133423  2.431552  0.959426  1.399142 -0.292530 -0.117296
  8H   1pz        0.015059 -0.047719 -0.013190 -0.073127  0.076948 -0.046235
  8H   1px       -0.008463 -0.025192 -0.035380 -0.004181 -0.018248  0.003374
  8H   1py        0.020098  0.009121 -0.014334  0.008190 -0.027504  0.005989
  8H   2pz        2.040518  0.087688 -2.333809 -1.732487 -2.289193  0.867734
  8H   2px        1.295011 -0.540427 -0.348508  0.021721 -0.516494 -0.972137
  8H   2py       -1.520077 -1.637141  0.339283 -0.556280  0.454226 -0.317057
  9H   1s         0.023023  0.265791  0.149617 -0.097709  0.129065 -0.017318
  9H   2s         0.360286 -2.075654 -2.760968 -5.680173-14.422157 -1.685924
  9H   3s         0.509568 -2.297450 -0.309441 -1.550333 -0.586845 -1.191225
  9H   1pz       -0.013843 -0.008284 -0.001730  0.018468 -0.003546  0.010620
  9H   1px       -0.021447  0.097867  0.067066 -0.003311  0.013898  0.007189
  9H   1py       -0.010446  0.063349  0.042750  0.022943  0.022663  0.013219
  9H   2pz        0.447970 -0.274332  0.737115 -0.417436 -1.978723 -0.319271
  9H   2px       -0.630191 -0.404045  0.726539  1.842528  3.166612  0.669083
  9H   2py        0.213437 -0.070599  0.533162  0.627072  2.029079  0.287104
 10H   1s         0.069057 -0.164683 -0.008744 -0.120543  0.121726 -0.201057
 10H   2s         5.779833  0.186124 17.079371  5.718200  1.793604  0.218720
 10H   3s         2.052950  0.139570  0.638505  1.134064 -0.470751  1.372050
 10H   1pz       -0.018858  0.051843  0.003487  0.060002 -0.046282  0.069178
 10H   1px        0.014307  0.001463  0.007913  0.035236  0.005359 -0.014387
 10H   1py       -0.021026 -0.013990 -0.018769 -0.028726  0.022359 -0.012349
 10H   2pz        1.699069 -0.570366  5.765241  1.029137  0.419640 -0.413067
 10H   2px        0.000166 -1.797219 -0.816310 -1.405603  0.491990  1.728429
 10H   2py       -1.174578  0.078738 -2.052628 -0.400880  1.047677 -0.095276
 11H   1s         0.224537 -0.130962 -0.064537  0.008282 -0.030780 -0.136705
 11H   2s        -1.371486  5.430280-16.747765  2.426093  7.100352 13.518813
 11H   3s        -1.619438  0.646993 -1.829742 -0.531484  0.909443 -0.275873
 11H   1pz        0.040096 -0.026425 -0.014841  0.014232  0.003214 -0.001482
 11H   1px       -0.016997  0.016875  0.017149  0.003179  0.010156 -0.000824
 11H   1py        0.074223 -0.020387  0.003787  0.036122 -0.019190 -0.008407
 11H   2pz        0.342352 -0.834113  3.661198 -0.423956 -1.708608 -2.814795
 11H   2px       -0.285476  0.429456 -1.411760  0.598612 -0.194908 -0.747246
 11H   2py       -0.874463 -1.094746  4.810353 -0.313027 -1.061174 -3.391755
 12H   1s        -0.028740  0.052369  0.017517 -0.097232 -0.086058 -0.021441
 12H   2s        -5.533681 -1.567069  1.275570 -1.076878 10.711293  3.317995
 12H   3s        -2.665392 -0.162333 -0.521795  0.153732  0.880379  0.720638
 12H   1pz       -0.019001 -0.007269  0.028332  0.026711  0.001393  0.020805
 12H   1px        0.002887  0.013884  0.010853 -0.020890 -0.004416 -0.018727
 12H   1py       -0.000605  0.015710 -0.012282 -0.012824  0.015519  0.027829
 12H   2pz       -0.870676 -0.018414 -0.530027 -0.270331  2.609538  0.008328
 12H   2px        2.579559  0.431994 -1.480817  0.229892 -1.897473 -1.800221
 12H   2py        1.236692 -0.207193  0.273609  1.285364  0.562024 -1.258709
 13H   1s         0.059303 -0.073352  0.015861  0.071338  0.000380 -0.094255
 13H   2s         2.112286 -3.175464 -0.335904  1.809771  4.346627  8.799005
 13H   3s         0.520792 -1.980229 -0.809924  0.833458 -0.089021  1.578364
 13H   1pz        0.025129  0.020382  0.007005 -0.003525  0.002898 -0.018241
 13H   1px       -0.031473 -0.010835 -0.007898 -0.026991 -0.003371  0.042289
 13H   1py       -0.010807 -0.005230 -0.015845  0.012262 -0.002225  0.004253
 13H   2pz       -0.976375  0.851220  0.892363 -0.105650 -0.408169 -1.616039
 13H   2px       -0.569749 -1.711053  1.056072  2.099452  0.961591  1.838093
 13H   2py        0.873515  0.727966 -0.577839 -2.017709  0.032540  1.332275
                    126       127       128       129       130       131   
                   0.83027   0.83937   0.86344   0.87130   0.91042   0.91467
                   0.00000   0.00000   0.00000   0.00000   0.00000   0.00000
                  --------  --------  --------  --------  --------  --------
  0C   1s         0.067685 -0.006204  0.038879 -0.022713 -0.003884  0.010896
  0C   2s         0.150654  0.033571  0.052310 -0.042242  0.010547  0.021375
  0C   3s        -2.314336  1.280855 -1.914357 -5.448638  4.724744 -1.204416
  0C   4s         3.183851  6.883580 -2.495374  7.315208  0.729958 -5.709488
  0C   1pz        0.410381 -0.324965 -0.172484 -0.027013  0.395740  0.010710
  0C   1px        0.139118  0.020155 -0.024783 -0.059131 -0.244061 -0.196454
  0C   1py        0.105992  0.039152  0.063878 -0.202962  0.084962  0.074374
  0C   2pz       -0.385002  0.225162 -2.532209 -0.647732 -5.361796 -1.950814
  0C   2px      -15.751667 15.531696  9.548531  2.876840 19.894261 14.912308
  0C   2py        0.136314  0.348634  0.988001 -0.209249  2.182759  2.874659
  0C   3pz        0.235933  0.772925  0.381925  0.479889  1.522705  0.933882
  0C   3px       -2.244206 -0.644130 -0.069706 -1.750059 -7.229065 -3.518809
  0C   3py        0.790655  1.121164 -0.808001  0.564654  0.151662 -0.647214
  0C   1dz2       0.027960  0.021903  0.013692  0.038351 -0.017536 -0.038585
  0C   1dxz      -0.006980  0.018616 -0.020381 -0.005984 -0.011244  0.010914
  0C   1dyz      -0.021369  0.030413  0.033652 -0.004134  0.029226  0.012304
  0C   1dx2y2    -0.000974 -0.053797  0.030243 -0.054601 -0.016888  0.043259
  0C   1dxy      -0.020482 -0.030208 -0.000779 -0.026588  0.150949  0.022255
  0C   2dz2      -1.507275 -1.940358  0.200626 -1.520121 -0.938536 -1.194596
  0C   2dxz       2.776656  3.935348 -0.085358  2.245451  1.390384  4.748308
  0C   2dyz       0.585745  0.246373 -0.851319 -0.670495 -2.427867 -0.502278
  0C   2dx2y2     1.012671  1.486042 -0.885996  0.381829 -0.084376 -0.309837
  0C   2dxy      -4.504135  3.138081  3.898386  1.020159  6.700382  2.841377
  1C   1s         0.030389  0.010094  0.065702 -0.019771  0.063224 -0.004062
  1C   2s         0.048312  0.050555  0.187355 -0.061288  0.129319  0.034153
  1C   3s        -2.431256  0.311004  3.781326  1.752822  0.268149  2.777512
  1C   4s        -3.331785 -0.800320 -0.977201  9.320590 -6.212406 -8.363027
  1C   1pz       -0.087378 -0.151114  0.258371  0.635986 -0.101606 -0.130994
  1C   1px       -0.069202 -0.218700 -0.215740  0.083041 -0.141873 -0.086525
  1C   1py       -0.145089  0.023790 -0.037838 -0.043767 -0.362514  0.095251
  1C   2pz       -2.633102  1.519603 -1.361807 -7.601219  1.674552  4.119645
  1C   2px        0.433589  1.812371  2.303616 -3.127434 -1.343309  5.029265
  1C   2py        4.795274 -1.742470 -5.956374 -3.979411  3.124243 -1.522671
  1C   3pz       -0.715995  0.723076 -1.260144 -2.625278 -0.589440 -0.191904
  1C   3px       -0.542767  0.907068  1.138280  2.328465  0.005558 -0.191658
  1C   3py        1.150066  1.518679 -0.181701  0.806030  2.774790  0.603511
  1C   1dz2      -0.052009 -0.004773 -0.056478  0.048177 -0.014940 -0.060616
  1C   1dxz       0.017279 -0.031690  0.085928  0.061365 -0.042784 -0.002817
  1C   1dyz      -0.027243  0.017976 -0.096089 -0.012192 -0.008295 -0.026435
  1C   1dx2y2    -0.007085 -0.020646 -0.112964  0.001115 -0.039791 -0.014312
  1C   1dxy       0.022879 -0.004368  0.099111 -0.038876 -0.024274  0.093362
  1C   2dz2       1.047896  0.423071 -0.069257  0.263097  1.168641 -1.609068
  1C   2dxz      -0.672891  0.158949 -0.103975 -0.040735  0.786414 -0.005998
  1C   2dyz      -0.560229 -1.176123  1.241257 -0.021565 -1.712094  1.146272
  1C   2dx2y2     0.897361 -0.547641  1.031864 -1.585905  0.209889 -2.214032
  1C   2dxy      -2.747002 -1.595528 -4.114951 -1.556806  1.244171  0.164744
  2C   1s        -0.015638  0.018080 -0.010766  0.039375 -0.040851  0.002307
  2C   2s         0.031831 -0.022326 -0.042626  0.096235 -0.119035 -0.000285
  2C   3s         3.336191 -4.700559  1.587643 -0.256504 -2.246301 -1.192149
  2C   4s        -5.012960  6.194059  8.505816  1.946876  7.658990  0.600594
  2C   1pz        0.009892 -0.183396 -0.286929  0.377318  0.090063  0.361441
  2C   1px        0.119484  0.081445 -0.214470  0.036839 -0.156666 -0.193057
  2C   1py       -0.160107 -0.091366  0.128631  0.139876  0.167961 -0.093543
  2C   2pz       -5.470974  6.515193  4.778098 -5.717730  1.943803 -1.512365
  2C   2px       -3.681400 -0.725755 -0.131466 -0.135420  1.084982  1.288280
  2C   2py       -3.163360  7.718401 -1.092897 -0.059267  4.265593  1.789537
  2C   3pz       -0.720964  0.493844 -0.278768 -1.378356 -1.617203 -1.119017
  2C   3px        0.757398 -0.424826 -0.919359 -0.623439  0.570026  0.976364
  2C   3py       -0.202669 -0.631756 -0.459316 -0.941366 -1.161149 -0.028933
  2C   1dz2      -0.020132  0.025121  0.040166 -0.145045  0.033790 -0.032034
  2C   1dxz       0.012774  0.000550  0.022573  0.006094  0.018233  0.008488
  2C   1dyz      -0.019603 -0.012430 -0.020850  0.027318 -0.017300  0.043413
  2C   1dx2y2    -0.045224  0.029537 -0.003633 -0.048925  0.023226 -0.049490
  2C   1dxy      -0.085034  0.050570 -0.072625 -0.048212  0.041940  0.054276
  2C   2dz2      -0.327492  1.654408 -0.715945  2.543473 -0.708074  1.220206
  2C   2dxz       1.334331 -0.316330  0.151445  0.722321  0.064517  1.271449
  2C   2dyz       0.784651 -0.979809 -0.170209  0.519264 -0.353210 -2.411217
  2C   2dx2y2    -2.132609  0.757702  0.196329  0.958704  0.298617 -1.265898
  2C   2dxy       1.323797 -0.510415  0.556427  0.683116  2.092649  1.508631
  3C   1s         0.026669  0.025789  0.072686  0.015708  0.030938  0.020852
  3C   2s         0.035502  0.064508  0.174662  0.058336  0.072440  0.048405
  3C   3s         1.686234 -0.545989  1.245316  0.643760 -3.064565  2.154261
  3C   4s         6.987576 -4.146796 -9.148456 -9.904664 -0.681297  2.277127
  3C   1pz       -0.274846 -0.302197  0.031124  0.105200  0.235162  0.024508
  3C   1px        0.170597  0.061339  0.264508  0.104389  0.055037 -0.258093
  3C   1py       -0.354751  0.253972 -0.118806  0.036526  0.230292  0.074564
  3C   2pz        4.101650  3.029129 -1.215169  2.556378 -0.110423 -2.744891
  3C   2px       -3.720025 -2.235924 -2.629861 -4.504833  0.895055  3.825056
  3C   2py        4.575794 -0.566777  0.453001 -1.480608 -2.953875 -0.312814
  3C   3pz        2.057531  0.230136 -0.034414  0.787174 -0.089087  0.113692
  3C   3px        0.218339  0.505498 -1.795115  1.418709  0.268297  0.201678
  3C   3py        0.191800 -0.440826  2.421412  1.600081 -1.373502  0.177962
  3C   1dz2      -0.036128 -0.043726 -0.040123 -0.027813  0.019995 -0.055432
  3C   1dxz       0.003822  0.019590  0.062181  0.035615  0.026544  0.014923
  3C   1dyz       0.058229  0.032604 -0.036313  0.017593 -0.052421  0.008355
  3C   1dx2y2    -0.034698 -0.012299  0.068664  0.017030  0.071709  0.026057
  3C   1dxy       0.002618 -0.029195 -0.092792  0.029613 -0.064100  0.029306
  3C   2dz2       0.499549 -0.001889 -0.179016  0.012962 -0.942348  2.912003
  3C   2dxz      -1.007342 -0.503281 -0.265232  0.479133  0.063317  1.419182
  3C   2dyz      -0.826713 -0.085549 -0.445816 -0.813677  1.188069 -1.469045
  3C   2dx2y2    -0.219824 -0.710032  1.867440  0.846617 -0.937403 -2.917418
  3C   2dxy       0.294449 -0.195387 -1.023564  1.796264  0.428368  0.313148
  4C   1s         0.026697 -0.027345  0.057084  0.037227  0.002662 -0.003954
  4C   2s         0.082238 -0.075468  0.109414  0.091867 -0.041410 -0.049673
  4C   3s         7.393867 -8.885139 -6.877573 -4.669434-15.880816 -7.693211
  4C   4s         0.852422 -6.461801  2.226951 -2.475079  6.788098  9.572187
  4C   1pz        0.022952 -0.207275  0.074204 -0.089165 -0.164046  0.465682
  4C   1px        0.016482  0.201908 -0.122443  0.058756 -0.310327 -0.012324
  4C   1py        0.093933  0.021269  0.099356  0.187943  0.084136 -0.075308
  4C   2pz       -2.621561 -0.069140 -1.838998  0.598982 -1.308804 -7.187270
  4C   2px       -7.966459  5.438780  6.777476 -0.537173 16.021370  9.031131
  4C   2py       -6.663659  9.776187  1.209125 -2.463818  4.798908  2.735329
  4C   3pz        0.564849 -0.696874 -0.633433 -0.241697 -0.826763 -0.543817
  4C   3px       -0.829954  0.000252 -1.063560  0.133582 -1.742818 -1.826714
  4C   3py       -0.960679 -1.772352  0.118763 -1.105287 -4.226496 -1.854757
  4C   1dz2       0.004461 -0.027336  0.026423  0.010492  0.040218  0.032266
  4C   1dxz      -0.069918  0.023496  0.028822  0.022124 -0.068538 -0.020437
  4C   1dyz       0.002610  0.037761  0.048014 -0.019994 -0.017654 -0.000611
  4C   1dx2y2     0.060023 -0.064322  0.025735  0.020923 -0.017530 -0.043229
  4C   1dxy       0.086294  0.008811  0.035891  0.018130 -0.133906 -0.073762
  4C   2dz2      -0.900752  0.765215 -0.075878  0.486575  0.400589 -1.011619
  4C   2dxz       0.835560  3.200095  0.022635  1.200816  1.253877  2.663323
  4C   2dyz      -1.342495  4.766950 -0.420726  2.206809  2.456658  2.106268
  4C   2dx2y2     3.403464 -2.899766 -2.504998  0.925555 -4.504385 -1.259633
  4C   2dxy       1.824911 -1.354506  0.296052  0.578306  1.771643  0.851175
  5C   1s         0.044828 -0.033606  0.022704 -0.004934 -0.073898  0.017413
  5C   2s         0.051543 -0.038057  0.037277 -0.010067 -0.141732  0.038405
  5C   3s       -11.862358  5.214540  9.968078  1.293576 16.164090  8.427103
  5C   4s        -4.492841 -4.490114  1.410899 -8.164731 -8.161165  0.363091
  5C   1pz        0.057991  0.193599 -0.252598  0.154691  0.176704 -0.378239
  5C   1px        0.014426 -0.098471  0.106713  0.014635 -0.131971 -0.058918
  5C   1py        0.022321 -0.096274  0.035593 -0.028879 -0.004624  0.080859
  5C   2pz        3.439533 -2.181764  1.515557  2.257535 -5.085655  4.005714
  5C   2px       -7.819441  8.953251  1.978832  3.262503 12.564860  7.753191
  5C   2py        5.254948 -3.054120 -5.246850 -2.186663 -0.454954 -7.363337
  5C   3pz        0.351139 -1.102308 -0.021210  0.581504  0.079441  0.249022
  5C   3px       -1.196651 -0.815207 -1.046885 -2.430328 -2.072233 -0.649214
  5C   3py        0.180148  1.542242  0.890752  1.101766  3.626221  1.744704
  5C   1dz2      -0.030116  0.033648 -0.011973  0.014427 -0.086403 -0.024201
  5C   1dxz       0.032577 -0.061939 -0.009897 -0.028457 -0.026240 -0.037689
  5C   1dyz      -0.028005  0.056874  0.001151 -0.030414  0.008412  0.007054
  5C   1dx2y2    -0.029392  0.028509  0.024759 -0.013798 -0.016405  0.100725
  5C   1dxy      -0.029337  0.023360 -0.007968 -0.014779 -0.059688 -0.020377
  5C   2dz2      -1.573385 -0.179067 -0.351204 -0.607277  0.921116 -1.426099
  5C   2dxz       3.608528  0.360016  0.021812  0.871531  0.311892  1.149575
  5C   2dyz      -2.514231 -0.702945  2.183607  0.702732 -1.321647  0.756279
  5C   2dx2y2    -2.206597  2.407251  4.045152  2.194928  2.489187  1.381535
  5C   2dxy      -1.535896 -2.891846 -1.882031 -1.024120  0.348993 -2.215534
  6H   1s        -0.142701 -0.142190 -0.191218  0.153135 -0.235374 -0.055806
  6H   2s        -4.158854  1.746098  0.566390-12.912790 -1.828834 12.505103
  6H   3s        -0.327330  0.462350 -0.951331 -1.806108 -0.249521  0.550967
  6H   1pz        0.041044  0.071846  0.008073 -0.148222  0.074314  0.035711
  6H   1px       -0.004051  0.031930  0.008386 -0.062388  0.029831  0.015771
  6H   1py        0.014625 -0.031754  0.016296  0.024394  0.035194 -0.012932
  6H   2pz       -1.333449  0.482705  0.078965 -3.197781 -0.693283  3.203194
  6H   2px       -1.511438 -0.171844  0.229786 -2.566224 -0.511884  2.104449
  6H   2py       -1.176891 -0.807875  0.234925  0.238962 -0.846640 -0.264625
  7H   1s        -0.145736 -0.077361 -0.443679  0.038689 -0.075609 -0.039335
  7H   2s        -1.949972  1.135402  1.365974  6.726457  2.214299  0.489529
  7H   3s         0.109121 -0.715917  1.289646  1.261829 -1.061298  0.411003
  7H   1pz       -0.021751 -0.016863 -0.122243 -0.057344 -0.003169 -0.005010
  7H   1px        0.013046  0.028860  0.108945  0.054285 -0.027742 -0.007653
  7H   1py        0.010858  0.005463 -0.057842 -0.022685  0.042464 -0.002613
  7H   2pz        0.665736 -0.295621  0.463007 -1.119095 -0.579401  0.475782
  7H   2px       -0.405840  0.179633  0.529752  1.826308 -0.085300 -0.635216
  7H   2py       -0.161000 -0.168245 -1.107666 -1.716265 -0.412462 -0.736387
  8H   1s        -0.013199 -0.022016  0.190784 -0.233938  0.124859 -0.055479
  8H   2s         6.555669-11.429569 -6.272541  3.612987  0.370849 -0.446042
  8H   3s         1.035086 -1.065477 -0.104269  1.390871  0.710058  1.245686
  8H   1pz       -0.010332  0.031355  0.100272 -0.147123  0.015247 -0.090114
  8H   1px       -0.007090 -0.001845  0.003440 -0.004933  0.020244  0.041069
  8H   1py       -0.004253  0.017935 -0.011247  0.011563 -0.024539  0.029993
  8H   2pz       -2.059933  3.587590  2.149979 -1.362151 -0.164901  0.310132
  8H   2px       -0.140689 -0.156240 -0.366745 -0.321348 -0.059612 -0.647010
  8H   2py       -0.515423 -0.668112  0.199949 -0.158965  0.285624  0.612288
  9H   1s        -0.072938  0.041929  0.036265 -0.093268  0.045694 -0.078342
  9H   2s         4.492991  1.568665  0.015941 -0.349679 -9.496605 -2.200201
  9H   3s        -0.050891  0.446715  0.633422  0.153601 -0.049740 -0.585469
  9H   1pz        0.003504  0.011254 -0.008812 -0.008107  0.001268 -0.024853
  9H   1px       -0.044425  0.006525  0.017869 -0.007037  0.031920  0.039752
  9H   1py        0.012989  0.014529 -0.017207 -0.022566 -0.013039  0.038041
  9H   2pz       -0.108914  0.238773 -0.423980  0.643274 -0.301189  0.240594
  9H   2px       -0.638654 -0.573827 -0.626616  0.281584  2.713188  0.668884
  9H   2py       -2.045313 -0.425416  0.053635  0.706237  1.088008  0.013128
 10H   1s        -0.117256 -0.244573 -0.153113 -0.115382 -0.110955 -0.220338
 10H   2s         3.338251  5.515841  0.156604  4.224707  4.307949-11.046270
 10H   3s         1.104680  0.681246  0.353136  0.256843 -0.235876 -0.179942
 10H   1pz        0.069916  0.108599  0.026094  0.014102 -0.036501  0.030292
 10H   1px       -0.014122 -0.030802 -0.050070  0.001356 -0.003959  0.016479
 10H   1py       -0.025334 -0.035262  0.015888 -0.014222 -0.033712  0.014747
 10H   2pz        0.971032  1.557551 -0.280896  0.801213  1.712055 -3.421240
 10H   2px       -0.636940 -0.595561  0.431836 -0.638101 -0.388035  1.689709
 10H   2py       -1.489876 -0.374012  0.069266 -0.938614 -0.012534  0.759028
 11H   1s         0.080327 -0.147314 -0.196606 -0.045861 -0.093026 -0.088807
 11H   2s        -7.591051 -2.834576  5.122706  3.186852  1.217789  4.092645
 11H   3s        -1.978868  0.129137 -0.997070 -0.598127  1.047002 -0.394229
 11H   1pz        0.036028 -0.015246 -0.023392 -0.015374 -0.075332 -0.032259
 11H   1px       -0.012481  0.014644 -0.020125 -0.005318 -0.014066  0.034759
 11H   1py        0.107306 -0.019464 -0.001336 -0.006191 -0.088116 -0.026064
 11H   2pz        1.080791  0.545096 -0.467782 -0.318755  0.175221 -0.749008
 11H   2px       -0.012102  0.132053  0.833460  0.550286 -0.437369 -0.841201
 11H   2py        1.830290  1.314382 -1.470954 -0.607755 -0.716641 -1.379079
 12H   1s         0.027659  0.016866 -0.019457 -0.087403  0.070616  0.001760
 12H   2s         1.892583  4.575270 -2.925513  2.653216 -4.929577 -5.642943
 12H   3s         0.737081  0.006754 -0.010394 -0.099285 -0.401464 -0.330096
 12H   1pz       -0.021905  0.010930 -0.036067  0.039793 -0.028801 -0.048059
 12H   1px        0.031548 -0.071061 -0.005179 -0.030913  0.024518  0.067477
 12H   1py        0.010406  0.000277  0.004946 -0.014602 -0.023033 -0.031908
 12H   2pz       -0.118972  1.347402 -0.506524  0.731180 -0.903821 -1.298567
 12H   2px       -0.600530  0.100654  0.663834 -0.422149  1.363115  1.113862
 12H   2py       -0.645737  1.955224 -0.415253  1.157596  0.017607 -0.178975
 13H   1s        -0.019199  0.012034 -0.002461  0.033568  0.130423  0.052047
 13H   2s         3.852061  8.298539 -3.057922  1.249757  7.534472  2.059793
 13H   3s        -0.352756  1.278480 -0.294900 -0.142249  0.414850 -0.626378
 13H   1pz       -0.011430  0.009703  0.008727  0.019064  0.007444  0.025983
 13H   1px        0.009881  0.022333 -0.071004  0.011392  0.014410 -0.073818
 13H   1py       -0.004356  0.038281 -0.039540  0.016306  0.004980 -0.036701
 13H   2pz       -0.367126 -1.983928  1.128577  0.147088 -1.741090 -0.274984
 13H   2px        0.583209  1.677045  0.224622  0.763552  1.200586  0.274159
 13H   2py        1.415217  0.394391 -1.906648 -0.937565  1.235847  0.257331
                    132       133       134       135       136       137   
                   0.92717   0.95096   0.96469   0.98135   1.00642   1.06427
                   0.00000   0.00000   0.00000   0.00000   0.00000   0.00000
                  --------  --------  --------  --------  --------  --------
  0C   1s         0.077463  0.013239  0.026938 -0.032078 -0.071030 -0.099936
  0C   2s         0.175564  0.039081  0.060937 -0.067592 -0.127977 -0.164458
  0C   3s         2.856241  5.299247 -3.773507 -3.237800 12.829851 27.546537
  0C   4s         7.428702  0.711193 -2.412536  3.819607 -7.666198 -6.903712
  0C   1pz       -0.027938 -0.035245 -0.061500  0.167162 -0.029887 -0.219176
  0C   1px       -0.122247  0.117896  0.188581  0.156191 -0.046721  0.046373
  0C   1py        0.163831  0.031282  0.212824 -0.248324  0.019005 -0.365188
  0C   2pz       -3.353161  1.822889  2.150581 -4.511695 -2.179037  9.287280
  0C   2px        5.846193 -6.526849-22.871164 -6.112457  4.692373-24.746095
  0C   2py       -7.494341 -0.733924 -2.534769 -0.276992  9.702716 17.331261
  0C   3pz        1.830103 -1.156499 -0.605839  1.150650 -1.956184  0.821051
  0C   3px       -4.409895  2.773377  3.571899 -3.901626  7.348043 -1.833979
  0C   3py        1.207944  0.517962 -0.647270  0.585743 -0.172864 -0.237828
  0C   1dz2       0.028717 -0.008581 -0.043528  0.007487 -0.087131 -0.040833
  0C   1dxz       0.073645 -0.031937  0.027922 -0.003189 -0.084110 -0.123260
  0C   1dyz      -0.048537 -0.028427 -0.013953 -0.105903 -0.064670  0.010294
  0C   1dx2y2    -0.026006  0.066331 -0.079297 -0.002850  0.064223  0.251735
  0C   1dxy      -0.017050  0.010317 -0.140674  0.041826  0.040986 -0.096078
  0C   2dz2       0.039680  0.973509 -0.284793 -0.709668 -0.748811  0.021233
  0C   2dxz      -0.587835 -0.649977 -0.148670  1.276935  2.923357  4.133468
  0C   2dyz      -1.054033 -0.156175  1.017972 -1.277146 -0.631609  3.302927
  0C   2dx2y2     3.176558 -0.219051  1.518121 -0.121779 -2.721348 -5.910593
  0C   2dxy       1.775623 -0.634254 -5.197330 -1.944982  1.234558 -6.500528
  1C   1s         0.027975 -0.009909  0.045625 -0.042190 -0.062053 -0.082814
  1C   2s         0.070991 -0.078096  0.051267 -0.078119 -0.163067 -0.229606
  1C   3s        -4.256574 -2.134136 -6.467204  2.249812 -1.767924 -7.082242
  1C   4s       -13.561343 12.710233  7.847834 -5.682776  3.056204  3.046422
  1C   1pz        0.161523  0.007702 -0.265890 -0.067860  0.102461  0.003843
  1C   1px       -0.339165  0.308438  0.085745 -0.144157  0.124756 -0.112895
  1C   1py       -0.191475 -0.415717  0.183823  0.125598  0.397723 -0.408421
  1C   2pz       -0.166464 -1.336084  3.145368 -0.395608 -1.976960 -4.732134
  1C   2px        3.680054 -6.794062 -7.324240  2.471379 -6.519150  7.575586
  1C   2py        3.656956  8.881190  0.858784 -4.416642 -8.325920 27.766455
  1C   3pz       -0.749728  1.242470  1.251456 -1.197613  0.740903 -0.423755
  1C   3px       -0.990216  0.769967  0.604741  0.319537 -1.987650 -0.136213
  1C   3py        1.051785 -0.793185 -0.147641  1.976329 -3.234055  1.088305
  1C   1dz2      -0.004967  0.120322 -0.019424 -0.031910  0.021438 -0.025303
  1C   1dxz      -0.004703  0.024471 -0.078410  0.040026 -0.016396 -0.070466
  1C   1dyz       0.003528  0.020788  0.031856 -0.010419  0.020979  0.053524
  1C   1dx2y2    -0.022910 -0.007029 -0.009465  0.006872  0.038267  0.099183
  1C   1dxy       0.049855 -0.130795 -0.020049 -0.003056 -0.050819  0.016912
  1C   2dz2      -0.592584 -1.173147  1.587940 -0.749174  0.991756  1.345521
  1C   2dxz      -1.137847 -2.212455  2.651170 -0.502861  0.461113  1.066736
  1C   2dyz      -0.117527  0.574511  2.312946  0.169997 -0.435526  3.650511
  1C   2dx2y2     0.912789 -2.707305  0.327467 -2.422429 -1.712044  7.604159
  1C   2dxy       2.602535  4.715958 -3.788587  0.161188 -2.959560  0.215589
  2C   1s        -0.003288 -0.001379  0.019243  0.026528 -0.030211 -0.059752
  2C   2s        -0.011613  0.003293  0.103852  0.010948 -0.064135 -0.163673
  2C   3s        -2.426593  2.974403  4.745917 -2.518147 -0.594476 -1.287978
  2C   4s         0.143526 -2.492705 -7.692563 10.801089 -0.868908  5.053625
  2C   1pz        0.171132 -0.102936  0.255724 -0.146145 -0.055945  0.029408
  2C   1px        0.071282  0.082652 -0.041977 -0.440308  0.209970 -0.147354
  2C   1py       -0.416027 -0.048796  0.146776  0.095973 -0.546918 -0.109000
  2C   2pz       -0.454152  0.695552 -7.909256  4.111735  4.430258  3.669335
  2C   2px       -3.381958 -4.903783 -1.837999  9.983497 -8.359828  3.746090
  2C   2py       11.899651  5.126115 -5.093029 -0.787401 17.731523 -0.798362
  2C   3pz       -1.202069  0.973144  0.506120 -0.687665  0.380017 -0.525637
  2C   3px        0.805100 -1.445657  0.237605  0.909060 -0.541065  1.220919
  2C   3py       -0.951430  0.546571  0.420772 -2.563029  3.199580 -1.661850
  2C   1dz2      -0.028739 -0.011276  0.000935 -0.057070  0.034472  0.020018
  2C   1dxz       0.024600  0.021596  0.039860 -0.016492 -0.022559  0.020615
  2C   1dyz      -0.031970 -0.015137  0.013538 -0.020798  0.007825 -0.009563
  2C   1dx2y2     0.106123  0.012878 -0.017687  0.051397  0.003804 -0.016648
  2C   1dxy       0.002676 -0.025019 -0.051729  0.079191  0.017549  0.060423
  2C   2dz2      -0.077822  0.862798  0.554518  2.776798 -0.385112  1.222894
  2C   2dxz      -1.192963  0.259055 -0.814692 -1.690328  2.040001 -0.518728
  2C   2dyz      -1.139458 -2.756198  1.684280  1.180262 -3.490700  0.705499
  2C   2dx2y2     1.426496 -3.244073  0.265765  0.463890  3.540598  1.518182
  2C   2dxy      -4.741092 -2.708265 -2.314468  0.036366  0.277968  1.772327
  3C   1s        -0.010400  0.018912  0.024050 -0.052216 -0.031780 -0.101370
  3C   2s        -0.090380  0.041584  0.064080 -0.079305 -0.079568 -0.247566
  3C   3s        -1.963386 -0.896428 -0.247365  3.417013 -3.854984 -3.651347
  3C   4s        16.712982 -4.571540 -5.719038 -0.951152  0.673961  4.745672
  3C   1pz        0.326053 -0.128840  0.318372 -0.249585  0.100738  0.086293
  3C   1px        0.013448  0.394272  0.176298 -0.366455  0.155486 -0.222321
  3C   1py       -0.321634  0.157998  0.259427  0.022374  0.164369 -0.153050
  3C   2pz       -7.007969 -0.193224 -5.443863  6.695113 -3.965575 -2.539178
  3C   2px       -1.183852 -4.969149 -8.447663  6.585265-13.665661 13.846546
  3C   2py        8.073669 -1.704505 -4.306211 -4.555156 -0.738788  4.351849
  3C   3pz        0.227872 -0.631336 -0.716591  1.571534 -1.413945  0.596424
  3C   3px       -0.543002  0.373853  1.011198  1.584778 -2.899241  1.163209
  3C   3py       -1.846118  1.391265  0.311849 -0.934896 -0.189750 -0.855436
  3C   1dz2       0.095313 -0.044081  0.016325 -0.006617  0.056776  0.007223
  3C   1dxz      -0.075828  0.050134 -0.002416  0.005735 -0.067248 -0.001399
  3C   1dyz       0.014617 -0.025881 -0.025865 -0.004486  0.035769  0.050239
  3C   1dx2y2    -0.134786  0.050564  0.077544 -0.007135  0.010687 -0.063522
  3C   1dxy      -0.034068 -0.024375 -0.000495 -0.043901  0.167320 -0.059145
  3C   2dz2       0.204756  1.751183 -1.614303 -1.024953 -1.325513  1.047304
  3C   2dxz      -2.534539 -2.629967  1.939360  1.132004 -1.143026  1.673222
  3C   2dyz       0.466913 -0.928444  1.367619 -0.837192  0.910535 -0.672422
  3C   2dx2y2    -2.073501 -7.015381  1.534383  0.483579  0.976580  0.565056
  3C   2dxy       0.500949  3.072903  2.296609 -0.755272  1.567888 -3.041099
[truncated: 1,701,579 more chars]
