# Supplementary material for: Hyperpyramidalized alkenes with bond orders near 1.5 as synthetic building blocks
Source: Nat Chem. 2026 Jan 21;18(5):913–22. doi: 10.1038/s41557-025-02055-9 (PMC12859755; doi:10.1038/s41557-025-02055-9)
Supplement: Supplementary file 2 — Output files for reported computations. [file 41557_2025_2055_MOESM2_ESM.zip › Computation data/Ethylene 1-Scan-Pyramidalized/scan/b3lyp-6-31gdp/ethylene-pyramizalization-rigid-M-b3lyp.gjf]

%nproc=8
%mem=16GB
%chk=ethylene-pyramizalization-rigid-M-b3lyp.chk
# scan b3lyp pop=(always,nboread) geom=connectivity 6-31G(d,p)

Title Card Required

0 1
 C              
 C                  1            B1
 H                  1            B2    2            A1
 H                  1            B3    2            A1    3            A1    1
 H                  2            B4    1            A1    3            D2    0
 H                  2            B5    1            A1    4            D2    0

   B1             1.32140580
   B2             1.08340970
   B3             1.08340970
   B4             1.08340970
   B5             1.08340970
   A1           120.00000000 20 -3.000000
   D2             0.00000000

 1 2 2.0 3 1.0 4 1.0
 2 5 1.0 6 1.0
 3
 4
 5
 6

$nbo bndidx MULORB DMNAO $end
