# Supplementary material for: Hyperpyramidalized alkenes with bond orders near 1.5 as synthetic building blocks
Source: Nat Chem. 2026 Jan 21;18(5):913–22. doi: 10.1038/s41557-025-02055-9 (PMC12859755; doi:10.1038/s41557-025-02055-9)
Supplement: Supplementary file 2 — Output files for reported computations. [file 41557_2025_2055_MOESM2_ESM.zip › Computation data/Ethylene 1-Scan-Pyramidalized/scan/b3lyp-6-31gdp/ethylene-pyramizalization-rigid-M-b3lyp.out]

 Entering Gaussian System, Link 0=/u/local/apps/gaussian/16_sse4/g16
 Initial command:
 /u/local/apps/gaussian/16_sse4/l1.exe "/work/8558219.1.msa_smp.q/Gau-33854.inp" -scrdir="/work/8558219.1.msa_smp.q/"
 Entering Link 1 = /u/local/apps/gaussian/16_sse4/l1.exe PID=     33856.
  
 Copyright (c) 1988,1990,1992,1993,1995,1998,2003,2009,2016,
            Gaussian, Inc.  All Rights Reserved.
  
 This is part of the Gaussian(R) 16 program.  It is based on
 the Gaussian(R) 09 system (copyright 2009, Gaussian, Inc.),
 the Gaussian(R) 03 system (copyright 2003, Gaussian, Inc.),
 the Gaussian(R) 98 system (copyright 1998, Gaussian, Inc.),
 the Gaussian(R) 94 system (copyright 1995, Gaussian, Inc.),
 the Gaussian 92(TM) system (copyright 1992, Gaussian, Inc.),
 the Gaussian 90(TM) system (copyright 1990, Gaussian, Inc.),
 the Gaussian 88(TM) system (copyright 1988, Gaussian, Inc.),
 the Gaussian 86(TM) system (copyright 1986, Carnegie Mellon
 University), and the Gaussian 82(TM) system (copyright 1983,
 Carnegie Mellon University). Gaussian is a federally registered
 trademark of Gaussian, Inc.
  
 This software contains proprietary and confidential information,
 including trade secrets, belonging to Gaussian, Inc.
  
 This software is provided under written license and may be
 used, copied, transmitted, or stored only in accord with that
 written license.
  
 The following legend is applicable only to US Government
 contracts under FAR:
  
                    RESTRICTED RIGHTS LEGEND
  
 Use, reproduction and disclosure by the US Government is
 subject to restrictions as set forth in subparagraphs (a)
 and (c) of the Commercial Computer Software - Restricted
 Rights clause in FAR 52.227-19.
  
 Gaussian, Inc.
 340 Quinnipiac St., Bldg. 40, Wallingford CT 06492
  
  
 ---------------------------------------------------------------
 Warning -- This program may not be used in any manner that
 competes with the business of Gaussian, Inc. or will provide
 assistance to any competitor of Gaussian, Inc.  The licensee
 of this program is prohibited from giving any competitor of
 Gaussian, Inc. access to this program.  By using this program,
 the user acknowledges that Gaussian, Inc. is engaged in the
 business of creating and licensing software in the field of
 computational chemistry and represents and warrants to the
 licensee that it is not a competitor of Gaussian, Inc. and that
 it will not use this program in any manner prohibited above.
 ---------------------------------------------------------------
  

 Cite this work as:
 Gaussian 16, Revision A.03,
 M. J. Frisch, G. W. Trucks, H. B. Schlegel, G. E. Scuseria, 
 M. A. Robb, J. R. Cheeseman, G. Scalmani, V. Barone, 
 G. A. Petersson, H. Nakatsuji, X. Li, M. Caricato, A. V. Marenich, 
 J. Bloino, B. G. Janesko, R. Gomperts, B. Mennucci, H. P. Hratchian, 
 J. V. Ortiz, A. F. Izmaylov, J. L. Sonnenberg, D. Williams-Young, 
 F. Ding, F. Lipparini, F. Egidi, J. Goings, B. Peng, A. Petrone, 
 T. Henderson, D. Ranasinghe, V. G. Zakrzewski, J. Gao, N. Rega, 
 G. Zheng, W. Liang, M. Hada, M. Ehara, K. Toyota, R. Fukuda, 
 J. Hasegawa, M. Ishida, T. Nakajima, Y. Honda, O. Kitao, H. Nakai, 
 T. Vreven, K. Throssell, J. A. Montgomery, Jr., J. E. Peralta, 
 F. Ogliaro, M. J. Bearpark, J. J. Heyd, E. N. Brothers, K. N. Kudin, 
 V. N. Staroverov, T. A. Keith, R. Kobayashi, J. Normand, 
 K. Raghavachari, A. P. Rendell, J. C. Burant, S. S. Iyengar, 
 J. Tomasi, M. Cossi, J. M. Millam, M. Klene, C. Adamo, R. Cammi, 
 J. W. Ochterski, R. L. Martin, K. Morokuma, O. Farkas, 
 J. B. Foresman, and D. J. Fox, Gaussian, Inc., Wallingford CT, 2016.
 
 ******************************************
 Gaussian 16:  ES64L-G16RevA.03 25-Dec-2016
                 1-May-2025 
 ******************************************
 %nproc=8
 Will use up to    8 processors via shared memory.
 %mem=16GB
 %chk=ethylene-pyramizalization-rigid-M-b3lyp.chk
 --------------------------------------------------------------
 # scan b3lyp pop=(always,nboread) geom=connectivity 6-31G(d,p)
 --------------------------------------------------------------
 1/38=1,57=2,60=1,172=1/1,8;
 2/12=2,17=6,18=5,29=3,40=1/2;
 3/5=1,6=6,7=101,11=2,25=1,30=1,74=-5/1,2,3;
 4//1;
 5/5=2,38=5/2;
 6/7=2,8=2,9=2,10=2,18=1,28=1,40=2/1,7;
 1/60=1/8(1);
 99/9=1/99;
 2/29=3/2;
 3/5=1,6=6,7=101,11=2,25=1,30=1,74=-5/1,2,3;
 4/5=5,16=3,69=1/1;
 5/5=2,38=5/2;
 6/7=2,8=2,9=2,10=2,18=1,28=1,40=2/1,7;
 1/60=1/8(-5);
 99/9=1/99;
 -------------------
 Title Card Required
 -------------------
 Symbolic Z-matrix:
 Charge =  0 Multiplicity = 1
 C
 C                    1    B1
 H                    1    B2       2    A1
 H                    1    B3       2    A1       3    A1       1
 H                    2    B4       1    A1       3    D2       0
 H                    2    B5       1    A1       4    D2       0
       Variables:
  B1                    1.32141                  
  B2                    1.08341                  
  B3                    1.08341                  
  B4                    1.08341                  
  B5                    1.08341                  
  A1                  120.     Scan 20   -3.     
  D2                    0.                       
 
 Scan the potential surface.
 Variable   Value     No. Steps Step-Size
 -------- ----------- --------- ---------
     6     120.000000      20     -3.0000
 A total of     21 points will be computed.
 ---------------------------------------------------------------------------------------------------
                            Z-MATRIX (ANGSTROMS AND DEGREES)
   CD    Cent   Atom    N1       Length/X        N2       Alpha/Y        N3        Beta/Z          J
 ---------------------------------------------------------------------------------------------------
      1      1  C 
      2      2  C        1   1.321406(     1)
      3      3  H        1   1.083410(     2)      2  120.000(     6)
      4      4  H        1   1.083410(     3)      2  120.000(     7)      3  120.000(    10)      1
      5      5  H        2   1.083410(     4)      1  120.000(     8)      3    0.000(    11)      0
      6      6  H        2   1.083410(     5)      1  120.000(     9)      4    0.000(    12)      0
 ---------------------------------------------------------------------------------------------------
                         Z-Matrix orientation:                         
 ---------------------------------------------------------------------
 Center     Atomic      Atomic             Coordinates (Angstroms)
 Number     Number       Type             X           Y           Z
 ---------------------------------------------------------------------
      1          6           0        0.000000    0.000000    0.000000
      2          6           0        0.000000    0.000000    1.321406
      3          1           0        0.938260    0.000000   -0.541705
      4          1           0       -0.938260    0.000000   -0.541705
      5          1           0        0.938260    0.000000    1.863111
      6          1           0       -0.938260    0.000000    1.863111
 ---------------------------------------------------------------------
                    Distance matrix (angstroms):
                    1          2          3          4          5
     1  C    0.000000
     2  C    1.321406   0.000000
     3  H    1.083410   2.086028   0.000000
     4  H    1.083410   2.086028   1.876521   0.000000
     5  H    2.086028   1.083410   2.404816   3.050322   0.000000
     6  H    2.086028   1.083410   3.050322   2.404816   1.876521
                    6
     6  H    0.000000
 Stoichiometry    C2H4
 Framework group  D2H[C2"(C.C),SG(H4)]
 Deg. of freedom     3
 Full point group                 D2H     NOp   8
 Largest Abelian subgroup         D2H     NOp   8
 Largest concise Abelian subgroup D2      NOp   4
                         Standard orientation:                         
 ---------------------------------------------------------------------
 Center     Atomic      Atomic             Coordinates (Angstroms)
 Number     Number       Type             X           Y           Z
 ---------------------------------------------------------------------
      1          6           0        0.000000   -0.000000    0.660703
      2          6           0        0.000000   -0.000000   -0.660703
      3          1           0        0.000000    0.938260    1.202408
      4          1           0       -0.000000   -0.938260    1.202408
      5          1           0        0.000000    0.938260   -1.202408
      6          1           0       -0.000000   -0.938260   -1.202408
 ---------------------------------------------------------------------
 Rotational constants (GHZ):         142.4050408          30.9952052          25.4548282
 Standard basis: 6-31G(d,p) (6D, 7F)
 There are    12 symmetry adapted cartesian basis functions of AG  symmetry.
 There are     2 symmetry adapted cartesian basis functions of B1G symmetry.
 There are     4 symmetry adapted cartesian basis functions of B2G symmetry.
 There are     7 symmetry adapted cartesian basis functions of B3G symmetry.
 There are     2 symmetry adapted cartesian basis functions of AU  symmetry.
 There are    12 symmetry adapted cartesian basis functions of B1U symmetry.
 There are     7 symmetry adapted cartesian basis functions of B2U symmetry.
 There are     4 symmetry adapted cartesian basis functions of B3U symmetry.
 There are    12 symmetry adapted basis functions of AG  symmetry.
 There are     2 symmetry adapted basis functions of B1G symmetry.
 There are     4 symmetry adapted basis functions of B2G symmetry.
 There are     7 symmetry adapted basis functions of B3G symmetry.
 There are     2 symmetry adapted basis functions of AU  symmetry.
 There are    12 symmetry adapted basis functions of B1U symmetry.
 There are     7 symmetry adapted basis functions of B2U symmetry.
 There are     4 symmetry adapted basis functions of B3U symmetry.
    50 basis functions,    84 primitive gaussians,    50 cartesian basis functions
     8 alpha electrons        8 beta electrons
       nuclear repulsion energy        33.5785431530 Hartrees.
 NAtoms=    6 NActive=    6 NUniq=    2 SFac= 4.00D+00 NAtFMM=   60 NAOKFM=F Big=F
 Integral buffers will be    131072 words long.
 Raffenetti 2 integral format.
 Two-electron integral symmetry is turned on.
 One-electron integrals computed using PRISM.
 NBasis=    50 RedAO= T EigKep=  6.60D-03  NBF=    12     2     4     7     2    12     7     4
 NBsUse=    50 1.00D-06 EigRej= -1.00D+00 NBFU=    12     2     4     7     2    12     7     4
 ExpMin= 1.61D-01 ExpMax= 3.05D+03 ExpMxC= 4.57D+02 IAcc=3 IRadAn=         5 AccDes= 0.00D+00
 Harris functional with IExCor=  402 and IRadAn=       5 diagonalized for initial guess.
 HarFok:  IExCor=  402 AccDes= 0.00D+00 IRadAn=         5 IDoV= 1 UseB2=F ITyADJ=14
 ICtDFT=  3500011 ScaDFX=  1.000000  1.000000  1.000000  1.000000
 FoFCou: FMM=F IPFlag=           0 FMFlag=      100000 FMFlg1=           0
         NFxFlg=           0 DoJE=T BraDBF=F KetDBF=T FulRan=T
         wScrn=  0.000000 ICntrl=       500 IOpCl=  0 I1Cent=   200000004 NGrid=           0
         NMat0=    1 NMatS0=      1 NMatT0=    0 NMatD0=    1 NMtDS0=    0 NMtDT0=    0
 Petite list used in FoFCou.
 Initial guess orbital symmetries:
       Occupied  (AG) (B1U) (AG) (B1U) (B2U) (AG) (B3G) (B3U)
       Virtual   (B2G) (AG) (B2U) (B1U) (B3G) (B1U) (AG) (B3U)
                 (B2U) (B2G) (AG) (B1U) (B2U) (B3G) (B1U) (AG)
                 (B1U) (B3G) (B1G) (B3U) (AU) (AG) (B2U) (AG) (B3G)
                 (B1U) (B2G) (B2U) (B3U) (B1G) (B1U) (B2G) (B3G)
                 (AU) (AG) (B1U) (AG) (B2U) (B1U) (B3G) (AG) (B1U)
 The electronic state of the initial guess is 1-AG.
 Keep R1 ints in memory in symmetry-blocked form, NReq=7790938.
 Requested convergence on RMS density matrix=1.00D-08 within 128 cycles.
 Requested convergence on MAX density matrix=1.00D-06.
 Requested convergence on             energy=1.00D-06.
 No special actions if energy rises.
 Integral accuracy reduced to 1.0D-05 until final iterations.
 Initial convergence to 1.0D-05 achieved.  Increase integral accuracy.
 SCF Done:  E(RB3LYP) =  -78.5929419398     A.U. after    9 cycles
            NFock=  9  Conv=0.11D-08     -V/T= 2.0098

 **********************************************************************

            Population analysis using the SCF density.

 **********************************************************************

 Orbital symmetries:
       Occupied  (AG) (B1U) (AG) (B1U) (B2U) (AG) (B3G) (B3U)
       Virtual   (B2G) (AG) (B2U) (B1U) (B3G) (B1U) (AG) (B3U)
                 (B2U) (B2G) (AG) (B1U) (B2U) (B3G) (B1U) (AG)
                 (B1U) (B3G) (B1G) (B3U) (AU) (AG) (B2U) (AG) (B3G)
                 (B1U) (B2G) (B2U) (B3U) (B1G) (B1U) (B2G) (AU)
                 (B3G) (AG) (B1U) (AG) (B2U) (B1U) (B3G) (AG) (B1U)
 The electronic state is 1-AG.
 Alpha  occ. eigenvalues --  -10.18122 -10.18026  -0.75859  -0.57227  -0.47148
 Alpha  occ. eigenvalues --   -0.40912  -0.35464  -0.26858
 Alpha virt. eigenvalues --    0.02028   0.11811   0.14302   0.16259   0.24560
 Alpha virt. eigenvalues --    0.32779   0.46903   0.54735   0.57834   0.63951
 Alpha virt. eigenvalues --    0.64757   0.71076   0.83026   0.84824   0.91113
 Alpha virt. eigenvalues --    0.91914   1.10851   1.23859   1.37777   1.40103
 Alpha virt. eigenvalues --    1.52516   1.84268   1.87591   1.98445   1.98780
 Alpha virt. eigenvalues --    2.05316   2.14864   2.24349   2.35330   2.46470
 Alpha virt. eigenvalues --    2.51944   2.59887   2.70600   2.71605   2.74080
 Alpha virt. eigenvalues --    2.97501   3.19816   3.34072   3.52278   3.74317
 Alpha virt. eigenvalues --    4.17805   4.51176
          Condensed to atoms (all electrons):
               1          2          3          4          5          6
     1  C    4.815453   0.679946   0.389765   0.389765  -0.037400  -0.037400
     2  C    0.679946   4.815453  -0.037400  -0.037400   0.389765   0.389765
     3  H    0.389765  -0.037400   0.595089  -0.042284  -0.011120   0.005886
     4  H    0.389765  -0.037400  -0.042284   0.595089   0.005886  -0.011120
     5  H   -0.037400   0.389765  -0.011120   0.005886   0.595089  -0.042284
     6  H   -0.037400   0.389765   0.005886  -0.011120  -0.042284   0.595089
 Mulliken charges:
               1
     1  C   -0.200129
     2  C   -0.200129
     3  H    0.100065
     4  H    0.100065
     5  H    0.100065
     6  H    0.100065
 Sum of Mulliken charges =  -0.00000
 Mulliken charges with hydrogens summed into heavy atoms:
               1
     1  C   -0.000000
     2  C   -0.000000
 Electronic spatial extent (au):  <R**2>=             81.0731
 Charge=             -0.0000 electrons
 Dipole moment (field-independent basis, Debye):
    X=             -0.0000    Y=             -0.0000    Z=              0.0000  Tot=              0.0000
 Quadrupole moment (field-independent basis, Debye-Ang):
   XX=            -14.9492   YY=            -11.9430   ZZ=            -12.3018
   XY=              0.0000   XZ=              0.0000   YZ=             -0.0000
 Traceless Quadrupole moment (field-independent basis, Debye-Ang):
   XX=             -1.8846   YY=              1.1217   ZZ=              0.7629
   XY=              0.0000   XZ=              0.0000   YZ=             -0.0000
 Octapole moment (field-independent basis, Debye-Ang**2):
  XXX=             -0.0000  YYY=             -0.0000  ZZZ=              0.0000  XYY=             -0.0000
  XXY=             -0.0000  XXZ=              0.0000  XZZ=             -0.0000  YZZ=              0.0000
  YYZ=              0.0000  XYZ=             -0.0000
 Hexadecapole moment (field-independent basis, Debye-Ang**3):
 XXXX=            -15.4110 YYYY=            -26.3700 ZZZZ=            -66.0518 XXXY=             -0.0000
 XXXZ=              0.0000 YYYX=             -0.0000 YYYZ=              0.0000 ZZZX=              0.0000
 ZZZY=             -0.0000 XXYY=             -7.6078 XXZZ=            -14.2612 YYZZ=            -13.1504
 XXYZ=              0.0000 YYXZ=              0.0000 ZZXY=              0.0000
 N-N= 3.357854315298D+01 E-N=-2.486138015606D+02  KE= 7.783173966369D+01
 Symmetry AG   KE= 3.742125236476D+01
 Symmetry B1G  KE= 6.168724324486D-34
 Symmetry B2G  KE= 1.033333996489D-32
 Symmetry B3G  KE= 2.102536030994D+00
 Symmetry AU   KE= 8.645763946849D-34
 Symmetry B1U  KE= 3.435375628153D+01
 Symmetry B2U  KE= 1.868877252477D+00
 Symmetry B3U  KE= 2.085317733929D+00
 ******************************Gaussian NBO Version 3.1******************************
             N A T U R A L   A T O M I C   O R B I T A L   A N D
          N A T U R A L   B O N D   O R B I T A L   A N A L Y S I S
 ******************************Gaussian NBO Version 3.1******************************

       /RESON  / : Allow strongly delocalized NBO set
       /DMNAO  / : Print the NAO density matrix
       /BNDIDX / : Print bond indices based on the NAO density matrix
       /MULORB / : Print Mulliken populations by orbital and atom

 Analyzing the SCF density

 Job title: Title Card Required                                             

 Storage needed:      7784 in NPA,     10201 in NBO (2147483420 available)


 Input atomic orbitals, gross Mulliken populations:

  AO  Atom No lang  Mulliken Population    Atom No      Total
 -------------------------------------------------------------------------------
   1    C  1  S        1.9917847
   2    C  1  S        0.7104356
   3    C  1  px       0.5499439
   4    C  1  py       0.7270053
   5    C  1  pz       0.7728159
   6    C  1  S        0.5568761
   7    C  1  px       0.4394298
   8    C  1  py       0.2603808
   9    C  1  pz       0.2072436
  10    C  1  dxx     -0.0256115
  11    C  1  dxz     -0.0049414
  12    C  1  dzz     -0.0036104
  13    C  1  dxy      0.0000000
  14    C  1  dyy      0.0051538
  15    C  1  dyz      0.0132230
                                             C  1      6.2001294
  16    C  2  S        1.9917847
  17    C  2  S        0.7104356
  18    C  2  px       0.5499439
  19    C  2  py       0.7270053
  20    C  2  pz       0.7728159
  21    C  2  S        0.5568761
  22    C  2  px       0.4394298
  23    C  2  py       0.2603808
  24    C  2  pz       0.2072436
  25    C  2  dxx     -0.0256115
  26    C  2  dxz     -0.0049414
  27    C  2  dzz     -0.0036104
  28    C  2  dxy      0.0000000
  29    C  2  dyy      0.0051538
  30    C  2  dyz      0.0132230
                                             C  2      6.2001294
  31    H  3  S        0.5348396
  32    H  3  S        0.3522205
  33    H  3  px       0.0027363
  34    H  3  py       0.0064535
  35    H  3  pz       0.0036855
                                             H  3      0.8999353
  36    H  4  S        0.5348396
  37    H  4  S        0.3522205
  38    H  4  px       0.0027363
  39    H  4  py       0.0064535
  40    H  4  pz       0.0036855
                                             H  4      0.8999353
  41    H  5  S        0.5348396
  42    H  5  S        0.3522205
  43    H  5  px       0.0027363
  44    H  5  py       0.0064535
  45    H  5  pz       0.0036855
                                             H  5      0.8999353
  46    H  6  S        0.5348396
  47    H  6  S        0.3522205
  48    H  6  px       0.0027363
  49    H  6  py       0.0064535
  50    H  6  pz       0.0036855
                                             H  6      0.8999353

 Total number of electrons:   16.000000


 Mayer-Mulliken atom-atom bond order matrix:                                   

     Atom    1       2       3       4       5       6
     ---- ------  ------  ------  ------  ------  ------
   1.  C  0.0000  2.0205  0.9599  0.9599 -0.0062 -0.0062
   2.  C  2.0205  0.0000 -0.0062 -0.0062  0.9599  0.9599
   3.  H  0.9599 -0.0062  0.0000 -0.0079  0.0014  0.0116
   4.  H  0.9599 -0.0062 -0.0079  0.0000  0.0116  0.0014
   5.  H -0.0062  0.9599  0.0014  0.0116  0.0000 -0.0079
   6.  H -0.0062  0.9599  0.0116  0.0014 -0.0079  0.0000


 Mayer-Mulliken valencies by atom:                                             

     Atom    1
     ---- ------
   1.  C  3.9279
   2.  C  3.9279
   3.  H  0.9588
   4.  H  0.9588
   5.  H  0.9588
   6.  H  0.9588
 GSVD:  LWork=        1156 too small for GESVD, short by        1316 words or        1316 for optimal perf.


 NATURAL POPULATIONS:  Natural atomic orbital occupancies 
                                                          
   NAO  Atom  No  lang   Type(AO)    Occupancy      Energy
 ----------------------------------------------------------
     1    C    1  S      Cor( 1S)     1.99918     -10.04190
     2    C    1  S      Val( 2S)     1.06808      -0.21851
     3    C    1  S      Ryd( 3S)     0.00116       1.03106
     4    C    1  S      Ryd( 4S)     0.00001       4.07645
     5    C    1  px     Val( 2p)     0.99763      -0.10426
     6    C    1  px     Ryd( 3p)     0.00144       0.58078
     7    C    1  py     Val( 2p)     1.21673      -0.03645
     8    C    1  py     Ryd( 3p)     0.00327       0.92494
     9    C    1  pz     Val( 2p)     1.13974      -0.04095
    10    C    1  pz     Ryd( 3p)     0.00373       0.52888
    11    C    1  dxy    Ryd( 3d)     0.00000       1.87822
    12    C    1  dxz    Ryd( 3d)     0.00068       1.97789
    13    C    1  dyz    Ryd( 3d)     0.00077       2.65554
    14    C    1  dx2y2  Ryd( 3d)     0.00054       2.34147
    15    C    1  dz2    Ryd( 3d)     0.00044       2.47623

    16    C    2  S      Cor( 1S)     1.99918     -10.04190
    17    C    2  S      Val( 2S)     1.06808      -0.21851
    18    C    2  S      Ryd( 3S)     0.00116       1.03106
    19    C    2  S      Ryd( 4S)     0.00001       4.07645
    20    C    2  px     Val( 2p)     0.99763      -0.10426
    21    C    2  px     Ryd( 3p)     0.00144       0.58078
    22    C    2  py     Val( 2p)     1.21673      -0.03645
    23    C    2  py     Ryd( 3p)     0.00327       0.92494
    24    C    2  pz     Val( 2p)     1.13974      -0.04095
    25    C    2  pz     Ryd( 3p)     0.00373       0.52888
    26    C    2  dxy    Ryd( 3d)     0.00000       1.87822
    27    C    2  dxz    Ryd( 3d)     0.00068       1.97789
    28    C    2  dyz    Ryd( 3d)     0.00077       2.65554
    29    C    2  dx2y2  Ryd( 3d)     0.00054       2.34147
    30    C    2  dz2    Ryd( 3d)     0.00044       2.47623

    31    H    3  S      Val( 1S)     0.78191       0.09057
    32    H    3  S      Ryd( 2S)     0.00078       0.60755
    33    H    3  px     Ryd( 2p)     0.00012       2.21219
    34    H    3  py     Ryd( 2p)     0.00033       2.85608
    35    H    3  pz     Ryd( 2p)     0.00015       2.53855

    36    H    4  S      Val( 1S)     0.78191       0.09057
    37    H    4  S      Ryd( 2S)     0.00078       0.60755
    38    H    4  px     Ryd( 2p)     0.00012       2.21219
    39    H    4  py     Ryd( 2p)     0.00033       2.85608
    40    H    4  pz     Ryd( 2p)     0.00015       2.53855

    41    H    5  S      Val( 1S)     0.78191       0.09057
    42    H    5  S      Ryd( 2S)     0.00078       0.60755
    43    H    5  px     Ryd( 2p)     0.00012       2.21219
    44    H    5  py     Ryd( 2p)     0.00033       2.85608
    45    H    5  pz     Ryd( 2p)     0.00015       2.53855

    46    H    6  S      Val( 1S)     0.78191       0.09057
    47    H    6  S      Ryd( 2S)     0.00078       0.60755
    48    H    6  px     Ryd( 2p)     0.00012       2.21219
    49    H    6  py     Ryd( 2p)     0.00033       2.85608
    50    H    6  pz     Ryd( 2p)     0.00015       2.53855


 Summary of Natural Population Analysis:                  
                                                          
                                       Natural Population 
                Natural  -----------------------------------------------
    Atom  No    Charge         Core      Valence    Rydberg      Total
 -----------------------------------------------------------------------
      C    1   -0.43340      1.99918     4.42217    0.01205     6.43340
      C    2   -0.43340      1.99918     4.42217    0.01205     6.43340
      H    3    0.21670      0.00000     0.78191    0.00139     0.78330
      H    4    0.21670      0.00000     0.78191    0.00139     0.78330
      H    5    0.21670      0.00000     0.78191    0.00139     0.78330
      H    6    0.21670      0.00000     0.78191    0.00139     0.78330
 =======================================================================
   * Total *   -0.00000      3.99836    11.97199    0.02965    16.00000

                                 Natural Population      
 --------------------------------------------------------
   Core                       3.99836 ( 99.9590% of   4)
   Valence                   11.97199 ( 99.7666% of  12)
   Natural Minimal Basis     15.97035 ( 99.8147% of  16)
   Natural Rydberg Basis      0.02965 (  0.1853% of  16)
 --------------------------------------------------------

    Atom  No          Natural Electron Configuration
 ----------------------------------------------------------------------------
      C    1      [core]2S( 1.07)2p( 3.35)3p( 0.01)
      C    2      [core]2S( 1.07)2p( 3.35)3p( 0.01)
      H    3            1S( 0.78)
      H    4            1S( 0.78)
      H    5            1S( 0.78)
      H    6            1S( 0.78)


 Wiberg bond index matrix in the NAO basis:                                    

     Atom    1       2       3       4       5       6
     ---- ------  ------  ------  ------  ------  ------
   1.  C  0.0000  2.0387  0.9312  0.9312  0.0053  0.0053
   2.  C  2.0387  0.0000  0.0053  0.0053  0.9312  0.9312
   3.  H  0.9312  0.0053  0.0000  0.0001  0.0025  0.0154
   4.  H  0.9312  0.0053  0.0001  0.0000  0.0154  0.0025
   5.  H  0.0053  0.9312  0.0025  0.0154  0.0000  0.0001
   6.  H  0.0053  0.9312  0.0154  0.0025  0.0001  0.0000


 Wiberg bond index, Totals by atom:                                            

     Atom    1
     ---- ------
   1.  C  3.9118
   2.  C  3.9118
   3.  H  0.9546
   4.  H  0.9546
   5.  H  0.9546
   6.  H  0.9546


 Atom-atom overlap-weighted NAO bond order:                                    

     Atom    1       2       3       4       5       6
     ---- ------  ------  ------  ------  ------  ------
   1.  C  0.0000  1.3836  0.7722  0.7722  0.0073  0.0073
   2.  C  1.3836  0.0000  0.0073  0.0073  0.7722  0.7722
   3.  H  0.7722  0.0073  0.0000 -0.0018 -0.0072  0.0056
   4.  H  0.7722  0.0073 -0.0018  0.0000  0.0056 -0.0072
   5.  H  0.0073  0.7722 -0.0072  0.0056  0.0000 -0.0018
   6.  H  0.0073  0.7722  0.0056 -0.0072 -0.0018  0.0000


 Atom-atom overlap-weighted NAO bond order, Totals by atom:                    

     Atom    1
     ---- ------
   1.  C  2.9425
   2.  C  2.9425
   3.  H  0.7760
   4.  H  0.7760
   5.  H  0.7760
   6.  H  0.7760


 MO bond order:                                                                

     Atom    1       2       3       4       5       6
     ---- ------  ------  ------  ------  ------  ------
   1.  C  0.0000  0.9218  1.6012  0.3050  0.0543  0.0070
   2.  C  0.9218  0.0000  0.1098  0.0340  0.7539 -0.5627
   3.  H  1.6012  0.1098  0.0000  0.0214 -0.0246  0.0856
   4.  H  0.3050  0.0340  0.0214  0.0000  0.0856 -0.0353
   5.  H  0.0543  0.7539 -0.0246  0.0856  0.0000  0.0117
   6.  H  0.0070 -0.5627  0.0856 -0.0353  0.0117  0.0000


 MO atomic valencies:                                                          

     Atom    1
     ---- ------
   1.  C  2.8894
   2.  C  1.2568
   3.  H  1.7934
   4.  H  0.4106
   5.  H  0.8808
   6.  H -0.4937


 NAO density matrix:                                                           

          NAO        1       2       3       4       5       6       7       8
      ---------- ------- ------- ------- ------- ------- ------- ------- -------
   1.  C 1 (S)    1.9992 -0.0000 -0.0000 -0.0000 -0.0000  0.0000  0.0000  0.0000
   2.  C 1 (S)   -0.0000  1.0681 -0.0000  0.0000 -0.0000  0.0000 -0.0000  0.0000
   3.  C 1 (S)   -0.0000 -0.0000  0.0012 -0.0000 -0.0000  0.0000 -0.0000 -0.0000
   4.  C 1 (S)   -0.0000  0.0000 -0.0000  0.0000 -0.0000  0.0000 -0.0000  0.0000
   5.  C 1 (px)  -0.0000 -0.0000 -0.0000 -0.0000  0.9976 -0.0379  0.0000 -0.0000
   6.  C 1 (px)   0.0000  0.0000  0.0000  0.0000 -0.0379  0.0014  0.0000  0.0000
   7.  C 1 (py)   0.0000 -0.0000 -0.0000 -0.0000  0.0000  0.0000  1.2167 -0.0120
   8.  C 1 (py)   0.0000  0.0000 -0.0000  0.0000 -0.0000  0.0000 -0.0120  0.0033
   9.  C 1 (pz)   0.0113  0.1173  0.0322  0.0010 -0.0000  0.0000  0.0000 -0.0000
  10.  C 1 (pz)   0.0004 -0.0069  0.0020 -0.0000 -0.0000  0.0000 -0.0000 -0.0000
  11.  C 1 (d1)   0.0000 -0.0000 -0.0000 -0.0000  0.0000  0.0000 -0.0000  0.0000
  12.  C 1 (d2)  -0.0000  0.0000  0.0000  0.0000 -0.0261  0.0010  0.0000  0.0000
  13.  C 1 (d3)  -0.0000 -0.0000  0.0000  0.0000  0.0000 -0.0000  0.0240 -0.0012
  14.  C 1 (d4)   0.0025 -0.0195 -0.0004 -0.0000  0.0000 -0.0000  0.0000  0.0000
  15.  C 1 (d5)  -0.0013  0.0082 -0.0006 -0.0000 -0.0000  0.0000 -0.0000 -0.0000
  16.  C 2 (S)    0.0002  0.0011  0.0127  0.0005 -0.0000  0.0000  0.0000 -0.0000
  17.  C 2 (S)    0.0011  0.3569 -0.0059 -0.0025  0.0000 -0.0000  0.0000  0.0000
  18.  C 2 (S)    0.0127 -0.0059  0.0010 -0.0000  0.0000 -0.0000  0.0000  0.0000
  19.  C 2 (S)    0.0005 -0.0025 -0.0000 -0.0000  0.0000 -0.0000  0.0000  0.0000
  20.  C 2 (px)  -0.0000 -0.0000 -0.0000 -0.0000  0.9976 -0.0379  0.0000 -0.0000
  21.  C 2 (px)   0.0000 -0.0000  0.0000  0.0000 -0.0379  0.0014 -0.0000  0.0000
  22.  C 2 (py)   0.0000 -0.0000 -0.0000 -0.0000 -0.0000  0.0000  0.1724  0.0596
  23.  C 2 (py)   0.0000 -0.0000  0.0000  0.0000  0.0000 -0.0000  0.0596 -0.0016
  24.  C 2 (pz)   0.0129  0.5220 -0.0271  0.0013 -0.0000  0.0000  0.0000 -0.0000
  25.  C 2 (pz)  -0.0243  0.0004 -0.0019  0.0000 -0.0000  0.0000 -0.0000 -0.0000
  26.  C 2 (d1)   0.0000 -0.0000  0.0000 -0.0000  0.0000 -0.0000  0.0000 -0.0000
  27.  C 2 (d2)  -0.0000  0.0000 -0.0000 -0.0000  0.0261 -0.0010  0.0000 -0.0000
  28.  C 2 (d3)  -0.0000  0.0000 -0.0000  0.0000 -0.0000  0.0000  0.0153 -0.0015
  29.  C 2 (d4)   0.0002 -0.0012 -0.0003  0.0001 -0.0000  0.0000 -0.0000  0.0000
  30.  C 2 (d5)  -0.0025  0.0136 -0.0005 -0.0000  0.0000 -0.0000  0.0000  0.0000
  31.  H 3 (S)   -0.0078  0.5376  0.0112  0.0002 -0.0000  0.0000  0.6767 -0.0130
  32.  H 3 (S)   -0.0132  0.0112 -0.0003  0.0000  0.0000 -0.0000 -0.0013  0.0012
  33.  H 3 (px)  -0.0000  0.0000 -0.0000 -0.0000  0.0111 -0.0004 -0.0000 -0.0000
  34.  H 3 (py)   0.0021 -0.0125 -0.0003 -0.0000  0.0000 -0.0000 -0.0107  0.0004
  35.  H 3 (pz)   0.0013 -0.0075  0.0001 -0.0000  0.0000 -0.0000 -0.0099  0.0000
  36.  H 4 (S)   -0.0078  0.5376  0.0112  0.0002  0.0000 -0.0000 -0.6767  0.0130
  37.  H 4 (S)   -0.0132  0.0112 -0.0003  0.0000 -0.0000  0.0000  0.0013 -0.0012
  38.  H 4 (px)  -0.0000  0.0000 -0.0000 -0.0000  0.0111 -0.0004  0.0000 -0.0000
  39.  H 4 (py)  -0.0021  0.0125  0.0003  0.0000  0.0000 -0.0000 -0.0107  0.0004
  40.  H 4 (pz)   0.0013 -0.0075  0.0001 -0.0000 -0.0000  0.0000  0.0099 -0.0000
  41.  H 5 (S)    0.0065  0.0341  0.0069 -0.0016 -0.0000  0.0000 -0.0267  0.0353
  42.  H 5 (S)   -0.0020  0.0007 -0.0005 -0.0000  0.0000 -0.0000  0.0236 -0.0005
  43.  H 5 (px)  -0.0000  0.0000 -0.0000 -0.0000  0.0111 -0.0004 -0.0000 -0.0000
  44.  H 5 (py)  -0.0000 -0.0006 -0.0001  0.0000  0.0000 -0.0000  0.0041 -0.0006
  45.  H 5 (pz)  -0.0003  0.0015 -0.0002 -0.0000 -0.0000  0.0000  0.0026  0.0005
  46.  H 6 (S)    0.0065  0.0341  0.0069 -0.0016  0.0000 -0.0000  0.0267 -0.0353
  47.  H 6 (S)   -0.0020  0.0007 -0.0005 -0.0000  0.0000 -0.0000 -0.0236  0.0005
  48.  H 6 (px)  -0.0000  0.0000 -0.0000 -0.0000  0.0111 -0.0004 -0.0000 -0.0000
  49.  H 6 (py)   0.0000  0.0006  0.0001 -0.0000 -0.0000  0.0000  0.0041 -0.0006
  50.  H 6 (pz)  -0.0003  0.0015 -0.0002 -0.0000 -0.0000  0.0000 -0.0026 -0.0005

          NAO        9      10      11      12      13      14      15      16
      ---------- ------- ------- ------- ------- ------- ------- ------- -------
   1.  C 1 (S)    0.0113  0.0004  0.0000 -0.0000 -0.0000  0.0025 -0.0013  0.0002
   2.  C 1 (S)    0.1173 -0.0069 -0.0000  0.0000 -0.0000 -0.0195  0.0082  0.0011
   3.  C 1 (S)    0.0322  0.0020 -0.0000  0.0000  0.0000 -0.0004 -0.0006  0.0127
   4.  C 1 (S)    0.0010 -0.0000 -0.0000  0.0000  0.0000 -0.0000 -0.0000  0.0005
   5.  C 1 (px)  -0.0000 -0.0000  0.0000 -0.0261  0.0000  0.0000 -0.0000 -0.0000
   6.  C 1 (px)   0.0000  0.0000  0.0000  0.0010 -0.0000 -0.0000  0.0000  0.0000
   7.  C 1 (py)   0.0000 -0.0000 -0.0000  0.0000  0.0240  0.0000 -0.0000  0.0000
   8.  C 1 (py)  -0.0000 -0.0000  0.0000  0.0000 -0.0012  0.0000 -0.0000 -0.0000
   9.  C 1 (pz)   1.1397  0.0499 -0.0000  0.0000 -0.0000 -0.0163 -0.0197 -0.0129
  10.  C 1 (pz)   0.0499  0.0037 -0.0000  0.0000  0.0000 -0.0006 -0.0010  0.0243
  11.  C 1 (d1)  -0.0000 -0.0000 -0.0000 -0.0000 -0.0000  0.0000  0.0000 -0.0000
  12.  C 1 (d2)   0.0000  0.0000 -0.0000  0.0007 -0.0000 -0.0000  0.0000  0.0000
  13.  C 1 (d3)  -0.0000  0.0000 -0.0000 -0.0000  0.0008 -0.0000  0.0000  0.0000
  14.  C 1 (d4)  -0.0163 -0.0006  0.0000 -0.0000 -0.0000  0.0005  0.0001  0.0002
  15.  C 1 (d5)  -0.0197 -0.0010  0.0000  0.0000  0.0000  0.0001  0.0004 -0.0025
  16.  C 2 (S)   -0.0129  0.0243 -0.0000  0.0000  0.0000  0.0002 -0.0025  1.9992
  17.  C 2 (S)   -0.5220 -0.0004  0.0000  0.0000 -0.0000 -0.0012  0.0136  0.0000
  18.  C 2 (S)    0.0271  0.0019 -0.0000 -0.0000 -0.0000 -0.0003 -0.0005  0.0000
  19.  C 2 (S)   -0.0013 -0.0000  0.0000 -0.0000 -0.0000  0.0001 -0.0000 -0.0000
  20.  C 2 (px)  -0.0000 -0.0000 -0.0000 -0.0261  0.0000  0.0000 -0.0000 -0.0000
  21.  C 2 (px)  -0.0000  0.0000  0.0000  0.0010 -0.0000 -0.0000  0.0000 -0.0000
  22.  C 2 (py)   0.0000 -0.0000  0.0000  0.0000 -0.0153  0.0000 -0.0000  0.0000
  23.  C 2 (py)   0.0000  0.0000 -0.0000 -0.0000  0.0015 -0.0000  0.0000  0.0000
  24.  C 2 (pz)  -0.5649 -0.0560  0.0000 -0.0000 -0.0000 -0.0001  0.0148 -0.0113
  25.  C 2 (pz)  -0.0560 -0.0034  0.0000  0.0000  0.0000  0.0007  0.0010 -0.0004
  26.  C 2 (d1)   0.0000  0.0000 -0.0000  0.0000  0.0000 -0.0000 -0.0000  0.0000
  27.  C 2 (d2)   0.0000 -0.0000  0.0000 -0.0007  0.0000  0.0000 -0.0000  0.0000
  28.  C 2 (d3)   0.0000 -0.0000 -0.0000  0.0000  0.0007  0.0000 -0.0000 -0.0000
  29.  C 2 (d4)   0.0001 -0.0007 -0.0000  0.0000 -0.0000  0.0001 -0.0000  0.0025
  30.  C 2 (d5)  -0.0148 -0.0010  0.0000 -0.0000 -0.0000 -0.0000  0.0004 -0.0013
  31.  H 3 (S)    0.4269  0.0147 -0.0000  0.0000  0.0153 -0.0145 -0.0026  0.0065
  32.  H 3 (S)   -0.0055 -0.0007  0.0000 -0.0000 -0.0004 -0.0001  0.0002 -0.0020
  33.  H 3 (px)   0.0000 -0.0000  0.0000 -0.0003  0.0000  0.0000 -0.0000  0.0000
  34.  H 3 (py)  -0.0098 -0.0003  0.0000 -0.0000 -0.0003  0.0003  0.0001 -0.0000
  35.  H 3 (pz)   0.0017  0.0003  0.0000 -0.0000 -0.0002  0.0001 -0.0001  0.0003
  36.  H 4 (S)    0.4269  0.0147 -0.0000 -0.0000 -0.0153 -0.0145 -0.0026  0.0065
  37.  H 4 (S)   -0.0055 -0.0007 -0.0000  0.0000  0.0004 -0.0001  0.0002 -0.0020
  38.  H 4 (px)   0.0000 -0.0000  0.0000 -0.0003  0.0000  0.0000 -0.0000  0.0000
  39.  H 4 (py)   0.0098  0.0003 -0.0000 -0.0000 -0.0003 -0.0003 -0.0001  0.0000
  40.  H 4 (pz)   0.0017  0.0003 -0.0000  0.0000  0.0002  0.0001 -0.0001  0.0003
  41.  H 5 (S)   -0.0254  0.0191  0.0000  0.0000 -0.0112 -0.0016  0.0012 -0.0078
  42.  H 5 (S)   -0.0148 -0.0007  0.0000 -0.0000  0.0005  0.0002  0.0003 -0.0132
  43.  H 5 (px)  -0.0000 -0.0000  0.0000 -0.0003  0.0000  0.0000 -0.0000 -0.0000
  44.  H 5 (py)   0.0009 -0.0004 -0.0000 -0.0000  0.0003  0.0000 -0.0000  0.0021
  45.  H 5 (pz)  -0.0071 -0.0002  0.0000  0.0000 -0.0001  0.0001  0.0001 -0.0013
  46.  H 6 (S)   -0.0254  0.0191 -0.0000  0.0000  0.0112 -0.0016  0.0012 -0.0078
  47.  H 6 (S)   -0.0148 -0.0007  0.0000 -0.0000 -0.0005  0.0002  0.0003 -0.0132
  48.  H 6 (px)  -0.0000 -0.0000  0.0000 -0.0003  0.0000  0.0000 -0.0000 -0.0000
  49.  H 6 (py)  -0.0009  0.0004 -0.0000  0.0000  0.0003 -0.0000  0.0000 -0.0021
  50.  H 6 (pz)  -0.0071 -0.0002  0.0000  0.0000  0.0001  0.0001  0.0001 -0.0013

          NAO       17      18      19      20      21      22      23      24
      ---------- ------- ------- ------- ------- ------- ------- ------- -------
   1.  C 1 (S)    0.0011  0.0127  0.0005 -0.0000  0.0000  0.0000  0.0000  0.0129
   2.  C 1 (S)    0.3569 -0.0059 -0.0025 -0.0000 -0.0000 -0.0000 -0.0000  0.5220
   3.  C 1 (S)   -0.0059  0.0010 -0.0000 -0.0000  0.0000 -0.0000  0.0000 -0.0271
   4.  C 1 (S)   -0.0025 -0.0000 -0.0000 -0.0000  0.0000 -0.0000  0.0000  0.0013
   5.  C 1 (px)   0.0000  0.0000  0.0000  0.9976 -0.0379 -0.0000  0.0000 -0.0000
   6.  C 1 (px)  -0.0000 -0.0000 -0.0000 -0.0379  0.0014  0.0000 -0.0000  0.0000
   7.  C 1 (py)   0.0000  0.0000  0.0000  0.0000 -0.0000  0.1724  0.0596  0.0000
   8.  C 1 (py)   0.0000  0.0000  0.0000 -0.0000  0.0000  0.0596 -0.0016 -0.0000
   9.  C 1 (pz)  -0.5220  0.0271 -0.0013 -0.0000 -0.0000  0.0000  0.0000 -0.5649
  10.  C 1 (pz)  -0.0004  0.0019 -0.0000 -0.0000  0.0000 -0.0000  0.0000 -0.0560
  11.  C 1 (d1)   0.0000 -0.0000  0.0000 -0.0000  0.0000  0.0000 -0.0000  0.0000
  12.  C 1 (d2)   0.0000 -0.0000 -0.0000 -0.0261  0.0010  0.0000 -0.0000 -0.0000
  13.  C 1 (d3)  -0.0000 -0.0000 -0.0000  0.0000 -0.0000 -0.0153  0.0015 -0.0000
  14.  C 1 (d4)  -0.0012 -0.0003  0.0001  0.0000 -0.0000  0.0000 -0.0000 -0.0001
  15.  C 1 (d5)   0.0136 -0.0005 -0.0000 -0.0000  0.0000 -0.0000  0.0000  0.0148
  16.  C 2 (S)    0.0000  0.0000 -0.0000 -0.0000 -0.0000  0.0000  0.0000 -0.0113
  17.  C 2 (S)    1.0681 -0.0000 -0.0000  0.0000  0.0000  0.0000 -0.0000 -0.1173
  18.  C 2 (S)   -0.0000  0.0012 -0.0000  0.0000 -0.0000  0.0000 -0.0000 -0.0322
  19.  C 2 (S)   -0.0000 -0.0000  0.0000  0.0000 -0.0000  0.0000 -0.0000 -0.0010
  20.  C 2 (px)   0.0000  0.0000  0.0000  0.9976 -0.0379  0.0000  0.0000 -0.0000
  21.  C 2 (px)   0.0000 -0.0000 -0.0000 -0.0379  0.0014 -0.0000 -0.0000 -0.0000
  22.  C 2 (py)   0.0000  0.0000  0.0000  0.0000 -0.0000  1.2167 -0.0120  0.0000
  23.  C 2 (py)  -0.0000 -0.0000 -0.0000  0.0000 -0.0000 -0.0120  0.0033  0.0000
  24.  C 2 (pz)  -0.1173 -0.0322 -0.0010 -0.0000 -0.0000  0.0000  0.0000  1.1397
  25.  C 2 (pz)   0.0069 -0.0020  0.0000 -0.0000  0.0000 -0.0000  0.0000  0.0499
  26.  C 2 (d1)  -0.0000  0.0000  0.0000  0.0000  0.0000 -0.0000  0.0000 -0.0000
  27.  C 2 (d2)  -0.0000  0.0000  0.0000  0.0261 -0.0010  0.0000  0.0000  0.0000
  28.  C 2 (d3)  -0.0000  0.0000 -0.0000 -0.0000  0.0000 -0.0240  0.0012  0.0000
  29.  C 2 (d4)  -0.0195 -0.0004 -0.0000 -0.0000  0.0000 -0.0000 -0.0000  0.0163
  30.  C 2 (d5)   0.0082 -0.0006 -0.0000  0.0000 -0.0000  0.0000  0.0000  0.0197
  31.  H 3 (S)    0.0341  0.0069 -0.0016 -0.0000 -0.0000 -0.0267  0.0353  0.0254
  32.  H 3 (S)    0.0007 -0.0005 -0.0000  0.0000 -0.0000  0.0236 -0.0005  0.0148
  33.  H 3 (px)  -0.0000  0.0000  0.0000  0.0111 -0.0004  0.0000  0.0000  0.0000
  34.  H 3 (py)  -0.0006 -0.0001  0.0000  0.0000 -0.0000  0.0041 -0.0006 -0.0009
  35.  H 3 (pz)  -0.0015  0.0002  0.0000  0.0000 -0.0000 -0.0026 -0.0005 -0.0071
  36.  H 4 (S)    0.0341  0.0069 -0.0016  0.0000 -0.0000  0.0267 -0.0353  0.0254
  37.  H 4 (S)    0.0007 -0.0005 -0.0000 -0.0000  0.0000 -0.0236  0.0005  0.0148
  38.  H 4 (px)  -0.0000  0.0000  0.0000  0.0111 -0.0004  0.0000  0.0000  0.0000
  39.  H 4 (py)   0.0006  0.0001 -0.0000  0.0000 -0.0000  0.0041 -0.0006  0.0009
  40.  H 4 (pz)  -0.0015  0.0002  0.0000 -0.0000  0.0000  0.0026  0.0005 -0.0071
  41.  H 5 (S)    0.5376  0.0112  0.0002 -0.0000  0.0000  0.6767 -0.0130 -0.4269
  42.  H 5 (S)    0.0112 -0.0003  0.0000  0.0000 -0.0000 -0.0013  0.0012  0.0055
  43.  H 5 (px)  -0.0000  0.0000  0.0000  0.0111 -0.0004 -0.0000 -0.0000  0.0000
  44.  H 5 (py)  -0.0125 -0.0003 -0.0000  0.0000 -0.0000 -0.0107  0.0004  0.0098
  45.  H 5 (pz)   0.0075 -0.0001  0.0000 -0.0000  0.0000  0.0099 -0.0000  0.0017
  46.  H 6 (S)    0.5376  0.0112  0.0002  0.0000  0.0000 -0.6767  0.0130 -0.4269
  47.  H 6 (S)    0.0112 -0.0003  0.0000  0.0000 -0.0000  0.0013 -0.0012  0.0055
  48.  H 6 (px)  -0.0000  0.0000  0.0000  0.0111 -0.0004 -0.0000 -0.0000  0.0000
  49.  H 6 (py)   0.0125  0.0003  0.0000 -0.0000  0.0000 -0.0107  0.0004 -0.0098
  50.  H 6 (pz)   0.0075 -0.0001  0.0000 -0.0000  0.0000 -0.0099  0.0000  0.0017

          NAO       25      26      27      28      29      30      31      32
      ---------- ------- ------- ------- ------- ------- ------- ------- -------
   1.  C 1 (S)   -0.0243  0.0000 -0.0000 -0.0000  0.0002 -0.0025 -0.0078 -0.0132
   2.  C 1 (S)    0.0004 -0.0000  0.0000  0.0000 -0.0012  0.0136  0.5376  0.0112
   3.  C 1 (S)   -0.0019  0.0000 -0.0000 -0.0000 -0.0003 -0.0005  0.0112 -0.0003
   4.  C 1 (S)    0.0000 -0.0000 -0.0000  0.0000  0.0001 -0.0000  0.0002  0.0000
   5.  C 1 (px)  -0.0000  0.0000  0.0261 -0.0000 -0.0000  0.0000 -0.0000  0.0000
   6.  C 1 (px)   0.0000 -0.0000 -0.0010  0.0000  0.0000 -0.0000  0.0000 -0.0000
   7.  C 1 (py)  -0.0000  0.0000  0.0000  0.0153 -0.0000  0.0000  0.6767 -0.0013
   8.  C 1 (py)  -0.0000 -0.0000 -0.0000 -0.0015  0.0000  0.0000 -0.0130  0.0012
   9.  C 1 (pz)  -0.0560  0.0000  0.0000  0.0000  0.0001 -0.0148  0.4269 -0.0055
  10.  C 1 (pz)  -0.0034  0.0000 -0.0000 -0.0000 -0.0007 -0.0010  0.0147 -0.0007
  11.  C 1 (d1)   0.0000 -0.0000  0.0000 -0.0000 -0.0000  0.0000 -0.0000  0.0000
  12.  C 1 (d2)   0.0000  0.0000 -0.0007  0.0000  0.0000 -0.0000  0.0000 -0.0000
  13.  C 1 (d3)   0.0000  0.0000  0.0000  0.0007 -0.0000 -0.0000  0.0153 -0.0004
  14.  C 1 (d4)   0.0007 -0.0000  0.0000  0.0000  0.0001 -0.0000 -0.0145 -0.0001
  15.  C 1 (d5)   0.0010 -0.0000 -0.0000 -0.0000 -0.0000  0.0004 -0.0026  0.0002
  16.  C 2 (S)   -0.0004  0.0000  0.0000 -0.0000  0.0025 -0.0013  0.0065 -0.0020
  17.  C 2 (S)    0.0069 -0.0000 -0.0000 -0.0000 -0.0195  0.0082  0.0341  0.0007
  18.  C 2 (S)   -0.0020  0.0000  0.0000  0.0000 -0.0004 -0.0006  0.0069 -0.0005
  19.  C 2 (S)    0.0000  0.0000  0.0000 -0.0000 -0.0000 -0.0000 -0.0016 -0.0000
  20.  C 2 (px)  -0.0000  0.0000  0.0261 -0.0000 -0.0000  0.0000 -0.0000  0.0000
  21.  C 2 (px)   0.0000  0.0000 -0.0010  0.0000  0.0000 -0.0000 -0.0000 -0.0000
  22.  C 2 (py)  -0.0000 -0.0000  0.0000 -0.0240 -0.0000  0.0000 -0.0267  0.0236
  23.  C 2 (py)   0.0000  0.0000  0.0000  0.0012 -0.0000  0.0000  0.0353 -0.0005
  24.  C 2 (pz)   0.0499 -0.0000  0.0000  0.0000  0.0163  0.0197  0.0254  0.0148
  25.  C 2 (pz)   0.0037 -0.0000 -0.0000 -0.0000  0.0006  0.0010 -0.0191  0.0007
  26.  C 2 (d1)  -0.0000  0.0000  0.0000  0.0000 -0.0000 -0.0000  0.0000 -0.0000
  27.  C 2 (d2)  -0.0000  0.0000  0.0007 -0.0000 -0.0000  0.0000  0.0000  0.0000
  28.  C 2 (d3)  -0.0000  0.0000 -0.0000  0.0008 -0.0000  0.0000  0.0112 -0.0005
  29.  C 2 (d4)   0.0006 -0.0000 -0.0000 -0.0000  0.0005  0.0001 -0.0016  0.0002
  30.  C 2 (d5)   0.0010 -0.0000  0.0000  0.0000  0.0001  0.0004  0.0012  0.0003
  31.  H 3 (S)   -0.0191  0.0000  0.0000  0.0112 -0.0016  0.0012  0.7819 -0.0000
  32.  H 3 (S)    0.0007 -0.0000  0.0000 -0.0005  0.0002  0.0003 -0.0000  0.0008
  33.  H 3 (px)  -0.0000  0.0000  0.0003 -0.0000 -0.0000  0.0000  0.0000  0.0000
  34.  H 3 (py)   0.0004 -0.0000  0.0000 -0.0003  0.0000 -0.0000 -0.0156  0.0000
  35.  H 3 (pz)  -0.0002  0.0000  0.0000 -0.0001 -0.0001 -0.0001 -0.0082 -0.0001
  36.  H 4 (S)   -0.0191 -0.0000  0.0000 -0.0112 -0.0016  0.0012  0.0040  0.0063
  37.  H 4 (S)    0.0007  0.0000 -0.0000  0.0005  0.0002  0.0003  0.0063 -0.0002
  38.  H 4 (px)  -0.0000  0.0000  0.0003 -0.0000 -0.0000  0.0000  0.0000  0.0000
  39.  H 4 (py)  -0.0004 -0.0000  0.0000 -0.0003 -0.0000  0.0000  0.0026  0.0002
  40.  H 4 (pz)  -0.0002  0.0000 -0.0000  0.0001 -0.0001 -0.0001  0.0025 -0.0001
  41.  H 5 (S)   -0.0147 -0.0000 -0.0000 -0.0153 -0.0145 -0.0026 -0.0484  0.0092
  42.  H 5 (S)    0.0007  0.0000  0.0000  0.0004 -0.0001  0.0002  0.0092 -0.0000
  43.  H 5 (px)  -0.0000  0.0000  0.0003 -0.0000 -0.0000  0.0000 -0.0000  0.0000
  44.  H 5 (py)   0.0003  0.0000  0.0000  0.0003  0.0003  0.0001  0.0028 -0.0001
  45.  H 5 (pz)   0.0003 -0.0000 -0.0000 -0.0002 -0.0001  0.0001 -0.0009  0.0002
  46.  H 6 (S)   -0.0147  0.0000 -0.0000  0.0153 -0.0145 -0.0026  0.1213 -0.0180
  47.  H 6 (S)    0.0007 -0.0000  0.0000 -0.0004 -0.0001  0.0002 -0.0180  0.0002
  48.  H 6 (px)  -0.0000 -0.0000  0.0003 -0.0000 -0.0000  0.0000 -0.0000  0.0000
  49.  H 6 (py)  -0.0003  0.0000 -0.0000  0.0003 -0.0003 -0.0001  0.0041 -0.0003
  50.  H 6 (pz)   0.0003  0.0000 -0.0000  0.0002 -0.0001  0.0001 -0.0019 -0.0002

          NAO       33      34      35      36      37      38      39      40
      ---------- ------- ------- ------- ------- ------- ------- ------- -------
   1.  C 1 (S)   -0.0000  0.0021  0.0013 -0.0078 -0.0132 -0.0000 -0.0021  0.0013
   2.  C 1 (S)    0.0000 -0.0125 -0.0075  0.5376  0.0112  0.0000  0.0125 -0.0075
   3.  C 1 (S)   -0.0000 -0.0003  0.0001  0.0112 -0.0003 -0.0000  0.0003  0.0001
   4.  C 1 (S)   -0.0000 -0.0000 -0.0000  0.0002  0.0000 -0.0000  0.0000 -0.0000
   5.  C 1 (px)   0.0111  0.0000  0.0000  0.0000 -0.0000  0.0111  0.0000 -0.0000
   6.  C 1 (px)  -0.0004 -0.0000 -0.0000 -0.0000  0.0000 -0.0004 -0.0000  0.0000
   7.  C 1 (py)  -0.0000 -0.0107 -0.0099 -0.6767  0.0013  0.0000 -0.0107  0.0099
   8.  C 1 (py)  -0.0000  0.0004  0.0000  0.0130 -0.0012 -0.0000  0.0004 -0.0000
   9.  C 1 (pz)   0.0000 -0.0098  0.0017  0.4269 -0.0055  0.0000  0.0098  0.0017
  10.  C 1 (pz)  -0.0000 -0.0003  0.0003  0.0147 -0.0007 -0.0000  0.0003  0.0003
  11.  C 1 (d1)   0.0000  0.0000  0.0000 -0.0000 -0.0000  0.0000 -0.0000 -0.0000
  12.  C 1 (d2)  -0.0003 -0.0000 -0.0000 -0.0000  0.0000 -0.0003 -0.0000  0.0000
  13.  C 1 (d3)   0.0000 -0.0003 -0.0002 -0.0153  0.0004  0.0000 -0.0003  0.0002
  14.  C 1 (d4)   0.0000  0.0003  0.0001 -0.0145 -0.0001  0.0000 -0.0003  0.0001
  15.  C 1 (d5)  -0.0000  0.0001 -0.0001 -0.0026  0.0002 -0.0000 -0.0001 -0.0001
  16.  C 2 (S)    0.0000 -0.0000  0.0003  0.0065 -0.0020  0.0000  0.0000  0.0003
  17.  C 2 (S)   -0.0000 -0.0006 -0.0015  0.0341  0.0007 -0.0000  0.0006 -0.0015
  18.  C 2 (S)    0.0000 -0.0001  0.0002  0.0069 -0.0005  0.0000  0.0001  0.0002
  19.  C 2 (S)    0.0000  0.0000  0.0000 -0.0016 -0.0000  0.0000 -0.0000  0.0000
  20.  C 2 (px)   0.0111  0.0000  0.0000  0.0000 -0.0000  0.0111  0.0000 -0.0000
  21.  C 2 (px)  -0.0004 -0.0000 -0.0000 -0.0000  0.0000 -0.0004 -0.0000  0.0000
  22.  C 2 (py)   0.0000  0.0041 -0.0026  0.0267 -0.0236  0.0000  0.0041  0.0026
  23.  C 2 (py)   0.0000 -0.0006 -0.0005 -0.0353  0.0005  0.0000 -0.0006  0.0005
  24.  C 2 (pz)   0.0000 -0.0009 -0.0071  0.0254  0.0148  0.0000  0.0009 -0.0071
  25.  C 2 (pz)  -0.0000  0.0004 -0.0002 -0.0191  0.0007 -0.0000 -0.0004 -0.0002
  26.  C 2 (d1)   0.0000 -0.0000  0.0000 -0.0000  0.0000  0.0000 -0.0000  0.0000
  27.  C 2 (d2)   0.0003  0.0000  0.0000  0.0000 -0.0000  0.0003  0.0000 -0.0000
  28.  C 2 (d3)  -0.0000 -0.0003 -0.0001 -0.0112  0.0005 -0.0000 -0.0003  0.0001
  29.  C 2 (d4)  -0.0000  0.0000 -0.0001 -0.0016  0.0002 -0.0000 -0.0000 -0.0001
  30.  C 2 (d5)   0.0000 -0.0000 -0.0001  0.0012  0.0003  0.0000  0.0000 -0.0001
  31.  H 3 (S)    0.0000 -0.0156 -0.0082  0.0040  0.0063  0.0000  0.0026  0.0025
  32.  H 3 (S)    0.0000  0.0000 -0.0001  0.0063 -0.0002  0.0000  0.0002 -0.0001
  33.  H 3 (px)   0.0001  0.0000  0.0000  0.0000 -0.0000  0.0001  0.0000 -0.0000
  34.  H 3 (py)   0.0000  0.0003  0.0001 -0.0026 -0.0002  0.0000 -0.0001 -0.0000
  35.  H 3 (pz)   0.0000  0.0001  0.0001  0.0025 -0.0001  0.0000  0.0000 -0.0000
  36.  H 4 (S)    0.0000 -0.0026  0.0025  0.7819  0.0000  0.0000  0.0156 -0.0082
  37.  H 4 (S)   -0.0000 -0.0002 -0.0001  0.0000  0.0008 -0.0000 -0.0000 -0.0001
  38.  H 4 (px)   0.0001  0.0000  0.0000  0.0000 -0.0000  0.0001  0.0000 -0.0000
  39.  H 4 (py)   0.0000 -0.0001  0.0000  0.0156 -0.0000  0.0000  0.0003 -0.0001
  40.  H 4 (pz)  -0.0000 -0.0000 -0.0000 -0.0082 -0.0001 -0.0000 -0.0001  0.0001
  41.  H 5 (S)   -0.0000  0.0028  0.0009  0.1213 -0.0180 -0.0000  0.0041  0.0019
  42.  H 5 (S)    0.0000 -0.0001 -0.0002 -0.0180  0.0002  0.0000 -0.0003  0.0002
  43.  H 5 (px)   0.0001  0.0000  0.0000  0.0000 -0.0000  0.0001  0.0000 -0.0000
  44.  H 5 (py)   0.0000 -0.0001 -0.0001 -0.0041  0.0003  0.0000 -0.0001 -0.0000
  45.  H 5 (pz)  -0.0000  0.0001 -0.0000 -0.0019 -0.0002 -0.0000 -0.0000  0.0000
  46.  H 6 (S)   -0.0000 -0.0041  0.0019 -0.0484  0.0092 -0.0000 -0.0028  0.0009
  47.  H 6 (S)    0.0000  0.0003  0.0002  0.0092 -0.0000  0.0000  0.0001 -0.0002
  48.  H 6 (px)   0.0001  0.0000  0.0000  0.0000 -0.0000  0.0001  0.0000 -0.0000
  49.  H 6 (py)  -0.0000 -0.0001  0.0000 -0.0028  0.0001 -0.0000 -0.0001  0.0001
  50.  H 6 (pz)  -0.0000  0.0000  0.0000 -0.0009  0.0002 -0.0000 -0.0001 -0.0000

          NAO       41      42      43      44      45      46      47      48
      ---------- ------- ------- ------- ------- ------- ------- ------- -------
   1.  C 1 (S)    0.0065 -0.0020 -0.0000 -0.0000 -0.0003  0.0065 -0.0020 -0.0000
   2.  C 1 (S)    0.0341  0.0007  0.0000 -0.0006  0.0015  0.0341  0.0007  0.0000
   3.  C 1 (S)    0.0069 -0.0005 -0.0000 -0.0001 -0.0002  0.0069 -0.0005 -0.0000
   4.  C 1 (S)   -0.0016 -0.0000 -0.0000  0.0000 -0.0000 -0.0016 -0.0000 -0.0000
   5.  C 1 (px)  -0.0000  0.0000  0.0111  0.0000 -0.0000  0.0000  0.0000  0.0111
   6.  C 1 (px)   0.0000 -0.0000 -0.0004 -0.0000  0.0000 -0.0000 -0.0000 -0.0004
   7.  C 1 (py)  -0.0267  0.0236 -0.0000  0.0041  0.0026  0.0267 -0.0236 -0.0000
   8.  C 1 (py)   0.0353 -0.0005 -0.0000 -0.0006  0.0005 -0.0353  0.0005 -0.0000
   9.  C 1 (pz)  -0.0254 -0.0148 -0.0000  0.0009 -0.0071 -0.0254 -0.0148 -0.0000
  10.  C 1 (pz)   0.0191 -0.0007 -0.0000 -0.0004 -0.0002  0.0191 -0.0007 -0.0000
  11.  C 1 (d1)   0.0000  0.0000  0.0000 -0.0000  0.0000 -0.0000  0.0000  0.0000
  12.  C 1 (d2)   0.0000 -0.0000 -0.0003 -0.0000  0.0000  0.0000 -0.0000 -0.0003
  13.  C 1 (d3)  -0.0112  0.0005  0.0000  0.0003 -0.0001  0.0112 -0.0005  0.0000
  14.  C 1 (d4)  -0.0016  0.0002  0.0000  0.0000  0.0001 -0.0016  0.0002  0.0000
  15.  C 1 (d5)   0.0012  0.0003 -0.0000 -0.0000  0.0001  0.0012  0.0003 -0.0000
  16.  C 2 (S)   -0.0078 -0.0132 -0.0000  0.0021 -0.0013 -0.0078 -0.0132 -0.0000
  17.  C 2 (S)    0.5376  0.0112 -0.0000 -0.0125  0.0075  0.5376  0.0112 -0.0000
  18.  C 2 (S)    0.0112 -0.0003  0.0000 -0.0003 -0.0001  0.0112 -0.0003  0.0000
  19.  C 2 (S)    0.0002  0.0000  0.0000 -0.0000  0.0000  0.0002  0.0000  0.0000
  20.  C 2 (px)  -0.0000  0.0000  0.0111  0.0000 -0.0000  0.0000  0.0000  0.0111
  21.  C 2 (px)   0.0000 -0.0000 -0.0004 -0.0000  0.0000  0.0000 -0.0000 -0.0004
  22.  C 2 (py)   0.6767 -0.0013 -0.0000 -0.0107  0.0099 -0.6767  0.0013 -0.0000
  23.  C 2 (py)  -0.0130  0.0012 -0.0000  0.0004 -0.0000  0.0130 -0.0012 -0.0000
  24.  C 2 (pz)  -0.4269  0.0055  0.0000  0.0098  0.0017 -0.4269  0.0055  0.0000
  25.  C 2 (pz)  -0.0147  0.0007 -0.0000  0.0003  0.0003 -0.0147  0.0007 -0.0000
  26.  C 2 (d1)  -0.0000  0.0000  0.0000  0.0000 -0.0000  0.0000 -0.0000 -0.0000
  27.  C 2 (d2)  -0.0000  0.0000  0.0003  0.0000 -0.0000 -0.0000  0.0000  0.0003
  28.  C 2 (d3)  -0.0153  0.0004 -0.0000  0.0003 -0.0002  0.0153 -0.0004 -0.0000
  29.  C 2 (d4)  -0.0145 -0.0001 -0.0000  0.0003 -0.0001 -0.0145 -0.0001 -0.0000
  30.  C 2 (d5)  -0.0026  0.0002  0.0000  0.0001  0.0001 -0.0026  0.0002  0.0000
  31.  H 3 (S)   -0.0484  0.0092 -0.0000  0.0028 -0.0009  0.1213 -0.0180 -0.0000
  32.  H 3 (S)    0.0092 -0.0000  0.0000 -0.0001  0.0002 -0.0180  0.0002  0.0000
  33.  H 3 (px)  -0.0000  0.0000  0.0001  0.0000 -0.0000 -0.0000  0.0000  0.0001
  34.  H 3 (py)   0.0028 -0.0001  0.0000 -0.0001  0.0001 -0.0041  0.0003  0.0000
  35.  H 3 (pz)   0.0009 -0.0002  0.0000 -0.0001 -0.0000  0.0019  0.0002  0.0000
  36.  H 4 (S)    0.1213 -0.0180  0.0000 -0.0041 -0.0019 -0.0484  0.0092  0.0000
  37.  H 4 (S)   -0.0180  0.0002 -0.0000  0.0003 -0.0002  0.0092 -0.0000 -0.0000
  38.  H 4 (px)  -0.0000  0.0000  0.0001  0.0000 -0.0000 -0.0000  0.0000  0.0001
  39.  H 4 (py)   0.0041 -0.0003  0.0000 -0.0001 -0.0000 -0.0028  0.0001  0.0000
  40.  H 4 (pz)   0.0019  0.0002 -0.0000 -0.0000  0.0000  0.0009 -0.0002 -0.0000
  41.  H 5 (S)    0.7819 -0.0000 -0.0000 -0.0156  0.0082  0.0040  0.0063 -0.0000
  42.  H 5 (S)   -0.0000  0.0008  0.0000  0.0000  0.0001  0.0063 -0.0002  0.0000
  43.  H 5 (px)  -0.0000  0.0000  0.0001  0.0000 -0.0000 -0.0000  0.0000  0.0001
  44.  H 5 (py)  -0.0156  0.0000  0.0000  0.0003 -0.0001 -0.0026 -0.0002  0.0000
  45.  H 5 (pz)   0.0082  0.0001 -0.0000 -0.0001  0.0001 -0.0025  0.0001 -0.0000
  46.  H 6 (S)    0.0040  0.0063 -0.0000 -0.0026 -0.0025  0.7819 -0.0000 -0.0000
  47.  H 6 (S)    0.0063 -0.0002  0.0000 -0.0002  0.0001 -0.0000  0.0008  0.0000
  48.  H 6 (px)  -0.0000  0.0000  0.0001  0.0000 -0.0000 -0.0000  0.0000  0.0001
  49.  H 6 (py)   0.0026  0.0002 -0.0000 -0.0001 -0.0000  0.0156 -0.0000 -0.0000
  50.  H 6 (pz)  -0.0025  0.0001 -0.0000  0.0000 -0.0000  0.0082  0.0001 -0.0000

          NAO       49      50
      ---------- ------- -------
   1.  C 1 (S)    0.0000 -0.0003
   2.  C 1 (S)    0.0006  0.0015
   3.  C 1 (S)    0.0001 -0.0002
   4.  C 1 (S)   -0.0000 -0.0000
   5.  C 1 (px)  -0.0000 -0.0000
   6.  C 1 (px)   0.0000  0.0000
   7.  C 1 (py)   0.0041 -0.0026
   8.  C 1 (py)  -0.0006 -0.0005
   9.  C 1 (pz)  -0.0009 -0.0071
  10.  C 1 (pz)   0.0004 -0.0002
  11.  C 1 (d1)  -0.0000  0.0000
  12.  C 1 (d2)   0.0000  0.0000
  13.  C 1 (d3)   0.0003  0.0001
  14.  C 1 (d4)  -0.0000  0.0001
  15.  C 1 (d5)   0.0000  0.0001
  16.  C 2 (S)   -0.0021 -0.0013
  17.  C 2 (S)    0.0125  0.0075
  18.  C 2 (S)    0.0003 -0.0001
  19.  C 2 (S)    0.0000  0.0000
  20.  C 2 (px)  -0.0000 -0.0000
  21.  C 2 (px)   0.0000  0.0000
  22.  C 2 (py)  -0.0107 -0.0099
  23.  C 2 (py)   0.0004  0.0000
  24.  C 2 (pz)  -0.0098  0.0017
  25.  C 2 (pz)  -0.0003  0.0003
  26.  C 2 (d1)   0.0000  0.0000
  27.  C 2 (d2)  -0.0000 -0.0000
  28.  C 2 (d3)   0.0003  0.0002
  29.  C 2 (d4)  -0.0003 -0.0001
  30.  C 2 (d5)  -0.0001  0.0001
  31.  H 3 (S)    0.0041 -0.0019
  32.  H 3 (S)   -0.0003 -0.0002
  33.  H 3 (px)  -0.0000 -0.0000
  34.  H 3 (py)  -0.0001  0.0000
  35.  H 3 (pz)   0.0000  0.0000
  36.  H 4 (S)   -0.0028 -0.0009
  37.  H 4 (S)    0.0001  0.0002
  38.  H 4 (px)  -0.0000 -0.0000
  39.  H 4 (py)  -0.0001 -0.0001
  40.  H 4 (pz)   0.0001 -0.0000
  41.  H 5 (S)    0.0026 -0.0025
  42.  H 5 (S)    0.0002  0.0001
  43.  H 5 (px)  -0.0000 -0.0000
  44.  H 5 (py)  -0.0001  0.0000
  45.  H 5 (pz)  -0.0000 -0.0000
  46.  H 6 (S)    0.0156  0.0082
  47.  H 6 (S)   -0.0000  0.0001
  48.  H 6 (px)  -0.0000 -0.0000
  49.  H 6 (py)   0.0003  0.0001
  50.  H 6 (pz)   0.0001  0.0001


 NATURAL BOND ORBITAL ANALYSIS:

                       Occupancies       Lewis Structure    Low   High
           Occ.    -------------------  -----------------   occ   occ
  Cycle   Thresh.   Lewis   Non-Lewis     CR  BD  3C  LP    (L)   (NL)   Dev
 =============================================================================
   1(1)    1.90    15.94204   0.05796      2   6   0   0     0      0    0.04
 -----------------------------------------------------------------------------

 Structure accepted: No low occupancy Lewis orbitals

 --------------------------------------------------------
   Core                      3.99837 ( 99.959% of   4)
   Valence Lewis            11.94367 ( 99.531% of  12)
  ==================       ============================
   Total Lewis              15.94204 ( 99.638% of  16)
  -----------------------------------------------------
   Valence non-Lewis         0.04372 (  0.273% of  16)
   Rydberg non-Lewis         0.01424 (  0.089% of  16)
  ==================       ============================
   Total non-Lewis           0.05796 (  0.362% of  16)
 --------------------------------------------------------


       (Occupancy)   Bond orbital/ Coefficients/ Hybrids
 ---------------------------------------------------------------------------------
     1. (1.99950) BD ( 1) C   1 - C   2  
                ( 50.00%)   0.7071* C   1 s(  0.00%)p 1.00( 99.93%)d 0.00(  0.07%)
                                            0.0000  0.0000  0.0000  0.0000  0.9989
                                           -0.0380  0.0000  0.0000  0.0000  0.0000
                                            0.0000 -0.0261  0.0000  0.0000  0.0000
                ( 50.00%)   0.7071* C   2 s(  0.00%)p 1.00( 99.93%)d 0.00(  0.07%)
                                            0.0000  0.0000  0.0000  0.0000  0.9989
                                           -0.0380  0.0000  0.0000  0.0000  0.0000
                                            0.0000  0.0261  0.0000  0.0000  0.0000
     2. (1.99614) BD ( 2) C   1 - C   2  
                ( 50.00%)   0.7071* C   1 s( 39.07%)p 1.56( 60.89%)d 0.00(  0.04%)
                                            0.0001  0.6246 -0.0251 -0.0006  0.0000
                                            0.0000 -0.0000  0.0000 -0.7790 -0.0444
                                            0.0000  0.0000 -0.0000 -0.0006  0.0202
                ( 50.00%)   0.7071* C   2 s( 39.07%)p 1.56( 60.89%)d 0.00(  0.04%)
                                            0.0001  0.6246 -0.0251 -0.0006  0.0000
                                            0.0000 -0.0000  0.0000  0.7790  0.0444
                                            0.0000  0.0000  0.0000 -0.0006  0.0202
     3. (1.98701) BD ( 1) C   1 - H   3  
                ( 60.93%)   0.7806* C   1 s( 30.48%)p 2.28( 69.47%)d 0.00(  0.04%)
                                           -0.0002  0.5520  0.0111  0.0003  0.0000
                                            0.0000  0.7069 -0.0095  0.4413  0.0141
                                            0.0000  0.0000  0.0147 -0.0149 -0.0027
                ( 39.07%)   0.6250* H   3 s( 99.95%)p 0.00(  0.05%)
                                            0.9997  0.0015  0.0000 -0.0197 -0.0105
     4. (1.98701) BD ( 1) C   1 - H   4  
                ( 60.93%)   0.7806* C   1 s( 30.48%)p 2.28( 69.47%)d 0.00(  0.04%)
                                            0.0002 -0.5520 -0.0111 -0.0003  0.0000
                                            0.0000  0.7069 -0.0095 -0.4413 -0.0141
                                            0.0000  0.0000  0.0147  0.0149  0.0027
                ( 39.07%)   0.6250* H   4 s( 99.95%)p 0.00(  0.05%)
                                           -0.9997 -0.0015  0.0000 -0.0197  0.0105
     5. (1.98701) BD ( 1) C   2 - H   5  
                ( 60.93%)   0.7806* C   2 s( 30.48%)p 2.28( 69.47%)d 0.00(  0.04%)
                                           -0.0002  0.5520  0.0111  0.0003  0.0000
                                            0.0000  0.7069 -0.0095 -0.4413 -0.0141
                                            0.0000  0.0000 -0.0147 -0.0149 -0.0027
                ( 39.07%)   0.6250* H   5 s( 99.95%)p 0.00(  0.05%)
                                            0.9997  0.0015  0.0000 -0.0197  0.0105
     6. (1.98701) BD ( 1) C   2 - H   6  
                ( 60.93%)   0.7806* C   2 s( 30.48%)p 2.28( 69.47%)d 0.00(  0.04%)
                                            0.0002 -0.5520 -0.0111 -0.0003  0.0000
                                            0.0000  0.7069 -0.0095  0.4413  0.0141
                                            0.0000  0.0000 -0.0147  0.0149  0.0027
                ( 39.07%)   0.6250* H   6 s( 99.95%)p 0.00(  0.05%)
                                           -0.9997 -0.0015  0.0000 -0.0197 -0.0105
     7. (1.99919) CR ( 1) C   1           s(100.00%)p 0.00(  0.00%)
                                            1.0000  0.0002  0.0000  0.0000  0.0000
                                            0.0000 -0.0000  0.0000  0.0003  0.0000
                                            0.0000  0.0000 -0.0000 -0.0000 -0.0000
     8. (1.99919) CR ( 1) C   2           s(100.00%)p 0.00(  0.00%)
                                            1.0000  0.0002  0.0000  0.0000  0.0000
                                            0.0000 -0.0000  0.0000 -0.0003 -0.0000
                                            0.0000  0.0000  0.0000 -0.0000 -0.0000
     9. (0.00346) RY*( 1) C   1           s(  0.00%)p 1.00( 91.50%)d 0.09(  8.50%)
                                            0.0000 -0.0000  0.0000 -0.0000  0.0000
                                            0.0000  0.0190  0.9563 -0.0000  0.0000
                                            0.0000  0.0000 -0.2916 -0.0000 -0.0000
    10. (0.00166) RY*( 2) C   1           s( 14.50%)p 5.88( 85.28%)d 0.01(  0.22%)
                                           -0.0000  0.0118  0.3774 -0.0500  0.0000
                                            0.0000  0.0000 -0.0000 -0.0553  0.9218
                                            0.0000  0.0000  0.0000 -0.0461 -0.0065
    11. (0.00000) RY*( 3) C   1           s(  0.00%)p 1.00(100.00%)d 0.00(  0.00%)
    12. (0.00000) RY*( 4) C   1           s( 85.60%)p 0.17( 14.40%)d 0.00(  0.00%)
    13. (0.00000) RY*( 5) C   1           s( 99.79%)p 0.00(  0.21%)d 0.00(  0.00%)
    14. (0.00000) RY*( 6) C   1           s(  0.00%)p 0.00(  0.00%)d 1.00(100.00%)
    15. (0.00000) RY*( 7) C   1           s(  0.00%)p 1.00(  0.07%)d99.99( 99.93%)
    16. (0.00000) RY*( 8) C   1           s(  0.00%)p 1.00(  8.55%)d10.70( 91.45%)
    17. (0.00000) RY*( 9) C   1           s(  0.06%)p 3.20(  0.20%)d99.99( 99.74%)
    18. (0.00000) RY*(10) C   1           s(  0.01%)p 1.00(  0.04%)d99.99( 99.95%)
    19. (0.00346) RY*( 1) C   2           s(  0.00%)p 1.00( 91.50%)d 0.09(  8.50%)
                                            0.0000 -0.0000  0.0000 -0.0000  0.0000
                                            0.0000  0.0190  0.9563  0.0000 -0.0000
                                            0.0000  0.0000  0.2916 -0.0000 -0.0000
    20. (0.00166) RY*( 2) C   2           s( 14.50%)p 5.88( 85.28%)d 0.01(  0.22%)
                                           -0.0000  0.0118  0.3774 -0.0500 -0.0000
                                           -0.0000  0.0000 -0.0000  0.0553 -0.9218
                                           -0.0000 -0.0000 -0.0000 -0.0461 -0.0065
    21. (0.00000) RY*( 3) C   2           s(  0.00%)p 1.00(100.00%)d 0.00(  0.00%)
    22. (0.00000) RY*( 4) C   2           s( 85.60%)p 0.17( 14.40%)d 0.00(  0.00%)
    23. (0.00000) RY*( 5) C   2           s( 99.79%)p 0.00(  0.21%)d 0.00(  0.00%)
    24. (0.00000) RY*( 6) C   2           s(  0.00%)p 0.00(  0.00%)d 1.00(100.00%)
    25. (0.00000) RY*( 7) C   2           s(  0.00%)p 1.00(  0.07%)d99.99( 99.93%)
    26. (0.00000) RY*( 8) C   2           s(  0.00%)p 1.00(  8.55%)d10.70( 91.45%)
    27. (0.00000) RY*( 9) C   2           s(  0.06%)p 3.20(  0.20%)d99.99( 99.74%)
    28. (0.00000) RY*(10) C   2           s(  0.01%)p 1.00(  0.04%)d99.99( 99.95%)
    29. (0.00081) RY*( 1) H   3           s( 96.50%)p 0.04(  3.50%)
                                           -0.0024  0.9823  0.0000  0.0470 -0.1811
    30. (0.00012) RY*( 2) H   3           s(  0.00%)p 1.00(100.00%)
                                            0.0000  0.0000  1.0000  0.0000  0.0000
    31. (0.00004) RY*( 3) H   3           s(  3.45%)p28.02( 96.55%)
    32. (0.00002) RY*( 4) H   3           s(  0.10%)p99.99( 99.90%)
    33. (0.00081) RY*( 1) H   4           s( 96.50%)p 0.04(  3.50%)
                                           -0.0024  0.9823  0.0000 -0.0470 -0.1811
    34. (0.00012) RY*( 2) H   4           s(  0.00%)p 1.00(100.00%)
                                            0.0000  0.0000  1.0000  0.0000  0.0000
    35. (0.00004) RY*( 3) H   4           s(  3.45%)p28.02( 96.55%)
    36. (0.00002) RY*( 4) H   4           s(  0.10%)p99.99( 99.90%)
    37. (0.00081) RY*( 1) H   5           s( 96.50%)p 0.04(  3.50%)
                                           -0.0024  0.9823  0.0000  0.0470  0.1811
    38. (0.00012) RY*( 2) H   5           s(  0.00%)p 1.00(100.00%)
                                            0.0000  0.0000  1.0000  0.0000  0.0000
    39. (0.00004) RY*( 3) H   5           s(  3.45%)p28.02( 96.55%)
    40. (0.00002) RY*( 4) H   5           s(  0.10%)p99.99( 99.90%)
    41. (0.00081) RY*( 1) H   6           s( 96.50%)p 0.04(  3.50%)
                                           -0.0024  0.9823  0.0000 -0.0470  0.1811
    42. (0.00012) RY*( 2) H   6           s(  0.00%)p 1.00(100.00%)
                                            0.0000  0.0000  1.0000  0.0000  0.0000
    43. (0.00004) RY*( 3) H   6           s(  3.45%)p28.02( 96.55%)
    44. (0.00002) RY*( 4) H   6           s(  0.10%)p99.99( 99.90%)
    45. (0.00000) BD*( 1) C   1 - C   2  
                ( 50.00%)   0.7071* C   1 s(  0.00%)p 1.00( 99.93%)d 0.00(  0.07%)
                ( 50.00%)  -0.7071* C   2 s(  0.00%)p 1.00( 99.93%)d 0.00(  0.07%)
    46. (0.00422) BD*( 2) C   1 - C   2  
                ( 50.00%)   0.7071* C   1 s( 39.07%)p 1.56( 60.89%)d 0.00(  0.04%)
                                            0.0001  0.6246 -0.0251 -0.0006  0.0000
                                            0.0000 -0.0000  0.0000 -0.7790 -0.0444
                                            0.0000  0.0000 -0.0000 -0.0006  0.0202
                ( 50.00%)  -0.7071* C   2 s( 39.07%)p 1.56( 60.89%)d 0.00(  0.04%)
                                            0.0001  0.6246 -0.0251 -0.0006  0.0000
                                            0.0000 -0.0000  0.0000  0.7790  0.0444
                                            0.0000  0.0000  0.0000 -0.0006  0.0202
    47. (0.00987) BD*( 1) C   1 - H   3  
                ( 39.07%)   0.6250* C   1 s( 30.48%)p 2.28( 69.47%)d 0.00(  0.04%)
                                            0.0002 -0.5520 -0.0111 -0.0003 -0.0000
                                           -0.0000 -0.7069  0.0095 -0.4413 -0.0141
                                           -0.0000 -0.0000 -0.0147  0.0149  0.0027
                ( 60.93%)  -0.7806* H   3 s( 99.95%)p 0.00(  0.05%)
                                           -0.9997 -0.0015 -0.0000  0.0197  0.0105
    48. (0.00987) BD*( 1) C   1 - H   4  
                ( 39.07%)   0.6250* C   1 s( 30.48%)p 2.28( 69.47%)d 0.00(  0.04%)
                                           -0.0002  0.5520  0.0111  0.0003 -0.0000
                                           -0.0000 -0.7069  0.0095  0.4413  0.0141
                                           -0.0000 -0.0000 -0.0147 -0.0149 -0.0027
                ( 60.93%)  -0.7806* H   4 s( 99.95%)p 0.00(  0.05%)
                                            0.9997  0.0015 -0.0000  0.0197 -0.0105
    49. (0.00987) BD*( 1) C   2 - H   5  
                ( 39.07%)   0.6250* C   2 s( 30.48%)p 2.28( 69.47%)d 0.00(  0.04%)
                                            0.0002 -0.5520 -0.0111 -0.0003 -0.0000
                                           -0.0000 -0.7069  0.0095  0.4413  0.0141
                                           -0.0000 -0.0000  0.0147  0.0149  0.0027
                ( 60.93%)  -0.7806* H   5 s( 99.95%)p 0.00(  0.05%)
                                           -0.9997 -0.0015 -0.0000  0.0197 -0.0105
    50. (0.00987) BD*( 1) C   2 - H   6  
                ( 39.07%)   0.6250* C   2 s( 30.48%)p 2.28( 69.47%)d 0.00(  0.04%)
                                           -0.0002  0.5520  0.0111  0.0003 -0.0000
                                           -0.0000 -0.7069  0.0095 -0.4413 -0.0141
                                           -0.0000 -0.0000  0.0147 -0.0149 -0.0027
                ( 60.93%)  -0.7806* H   6 s( 99.95%)p 0.00(  0.05%)
                                            0.9997  0.0015 -0.0000  0.0197  0.0105


 NHO Directionality and "Bond Bending" (deviations from line of nuclear centers)

         [Thresholds for printing:  angular deviation  >  1.0 degree]
                                    hybrid p-character > 25.0%
                                    orbital occupancy  >  0.10e

                                Line of Centers        Hybrid 1              Hybrid 2
                                ---------------  -------------------   ------------------
                NBO               Theta   Phi    Theta   Phi    Dev    Theta   Phi    Dev
 ========================================================================================
     1. BD (   1) C   1 - C   2   180.0    0.0    90.0    0.0  90.0     90.0    0.0  90.0
     3. BD (   1) C   1 - H   3    60.0   90.0    56.9   90.0   3.1      --     --    --
     4. BD (   1) C   1 - H   4    60.0  270.0    56.9  270.0   3.1      --     --    --
     5. BD (   1) C   2 - H   5   120.0   90.0   123.1   90.0   3.1      --     --    --
     6. BD (   1) C   2 - H   6   120.0  270.0   123.1  270.0   3.1      --     --    --


 Second Order Perturbation Theory Analysis of Fock Matrix in NBO Basis

     Threshold for printing:   0.50 kcal/mol
                                                                              E(2)  E(j)-E(i) F(i,j)
         Donor NBO (i)                     Acceptor NBO (j)                 kcal/mol   a.u.    a.u. 
 ===================================================================================================

 within unit  1
   2. BD (   2) C   1 - C   2        / 47. BD*(   1) C   1 - H   3            0.97    1.23    0.031
   2. BD (   2) C   1 - C   2        / 48. BD*(   1) C   1 - H   4            0.97    1.23    0.031
   2. BD (   2) C   1 - C   2        / 49. BD*(   1) C   2 - H   5            0.97    1.23    0.031
   2. BD (   2) C   1 - C   2        / 50. BD*(   1) C   2 - H   6            0.97    1.23    0.031
   3. BD (   1) C   1 - H   3        / 19. RY*(   1) C   2                    1.29    1.63    0.041
   3. BD (   1) C   1 - H   3        / 20. RY*(   2) C   2                    0.69    1.14    0.025
   3. BD (   1) C   1 - H   3        / 46. BD*(   2) C   1 - C   2            1.02    1.21    0.031
   3. BD (   1) C   1 - H   3        / 50. BD*(   1) C   2 - H   6            4.39    1.01    0.059
   4. BD (   1) C   1 - H   4        / 19. RY*(   1) C   2                    1.29    1.63    0.041
   4. BD (   1) C   1 - H   4        / 20. RY*(   2) C   2                    0.69    1.14    0.025
   4. BD (   1) C   1 - H   4        / 46. BD*(   2) C   1 - C   2            1.02    1.21    0.031
   4. BD (   1) C   1 - H   4        / 49. BD*(   1) C   2 - H   5            4.39    1.01    0.059
   5. BD (   1) C   2 - H   5        /  9. RY*(   1) C   1                    1.29    1.63    0.041
   5. BD (   1) C   2 - H   5        / 10. RY*(   2) C   1                    0.69    1.14    0.025
   5. BD (   1) C   2 - H   5        / 46. BD*(   2) C   1 - C   2            1.02    1.21    0.031
   5. BD (   1) C   2 - H   5        / 48. BD*(   1) C   1 - H   4            4.39    1.01    0.059
   6. BD (   1) C   2 - H   6        /  9. RY*(   1) C   1                    1.29    1.63    0.041
   6. BD (   1) C   2 - H   6        / 10. RY*(   2) C   1                    0.69    1.14    0.025
   6. BD (   1) C   2 - H   6        / 46. BD*(   2) C   1 - C   2            1.02    1.21    0.031
   6. BD (   1) C   2 - H   6        / 47. BD*(   1) C   1 - H   3            4.39    1.01    0.059
   7. CR (   1) C   1                / 20. RY*(   2) C   2                    3.33   10.67    0.168
   7. CR (   1) C   1                / 46. BD*(   2) C   1 - C   2            1.02   10.73    0.093
   7. CR (   1) C   1                / 49. BD*(   1) C   2 - H   5            0.72   10.53    0.078
   7. CR (   1) C   1                / 50. BD*(   1) C   2 - H   6            0.72   10.53    0.078
   8. CR (   1) C   2                / 10. RY*(   2) C   1                    3.33   10.67    0.168
   8. CR (   1) C   2                / 46. BD*(   2) C   1 - C   2            1.02   10.73    0.093
   8. CR (   1) C   2                / 47. BD*(   1) C   1 - H   3            0.72   10.53    0.078
   8. CR (   1) C   2                / 48. BD*(   1) C   1 - H   4            0.72   10.53    0.078


 Natural Bond Orbitals (Summary):

                                                            Principal Delocalizations
           NBO                        Occupancy    Energy   (geminal,vicinal,remote)
 ====================================================================================
 Molecular unit  1  (C2H4)
     1. BD (   1) C   1 - C   2          1.99950    -0.26796   
     2. BD (   2) C   1 - C   2          1.99614    -0.73883  47(g),48(g),49(g),50(g)
     3. BD (   1) C   1 - H   3          1.98701    -0.51645  50(v),19(v),46(g),20(v)
     4. BD (   1) C   1 - H   4          1.98701    -0.51645  49(v),19(v),46(g),20(v)
     5. BD (   1) C   2 - H   5          1.98701    -0.51645  48(v),9(v),46(g),10(v)
     6. BD (   1) C   2 - H   6          1.98701    -0.51645  47(v),9(v),46(g),10(v)
     7. CR (   1) C   1                  1.99919   -10.04223  20(v),46(g),49(v),50(v)
     8. CR (   1) C   2                  1.99919   -10.04223  10(v),46(g),47(v),48(v)
     9. RY*(   1) C   1                  0.00346     1.11436   
    10. RY*(   2) C   1                  0.00166     0.62604   
    11. RY*(   3) C   1                  0.00000     0.58625   
    12. RY*(   4) C   1                  0.00000     0.96450   
    13. RY*(   5) C   1                  0.00000     4.03701   
    14. RY*(   6) C   1                  0.00000     1.87822   
    15. RY*(   7) C   1                  0.00000     1.97619   
    16. RY*(   8) C   1                  0.00000     2.46148   
    17. RY*(   9) C   1                  0.00000     2.33080   
    18. RY*(  10) C   1                  0.00000     2.47182   
    19. RY*(   1) C   2                  0.00346     1.11436   
    20. RY*(   2) C   2                  0.00166     0.62604   
    21. RY*(   3) C   2                  0.00000     0.58625   
    22. RY*(   4) C   2                  0.00000     0.96450   
    23. RY*(   5) C   2                  0.00000     4.03701   
    24. RY*(   6) C   2                  0.00000     1.87822   
    25. RY*(   7) C   2                  0.00000     1.97619   
    26. RY*(   8) C   2                  0.00000     2.46148   
    27. RY*(   9) C   2                  0.00000     2.33080   
    28. RY*(  10) C   2                  0.00000     2.47182   
    29. RY*(   1) H   3                  0.00081     0.68693   
    30. RY*(   2) H   3                  0.00012     2.21219   
    31. RY*(   3) H   3                  0.00004     2.30958   
    32. RY*(   4) H   3                  0.00002     2.99987   
    33. RY*(   1) H   4                  0.00081     0.68693   
    34. RY*(   2) H   4                  0.00012     2.21219   
    35. RY*(   3) H   4                  0.00004     2.30958   
    36. RY*(   4) H   4                  0.00002     2.99987   
    37. RY*(   1) H   5                  0.00081     0.68693   
    38. RY*(   2) H   5                  0.00012     2.21219   
    39. RY*(   3) H   5                  0.00004     2.30958   
    40. RY*(   4) H   5                  0.00002     2.99987   
    41. RY*(   1) H   6                  0.00081     0.68693   
    42. RY*(   2) H   6                  0.00012     2.21219   
    43. RY*(   3) H   6                  0.00004     2.30958   
    44. RY*(   4) H   6                  0.00002     2.99987   
    45. BD*(   1) C   1 - C   2          0.00000     0.05188   
    46. BD*(   2) C   1 - C   2          0.00422     0.69245   
    47. BD*(   1) C   1 - H   3          0.00987     0.49093   
    48. BD*(   1) C   1 - H   4          0.00987     0.49093   
    49. BD*(   1) C   2 - H   5          0.00987     0.49093   
    50. BD*(   1) C   2 - H   6          0.00987     0.49093   
       -------------------------------
              Total Lewis   15.94204  ( 99.6377%)
        Valence non-Lewis    0.04372  (  0.2733%)
        Rydberg non-Lewis    0.01424  (  0.0890%)
       -------------------------------
            Total unit  1   16.00000  (100.0000%)
           Charge unit  1    0.00000
 Variable Step   Value    
 -------- ---- -----------
     6       1    2.042035
 ---------------------------------------------------------------------------------------------------
                            Z-MATRIX (ANGSTROMS AND DEGREES)
   CD    Cent   Atom    N1       Length/X        N2       Alpha/Y        N3        Beta/Z          J
 ---------------------------------------------------------------------------------------------------
      1      1  C 
      2      2  C        1   1.321406(     1)
      3      3  H        1   1.083410(     2)      2  117.000(     6)
      4      4  H        1   1.083410(     3)      2  117.000(     7)      3  117.000(    10)      1
      5      5  H        2   1.083410(     4)      1  117.000(     8)      3    0.000(    11)      0
      6      6  H        2   1.083410(     5)      1  117.000(     9)      4    0.000(    12)      0
 ---------------------------------------------------------------------------------------------------
                         Z-Matrix orientation:                         
 ---------------------------------------------------------------------
 Center     Atomic      Atomic             Coordinates (Angstroms)
 Number     Number       Type             X           Y           Z
 ---------------------------------------------------------------------
      1          6           0        0.000000    0.000000    0.000000
      2          6           0        0.000000    0.000000    1.321406
      3          1           0        0.965325    0.000000   -0.491858
      4          1           0       -0.802639    0.536305   -0.491858
      5          1           0        0.965325    0.000000    1.813264
      6          1           0       -0.802639    0.536305    1.813264
 ---------------------------------------------------------------------
                    Distance matrix (angstroms):
                    1          2          3          4          5
     1  C    0.000000
     2  C    1.321406   0.000000
     3  H    1.083410   2.054210   0.000000
     4  H    1.083410   2.054210   1.847517   0.000000
     5  H    2.054210   1.083410   2.305121   2.954133   0.000000
     6  H    2.054210   1.083410   2.954133   2.305121   1.847517
                    6
     6  H    0.000000
 Stoichiometry    C2H4
 Framework group  C2V[SGV(C2),X(H4)]
 Deg. of freedom     4
 Full point group                 C2V     NOp   4
 Omega: Change in point group or standard orientation.

 Old FWG=D02H [C2"(C1.C1),SG(H4)]
 New FWG=C02V [SGV(C2),X(H4)]
 Largest Abelian subgroup         C2V     NOp   4
 Largest concise Abelian subgroup C2V     NOp   4
                         Standard orientation:                         
 ---------------------------------------------------------------------
 Center     Atomic      Atomic             Coordinates (Angstroms)
 Number     Number       Type             X           Y           Z
 ---------------------------------------------------------------------
      1          6           0        0.000000    0.660703    0.070055
      2          6           0       -0.000000   -0.660703    0.070055
      3          1           0       -0.923759    1.152561   -0.210164
      4          1           0        0.923759    1.152561   -0.210164
      5          1           0       -0.923759   -1.152561   -0.210164
      6          1           0        0.923759   -1.152561   -0.210164
 ---------------------------------------------------------------------
 Rotational constants (GHZ):         136.1820945          31.3844128          26.2236596
 Standard basis: 6-31G(d,p) (6D, 7F)
 There are    16 symmetry adapted cartesian basis functions of A1  symmetry.
 There are     9 symmetry adapted cartesian basis functions of A2  symmetry.
 There are     9 symmetry adapted cartesian basis functions of B1  symmetry.
 There are    16 symmetry adapted cartesian basis functions of B2  symmetry.
 There are    16 symmetry adapted basis functions of A1  symmetry.
 There are     9 symmetry adapted basis functions of A2  symmetry.
 There are     9 symmetry adapted basis functions of B1  symmetry.
 There are    16 symmetry adapted basis functions of B2  symmetry.
    50 basis functions,    84 primitive gaussians,    50 cartesian basis functions
     8 alpha electrons        8 beta electrons
       nuclear repulsion energy        33.7120320821 Hartrees.
 NAtoms=    6 NActive=    6 NUniq=    2 SFac= 4.00D+00 NAtFMM=   60 NAOKFM=F Big=F
 Integral buffers will be    131072 words long.
 Raffenetti 2 integral format.
 Two-electron integral symmetry is turned on.
 One-electron integrals computed using PRISM.
 NBasis=    50 RedAO= T EigKep=  6.30D-03  NBF=    16     9     9    16
 NBsUse=    50 1.00D-06 EigRej= -1.00D+00 NBFU=    16     9     9    16
 Initial guess from the checkpoint file:  "ethylene-pyramizalization-rigid-M-b3lyp.chk"
 B after Tr=    -0.000000    0.000000    0.000000
         Rot=    0.500000    0.500000   -0.500000   -0.500000 Ang= 120.00 deg.
 Initial guess orbital symmetries:
       Occupied  (A1) (B2) (A1) (B2) (B1) (A1) (A2) (A1)
       Virtual   (B2) (A1) (B1) (B2) (A2) (B2) (A1) (A1) (B1) (B2)
                 (A1) (B2) (B1) (A2) (B2) (A1) (B2) (A2) (B1) (A1)
                 (A2) (A1) (B1) (A1) (A2) (B2) (B2) (B1) (A1) (B1)
                 (B2) (B2) (A2) (A2) (A1) (B2) (A1) (B1) (B2) (A2)
                 (A1) (B2)
 ExpMin= 1.61D-01 ExpMax= 3.05D+03 ExpMxC= 4.57D+02 IAcc=2 IRadAn=         4 AccDes= 0.00D+00
 Harris functional with IExCor=  402 and IRadAn=       4 diagonalized for initial guess.
 HarFok:  IExCor=  402 AccDes= 0.00D+00 IRadAn=         4 IDoV= 1 UseB2=F ITyADJ=14
 ICtDFT=  3500011 ScaDFX=  1.000000  1.000000  1.000000  1.000000
 FoFCou: FMM=F IPFlag=           0 FMFlag=      100000 FMFlg1=           0
         NFxFlg=           0 DoJE=T BraDBF=F KetDBF=T FulRan=T
         wScrn=  0.000000 ICntrl=       500 IOpCl=  0 I1Cent=   200000004 NGrid=           0
         NMat0=    1 NMatS0=      1 NMatT0=    0 NMatD0=    1 NMtDS0=    0 NMtDT0=    0
 Petite list used in FoFCou.
 Keep R1 ints in memory in symmetry-blocked form, NReq=7788978.
 Requested convergence on RMS density matrix=1.00D-08 within 128 cycles.
 Requested convergence on MAX density matrix=1.00D-06.
 Requested convergence on             energy=1.00D-06.
 No special actions if energy rises.
 Integral accuracy reduced to 1.0D-05 until final iterations.
 Initial convergence to 1.0D-05 achieved.  Increase integral accuracy.
 SCF Done:  E(RB3LYP) =  -78.5737329978     A.U. after   10 cycles
            NFock= 10  Conv=0.82D-08     -V/T= 2.0092

 **********************************************************************

            Population analysis using the SCF density.

 **********************************************************************

 Orbital symmetries:
       Occupied  (A1) (B2) (A1) (B2) (B1) (A1) (A2) (A1)
       Virtual   (B2) (A1) (B1) (B2) (A2) (B2) (A1) (A1) (B1) (B2)
                 (A1) (B2) (A2) (B1) (B2) (A1) (A2) (B2) (B1) (A1)
                 (A2) (A1) (B1) (B2) (A1) (A2) (B1) (B2) (B2) (A1)
                 (B1) (A2) (B2) (A1) (A2) (B2) (A1) (B1) (B2) (A2)
                 (A1) (B2)
 The electronic state is 1-A1.
 Alpha  occ. eigenvalues --  -10.18213 -10.18117  -0.76476  -0.56979  -0.47164
 Alpha  occ. eigenvalues --   -0.40883  -0.34767  -0.27006
 Alpha virt. eigenvalues --   -0.00144   0.11487   0.13589   0.17361   0.25252
 Alpha virt. eigenvalues --    0.32807   0.46779   0.54673   0.57525   0.63766
 Alpha virt. eigenvalues --    0.67624   0.75013   0.81090   0.81311   0.91424
 Alpha virt. eigenvalues --    0.91606   1.00412   1.12496   1.36438   1.38013
 Alpha virt. eigenvalues --    1.68450   1.81559   1.91319   1.95351   2.00795
 Alpha virt. eigenvalues --    2.01843   2.21417   2.29552   2.36490   2.40160
 Alpha virt. eigenvalues --    2.46172   2.53632   2.70346   2.72503   2.88023
 Alpha virt. eigenvalues --    2.97601   3.20310   3.34753   3.44293   3.66727
 Alpha virt. eigenvalues --    4.17908   4.49644
          Condensed to atoms (all electrons):
               1          2          3          4          5          6
     1  C    4.856146   0.648483   0.391948   0.391948  -0.040961  -0.040961
     2  C    0.648483   4.856146  -0.040961  -0.040961   0.391948   0.391948
     3  H    0.391948  -0.040961   0.596200  -0.044443  -0.013070   0.007024
     4  H    0.391948  -0.040961  -0.044443   0.596200   0.007024  -0.013070
     5  H   -0.040961   0.391948  -0.013070   0.007024   0.596200  -0.044443
     6  H   -0.040961   0.391948   0.007024  -0.013070  -0.044443   0.596200
 Mulliken charges:
               1
     1  C   -0.206604
     2  C   -0.206604
     3  H    0.103302
     4  H    0.103302
     5  H    0.103302
     6  H    0.103302
 Sum of Mulliken charges =   0.00000
 Mulliken charges with hydrogens summed into heavy atoms:
               1
     1  C    0.000000
     2  C    0.000000
 Electronic spatial extent (au):  <R**2>=             80.1924
 Charge=              0.0000 electrons
 Dipole moment (field-independent basis, Debye):
    X=             -0.0000    Y=              0.0000    Z=             -0.7157  Tot=              0.7157
 Quadrupole moment (field-independent basis, Debye-Ang):
   XX=            -12.1132   YY=            -12.8941   ZZ=            -14.6448
   XY=             -0.0000   XZ=              0.0000   YZ=             -0.0000
 Traceless Quadrupole moment (field-independent basis, Debye-Ang):
   XX=              1.1042   YY=              0.3233   ZZ=             -1.4275
   XY=             -0.0000   XZ=              0.0000   YZ=             -0.0000
 Octapole moment (field-independent basis, Debye-Ang**2):
  XXX=              0.0000  YYY=             -0.0000  ZZZ=             -0.9839  XYY=              0.0000
  XXY=              0.0000  XXZ=             -0.9921  XZZ=              0.0000  YZZ=             -0.0000
  YYZ=             -1.4002  XYZ=              0.0000
 Hexadecapole moment (field-independent basis, Debye-Ang**3):
 XXXX=            -26.3551 YYYY=            -66.1009 ZZZZ=            -16.3354 XXXY=             -0.0000
 XXXZ=              0.0000 YYYX=             -0.0000 YYYZ=             -0.0000 ZZZX=              0.0000
 ZZZY=             -0.0000 XXYY=            -13.5767 XXZZ=             -7.4571 YYZZ=            -13.8590
 XXYZ=             -0.0000 YYXZ=              0.0000 ZZXY=             -0.0000
 N-N= 3.371203208212D+01 E-N=-2.488663992445D+02  KE= 7.785589668158D+01
 Symmetry A1   KE= 3.950801111374D+01
 Symmetry A2   KE= 2.119830366512D+00
 Symmetry B1   KE= 1.863573438881D+00
 Symmetry B2   KE= 3.436448176244D+01
 ******************************Gaussian NBO Version 3.1******************************
             N A T U R A L   A T O M I C   O R B I T A L   A N D
          N A T U R A L   B O N D   O R B I T A L   A N A L Y S I S
 ******************************Gaussian NBO Version 3.1******************************

       /RESON  / : Allow strongly delocalized NBO set
       /DMNAO  / : Print the NAO density matrix
       /BNDIDX / : Print bond indices based on the NAO density matrix
       /MULORB / : Print Mulliken populations by orbital and atom

 Analyzing the SCF density

 Job title: Title Card Required                                             

 Storage needed:      7784 in NPA,     10201 in NBO (2147483420 available)


 Input atomic orbitals, gross Mulliken populations:

  AO  Atom No lang  Mulliken Population    Atom No      Total
 -------------------------------------------------------------------------------
   1    C  1  S        1.9918193
   2    C  1  S        0.7079636
   3    C  1  px       0.7262920
   4    C  1  py       0.7789894
   5    C  1  pz       0.5438741
   6    C  1  S        0.5728259
   7    C  1  px       0.2673345
   8    C  1  py       0.2078892
   9    C  1  pz       0.4243129
  10    C  1  dxx     -0.0057569
  11    C  1  dxz     -0.0045609
  12    C  1  dzz     -0.0240996
  13    C  1  dxy      0.0118541
  14    C  1  dyy      0.0022540
  15    C  1  dyz      0.0056124
                                             C  1      6.2066040
  16    C  2  S        1.9918193
  17    C  2  S        0.7079636
  18    C  2  px       0.7262920
  19    C  2  py       0.7789894
  20    C  2  pz       0.5438741
  21    C  2  S        0.5728259
  22    C  2  px       0.2673345
  23    C  2  py       0.2078892
  24    C  2  pz       0.4243129
  25    C  2  dxx     -0.0057569
  26    C  2  dxz     -0.0045609
  27    C  2  dzz     -0.0240996
  28    C  2  dxy      0.0118541
  29    C  2  dyy      0.0022540
  30    C  2  dyz      0.0056124
                                             C  2      6.2066040
  31    H  3  S        0.5330455
  32    H  3  S        0.3506660
  33    H  3  px       0.0062120
  34    H  3  py       0.0036979
  35    H  3  pz       0.0030768
                                             H  3      0.8966980
  36    H  4  S        0.5330455
  37    H  4  S        0.3506660
  38    H  4  px       0.0062120
  39    H  4  py       0.0036979
  40    H  4  pz       0.0030768
                                             H  4      0.8966980
  41    H  5  S        0.5330455
  42    H  5  S        0.3506660
  43    H  5  px       0.0062120
  44    H  5  py       0.0036979
  45    H  5  pz       0.0030768
                                             H  5      0.8966980
  46    H  6  S        0.5330455
  47    H  6  S        0.3506660
  48    H  6  px       0.0062120
  49    H  6  py       0.0036979
  50    H  6  pz       0.0030768
                                             H  6      0.8966980

 Total number of electrons:   16.000000


 Mayer-Mulliken atom-atom bond order matrix:                                   

     Atom    1       2       3       4       5       6
     ---- ------  ------  ------  ------  ------  ------
   1.  C  0.0000  1.9916  0.9615  0.9615 -0.0057 -0.0057
   2.  C  1.9916  0.0000 -0.0057 -0.0057  0.9615  0.9615
   3.  H  0.9615 -0.0057  0.0000 -0.0093  0.0003  0.0113
   4.  H  0.9615 -0.0057 -0.0093  0.0000  0.0113  0.0003
   5.  H -0.0057  0.9615  0.0003  0.0113  0.0000 -0.0093
   6.  H -0.0057  0.9615  0.0113  0.0003 -0.0093  0.0000


 Mayer-Mulliken valencies by atom:                                             

     Atom    1
     ---- ------
   1.  C  3.9032
   2.  C  3.9032
   3.  H  0.9582
   4.  H  0.9582
   5.  H  0.9582
   6.  H  0.9582
 GSVD:  LWork=        1156 too small for GESVD, short by        1316 words or        1316 for optimal perf.


 NATURAL POPULATIONS:  Natural atomic orbital occupancies 
                                                          
   NAO  Atom  No  lang   Type(AO)    Occupancy      Energy
 ----------------------------------------------------------
     1    C    1  S      Cor( 1S)     1.99903     -10.04265
     2    C    1  S      Val( 2S)     1.08255      -0.22370
     3    C    1  S      Ryd( 3S)     0.00148       0.99951
     4    C    1  S      Ryd( 4S)     0.00001       4.15155
     5    C    1  px     Val( 2p)     1.20975      -0.03802
     6    C    1  px     Ryd( 3p)     0.00248       0.78116
     7    C    1  py     Val( 2p)     1.13928      -0.04636
     8    C    1  py     Ryd( 3p)     0.00357       0.52968
     9    C    1  pz     Val( 2p)     0.98713      -0.09959
    10    C    1  pz     Ryd( 3p)     0.00199       0.58599
    11    C    1  dxy    Ryd( 3d)     0.00066       2.51415
    12    C    1  dxz    Ryd( 3d)     0.00029       2.07843
    13    C    1  dyz    Ryd( 3d)     0.00081       2.02351
    14    C    1  dx2y2  Ryd( 3d)     0.00061       2.51357
    15    C    1  dz2    Ryd( 3d)     0.00031       2.20906

    16    C    2  S      Cor( 1S)     1.99903     -10.04265
    17    C    2  S      Val( 2S)     1.08255      -0.22370
    18    C    2  S      Ryd( 3S)     0.00148       0.99951
    19    C    2  S      Ryd( 4S)     0.00001       4.15155
    20    C    2  px     Val( 2p)     1.20975      -0.03802
    21    C    2  px     Ryd( 3p)     0.00248       0.78116
    22    C    2  py     Val( 2p)     1.13928      -0.04636
    23    C    2  py     Ryd( 3p)     0.00357       0.52968
    24    C    2  pz     Val( 2p)     0.98713      -0.09959
    25    C    2  pz     Ryd( 3p)     0.00199       0.58599
    26    C    2  dxy    Ryd( 3d)     0.00066       2.51415
    27    C    2  dxz    Ryd( 3d)     0.00029       2.07843
    28    C    2  dyz    Ryd( 3d)     0.00081       2.02351
    29    C    2  dx2y2  Ryd( 3d)     0.00061       2.51357
    30    C    2  dz2    Ryd( 3d)     0.00031       2.20906

    31    H    3  S      Val( 1S)     0.78342       0.08607
    32    H    3  S      Ryd( 2S)     0.00097       0.62071
    33    H    3  px     Ryd( 2p)     0.00031       2.83134
    34    H    3  py     Ryd( 2p)     0.00016       2.46871
    35    H    3  pz     Ryd( 2p)     0.00016       2.29444

    36    H    4  S      Val( 1S)     0.78342       0.08607
    37    H    4  S      Ryd( 2S)     0.00097       0.62071
    38    H    4  px     Ryd( 2p)     0.00031       2.83134
    39    H    4  py     Ryd( 2p)     0.00016       2.46871
    40    H    4  pz     Ryd( 2p)     0.00016       2.29444

    41    H    5  S      Val( 1S)     0.78342       0.08607
    42    H    5  S      Ryd( 2S)     0.00097       0.62071
    43    H    5  px     Ryd( 2p)     0.00031       2.83134
    44    H    5  py     Ryd( 2p)     0.00016       2.46871
    45    H    5  pz     Ryd( 2p)     0.00016       2.29444

    46    H    6  S      Val( 1S)     0.78342       0.08607
    47    H    6  S      Ryd( 2S)     0.00097       0.62071
    48    H    6  px     Ryd( 2p)     0.00031       2.83134
    49    H    6  py     Ryd( 2p)     0.00016       2.46871
    50    H    6  pz     Ryd( 2p)     0.00016       2.29444


 Summary of Natural Population Analysis:                  
                                                          
                                       Natural Population 
                Natural  -----------------------------------------------
    Atom  No    Charge         Core      Valence    Rydberg      Total
 -----------------------------------------------------------------------
      C    1   -0.42996      1.99903     4.41872    0.01221     6.42996
      C    2   -0.42996      1.99903     4.41872    0.01221     6.42996
      H    3    0.21498      0.00000     0.78342    0.00160     0.78502
      H    4    0.21498      0.00000     0.78342    0.00160     0.78502
      H    5    0.21498      0.00000     0.78342    0.00160     0.78502
      H    6    0.21498      0.00000     0.78342    0.00160     0.78502
 =======================================================================
   * Total *    0.00000      3.99806    11.97114    0.03080    16.00000

                                 Natural Population      
 --------------------------------------------------------
   Core                       3.99806 ( 99.9514% of   4)
   Valence                   11.97114 ( 99.7595% of  12)
   Natural Minimal Basis     15.96920 ( 99.8075% of  16)
   Natural Rydberg Basis      0.03080 (  0.1925% of  16)
 --------------------------------------------------------

    Atom  No          Natural Electron Configuration
 ----------------------------------------------------------------------------
      C    1      [core]2S( 1.08)2p( 3.34)3p( 0.01)
      C    2      [core]2S( 1.08)2p( 3.34)3p( 0.01)
      H    3            1S( 0.78)
      H    4            1S( 0.78)
      H    5            1S( 0.78)
      H    6            1S( 0.78)


 Wiberg bond index matrix in the NAO basis:                                    

     Atom    1       2       3       4       5       6
     ---- ------  ------  ------  ------  ------  ------
   1.  C  0.0000  2.0322  0.9312  0.9312  0.0062  0.0062
   2.  C  2.0322  0.0000  0.0062  0.0062  0.9312  0.9312
   3.  H  0.9312  0.0062  0.0000  0.0002  0.0028  0.0153
   4.  H  0.9312  0.0062  0.0002  0.0000  0.0153  0.0028
   5.  H  0.0062  0.9312  0.0028  0.0153  0.0000  0.0002
   6.  H  0.0062  0.9312  0.0153  0.0028  0.0002  0.0000


 Wiberg bond index, Totals by atom:                                            

     Atom    1
     ---- ------
   1.  C  3.9071
   2.  C  3.9071
   3.  H  0.9557
   4.  H  0.9557
   5.  H  0.9557
   6.  H  0.9557


 Atom-atom overlap-weighted NAO bond order:                                    

     Atom    1       2       3       4       5       6
     ---- ------  ------  ------  ------  ------  ------
   1.  C  0.0000  1.3632  0.7678  0.7678  0.0080  0.0080
   2.  C  1.3632  0.0000  0.0080  0.0080  0.7678  0.7678
   3.  H  0.7678  0.0080  0.0000 -0.0039 -0.0089  0.0066
   4.  H  0.7678  0.0080 -0.0039  0.0000  0.0066 -0.0089
   5.  H  0.0080  0.7678 -0.0089  0.0066  0.0000 -0.0039
   6.  H  0.0080  0.7678  0.0066 -0.0089 -0.0039  0.0000


 Atom-atom overlap-weighted NAO bond order, Totals by atom:                    

     Atom    1
     ---- ------
   1.  C  2.9147
   2.  C  2.9147
   3.  H  0.7696
   4.  H  0.7696
   5.  H  0.7696
   6.  H  0.7696


 MO bond order:                                                                

     Atom    1       2       3       4       5       6
     ---- ------  ------  ------  ------  ------  ------
   1.  C  0.0000  1.0514  0.1835  1.4751 -0.0558 -0.0184
   2.  C  1.0514  0.0000 -0.0107  0.0556 -0.6600  0.6577
   3.  H  0.1835 -0.0107  0.0000  0.0186 -0.0392  0.0889
   4.  H  1.4751  0.0556  0.0186  0.0000  0.0890 -0.0283
   5.  H -0.0558 -0.6600 -0.0392  0.0890  0.0000  0.0064
   6.  H -0.0184  0.6577  0.0889 -0.0283  0.0064  0.0000


 MO atomic valencies:                                                          

     Atom    1
     ---- ------
   1.  C  2.6358
   2.  C  1.0940
   3.  H  0.2412
   4.  H  1.6100
   5.  H -0.6596
   6.  H  0.7063


 NAO density matrix:                                                           

          NAO        1       2       3       4       5       6       7       8
      ---------- ------- ------- ------- ------- ------- ------- ------- -------
   1.  C 1 (S)    1.9990 -0.0000 -0.0000  0.0000  0.0000  0.0000  0.0127  0.0002
   2.  C 1 (S)   -0.0000  1.0826 -0.0000 -0.0000 -0.0000 -0.0000  0.1248 -0.0081
   3.  C 1 (S)   -0.0000 -0.0000  0.0015  0.0000 -0.0000  0.0000  0.0358  0.0019
   4.  C 1 (S)    0.0000 -0.0000  0.0000  0.0000 -0.0000  0.0000  0.0002 -0.0001
   5.  C 1 (px)   0.0000 -0.0000 -0.0000 -0.0000  1.2098 -0.0079 -0.0000  0.0000
   6.  C 1 (px)   0.0000 -0.0000  0.0000  0.0000 -0.0079  0.0025 -0.0000  0.0000
   7.  C 1 (py)   0.0127  0.1248  0.0358  0.0002 -0.0000 -0.0000  1.1393  0.0474
   8.  C 1 (py)   0.0002 -0.0081  0.0019 -0.0001  0.0000  0.0000  0.0474  0.0036
   9.  C 1 (pz)   0.0108  0.0144  0.0115  0.0023  0.0000 -0.0000 -0.0017 -0.0101
  10.  C 1 (pz)  -0.0005 -0.0083 -0.0011 -0.0001 -0.0000  0.0000 -0.0150 -0.0006
  11.  C 1 (d1)  -0.0000 -0.0000 -0.0000  0.0000  0.0195 -0.0010 -0.0000 -0.0000
  12.  C 1 (d2)   0.0000 -0.0000  0.0000  0.0000 -0.0186  0.0001 -0.0000  0.0000
  13.  C 1 (d3)   0.0010 -0.0099 -0.0006 -0.0001  0.0000 -0.0000 -0.0108 -0.0001
  14.  C 1 (d4)  -0.0002  0.0033  0.0008 -0.0000 -0.0000 -0.0000  0.0259  0.0012
  15.  C 1 (d5)   0.0025 -0.0179  0.0000  0.0000  0.0000  0.0000 -0.0009  0.0002
  16.  C 2 (S)    0.0003  0.0010  0.0127 -0.0001 -0.0000  0.0000 -0.0145  0.0243
  17.  C 2 (S)    0.0010  0.3620 -0.0071 -0.0024 -0.0000  0.0000 -0.5034 -0.0010
  18.  C 2 (S)    0.0127 -0.0071  0.0013 -0.0000 -0.0000 -0.0000  0.0298  0.0018
  19.  C 2 (S)   -0.0001 -0.0024 -0.0000  0.0000 -0.0000 -0.0000 -0.0019 -0.0001
  20.  C 2 (px)  -0.0000 -0.0000 -0.0000  0.0000  0.1736  0.0525 -0.0000 -0.0000
  21.  C 2 (px)  -0.0000  0.0000 -0.0000 -0.0000  0.0525 -0.0010  0.0000 -0.0000
  22.  C 2 (py)   0.0145  0.5034 -0.0298  0.0019 -0.0000 -0.0000 -0.5913 -0.0539
  23.  C 2 (py)  -0.0243  0.0010 -0.0018  0.0001  0.0000  0.0000 -0.0539 -0.0032
  24.  C 2 (pz)  -0.0111  0.1328  0.0128  0.0026  0.0000 -0.0000  0.1012 -0.0110
  25.  C 2 (pz)   0.0010 -0.0120 -0.0011 -0.0001  0.0000 -0.0000 -0.0182 -0.0006
  26.  C 2 (d1)  -0.0000  0.0000  0.0000  0.0000  0.0176 -0.0011  0.0000  0.0000
  27.  C 2 (d2)  -0.0000  0.0000 -0.0000 -0.0000 -0.0034 -0.0008  0.0000 -0.0000
  28.  C 2 (d3)  -0.0001  0.0021  0.0005  0.0000 -0.0000 -0.0000  0.0040  0.0002
  29.  C 2 (d4)   0.0021 -0.0112  0.0006 -0.0001  0.0000  0.0000  0.0133  0.0013
  30.  C 2 (d5)   0.0015 -0.0081  0.0001  0.0000  0.0000  0.0000  0.0077  0.0001
  31.  H 3 (S)   -0.0072  0.5348  0.0102 -0.0004 -0.6779  0.0100  0.4121  0.0138
  32.  H 3 (S)   -0.0135  0.0122 -0.0005 -0.0000  0.0027 -0.0011 -0.0085 -0.0007
  33.  H 3 (px)  -0.0020  0.0122  0.0002 -0.0000 -0.0101  0.0003  0.0096  0.0003
  34.  H 3 (py)   0.0011 -0.0060  0.0002  0.0000  0.0096  0.0000  0.0039  0.0003
  35.  H 3 (pz)  -0.0008  0.0050  0.0002  0.0000 -0.0049  0.0001  0.0039  0.0000
  36.  H 4 (S)   -0.0072  0.5348  0.0102 -0.0004  0.6779 -0.0100  0.4121  0.0138
  37.  H 4 (S)   -0.0135  0.0122 -0.0005 -0.0000 -0.0027  0.0011 -0.0085 -0.0007
  38.  H 4 (px)   0.0020 -0.0122 -0.0002  0.0000 -0.0101  0.0003 -0.0096 -0.0003
  39.  H 4 (py)   0.0011 -0.0060  0.0002  0.0000 -0.0096 -0.0000  0.0039  0.0003
  40.  H 4 (pz)  -0.0008  0.0050  0.0002  0.0000  0.0049 -0.0001  0.0039  0.0000
  41.  H 5 (S)    0.0061  0.0287  0.0052 -0.0020  0.0262 -0.0310 -0.0289  0.0186
  42.  H 5 (S)   -0.0022  0.0014 -0.0007 -0.0000 -0.0234  0.0004 -0.0177 -0.0007
  43.  H 5 (px)   0.0001  0.0002  0.0001 -0.0000  0.0039 -0.0005 -0.0009  0.0004
  44.  H 5 (py)  -0.0003  0.0014 -0.0003 -0.0000 -0.0037 -0.0004 -0.0078 -0.0003
  45.  H 5 (pz)  -0.0001  0.0015  0.0002  0.0000  0.0018 -0.0002  0.0009  0.0000
  46.  H 6 (S)    0.0061  0.0287  0.0052 -0.0020 -0.0262  0.0310 -0.0289  0.0186
  47.  H 6 (S)   -0.0022  0.0014 -0.0007 -0.0000  0.0234 -0.0004 -0.0177 -0.0007
  48.  H 6 (px)  -0.0001 -0.0002 -0.0001  0.0000  0.0039 -0.0005  0.0009 -0.0004
  49.  H 6 (py)  -0.0003  0.0014 -0.0003 -0.0000  0.0037  0.0004 -0.0078 -0.0003
  50.  H 6 (pz)  -0.0001  0.0015  0.0002  0.0000 -0.0018  0.0002  0.0009  0.0000

          NAO        9      10      11      12      13      14      15      16
      ---------- ------- ------- ------- ------- ------- ------- ------- -------
   1.  C 1 (S)    0.0108 -0.0005 -0.0000  0.0000  0.0010 -0.0002  0.0025  0.0003
   2.  C 1 (S)    0.0144 -0.0083 -0.0000 -0.0000 -0.0099  0.0033 -0.0179  0.0010
   3.  C 1 (S)    0.0115 -0.0011 -0.0000  0.0000 -0.0006  0.0008  0.0000  0.0127
   4.  C 1 (S)    0.0023 -0.0001  0.0000  0.0000 -0.0001 -0.0000  0.0000 -0.0001
   5.  C 1 (px)   0.0000 -0.0000  0.0195 -0.0186  0.0000 -0.0000  0.0000 -0.0000
   6.  C 1 (px)  -0.0000  0.0000 -0.0010  0.0001 -0.0000 -0.0000  0.0000  0.0000
   7.  C 1 (py)  -0.0017 -0.0150 -0.0000 -0.0000 -0.0108  0.0259 -0.0009 -0.0145
   8.  C 1 (py)  -0.0101 -0.0006 -0.0000  0.0000 -0.0001  0.0012  0.0002  0.0243
   9.  C 1 (pz)   0.9871 -0.0395  0.0000 -0.0000 -0.0251 -0.0040 -0.0009 -0.0111
  10.  C 1 (pz)  -0.0395  0.0020  0.0000  0.0000  0.0012 -0.0002  0.0002  0.0010
  11.  C 1 (d1)   0.0000  0.0000  0.0007 -0.0003  0.0000 -0.0000  0.0000 -0.0000
  12.  C 1 (d2)  -0.0000  0.0000 -0.0003  0.0003 -0.0000 -0.0000 -0.0000  0.0000
  13.  C 1 (d3)  -0.0251  0.0012  0.0000 -0.0000  0.0008 -0.0001  0.0002  0.0001
  14.  C 1 (d4)  -0.0040 -0.0002 -0.0000 -0.0000 -0.0001  0.0006 -0.0000  0.0021
  15.  C 1 (d5)  -0.0009  0.0002  0.0000 -0.0000  0.0002 -0.0000  0.0003  0.0015
  16.  C 2 (S)   -0.0111  0.0010 -0.0000  0.0000  0.0001  0.0021  0.0015  1.9990
  17.  C 2 (S)    0.1328 -0.0120  0.0000 -0.0000 -0.0021 -0.0112 -0.0081  0.0000
  18.  C 2 (S)    0.0128 -0.0011  0.0000 -0.0000 -0.0005  0.0006  0.0001 -0.0000
  19.  C 2 (S)    0.0026 -0.0001  0.0000 -0.0000 -0.0000 -0.0001  0.0000 -0.0000
  20.  C 2 (px)  -0.0000  0.0000 -0.0176 -0.0034  0.0000  0.0000  0.0000 -0.0000
  21.  C 2 (px)  -0.0000 -0.0000  0.0011 -0.0008 -0.0000  0.0000  0.0000 -0.0000
  22.  C 2 (py)  -0.1012  0.0182 -0.0000 -0.0000  0.0040 -0.0133 -0.0077 -0.0127
  23.  C 2 (py)   0.0110  0.0006  0.0000  0.0000  0.0002 -0.0013 -0.0001 -0.0002
  24.  C 2 (pz)   0.9674 -0.0389  0.0000 -0.0000 -0.0264 -0.0016 -0.0026  0.0108
  25.  C 2 (pz)  -0.0389  0.0020  0.0000 -0.0000  0.0012 -0.0003  0.0002 -0.0005
  26.  C 2 (d1)  -0.0000 -0.0000  0.0007 -0.0003 -0.0000  0.0000 -0.0000  0.0000
  27.  C 2 (d2)  -0.0000 -0.0000  0.0003  0.0001 -0.0000  0.0000  0.0000 -0.0000
  28.  C 2 (d3)   0.0264 -0.0012  0.0000 -0.0000 -0.0007 -0.0000 -0.0001 -0.0010
  29.  C 2 (d4)  -0.0016 -0.0003 -0.0000  0.0000  0.0000  0.0003  0.0002 -0.0002
  30.  C 2 (d5)  -0.0026  0.0002 -0.0000  0.0000  0.0001  0.0002  0.0002  0.0025
  31.  H 3 (S)   -0.1172 -0.0041 -0.0130  0.0103 -0.0048  0.0101 -0.0085  0.0061
  32.  H 3 (S)   -0.0104  0.0006  0.0005 -0.0000  0.0002 -0.0002 -0.0002 -0.0022
  33.  H 3 (px)  -0.0022 -0.0001 -0.0003  0.0002 -0.0001  0.0002 -0.0002  0.0001
  34.  H 3 (py)   0.0045 -0.0002  0.0001 -0.0001 -0.0001  0.0001  0.0001  0.0003
  35.  H 3 (pz)   0.0099 -0.0005 -0.0001  0.0001 -0.0003  0.0001 -0.0001 -0.0001
  36.  H 4 (S)   -0.1172 -0.0041  0.0130 -0.0103 -0.0048  0.0101 -0.0085  0.0061
  37.  H 4 (S)   -0.0104  0.0006 -0.0005  0.0000  0.0002 -0.0002 -0.0002 -0.0022
  38.  H 4 (px)   0.0022  0.0001 -0.0003  0.0002  0.0001 -0.0002  0.0002 -0.0001
  39.  H 4 (py)   0.0045 -0.0002 -0.0001  0.0001 -0.0001  0.0001  0.0001  0.0003
  40.  H 4 (pz)   0.0099 -0.0005  0.0001 -0.0001 -0.0003  0.0001 -0.0001 -0.0001
  41.  H 5 (S)   -0.0339 -0.0067  0.0121 -0.0000  0.0007 -0.0001 -0.0015 -0.0072
  42.  H 5 (S)   -0.0085  0.0005 -0.0005  0.0004  0.0004 -0.0004 -0.0001 -0.0135
  43.  H 5 (px)  -0.0002 -0.0002  0.0002 -0.0001  0.0000 -0.0000 -0.0000 -0.0020
  44.  H 5 (py)  -0.0038  0.0002  0.0001  0.0001  0.0002 -0.0002 -0.0000 -0.0011
  45.  H 5 (pz)   0.0105 -0.0005  0.0001 -0.0000 -0.0003 -0.0000 -0.0000 -0.0008
  46.  H 6 (S)   -0.0339 -0.0067 -0.0121  0.0000  0.0007 -0.0001 -0.0015 -0.0072
  47.  H 6 (S)   -0.0085  0.0005  0.0005 -0.0004  0.0004 -0.0004 -0.0001 -0.0135
  48.  H 6 (px)   0.0002  0.0002  0.0002 -0.0001 -0.0000  0.0000  0.0000  0.0020
  49.  H 6 (py)  -0.0038  0.0002 -0.0001 -0.0001  0.0002 -0.0002 -0.0000 -0.0011
  50.  H 6 (pz)   0.0105 -0.0005 -0.0001  0.0000 -0.0003 -0.0000 -0.0000 -0.0008

          NAO       17      18      19      20      21      22      23      24
      ---------- ------- ------- ------- ------- ------- ------- ------- -------
   1.  C 1 (S)    0.0010  0.0127 -0.0001 -0.0000 -0.0000  0.0145 -0.0243 -0.0111
   2.  C 1 (S)    0.3620 -0.0071 -0.0024 -0.0000  0.0000  0.5034  0.0010  0.1328
   3.  C 1 (S)   -0.0071  0.0013 -0.0000 -0.0000 -0.0000 -0.0298 -0.0018  0.0128
   4.  C 1 (S)   -0.0024 -0.0000  0.0000  0.0000 -0.0000  0.0019  0.0001  0.0026
   5.  C 1 (px)  -0.0000 -0.0000 -0.0000  0.1736  0.0525 -0.0000  0.0000  0.0000
   6.  C 1 (px)   0.0000 -0.0000 -0.0000  0.0525 -0.0010 -0.0000  0.0000 -0.0000
   7.  C 1 (py)  -0.5034  0.0298 -0.0019 -0.0000  0.0000 -0.5913 -0.0539  0.1012
   8.  C 1 (py)  -0.0010  0.0018 -0.0001 -0.0000 -0.0000 -0.0539 -0.0032 -0.0110
   9.  C 1 (pz)   0.1328  0.0128  0.0026 -0.0000 -0.0000 -0.1012  0.0110  0.9674
  10.  C 1 (pz)  -0.0120 -0.0011 -0.0001  0.0000 -0.0000  0.0182  0.0006 -0.0389
  11.  C 1 (d1)   0.0000  0.0000  0.0000 -0.0176  0.0011 -0.0000  0.0000  0.0000
  12.  C 1 (d2)  -0.0000 -0.0000 -0.0000 -0.0034 -0.0008 -0.0000  0.0000 -0.0000
  13.  C 1 (d3)  -0.0021 -0.0005 -0.0000  0.0000 -0.0000  0.0040  0.0002 -0.0264
  14.  C 1 (d4)  -0.0112  0.0006 -0.0001  0.0000  0.0000 -0.0133 -0.0013 -0.0016
  15.  C 1 (d5)  -0.0081  0.0001  0.0000  0.0000  0.0000 -0.0077 -0.0001 -0.0026
  16.  C 2 (S)    0.0000 -0.0000 -0.0000 -0.0000 -0.0000 -0.0127 -0.0002  0.0108
  17.  C 2 (S)    1.0826 -0.0000  0.0000 -0.0000  0.0000 -0.1248  0.0081  0.0144
  18.  C 2 (S)   -0.0000  0.0015 -0.0000 -0.0000  0.0000 -0.0358 -0.0019  0.0115
  19.  C 2 (S)    0.0000 -0.0000  0.0000 -0.0000  0.0000 -0.0002  0.0001  0.0023
  20.  C 2 (px)  -0.0000 -0.0000 -0.0000  1.2098 -0.0079  0.0000 -0.0000  0.0000
  21.  C 2 (px)   0.0000  0.0000  0.0000 -0.0079  0.0025  0.0000 -0.0000 -0.0000
  22.  C 2 (py)  -0.1248 -0.0358 -0.0002  0.0000  0.0000  1.1393  0.0474  0.0017
  23.  C 2 (py)   0.0081 -0.0019  0.0001 -0.0000 -0.0000  0.0474  0.0036  0.0101
  24.  C 2 (pz)   0.0144  0.0115  0.0023  0.0000 -0.0000  0.0017  0.0101  0.9871
  25.  C 2 (pz)  -0.0083 -0.0011 -0.0001 -0.0000  0.0000  0.0150  0.0006 -0.0395
  26.  C 2 (d1)  -0.0000  0.0000 -0.0000 -0.0195  0.0010  0.0000  0.0000 -0.0000
  27.  C 2 (d2)  -0.0000  0.0000 -0.0000 -0.0186  0.0001  0.0000 -0.0000  0.0000
  28.  C 2 (d3)   0.0099  0.0006  0.0001 -0.0000  0.0000 -0.0108 -0.0001  0.0251
  29.  C 2 (d4)   0.0033  0.0008 -0.0000 -0.0000 -0.0000 -0.0259 -0.0012 -0.0040
  30.  C 2 (d5)  -0.0179  0.0000  0.0000  0.0000 -0.0000  0.0009 -0.0002 -0.0009
  31.  H 3 (S)    0.0287  0.0052 -0.0020  0.0262 -0.0310  0.0289 -0.0186 -0.0339
  32.  H 3 (S)    0.0014 -0.0007 -0.0000 -0.0234  0.0004  0.0177  0.0007 -0.0085
  33.  H 3 (px)   0.0002  0.0001 -0.0000  0.0039 -0.0005  0.0009 -0.0004 -0.0002
  34.  H 3 (py)  -0.0014  0.0003  0.0000  0.0037  0.0004 -0.0078 -0.0003  0.0038
  35.  H 3 (pz)   0.0015  0.0002  0.0000  0.0018 -0.0002 -0.0009 -0.0000  0.0105
  36.  H 4 (S)    0.0287  0.0052 -0.0020 -0.0262  0.0310  0.0289 -0.0186 -0.0339
  37.  H 4 (S)    0.0014 -0.0007 -0.0000  0.0234 -0.0004  0.0177  0.0007 -0.0085
  38.  H 4 (px)  -0.0002 -0.0001  0.0000  0.0039 -0.0005 -0.0009  0.0004  0.0002
  39.  H 4 (py)  -0.0014  0.0003  0.0000 -0.0037 -0.0004 -0.0078 -0.0003  0.0038
  40.  H 4 (pz)   0.0015  0.0002  0.0000 -0.0018  0.0002 -0.0009 -0.0000  0.0105
  41.  H 5 (S)    0.5348  0.0102 -0.0004 -0.6779  0.0100 -0.4121 -0.0138 -0.1172
  42.  H 5 (S)    0.0122 -0.0005 -0.0000  0.0027 -0.0011  0.0085  0.0007 -0.0104
  43.  H 5 (px)   0.0122  0.0002 -0.0000 -0.0101  0.0003 -0.0096 -0.0003 -0.0022
  44.  H 5 (py)   0.0060 -0.0002 -0.0000 -0.0096 -0.0000  0.0039  0.0003 -0.0045
  45.  H 5 (pz)   0.0050  0.0002  0.0000 -0.0049  0.0001 -0.0039 -0.0000  0.0099
  46.  H 6 (S)    0.5348  0.0102 -0.0004  0.6779 -0.0100 -0.4121 -0.0138 -0.1172
  47.  H 6 (S)    0.0122 -0.0005 -0.0000 -0.0027  0.0011  0.0085  0.0007 -0.0104
  48.  H 6 (px)  -0.0122 -0.0002  0.0000 -0.0101  0.0003  0.0096  0.0003  0.0022
  49.  H 6 (py)   0.0060 -0.0002 -0.0000  0.0096  0.0000  0.0039  0.0003 -0.0045
  50.  H 6 (pz)   0.0050  0.0002  0.0000  0.0049 -0.0001 -0.0039 -0.0000  0.0099

          NAO       25      26      27      28      29      30      31      32
      ---------- ------- ------- ------- ------- ------- ------- ------- -------
   1.  C 1 (S)    0.0010 -0.0000 -0.0000 -0.0001  0.0021  0.0015 -0.0072 -0.0135
   2.  C 1 (S)   -0.0120  0.0000  0.0000  0.0021 -0.0112 -0.0081  0.5348  0.0122
   3.  C 1 (S)   -0.0011  0.0000 -0.0000  0.0005  0.0006  0.0001  0.0102 -0.0005
   4.  C 1 (S)   -0.0001  0.0000 -0.0000  0.0000 -0.0001  0.0000 -0.0004 -0.0000
   5.  C 1 (px)   0.0000  0.0176 -0.0034 -0.0000  0.0000  0.0000 -0.6779  0.0027
   6.  C 1 (px)  -0.0000 -0.0011 -0.0008 -0.0000  0.0000  0.0000  0.0100 -0.0011
   7.  C 1 (py)  -0.0182  0.0000  0.0000  0.0040  0.0133  0.0077  0.4121 -0.0085
   8.  C 1 (py)  -0.0006  0.0000 -0.0000  0.0002  0.0013  0.0001  0.0138 -0.0007
   9.  C 1 (pz)  -0.0389 -0.0000 -0.0000  0.0264 -0.0016 -0.0026 -0.1172 -0.0104
  10.  C 1 (pz)   0.0020 -0.0000 -0.0000 -0.0012 -0.0003  0.0002 -0.0041  0.0006
  11.  C 1 (d1)   0.0000  0.0007  0.0003  0.0000 -0.0000 -0.0000 -0.0130  0.0005
  12.  C 1 (d2)  -0.0000 -0.0003  0.0001 -0.0000  0.0000  0.0000  0.0103 -0.0000
  13.  C 1 (d3)   0.0012 -0.0000 -0.0000 -0.0007  0.0000  0.0001 -0.0048  0.0002
  14.  C 1 (d4)  -0.0003  0.0000  0.0000 -0.0000  0.0003  0.0002  0.0101 -0.0002
  15.  C 1 (d5)   0.0002 -0.0000  0.0000 -0.0001  0.0002  0.0002 -0.0085 -0.0002
  16.  C 2 (S)   -0.0005  0.0000 -0.0000 -0.0010 -0.0002  0.0025  0.0061 -0.0022
  17.  C 2 (S)   -0.0083 -0.0000 -0.0000  0.0099  0.0033 -0.0179  0.0287  0.0014
  18.  C 2 (S)   -0.0011  0.0000  0.0000  0.0006  0.0008  0.0000  0.0052 -0.0007
  19.  C 2 (S)   -0.0001 -0.0000 -0.0000  0.0001 -0.0000  0.0000 -0.0020 -0.0000
  20.  C 2 (px)  -0.0000 -0.0195 -0.0186 -0.0000 -0.0000  0.0000  0.0262 -0.0234
  21.  C 2 (px)   0.0000  0.0010  0.0001  0.0000 -0.0000 -0.0000 -0.0310  0.0004
  22.  C 2 (py)   0.0150  0.0000  0.0000 -0.0108 -0.0259  0.0009  0.0289  0.0177
  23.  C 2 (py)   0.0006  0.0000 -0.0000 -0.0001 -0.0012 -0.0002 -0.0186  0.0007
  24.  C 2 (pz)  -0.0395 -0.0000  0.0000  0.0251 -0.0040 -0.0009 -0.0339 -0.0085
  25.  C 2 (pz)   0.0020  0.0000  0.0000 -0.0012 -0.0002  0.0002 -0.0067  0.0005
  26.  C 2 (d1)   0.0000  0.0007  0.0003  0.0000  0.0000 -0.0000 -0.0121  0.0005
  27.  C 2 (d2)   0.0000  0.0003  0.0003  0.0000 -0.0000 -0.0000 -0.0000  0.0004
  28.  C 2 (d3)  -0.0012  0.0000  0.0000  0.0008  0.0001 -0.0002 -0.0007 -0.0004
  29.  C 2 (d4)  -0.0002  0.0000 -0.0000  0.0001  0.0006 -0.0000 -0.0001 -0.0004
  30.  C 2 (d5)   0.0002 -0.0000 -0.0000 -0.0002 -0.0000  0.0003 -0.0015 -0.0001
  31.  H 3 (S)   -0.0067 -0.0121 -0.0000 -0.0007 -0.0001 -0.0015  0.7834 -0.0000
  32.  H 3 (S)    0.0005  0.0005  0.0004 -0.0004 -0.0004 -0.0001 -0.0000  0.0010
  33.  H 3 (px)  -0.0002 -0.0002 -0.0001 -0.0000 -0.0000 -0.0000  0.0151 -0.0000
  34.  H 3 (py)  -0.0002  0.0001 -0.0001  0.0002  0.0002  0.0000 -0.0071 -0.0002
  35.  H 3 (pz)  -0.0005 -0.0001 -0.0000  0.0003 -0.0000 -0.0000  0.0053 -0.0001
  36.  H 4 (S)   -0.0067  0.0121  0.0000 -0.0007 -0.0001 -0.0015 -0.0020  0.0080
  37.  H 4 (S)    0.0005 -0.0005 -0.0004 -0.0004 -0.0004 -0.0001  0.0080 -0.0000
  38.  H 4 (px)   0.0002 -0.0002 -0.0001  0.0000  0.0000  0.0000 -0.0027 -0.0002
  39.  H 4 (py)  -0.0002 -0.0001  0.0001  0.0002  0.0002  0.0000  0.0031 -0.0002
  40.  H 4 (pz)  -0.0005  0.0001  0.0000  0.0003 -0.0000 -0.0000 -0.0007 -0.0000
  41.  H 5 (S)   -0.0041  0.0130  0.0103  0.0048  0.0101 -0.0085 -0.0506  0.0101
  42.  H 5 (S)    0.0006 -0.0005 -0.0000 -0.0002 -0.0002 -0.0002  0.0101  0.0001
  43.  H 5 (px)  -0.0001  0.0003  0.0002  0.0001  0.0002 -0.0002 -0.0028  0.0001
  44.  H 5 (py)   0.0002  0.0001  0.0001 -0.0001 -0.0001 -0.0001 -0.0000  0.0003
  45.  H 5 (pz)  -0.0005  0.0001  0.0001  0.0003  0.0001 -0.0001 -0.0017 -0.0000
  46.  H 6 (S)   -0.0041 -0.0130 -0.0103  0.0048  0.0101 -0.0085  0.1209 -0.0174
  47.  H 6 (S)    0.0006  0.0005  0.0000 -0.0002 -0.0002 -0.0002 -0.0174  0.0004
  48.  H 6 (px)   0.0001  0.0003  0.0002 -0.0001 -0.0002  0.0002 -0.0037  0.0003
  49.  H 6 (py)   0.0002 -0.0001 -0.0001 -0.0001 -0.0001 -0.0001 -0.0024 -0.0001
  50.  H 6 (pz)  -0.0005 -0.0001 -0.0001  0.0003  0.0001 -0.0001  0.0014 -0.0002

          NAO       33      34      35      36      37      38      39      40
      ---------- ------- ------- ------- ------- ------- ------- ------- -------
   1.  C 1 (S)   -0.0020  0.0011 -0.0008 -0.0072 -0.0135  0.0020  0.0011 -0.0008
   2.  C 1 (S)    0.0122 -0.0060  0.0050  0.5348  0.0122 -0.0122 -0.0060  0.0050
   3.  C 1 (S)    0.0002  0.0002  0.0002  0.0102 -0.0005 -0.0002  0.0002  0.0002
   4.  C 1 (S)   -0.0000  0.0000  0.0000 -0.0004 -0.0000  0.0000  0.0000  0.0000
   5.  C 1 (px)  -0.0101  0.0096 -0.0049  0.6779 -0.0027 -0.0101 -0.0096  0.0049
   6.  C 1 (px)   0.0003  0.0000  0.0001 -0.0100  0.0011  0.0003 -0.0000 -0.0001
   7.  C 1 (py)   0.0096  0.0039  0.0039  0.4121 -0.0085 -0.0096  0.0039  0.0039
   8.  C 1 (py)   0.0003  0.0003  0.0000  0.0138 -0.0007 -0.0003  0.0003  0.0000
   9.  C 1 (pz)  -0.0022  0.0045  0.0099 -0.1172 -0.0104  0.0022  0.0045  0.0099
  10.  C 1 (pz)  -0.0001 -0.0002 -0.0005 -0.0041  0.0006  0.0001 -0.0002 -0.0005
  11.  C 1 (d1)  -0.0003  0.0001 -0.0001  0.0130 -0.0005 -0.0003 -0.0001  0.0001
  12.  C 1 (d2)   0.0002 -0.0001  0.0001 -0.0103  0.0000  0.0002  0.0001 -0.0001
  13.  C 1 (d3)  -0.0001 -0.0001 -0.0003 -0.0048  0.0002  0.0001 -0.0001 -0.0003
  14.  C 1 (d4)   0.0002  0.0001  0.0001  0.0101 -0.0002 -0.0002  0.0001  0.0001
  15.  C 1 (d5)  -0.0002  0.0001 -0.0001 -0.0085 -0.0002  0.0002  0.0001 -0.0001
  16.  C 2 (S)    0.0001  0.0003 -0.0001  0.0061 -0.0022 -0.0001  0.0003 -0.0001
  17.  C 2 (S)    0.0002 -0.0014  0.0015  0.0287  0.0014 -0.0002 -0.0014  0.0015
  18.  C 2 (S)    0.0001  0.0003  0.0002  0.0052 -0.0007 -0.0001  0.0003  0.0002
  19.  C 2 (S)   -0.0000  0.0000  0.0000 -0.0020 -0.0000  0.0000  0.0000  0.0000
  20.  C 2 (px)   0.0039  0.0037  0.0018 -0.0262  0.0234  0.0039 -0.0037 -0.0018
  21.  C 2 (px)  -0.0005  0.0004 -0.0002  0.0310 -0.0004 -0.0005 -0.0004  0.0002
  22.  C 2 (py)   0.0009 -0.0078 -0.0009  0.0289  0.0177 -0.0009 -0.0078 -0.0009
  23.  C 2 (py)  -0.0004 -0.0003 -0.0000 -0.0186  0.0007  0.0004 -0.0003 -0.0000
  24.  C 2 (pz)  -0.0002  0.0038  0.0105 -0.0339 -0.0085  0.0002  0.0038  0.0105
  25.  C 2 (pz)  -0.0002 -0.0002 -0.0005 -0.0067  0.0005  0.0002 -0.0002 -0.0005
  26.  C 2 (d1)  -0.0002  0.0001 -0.0001  0.0121 -0.0005 -0.0002 -0.0001  0.0001
  27.  C 2 (d2)  -0.0001 -0.0001 -0.0000  0.0000 -0.0004 -0.0001  0.0001  0.0000
  28.  C 2 (d3)  -0.0000  0.0002  0.0003 -0.0007 -0.0004  0.0000  0.0002  0.0003
  29.  C 2 (d4)  -0.0000  0.0002 -0.0000 -0.0001 -0.0004  0.0000  0.0002 -0.0000
  30.  C 2 (d5)  -0.0000  0.0000 -0.0000 -0.0015 -0.0001  0.0000  0.0000 -0.0000
  31.  H 3 (S)    0.0151 -0.0071  0.0053 -0.0020  0.0080 -0.0027  0.0031 -0.0007
  32.  H 3 (S)   -0.0000 -0.0002 -0.0001  0.0080 -0.0000 -0.0002 -0.0002 -0.0000
  33.  H 3 (px)   0.0003 -0.0001  0.0001  0.0027  0.0002 -0.0001  0.0000  0.0000
  34.  H 3 (py)  -0.0001  0.0002 -0.0000  0.0031 -0.0002 -0.0000  0.0000  0.0001
  35.  H 3 (pz)   0.0001 -0.0000  0.0002 -0.0007 -0.0000 -0.0000  0.0001  0.0001
  36.  H 4 (S)    0.0027  0.0031 -0.0007  0.7834  0.0000 -0.0151 -0.0071  0.0053
  37.  H 4 (S)    0.0002 -0.0002 -0.0000  0.0000  0.0010  0.0000 -0.0002 -0.0001
  38.  H 4 (px)  -0.0001 -0.0000 -0.0000 -0.0151  0.0000  0.0003  0.0001 -0.0001
  39.  H 4 (py)   0.0000  0.0000  0.0001 -0.0071 -0.0002  0.0001  0.0002 -0.0000
  40.  H 4 (pz)   0.0000  0.0001  0.0001  0.0053 -0.0001 -0.0001 -0.0000  0.0002
  41.  H 5 (S)   -0.0028  0.0000 -0.0017  0.1209 -0.0174 -0.0037  0.0024  0.0014
  42.  H 5 (S)    0.0001 -0.0003 -0.0000 -0.0174  0.0004  0.0003  0.0001 -0.0002
  43.  H 5 (px)  -0.0001  0.0000 -0.0000  0.0037 -0.0003 -0.0001  0.0000  0.0000
  44.  H 5 (py)  -0.0000 -0.0001 -0.0001 -0.0024 -0.0001  0.0000 -0.0000 -0.0001
  45.  H 5 (pz)  -0.0000  0.0001  0.0001  0.0014 -0.0002 -0.0000  0.0001  0.0001
  46.  H 6 (S)    0.0037  0.0024  0.0014 -0.0506  0.0101  0.0028  0.0000 -0.0017
  47.  H 6 (S)   -0.0003  0.0001 -0.0002  0.0101  0.0001 -0.0001 -0.0003 -0.0000
  48.  H 6 (px)  -0.0001 -0.0000 -0.0000  0.0028 -0.0001 -0.0001 -0.0000  0.0000
  49.  H 6 (py)  -0.0000 -0.0000 -0.0001 -0.0000  0.0003  0.0000 -0.0001 -0.0001
  50.  H 6 (pz)   0.0000  0.0001  0.0001 -0.0017 -0.0000  0.0000  0.0001  0.0001

          NAO       41      42      43      44      45      46      47      48
      ---------- ------- ------- ------- ------- ------- ------- ------- -------
   1.  C 1 (S)    0.0061 -0.0022  0.0001 -0.0003 -0.0001  0.0061 -0.0022 -0.0001
   2.  C 1 (S)    0.0287  0.0014  0.0002  0.0014  0.0015  0.0287  0.0014 -0.0002
   3.  C 1 (S)    0.0052 -0.0007  0.0001 -0.0003  0.0002  0.0052 -0.0007 -0.0001
   4.  C 1 (S)   -0.0020 -0.0000 -0.0000 -0.0000  0.0000 -0.0020 -0.0000  0.0000
   5.  C 1 (px)   0.0262 -0.0234  0.0039 -0.0037  0.0018 -0.0262  0.0234  0.0039
   6.  C 1 (px)  -0.0310  0.0004 -0.0005 -0.0004 -0.0002  0.0310 -0.0004 -0.0005
   7.  C 1 (py)  -0.0289 -0.0177 -0.0009 -0.0078  0.0009 -0.0289 -0.0177  0.0009
   8.  C 1 (py)   0.0186 -0.0007  0.0004 -0.0003  0.0000  0.0186 -0.0007 -0.0004
   9.  C 1 (pz)  -0.0339 -0.0085 -0.0002 -0.0038  0.0105 -0.0339 -0.0085  0.0002
  10.  C 1 (pz)  -0.0067  0.0005 -0.0002  0.0002 -0.0005 -0.0067  0.0005  0.0002
  11.  C 1 (d1)   0.0121 -0.0005  0.0002  0.0001  0.0001 -0.0121  0.0005  0.0002
  12.  C 1 (d2)  -0.0000  0.0004 -0.0001  0.0001 -0.0000  0.0000 -0.0004 -0.0001
  13.  C 1 (d3)   0.0007  0.0004  0.0000  0.0002 -0.0003  0.0007  0.0004 -0.0000
  14.  C 1 (d4)  -0.0001 -0.0004 -0.0000 -0.0002 -0.0000 -0.0001 -0.0004  0.0000
  15.  C 1 (d5)  -0.0015 -0.0001 -0.0000 -0.0000 -0.0000 -0.0015 -0.0001  0.0000
  16.  C 2 (S)   -0.0072 -0.0135 -0.0020 -0.0011 -0.0008 -0.0072 -0.0135  0.0020
  17.  C 2 (S)    0.5348  0.0122  0.0122  0.0060  0.0050  0.5348  0.0122 -0.0122
  18.  C 2 (S)    0.0102 -0.0005  0.0002 -0.0002  0.0002  0.0102 -0.0005 -0.0002
  19.  C 2 (S)   -0.0004 -0.0000 -0.0000 -0.0000  0.0000 -0.0004 -0.0000  0.0000
  20.  C 2 (px)  -0.6779  0.0027 -0.0101 -0.0096 -0.0049  0.6779 -0.0027 -0.0101
  21.  C 2 (px)   0.0100 -0.0011  0.0003 -0.0000  0.0001 -0.0100  0.0011  0.0003
  22.  C 2 (py)  -0.4121  0.0085 -0.0096  0.0039 -0.0039 -0.4121  0.0085  0.0096
  23.  C 2 (py)  -0.0138  0.0007 -0.0003  0.0003 -0.0000 -0.0138  0.0007  0.0003
  24.  C 2 (pz)  -0.1172 -0.0104 -0.0022 -0.0045  0.0099 -0.1172 -0.0104  0.0022
  25.  C 2 (pz)  -0.0041  0.0006 -0.0001  0.0002 -0.0005 -0.0041  0.0006  0.0001
  26.  C 2 (d1)   0.0130 -0.0005  0.0003  0.0001  0.0001 -0.0130  0.0005  0.0003
  27.  C 2 (d2)   0.0103 -0.0000  0.0002  0.0001  0.0001 -0.0103  0.0000  0.0002
  28.  C 2 (d3)   0.0048 -0.0002  0.0001 -0.0001  0.0003  0.0048 -0.0002 -0.0001
  29.  C 2 (d4)   0.0101 -0.0002  0.0002 -0.0001  0.0001  0.0101 -0.0002 -0.0002
  30.  C 2 (d5)  -0.0085 -0.0002 -0.0002 -0.0001 -0.0001 -0.0085 -0.0002  0.0002
  31.  H 3 (S)   -0.0506  0.0101 -0.0028 -0.0000 -0.0017  0.1209 -0.0174 -0.0037
  32.  H 3 (S)    0.0101  0.0001  0.0001  0.0003 -0.0000 -0.0174  0.0004  0.0003
  33.  H 3 (px)  -0.0028  0.0001 -0.0001 -0.0000 -0.0000  0.0037 -0.0003 -0.0001
  34.  H 3 (py)   0.0000 -0.0003  0.0000 -0.0001  0.0001  0.0024  0.0001 -0.0000
  35.  H 3 (pz)  -0.0017 -0.0000 -0.0000 -0.0001  0.0001  0.0014 -0.0002 -0.0000
  36.  H 4 (S)    0.1209 -0.0174  0.0037 -0.0024  0.0014 -0.0506  0.0101  0.0028
  37.  H 4 (S)   -0.0174  0.0004 -0.0003 -0.0001 -0.0002  0.0101  0.0001 -0.0001
  38.  H 4 (px)  -0.0037  0.0003 -0.0001  0.0000 -0.0000  0.0028 -0.0001 -0.0001
  39.  H 4 (py)   0.0024  0.0001  0.0000 -0.0000  0.0001  0.0000 -0.0003 -0.0000
  40.  H 4 (pz)   0.0014 -0.0002  0.0000 -0.0001  0.0001 -0.0017 -0.0000  0.0000
  41.  H 5 (S)    0.7834  0.0000  0.0151  0.0071  0.0053 -0.0020  0.0080 -0.0027
  42.  H 5 (S)    0.0000  0.0010 -0.0000  0.0002 -0.0001  0.0080 -0.0000 -0.0002
  43.  H 5 (px)   0.0151 -0.0000  0.0003  0.0001  0.0001  0.0027  0.0002 -0.0001
  44.  H 5 (py)   0.0071  0.0002  0.0001  0.0002  0.0000 -0.0031  0.0002  0.0000
  45.  H 5 (pz)   0.0053 -0.0001  0.0001  0.0000  0.0002 -0.0007 -0.0000 -0.0000
  46.  H 6 (S)   -0.0020  0.0080  0.0027 -0.0031 -0.0007  0.7834  0.0000 -0.0151
  47.  H 6 (S)    0.0080 -0.0000  0.0002  0.0002 -0.0000  0.0000  0.0010  0.0000
  48.  H 6 (px)  -0.0027 -0.0002 -0.0001  0.0000 -0.0000 -0.0151  0.0000  0.0003
  49.  H 6 (py)  -0.0031  0.0002 -0.0000  0.0000 -0.0001  0.0071  0.0002 -0.0001
  50.  H 6 (pz)  -0.0007 -0.0000  0.0000 -0.0001  0.0001  0.0053 -0.0001 -0.0001

          NAO       49      50
      ---------- ------- -------
   1.  C 1 (S)   -0.0003 -0.0001
   2.  C 1 (S)    0.0014  0.0015
   3.  C 1 (S)   -0.0003  0.0002
   4.  C 1 (S)   -0.0000  0.0000
   5.  C 1 (px)   0.0037 -0.0018
   6.  C 1 (px)   0.0004  0.0002
   7.  C 1 (py)  -0.0078  0.0009
   8.  C 1 (py)  -0.0003  0.0000
   9.  C 1 (pz)  -0.0038  0.0105
  10.  C 1 (pz)   0.0002 -0.0005
  11.  C 1 (d1)  -0.0001 -0.0001
  12.  C 1 (d2)  -0.0001  0.0000
  13.  C 1 (d3)   0.0002 -0.0003
  14.  C 1 (d4)  -0.0002 -0.0000
  15.  C 1 (d5)  -0.0000 -0.0000
  16.  C 2 (S)   -0.0011 -0.0008
  17.  C 2 (S)    0.0060  0.0050
  18.  C 2 (S)   -0.0002  0.0002
  19.  C 2 (S)   -0.0000  0.0000
  20.  C 2 (px)   0.0096  0.0049
  21.  C 2 (px)   0.0000 -0.0001
  22.  C 2 (py)   0.0039 -0.0039
  23.  C 2 (py)   0.0003 -0.0000
  24.  C 2 (pz)  -0.0045  0.0099
  25.  C 2 (pz)   0.0002 -0.0005
  26.  C 2 (d1)  -0.0001 -0.0001
  27.  C 2 (d2)  -0.0001 -0.0001
  28.  C 2 (d3)  -0.0001  0.0003
  29.  C 2 (d4)  -0.0001  0.0001
  30.  C 2 (d5)  -0.0001 -0.0001
  31.  H 3 (S)   -0.0024  0.0014
  32.  H 3 (S)   -0.0001 -0.0002
  33.  H 3 (px)  -0.0000  0.0000
  34.  H 3 (py)  -0.0000  0.0001
  35.  H 3 (pz)  -0.0001  0.0001
  36.  H 4 (S)   -0.0000 -0.0017
  37.  H 4 (S)    0.0003 -0.0000
  38.  H 4 (px)   0.0000  0.0000
  39.  H 4 (py)  -0.0001  0.0001
  40.  H 4 (pz)  -0.0001  0.0001
  41.  H 5 (S)   -0.0031 -0.0007
  42.  H 5 (S)    0.0002 -0.0000
  43.  H 5 (px)  -0.0000  0.0000
  44.  H 5 (py)   0.0000 -0.0001
  45.  H 5 (pz)  -0.0001  0.0001
  46.  H 6 (S)    0.0071  0.0053
  47.  H 6 (S)    0.0002 -0.0001
  48.  H 6 (px)  -0.0001 -0.0001
  49.  H 6 (py)   0.0002  0.0000
  50.  H 6 (pz)   0.0000  0.0002


 NATURAL BOND ORBITAL ANALYSIS:

                       Occupancies       Lewis Structure    Low   High
           Occ.    -------------------  -----------------   occ   occ
  Cycle   Thresh.   Lewis   Non-Lewis     CR  BD  3C  LP    (L)   (NL)   Dev
 =============================================================================
   1(1)    1.90    15.93773   0.06227      2   6   0   0     0      0    0.03
 -----------------------------------------------------------------------------

 Structure accepted: No low occupancy Lewis orbitals

 --------------------------------------------------------
   Core                      3.99807 ( 99.952% of   4)
   Valence Lewis            11.93966 ( 99.497% of  12)
  ==================       ============================
   Total Lewis              15.93773 ( 99.611% of  16)
  -----------------------------------------------------
   Valence non-Lewis         0.04838 (  0.302% of  16)
   Rydberg non-Lewis         0.01389 (  0.087% of  16)
  ==================       ============================
   Total non-Lewis           0.06227 (  0.389% of  16)
 --------------------------------------------------------


       (Occupancy)   Bond orbital/ Coefficients/ Hybrids
 ---------------------------------------------------------------------------------
     1. (1.99969) BD ( 1) C   1 - C   2  
                ( 50.00%)   0.7071* C   1 s( 26.23%)p 2.81( 73.71%)d 0.00(  0.06%)
                                            0.0000  0.5121 -0.0080  0.0016  0.0000
                                           -0.0000 -0.4571 -0.0333  0.7255 -0.0261
                                            0.0000 -0.0000 -0.0184 -0.0131 -0.0095
                ( 50.00%)   0.7071* C   2 s( 26.23%)p 2.81( 73.71%)d 0.00(  0.06%)
                                            0.0000  0.5121 -0.0080  0.0016  0.0000
                                           -0.0000  0.4571  0.0333  0.7255 -0.0261
                                           -0.0000 -0.0000  0.0184 -0.0131 -0.0095
     2. (1.99329) BD ( 2) C   1 - C   2  
                ( 50.00%)   0.7071* C   1 s( 13.23%)p 6.56( 86.72%)d 0.00(  0.06%)
                                            0.0001  0.3623 -0.0310 -0.0014  0.0000
                                           -0.0000 -0.6499 -0.0285 -0.6655  0.0338
                                            0.0000 -0.0000  0.0197 -0.0120 -0.0061
                ( 50.00%)   0.7071* C   2 s( 13.23%)p 6.56( 86.72%)d 0.00(  0.06%)
                                            0.0001  0.3623 -0.0310 -0.0014  0.0000
                                           -0.0000  0.6499  0.0285 -0.6655  0.0338
                                           -0.0000 -0.0000 -0.0197 -0.0120 -0.0061
     3. (1.98667) BD ( 1) C   1 - H   3  
                ( 60.86%)   0.7801* C   1 s( 30.31%)p 2.30( 69.65%)d 0.00(  0.05%)
                                            0.0002 -0.5504 -0.0103  0.0003  0.7069
                                           -0.0069 -0.4271 -0.0132  0.1189  0.0039
                                            0.0123 -0.0108  0.0050 -0.0105  0.0087
                ( 39.14%)   0.6256* H   3 s( 99.95%)p 0.00(  0.05%)
                                           -0.9998 -0.0010 -0.0191  0.0089 -0.0071
     4. (1.98667) BD ( 1) C   1 - H   4  
                ( 60.86%)   0.7801* C   1 s( 30.31%)p 2.30( 69.65%)d 0.00(  0.05%)
                                           -0.0002  0.5504  0.0103 -0.0003  0.7069
                                           -0.0069  0.4271  0.0132 -0.1189 -0.0039
                                            0.0123 -0.0108 -0.0050  0.0105 -0.0087
                ( 39.14%)   0.6256* H   4 s( 99.95%)p 0.00(  0.05%)
                                            0.9998  0.0010 -0.0191 -0.0089  0.0071
     5. (1.98667) BD ( 1) C   2 - H   5  
                ( 60.86%)   0.7801* C   2 s( 30.31%)p 2.30( 69.65%)d 0.00(  0.05%)
                                            0.0002 -0.5504 -0.0103  0.0003  0.7069
                                           -0.0069  0.4271  0.0132  0.1189  0.0039
                                           -0.0123 -0.0108 -0.0050 -0.0105  0.0087
                ( 39.14%)   0.6256* H   5 s( 99.95%)p 0.00(  0.05%)
                                           -0.9998 -0.0010 -0.0191 -0.0089 -0.0071
     6. (1.98667) BD ( 1) C   2 - H   6  
                ( 60.86%)   0.7801* C   2 s( 30.31%)p 2.30( 69.65%)d 0.00(  0.05%)
                                           -0.0002  0.5504  0.0103 -0.0003  0.7069
                                           -0.0069 -0.4271 -0.0132 -0.1189 -0.0039
                                           -0.0123 -0.0108  0.0050  0.0105 -0.0087
                ( 39.14%)   0.6256* H   6 s( 99.95%)p 0.00(  0.05%)
                                            0.9998  0.0010 -0.0191  0.0089  0.0071
     7. (1.99904) CR ( 1) C   1           s(100.00%)p 0.00(  0.00%)
                                            1.0000  0.0001  0.0000  0.0000  0.0000
                                           -0.0000  0.0003  0.0000  0.0000 -0.0000
                                            0.0000 -0.0000 -0.0000  0.0000 -0.0000
     8. (1.99904) CR ( 1) C   2           s(100.00%)p 0.00(  0.00%)
                                            1.0000  0.0001  0.0000  0.0000  0.0000
                                           -0.0000 -0.0003 -0.0000  0.0000 -0.0000
                                           -0.0000 -0.0000  0.0000  0.0000 -0.0000
     9. (0.00279) RY*( 1) C   1           s(  0.00%)p 1.00( 87.41%)d 0.14( 12.59%)
                                           -0.0000  0.0000 -0.0000  0.0000  0.0151
                                            0.9348  0.0000 -0.0000 -0.0000  0.0000
                                           -0.3546 -0.0123  0.0000 -0.0000  0.0000
    10. (0.00168) RY*( 2) C   1           s( 11.77%)p 7.48( 88.04%)d 0.02(  0.18%)
                                           -0.0000  0.0108  0.3362 -0.0677 -0.0000
                                            0.0000 -0.0560  0.8919 -0.0083 -0.2858
                                           -0.0000 -0.0000 -0.0100  0.0325 -0.0260
    11. (0.00006) RY*( 3) C   1           s( 22.85%)p 3.05( 69.65%)d 0.33(  7.50%)
    12. (0.00000) RY*( 4) C   1           s( 96.37%)p 0.04(  3.63%)d 0.00(  0.00%)
    13. (0.00000) RY*( 5) C   1           s( 67.05%)p 0.49( 32.95%)d 0.00(  0.00%)
    14. (0.00000) RY*( 6) C   1           s(  0.00%)p 1.00( 12.61%)d 6.93( 87.39%)
    15. (0.00000) RY*( 7) C   1           s(  0.00%)p 1.00(  0.04%)d99.99( 99.96%)
    16. (0.00000) RY*( 8) C   1           s(  0.01%)p 1.00(  0.08%)d99.99( 99.91%)
    17. (0.00000) RY*( 9) C   1           s(  0.75%)p 2.31(  1.73%)d99.99( 97.52%)
    18. (0.00000) RY*(10) C   1           s(  1.13%)p 3.66(  4.14%)d83.72( 94.72%)
    19. (0.00279) RY*( 1) C   2           s(  0.00%)p 1.00( 87.41%)d 0.14( 12.59%)
                                           -0.0000  0.0000 -0.0000  0.0000  0.0151
                                            0.9348 -0.0000  0.0000 -0.0000  0.0000
                                            0.3546 -0.0123 -0.0000 -0.0000  0.0000
    20. (0.00168) RY*( 2) C   2           s( 11.77%)p 7.48( 88.04%)d 0.02(  0.18%)
                                           -0.0000  0.0108  0.3362 -0.0677 -0.0000
                                            0.0000  0.0560 -0.8919 -0.0083 -0.2858
                                            0.0000 -0.0000  0.0100  0.0325 -0.0260
    21. (0.00006) RY*( 3) C   2           s( 22.85%)p 3.05( 69.65%)d 0.33(  7.50%)
    22. (0.00000) RY*( 4) C   2           s( 96.37%)p 0.04(  3.63%)d 0.00(  0.00%)
    23. (0.00000) RY*( 5) C   2           s( 67.05%)p 0.49( 32.95%)d 0.00(  0.00%)
    24. (0.00000) RY*( 6) C   2           s(  0.00%)p 1.00( 12.61%)d 6.93( 87.39%)
    25. (0.00000) RY*( 7) C   2           s(  0.00%)p 1.00(  0.04%)d99.99( 99.96%)
    26. (0.00000) RY*( 8) C   2           s(  0.01%)p 1.00(  0.08%)d99.99( 99.91%)
    27. (0.00000) RY*( 9) C   2           s(  0.75%)p 2.31(  1.73%)d99.99( 97.52%)
    28. (0.00000) RY*(10) C   2           s(  1.13%)p 3.66(  4.14%)d83.72( 94.72%)
    29. (0.00104) RY*( 1) H   3           s( 92.55%)p 0.08(  7.45%)
                                           -0.0012  0.9620 -0.0339 -0.2232 -0.1533
    30. (0.00010) RY*( 2) H   3           s(  4.47%)p21.36( 95.53%)
                                           -0.0062  0.2114  0.0861  0.2521  0.9404
    31. (0.00005) RY*( 3) H   3           s(  2.63%)p36.99( 97.37%)
    32. (0.00001) RY*( 4) H   3           s(  0.39%)p99.99( 99.61%)
    33. (0.00104) RY*( 1) H   4           s( 92.55%)p 0.08(  7.45%)
                                           -0.0012  0.9620  0.0339 -0.2232 -0.1533
    34. (0.00010) RY*( 2) H   4           s(  4.47%)p21.36( 95.53%)
                                           -0.0062  0.2114 -0.0861  0.2521  0.9404
    35. (0.00005) RY*( 3) H   4           s(  2.63%)p36.99( 97.37%)
    36. (0.00001) RY*( 4) H   4           s(  0.39%)p99.99( 99.61%)
    37. (0.00104) RY*( 1) H   5           s( 92.55%)p 0.08(  7.45%)
                                           -0.0012  0.9620 -0.0339  0.2232 -0.1533
    38. (0.00010) RY*( 2) H   5           s(  4.47%)p21.36( 95.53%)
                                           -0.0062  0.2114  0.0861 -0.2521  0.9404
    39. (0.00005) RY*( 3) H   5           s(  2.63%)p36.99( 97.37%)
    40. (0.00001) RY*( 4) H   5           s(  0.39%)p99.99( 99.61%)
    41. (0.00104) RY*( 1) H   6           s( 92.55%)p 0.08(  7.45%)
                                           -0.0012  0.9620  0.0339  0.2232 -0.1533
    42. (0.00010) RY*( 2) H   6           s(  4.47%)p21.36( 95.53%)
                                           -0.0062  0.2114 -0.0861 -0.2521  0.9404
    43. (0.00005) RY*( 3) H   6           s(  2.63%)p36.99( 97.37%)
    44. (0.00001) RY*( 4) H   6           s(  0.39%)p99.99( 99.61%)
    45. (0.00003) BD*( 1) C   1 - C   2  
                ( 50.00%)   0.7071* C   1 s( 26.23%)p 2.81( 73.71%)d 0.00(  0.06%)
                ( 50.00%)  -0.7071* C   2 s( 26.23%)p 2.81( 73.71%)d 0.00(  0.06%)
    46. (0.00701) BD*( 2) C   1 - C   2  
                ( 50.00%)   0.7071* C   1 s( 13.23%)p 6.56( 86.72%)d 0.00(  0.06%)
                                            0.0001  0.3623 -0.0310 -0.0014  0.0000
                                           -0.0000 -0.6499 -0.0285 -0.6655  0.0338
                                            0.0000 -0.0000  0.0197 -0.0120 -0.0061
                ( 50.00%)  -0.7071* C   2 s( 13.23%)p 6.56( 86.72%)d 0.00(  0.06%)
                                            0.0001  0.3623 -0.0310 -0.0014  0.0000
                                           -0.0000  0.6499  0.0285 -0.6655  0.0338
                                           -0.0000 -0.0000 -0.0197 -0.0120 -0.0061
    47. (0.01034) BD*( 1) C   1 - H   3  
                ( 39.14%)   0.6256* C   1 s( 30.31%)p 2.30( 69.65%)d 0.00(  0.05%)
                                           -0.0002  0.5504  0.0103 -0.0003 -0.7069
                                            0.0069  0.4271  0.0132 -0.1189 -0.0039
                                           -0.0123  0.0108 -0.0050  0.0105 -0.0087
                ( 60.86%)  -0.7801* H   3 s( 99.95%)p 0.00(  0.05%)
                                            0.9998  0.0010  0.0191 -0.0089  0.0071
    48. (0.01034) BD*( 1) C   1 - H   4  
                ( 39.14%)   0.6256* C   1 s( 30.31%)p 2.30( 69.65%)d 0.00(  0.05%)
                                            0.0002 -0.5504 -0.0103  0.0003 -0.7069
                                            0.0069 -0.4271 -0.0132  0.1189  0.0039
                                           -0.0123  0.0108  0.0050 -0.0105  0.0087
                ( 60.86%)  -0.7801* H   4 s( 99.95%)p 0.00(  0.05%)
                                           -0.9998 -0.0010  0.0191  0.0089 -0.0071
    49. (0.01034) BD*( 1) C   2 - H   5  
                ( 39.14%)   0.6256* C   2 s( 30.31%)p 2.30( 69.65%)d 0.00(  0.05%)
                                           -0.0002  0.5504  0.0103 -0.0003 -0.7069
                                            0.0069 -0.4271 -0.0132 -0.1189 -0.0039
                                            0.0123  0.0108  0.0050  0.0105 -0.0087
                ( 60.86%)  -0.7801* H   5 s( 99.95%)p 0.00(  0.05%)
                                            0.9998  0.0010  0.0191  0.0089  0.0071
    50. (0.01034) BD*( 1) C   2 - H   6  
                ( 39.14%)   0.6256* C   2 s( 30.31%)p 2.30( 69.65%)d 0.00(  0.05%)
                                            0.0002 -0.5504 -0.0103  0.0003 -0.7069
                                            0.0069  0.4271  0.0132  0.1189  0.0039
                                            0.0123  0.0108 -0.0050 -0.0105  0.0087
                ( 60.86%)  -0.7801* H   6 s( 99.95%)p 0.00(  0.05%)
                                           -0.9998 -0.0010  0.0191 -0.0089 -0.0071


 NHO Directionality and "Bond Bending" (deviations from line of nuclear centers)

         [Thresholds for printing:  angular deviation  >  1.0 degree]
                                    hybrid p-character > 25.0%
                                    orbital occupancy  >  0.10e

                                Line of Centers        Hybrid 1              Hybrid 2
                                ---------------  -------------------   ------------------
                NBO               Theta   Phi    Theta   Phi    Dev    Theta   Phi    Dev
 ========================================================================================
     1. BD (   1) C   1 - C   2    90.0  270.0    35.0  270.0  55.0     35.0   90.0  55.0
     2. BD (   2) C   1 - C   2    90.0  270.0   133.0  270.0  43.0    133.0   90.0  43.0
     3. BD (   1) C   1 - H   3   105.0  152.0    98.4  147.8   7.7      --     --    --
     4. BD (   1) C   1 - H   4   105.0   28.0    98.4   32.2   7.7      --     --    --
     5. BD (   1) C   2 - H   5   105.0  208.0    98.4  212.2   7.7      --     --    --
     6. BD (   1) C   2 - H   6   105.0  332.0    98.4  327.8   7.7      --     --    --


 Second Order Perturbation Theory Analysis of Fock Matrix in NBO Basis

     Threshold for printing:   0.50 kcal/mol
                                                                              E(2)  E(j)-E(i) F(i,j)
         Donor NBO (i)                     Acceptor NBO (j)                 kcal/mol   a.u.    a.u. 
 ===================================================================================================

 within unit  1
   2. BD (   2) C   1 - C   2        / 29. RY*(   1) H   3                    0.58    1.24    0.024
   2. BD (   2) C   1 - C   2        / 33. RY*(   1) H   4                    0.58    1.24    0.024
   2. BD (   2) C   1 - C   2        / 37. RY*(   1) H   5                    0.58    1.24    0.024
   2. BD (   2) C   1 - C   2        / 41. RY*(   1) H   6                    0.58    1.24    0.024
   2. BD (   2) C   1 - C   2        / 47. BD*(   1) C   1 - H   3            1.20    0.97    0.030
   2. BD (   2) C   1 - C   2        / 48. BD*(   1) C   1 - H   4            1.20    0.97    0.030
   2. BD (   2) C   1 - C   2        / 49. BD*(   1) C   2 - H   5            1.20    0.97    0.030
   2. BD (   2) C   1 - C   2        / 50. BD*(   1) C   2 - H   6            1.20    0.97    0.030
   3. BD (   1) C   1 - H   3        / 19. RY*(   1) C   2                    1.00    1.53    0.035
   3. BD (   1) C   1 - H   3        / 20. RY*(   2) C   2                    0.71    1.13    0.025
   3. BD (   1) C   1 - H   3        / 46. BD*(   2) C   1 - C   2            1.59    0.89    0.034
   3. BD (   1) C   1 - H   3        / 50. BD*(   1) C   2 - H   6            4.15    1.00    0.058
   4. BD (   1) C   1 - H   4        / 19. RY*(   1) C   2                    1.00    1.53    0.035
   4. BD (   1) C   1 - H   4        / 20. RY*(   2) C   2                    0.71    1.13    0.025
   4. BD (   1) C   1 - H   4        / 46. BD*(   2) C   1 - C   2            1.59    0.89    0.034
   4. BD (   1) C   1 - H   4        / 49. BD*(   1) C   2 - H   5            4.15    1.00    0.058
   5. BD (   1) C   2 - H   5        /  9. RY*(   1) C   1                    1.00    1.53    0.035
   5. BD (   1) C   2 - H   5        / 10. RY*(   2) C   1                    0.71    1.13    0.025
   5. BD (   1) C   2 - H   5        / 46. BD*(   2) C   1 - C   2            1.59    0.89    0.034
   5. BD (   1) C   2 - H   5        / 48. BD*(   1) C   1 - H   4            4.15    1.00    0.058
   6. BD (   1) C   2 - H   6        /  9. RY*(   1) C   1                    1.00    1.53    0.035
   6. BD (   1) C   2 - H   6        / 10. RY*(   2) C   1                    0.71    1.13    0.025
   6. BD (   1) C   2 - H   6        / 46. BD*(   2) C   1 - C   2            1.59    0.89    0.034
   6. BD (   1) C   2 - H   6        / 47. BD*(   1) C   1 - H   3            4.15    1.00    0.058
   7. CR (   1) C   1                / 20. RY*(   2) C   2                    3.08   10.66    0.162
   7. CR (   1) C   1                / 46. BD*(   2) C   1 - C   2            2.60   10.42    0.147
   7. CR (   1) C   1                / 49. BD*(   1) C   2 - H   5            0.59   10.53    0.070
   7. CR (   1) C   1                / 50. BD*(   1) C   2 - H   6            0.59   10.53    0.070
   8. CR (   1) C   2                / 10. RY*(   2) C   1                    3.08   10.66    0.162
   8. CR (   1) C   2                / 46. BD*(   2) C   1 - C   2            2.60   10.42    0.147
   8. CR (   1) C   2                / 47. BD*(   1) C   1 - H   3            0.59   10.53    0.070
   8. CR (   1) C   2                / 48. BD*(   1) C   1 - H   4            0.59   10.53    0.070


 Natural Bond Orbitals (Summary):

                                                            Principal Delocalizations
           NBO                        Occupancy    Energy   (geminal,vicinal,remote)
 ====================================================================================
 Molecular unit  1  (C2H4)
     1. BD (   1) C   1 - C   2          1.99969    -0.52628   
     2. BD (   2) C   1 - C   2          1.99329    -0.48340  47(g),48(g),49(g),50(g)
                                                    29(v),33(v),37(v),41(v)
     3. BD (   1) C   1 - H   3          1.98667    -0.51465  50(v),46(g),19(v),20(v)
     4. BD (   1) C   1 - H   4          1.98667    -0.51465  49(v),46(g),19(v),20(v)
     5. BD (   1) C   2 - H   5          1.98667    -0.51465  48(v),46(g),9(v),10(v)
     6. BD (   1) C   2 - H   6          1.98667    -0.51465  47(v),46(g),9(v),10(v)
     7. CR (   1) C   1                  1.99904   -10.04292  20(v),46(g),49(v),50(v)
     8. CR (   1) C   2                  1.99904   -10.04292  10(v),46(g),47(v),48(v)
     9. RY*(   1) C   1                  0.00279     1.01348   
    10. RY*(   2) C   1                  0.00168     0.61415   
    11. RY*(   3) C   1                  0.00006     0.83376   
    12. RY*(   4) C   1                  0.00000     4.07427   
    13. RY*(   5) C   1                  0.00000     0.83887   
    14. RY*(   6) C   1                  0.00000     2.27457   
    15. RY*(   7) C   1                  0.00000     2.08062   
    16. RY*(   8) C   1                  0.00000     2.02083   
    17. RY*(   9) C   1                  0.00000     2.45804   
    18. RY*(  10) C   1                  0.00000     2.15314   
    19. RY*(   1) C   2                  0.00279     1.01348   
    20. RY*(   2) C   2                  0.00168     0.61415   
    21. RY*(   3) C   2                  0.00006     0.83376   
    22. RY*(   4) C   2                  0.00000     4.07427   
    23. RY*(   5) C   2                  0.00000     0.83887   
    24. RY*(   6) C   2                  0.00000     2.27457   
    25. RY*(   7) C   2                  0.00000     2.08062   
    26. RY*(   8) C   2                  0.00000     2.02083   
    27. RY*(   9) C   2                  0.00000     2.45804   
    28. RY*(  10) C   2                  0.00000     2.15314   
    29. RY*(   1) H   3                  0.00104     0.75709   
    30. RY*(   2) H   3                  0.00010     2.20595   
    31. RY*(   3) H   3                  0.00005     2.28878   
    32. RY*(   4) H   3                  0.00001     2.95799   
    33. RY*(   1) H   4                  0.00104     0.75709   
    34. RY*(   2) H   4                  0.00010     2.20595   
    35. RY*(   3) H   4                  0.00005     2.28878   
    36. RY*(   4) H   4                  0.00001     2.95799   
    37. RY*(   1) H   5                  0.00104     0.75709   
    38. RY*(   2) H   5                  0.00010     2.20595   
    39. RY*(   3) H   5                  0.00005     2.28878   
    40. RY*(   4) H   5                  0.00001     2.95799   
    41. RY*(   1) H   6                  0.00104     0.75709   
    42. RY*(   2) H   6                  0.00010     2.20595   
    43. RY*(   3) H   6                  0.00005     2.28878   
    44. RY*(   4) H   6                  0.00001     2.95799   
    45. BD*(   1) C   1 - C   2          0.00003     0.35073   
    46. BD*(   2) C   1 - C   2          0.00701     0.37699   
    47. BD*(   1) C   1 - H   3          0.01034     0.48534   
    48. BD*(   1) C   1 - H   4          0.01034     0.48534   
    49. BD*(   1) C   2 - H   5          0.01034     0.48534   
    50. BD*(   1) C   2 - H   6          0.01034     0.48534   
       -------------------------------
              Total Lewis   15.93773  ( 99.6108%)
        Valence non-Lewis    0.04838  (  0.3024%)
        Rydberg non-Lewis    0.01389  (  0.0868%)
       -------------------------------
            Total unit  1   16.00000  (100.0000%)
           Charge unit  1    0.00000
 Variable Step   Value    
 -------- ---- -----------
     6       2    1.989675
 ---------------------------------------------------------------------------------------------------
                            Z-MATRIX (ANGSTROMS AND DEGREES)
   CD    Cent   Atom    N1       Length/X        N2       Alpha/Y        N3        Beta/Z          J
 ---------------------------------------------------------------------------------------------------
      1      1  C 
      2      2  C        1   1.321406(     1)
      3      3  H        1   1.083410(     2)      2  114.000(     6)
      4      4  H        1   1.083410(     3)      2  114.000(     7)      3  114.000(    10)      1
      5      5  H        2   1.083410(     4)      1  114.000(     8)      3    0.000(    11)      0
      6      6  H        2   1.083410(     5)      1  114.000(     9)      4    0.000(    12)      0
 ---------------------------------------------------------------------------------------------------
                         Z-Matrix orientation:                         
 ---------------------------------------------------------------------
 Center     Atomic      Atomic             Coordinates (Angstroms)
 Number     Number       Type             X           Y           Z
 ---------------------------------------------------------------------
      1          6           0        0.000000    0.000000    0.000000
      2          6           0        0.000000    0.000000    1.321406
      3          1           0        0.989744    0.000000   -0.440662
      4          1           0       -0.678561    0.720520   -0.440662
      5          1           0        0.989744    0.000000    1.762068
      6          1           0       -0.678561    0.720520    1.762068
 ---------------------------------------------------------------------
                    Distance matrix (angstroms):
                    1          2          3          4          5
     1  C    0.000000
     2  C    1.321406   0.000000
     3  H    1.083410   2.021009   0.000000
     4  H    1.083410   2.021009   1.817248   0.000000
     5  H    2.021009   1.083410   2.202731   2.855593   0.000000
     6  H    2.021009   1.083410   2.855593   2.202731   1.817248
                    6
     6  H    0.000000
 Stoichiometry    C2H4
 Framework group  C2V[SGV(C2),X(H4)]
 Deg. of freedom     4
 Full point group                 C2V     NOp   4
 Largest Abelian subgroup         C2V     NOp   4
 Largest concise Abelian subgroup C2V     NOp   4
                         Standard orientation:                         
 ---------------------------------------------------------------------
 Center     Atomic      Atomic             Coordinates (Angstroms)
 Number     Number       Type             X           Y           Z
 ---------------------------------------------------------------------
      1          6           0        0.000000    0.660703    0.098106
      2          6           0        0.000000   -0.660703    0.098106
      3          1           0       -0.908624    1.101365   -0.294317
      4          1           0        0.908624    1.101365   -0.294317
      5          1           0       -0.908624   -1.101365   -0.294317
      6          1           0        0.908624   -1.101365   -0.294317
 ---------------------------------------------------------------------
 Rotational constants (GHZ):         130.9355559          31.7884566          27.0329886
 Standard basis: 6-31G(d,p) (6D, 7F)
 There are    16 symmetry adapted cartesian basis functions of A1  symmetry.
 There are     9 symmetry adapted cartesian basis functions of A2  symmetry.
 There are     9 symmetry adapted cartesian basis functions of B1  symmetry.
 There are    16 symmetry adapted cartesian basis functions of B2  symmetry.
 There are    16 symmetry adapted basis functions of A1  symmetry.
 There are     9 symmetry adapted basis functions of A2  symmetry.
 There are     9 symmetry adapted basis functions of B1  symmetry.
 There are    16 symmetry adapted basis functions of B2  symmetry.
    50 basis functions,    84 primitive gaussians,    50 cartesian basis functions
     8 alpha electrons        8 beta electrons
       nuclear repulsion energy        33.8568440127 Hartrees.
 NAtoms=    6 NActive=    6 NUniq=    2 SFac= 4.00D+00 NAtFMM=   60 NAOKFM=F Big=F
 Integral buffers will be    131072 words long.
 Raffenetti 2 integral format.
 Two-electron integral symmetry is turned on.
 One-electron integrals computed using PRISM.
 NBasis=    50 RedAO= T EigKep=  5.86D-03  NBF=    16     9     9    16
 NBsUse=    50 1.00D-06 EigRej= -1.00D+00 NBFU=    16     9     9    16
 Initial guess from the checkpoint file:  "ethylene-pyramizalization-rigid-M-b3lyp.chk"
 B after Tr=     0.000000    0.000000    0.000000
         Rot=    1.000000   -0.000000   -0.000000   -0.000000 Ang=   0.00 deg.
 Initial guess orbital symmetries:
       Occupied  (A1) (B2) (A1) (B2) (B1) (A1) (A2) (A1)
       Virtual   (B2) (A1) (B1) (B2) (A2) (B2) (A1) (A1) (B1) (B2)
                 (A1) (B2) (A2) (B1) (B2) (A1) (A2) (B2) (B1) (A1)
                 (A2) (A1) (B1) (B2) (A1) (A2) (B1) (B2) (B2) (A1)
                 (B1) (A2) (B2) (A1) (A2) (B2) (A1) (B1) (B2) (A2)
                 (A1) (B2)
 ExpMin= 1.61D-01 ExpMax= 3.05D+03 ExpMxC= 4.57D+02 IAcc=2 IRadAn=         4 AccDes= 0.00D+00
 Harris functional with IExCor=  402 and IRadAn=       4 diagonalized for initial guess.
 HarFok:  IExCor=  402 AccDes= 0.00D+00 IRadAn=         4 IDoV= 1 UseB2=F ITyADJ=14
 ICtDFT=  3500011 ScaDFX=  1.000000  1.000000  1.000000  1.000000
 FoFCou: FMM=F IPFlag=           0 FMFlag=      100000 FMFlg1=           0
         NFxFlg=           0 DoJE=T BraDBF=F KetDBF=T FulRan=T
         wScrn=  0.000000 ICntrl=       500 IOpCl=  0 I1Cent=   200000004 NGrid=           0
         NMat0=    1 NMatS0=      1 NMatT0=    0 NMatD0=    1 NMtDS0=    0 NMtDT0=    0
 Petite list used in FoFCou.
 Keep R1 ints in memory in symmetry-blocked form, NReq=7788978.
 Requested convergence on RMS density matrix=1.00D-08 within 128 cycles.
 Requested convergence on MAX density matrix=1.00D-06.
 Requested convergence on             energy=1.00D-06.
 No special actions if energy rises.
 Integral accuracy reduced to 1.0D-05 until final iterations.
 Initial convergence to 1.0D-05 achieved.  Increase integral accuracy.
 SCF Done:  E(RB3LYP) =  -78.5531634835     A.U. after    9 cycles
            NFock=  9  Conv=0.31D-08     -V/T= 2.0086

 **********************************************************************

            Population analysis using the SCF density.

 **********************************************************************

 Orbital symmetries:
       Occupied  (A1) (B2) (A1) (B2) (B1) (A1) (A2) (A1)
       Virtual   (B2) (A1) (B1) (B2) (A2) (B2) (A1) (A1) (B1) (B2)
                 (A1) (A2) (B2) (B1) (A1) (B2) (A2) (B2) (B1) (A1)
                 (A2) (A1) (B2) (B1) (A2) (A1) (B1) (B2) (A1) (B2)
                 (B1) (A2) (A1) (B2) (A2) (B2) (A1) (B1) (B2) (A2)
                 (A1) (B2)
 The electronic state is 1-A1.
 Alpha  occ. eigenvalues --  -10.18329 -10.18233  -0.77175  -0.56718  -0.47230
 Alpha  occ. eigenvalues --   -0.40922  -0.34021  -0.27142
 Alpha virt. eigenvalues --   -0.01925   0.11052   0.12859   0.18121   0.25751
 Alpha virt. eigenvalues --    0.32743   0.46654   0.54556   0.57078   0.63486
 Alpha virt. eigenvalues --    0.71081   0.75469   0.78198   0.80156   0.91252
 Alpha virt. eigenvalues --    0.92364   0.94618   1.14689   1.35099   1.36282
 Alpha virt. eigenvalues --    1.74234   1.77678   1.92338   1.94731   2.04816
 Alpha virt. eigenvalues --    2.04839   2.19045   2.21648   2.43151   2.43527
 Alpha virt. eigenvalues --    2.45771   2.46390   2.71703   2.73864   2.92727
 Alpha virt. eigenvalues --    2.96741   3.20970   3.35474   3.38895   3.60958
 Alpha virt. eigenvalues --    4.18252   4.48829
          Condensed to atoms (all electrons):
               1          2          3          4          5          6
     1  C    4.895078   0.617323   0.393972   0.393972  -0.044880  -0.044880
     2  C    0.617323   4.895078  -0.044880  -0.044880   0.393972   0.393972
     3  H    0.393972  -0.044880   0.600690  -0.047740  -0.015878   0.008543
     4  H    0.393972  -0.044880  -0.047740   0.600690   0.008543  -0.015878
     5  H   -0.044880   0.393972  -0.015878   0.008543   0.600690  -0.047740
     6  H   -0.044880   0.393972   0.008543  -0.015878  -0.047740   0.600690
 Mulliken charges:
               1
     1  C   -0.210585
     2  C   -0.210585
     3  H    0.105292
     4  H    0.105292
     5  H    0.105292
     6  H    0.105292
 Sum of Mulliken charges =  -0.00000
 Mulliken charges with hydrogens summed into heavy atoms:
               1
     1  C   -0.000000
     2  C   -0.000000
 Electronic spatial extent (au):  <R**2>=             79.3054
 Charge=             -0.0000 electrons
 Dipole moment (field-independent basis, Debye):
    X=             -0.0000    Y=              0.0000    Z=             -0.9817  Tot=              0.9817
 Quadrupole moment (field-independent basis, Debye-Ang):
   XX=            -12.2940   YY=            -13.4792   ZZ=            -14.3482
   XY=             -0.0000   XZ=              0.0000   YZ=             -0.0000
 Traceless Quadrupole moment (field-independent basis, Debye-Ang):
   XX=              1.0798   YY=             -0.1054   ZZ=             -0.9744
   XY=             -0.0000   XZ=              0.0000   YZ=             -0.0000
 Octapole moment (field-independent basis, Debye-Ang**2):
  XXX=             -0.0000  YYY=             -0.0000  ZZZ=             -1.3984  XYY=             -0.0000
  XXY=             -0.0000  XXZ=             -1.3227  XZZ=             -0.0000  YZZ=             -0.0000
  YYZ=             -1.7613  XYZ=              0.0000
 Hexadecapole moment (field-independent basis, Debye-Ang**3):
 XXXX=            -26.3537 YYYY=            -66.0197 ZZZZ=            -17.1759 XXXY=              0.0000
 XXXZ=             -0.0000 YYYX=             -0.0000 YYYZ=             -0.0000 ZZZX=             -0.0000
 ZZZY=             -0.0000 XXYY=            -13.9814 XXZZ=             -7.3300 YYZZ=            -13.5330
 XXYZ=             -0.0000 YYXZ=              0.0000 ZZXY=              0.0000
 N-N= 3.385684401267D+01 E-N=-2.491378742306D+02  KE= 7.788262110310D+01
 Symmetry A1   KE= 3.950732521690D+01
 Symmetry A2   KE= 2.139910459634D+00
 Symmetry B1   KE= 1.857952350045D+00
 Symmetry B2   KE= 3.437743307653D+01
 ******************************Gaussian NBO Version 3.1******************************
             N A T U R A L   A T O M I C   O R B I T A L   A N D
          N A T U R A L   B O N D   O R B I T A L   A N A L Y S I S
 ******************************Gaussian NBO Version 3.1******************************

       /RESON  / : Allow strongly delocalized NBO set
       /DMNAO  / : Print the NAO density matrix
       /BNDIDX / : Print bond indices based on the NAO density matrix
       /MULORB / : Print Mulliken populations by orbital and atom

 Analyzing the SCF density

 Job title: Title Card Required                                             

 Storage needed:      7784 in NPA,     10201 in NBO (2147483420 available)


 Input atomic orbitals, gross Mulliken populations:

  AO  Atom No lang  Mulliken Population    Atom No      Total
 -------------------------------------------------------------------------------
   1    C  1  S        1.9918615
   2    C  1  S        0.7056983
   3    C  1  px       0.7258936
   4    C  1  py       0.7844320
   5    C  1  pz       0.5379673
   6    C  1  S        0.5887557
   7    C  1  px       0.2716147
   8    C  1  py       0.2078349
   9    C  1  pz       0.4099701
  10    C  1  dxx     -0.0066071
  11    C  1  dxz     -0.0053636
  12    C  1  dzz     -0.0224446
  13    C  1  dxy      0.0106619
  14    C  1  dyy      0.0043859
  15    C  1  dyz      0.0059243
                                             C  1      6.2105849
  16    C  2  S        1.9918615
  17    C  2  S        0.7056983
  18    C  2  px       0.7258936
  19    C  2  py       0.7844320
  20    C  2  pz       0.5379673
  21    C  2  S        0.5887557
  22    C  2  px       0.2716147
  23    C  2  py       0.2078349
  24    C  2  pz       0.4099701
  25    C  2  dxx     -0.0066071
  26    C  2  dxz     -0.0053636
  27    C  2  dzz     -0.0224446
  28    C  2  dxy      0.0106619
  29    C  2  dyy      0.0043859
  30    C  2  dyz      0.0059243
                                             C  2      6.2105849
  31    H  3  S        0.5314722
  32    H  3  S        0.3500754
  33    H  3  px       0.0059988
  34    H  3  py       0.0037758
  35    H  3  pz       0.0033853
                                             H  3      0.8947075
  36    H  4  S        0.5314722
  37    H  4  S        0.3500754
  38    H  4  px       0.0059988
  39    H  4  py       0.0037758
  40    H  4  pz       0.0033853
                                             H  4      0.8947075
  41    H  5  S        0.5314722
  42    H  5  S        0.3500754
  43    H  5  px       0.0059988
  44    H  5  py       0.0037758
  45    H  5  pz       0.0033853
                                             H  5      0.8947075
  46    H  6  S        0.5314722
  47    H  6  S        0.3500754
  48    H  6  px       0.0059988
  49    H  6  py       0.0037758
  50    H  6  pz       0.0033853
                                             H  6      0.8947075

 Total number of electrons:   16.000000


 Mayer-Mulliken atom-atom bond order matrix:                                   

     Atom    1       2       3       4       5       6
     ---- ------  ------  ------  ------  ------  ------
   1.  C  0.0000  1.9621  0.9630  0.9630 -0.0049 -0.0049
   2.  C  1.9621  0.0000 -0.0049 -0.0049  0.9630  0.9630
   3.  H  0.9630 -0.0049  0.0000 -0.0108 -0.0010  0.0111
   4.  H  0.9630 -0.0049 -0.0108  0.0000  0.0111 -0.0010
   5.  H -0.0049  0.9630 -0.0010  0.0111  0.0000 -0.0108
   6.  H -0.0049  0.9630  0.0111 -0.0010 -0.0108  0.0000


 Mayer-Mulliken valencies by atom:                                             

     Atom    1
     ---- ------
   1.  C  3.8783
   2.  C  3.8783
   3.  H  0.9574
   4.  H  0.9574
   5.  H  0.9574
   6.  H  0.9574
 GSVD:  LWork=        1156 too small for GESVD, short by        1316 words or        1316 for optimal perf.


 NATURAL POPULATIONS:  Natural atomic orbital occupancies 
                                                          
   NAO  Atom  No  lang   Type(AO)    Occupancy      Energy
 ----------------------------------------------------------
     1    C    1  S      Cor( 1S)     1.99888     -10.04362
     2    C    1  S      Val( 2S)     1.09722      -0.22897
     3    C    1  S      Ryd( 3S)     0.00167       1.01347
     4    C    1  S      Ryd( 4S)     0.00002       4.18788
     5    C    1  px     Val( 2p)     1.20322      -0.04111
     6    C    1  px     Ryd( 3p)     0.00200       0.70874
     7    C    1  py     Val( 2p)     1.13872      -0.05159
     8    C    1  py     Ryd( 3p)     0.00344       0.53023
     9    C    1  pz     Val( 2p)     0.97649      -0.09591
    10    C    1  pz     Ryd( 3p)     0.00250       0.59211
    11    C    1  dxy    Ryd( 3d)     0.00060       2.39865
    12    C    1  dxz    Ryd( 3d)     0.00055       2.21995
    13    C    1  dyz    Ryd( 3d)     0.00091       2.05203
    14    C    1  dx2y2  Ryd( 3d)     0.00066       2.50234
    15    C    1  dz2    Ryd( 3d)     0.00023       2.14500

    16    C    2  S      Cor( 1S)     1.99888     -10.04362
    17    C    2  S      Val( 2S)     1.09722      -0.22897
    18    C    2  S      Ryd( 3S)     0.00167       1.01347
    19    C    2  S      Ryd( 4S)     0.00002       4.18788
    20    C    2  px     Val( 2p)     1.20322      -0.04111
    21    C    2  px     Ryd( 3p)     0.00200       0.70874
    22    C    2  py     Val( 2p)     1.13872      -0.05159
    23    C    2  py     Ryd( 3p)     0.00344       0.53023
    24    C    2  pz     Val( 2p)     0.97649      -0.09591
    25    C    2  pz     Ryd( 3p)     0.00250       0.59211
    26    C    2  dxy    Ryd( 3d)     0.00060       2.39865
    27    C    2  dxz    Ryd( 3d)     0.00055       2.21995
    28    C    2  dyz    Ryd( 3d)     0.00091       2.05203
    29    C    2  dx2y2  Ryd( 3d)     0.00066       2.50234
    30    C    2  dz2    Ryd( 3d)     0.00023       2.14500

    31    H    3  S      Val( 1S)     0.78461       0.08124
    32    H    3  S      Ryd( 2S)     0.00117       0.63052
    33    H    3  px     Ryd( 2p)     0.00029       2.80910
    34    H    3  py     Ryd( 2p)     0.00019       2.41743
    35    H    3  pz     Ryd( 2p)     0.00018       2.35809

    36    H    4  S      Val( 1S)     0.78461       0.08124
    37    H    4  S      Ryd( 2S)     0.00117       0.63052
    38    H    4  px     Ryd( 2p)     0.00029       2.80910
    39    H    4  py     Ryd( 2p)     0.00019       2.41743
    40    H    4  pz     Ryd( 2p)     0.00018       2.35809

    41    H    5  S      Val( 1S)     0.78461       0.08124
    42    H    5  S      Ryd( 2S)     0.00117       0.63052
    43    H    5  px     Ryd( 2p)     0.00029       2.80910
    44    H    5  py     Ryd( 2p)     0.00019       2.41743
    45    H    5  pz     Ryd( 2p)     0.00018       2.35809

    46    H    6  S      Val( 1S)     0.78461       0.08124
    47    H    6  S      Ryd( 2S)     0.00117       0.63052
    48    H    6  px     Ryd( 2p)     0.00029       2.80910
    49    H    6  py     Ryd( 2p)     0.00019       2.41743
    50    H    6  pz     Ryd( 2p)     0.00018       2.35809

 WARNING:  1 low occupancy (<1.9990e) core orbital  found on  C    1
           1 low occupancy (<1.9990e) core orbital  found on  C    2


 Summary of Natural Population Analysis:                  
                                                          
                                       Natural Population 
                Natural  -----------------------------------------------
    Atom  No    Charge         Core      Valence    Rydberg      Total
 -----------------------------------------------------------------------
      C    1   -0.42711      1.99888     4.41566    0.01257     6.42711
      C    2   -0.42711      1.99888     4.41566    0.01257     6.42711
      H    3    0.21355      0.00000     0.78461    0.00184     0.78645
      H    4    0.21355      0.00000     0.78461    0.00184     0.78645
      H    5    0.21355      0.00000     0.78461    0.00184     0.78645
      H    6    0.21355      0.00000     0.78461    0.00184     0.78645
 =======================================================================
   * Total *    0.00000      3.99776    11.96974    0.03250    16.00000

                                 Natural Population      
 --------------------------------------------------------
   Core                       3.99776 ( 99.9440% of   4)
   Valence                   11.96974 ( 99.7479% of  12)
   Natural Minimal Basis     15.96750 ( 99.7969% of  16)
   Natural Rydberg Basis      0.03250 (  0.2031% of  16)
 --------------------------------------------------------

    Atom  No          Natural Electron Configuration
 ----------------------------------------------------------------------------
      C    1      [core]2S( 1.10)2p( 3.32)3p( 0.01)
      C    2      [core]2S( 1.10)2p( 3.32)3p( 0.01)
      H    3            1S( 0.78)
      H    4            1S( 0.78)
      H    5            1S( 0.78)
      H    6            1S( 0.78)


 Wiberg bond index matrix in the NAO basis:                                    

     Atom    1       2       3       4       5       6
     ---- ------  ------  ------  ------  ------  ------
   1.  C  0.0000  2.0249  0.9312  0.9312  0.0074  0.0074
   2.  C  2.0249  0.0000  0.0074  0.0074  0.9312  0.9312
   3.  H  0.9312  0.0074  0.0000  0.0003  0.0029  0.0149
   4.  H  0.9312  0.0074  0.0003  0.0000  0.0149  0.0029
   5.  H  0.0074  0.9312  0.0029  0.0149  0.0000  0.0003
   6.  H  0.0074  0.9312  0.0149  0.0029  0.0003  0.0000


 Wiberg bond index, Totals by atom:                                            

     Atom    1
     ---- ------
   1.  C  3.9020
   2.  C  3.9020
   3.  H  0.9567
   4.  H  0.9567
   5.  H  0.9567
   6.  H  0.9567


 Atom-atom overlap-weighted NAO bond order:                                    

     Atom    1       2       3       4       5       6
     ---- ------  ------  ------  ------  ------  ------
   1.  C  0.0000  1.3399  0.7634  0.7634  0.0087  0.0087
   2.  C  1.3399  0.0000  0.0087  0.0087  0.7634  0.7634
   3.  H  0.7634  0.0087  0.0000 -0.0061 -0.0107  0.0078
   4.  H  0.7634  0.0087 -0.0061  0.0000  0.0078 -0.0107
   5.  H  0.0087  0.7634 -0.0107  0.0078  0.0000 -0.0061
   6.  H  0.0087  0.7634  0.0078 -0.0107 -0.0061  0.0000


 Atom-atom overlap-weighted NAO bond order, Totals by atom:                    

     Atom    1
     ---- ------
   1.  C  2.8841
   2.  C  2.8841
   3.  H  0.7632
   4.  H  0.7632
   5.  H  0.7632
   6.  H  0.7632


 MO bond order:                                                                

     Atom    1       2       3       4       5       6
     ---- ------  ------  ------  ------  ------  ------
   1.  C  0.0000  1.0828  0.1195  1.4098 -0.0900 -0.0566
   2.  C  1.0828  0.0000 -0.0285  0.0333 -0.6962  0.6275
   3.  H  0.1195 -0.0285  0.0000  0.0163 -0.0396  0.0898
   4.  H  1.4098  0.0333  0.0163  0.0000  0.0899 -0.0287
   5.  H -0.0900 -0.6962 -0.0396  0.0899  0.0000  0.0020
   6.  H -0.0566  0.6275  0.0898 -0.0287  0.0020  0.0000


 MO atomic valencies:                                                          

     Atom    1
     ---- ------
   1.  C  2.4654
   2.  C  1.0189
   3.  H  0.1575
   4.  H  1.5205
   5.  H -0.7340
   6.  H  0.6340


 NAO density matrix:                                                           

          NAO        1       2       3       4       5       6       7       8
      ---------- ------- ------- ------- ------- ------- ------- ------- -------
   1.  C 1 (S)    1.9989  0.0000  0.0000  0.0000  0.0000 -0.0000  0.0142 -0.0001
   2.  C 1 (S)    0.0000  1.0972 -0.0000  0.0000 -0.0000 -0.0000  0.1322 -0.0086
   3.  C 1 (S)    0.0000 -0.0000  0.0017  0.0000 -0.0000 -0.0000  0.0385  0.0018
   4.  C 1 (S)    0.0000  0.0000  0.0000  0.0000 -0.0000 -0.0000  0.0000 -0.0001
   5.  C 1 (px)   0.0000 -0.0000 -0.0000 -0.0000  1.2032 -0.0047  0.0000 -0.0000
   6.  C 1 (px)  -0.0000 -0.0000 -0.0000 -0.0000 -0.0047  0.0020  0.0000 -0.0000
   7.  C 1 (py)   0.0142  0.1322  0.0385  0.0000  0.0000  0.0000  1.1387  0.0452
   8.  C 1 (py)  -0.0001 -0.0086  0.0018 -0.0001 -0.0000 -0.0000  0.0452  0.0034
   9.  C 1 (pz)   0.0151  0.0186  0.0129  0.0023  0.0000  0.0000 -0.0038 -0.0155
  10.  C 1 (pz)  -0.0011 -0.0100 -0.0014 -0.0000 -0.0000 -0.0000 -0.0218 -0.0007
  11.  C 1 (d1)   0.0000 -0.0000  0.0000  0.0000  0.0150 -0.0010 -0.0000  0.0000
  12.  C 1 (d2)  -0.0000 -0.0000 -0.0000 -0.0000 -0.0257  0.0001  0.0000 -0.0000
  13.  C 1 (d3)   0.0014 -0.0131 -0.0008 -0.0001 -0.0000  0.0000 -0.0143 -0.0001
  14.  C 1 (d4)  -0.0002  0.0039  0.0008 -0.0000  0.0000  0.0000  0.0267  0.0012
  15.  C 1 (d5)   0.0021 -0.0150  0.0001 -0.0000  0.0000  0.0000  0.0023  0.0003
  16.  C 2 (S)    0.0005  0.0009  0.0125 -0.0003  0.0000 -0.0000 -0.0161  0.0243
  17.  C 2 (S)    0.0009  0.3670 -0.0082 -0.0023  0.0000 -0.0000 -0.4847 -0.0022
  18.  C 2 (S)    0.0125 -0.0082  0.0015 -0.0000  0.0000  0.0000  0.0318  0.0017
  19.  C 2 (S)   -0.0003 -0.0023 -0.0000  0.0000  0.0000 -0.0000 -0.0019 -0.0001
  20.  C 2 (px)  -0.0000 -0.0000 -0.0000 -0.0000  0.1727  0.0477  0.0000 -0.0000
  21.  C 2 (px)   0.0000  0.0000  0.0000  0.0000  0.0477 -0.0007 -0.0000 -0.0000
  22.  C 2 (py)   0.0161  0.4847 -0.0318  0.0019 -0.0000 -0.0000 -0.6170 -0.0511
  23.  C 2 (py)  -0.0243  0.0022 -0.0017  0.0001 -0.0000  0.0000 -0.0511 -0.0031
  24.  C 2 (pz)  -0.0154  0.1856  0.0150  0.0028 -0.0000  0.0000  0.1368 -0.0166
  25.  C 2 (pz)   0.0013 -0.0165 -0.0015 -0.0001  0.0000 -0.0000 -0.0274 -0.0007
  26.  C 2 (d1)  -0.0000 -0.0000  0.0000 -0.0000  0.0199 -0.0008  0.0000 -0.0000
  27.  C 2 (d2)   0.0000 -0.0000 -0.0000  0.0000 -0.0045 -0.0010 -0.0000 -0.0000
  28.  C 2 (d3)  -0.0001  0.0029  0.0006  0.0000 -0.0000  0.0000  0.0057  0.0001
  29.  C 2 (d4)   0.0021 -0.0113  0.0007 -0.0001 -0.0000  0.0000  0.0138  0.0013
  30.  C 2 (d5)   0.0015 -0.0083  0.0002  0.0000 -0.0000 -0.0000  0.0079  0.0002
  31.  H 3 (S)   -0.0066  0.5318  0.0095 -0.0005 -0.6791  0.0077  0.3969  0.0135
  32.  H 3 (S)   -0.0137  0.0130 -0.0007 -0.0000  0.0041 -0.0010 -0.0117 -0.0007
  33.  H 3 (px)  -0.0019  0.0119  0.0002 -0.0000 -0.0095  0.0002  0.0093  0.0003
  34.  H 3 (py)   0.0009 -0.0045  0.0003  0.0000  0.0094  0.0001  0.0060  0.0003
  35.  H 3 (pz)  -0.0011  0.0067  0.0003  0.0000 -0.0069  0.0002  0.0050 -0.0000
  36.  H 4 (S)   -0.0066  0.5318  0.0095 -0.0005  0.6791 -0.0077  0.3969  0.0135
  37.  H 4 (S)   -0.0137  0.0130 -0.0007 -0.0000 -0.0041  0.0010 -0.0117 -0.0007
  38.  H 4 (px)   0.0019 -0.0119 -0.0002  0.0000 -0.0095  0.0002 -0.0093 -0.0003
  39.  H 4 (py)   0.0009 -0.0045  0.0003  0.0000 -0.0094 -0.0001  0.0060  0.0003
  40.  H 4 (pz)  -0.0011  0.0067  0.0003  0.0000  0.0069 -0.0002  0.0050 -0.0000
  41.  H 5 (S)    0.0058  0.0231  0.0037 -0.0021  0.0254 -0.0281 -0.0327  0.0179
  42.  H 5 (S)   -0.0025  0.0022 -0.0009 -0.0000 -0.0232  0.0004 -0.0207 -0.0007
  43.  H 5 (px)   0.0001 -0.0002  0.0001 -0.0000  0.0036 -0.0004 -0.0009  0.0004
  44.  H 5 (py)  -0.0004  0.0014 -0.0004 -0.0000 -0.0050 -0.0003 -0.0086 -0.0003
  45.  H 5 (pz)  -0.0001  0.0020  0.0002  0.0000  0.0023 -0.0003  0.0011  0.0000
  46.  H 6 (S)    0.0058  0.0231  0.0037 -0.0021 -0.0254  0.0281 -0.0327  0.0179
  47.  H 6 (S)   -0.0025  0.0022 -0.0009 -0.0000  0.0232 -0.0004 -0.0207 -0.0007
  48.  H 6 (px)  -0.0001  0.0002 -0.0001  0.0000  0.0036 -0.0004  0.0009 -0.0004
  49.  H 6 (py)  -0.0004  0.0014 -0.0004 -0.0000  0.0050  0.0003 -0.0086 -0.0003
  50.  H 6 (pz)  -0.0001  0.0020  0.0002  0.0000 -0.0023  0.0003  0.0011  0.0000

          NAO        9      10      11      12      13      14      15      16
      ---------- ------- ------- ------- ------- ------- ------- ------- -------
   1.  C 1 (S)    0.0151 -0.0011  0.0000 -0.0000  0.0014 -0.0002  0.0021  0.0005
   2.  C 1 (S)    0.0186 -0.0100 -0.0000 -0.0000 -0.0131  0.0039 -0.0150  0.0009
   3.  C 1 (S)    0.0129 -0.0014  0.0000 -0.0000 -0.0008  0.0008  0.0001  0.0125
   4.  C 1 (S)    0.0023 -0.0000  0.0000 -0.0000 -0.0001 -0.0000 -0.0000 -0.0003
   5.  C 1 (px)   0.0000 -0.0000  0.0150 -0.0257 -0.0000  0.0000  0.0000  0.0000
   6.  C 1 (px)   0.0000 -0.0000 -0.0010  0.0001  0.0000  0.0000  0.0000 -0.0000
   7.  C 1 (py)  -0.0038 -0.0218 -0.0000  0.0000 -0.0143  0.0267  0.0023 -0.0161
   8.  C 1 (py)  -0.0155 -0.0007  0.0000 -0.0000 -0.0001  0.0012  0.0003  0.0243
   9.  C 1 (pz)   0.9765 -0.0406 -0.0000  0.0000 -0.0246 -0.0057 -0.0024 -0.0154
  10.  C 1 (pz)  -0.0406  0.0025 -0.0000 -0.0000  0.0014 -0.0003  0.0002  0.0013
  11.  C 1 (d1)  -0.0000 -0.0000  0.0006 -0.0003 -0.0000 -0.0000 -0.0000  0.0000
  12.  C 1 (d2)   0.0000 -0.0000 -0.0003  0.0006  0.0000  0.0000 -0.0000 -0.0000
  13.  C 1 (d3)  -0.0246  0.0014 -0.0000  0.0000  0.0009 -0.0002  0.0002  0.0001
  14.  C 1 (d4)  -0.0057 -0.0003 -0.0000  0.0000 -0.0002  0.0007  0.0001  0.0021
  15.  C 1 (d5)  -0.0024  0.0002 -0.0000 -0.0000  0.0002  0.0001  0.0002  0.0015
  16.  C 2 (S)   -0.0154  0.0013  0.0000 -0.0000  0.0001  0.0021  0.0015  1.9989
  17.  C 2 (S)    0.1856 -0.0165 -0.0000 -0.0000 -0.0029 -0.0113 -0.0083  0.0000
  18.  C 2 (S)    0.0150 -0.0015  0.0000  0.0000 -0.0006  0.0007  0.0002 -0.0000
  19.  C 2 (S)    0.0028 -0.0001 -0.0000 -0.0000 -0.0000 -0.0001  0.0000 -0.0000
  20.  C 2 (px)   0.0000 -0.0000 -0.0199 -0.0045 -0.0000  0.0000  0.0000  0.0000
  21.  C 2 (px)  -0.0000  0.0000  0.0008 -0.0010 -0.0000  0.0000 -0.0000 -0.0000
  22.  C 2 (py)  -0.1368  0.0274 -0.0000  0.0000  0.0057 -0.0138 -0.0079 -0.0142
  23.  C 2 (py)   0.0166  0.0007 -0.0000  0.0000  0.0001 -0.0013 -0.0002  0.0001
  24.  C 2 (pz)   0.9378 -0.0390 -0.0000  0.0000 -0.0269 -0.0021 -0.0039  0.0151
  25.  C 2 (pz)  -0.0390  0.0024  0.0000 -0.0000  0.0015 -0.0004  0.0002 -0.0011
  26.  C 2 (d1)   0.0000  0.0000  0.0006 -0.0004 -0.0000  0.0000  0.0000 -0.0000
  27.  C 2 (d2)  -0.0000  0.0000  0.0004  0.0001 -0.0000  0.0000  0.0000 -0.0000
  28.  C 2 (d3)   0.0269 -0.0015  0.0000  0.0000 -0.0008 -0.0000 -0.0001 -0.0014
  29.  C 2 (d4)  -0.0021 -0.0004  0.0000  0.0000  0.0000  0.0003  0.0002 -0.0002
  30.  C 2 (d5)  -0.0039  0.0002  0.0000 -0.0000  0.0001  0.0002  0.0002  0.0021
  31.  H 3 (S)   -0.1651 -0.0045 -0.0108  0.0144 -0.0058  0.0107 -0.0057  0.0058
  32.  H 3 (S)   -0.0147  0.0009  0.0005 -0.0001  0.0004 -0.0002 -0.0002 -0.0025
  33.  H 3 (px)  -0.0032 -0.0001 -0.0002  0.0002 -0.0001  0.0002 -0.0001  0.0001
  34.  H 3 (py)   0.0060 -0.0004  0.0000 -0.0002 -0.0002  0.0001  0.0001  0.0004
  35.  H 3 (pz)   0.0088 -0.0005 -0.0001  0.0001 -0.0003  0.0001 -0.0001 -0.0001
  36.  H 4 (S)   -0.1651 -0.0045  0.0108 -0.0144 -0.0058  0.0107 -0.0057  0.0058
  37.  H 4 (S)   -0.0147  0.0009 -0.0005  0.0001  0.0004 -0.0002 -0.0002 -0.0025
  38.  H 4 (px)   0.0032  0.0001 -0.0002  0.0002  0.0001 -0.0002  0.0001 -0.0001
  39.  H 4 (py)   0.0060 -0.0004 -0.0000  0.0002 -0.0002  0.0001  0.0001  0.0004
  40.  H 4 (pz)   0.0088 -0.0005  0.0001 -0.0001 -0.0003  0.0001 -0.0001 -0.0001
  41.  H 5 (S)   -0.0486 -0.0091  0.0131 -0.0001  0.0013  0.0001 -0.0011 -0.0066
  42.  H 5 (S)   -0.0120  0.0008 -0.0004  0.0005  0.0005 -0.0004 -0.0001 -0.0137
  43.  H 5 (px)  -0.0004 -0.0002  0.0002 -0.0001  0.0000 -0.0000 -0.0000 -0.0019
  44.  H 5 (py)  -0.0052  0.0003  0.0001  0.0001  0.0002 -0.0002 -0.0000 -0.0009
  45.  H 5 (pz)   0.0099 -0.0005  0.0002 -0.0000 -0.0003 -0.0000 -0.0001 -0.0011
  46.  H 6 (S)   -0.0486 -0.0091 -0.0131  0.0001  0.0013  0.0001 -0.0011 -0.0066
  47.  H 6 (S)   -0.0120  0.0008  0.0004 -0.0005  0.0005 -0.0004 -0.0001 -0.0137
  48.  H 6 (px)   0.0004  0.0002  0.0002 -0.0001 -0.0000  0.0000  0.0000  0.0019
  49.  H 6 (py)  -0.0052  0.0003 -0.0001 -0.0001  0.0002 -0.0002 -0.0000 -0.0009
  50.  H 6 (pz)   0.0099 -0.0005 -0.0002  0.0000 -0.0003 -0.0000 -0.0001 -0.0011

          NAO       17      18      19      20      21      22      23      24
      ---------- ------- ------- ------- ------- ------- ------- ------- -------
   1.  C 1 (S)    0.0009  0.0125 -0.0003 -0.0000  0.0000  0.0161 -0.0243 -0.0154
   2.  C 1 (S)    0.3670 -0.0082 -0.0023 -0.0000  0.0000  0.4847  0.0022  0.1856
   3.  C 1 (S)   -0.0082  0.0015 -0.0000 -0.0000  0.0000 -0.0318 -0.0017  0.0150
   4.  C 1 (S)   -0.0023 -0.0000  0.0000 -0.0000  0.0000  0.0019  0.0001  0.0028
   5.  C 1 (px)   0.0000  0.0000  0.0000  0.1727  0.0477 -0.0000 -0.0000 -0.0000
   6.  C 1 (px)  -0.0000  0.0000 -0.0000  0.0477 -0.0007 -0.0000  0.0000  0.0000
   7.  C 1 (py)  -0.4847  0.0318 -0.0019  0.0000 -0.0000 -0.6170 -0.0511  0.1368
   8.  C 1 (py)  -0.0022  0.0017 -0.0001 -0.0000 -0.0000 -0.0511 -0.0031 -0.0166
   9.  C 1 (pz)   0.1856  0.0150  0.0028  0.0000 -0.0000 -0.1368  0.0166  0.9378
  10.  C 1 (pz)  -0.0165 -0.0015 -0.0001 -0.0000  0.0000  0.0274  0.0007 -0.0390
  11.  C 1 (d1)  -0.0000  0.0000 -0.0000 -0.0199  0.0008 -0.0000 -0.0000 -0.0000
  12.  C 1 (d2)  -0.0000  0.0000 -0.0000 -0.0045 -0.0010  0.0000  0.0000  0.0000
  13.  C 1 (d3)  -0.0029 -0.0006 -0.0000 -0.0000 -0.0000  0.0057  0.0001 -0.0269
  14.  C 1 (d4)  -0.0113  0.0007 -0.0001  0.0000  0.0000 -0.0138 -0.0013 -0.0021
  15.  C 1 (d5)  -0.0083  0.0002  0.0000  0.0000 -0.0000 -0.0079 -0.0002 -0.0039
  16.  C 2 (S)    0.0000 -0.0000 -0.0000  0.0000 -0.0000 -0.0142  0.0001  0.0151
  17.  C 2 (S)    1.0972 -0.0000  0.0000  0.0000  0.0000 -0.1322  0.0086  0.0186
  18.  C 2 (S)   -0.0000  0.0017 -0.0000  0.0000 -0.0000 -0.0385 -0.0018  0.0129
  19.  C 2 (S)    0.0000 -0.0000  0.0000  0.0000  0.0000 -0.0000  0.0001  0.0023
  20.  C 2 (px)   0.0000  0.0000  0.0000  1.2032 -0.0047  0.0000 -0.0000 -0.0000
  21.  C 2 (px)   0.0000 -0.0000  0.0000 -0.0047  0.0020 -0.0000  0.0000 -0.0000
  22.  C 2 (py)  -0.1322 -0.0385 -0.0000  0.0000 -0.0000  1.1387  0.0452  0.0038
  23.  C 2 (py)   0.0086 -0.0018  0.0001 -0.0000  0.0000  0.0452  0.0034  0.0155
  24.  C 2 (pz)   0.0186  0.0129  0.0023 -0.0000 -0.0000  0.0038  0.0155  0.9765
  25.  C 2 (pz)  -0.0100 -0.0014 -0.0000  0.0000 -0.0000  0.0218  0.0007 -0.0406
  26.  C 2 (d1)   0.0000 -0.0000 -0.0000 -0.0150  0.0010 -0.0000 -0.0000  0.0000
  27.  C 2 (d2)   0.0000  0.0000  0.0000 -0.0257  0.0001 -0.0000  0.0000 -0.0000
  28.  C 2 (d3)   0.0131  0.0008  0.0001 -0.0000 -0.0000 -0.0143 -0.0001  0.0246
  29.  C 2 (d4)   0.0039  0.0008 -0.0000 -0.0000 -0.0000 -0.0267 -0.0012 -0.0057
  30.  C 2 (d5)  -0.0150  0.0001 -0.0000 -0.0000 -0.0000 -0.0023 -0.0003 -0.0024
  31.  H 3 (S)    0.0231  0.0037 -0.0021  0.0254 -0.0281  0.0327 -0.0179 -0.0486
  32.  H 3 (S)    0.0022 -0.0009 -0.0000 -0.0232  0.0004  0.0207  0.0007 -0.0120
  33.  H 3 (px)  -0.0002  0.0001 -0.0000  0.0036 -0.0004  0.0009 -0.0004 -0.0004
  34.  H 3 (py)  -0.0014  0.0004  0.0000  0.0050  0.0003 -0.0086 -0.0003  0.0052
  35.  H 3 (pz)   0.0020  0.0002  0.0000  0.0023 -0.0003 -0.0011 -0.0000  0.0099
  36.  H 4 (S)    0.0231  0.0037 -0.0021 -0.0254  0.0281  0.0327 -0.0179 -0.0486
  37.  H 4 (S)    0.0022 -0.0009 -0.0000  0.0232 -0.0004  0.0207  0.0007 -0.0120
  38.  H 4 (px)   0.0002 -0.0001  0.0000  0.0036 -0.0004 -0.0009  0.0004  0.0004
  39.  H 4 (py)  -0.0014  0.0004  0.0000 -0.0050 -0.0003 -0.0086 -0.0003  0.0052
  40.  H 4 (pz)   0.0020  0.0002  0.0000 -0.0023  0.0003 -0.0011 -0.0000  0.0099
  41.  H 5 (S)    0.5318  0.0095 -0.0005 -0.6791  0.0077 -0.3969 -0.0135 -0.1651
  42.  H 5 (S)    0.0130 -0.0007 -0.0000  0.0041 -0.0010  0.0117  0.0007 -0.0147
  43.  H 5 (px)   0.0119  0.0002 -0.0000 -0.0095  0.0002 -0.0093 -0.0003 -0.0032
  44.  H 5 (py)   0.0045 -0.0003 -0.0000 -0.0094 -0.0001  0.0060  0.0003 -0.0060
  45.  H 5 (pz)   0.0067  0.0003  0.0000 -0.0069  0.0002 -0.0050  0.0000  0.0088
  46.  H 6 (S)    0.5318  0.0095 -0.0005  0.6791 -0.0077 -0.3969 -0.0135 -0.1651
  47.  H 6 (S)    0.0130 -0.0007 -0.0000 -0.0041  0.0010  0.0117  0.0007 -0.0147
  48.  H 6 (px)  -0.0119 -0.0002  0.0000 -0.0095  0.0002  0.0093  0.0003  0.0032
  49.  H 6 (py)   0.0045 -0.0003 -0.0000  0.0094  0.0001  0.0060  0.0003 -0.0060
  50.  H 6 (pz)   0.0067  0.0003  0.0000  0.0069 -0.0002 -0.0050  0.0000  0.0088

          NAO       25      26      27      28      29      30      31      32
      ---------- ------- ------- ------- ------- ------- ------- ------- -------
   1.  C 1 (S)    0.0013 -0.0000  0.0000 -0.0001  0.0021  0.0015 -0.0066 -0.0137
   2.  C 1 (S)   -0.0165 -0.0000 -0.0000  0.0029 -0.0113 -0.0083  0.5318  0.0130
   3.  C 1 (S)   -0.0015  0.0000 -0.0000  0.0006  0.0007  0.0002  0.0095 -0.0007
   4.  C 1 (S)   -0.0001 -0.0000  0.0000  0.0000 -0.0001  0.0000 -0.0005 -0.0000
   5.  C 1 (px)   0.0000  0.0199 -0.0045 -0.0000 -0.0000 -0.0000 -0.6791  0.0041
   6.  C 1 (px)  -0.0000 -0.0008 -0.0010  0.0000  0.0000 -0.0000  0.0077 -0.0010
   7.  C 1 (py)  -0.0274  0.0000 -0.0000  0.0057  0.0138  0.0079  0.3969 -0.0117
   8.  C 1 (py)  -0.0007 -0.0000 -0.0000  0.0001  0.0013  0.0002  0.0135 -0.0007
   9.  C 1 (pz)  -0.0390  0.0000 -0.0000  0.0269 -0.0021 -0.0039 -0.1651 -0.0147
  10.  C 1 (pz)   0.0024  0.0000  0.0000 -0.0015 -0.0004  0.0002 -0.0045  0.0009
  11.  C 1 (d1)   0.0000  0.0006  0.0004  0.0000  0.0000  0.0000 -0.0108  0.0005
  12.  C 1 (d2)  -0.0000 -0.0004  0.0001  0.0000  0.0000 -0.0000  0.0144 -0.0001
  13.  C 1 (d3)   0.0015 -0.0000 -0.0000 -0.0008  0.0000  0.0001 -0.0058  0.0004
  14.  C 1 (d4)  -0.0004  0.0000  0.0000 -0.0000  0.0003  0.0002  0.0107 -0.0002
  15.  C 1 (d5)   0.0002  0.0000  0.0000 -0.0001  0.0002  0.0002 -0.0057 -0.0002
  16.  C 2 (S)   -0.0011 -0.0000 -0.0000 -0.0014 -0.0002  0.0021  0.0058 -0.0025
  17.  C 2 (S)   -0.0100  0.0000  0.0000  0.0131  0.0039 -0.0150  0.0231  0.0022
  18.  C 2 (S)   -0.0014 -0.0000  0.0000  0.0008  0.0008  0.0001  0.0037 -0.0009
  19.  C 2 (S)   -0.0000 -0.0000  0.0000  0.0001 -0.0000 -0.0000 -0.0021 -0.0000
  20.  C 2 (px)   0.0000 -0.0150 -0.0257 -0.0000 -0.0000 -0.0000  0.0254 -0.0232
  21.  C 2 (px)  -0.0000  0.0010  0.0001 -0.0000 -0.0000 -0.0000 -0.0281  0.0004
  22.  C 2 (py)   0.0218 -0.0000 -0.0000 -0.0143 -0.0267 -0.0023  0.0327  0.0207
  23.  C 2 (py)   0.0007 -0.0000  0.0000 -0.0001 -0.0012 -0.0003 -0.0179  0.0007
  24.  C 2 (pz)  -0.0406  0.0000 -0.0000  0.0246 -0.0057 -0.0024 -0.0486 -0.0120
  25.  C 2 (pz)   0.0025 -0.0000  0.0000 -0.0014 -0.0003  0.0002 -0.0091  0.0008
  26.  C 2 (d1)  -0.0000  0.0006  0.0003  0.0000 -0.0000 -0.0000 -0.0131  0.0004
  27.  C 2 (d2)   0.0000  0.0003  0.0006 -0.0000 -0.0000 -0.0000 -0.0001  0.0005
  28.  C 2 (d3)  -0.0014  0.0000 -0.0000  0.0009  0.0002 -0.0002 -0.0013 -0.0005
  29.  C 2 (d4)  -0.0003 -0.0000 -0.0000  0.0002  0.0007  0.0001  0.0001 -0.0004
  30.  C 2 (d5)   0.0002 -0.0000 -0.0000 -0.0002  0.0001  0.0002 -0.0011 -0.0001
  31.  H 3 (S)   -0.0091 -0.0131 -0.0001 -0.0013  0.0001 -0.0011  0.7846 -0.0000
  32.  H 3 (S)    0.0008  0.0004  0.0005 -0.0005 -0.0004 -0.0001 -0.0000  0.0012
  33.  H 3 (px)  -0.0002 -0.0002 -0.0001 -0.0000 -0.0000 -0.0000  0.0146 -0.0000
  34.  H 3 (py)  -0.0003  0.0001 -0.0001  0.0002  0.0002  0.0000 -0.0061 -0.0003
  35.  H 3 (pz)  -0.0005 -0.0002 -0.0000  0.0003 -0.0000 -0.0001  0.0072 -0.0002
  36.  H 4 (S)   -0.0091  0.0131  0.0001 -0.0013  0.0001 -0.0011 -0.0076  0.0096
  37.  H 4 (S)    0.0008 -0.0004 -0.0005 -0.0005 -0.0004 -0.0001  0.0096  0.0002
  38.  H 4 (px)   0.0002 -0.0002 -0.0001  0.0000  0.0000  0.0000 -0.0029 -0.0002
  39.  H 4 (py)  -0.0003 -0.0001  0.0001  0.0002  0.0002  0.0000  0.0037 -0.0002
  40.  H 4 (pz)  -0.0005  0.0002  0.0000  0.0003 -0.0000 -0.0001 -0.0013 -0.0000
  41.  H 5 (S)   -0.0045  0.0108  0.0144  0.0058  0.0107 -0.0057 -0.0515  0.0111
  42.  H 5 (S)    0.0009 -0.0005 -0.0001 -0.0004 -0.0002 -0.0002  0.0111  0.0002
  43.  H 5 (px)  -0.0001  0.0002  0.0002  0.0001  0.0002 -0.0001 -0.0028  0.0001
  44.  H 5 (py)   0.0004  0.0000  0.0002 -0.0002 -0.0001 -0.0001  0.0010  0.0004
  45.  H 5 (pz)  -0.0005  0.0001  0.0001  0.0003  0.0001 -0.0001 -0.0024 -0.0000
  46.  H 6 (S)   -0.0045 -0.0108 -0.0144  0.0058  0.0107 -0.0057  0.1195 -0.0167
  47.  H 6 (S)    0.0009  0.0005  0.0001 -0.0004 -0.0002 -0.0002 -0.0167  0.0007
  48.  H 6 (px)   0.0001  0.0002  0.0002 -0.0001 -0.0002  0.0001 -0.0034  0.0003
  49.  H 6 (py)   0.0004 -0.0000 -0.0002 -0.0002 -0.0001 -0.0001 -0.0029  0.0000
  50.  H 6 (pz)  -0.0005 -0.0001 -0.0001  0.0003  0.0001 -0.0001  0.0018 -0.0003

          NAO       33      34      35      36      37      38      39      40
      ---------- ------- ------- ------- ------- ------- ------- ------- -------
   1.  C 1 (S)   -0.0019  0.0009 -0.0011 -0.0066 -0.0137  0.0019  0.0009 -0.0011
   2.  C 1 (S)    0.0119 -0.0045  0.0067  0.5318  0.0130 -0.0119 -0.0045  0.0067
   3.  C 1 (S)    0.0002  0.0003  0.0003  0.0095 -0.0007 -0.0002  0.0003  0.0003
   4.  C 1 (S)   -0.0000  0.0000  0.0000 -0.0005 -0.0000  0.0000  0.0000  0.0000
   5.  C 1 (px)  -0.0095  0.0094 -0.0069  0.6791 -0.0041 -0.0095 -0.0094  0.0069
   6.  C 1 (px)   0.0002  0.0001  0.0002 -0.0077  0.0010  0.0002 -0.0001 -0.0002
   7.  C 1 (py)   0.0093  0.0060  0.0050  0.3969 -0.0117 -0.0093  0.0060  0.0050
   8.  C 1 (py)   0.0003  0.0003 -0.0000  0.0135 -0.0007 -0.0003  0.0003 -0.0000
   9.  C 1 (pz)  -0.0032  0.0060  0.0088 -0.1651 -0.0147  0.0032  0.0060  0.0088
  10.  C 1 (pz)  -0.0001 -0.0004 -0.0005 -0.0045  0.0009  0.0001 -0.0004 -0.0005
  11.  C 1 (d1)  -0.0002  0.0000 -0.0001  0.0108 -0.0005 -0.0002 -0.0000  0.0001
  12.  C 1 (d2)   0.0002 -0.0002  0.0001 -0.0144  0.0001  0.0002  0.0002 -0.0001
  13.  C 1 (d3)  -0.0001 -0.0002 -0.0003 -0.0058  0.0004  0.0001 -0.0002 -0.0003
  14.  C 1 (d4)   0.0002  0.0001  0.0001  0.0107 -0.0002 -0.0002  0.0001  0.0001
  15.  C 1 (d5)  -0.0001  0.0001 -0.0001 -0.0057 -0.0002  0.0001  0.0001 -0.0001
  16.  C 2 (S)    0.0001  0.0004 -0.0001  0.0058 -0.0025 -0.0001  0.0004 -0.0001
  17.  C 2 (S)   -0.0002 -0.0014  0.0020  0.0231  0.0022  0.0002 -0.0014  0.0020
  18.  C 2 (S)    0.0001  0.0004  0.0002  0.0037 -0.0009 -0.0001  0.0004  0.0002
  19.  C 2 (S)   -0.0000  0.0000  0.0000 -0.0021 -0.0000  0.0000  0.0000  0.0000
  20.  C 2 (px)   0.0036  0.0050  0.0023 -0.0254  0.0232  0.0036 -0.0050 -0.0023
  21.  C 2 (px)  -0.0004  0.0003 -0.0003  0.0281 -0.0004 -0.0004 -0.0003  0.0003
  22.  C 2 (py)   0.0009 -0.0086 -0.0011  0.0327  0.0207 -0.0009 -0.0086 -0.0011
  23.  C 2 (py)  -0.0004 -0.0003 -0.0000 -0.0179  0.0007  0.0004 -0.0003 -0.0000
  24.  C 2 (pz)  -0.0004  0.0052  0.0099 -0.0486 -0.0120  0.0004  0.0052  0.0099
  25.  C 2 (pz)  -0.0002 -0.0003 -0.0005 -0.0091  0.0008  0.0002 -0.0003 -0.0005
  26.  C 2 (d1)  -0.0002  0.0001 -0.0002  0.0131 -0.0004 -0.0002 -0.0001  0.0002
  27.  C 2 (d2)  -0.0001 -0.0001 -0.0000  0.0001 -0.0005 -0.0001  0.0001  0.0000
  28.  C 2 (d3)  -0.0000  0.0002  0.0003 -0.0013 -0.0005  0.0000  0.0002  0.0003
  29.  C 2 (d4)  -0.0000  0.0002 -0.0000  0.0001 -0.0004  0.0000  0.0002 -0.0000
  30.  C 2 (d5)  -0.0000  0.0000 -0.0001 -0.0011 -0.0001  0.0000  0.0000 -0.0001
  31.  H 3 (S)    0.0146 -0.0061  0.0072 -0.0076  0.0096 -0.0029  0.0037 -0.0013
  32.  H 3 (S)   -0.0000 -0.0003 -0.0002  0.0096  0.0002 -0.0002 -0.0002 -0.0000
  33.  H 3 (px)   0.0003 -0.0001  0.0001  0.0029  0.0002 -0.0001  0.0000  0.0000
  34.  H 3 (py)  -0.0001  0.0002  0.0000  0.0037 -0.0002 -0.0000  0.0000  0.0001
  35.  H 3 (pz)   0.0001  0.0000  0.0002 -0.0013 -0.0000 -0.0000  0.0001  0.0001
  36.  H 4 (S)    0.0029  0.0037 -0.0013  0.7846  0.0000 -0.0146 -0.0061  0.0072
  37.  H 4 (S)    0.0002 -0.0002 -0.0000  0.0000  0.0012  0.0000 -0.0003 -0.0002
  38.  H 4 (px)  -0.0001 -0.0000 -0.0000 -0.0146  0.0000  0.0003  0.0001 -0.0001
  39.  H 4 (py)   0.0000  0.0000  0.0001 -0.0061 -0.0003  0.0001  0.0002  0.0000
  40.  H 4 (pz)   0.0000  0.0001  0.0001  0.0072 -0.0002 -0.0001  0.0000  0.0002
  41.  H 5 (S)   -0.0028 -0.0010 -0.0024  0.1195 -0.0167 -0.0034  0.0029  0.0018
  42.  H 5 (S)    0.0001 -0.0004 -0.0000 -0.0167  0.0007  0.0003 -0.0000 -0.0003
  43.  H 5 (px)  -0.0001  0.0000 -0.0001  0.0034 -0.0003 -0.0001  0.0000  0.0000
  44.  H 5 (py)  -0.0000 -0.0002 -0.0001 -0.0029  0.0000  0.0000 -0.0000 -0.0001
  45.  H 5 (pz)  -0.0001  0.0001  0.0001  0.0018 -0.0003 -0.0000  0.0001  0.0001
  46.  H 6 (S)    0.0034  0.0029  0.0018 -0.0515  0.0111  0.0028 -0.0010 -0.0024
  47.  H 6 (S)   -0.0003 -0.0000 -0.0003  0.0111  0.0002 -0.0001 -0.0004 -0.0000
  48.  H 6 (px)  -0.0001 -0.0000 -0.0000  0.0028 -0.0001 -0.0001 -0.0000  0.0001
  49.  H 6 (py)  -0.0000 -0.0000 -0.0001  0.0010  0.0004  0.0000 -0.0002 -0.0001
  50.  H 6 (pz)   0.0000  0.0001  0.0001 -0.0024 -0.0000  0.0001  0.0001  0.0001

          NAO       41      42      43      44      45      46      47      48
      ---------- ------- ------- ------- ------- ------- ------- ------- -------
   1.  C 1 (S)    0.0058 -0.0025  0.0001 -0.0004 -0.0001  0.0058 -0.0025 -0.0001
   2.  C 1 (S)    0.0231  0.0022 -0.0002  0.0014  0.0020  0.0231  0.0022  0.0002
   3.  C 1 (S)    0.0037 -0.0009  0.0001 -0.0004  0.0002  0.0037 -0.0009 -0.0001
   4.  C 1 (S)   -0.0021 -0.0000 -0.0000 -0.0000  0.0000 -0.0021 -0.0000  0.0000
   5.  C 1 (px)   0.0254 -0.0232  0.0036 -0.0050  0.0023 -0.0254  0.0232  0.0036
   6.  C 1 (px)  -0.0281  0.0004 -0.0004 -0.0003 -0.0003  0.0281 -0.0004 -0.0004
   7.  C 1 (py)  -0.0327 -0.0207 -0.0009 -0.0086  0.0011 -0.0327 -0.0207  0.0009
   8.  C 1 (py)   0.0179 -0.0007  0.0004 -0.0003  0.0000  0.0179 -0.0007 -0.0004
   9.  C 1 (pz)  -0.0486 -0.0120 -0.0004 -0.0052  0.0099 -0.0486 -0.0120  0.0004
  10.  C 1 (pz)  -0.0091  0.0008 -0.0002  0.0003 -0.0005 -0.0091  0.0008  0.0002
  11.  C 1 (d1)   0.0131 -0.0004  0.0002  0.0001  0.0002 -0.0131  0.0004  0.0002
  12.  C 1 (d2)  -0.0001  0.0005 -0.0001  0.0001 -0.0000  0.0001 -0.0005 -0.0001
  13.  C 1 (d3)   0.0013  0.0005  0.0000  0.0002 -0.0003  0.0013  0.0005 -0.0000
  14.  C 1 (d4)   0.0001 -0.0004 -0.0000 -0.0002 -0.0000  0.0001 -0.0004  0.0000
  15.  C 1 (d5)  -0.0011 -0.0001 -0.0000 -0.0000 -0.0001 -0.0011 -0.0001  0.0000
  16.  C 2 (S)   -0.0066 -0.0137 -0.0019 -0.0009 -0.0011 -0.0066 -0.0137  0.0019
  17.  C 2 (S)    0.5318  0.0130  0.0119  0.0045  0.0067  0.5318  0.0130 -0.0119
  18.  C 2 (S)    0.0095 -0.0007  0.0002 -0.0003  0.0003  0.0095 -0.0007 -0.0002
  19.  C 2 (S)   -0.0005 -0.0000 -0.0000 -0.0000  0.0000 -0.0005 -0.0000  0.0000
  20.  C 2 (px)  -0.6791  0.0041 -0.0095 -0.0094 -0.0069  0.6791 -0.0041 -0.0095
  21.  C 2 (px)   0.0077 -0.0010  0.0002 -0.0001  0.0002 -0.0077  0.0010  0.0002
  22.  C 2 (py)  -0.3969  0.0117 -0.0093  0.0060 -0.0050 -0.3969  0.0117  0.0093
  23.  C 2 (py)  -0.0135  0.0007 -0.0003  0.0003  0.0000 -0.0135  0.0007  0.0003
  24.  C 2 (pz)  -0.1651 -0.0147 -0.0032 -0.0060  0.0088 -0.1651 -0.0147  0.0032
  25.  C 2 (pz)  -0.0045  0.0009 -0.0001  0.0004 -0.0005 -0.0045  0.0009  0.0001
  26.  C 2 (d1)   0.0108 -0.0005  0.0002  0.0000  0.0001 -0.0108  0.0005  0.0002
  27.  C 2 (d2)   0.0144 -0.0001  0.0002  0.0002  0.0001 -0.0144  0.0001  0.0002
  28.  C 2 (d3)   0.0058 -0.0004  0.0001 -0.0002  0.0003  0.0058 -0.0004 -0.0001
  29.  C 2 (d4)   0.0107 -0.0002  0.0002 -0.0001  0.0001  0.0107 -0.0002 -0.0002
  30.  C 2 (d5)  -0.0057 -0.0002 -0.0001 -0.0001 -0.0001 -0.0057 -0.0002  0.0001
  31.  H 3 (S)   -0.0515  0.0111 -0.0028  0.0010 -0.0024  0.1195 -0.0167 -0.0034
  32.  H 3 (S)    0.0111  0.0002  0.0001  0.0004 -0.0000 -0.0167  0.0007  0.0003
  33.  H 3 (px)  -0.0028  0.0001 -0.0001 -0.0000 -0.0001  0.0034 -0.0003 -0.0001
  34.  H 3 (py)  -0.0010 -0.0004  0.0000 -0.0002  0.0001  0.0029 -0.0000 -0.0000
  35.  H 3 (pz)  -0.0024 -0.0000 -0.0001 -0.0001  0.0001  0.0018 -0.0003 -0.0000
  36.  H 4 (S)    0.1195 -0.0167  0.0034 -0.0029  0.0018 -0.0515  0.0111  0.0028
  37.  H 4 (S)   -0.0167  0.0007 -0.0003  0.0000 -0.0003  0.0111  0.0002 -0.0001
  38.  H 4 (px)  -0.0034  0.0003 -0.0001  0.0000 -0.0000  0.0028 -0.0001 -0.0001
  39.  H 4 (py)   0.0029 -0.0000  0.0000 -0.0000  0.0001 -0.0010 -0.0004 -0.0000
  40.  H 4 (pz)   0.0018 -0.0003  0.0000 -0.0001  0.0001 -0.0024 -0.0000  0.0001
  41.  H 5 (S)    0.7846  0.0000  0.0146  0.0061  0.0072 -0.0076  0.0096 -0.0029
  42.  H 5 (S)    0.0000  0.0012 -0.0000  0.0003 -0.0002  0.0096  0.0002 -0.0002
  43.  H 5 (px)   0.0146 -0.0000  0.0003  0.0001  0.0001  0.0029  0.0002 -0.0001
  44.  H 5 (py)   0.0061  0.0003  0.0001  0.0002 -0.0000 -0.0037  0.0002  0.0000
  45.  H 5 (pz)   0.0072 -0.0002  0.0001 -0.0000  0.0002 -0.0013 -0.0000 -0.0000
  46.  H 6 (S)   -0.0076  0.0096  0.0029 -0.0037 -0.0013  0.7846 -0.0000 -0.0146
  47.  H 6 (S)    0.0096  0.0002  0.0002  0.0002 -0.0000 -0.0000  0.0012  0.0000
  48.  H 6 (px)  -0.0029 -0.0002 -0.0001  0.0000 -0.0000 -0.0146  0.0000  0.0003
  49.  H 6 (py)  -0.0037  0.0002 -0.0000  0.0000 -0.0001  0.0061  0.0003 -0.0001
  50.  H 6 (pz)  -0.0013 -0.0000  0.0000 -0.0001  0.0001  0.0072 -0.0002 -0.0001

          NAO       49      50
      ---------- ------- -------
   1.  C 1 (S)   -0.0004 -0.0001
   2.  C 1 (S)    0.0014  0.0020
   3.  C 1 (S)   -0.0004  0.0002
   4.  C 1 (S)   -0.0000  0.0000
   5.  C 1 (px)   0.0050 -0.0023
   6.  C 1 (px)   0.0003  0.0003
   7.  C 1 (py)  -0.0086  0.0011
   8.  C 1 (py)  -0.0003  0.0000
   9.  C 1 (pz)  -0.0052  0.0099
  10.  C 1 (pz)   0.0003 -0.0005
  11.  C 1 (d1)  -0.0001 -0.0002
  12.  C 1 (d2)  -0.0001  0.0000
  13.  C 1 (d3)   0.0002 -0.0003
  14.  C 1 (d4)  -0.0002 -0.0000
  15.  C 1 (d5)  -0.0000 -0.0001
  16.  C 2 (S)   -0.0009 -0.0011
  17.  C 2 (S)    0.0045  0.0067
  18.  C 2 (S)   -0.0003  0.0003
  19.  C 2 (S)   -0.0000  0.0000
  20.  C 2 (px)   0.0094  0.0069
  21.  C 2 (px)   0.0001 -0.0002
  22.  C 2 (py)   0.0060 -0.0050
  23.  C 2 (py)   0.0003  0.0000
  24.  C 2 (pz)  -0.0060  0.0088
  25.  C 2 (pz)   0.0004 -0.0005
  26.  C 2 (d1)  -0.0000 -0.0001
  27.  C 2 (d2)  -0.0002 -0.0001
  28.  C 2 (d3)  -0.0002  0.0003
  29.  C 2 (d4)  -0.0001  0.0001
  30.  C 2 (d5)  -0.0001 -0.0001
  31.  H 3 (S)   -0.0029  0.0018
  32.  H 3 (S)    0.0000 -0.0003
  33.  H 3 (px)  -0.0000  0.0000
  34.  H 3 (py)  -0.0000  0.0001
  35.  H 3 (pz)  -0.0001  0.0001
  36.  H 4 (S)    0.0010 -0.0024
  37.  H 4 (S)    0.0004 -0.0000
  38.  H 4 (px)   0.0000  0.0001
  39.  H 4 (py)  -0.0002  0.0001
  40.  H 4 (pz)  -0.0001  0.0001
  41.  H 5 (S)   -0.0037 -0.0013
  42.  H 5 (S)    0.0002 -0.0000
  43.  H 5 (px)  -0.0000  0.0000
  44.  H 5 (py)   0.0000 -0.0001
  45.  H 5 (pz)  -0.0001  0.0001
  46.  H 6 (S)    0.0061  0.0072
  47.  H 6 (S)    0.0003 -0.0002
  48.  H 6 (px)  -0.0001 -0.0001
  49.  H 6 (py)   0.0002 -0.0000
  50.  H 6 (pz)  -0.0000  0.0002


 NATURAL BOND ORBITAL ANALYSIS:

                       Occupancies       Lewis Structure    Low   High
           Occ.    -------------------  -----------------   occ   occ
  Cycle   Thresh.   Lewis   Non-Lewis     CR  BD  3C  LP    (L)   (NL)   Dev
 =============================================================================
   1(1)    1.90    15.93267   0.06733      2   6   0   0     0      0    0.02
 -----------------------------------------------------------------------------

 Structure accepted: No low occupancy Lewis orbitals

 WARNING:  1 low occupancy (<1.9990e) core orbital  found on  C    1
           1 low occupancy (<1.9990e) core orbital  found on  C    2

 --------------------------------------------------------
   Core                      3.99778 ( 99.944% of   4)
   Valence Lewis            11.93489 ( 99.457% of  12)
  ==================       ============================
   Total Lewis              15.93267 ( 99.579% of  16)
  -----------------------------------------------------
   Valence non-Lewis         0.05314 (  0.332% of  16)
   Rydberg non-Lewis         0.01419 (  0.089% of  16)
  ==================       ============================
   Total non-Lewis           0.06733 (  0.421% of  16)
 --------------------------------------------------------


       (Occupancy)   Bond orbital/ Coefficients/ Hybrids
 ---------------------------------------------------------------------------------
     1. (1.99964) BD ( 1) C   1 - C   2  
                ( 50.00%)   0.7071* C   1 s( 30.39%)p 2.29( 69.55%)d 0.00(  0.06%)
                                            0.0000  0.5512 -0.0081  0.0016 -0.0000
                                            0.0000 -0.4461 -0.0358  0.7032 -0.0245
                                           -0.0000  0.0000 -0.0181 -0.0139 -0.0109
                ( 50.00%)   0.7071* C   2 s( 30.39%)p 2.29( 69.55%)d 0.00(  0.06%)
                                            0.0000  0.5512 -0.0081  0.0016 -0.0000
                                            0.0000  0.4461  0.0358  0.7032 -0.0245
                                            0.0000  0.0000  0.0181 -0.0139 -0.0109
     2. (1.99028) BD ( 2) C   1 - C   2  
                ( 50.00%)   0.7071* C   1 s(  9.45%)p 9.58( 90.49%)d 0.01(  0.06%)
                                            0.0002  0.3054 -0.0346 -0.0013  0.0000
                                           -0.0000 -0.6756 -0.0245 -0.6680  0.0403
                                            0.0000 -0.0000  0.0214 -0.0118 -0.0052
                ( 50.00%)   0.7071* C   2 s(  9.45%)p 9.58( 90.49%)d 0.01(  0.06%)
                                            0.0002  0.3054 -0.0346 -0.0013  0.0000
                                           -0.0000  0.6756  0.0245 -0.6680  0.0403
                                           -0.0000 -0.0000 -0.0214 -0.0118 -0.0052
     3. (1.98624) BD ( 1) C   1 - H   3  
                ( 60.81%)   0.7798* C   1 s( 30.13%)p 2.32( 69.82%)d 0.00(  0.05%)
                                            0.0002 -0.5488 -0.0096  0.0004  0.7069
                                           -0.0048 -0.4125 -0.0130  0.1679  0.0043
                                            0.0098 -0.0151  0.0061 -0.0111  0.0059
                ( 39.19%)   0.6260* H   3 s( 99.95%)p 0.00(  0.05%)
                                           -0.9998 -0.0004 -0.0185  0.0074 -0.0097
     4. (1.98624) BD ( 1) C   1 - H   4  
                ( 60.81%)   0.7798* C   1 s( 30.13%)p 2.32( 69.82%)d 0.00(  0.05%)
                                           -0.0002  0.5488  0.0096 -0.0004  0.7069
                                           -0.0048  0.4125  0.0130 -0.1679 -0.0043
                                            0.0098 -0.0151 -0.0061  0.0111 -0.0059
                ( 39.19%)   0.6260* H   4 s( 99.95%)p 0.00(  0.05%)
                                            0.9998  0.0004 -0.0185 -0.0074  0.0097
     5. (1.98624) BD ( 1) C   2 - H   5  
                ( 60.81%)   0.7798* C   2 s( 30.13%)p 2.32( 69.82%)d 0.00(  0.05%)
                                            0.0002 -0.5488 -0.0096  0.0004  0.7069
                                           -0.0048  0.4125  0.0130  0.1679  0.0043
                                           -0.0098 -0.0151 -0.0061 -0.0111  0.0059
                ( 39.19%)   0.6260* H   5 s( 99.95%)p 0.00(  0.05%)
                                           -0.9998 -0.0004 -0.0185 -0.0074 -0.0097
     6. (1.98624) BD ( 1) C   2 - H   6  
                ( 60.81%)   0.7798* C   2 s( 30.13%)p 2.32( 69.82%)d 0.00(  0.05%)
                                           -0.0002  0.5488  0.0096 -0.0004  0.7069
                                           -0.0048 -0.4125 -0.0130 -0.1679 -0.0043
                                           -0.0098 -0.0151  0.0061  0.0111 -0.0059
                ( 39.19%)   0.6260* H   6 s( 99.95%)p 0.00(  0.05%)
                                            0.9998  0.0004 -0.0185  0.0074  0.0097
     7. (1.99889) CR ( 1) C   1           s(100.00%)p 0.00(  0.00%)
                                            1.0000  0.0001  0.0000  0.0000  0.0000
                                           -0.0000  0.0003  0.0000  0.0000 -0.0000
                                            0.0000 -0.0000 -0.0000  0.0000 -0.0000
     8. (1.99889) CR ( 1) C   2           s(100.00%)p 0.00(  0.00%)
                                            1.0000  0.0001  0.0000  0.0000  0.0000
                                           -0.0000 -0.0003 -0.0000  0.0000 -0.0000
                                           -0.0000 -0.0000  0.0000  0.0000 -0.0000
     9. (0.00241) RY*( 1) C   1           s(  0.00%)p 1.00( 82.81%)d 0.21( 17.19%)
                                           -0.0000  0.0000  0.0000 -0.0000  0.0116
                                            0.9099  0.0000  0.0000 -0.0000 -0.0000
                                           -0.4144 -0.0150 -0.0000  0.0000 -0.0000
    10. (0.00168) RY*( 2) C   1           s(  9.51%)p 9.49( 90.33%)d 0.02(  0.16%)
                                           -0.0000  0.0097  0.2994 -0.0736 -0.0000
                                            0.0000 -0.0567  0.8553 -0.0104 -0.4103
                                           -0.0000  0.0000 -0.0068  0.0360 -0.0155
    11. (0.00010) RY*( 3) C   1           s( 21.28%)p 3.54( 75.31%)d 0.16(  3.41%)
                                            0.0000  0.0118  0.4434  0.1265 -0.0000
                                            0.0000 -0.0133  0.2509  0.0326  0.8300
                                           -0.0000  0.0000 -0.0237  0.1117  0.1453
    12. (0.00000) RY*( 4) C   1           s( 97.93%)p 0.02(  2.07%)d 0.00(  0.00%)
    13. (0.00000) RY*( 5) C   1           s( 70.33%)p 0.42( 29.67%)d 0.00(  0.00%)
    14. (0.00000) RY*( 6) C   1           s(  0.00%)p 1.00( 17.19%)d 4.82( 82.81%)
    15. (0.00000) RY*( 7) C   1           s(  0.00%)p 1.00(  0.06%)d99.99( 99.94%)
    16. (0.00000) RY*( 8) C   1           s(  0.03%)p 4.34(  0.12%)d99.99( 99.86%)
    17. (0.00000) RY*( 9) C   1           s(  0.41%)p 2.54(  1.05%)d99.99( 98.54%)
    18. (0.00000) RY*(10) C   1           s(  0.42%)p 4.09(  1.71%)d99.99( 97.87%)
    19. (0.00241) RY*( 1) C   2           s(  0.00%)p 1.00( 82.81%)d 0.21( 17.19%)
                                           -0.0000  0.0000  0.0000 -0.0000  0.0116
                                            0.9099 -0.0000 -0.0000 -0.0000 -0.0000
                                            0.4144 -0.0150  0.0000  0.0000 -0.0000
    20. (0.00168) RY*( 2) C   2           s(  9.51%)p 9.49( 90.33%)d 0.02(  0.16%)
                                           -0.0000  0.0097  0.2994 -0.0736 -0.0000
                                            0.0000  0.0567 -0.8553 -0.0104 -0.4103
                                            0.0000  0.0000  0.0068  0.0360 -0.0155
    21. (0.00010) RY*( 3) C   2           s( 21.28%)p 3.54( 75.31%)d 0.16(  3.41%)
                                            0.0000  0.0118  0.4434  0.1265 -0.0000
                                            0.0000  0.0133 -0.2509  0.0326  0.8300
                                            0.0000  0.0000  0.0237  0.1117  0.1453
    22. (0.00000) RY*( 4) C   2           s( 97.93%)p 0.02(  2.07%)d 0.00(  0.00%)
    23. (0.00000) RY*( 5) C   2           s( 70.33%)p 0.42( 29.67%)d 0.00(  0.00%)
    24. (0.00000) RY*( 6) C   2           s(  0.00%)p 1.00( 17.19%)d 4.82( 82.81%)
    25. (0.00000) RY*( 7) C   2           s(  0.00%)p 1.00(  0.06%)d99.99( 99.94%)
    26. (0.00000) RY*( 8) C   2           s(  0.03%)p 4.34(  0.12%)d99.99( 99.86%)
    27. (0.00000) RY*( 9) C   2           s(  0.41%)p 2.54(  1.05%)d99.99( 98.54%)
    28. (0.00000) RY*(10) C   2           s(  0.42%)p 4.09(  1.71%)d99.99( 97.87%)
    29. (0.00128) RY*( 1) H   3           s( 90.89%)p 0.10(  9.11%)
                                           -0.0002  0.9533 -0.0240 -0.2505 -0.1667
    30. (0.00009) RY*( 2) H   3           s(  7.49%)p12.35( 92.51%)
    31. (0.00006) RY*( 3) H   3           s(  0.96%)p99.99( 99.04%)
    32. (0.00001) RY*( 4) H   3           s(  0.71%)p99.99( 99.29%)
    33. (0.00128) RY*( 1) H   4           s( 90.89%)p 0.10(  9.11%)
                                           -0.0002  0.9533  0.0240 -0.2505 -0.1667
    34. (0.00009) RY*( 2) H   4           s(  7.49%)p12.35( 92.51%)
    35. (0.00006) RY*( 3) H   4           s(  0.96%)p99.99( 99.04%)
    36. (0.00001) RY*( 4) H   4           s(  0.71%)p99.99( 99.29%)
    37. (0.00128) RY*( 1) H   5           s( 90.89%)p 0.10(  9.11%)
                                           -0.0002  0.9533 -0.0240  0.2505 -0.1667
    38. (0.00009) RY*( 2) H   5           s(  7.49%)p12.35( 92.51%)
    39. (0.00006) RY*( 3) H   5           s(  0.96%)p99.99( 99.04%)
    40. (0.00001) RY*( 4) H   5           s(  0.71%)p99.99( 99.29%)
    41. (0.00128) RY*( 1) H   6           s( 90.89%)p 0.10(  9.11%)
                                           -0.0002  0.9533  0.0240  0.2505 -0.1667
    42. (0.00009) RY*( 2) H   6           s(  7.49%)p12.35( 92.51%)
    43. (0.00006) RY*( 3) H   6           s(  0.96%)p99.99( 99.04%)
    44. (0.00001) RY*( 4) H   6           s(  0.71%)p99.99( 99.29%)
    45. (0.00017) BD*( 1) C   1 - C   2  
                ( 50.00%)   0.7071* C   1 s( 30.39%)p 2.29( 69.55%)d 0.00(  0.06%)
                                            0.0000  0.5512 -0.0081  0.0016 -0.0000
                                            0.0000 -0.4461 -0.0358  0.7032 -0.0245
                                           -0.0000  0.0000 -0.0181 -0.0139 -0.0109
                ( 50.00%)  -0.7071* C   2 s( 30.39%)p 2.29( 69.55%)d 0.00(  0.06%)
                                            0.0000  0.5512 -0.0081  0.0016 -0.0000
                                            0.0000  0.4461  0.0358  0.7032 -0.0245
                                            0.0000  0.0000  0.0181 -0.0139 -0.0109
    46. (0.01010) BD*( 2) C   1 - C   2  
                ( 50.00%)   0.7071* C   1 s(  9.45%)p 9.58( 90.49%)d 0.01(  0.06%)
                                            0.0002  0.3054 -0.0346 -0.0013  0.0000
                                           -0.0000 -0.6756 -0.0245 -0.6680  0.0403
                                            0.0000 -0.0000  0.0214 -0.0118 -0.0052
                ( 50.00%)  -0.7071* C   2 s(  9.45%)p 9.58( 90.49%)d 0.01(  0.06%)
                                            0.0002  0.3054 -0.0346 -0.0013  0.0000
                                           -0.0000  0.6756  0.0245 -0.6680  0.0403
                                           -0.0000 -0.0000 -0.0214 -0.0118 -0.0052
    47. (0.01072) BD*( 1) C   1 - H   3  
                ( 39.19%)   0.6260* C   1 s( 30.13%)p 2.32( 69.82%)d 0.00(  0.05%)
                                           -0.0002  0.5488  0.0096 -0.0004 -0.7069
                                            0.0048  0.4125  0.0130 -0.1679 -0.0043
                                           -0.0098  0.0151 -0.0061  0.0111 -0.0059
                ( 60.81%)  -0.7798* H   3 s( 99.95%)p 0.00(  0.05%)
                                            0.9998  0.0004  0.0185 -0.0074  0.0097
    48. (0.01072) BD*( 1) C   1 - H   4  
                ( 39.19%)   0.6260* C   1 s( 30.13%)p 2.32( 69.82%)d 0.00(  0.05%)
                                            0.0002 -0.5488 -0.0096  0.0004 -0.7069
                                            0.0048 -0.4125 -0.0130  0.1679  0.0043
                                           -0.0098  0.0151  0.0061 -0.0111  0.0059
                ( 60.81%)  -0.7798* H   4 s( 99.95%)p 0.00(  0.05%)
                                           -0.9998 -0.0004  0.0185  0.0074 -0.0097
    49. (0.01072) BD*( 1) C   2 - H   5  
                ( 39.19%)   0.6260* C   2 s( 30.13%)p 2.32( 69.82%)d 0.00(  0.05%)
                                           -0.0002  0.5488  0.0096 -0.0004 -0.7069
                                            0.0048 -0.4125 -0.0130 -0.1679 -0.0043
                                            0.0098  0.0151  0.0061  0.0111 -0.0059
                ( 60.81%)  -0.7798* H   5 s( 99.95%)p 0.00(  0.05%)
                                            0.9998  0.0004  0.0185  0.0074  0.0097
    50. (0.01072) BD*( 1) C   2 - H   6  
                ( 39.19%)   0.6260* C   2 s( 30.13%)p 2.32( 69.82%)d 0.00(  0.05%)
                                            0.0002 -0.5488 -0.0096  0.0004 -0.7069
                                            0.0048  0.4125  0.0130  0.1679  0.0043
                                            0.0098  0.0151 -0.0061 -0.0111  0.0059
                ( 60.81%)  -0.7798* H   6 s( 99.95%)p 0.00(  0.05%)
                                           -0.9998 -0.0004  0.0185 -0.0074 -0.0097


 NHO Directionality and "Bond Bending" (deviations from line of nuclear centers)

         [Thresholds for printing:  angular deviation  >  1.0 degree]
                                    hybrid p-character > 25.0%
                                    orbital occupancy  >  0.10e

                                Line of Centers        Hybrid 1              Hybrid 2
                                ---------------  -------------------   ------------------
                NBO               Theta   Phi    Theta   Phi    Dev    Theta   Phi    Dev
 ========================================================================================
     1. BD (   1) C   1 - C   2    90.0  270.0    35.4  270.0  54.6     35.4   90.0  54.6
     2. BD (   2) C   1 - C   2    90.0  270.0   131.9  270.0  41.9    131.9   90.0  41.9
     3. BD (   1) C   1 - H   3   111.2  154.1   101.8  148.8  10.7      --     --    --
     4. BD (   1) C   1 - H   4   111.2   25.9   101.8   31.2  10.7      --     --    --
     5. BD (   1) C   2 - H   5   111.2  205.9   101.8  211.2  10.7      --     --    --
     6. BD (   1) C   2 - H   6   111.2  334.1   101.8  328.8  10.7      --     --    --


 Second Order Perturbation Theory Analysis of Fock Matrix in NBO Basis

     Threshold for printing:   0.50 kcal/mol
                                                                              E(2)  E(j)-E(i) F(i,j)
         Donor NBO (i)                     Acceptor NBO (j)                 kcal/mol   a.u.    a.u. 
 ===================================================================================================

 within unit  1
   2. BD (   2) C   1 - C   2        / 29. RY*(   1) H   3                    0.93    1.25    0.030
   2. BD (   2) C   1 - C   2        / 33. RY*(   1) H   4                    0.93    1.25    0.030
   2. BD (   2) C   1 - C   2        / 37. RY*(   1) H   5                    0.93    1.25    0.030
   2. BD (   2) C   1 - C   2        / 41. RY*(   1) H   6                    0.93    1.25    0.030
   2. BD (   2) C   1 - C   2        / 47. BD*(   1) C   1 - H   3            1.51    0.94    0.034
   2. BD (   2) C   1 - C   2        / 48. BD*(   1) C   1 - H   4            1.51    0.94    0.034
   2. BD (   2) C   1 - C   2        / 49. BD*(   1) C   2 - H   5            1.51    0.94    0.034
   2. BD (   2) C   1 - C   2        / 50. BD*(   1) C   2 - H   6            1.51    0.94    0.034
   3. BD (   1) C   1 - H   3        / 19. RY*(   1) C   2                    0.89    1.51    0.033
   3. BD (   1) C   1 - H   3        / 20. RY*(   2) C   2                    0.72    1.12    0.025
   3. BD (   1) C   1 - H   3        / 46. BD*(   2) C   1 - C   2            2.08    0.86    0.038
   3. BD (   1) C   1 - H   3        / 50. BD*(   1) C   2 - H   6            3.82    0.99    0.055
   4. BD (   1) C   1 - H   4        / 19. RY*(   1) C   2                    0.89    1.51    0.033
   4. BD (   1) C   1 - H   4        / 20. RY*(   2) C   2                    0.72    1.12    0.025
   4. BD (   1) C   1 - H   4        / 46. BD*(   2) C   1 - C   2            2.08    0.86    0.038
   4. BD (   1) C   1 - H   4        / 49. BD*(   1) C   2 - H   5            3.82    0.99    0.055
   5. BD (   1) C   2 - H   5        /  9. RY*(   1) C   1                    0.89    1.51    0.033
   5. BD (   1) C   2 - H   5        / 10. RY*(   2) C   1                    0.72    1.12    0.025
   5. BD (   1) C   2 - H   5        / 46. BD*(   2) C   1 - C   2            2.08    0.86    0.038
   5. BD (   1) C   2 - H   5        / 48. BD*(   1) C   1 - H   4            3.82    0.99    0.055
   6. BD (   1) C   2 - H   6        /  9. RY*(   1) C   1                    0.89    1.51    0.033
   6. BD (   1) C   2 - H   6        / 10. RY*(   2) C   1                    0.72    1.12    0.025
   6. BD (   1) C   2 - H   6        / 46. BD*(   2) C   1 - C   2            2.08    0.86    0.038
   6. BD (   1) C   2 - H   6        / 47. BD*(   1) C   1 - H   3            3.82    0.99    0.055
   7. CR (   1) C   1                / 20. RY*(   2) C   2                    2.80   10.65    0.154
   7. CR (   1) C   1                / 46. BD*(   2) C   1 - C   2            4.05   10.39    0.184
   8. CR (   1) C   2                / 10. RY*(   2) C   1                    2.80   10.65    0.154
   8. CR (   1) C   2                / 46. BD*(   2) C   1 - C   2            4.05   10.39    0.184


 Natural Bond Orbitals (Summary):

                                                            Principal Delocalizations
           NBO                        Occupancy    Energy   (geminal,vicinal,remote)
 ====================================================================================
 Molecular unit  1  (C2H4)
     1. BD (   1) C   1 - C   2          1.99964    -0.55400   
     2. BD (   2) C   1 - C   2          1.99028    -0.45900  47(g),48(g),49(g),50(g)
                                                    29(v),33(v),37(v),41(v)
     3. BD (   1) C   1 - H   3          1.98624    -0.51289  50(v),46(g),19(v),20(v)
     4. BD (   1) C   1 - H   4          1.98624    -0.51289  49(v),46(g),19(v),20(v)
     5. BD (   1) C   2 - H   5          1.98624    -0.51289  48(v),46(g),9(v),10(v)
     6. BD (   1) C   2 - H   6          1.98624    -0.51289  47(v),46(g),9(v),10(v)
     7. CR (   1) C   1                  1.99889   -10.04383  46(g),20(v)
     8. CR (   1) C   2                  1.99889   -10.04383  46(g),10(v)
     9. RY*(   1) C   1                  0.00241     0.99636   
    10. RY*(   2) C   1                  0.00168     0.60580   
    11. RY*(   3) C   1                  0.00010     0.75861   
    12. RY*(   4) C   1                  0.00000     4.13858   
    13. RY*(   5) C   1                  0.00000     0.85534   
    14. RY*(   6) C   1                  0.00000     2.10351   
    15. RY*(   7) C   1                  0.00000     2.22188   
    16. RY*(   8) C   1                  0.00000     2.04923   
    17. RY*(   9) C   1                  0.00000     2.46442   
    18. RY*(  10) C   1                  0.00000     2.13173   
    19. RY*(   1) C   2                  0.00241     0.99636   
    20. RY*(   2) C   2                  0.00168     0.60580   
    21. RY*(   3) C   2                  0.00010     0.75861   
    22. RY*(   4) C   2                  0.00000     4.13858   
    23. RY*(   5) C   2                  0.00000     0.85534   
    24. RY*(   6) C   2                  0.00000     2.10351   
    25. RY*(   7) C   2                  0.00000     2.22188   
    26. RY*(   8) C   2                  0.00000     2.04923   
    27. RY*(   9) C   2                  0.00000     2.46442   
    28. RY*(  10) C   2                  0.00000     2.13173   
    29. RY*(   1) H   3                  0.00128     0.79054   
    30. RY*(   2) H   3                  0.00009     2.20285   
    31. RY*(   3) H   3                  0.00006     2.30680   
    32. RY*(   4) H   3                  0.00001     2.90997   
    33. RY*(   1) H   4                  0.00128     0.79054   
    34. RY*(   2) H   4                  0.00009     2.20285   
    35. RY*(   3) H   4                  0.00006     2.30680   
    36. RY*(   4) H   4                  0.00001     2.90997   
    37. RY*(   1) H   5                  0.00128     0.79054   
    38. RY*(   2) H   5                  0.00009     2.20285   
    39. RY*(   3) H   5                  0.00006     2.30680   
    40. RY*(   4) H   5                  0.00001     2.90997   
    41. RY*(   1) H   6                  0.00128     0.79054   
    42. RY*(   2) H   6                  0.00009     2.20285   
    43. RY*(   3) H   6                  0.00006     2.30680   
    44. RY*(   4) H   6                  0.00001     2.90997   
    45. BD*(   1) C   1 - C   2          0.00017     0.36227   
    46. BD*(   2) C   1 - C   2          0.01010     0.34833   
    47. BD*(   1) C   1 - H   3          0.01072     0.47850   
    48. BD*(   1) C   1 - H   4          0.01072     0.47850   
    49. BD*(   1) C   2 - H   5          0.01072     0.47850   
    50. BD*(   1) C   2 - H   6          0.01072     0.47850   
       -------------------------------
              Total Lewis   15.93267  ( 99.5792%)
        Valence non-Lewis    0.05314  (  0.3321%)
        Rydberg non-Lewis    0.01419  (  0.0887%)
       -------------------------------
            Total unit  1   16.00000  (100.0000%)
           Charge unit  1    0.00000
 Variable Step   Value    
 -------- ---- -----------
     6       3    1.937315
 ---------------------------------------------------------------------------------------------------
                            Z-MATRIX (ANGSTROMS AND DEGREES)
   CD    Cent   Atom    N1       Length/X        N2       Alpha/Y        N3        Beta/Z          J
 ---------------------------------------------------------------------------------------------------
      1      1  C 
      2      2  C        1   1.321406(     1)
      3      3  H        1   1.083410(     2)      2  111.000(     6)
      4      4  H        1   1.083410(     3)      2  111.000(     7)      3  111.000(    10)      1
      5      5  H        2   1.083410(     4)      1  111.000(     8)      3    0.000(    11)      0
      6      6  H        2   1.083410(     5)      1  111.000(     9)      4    0.000(    12)      0
 ---------------------------------------------------------------------------------------------------
                         Z-Matrix orientation:                         
 ---------------------------------------------------------------------
 Center     Atomic      Atomic             Coordinates (Angstroms)
 Number     Number       Type             X           Y           Z
 ---------------------------------------------------------------------
      1          6           0        0.000000    0.000000    0.000000
      2          6           0        0.000000    0.000000    1.321406
      3          1           0        1.011450    0.000000   -0.388259
      4          1           0       -0.564921    0.838985   -0.388259
      5          1           0        1.011450    0.000000    1.709665
      6          1           0       -0.564921    0.838985    1.709665
 ---------------------------------------------------------------------
                    Distance matrix (angstroms):
                    1          2          3          4          5
     1  C    0.000000
     2  C    1.321406   0.000000
     3  H    1.083410   1.986451   0.000000
     4  H    1.083410   1.986451   1.785733   0.000000
     5  H    1.986451   1.083410   2.097924   2.755019   0.000000
     6  H    1.986451   1.083410   2.755019   2.097924   1.785733
                    6
     6  H    0.000000
 Stoichiometry    C2H4
 Framework group  C2V[SGV(C2),X(H4)]
 Deg. of freedom     4
 Full point group                 C2V     NOp   4
 Largest Abelian subgroup         C2V     NOp   4
 Largest concise Abelian subgroup C2V     NOp   4
                         Standard orientation:                         
 ---------------------------------------------------------------------
 Center     Atomic      Atomic             Coordinates (Angstroms)
 Number     Number       Type             X           Y           Z
 ---------------------------------------------------------------------
      1          6           0        0.000000    0.660703    0.118802
      2          6           0        0.000000   -0.660703    0.118802
      3          1           0       -0.892866    1.048962   -0.356405
      4          1           0        0.892866    1.048962   -0.356405
      5          1           0       -0.892866   -1.048962   -0.356405
      6          1           0        0.892866   -1.048962   -0.356405
 ---------------------------------------------------------------------
 Rotational constants (GHZ):         126.5591268          32.2064899          27.8811329
 Standard basis: 6-31G(d,p) (6D, 7F)
 There are    16 symmetry adapted cartesian basis functions of A1  symmetry.
 There are     9 symmetry adapted cartesian basis functions of A2  symmetry.
 There are     9 symmetry adapted cartesian basis functions of B1  symmetry.
 There are    16 symmetry adapted cartesian basis functions of B2  symmetry.
 There are    16 symmetry adapted basis functions of A1  symmetry.
 There are     9 symmetry adapted basis functions of A2  symmetry.
 There are     9 symmetry adapted basis functions of B1  symmetry.
 There are    16 symmetry adapted basis functions of B2  symmetry.
    50 basis functions,    84 primitive gaussians,    50 cartesian basis functions
     8 alpha electrons        8 beta electrons
       nuclear repulsion energy        34.0139805587 Hartrees.
 NAtoms=    6 NActive=    6 NUniq=    2 SFac= 4.00D+00 NAtFMM=   60 NAOKFM=F Big=F
 Integral buffers will be    131072 words long.
 Raffenetti 2 integral format.
 Two-electron integral symmetry is turned on.
 One-electron integrals computed using PRISM.
 NBasis=    50 RedAO= T EigKep=  5.36D-03  NBF=    16     9     9    16
 NBsUse=    50 1.00D-06 EigRej= -1.00D+00 NBFU=    16     9     9    16
 Initial guess from the checkpoint file:  "ethylene-pyramizalization-rigid-M-b3lyp.chk"
 B after Tr=     0.000000   -0.000000   -0.000000
         Rot=    1.000000   -0.000000   -0.000000    0.000000 Ang=   0.00 deg.
 Initial guess orbital symmetries:
       Occupied  (A1) (B2) (A1) (B2) (B1) (A1) (A2) (A1)
       Virtual   (B2) (A1) (B1) (B2) (A2) (B2) (A1) (A1) (B1) (B2)
                 (A1) (A2) (B2) (B1) (A1) (B2) (A2) (B2) (B1) (A1)
                 (A2) (A1) (B2) (B1) (A2) (A1) (B1) (B2) (A1) (B2)
                 (B1) (A2) (A1) (B2) (A2) (B2) (A1) (B1) (B2) (A2)
                 (A1) (B2)
 ExpMin= 1.61D-01 ExpMax= 3.05D+03 ExpMxC= 4.57D+02 IAcc=2 IRadAn=         4 AccDes= 0.00D+00
 Harris functional with IExCor=  402 and IRadAn=       4 diagonalized for initial guess.
 HarFok:  IExCor=  402 AccDes= 0.00D+00 IRadAn=         4 IDoV= 1 UseB2=F ITyADJ=14
 ICtDFT=  3500011 ScaDFX=  1.000000  1.000000  1.000000  1.000000
 FoFCou: FMM=F IPFlag=           0 FMFlag=      100000 FMFlg1=           0
         NFxFlg=           0 DoJE=T BraDBF=F KetDBF=T FulRan=T
         wScrn=  0.000000 ICntrl=       500 IOpCl=  0 I1Cent=   200000004 NGrid=           0
         NMat0=    1 NMatS0=      1 NMatT0=    0 NMatD0=    1 NMtDS0=    0 NMtDT0=    0
 Petite list used in FoFCou.
 Keep R1 ints in memory in symmetry-blocked form, NReq=7788978.
 Requested convergence on RMS density matrix=1.00D-08 within 128 cycles.
 Requested convergence on MAX density matrix=1.00D-06.
 Requested convergence on             energy=1.00D-06.
 No special actions if energy rises.
 Integral accuracy reduced to 1.0D-05 until final iterations.
 Initial convergence to 1.0D-05 achieved.  Increase integral accuracy.
 SCF Done:  E(RB3LYP) =  -78.5310423876     A.U. after    9 cycles
            NFock=  9  Conv=0.37D-08     -V/T= 2.0079

 **********************************************************************

            Population analysis using the SCF density.

 **********************************************************************

 Orbital symmetries:
       Occupied  (A1) (B2) (A1) (B2) (B1) (A1) (A2) (A1)
       Virtual   (B2) (A1) (B1) (B2) (A2) (B2) (A1) (A1) (B1) (B2)
                 (A2) (A1) (B1) (B2) (A1) (A2) (B2) (B2) (B1) (A1)
                 (A1) (A2) (B2) (B1) (A2) (A1) (B2) (B1) (A2) (B1)
                 (A1) (B2) (A1) (B2) (A2) (B2) (A1) (B2) (B1) (A2)
                 (A1) (B2)
 The electronic state is 1-A1.
 Alpha  occ. eigenvalues --  -10.18469 -10.18372  -0.77963  -0.56437  -0.47351
 Alpha  occ. eigenvalues --   -0.41034  -0.33217  -0.27262
 Alpha virt. eigenvalues --   -0.03453   0.10522   0.12116   0.18709   0.26129
 Alpha virt. eigenvalues --    0.32606   0.46527   0.54388   0.56486   0.63115
 Alpha virt. eigenvalues --    0.70476   0.75174   0.79561   0.80279   0.90878
 Alpha virt. eigenvalues --    0.92661   0.94017   1.17526   1.33685   1.34748
 Alpha virt. eigenvalues --    1.73835   1.78317   1.91000   1.97759   2.07837
 Alpha virt. eigenvalues --    2.08550   2.12807   2.17224   2.40592   2.45178
 Alpha virt. eigenvalues --    2.45466   2.51132   2.71208   2.76121   2.94160
 Alpha virt. eigenvalues --    2.95096   3.21833   3.35640   3.36297   3.56905
 Alpha virt. eigenvalues --    4.18802   4.48581
          Condensed to atoms (all electrons):
               1          2          3          4          5          6
     1  C    4.933461   0.585616   0.396183   0.396183  -0.049288  -0.049288
     2  C    0.585616   4.933461  -0.049288  -0.049288   0.396183   0.396183
     3  H    0.396183  -0.049288   0.607861  -0.052022  -0.019675   0.010509
     4  H    0.396183  -0.049288  -0.052022   0.607861   0.010509  -0.019675
     5  H   -0.049288   0.396183  -0.019675   0.010509   0.607861  -0.052022
     6  H   -0.049288   0.396183   0.010509  -0.019675  -0.052022   0.607861
 Mulliken charges:
               1
     1  C   -0.212867
     2  C   -0.212867
     3  H    0.106433
     4  H    0.106433
     5  H    0.106433
     6  H    0.106433
 Sum of Mulliken charges =  -0.00000
 Mulliken charges with hydrogens summed into heavy atoms:
               1
     1  C   -0.000000
     2  C   -0.000000
 Electronic spatial extent (au):  <R**2>=             78.4108
 Charge=             -0.0000 electrons
 Dipole moment (field-independent basis, Debye):
    X=              0.0000    Y=              0.0000    Z=             -1.1597  Tot=              1.1597
 Quadrupole moment (field-independent basis, Debye-Ang):
   XX=            -12.4816   YY=            -14.0484   ZZ=            -14.0635
   XY=              0.0000   XZ=             -0.0000   YZ=              0.0000
 Traceless Quadrupole moment (field-independent basis, Debye-Ang):
   XX=              1.0496   YY=             -0.5173   ZZ=             -0.5323
   XY=              0.0000   XZ=             -0.0000   YZ=              0.0000
 Octapole moment (field-independent basis, Debye-Ang**2):
  XXX=             -0.0000  YYY=              0.0000  ZZZ=             -1.7087  XYY=              0.0000
  XXY=             -0.0000  XXZ=             -1.5123  XZZ=             -0.0000  YZZ=              0.0000
  YYZ=             -1.8899  XYZ=             -0.0000
 Hexadecapole moment (field-independent basis, Debye-Ang**3):
 XXXX=            -26.3487 YYYY=            -65.7885 ZZZZ=            -17.9349 XXXY=              0.0000
 XXXZ=             -0.0000 YYYX=              0.0000 YYYZ=              0.0000 ZZZX=             -0.0000
 ZZZY=              0.0000 XXYY=            -14.3467 XXZZ=             -7.2279 YYZZ=            -13.2799
 XXYZ=              0.0000 YYXZ=             -0.0000 ZZXY=              0.0000
 N-N= 3.401398055870D+01 E-N=-2.494302039626D+02  KE= 7.791226323126D+01
 Symmetry A1   KE= 3.950425728023D+01
 Symmetry A2   KE= 2.163056459054D+00
 Symmetry B1   KE= 1.852034686396D+00
 Symmetry B2   KE= 3.439291480558D+01
 ******************************Gaussian NBO Version 3.1******************************
             N A T U R A L   A T O M I C   O R B I T A L   A N D
          N A T U R A L   B O N D   O R B I T A L   A N A L Y S I S
 ******************************Gaussian NBO Version 3.1******************************

       /RESON  / : Allow strongly delocalized NBO set
       /DMNAO  / : Print the NAO density matrix
       /BNDIDX / : Print bond indices based on the NAO density matrix
       /MULORB / : Print Mulliken populations by orbital and atom

 Analyzing the SCF density

 Job title: Title Card Required                                             

 Storage needed:      7784 in NPA,     10201 in NBO (2147483420 available)


 Input atomic orbitals, gross Mulliken populations:

  AO  Atom No lang  Mulliken Population    Atom No      Total
 -------------------------------------------------------------------------------
   1    C  1  S        1.9919106
   2    C  1  S        0.7037234
   3    C  1  px       0.7257980
   4    C  1  py       0.7890990
   5    C  1  pz       0.5321520
   6    C  1  S        0.6045311
   7    C  1  px       0.2742999
   8    C  1  py       0.2071424
   9    C  1  pz       0.3962078
  10    C  1  dxx     -0.0074793
  11    C  1  dxz     -0.0060057
  12    C  1  dzz     -0.0206753
  13    C  1  dxy      0.0096695
  14    C  1  dyy      0.0063626
  15    C  1  dyz      0.0061306
                                             C  1      6.2128665
  16    C  2  S        1.9919106
  17    C  2  S        0.7037234
  18    C  2  px       0.7257980
  19    C  2  py       0.7890990
  20    C  2  pz       0.5321520
  21    C  2  S        0.6045311
  22    C  2  px       0.2742999
  23    C  2  py       0.2071424
  24    C  2  pz       0.3962078
  25    C  2  dxx     -0.0074793
  26    C  2  dxz     -0.0060057
  27    C  2  dzz     -0.0206753
  28    C  2  dxy      0.0096695
  29    C  2  dyy      0.0063626
  30    C  2  dyz      0.0061306
                                             C  2      6.2128665
  31    H  3  S        0.5301057
  32    H  3  S        0.3500484
  33    H  3  px       0.0058206
  34    H  3  py       0.0039273
  35    H  3  pz       0.0036647
                                             H  3      0.8935667
  36    H  4  S        0.5301057
  37    H  4  S        0.3500484
  38    H  4  px       0.0058206
  39    H  4  py       0.0039273
  40    H  4  pz       0.0036647
                                             H  4      0.8935667
  41    H  5  S        0.5301057
  42    H  5  S        0.3500484
  43    H  5  px       0.0058206
  44    H  5  py       0.0039273
  45    H  5  pz       0.0036647
                                             H  5      0.8935667
  46    H  6  S        0.5301057
  47    H  6  S        0.3500484
  48    H  6  px       0.0058206
  49    H  6  py       0.0039273
  50    H  6  pz       0.0036647
                                             H  6      0.8935667

 Total number of electrons:   16.000000


 Mayer-Mulliken atom-atom bond order matrix:                                   

     Atom    1       2       3       4       5       6
     ---- ------  ------  ------  ------  ------  ------
   1.  C  0.0000  1.9311  0.9649  0.9649 -0.0040 -0.0040
   2.  C  1.9311  0.0000 -0.0040 -0.0040  0.9649  0.9649
   3.  H  0.9649 -0.0040  0.0000 -0.0125 -0.0026  0.0110
   4.  H  0.9649 -0.0040 -0.0125  0.0000  0.0110 -0.0026
   5.  H -0.0040  0.9649 -0.0026  0.0110  0.0000 -0.0125
   6.  H -0.0040  0.9649  0.0110 -0.0026 -0.0125  0.0000


 Mayer-Mulliken valencies by atom:                                             

     Atom    1
     ---- ------
   1.  C  3.8527
   2.  C  3.8527
   3.  H  0.9567
   4.  H  0.9567
   5.  H  0.9567
   6.  H  0.9567
 GSVD:  LWork=        1156 too small for GESVD, short by        1316 words or        1316 for optimal perf.


 NATURAL POPULATIONS:  Natural atomic orbital occupancies 
                                                          
   NAO  Atom  No  lang   Type(AO)    Occupancy      Energy
 ----------------------------------------------------------
     1    C    1  S      Cor( 1S)     1.99873     -10.04481
     2    C    1  S      Val( 2S)     1.11199      -0.23436
     3    C    1  S      Ryd( 3S)     0.00174       1.04591
     4    C    1  S      Ryd( 4S)     0.00002       4.21197
     5    C    1  px     Val( 2p)     1.19730      -0.04505
     6    C    1  px     Ryd( 3p)     0.00172       0.66633
     7    C    1  py     Val( 2p)     1.13811      -0.05659
     8    C    1  py     Ryd( 3p)     0.00333       0.53064
     9    C    1  pz     Val( 2p)     0.96555      -0.09320
    10    C    1  pz     Ryd( 3p)     0.00299       0.59870
    11    C    1  dxy    Ryd( 3d)     0.00057       2.30266
    12    C    1  dxz    Ryd( 3d)     0.00079       2.32890
    13    C    1  dyz    Ryd( 3d)     0.00100       2.06601
    14    C    1  dx2y2  Ryd( 3d)     0.00071       2.49117
    15    C    1  dz2    Ryd( 3d)     0.00019       2.09801

    16    C    2  S      Cor( 1S)     1.99873     -10.04481
    17    C    2  S      Val( 2S)     1.11199      -0.23436
    18    C    2  S      Ryd( 3S)     0.00174       1.04591
    19    C    2  S      Ryd( 4S)     0.00002       4.21197
    20    C    2  px     Val( 2p)     1.19730      -0.04505
    21    C    2  px     Ryd( 3p)     0.00172       0.66633
    22    C    2  py     Val( 2p)     1.13811      -0.05659
    23    C    2  py     Ryd( 3p)     0.00333       0.53064
    24    C    2  pz     Val( 2p)     0.96555      -0.09320
    25    C    2  pz     Ryd( 3p)     0.00299       0.59870
    26    C    2  dxy    Ryd( 3d)     0.00057       2.30266
    27    C    2  dxz    Ryd( 3d)     0.00079       2.32890
    28    C    2  dyz    Ryd( 3d)     0.00100       2.06601
    29    C    2  dx2y2  Ryd( 3d)     0.00071       2.49117
    30    C    2  dz2    Ryd( 3d)     0.00019       2.09801

    31    H    3  S      Val( 1S)     0.78553       0.07616
    32    H    3  S      Ryd( 2S)     0.00140       0.63903
    33    H    3  px     Ryd( 2p)     0.00028       2.78895
    34    H    3  py     Ryd( 2p)     0.00022       2.37712
    35    H    3  pz     Ryd( 2p)     0.00021       2.41156

    36    H    4  S      Val( 1S)     0.78553       0.07616
    37    H    4  S      Ryd( 2S)     0.00140       0.63903
    38    H    4  px     Ryd( 2p)     0.00028       2.78895
    39    H    4  py     Ryd( 2p)     0.00022       2.37712
    40    H    4  pz     Ryd( 2p)     0.00021       2.41156

    41    H    5  S      Val( 1S)     0.78553       0.07616
    42    H    5  S      Ryd( 2S)     0.00140       0.63903
    43    H    5  px     Ryd( 2p)     0.00028       2.78895
    44    H    5  py     Ryd( 2p)     0.00022       2.37712
    45    H    5  pz     Ryd( 2p)     0.00021       2.41156

    46    H    6  S      Val( 1S)     0.78553       0.07616
    47    H    6  S      Ryd( 2S)     0.00140       0.63903
    48    H    6  px     Ryd( 2p)     0.00028       2.78895
    49    H    6  py     Ryd( 2p)     0.00022       2.37712
    50    H    6  pz     Ryd( 2p)     0.00021       2.41156

 WARNING:  1 low occupancy (<1.9990e) core orbital  found on  C    1
           1 low occupancy (<1.9990e) core orbital  found on  C    2


 Summary of Natural Population Analysis:                  
                                                          
                                       Natural Population 
                Natural  -----------------------------------------------
    Atom  No    Charge         Core      Valence    Rydberg      Total
 -----------------------------------------------------------------------
      C    1   -0.42473      1.99873     4.41294    0.01306     6.42473
      C    2   -0.42473      1.99873     4.41294    0.01306     6.42473
      H    3    0.21237      0.00000     0.78553    0.00211     0.78763
      H    4    0.21237      0.00000     0.78553    0.00211     0.78763
      H    5    0.21237      0.00000     0.78553    0.00211     0.78763
      H    6    0.21237      0.00000     0.78553    0.00211     0.78763
 =======================================================================
   * Total *    0.00000      3.99747    11.96798    0.03455    16.00000

                                 Natural Population      
 --------------------------------------------------------
   Core                       3.99747 ( 99.9367% of   4)
   Valence                   11.96798 ( 99.7332% of  12)
   Natural Minimal Basis     15.96545 ( 99.7841% of  16)
   Natural Rydberg Basis      0.03455 (  0.2159% of  16)
 --------------------------------------------------------

    Atom  No          Natural Electron Configuration
 ----------------------------------------------------------------------------
      C    1      [core]2S( 1.11)2p( 3.30)3p( 0.01)
      C    2      [core]2S( 1.11)2p( 3.30)3p( 0.01)
      H    3            1S( 0.79)
      H    4            1S( 0.79)
      H    5            1S( 0.79)
      H    6            1S( 0.79)


 Wiberg bond index matrix in the NAO basis:                                    

     Atom    1       2       3       4       5       6
     ---- ------  ------  ------  ------  ------  ------
   1.  C  0.0000  2.0163  0.9311  0.9311  0.0088  0.0088
   2.  C  2.0163  0.0000  0.0088  0.0088  0.9311  0.9311
   3.  H  0.9311  0.0088  0.0000  0.0005  0.0029  0.0143
   4.  H  0.9311  0.0088  0.0005  0.0000  0.0143  0.0029
   5.  H  0.0088  0.9311  0.0029  0.0143  0.0000  0.0005
   6.  H  0.0088  0.9311  0.0143  0.0029  0.0005  0.0000


 Wiberg bond index, Totals by atom:                                            

     Atom    1
     ---- ------
   1.  C  3.8962
   2.  C  3.8962
   3.  H  0.9576
   4.  H  0.9576
   5.  H  0.9576
   6.  H  0.9576


 Atom-atom overlap-weighted NAO bond order:                                    

     Atom    1       2       3       4       5       6
     ---- ------  ------  ------  ------  ------  ------
   1.  C  0.0000  1.3141  0.7589  0.7589  0.0097  0.0097
   2.  C  1.3141  0.0000  0.0097  0.0097  0.7589  0.7589
   3.  H  0.7589  0.0097  0.0000 -0.0082 -0.0125  0.0091
   4.  H  0.7589  0.0097 -0.0082  0.0000  0.0091 -0.0125
   5.  H  0.0097  0.7589 -0.0125  0.0091  0.0000 -0.0082
   6.  H  0.0097  0.7589  0.0091 -0.0125 -0.0082  0.0000


 Atom-atom overlap-weighted NAO bond order, Totals by atom:                    

     Atom    1
     ---- ------
   1.  C  2.8514
   2.  C  2.8514
   3.  H  0.7570
   4.  H  0.7570
   5.  H  0.7570
   6.  H  0.7570


 MO bond order:                                                                

     Atom    1       2       3       4       5       6
     ---- ------  ------  ------  ------  ------  ------
   1.  C  0.0000  1.0923  0.0687  1.3581 -0.1211 -0.0877
   2.  C  1.0923  0.0000 -0.0427  0.0176 -0.7199  0.6112
   3.  H  0.0687 -0.0427  0.0000  0.0142 -0.0377  0.0892
   4.  H  1.3581  0.0176  0.0142  0.0000  0.0893 -0.0271
   5.  H -0.1211 -0.7199 -0.0377  0.0893  0.0000 -0.0021
   6.  H -0.0877  0.6112  0.0892 -0.0271 -0.0021  0.0000


 MO atomic valencies:                                                          

     Atom    1
     ---- ------
   1.  C  2.3103
   2.  C  0.9585
   3.  H  0.0916
   4.  H  1.4521
   5.  H -0.7914
   6.  H  0.5835


 NAO density matrix:                                                           

          NAO        1       2       3       4       5       6       7       8
      ---------- ------- ------- ------- ------- ------- ------- ------- -------
   1.  C 1 (S)    1.9987 -0.0000 -0.0000 -0.0000  0.0000 -0.0000  0.0156 -0.0006
   2.  C 1 (S)   -0.0000  1.1120  0.0000  0.0000  0.0000 -0.0000  0.1395 -0.0084
   3.  C 1 (S)   -0.0000  0.0000  0.0017 -0.0000 -0.0000 -0.0000  0.0401  0.0017
   4.  C 1 (S)   -0.0000  0.0000 -0.0000  0.0000 -0.0000 -0.0000  0.0000 -0.0001
   5.  C 1 (px)   0.0000  0.0000 -0.0000 -0.0000  1.1973 -0.0019  0.0000 -0.0000
   6.  C 1 (px)  -0.0000 -0.0000 -0.0000 -0.0000 -0.0019  0.0017 -0.0000  0.0000
   7.  C 1 (py)   0.0156  0.1395  0.0401  0.0000  0.0000 -0.0000  1.1381  0.0432
   8.  C 1 (py)  -0.0006 -0.0084  0.0017 -0.0001 -0.0000  0.0000  0.0432  0.0033
   9.  C 1 (pz)   0.0182  0.0208  0.0119  0.0021  0.0000 -0.0000 -0.0064 -0.0205
  10.  C 1 (pz)  -0.0018 -0.0099 -0.0016 -0.0000 -0.0000  0.0000 -0.0277 -0.0008
  11.  C 1 (d1)   0.0000 -0.0000  0.0000  0.0000  0.0105 -0.0009  0.0000 -0.0000
  12.  C 1 (d2)  -0.0000  0.0000 -0.0000 -0.0000 -0.0307  0.0000  0.0000 -0.0000
  13.  C 1 (d3)   0.0015 -0.0149 -0.0008 -0.0001  0.0000 -0.0000 -0.0164  0.0000
  14.  C 1 (d4)  -0.0003  0.0045  0.0009 -0.0000  0.0000  0.0000  0.0274  0.0012
  15.  C 1 (d5)   0.0017 -0.0120  0.0002 -0.0000  0.0000  0.0000  0.0052  0.0004
  16.  C 2 (S)    0.0006  0.0007  0.0122 -0.0003  0.0000 -0.0000 -0.0177  0.0243
  17.  C 2 (S)    0.0007  0.3719 -0.0091 -0.0022  0.0000  0.0000 -0.4662 -0.0036
  18.  C 2 (S)    0.0122 -0.0091  0.0016 -0.0000  0.0000 -0.0000  0.0329  0.0016
  19.  C 2 (S)   -0.0003 -0.0022 -0.0000  0.0000  0.0000 -0.0000 -0.0018 -0.0001
  20.  C 2 (px)  -0.0000 -0.0000 -0.0000 -0.0000  0.1694  0.0446  0.0000 -0.0000
  21.  C 2 (px)   0.0000  0.0000 -0.0000  0.0000  0.0446 -0.0004  0.0000  0.0000
  22.  C 2 (py)   0.0177  0.4662 -0.0329  0.0018  0.0000 -0.0000 -0.6418 -0.0475
  23.  C 2 (py)  -0.0243  0.0036 -0.0016  0.0001 -0.0000  0.0000 -0.0475 -0.0030
  24.  C 2 (pz)  -0.0184  0.2244  0.0146  0.0027  0.0000 -0.0000  0.1597 -0.0214
  25.  C 2 (pz)   0.0013 -0.0192 -0.0018 -0.0000  0.0000 -0.0000 -0.0353 -0.0007
  26.  C 2 (d1)   0.0000 -0.0000  0.0000  0.0000  0.0222 -0.0006  0.0000 -0.0000
  27.  C 2 (d2)   0.0000  0.0000  0.0000  0.0000 -0.0051 -0.0011  0.0000  0.0000
  28.  C 2 (d3)  -0.0001  0.0035  0.0007  0.0000  0.0000 -0.0000  0.0071  0.0000
  29.  C 2 (d4)   0.0021 -0.0114  0.0007 -0.0001 -0.0000  0.0000  0.0145  0.0013
  30.  C 2 (d5)   0.0015 -0.0086  0.0002  0.0000 -0.0000  0.0000  0.0081  0.0004
  31.  H 3 (S)   -0.0060  0.5286  0.0090 -0.0006 -0.6804  0.0057  0.3815  0.0139
  32.  H 3 (S)   -0.0139  0.0137 -0.0009 -0.0000  0.0054 -0.0009 -0.0150 -0.0006
  33.  H 3 (px)  -0.0018  0.0116  0.0002 -0.0000 -0.0089  0.0002  0.0091  0.0003
  34.  H 3 (py)   0.0007 -0.0031  0.0004  0.0000  0.0092  0.0002  0.0080  0.0003
  35.  H 3 (pz)  -0.0012  0.0078  0.0003  0.0000 -0.0086  0.0002  0.0055 -0.0000
  36.  H 4 (S)   -0.0060  0.5286  0.0090 -0.0006  0.6804 -0.0057  0.3815  0.0139
  37.  H 4 (S)   -0.0139  0.0137 -0.0009 -0.0000 -0.0054  0.0009 -0.0150 -0.0006
  38.  H 4 (px)   0.0018 -0.0116 -0.0002  0.0000 -0.0089  0.0002 -0.0091 -0.0003
  39.  H 4 (py)   0.0007 -0.0031  0.0004  0.0000 -0.0092 -0.0002  0.0080  0.0003
  40.  H 4 (pz)  -0.0012  0.0078  0.0003  0.0000  0.0086 -0.0002  0.0055 -0.0000
  41.  H 5 (S)    0.0055  0.0173  0.0026 -0.0021  0.0243 -0.0262 -0.0368  0.0170
  42.  H 5 (S)   -0.0027  0.0030 -0.0011 -0.0000 -0.0231  0.0004 -0.0236 -0.0007
  43.  H 5 (px)   0.0001 -0.0006  0.0001 -0.0000  0.0033 -0.0004 -0.0009  0.0004
  44.  H 5 (py)  -0.0004  0.0015 -0.0004 -0.0000 -0.0066 -0.0003 -0.0093 -0.0003
  45.  H 5 (pz)  -0.0002  0.0023  0.0002  0.0000  0.0026 -0.0003  0.0010 -0.0000
  46.  H 6 (S)    0.0055  0.0173  0.0026 -0.0021 -0.0243  0.0262 -0.0368  0.0170
  47.  H 6 (S)   -0.0027  0.0030 -0.0011 -0.0000  0.0231 -0.0004 -0.0236 -0.0007
  48.  H 6 (px)  -0.0001  0.0006 -0.0001  0.0000  0.0033 -0.0004  0.0009 -0.0004
  49.  H 6 (py)  -0.0004  0.0015 -0.0004 -0.0000  0.0066  0.0003 -0.0093 -0.0003
  50.  H 6 (pz)  -0.0002  0.0023  0.0002  0.0000 -0.0026  0.0003  0.0010 -0.0000

          NAO        9      10      11      12      13      14      15      16
      ---------- ------- ------- ------- ------- ------- ------- ------- -------
   1.  C 1 (S)    0.0182 -0.0018  0.0000 -0.0000  0.0015 -0.0003  0.0017  0.0006
   2.  C 1 (S)    0.0208 -0.0099 -0.0000  0.0000 -0.0149  0.0045 -0.0120  0.0007
   3.  C 1 (S)    0.0119 -0.0016  0.0000 -0.0000 -0.0008  0.0009  0.0002  0.0122
   4.  C 1 (S)    0.0021 -0.0000  0.0000 -0.0000 -0.0001 -0.0000 -0.0000 -0.0003
   5.  C 1 (px)   0.0000 -0.0000  0.0105 -0.0307  0.0000  0.0000  0.0000  0.0000
   6.  C 1 (px)  -0.0000  0.0000 -0.0009  0.0000 -0.0000  0.0000  0.0000 -0.0000
   7.  C 1 (py)  -0.0064 -0.0277  0.0000  0.0000 -0.0164  0.0274  0.0052 -0.0177
   8.  C 1 (py)  -0.0205 -0.0008 -0.0000 -0.0000  0.0000  0.0012  0.0004  0.0243
   9.  C 1 (pz)   0.9655 -0.0412 -0.0000 -0.0000 -0.0245 -0.0068 -0.0041 -0.0184
  10.  C 1 (pz)  -0.0412  0.0030  0.0000  0.0000  0.0015 -0.0004  0.0001  0.0013
  11.  C 1 (d1)  -0.0000  0.0000  0.0006 -0.0003  0.0000  0.0000  0.0000  0.0000
  12.  C 1 (d2)  -0.0000  0.0000 -0.0003  0.0008 -0.0000  0.0000  0.0000 -0.0000
  13.  C 1 (d3)  -0.0245  0.0015  0.0000 -0.0000  0.0010 -0.0002  0.0002  0.0001
  14.  C 1 (d4)  -0.0068 -0.0004  0.0000  0.0000 -0.0002  0.0007  0.0001  0.0021
  15.  C 1 (d5)  -0.0041  0.0001  0.0000  0.0000  0.0002  0.0001  0.0002  0.0015
  16.  C 2 (S)   -0.0184  0.0013  0.0000 -0.0000  0.0001  0.0021  0.0015  1.9987
  17.  C 2 (S)    0.2244 -0.0192 -0.0000  0.0000 -0.0035 -0.0114 -0.0086  0.0000
  18.  C 2 (S)    0.0146 -0.0018 -0.0000 -0.0000 -0.0007  0.0007  0.0002 -0.0000
  19.  C 2 (S)    0.0027 -0.0000  0.0000 -0.0000 -0.0000 -0.0001  0.0000 -0.0000
  20.  C 2 (px)   0.0000 -0.0000 -0.0222 -0.0051 -0.0000  0.0000  0.0000  0.0000
  21.  C 2 (px)   0.0000 -0.0000  0.0006 -0.0011 -0.0000  0.0000  0.0000 -0.0000
  22.  C 2 (py)  -0.1597  0.0353 -0.0000 -0.0000  0.0071 -0.0145 -0.0081 -0.0156
  23.  C 2 (py)   0.0214  0.0007  0.0000 -0.0000  0.0000 -0.0013 -0.0004  0.0006
  24.  C 2 (pz)   0.9089 -0.0386  0.0000 -0.0000 -0.0276 -0.0024 -0.0051  0.0182
  25.  C 2 (pz)  -0.0386  0.0029 -0.0000 -0.0000  0.0017 -0.0006  0.0002 -0.0018
  26.  C 2 (d1)  -0.0000  0.0000  0.0005 -0.0006  0.0000  0.0000 -0.0000 -0.0000
  27.  C 2 (d2)   0.0000 -0.0000  0.0006  0.0001 -0.0000  0.0000 -0.0000 -0.0000
  28.  C 2 (d3)   0.0276 -0.0017 -0.0000 -0.0000 -0.0008 -0.0000 -0.0001 -0.0015
  29.  C 2 (d4)  -0.0024 -0.0006  0.0000 -0.0000  0.0000  0.0004  0.0002 -0.0003
  30.  C 2 (d5)  -0.0051  0.0002  0.0000 -0.0000  0.0001  0.0002  0.0002  0.0017
  31.  H 3 (S)   -0.2013 -0.0041 -0.0084  0.0174 -0.0059  0.0112 -0.0030  0.0055
  32.  H 3 (S)   -0.0177  0.0012  0.0005 -0.0001  0.0005 -0.0002 -0.0002 -0.0027
  33.  H 3 (px)  -0.0041 -0.0001 -0.0002  0.0002 -0.0001  0.0003 -0.0001  0.0001
  34.  H 3 (py)   0.0068 -0.0005 -0.0000 -0.0002 -0.0002  0.0001  0.0001  0.0004
  35.  H 3 (pz)   0.0078 -0.0005 -0.0002  0.0002 -0.0004  0.0001 -0.0001 -0.0002
  36.  H 4 (S)   -0.2013 -0.0041  0.0084 -0.0174 -0.0059  0.0112 -0.0030  0.0055
  37.  H 4 (S)   -0.0177  0.0012 -0.0005  0.0001  0.0005 -0.0002 -0.0002 -0.0027
  38.  H 4 (px)   0.0041  0.0001 -0.0002  0.0002  0.0001 -0.0003  0.0001 -0.0001
  39.  H 4 (py)   0.0068 -0.0005  0.0000  0.0002 -0.0002  0.0001  0.0001  0.0004
  40.  H 4 (pz)   0.0078 -0.0005  0.0002 -0.0002 -0.0004  0.0001 -0.0001 -0.0002
  41.  H 5 (S)   -0.0604 -0.0105  0.0140 -0.0002  0.0019  0.0002 -0.0006 -0.0060
  42.  H 5 (S)   -0.0145  0.0010 -0.0004  0.0006  0.0006 -0.0005 -0.0001 -0.0139
  43.  H 5 (px)  -0.0007 -0.0003  0.0002 -0.0001  0.0000 -0.0000 -0.0000 -0.0018
  44.  H 5 (py)  -0.0064  0.0005  0.0001  0.0002  0.0003 -0.0002 -0.0000 -0.0007
  45.  H 5 (pz)   0.0093 -0.0006  0.0002 -0.0001 -0.0003 -0.0000 -0.0001 -0.0012
  46.  H 6 (S)   -0.0604 -0.0105 -0.0140  0.0002  0.0019  0.0002 -0.0006 -0.0060
  47.  H 6 (S)   -0.0145  0.0010  0.0004 -0.0006  0.0006 -0.0005 -0.0001 -0.0139
  48.  H 6 (px)   0.0007  0.0003  0.0002 -0.0001 -0.0000  0.0000  0.0000  0.0018
  49.  H 6 (py)  -0.0064  0.0005 -0.0001 -0.0002  0.0003 -0.0002 -0.0000 -0.0007
  50.  H 6 (pz)   0.0093 -0.0006 -0.0002  0.0001 -0.0003 -0.0000 -0.0001 -0.0012

          NAO       17      18      19      20      21      22      23      24
      ---------- ------- ------- ------- ------- ------- ------- ------- -------
   1.  C 1 (S)    0.0007  0.0122 -0.0003 -0.0000  0.0000  0.0177 -0.0243 -0.0184
   2.  C 1 (S)    0.3719 -0.0091 -0.0022 -0.0000  0.0000  0.4662  0.0036  0.2244
   3.  C 1 (S)   -0.0091  0.0016 -0.0000 -0.0000 -0.0000 -0.0329 -0.0016  0.0146
   4.  C 1 (S)   -0.0022 -0.0000  0.0000 -0.0000  0.0000  0.0018  0.0001  0.0027
   5.  C 1 (px)   0.0000  0.0000  0.0000  0.1694  0.0446  0.0000 -0.0000  0.0000
   6.  C 1 (px)   0.0000 -0.0000 -0.0000  0.0446 -0.0004 -0.0000  0.0000 -0.0000
   7.  C 1 (py)  -0.4662  0.0329 -0.0018  0.0000  0.0000 -0.6418 -0.0475  0.1597
   8.  C 1 (py)  -0.0036  0.0016 -0.0001 -0.0000  0.0000 -0.0475 -0.0030 -0.0214
   9.  C 1 (pz)   0.2244  0.0146  0.0027  0.0000  0.0000 -0.1597  0.0214  0.9089
  10.  C 1 (pz)  -0.0192 -0.0018 -0.0000 -0.0000 -0.0000  0.0353  0.0007 -0.0386
  11.  C 1 (d1)  -0.0000 -0.0000  0.0000 -0.0222  0.0006 -0.0000  0.0000  0.0000
  12.  C 1 (d2)   0.0000 -0.0000 -0.0000 -0.0051 -0.0011 -0.0000 -0.0000 -0.0000
  13.  C 1 (d3)  -0.0035 -0.0007 -0.0000 -0.0000 -0.0000  0.0071  0.0000 -0.0276
  14.  C 1 (d4)  -0.0114  0.0007 -0.0001  0.0000  0.0000 -0.0145 -0.0013 -0.0024
  15.  C 1 (d5)  -0.0086  0.0002  0.0000  0.0000  0.0000 -0.0081 -0.0004 -0.0051
  16.  C 2 (S)    0.0000 -0.0000 -0.0000  0.0000 -0.0000 -0.0156  0.0006  0.0182
  17.  C 2 (S)    1.1120 -0.0000  0.0000 -0.0000  0.0000 -0.1395  0.0084  0.0208
  18.  C 2 (S)   -0.0000  0.0017 -0.0000  0.0000  0.0000 -0.0401 -0.0017  0.0119
  19.  C 2 (S)    0.0000 -0.0000  0.0000  0.0000 -0.0000 -0.0000  0.0001  0.0021
  20.  C 2 (px)  -0.0000  0.0000  0.0000  1.1973 -0.0019  0.0000 -0.0000  0.0000
  21.  C 2 (px)   0.0000  0.0000 -0.0000 -0.0019  0.0017  0.0000  0.0000  0.0000
  22.  C 2 (py)  -0.1395 -0.0401 -0.0000  0.0000  0.0000  1.1381  0.0432  0.0064
  23.  C 2 (py)   0.0084 -0.0017  0.0001 -0.0000  0.0000  0.0432  0.0033  0.0205
  24.  C 2 (pz)   0.0208  0.0119  0.0021  0.0000  0.0000  0.0064  0.0205  0.9655
  25.  C 2 (pz)  -0.0099 -0.0016 -0.0000  0.0000  0.0000  0.0277  0.0008 -0.0412
  26.  C 2 (d1)  -0.0000 -0.0000 -0.0000 -0.0105  0.0009  0.0000  0.0000 -0.0000
  27.  C 2 (d2)  -0.0000  0.0000 -0.0000 -0.0307  0.0000  0.0000  0.0000  0.0000
  28.  C 2 (d3)   0.0149  0.0008  0.0001 -0.0000  0.0000 -0.0164  0.0000  0.0245
  29.  C 2 (d4)   0.0045  0.0009 -0.0000 -0.0000  0.0000 -0.0274 -0.0012 -0.0068
  30.  C 2 (d5)  -0.0120  0.0002 -0.0000 -0.0000  0.0000 -0.0052 -0.0004 -0.0041
  31.  H 3 (S)    0.0173  0.0026 -0.0021  0.0243 -0.0262  0.0368 -0.0170 -0.0604
  32.  H 3 (S)    0.0030 -0.0011 -0.0000 -0.0231  0.0004  0.0236  0.0007 -0.0145
  33.  H 3 (px)  -0.0006  0.0001 -0.0000  0.0033 -0.0004  0.0009 -0.0004 -0.0007
  34.  H 3 (py)  -0.0015  0.0004  0.0000  0.0066  0.0003 -0.0093 -0.0003  0.0064
  35.  H 3 (pz)   0.0023  0.0002  0.0000  0.0026 -0.0003 -0.0010  0.0000  0.0093
  36.  H 4 (S)    0.0173  0.0026 -0.0021 -0.0243  0.0262  0.0368 -0.0170 -0.0604
  37.  H 4 (S)    0.0030 -0.0011 -0.0000  0.0231 -0.0004  0.0236  0.0007 -0.0145
  38.  H 4 (px)   0.0006 -0.0001  0.0000  0.0033 -0.0004 -0.0009  0.0004  0.0007
  39.  H 4 (py)  -0.0015  0.0004  0.0000 -0.0066 -0.0003 -0.0093 -0.0003  0.0064
  40.  H 4 (pz)   0.0023  0.0002  0.0000 -0.0026  0.0003 -0.0010  0.0000  0.0093
  41.  H 5 (S)    0.5286  0.0090 -0.0006 -0.6804  0.0057 -0.3815 -0.0139 -0.2013
  42.  H 5 (S)    0.0137 -0.0009 -0.0000  0.0054 -0.0009  0.0150  0.0006 -0.0177
  43.  H 5 (px)   0.0116  0.0002 -0.0000 -0.0089  0.0002 -0.0091 -0.0003 -0.0041
  44.  H 5 (py)   0.0031 -0.0004 -0.0000 -0.0092 -0.0002  0.0080  0.0003 -0.0068
  45.  H 5 (pz)   0.0078  0.0003  0.0000 -0.0086  0.0002 -0.0055  0.0000  0.0078
  46.  H 6 (S)    0.5286  0.0090 -0.0006  0.6804 -0.0057 -0.3815 -0.0139 -0.2013
  47.  H 6 (S)    0.0137 -0.0009 -0.0000 -0.0054  0.0009  0.0150  0.0006 -0.0177
  48.  H 6 (px)  -0.0116 -0.0002  0.0000 -0.0089  0.0002  0.0091  0.0003  0.0041
  49.  H 6 (py)   0.0031 -0.0004 -0.0000  0.0092  0.0002  0.0080  0.0003 -0.0068
  50.  H 6 (pz)   0.0078  0.0003  0.0000  0.0086 -0.0002 -0.0055  0.0000  0.0078

          NAO       25      26      27      28      29      30      31      32
      ---------- ------- ------- ------- ------- ------- ------- ------- -------
   1.  C 1 (S)    0.0013  0.0000  0.0000 -0.0001  0.0021  0.0015 -0.0060 -0.0139
   2.  C 1 (S)   -0.0192 -0.0000  0.0000  0.0035 -0.0114 -0.0086  0.5286  0.0137
   3.  C 1 (S)   -0.0018  0.0000  0.0000  0.0007  0.0007  0.0002  0.0090 -0.0009
   4.  C 1 (S)   -0.0000  0.0000  0.0000  0.0000 -0.0001  0.0000 -0.0006 -0.0000
   5.  C 1 (px)   0.0000  0.0222 -0.0051  0.0000 -0.0000 -0.0000 -0.6804  0.0054
   6.  C 1 (px)  -0.0000 -0.0006 -0.0011 -0.0000  0.0000  0.0000  0.0057 -0.0009
   7.  C 1 (py)  -0.0353  0.0000  0.0000  0.0071  0.0145  0.0081  0.3815 -0.0150
   8.  C 1 (py)  -0.0007 -0.0000  0.0000  0.0000  0.0013  0.0004  0.0139 -0.0006
   9.  C 1 (pz)  -0.0386 -0.0000  0.0000  0.0276 -0.0024 -0.0051 -0.2013 -0.0177
  10.  C 1 (pz)   0.0029  0.0000 -0.0000 -0.0017 -0.0006  0.0002 -0.0041  0.0012
  11.  C 1 (d1)  -0.0000  0.0005  0.0006 -0.0000  0.0000  0.0000 -0.0084  0.0005
  12.  C 1 (d2)  -0.0000 -0.0006  0.0001 -0.0000 -0.0000 -0.0000  0.0174 -0.0001
  13.  C 1 (d3)   0.0017  0.0000 -0.0000 -0.0008  0.0000  0.0001 -0.0059  0.0005
  14.  C 1 (d4)  -0.0006  0.0000  0.0000 -0.0000  0.0004  0.0002  0.0112 -0.0002
  15.  C 1 (d5)   0.0002 -0.0000 -0.0000 -0.0001  0.0002  0.0002 -0.0030 -0.0002
  16.  C 2 (S)   -0.0018 -0.0000 -0.0000 -0.0015 -0.0003  0.0017  0.0055 -0.0027
  17.  C 2 (S)   -0.0099 -0.0000 -0.0000  0.0149  0.0045 -0.0120  0.0173  0.0030
  18.  C 2 (S)   -0.0016 -0.0000  0.0000  0.0008  0.0009  0.0002  0.0026 -0.0011
  19.  C 2 (S)   -0.0000 -0.0000 -0.0000  0.0001 -0.0000 -0.0000 -0.0021 -0.0000
  20.  C 2 (px)   0.0000 -0.0105 -0.0307 -0.0000 -0.0000 -0.0000  0.0243 -0.0231
  21.  C 2 (px)   0.0000  0.0009  0.0000  0.0000  0.0000  0.0000 -0.0262  0.0004
  22.  C 2 (py)   0.0277  0.0000  0.0000 -0.0164 -0.0274 -0.0052  0.0368  0.0236
  23.  C 2 (py)   0.0008  0.0000  0.0000  0.0000 -0.0012 -0.0004 -0.0170  0.0007
  24.  C 2 (pz)  -0.0412 -0.0000  0.0000  0.0245 -0.0068 -0.0041 -0.0604 -0.0145
  25.  C 2 (pz)   0.0030 -0.0000  0.0000 -0.0015 -0.0004  0.0001 -0.0105  0.0010
  26.  C 2 (d1)  -0.0000  0.0006  0.0003 -0.0000 -0.0000 -0.0000 -0.0140  0.0004
  27.  C 2 (d2)   0.0000  0.0003  0.0008  0.0000 -0.0000 -0.0000 -0.0002  0.0006
  28.  C 2 (d3)  -0.0015 -0.0000  0.0000  0.0010  0.0002 -0.0002 -0.0019 -0.0006
  29.  C 2 (d4)  -0.0004 -0.0000 -0.0000  0.0002  0.0007  0.0001  0.0002 -0.0005
  30.  C 2 (d5)   0.0001 -0.0000 -0.0000 -0.0002  0.0001  0.0002 -0.0006 -0.0001
  31.  H 3 (S)   -0.0105 -0.0140 -0.0002 -0.0019  0.0002 -0.0006  0.7855  0.0000
  32.  H 3 (S)    0.0010  0.0004  0.0006 -0.0006 -0.0005 -0.0001  0.0000  0.0014
  33.  H 3 (px)  -0.0003 -0.0002 -0.0001 -0.0000 -0.0000 -0.0000  0.0141 -0.0000
  34.  H 3 (py)  -0.0005  0.0001 -0.0002  0.0003  0.0002  0.0000 -0.0052 -0.0004
  35.  H 3 (pz)  -0.0006 -0.0002 -0.0001  0.0003 -0.0000 -0.0001  0.0086 -0.0002
  36.  H 4 (S)   -0.0105  0.0140  0.0002 -0.0019  0.0002 -0.0006 -0.0126  0.0111
  37.  H 4 (S)    0.0010 -0.0004 -0.0006 -0.0006 -0.0005 -0.0001  0.0111  0.0004
  38.  H 4 (px)   0.0003 -0.0002 -0.0001  0.0000  0.0000  0.0000 -0.0031 -0.0003
  39.  H 4 (py)  -0.0005 -0.0001  0.0002  0.0003  0.0002  0.0000  0.0042 -0.0002
  40.  H 4 (pz)  -0.0006  0.0002  0.0001  0.0003 -0.0000 -0.0001 -0.0020  0.0000
  41.  H 5 (S)   -0.0041  0.0084  0.0174  0.0059  0.0112 -0.0030 -0.0509  0.0121
  42.  H 5 (S)    0.0012 -0.0005 -0.0001 -0.0005 -0.0002 -0.0002  0.0121  0.0004
  43.  H 5 (px)  -0.0001  0.0002  0.0002  0.0001  0.0003 -0.0001 -0.0027  0.0001
  44.  H 5 (py)   0.0005 -0.0000  0.0002 -0.0002 -0.0001 -0.0001  0.0023  0.0004
  45.  H 5 (pz)  -0.0005  0.0002  0.0002  0.0004  0.0001 -0.0001 -0.0029  0.0000
  46.  H 6 (S)   -0.0041 -0.0084 -0.0174  0.0059  0.0112 -0.0030  0.1171 -0.0160
  47.  H 6 (S)    0.0012  0.0005  0.0001 -0.0005 -0.0002 -0.0002 -0.0160  0.0010
  48.  H 6 (px)   0.0001  0.0002  0.0002 -0.0001 -0.0003  0.0001 -0.0030  0.0003
  49.  H 6 (py)   0.0005  0.0000 -0.0002 -0.0002 -0.0001 -0.0001 -0.0035  0.0001
  50.  H 6 (pz)  -0.0005 -0.0002 -0.0002  0.0004  0.0001 -0.0001  0.0019 -0.0004

          NAO       33      34      35      36      37      38      39      40
      ---------- ------- ------- ------- ------- ------- ------- ------- -------
   1.  C 1 (S)   -0.0018  0.0007 -0.0012 -0.0060 -0.0139  0.0018  0.0007 -0.0012
   2.  C 1 (S)    0.0116 -0.0031  0.0078  0.5286  0.0137 -0.0116 -0.0031  0.0078
   3.  C 1 (S)    0.0002  0.0004  0.0003  0.0090 -0.0009 -0.0002  0.0004  0.0003
   4.  C 1 (S)   -0.0000  0.0000  0.0000 -0.0006 -0.0000  0.0000  0.0000  0.0000
   5.  C 1 (px)  -0.0089  0.0092 -0.0086  0.6804 -0.0054 -0.0089 -0.0092  0.0086
   6.  C 1 (px)   0.0002  0.0002  0.0002 -0.0057  0.0009  0.0002 -0.0002 -0.0002
   7.  C 1 (py)   0.0091  0.0080  0.0055  0.3815 -0.0150 -0.0091  0.0080  0.0055
   8.  C 1 (py)   0.0003  0.0003 -0.0000  0.0139 -0.0006 -0.0003  0.0003 -0.0000
   9.  C 1 (pz)  -0.0041  0.0068  0.0078 -0.2013 -0.0177  0.0041  0.0068  0.0078
  10.  C 1 (pz)  -0.0001 -0.0005 -0.0005 -0.0041  0.0012  0.0001 -0.0005 -0.0005
  11.  C 1 (d1)  -0.0002 -0.0000 -0.0002  0.0084 -0.0005 -0.0002  0.0000  0.0002
  12.  C 1 (d2)   0.0002 -0.0002  0.0002 -0.0174  0.0001  0.0002  0.0002 -0.0002
  13.  C 1 (d3)  -0.0001 -0.0002 -0.0004 -0.0059  0.0005  0.0001 -0.0002 -0.0004
  14.  C 1 (d4)   0.0003  0.0001  0.0001  0.0112 -0.0002 -0.0003  0.0001  0.0001
  15.  C 1 (d5)  -0.0001  0.0001 -0.0001 -0.0030 -0.0002  0.0001  0.0001 -0.0001
  16.  C 2 (S)    0.0001  0.0004 -0.0002  0.0055 -0.0027 -0.0001  0.0004 -0.0002
  17.  C 2 (S)   -0.0006 -0.0015  0.0023  0.0173  0.0030  0.0006 -0.0015  0.0023
  18.  C 2 (S)    0.0001  0.0004  0.0002  0.0026 -0.0011 -0.0001  0.0004  0.0002
  19.  C 2 (S)   -0.0000  0.0000  0.0000 -0.0021 -0.0000  0.0000  0.0000  0.0000
  20.  C 2 (px)   0.0033  0.0066  0.0026 -0.0243  0.0231  0.0033 -0.0066 -0.0026
  21.  C 2 (px)  -0.0004  0.0003 -0.0003  0.0262 -0.0004 -0.0004 -0.0003  0.0003
  22.  C 2 (py)   0.0009 -0.0093 -0.0010  0.0368  0.0236 -0.0009 -0.0093 -0.0010
  23.  C 2 (py)  -0.0004 -0.0003  0.0000 -0.0170  0.0007  0.0004 -0.0003  0.0000
  24.  C 2 (pz)  -0.0007  0.0064  0.0093 -0.0604 -0.0145  0.0007  0.0064  0.0093
  25.  C 2 (pz)  -0.0003 -0.0005 -0.0006 -0.0105  0.0010  0.0003 -0.0005 -0.0006
  26.  C 2 (d1)  -0.0002  0.0001 -0.0002  0.0140 -0.0004 -0.0002 -0.0001  0.0002
  27.  C 2 (d2)  -0.0001 -0.0002 -0.0001  0.0002 -0.0006 -0.0001  0.0002  0.0001
  28.  C 2 (d3)  -0.0000  0.0003  0.0003 -0.0019 -0.0006  0.0000  0.0003  0.0003
  29.  C 2 (d4)  -0.0000  0.0002 -0.0000  0.0002 -0.0005  0.0000  0.0002 -0.0000
  30.  C 2 (d5)  -0.0000  0.0000 -0.0001 -0.0006 -0.0001  0.0000  0.0000 -0.0001
  31.  H 3 (S)    0.0141 -0.0052  0.0086 -0.0126  0.0111 -0.0031  0.0042 -0.0020
  32.  H 3 (S)   -0.0000 -0.0004 -0.0002  0.0111  0.0004 -0.0003 -0.0002  0.0000
  33.  H 3 (px)   0.0003 -0.0001  0.0002  0.0031  0.0003 -0.0001  0.0000  0.0000
  34.  H 3 (py)  -0.0001  0.0002  0.0000  0.0042 -0.0002 -0.0000  0.0000  0.0001
  35.  H 3 (pz)   0.0002  0.0000  0.0002 -0.0020  0.0000 -0.0000  0.0001  0.0001
  36.  H 4 (S)    0.0031  0.0042 -0.0020  0.7855 -0.0000 -0.0141 -0.0052  0.0086
  37.  H 4 (S)    0.0003 -0.0002  0.0000 -0.0000  0.0014  0.0000 -0.0004 -0.0002
  38.  H 4 (px)  -0.0001 -0.0000 -0.0000 -0.0141  0.0000  0.0003  0.0001 -0.0002
  39.  H 4 (py)   0.0000  0.0000  0.0001 -0.0052 -0.0004  0.0001  0.0002  0.0000
  40.  H 4 (pz)   0.0000  0.0001  0.0001  0.0086 -0.0002 -0.0002  0.0000  0.0002
  41.  H 5 (S)   -0.0027 -0.0023 -0.0029  0.1171 -0.0160 -0.0030  0.0035  0.0019
  42.  H 5 (S)    0.0001 -0.0004  0.0000 -0.0160  0.0010  0.0003 -0.0001 -0.0004
  43.  H 5 (px)  -0.0001  0.0000 -0.0001  0.0030 -0.0003 -0.0001  0.0000  0.0000
  44.  H 5 (py)  -0.0000 -0.0002 -0.0001 -0.0035  0.0001  0.0000 -0.0000 -0.0001
  45.  H 5 (pz)  -0.0001  0.0001  0.0000  0.0019 -0.0004 -0.0000  0.0001  0.0001
  46.  H 6 (S)    0.0030  0.0035  0.0019 -0.0509  0.0121  0.0027 -0.0023 -0.0029
  47.  H 6 (S)   -0.0003 -0.0001 -0.0004  0.0121  0.0004 -0.0001 -0.0004  0.0000
  48.  H 6 (px)  -0.0001 -0.0000 -0.0000  0.0027 -0.0001 -0.0001 -0.0000  0.0001
  49.  H 6 (py)  -0.0000 -0.0000 -0.0001  0.0023  0.0004  0.0000 -0.0002 -0.0001
  50.  H 6 (pz)   0.0000  0.0001  0.0001 -0.0029  0.0000  0.0001  0.0001  0.0000

          NAO       41      42      43      44      45      46      47      48
      ---------- ------- ------- ------- ------- ------- ------- ------- -------
   1.  C 1 (S)    0.0055 -0.0027  0.0001 -0.0004 -0.0002  0.0055 -0.0027 -0.0001
   2.  C 1 (S)    0.0173  0.0030 -0.0006  0.0015  0.0023  0.0173  0.0030  0.0006
   3.  C 1 (S)    0.0026 -0.0011  0.0001 -0.0004  0.0002  0.0026 -0.0011 -0.0001
   4.  C 1 (S)   -0.0021 -0.0000 -0.0000 -0.0000  0.0000 -0.0021 -0.0000  0.0000
   5.  C 1 (px)   0.0243 -0.0231  0.0033 -0.0066  0.0026 -0.0243  0.0231  0.0033
   6.  C 1 (px)  -0.0262  0.0004 -0.0004 -0.0003 -0.0003  0.0262 -0.0004 -0.0004
   7.  C 1 (py)  -0.0368 -0.0236 -0.0009 -0.0093  0.0010 -0.0368 -0.0236  0.0009
   8.  C 1 (py)   0.0170 -0.0007  0.0004 -0.0003 -0.0000  0.0170 -0.0007 -0.0004
   9.  C 1 (pz)  -0.0604 -0.0145 -0.0007 -0.0064  0.0093 -0.0604 -0.0145  0.0007
  10.  C 1 (pz)  -0.0105  0.0010 -0.0003  0.0005 -0.0006 -0.0105  0.0010  0.0003
  11.  C 1 (d1)   0.0140 -0.0004  0.0002  0.0001  0.0002 -0.0140  0.0004  0.0002
  12.  C 1 (d2)  -0.0002  0.0006 -0.0001  0.0002 -0.0001  0.0002 -0.0006 -0.0001
  13.  C 1 (d3)   0.0019  0.0006  0.0000  0.0003 -0.0003  0.0019  0.0006 -0.0000
  14.  C 1 (d4)   0.0002 -0.0005 -0.0000 -0.0002 -0.0000  0.0002 -0.0005  0.0000
  15.  C 1 (d5)  -0.0006 -0.0001 -0.0000 -0.0000 -0.0001 -0.0006 -0.0001  0.0000
  16.  C 2 (S)   -0.0060 -0.0139 -0.0018 -0.0007 -0.0012 -0.0060 -0.0139  0.0018
  17.  C 2 (S)    0.5286  0.0137  0.0116  0.0031  0.0078  0.5286  0.0137 -0.0116
  18.  C 2 (S)    0.0090 -0.0009  0.0002 -0.0004  0.0003  0.0090 -0.0009 -0.0002
  19.  C 2 (S)   -0.0006 -0.0000 -0.0000 -0.0000  0.0000 -0.0006 -0.0000  0.0000
  20.  C 2 (px)  -0.6804  0.0054 -0.0089 -0.0092 -0.0086  0.6804 -0.0054 -0.0089
  21.  C 2 (px)   0.0057 -0.0009  0.0002 -0.0002  0.0002 -0.0057  0.0009  0.0002
  22.  C 2 (py)  -0.3815  0.0150 -0.0091  0.0080 -0.0055 -0.3815  0.0150  0.0091
  23.  C 2 (py)  -0.0139  0.0006 -0.0003  0.0003  0.0000 -0.0139  0.0006  0.0003
  24.  C 2 (pz)  -0.2013 -0.0177 -0.0041 -0.0068  0.0078 -0.2013 -0.0177  0.0041
  25.  C 2 (pz)  -0.0041  0.0012 -0.0001  0.0005 -0.0005 -0.0041  0.0012  0.0001
  26.  C 2 (d1)   0.0084 -0.0005  0.0002 -0.0000  0.0002 -0.0084  0.0005  0.0002
  27.  C 2 (d2)   0.0174 -0.0001  0.0002  0.0002  0.0002 -0.0174  0.0001  0.0002
  28.  C 2 (d3)   0.0059 -0.0005  0.0001 -0.0002  0.0004  0.0059 -0.0005 -0.0001
  29.  C 2 (d4)   0.0112 -0.0002  0.0003 -0.0001  0.0001  0.0112 -0.0002 -0.0003
  30.  C 2 (d5)  -0.0030 -0.0002 -0.0001 -0.0001 -0.0001 -0.0030 -0.0002  0.0001
  31.  H 3 (S)   -0.0509  0.0121 -0.0027  0.0023 -0.0029  0.1171 -0.0160 -0.0030
  32.  H 3 (S)    0.0121  0.0004  0.0001  0.0004  0.0000 -0.0160  0.0010  0.0003
  33.  H 3 (px)  -0.0027  0.0001 -0.0001 -0.0000 -0.0001  0.0030 -0.0003 -0.0001
  34.  H 3 (py)  -0.0023 -0.0004  0.0000 -0.0002  0.0001  0.0035 -0.0001 -0.0000
  35.  H 3 (pz)  -0.0029  0.0000 -0.0001 -0.0001  0.0000  0.0019 -0.0004 -0.0000
  36.  H 4 (S)    0.1171 -0.0160  0.0030 -0.0035  0.0019 -0.0509  0.0121  0.0027
  37.  H 4 (S)   -0.0160  0.0010 -0.0003  0.0001 -0.0004  0.0121  0.0004 -0.0001
  38.  H 4 (px)  -0.0030  0.0003 -0.0001  0.0000 -0.0000  0.0027 -0.0001 -0.0001
  39.  H 4 (py)   0.0035 -0.0001  0.0000 -0.0000  0.0001 -0.0023 -0.0004 -0.0000
  40.  H 4 (pz)   0.0019 -0.0004  0.0000 -0.0001  0.0001 -0.0029  0.0000  0.0001
  41.  H 5 (S)    0.7855 -0.0000  0.0141  0.0052  0.0086 -0.0126  0.0111 -0.0031
  42.  H 5 (S)   -0.0000  0.0014 -0.0000  0.0004 -0.0002  0.0111  0.0004 -0.0003
  43.  H 5 (px)   0.0141 -0.0000  0.0003  0.0001  0.0002  0.0031  0.0003 -0.0001
  44.  H 5 (py)   0.0052  0.0004  0.0001  0.0002 -0.0000 -0.0042  0.0002  0.0000
  45.  H 5 (pz)   0.0086 -0.0002  0.0002 -0.0000  0.0002 -0.0020  0.0000 -0.0000
  46.  H 6 (S)   -0.0126  0.0111  0.0031 -0.0042 -0.0020  0.7855 -0.0000 -0.0141
  47.  H 6 (S)    0.0111  0.0004  0.0003  0.0002  0.0000 -0.0000  0.0014  0.0000
  48.  H 6 (px)  -0.0031 -0.0003 -0.0001  0.0000 -0.0000 -0.0141  0.0000  0.0003
  49.  H 6 (py)  -0.0042  0.0002 -0.0000  0.0000 -0.0001  0.0052  0.0004 -0.0001
  50.  H 6 (pz)  -0.0020  0.0000  0.0000 -0.0001  0.0001  0.0086 -0.0002 -0.0002

          NAO       49      50
      ---------- ------- -------
   1.  C 1 (S)   -0.0004 -0.0002
   2.  C 1 (S)    0.0015  0.0023
   3.  C 1 (S)   -0.0004  0.0002
   4.  C 1 (S)   -0.0000  0.0000
   5.  C 1 (px)   0.0066 -0.0026
   6.  C 1 (px)   0.0003  0.0003
   7.  C 1 (py)  -0.0093  0.0010
   8.  C 1 (py)  -0.0003 -0.0000
   9.  C 1 (pz)  -0.0064  0.0093
  10.  C 1 (pz)   0.0005 -0.0006
  11.  C 1 (d1)  -0.0001 -0.0002
  12.  C 1 (d2)  -0.0002  0.0001
  13.  C 1 (d3)   0.0003 -0.0003
  14.  C 1 (d4)  -0.0002 -0.0000
  15.  C 1 (d5)  -0.0000 -0.0001
  16.  C 2 (S)   -0.0007 -0.0012
  17.  C 2 (S)    0.0031  0.0078
  18.  C 2 (S)   -0.0004  0.0003
  19.  C 2 (S)   -0.0000  0.0000
  20.  C 2 (px)   0.0092  0.0086
  21.  C 2 (px)   0.0002 -0.0002
  22.  C 2 (py)   0.0080 -0.0055
  23.  C 2 (py)   0.0003  0.0000
  24.  C 2 (pz)  -0.0068  0.0078
  25.  C 2 (pz)   0.0005 -0.0005
  26.  C 2 (d1)   0.0000 -0.0002
  27.  C 2 (d2)  -0.0002 -0.0002
  28.  C 2 (d3)  -0.0002  0.0004
  29.  C 2 (d4)  -0.0001  0.0001
  30.  C 2 (d5)  -0.0001 -0.0001
  31.  H 3 (S)   -0.0035  0.0019
  32.  H 3 (S)    0.0001 -0.0004
  33.  H 3 (px)  -0.0000  0.0000
  34.  H 3 (py)  -0.0000  0.0001
  35.  H 3 (pz)  -0.0001  0.0001
  36.  H 4 (S)    0.0023 -0.0029
  37.  H 4 (S)    0.0004  0.0000
  38.  H 4 (px)   0.0000  0.0001
  39.  H 4 (py)  -0.0002  0.0001
  40.  H 4 (pz)  -0.0001  0.0000
  41.  H 5 (S)   -0.0042 -0.0020
  42.  H 5 (S)    0.0002  0.0000
  43.  H 5 (px)  -0.0000  0.0000
  44.  H 5 (py)   0.0000 -0.0001
  45.  H 5 (pz)  -0.0001  0.0001
  46.  H 6 (S)    0.0052  0.0086
  47.  H 6 (S)    0.0004 -0.0002
  48.  H 6 (px)  -0.0001 -0.0002
  49.  H 6 (py)   0.0002 -0.0000
  50.  H 6 (pz)  -0.0000  0.0002


 NATURAL BOND ORBITAL ANALYSIS:

                       Occupancies       Lewis Structure    Low   High
           Occ.    -------------------  -----------------   occ   occ
  Cycle   Thresh.   Lewis   Non-Lewis     CR  BD  3C  LP    (L)   (NL)   Dev
 =============================================================================
   1(1)    1.90    15.92707   0.07293      2   6   0   0     0      0    0.02
 -----------------------------------------------------------------------------

 Structure accepted: No low occupancy Lewis orbitals

 WARNING:  1 low occupancy (<1.9990e) core orbital  found on  C    1
           1 low occupancy (<1.9990e) core orbital  found on  C    2

 --------------------------------------------------------
   Core                      3.99749 ( 99.937% of   4)
   Valence Lewis            11.92958 ( 99.413% of  12)
  ==================       ============================
   Total Lewis              15.92707 ( 99.544% of  16)
  -----------------------------------------------------
   Valence non-Lewis         0.05800 (  0.362% of  16)
   Rydberg non-Lewis         0.01493 (  0.093% of  16)
  ==================       ============================
   Total non-Lewis           0.07293 (  0.456% of  16)
 --------------------------------------------------------


       (Occupancy)   Bond orbital/ Coefficients/ Hybrids
 ---------------------------------------------------------------------------------
     1. (1.99919) BD ( 1) C   1 - C   2  
                ( 50.00%)   0.7071* C   1 s( 32.79%)p 2.05( 67.14%)d 0.00(  0.07%)
                                            0.0000  0.5726 -0.0090  0.0014 -0.0000
                                            0.0000 -0.4264 -0.0373  0.6983 -0.0232
                                           -0.0000  0.0000 -0.0184 -0.0143 -0.0119
                ( 50.00%)   0.7071* C   2 s( 32.79%)p 2.05( 67.14%)d 0.00(  0.07%)
                                            0.0000  0.5726 -0.0090  0.0014 -0.0000
                                            0.0000  0.4264  0.0373  0.6983 -0.0232
                                            0.0000  0.0000  0.0184 -0.0143 -0.0119
     2. (1.98727) BD ( 2) C   1 - C   2  
                ( 50.00%)   0.7071* C   1 s(  7.43%)p12.45( 92.50%)d 0.01(  0.07%)
                                            0.0002  0.2702 -0.0359 -0.0011  0.0000
                                           -0.0000 -0.7053 -0.0210 -0.6520  0.0459
                                            0.0000 -0.0000  0.0227 -0.0122 -0.0046
                ( 50.00%)   0.7071* C   2 s(  7.43%)p12.45( 92.50%)d 0.01(  0.07%)
                                            0.0002  0.2702 -0.0359 -0.0011  0.0000
                                           -0.0000  0.7053  0.0210 -0.6520  0.0459
                                           -0.0000 -0.0000 -0.0227 -0.0122 -0.0046
     3. (1.98578) BD ( 1) C   1 - H   3  
                ( 60.76%)   0.7795* C   1 s( 29.94%)p 2.34( 70.00%)d 0.00(  0.06%)
                                            0.0001 -0.5471 -0.0091  0.0005  0.7068
                                           -0.0031 -0.3977 -0.0134  0.2051  0.0037
                                            0.0072 -0.0181  0.0062 -0.0116  0.0031
                ( 39.24%)   0.6264* H   3 s( 99.95%)p 0.00(  0.05%)
                                           -0.9998  0.0002 -0.0179  0.0060 -0.0116
     4. (1.98578) BD ( 1) C   1 - H   4  
                ( 60.76%)   0.7795* C   1 s( 29.94%)p 2.34( 70.00%)d 0.00(  0.06%)
                                           -0.0001  0.5471  0.0091 -0.0005  0.7068
                                           -0.0031  0.3977  0.0134 -0.2051 -0.0037
                                            0.0072 -0.0181 -0.0062  0.0116 -0.0031
                ( 39.24%)   0.6264* H   4 s( 99.95%)p 0.00(  0.05%)
                                            0.9998 -0.0002 -0.0179 -0.0060  0.0116
     5. (1.98578) BD ( 1) C   2 - H   5  
                ( 60.76%)   0.7795* C   2 s( 29.94%)p 2.34( 70.00%)d 0.00(  0.06%)
                                            0.0001 -0.5471 -0.0091  0.0005  0.7068
                                           -0.0031  0.3977  0.0134  0.2051  0.0037
                                           -0.0072 -0.0181 -0.0062 -0.0116  0.0031
                ( 39.24%)   0.6264* H   5 s( 99.95%)p 0.00(  0.05%)
                                           -0.9998  0.0002 -0.0179 -0.0060 -0.0116
     6. (1.98578) BD ( 1) C   2 - H   6  
                ( 60.76%)   0.7795* C   2 s( 29.94%)p 2.34( 70.00%)d 0.00(  0.06%)
                                           -0.0001  0.5471  0.0091 -0.0005  0.7068
                                           -0.0031 -0.3977 -0.0134 -0.2051 -0.0037
                                           -0.0072 -0.0181  0.0062  0.0116 -0.0031
                ( 39.24%)   0.6264* H   6 s( 99.95%)p 0.00(  0.05%)
                                            0.9998 -0.0002 -0.0179  0.0060  0.0116
     7. (1.99874) CR ( 1) C   1           s(100.00%)p 0.00(  0.00%)
                                            1.0000  0.0001  0.0000  0.0000 -0.0000
                                            0.0000  0.0003  0.0000  0.0001 -0.0000
                                           -0.0000  0.0000 -0.0000  0.0000  0.0000
     8. (1.99874) CR ( 1) C   2           s(100.00%)p 0.00(  0.00%)
                                            1.0000  0.0001  0.0000  0.0000 -0.0000
                                            0.0000 -0.0003 -0.0000  0.0001 -0.0000
                                            0.0000  0.0000  0.0000  0.0000  0.0000
     9. (0.00221) RY*( 1) C   1           s(  0.00%)p 1.00( 78.13%)d 0.28( 21.87%)
                                           -0.0000  0.0000  0.0000 -0.0000  0.0082
                                            0.8839  0.0000  0.0000 -0.0000 -0.0000
                                           -0.4674 -0.0143 -0.0000  0.0000 -0.0000
    10. (0.00166) RY*( 2) C   1           s(  7.75%)p11.88( 92.09%)d 0.02(  0.16%)
                                           -0.0000  0.0088  0.2681 -0.0746 -0.0000
                                            0.0000 -0.0575  0.8143 -0.0112 -0.5043
                                           -0.0000  0.0000  0.0010  0.0392 -0.0053
    11. (0.00014) RY*( 3) C   1           s( 20.90%)p 3.68( 76.83%)d 0.11(  2.27%)
                                            0.0000  0.0111  0.4464  0.0980 -0.0000
                                            0.0000 -0.0140  0.3536  0.0359  0.8011
                                           -0.0000  0.0000 -0.0467  0.0971  0.1051
    12. (0.00000) RY*( 4) C   1           s( 98.52%)p 0.01(  1.48%)d 0.00(  0.00%)
    13. (0.00000) RY*( 5) C   1           s( 72.10%)p 0.39( 27.90%)d 0.00(  0.00%)
    14. (0.00000) RY*( 6) C   1           s(  0.00%)p 1.00( 21.86%)d 3.57( 78.14%)
    15. (0.00000) RY*( 7) C   1           s(  0.00%)p 1.00(  0.08%)d99.99( 99.92%)
    16. (0.00000) RY*( 8) C   1           s(  0.06%)p 4.29(  0.26%)d99.99( 99.68%)
    17. (0.00000) RY*( 9) C   1           s(  0.32%)p 2.66(  0.85%)d99.99( 98.83%)
    18. (0.00000) RY*(10) C   1           s(  0.23%)p 3.75(  0.88%)d99.99( 98.89%)
    19. (0.00221) RY*( 1) C   2           s(  0.00%)p 1.00( 78.13%)d 0.28( 21.87%)
                                           -0.0000  0.0000  0.0000 -0.0000  0.0082
                                            0.8839 -0.0000 -0.0000 -0.0000 -0.0000
                                            0.4674 -0.0143  0.0000  0.0000 -0.0000
    20. (0.00166) RY*( 2) C   2           s(  7.75%)p11.88( 92.09%)d 0.02(  0.16%)
                                           -0.0000  0.0088  0.2681 -0.0746 -0.0000
                                            0.0000  0.0575 -0.8143 -0.0112 -0.5043
                                            0.0000  0.0000 -0.0010  0.0392 -0.0053
    21. (0.00014) RY*( 3) C   2           s( 20.90%)p 3.68( 76.83%)d 0.11(  2.27%)
                                            0.0000  0.0111  0.4464  0.0980 -0.0000
                                            0.0000  0.0140 -0.3536  0.0359  0.8011
                                            0.0000  0.0000  0.0467  0.0971  0.1051
    22. (0.00000) RY*( 4) C   2           s( 98.52%)p 0.01(  1.48%)d 0.00(  0.00%)
    23. (0.00000) RY*( 5) C   2           s( 72.10%)p 0.39( 27.90%)d 0.00(  0.00%)
    24. (0.00000) RY*( 6) C   2           s(  0.00%)p 1.00( 21.86%)d 3.57( 78.14%)
    25. (0.00000) RY*( 7) C   2           s(  0.00%)p 1.00(  0.08%)d99.99( 99.92%)
    26. (0.00000) RY*( 8) C   2           s(  0.06%)p 4.29(  0.26%)d99.99( 99.68%)
    27. (0.00000) RY*( 9) C   2           s(  0.32%)p 2.66(  0.85%)d99.99( 98.83%)
    28. (0.00000) RY*(10) C   2           s(  0.23%)p 3.75(  0.88%)d99.99( 98.89%)
    29. (0.00155) RY*( 1) H   3           s( 89.97%)p 0.11( 10.03%)
                                            0.0007  0.9485 -0.0158 -0.2717 -0.1621
    30. (0.00010) RY*( 2) H   3           s(  8.90%)p10.24( 91.10%)
                                           -0.0065  0.2982  0.3748  0.7848  0.3932
    31. (0.00007) RY*( 3) H   3           s(  0.24%)p99.99( 99.76%)
    32. (0.00001) RY*( 4) H   3           s(  0.95%)p99.99( 99.05%)
    33. (0.00155) RY*( 1) H   4           s( 89.97%)p 0.11( 10.03%)
                                            0.0007  0.9485  0.0158 -0.2717 -0.1621
    34. (0.00010) RY*( 2) H   4           s(  8.90%)p10.24( 91.10%)
                                           -0.0065  0.2982 -0.3748  0.7848  0.3932
    35. (0.00007) RY*( 3) H   4           s(  0.24%)p99.99( 99.76%)
    36. (0.00001) RY*( 4) H   4           s(  0.95%)p99.99( 99.05%)
    37. (0.00155) RY*( 1) H   5           s( 89.97%)p 0.11( 10.03%)
                                            0.0007  0.9485 -0.0158  0.2717 -0.1621
    38. (0.00010) RY*( 2) H   5           s(  8.90%)p10.24( 91.10%)
                                           -0.0065  0.2982  0.3748 -0.7848  0.3932
    39. (0.00007) RY*( 3) H   5           s(  0.24%)p99.99( 99.76%)
    40. (0.00001) RY*( 4) H   5           s(  0.95%)p99.99( 99.05%)
    41. (0.00155) RY*( 1) H   6           s( 89.97%)p 0.11( 10.03%)
                                            0.0007  0.9485  0.0158  0.2717 -0.1621
    42. (0.00010) RY*( 2) H   6           s(  8.90%)p10.24( 91.10%)
                                           -0.0065  0.2982 -0.3748 -0.7848  0.3932
    43. (0.00007) RY*( 3) H   6           s(  0.24%)p99.99( 99.76%)
    44. (0.00001) RY*( 4) H   6           s(  0.95%)p99.99( 99.05%)
    45. (0.00080) BD*( 1) C   1 - C   2  
                ( 50.00%)   0.7071* C   1 s( 32.79%)p 2.05( 67.14%)d 0.00(  0.07%)
                                            0.0000  0.5726 -0.0090  0.0014 -0.0000
                                            0.0000 -0.4264 -0.0373  0.6983 -0.0232
                                           -0.0000  0.0000 -0.0184 -0.0143 -0.0119
                ( 50.00%)  -0.7071* C   2 s( 32.79%)p 2.05( 67.14%)d 0.00(  0.07%)
                                            0.0000  0.5726 -0.0090  0.0014 -0.0000
                                            0.0000  0.4264  0.0373  0.6983 -0.0232
                                            0.0000  0.0000  0.0184 -0.0143 -0.0119
    46. (0.01320) BD*( 2) C   1 - C   2  
                ( 50.00%)   0.7071* C   1 s(  7.43%)p12.45( 92.50%)d 0.01(  0.07%)
                                            0.0002  0.2702 -0.0359 -0.0011  0.0000
                                           -0.0000 -0.7053 -0.0210 -0.6520  0.0459
                                            0.0000 -0.0000  0.0227 -0.0122 -0.0046
                ( 50.00%)  -0.7071* C   2 s(  7.43%)p12.45( 92.50%)d 0.01(  0.07%)
                                            0.0002  0.2702 -0.0359 -0.0011  0.0000
                                           -0.0000  0.7053  0.0210 -0.6520  0.0459
                                           -0.0000 -0.0000 -0.0227 -0.0122 -0.0046
    47. (0.01100) BD*( 1) C   1 - H   3  
                ( 39.24%)   0.6264* C   1 s( 29.94%)p 2.34( 70.00%)d 0.00(  0.06%)
                                           -0.0001  0.5471  0.0091 -0.0005 -0.7068
                                            0.0031  0.3977  0.0134 -0.2051 -0.0037
                                           -0.0072  0.0181 -0.0062  0.0116 -0.0031
                ( 60.76%)  -0.7795* H   3 s( 99.95%)p 0.00(  0.05%)
                                            0.9998 -0.0002  0.0179 -0.0060  0.0116
    48. (0.01100) BD*( 1) C   1 - H   4  
                ( 39.24%)   0.6264* C   1 s( 29.94%)p 2.34( 70.00%)d 0.00(  0.06%)
                                            0.0001 -0.5471 -0.0091  0.0005 -0.7068
                                            0.0031 -0.3977 -0.0134  0.2051  0.0037
                                           -0.0072  0.0181  0.0062 -0.0116  0.0031
                ( 60.76%)  -0.7795* H   4 s( 99.95%)p 0.00(  0.05%)
                                           -0.9998  0.0002  0.0179  0.0060 -0.0116
    49. (0.01100) BD*( 1) C   2 - H   5  
                ( 39.24%)   0.6264* C   2 s( 29.94%)p 2.34( 70.00%)d 0.00(  0.06%)
                                           -0.0001  0.5471  0.0091 -0.0005 -0.7068
                                            0.0031 -0.3977 -0.0134 -0.2051 -0.0037
                                            0.0072  0.0181  0.0062  0.0116 -0.0031
                ( 60.76%)  -0.7795* H   5 s( 99.95%)p 0.00(  0.05%)
                                            0.9998 -0.0002  0.0179  0.0060  0.0116
    50. (0.01100) BD*( 1) C   2 - H   6  
                ( 39.24%)   0.6264* C   2 s( 29.94%)p 2.34( 70.00%)d 0.00(  0.06%)
                                            0.0001 -0.5471 -0.0091  0.0005 -0.7068
                                            0.0031  0.3977  0.0134  0.2051  0.0037
                                            0.0072  0.0181 -0.0062 -0.0116  0.0031
                ( 60.76%)  -0.7795* H   6 s( 99.95%)p 0.00(  0.05%)
                                           -0.9998  0.0002  0.0179 -0.0060 -0.0116


 NHO Directionality and "Bond Bending" (deviations from line of nuclear centers)

         [Thresholds for printing:  angular deviation  >  1.0 degree]
                                    hybrid p-character > 25.0%
                                    orbital occupancy  >  0.10e

                                Line of Centers        Hybrid 1              Hybrid 2
                                ---------------  -------------------   ------------------
                NBO               Theta   Phi    Theta   Phi    Dev    Theta   Phi    Dev
 ========================================================================================
     1. BD (   1) C   1 - C   2    90.0  270.0    34.5  270.0  55.5     34.5   90.0  55.5
     2. BD (   2) C   1 - C   2    90.0  270.0   129.8  270.0  39.8    129.8   90.0  39.8
     3. BD (   1) C   1 - H   3   116.0  156.5   104.4  149.7  13.3      --     --    --
     4. BD (   1) C   1 - H   4   116.0   23.5   104.4   30.3  13.3      --     --    --
     5. BD (   1) C   2 - H   5   116.0  203.5   104.4  210.3  13.3      --     --    --
     6. BD (   1) C   2 - H   6   116.0  336.5   104.4  329.7  13.3      --     --    --


 Second Order Perturbation Theory Analysis of Fock Matrix in NBO Basis

     Threshold for printing:   0.50 kcal/mol
                                                                              E(2)  E(j)-E(i) F(i,j)
         Donor NBO (i)                     Acceptor NBO (j)                 kcal/mol   a.u.    a.u. 
 ===================================================================================================

 within unit  1
   2. BD (   2) C   1 - C   2        / 29. RY*(   1) H   3                    1.30    1.26    0.036
   2. BD (   2) C   1 - C   2        / 33. RY*(   1) H   4                    1.30    1.26    0.036
   2. BD (   2) C   1 - C   2        / 37. RY*(   1) H   5                    1.30    1.26    0.036
   2. BD (   2) C   1 - C   2        / 41. RY*(   1) H   6                    1.30    1.26    0.036
   2. BD (   2) C   1 - C   2        / 47. BD*(   1) C   1 - H   3            1.81    0.92    0.036
   2. BD (   2) C   1 - C   2        / 48. BD*(   1) C   1 - H   4            1.81    0.92    0.036
   2. BD (   2) C   1 - C   2        / 49. BD*(   1) C   2 - H   5            1.81    0.92    0.036
   2. BD (   2) C   1 - C   2        / 50. BD*(   1) C   2 - H   6            1.81    0.92    0.036
   3. BD (   1) C   1 - H   3        / 19. RY*(   1) C   2                    0.86    1.52    0.032
   3. BD (   1) C   1 - H   3        / 20. RY*(   2) C   2                    0.73    1.11    0.025
   3. BD (   1) C   1 - H   3        / 46. BD*(   2) C   1 - C   2            2.51    0.85    0.041
   3. BD (   1) C   1 - H   3        / 50. BD*(   1) C   2 - H   6            3.44    0.98    0.052
   4. BD (   1) C   1 - H   4        / 19. RY*(   1) C   2                    0.86    1.52    0.032
   4. BD (   1) C   1 - H   4        / 20. RY*(   2) C   2                    0.73    1.11    0.025
   4. BD (   1) C   1 - H   4        / 46. BD*(   2) C   1 - C   2            2.51    0.85    0.041
   4. BD (   1) C   1 - H   4        / 49. BD*(   1) C   2 - H   5            3.44    0.98    0.052
   5. BD (   1) C   2 - H   5        /  9. RY*(   1) C   1                    0.86    1.52    0.032
   5. BD (   1) C   2 - H   5        / 10. RY*(   2) C   1                    0.73    1.11    0.025
   5. BD (   1) C   2 - H   5        / 46. BD*(   2) C   1 - C   2            2.51    0.85    0.041
   5. BD (   1) C   2 - H   5        / 48. BD*(   1) C   1 - H   4            3.44    0.98    0.052
   6. BD (   1) C   2 - H   6        /  9. RY*(   1) C   1                    0.86    1.52    0.032
   6. BD (   1) C   2 - H   6        / 10. RY*(   2) C   1                    0.73    1.11    0.025
   6. BD (   1) C   2 - H   6        / 46. BD*(   2) C   1 - C   2            2.51    0.85    0.041
   6. BD (   1) C   2 - H   6        / 47. BD*(   1) C   1 - H   3            3.44    0.98    0.052
   7. CR (   1) C   1                / 20. RY*(   2) C   2                    2.54   10.65    0.147
   7. CR (   1) C   1                / 21. RY*(   3) C   2                    0.67   10.80    0.076
   7. CR (   1) C   1                / 46. BD*(   2) C   1 - C   2            5.41   10.38    0.212
   8. CR (   1) C   2                / 10. RY*(   2) C   1                    2.54   10.65    0.147
   8. CR (   1) C   2                / 11. RY*(   3) C   1                    0.67   10.80    0.076
   8. CR (   1) C   2                / 46. BD*(   2) C   1 - C   2            5.41   10.38    0.212


 Natural Bond Orbitals (Summary):

                                                            Principal Delocalizations
           NBO                        Occupancy    Energy   (geminal,vicinal,remote)
 ====================================================================================
 Molecular unit  1  (C2H4)
     1. BD (   1) C   1 - C   2          1.99919    -0.56619   
     2. BD (   2) C   1 - C   2          1.98727    -0.45061  47(g),48(g),49(g),50(g)
                                                    29(v),33(v),37(v),41(v)
     3. BD (   1) C   1 - H   3          1.98578    -0.51125  50(v),46(g),19(v),20(v)
     4. BD (   1) C   1 - H   4          1.98578    -0.51125  49(v),46(g),19(v),20(v)
     5. BD (   1) C   2 - H   5          1.98578    -0.51125  48(v),46(g),9(v),10(v)
     6. BD (   1) C   2 - H   6          1.98578    -0.51125  47(v),46(g),9(v),10(v)
     7. CR (   1) C   1                  1.99874   -10.04496  46(g),20(v),21(v)
     8. CR (   1) C   2                  1.99874   -10.04496  46(g),10(v),11(v)
     9. RY*(   1) C   1                  0.00221     1.01029   
    10. RY*(   2) C   1                  0.00166     0.60047   
    11. RY*(   3) C   1                  0.00014     0.75680   
    12. RY*(   4) C   1                  0.00000     4.17294   
    13. RY*(   5) C   1                  0.00000     0.87862   
    14. RY*(   6) C   1                  0.00000     1.95235   
    15. RY*(   7) C   1                  0.00000     2.32908   
    16. RY*(   8) C   1                  0.00000     2.06103   
    17. RY*(   9) C   1                  0.00000     2.45742   
    18. RY*(  10) C   1                  0.00000     2.09641   
    19. RY*(   1) C   2                  0.00221     1.01029   
    20. RY*(   2) C   2                  0.00166     0.60047   
    21. RY*(   3) C   2                  0.00014     0.75680   
    22. RY*(   4) C   2                  0.00000     4.17294   
    23. RY*(   5) C   2                  0.00000     0.87862   
    24. RY*(   6) C   2                  0.00000     1.95235   
    25. RY*(   7) C   2                  0.00000     2.32908   
    26. RY*(   8) C   2                  0.00000     2.06103   
    27. RY*(   9) C   2                  0.00000     2.45742   
    28. RY*(  10) C   2                  0.00000     2.09641   
    29. RY*(   1) H   3                  0.00155     0.81175   
    30. RY*(   2) H   3                  0.00010     2.16792   
    31. RY*(   3) H   3                  0.00007     2.36130   
    32. RY*(   4) H   3                  0.00001     2.87108   
    33. RY*(   1) H   4                  0.00155     0.81175   
    34. RY*(   2) H   4                  0.00010     2.16792   
    35. RY*(   3) H   4                  0.00007     2.36130   
    36. RY*(   4) H   4                  0.00001     2.87108   
    37. RY*(   1) H   5                  0.00155     0.81175   
    38. RY*(   2) H   5                  0.00010     2.16792   
    39. RY*(   3) H   5                  0.00007     2.36130   
    40. RY*(   4) H   5                  0.00001     2.87108   
    41. RY*(   1) H   6                  0.00155     0.81175   
    42. RY*(   2) H   6                  0.00010     2.16792   
    43. RY*(   3) H   6                  0.00007     2.36130   
    44. RY*(   4) H   6                  0.00001     2.87108   
    45. BD*(   1) C   1 - C   2          0.00080     0.35691   
    46. BD*(   2) C   1 - C   2          0.01320     0.33609   
    47. BD*(   1) C   1 - H   3          0.01100     0.47091   
    48. BD*(   1) C   1 - H   4          0.01100     0.47091   
    49. BD*(   1) C   2 - H   5          0.01100     0.47091   
    50. BD*(   1) C   2 - H   6          0.01100     0.47091   
       -------------------------------
              Total Lewis   15.92707  ( 99.5442%)
        Valence non-Lewis    0.05800  (  0.3625%)
        Rydberg non-Lewis    0.01493  (  0.0933%)
       -------------------------------
            Total unit  1   16.00000  (100.0000%)
           Charge unit  1    0.00000
 Variable Step   Value    
 -------- ---- -----------
     6       4    1.884956
 ---------------------------------------------------------------------------------------------------
                            Z-MATRIX (ANGSTROMS AND DEGREES)
   CD    Cent   Atom    N1       Length/X        N2       Alpha/Y        N3        Beta/Z          J
 ---------------------------------------------------------------------------------------------------
      1      1  C 
      2      2  C        1   1.321406(     1)
      3      3  H        1   1.083410(     2)      2  108.000(     6)
      4      4  H        1   1.083410(     3)      2  108.000(     7)      3  108.000(    10)      1
      5      5  H        2   1.083410(     4)      1  108.000(     8)      3    0.000(    11)      0
      6      6  H        2   1.083410(     5)      1  108.000(     9)      4    0.000(    12)      0
 ---------------------------------------------------------------------------------------------------
                         Z-Matrix orientation:                         
 ---------------------------------------------------------------------
 Center     Atomic      Atomic             Coordinates (Angstroms)
 Number     Number       Type             X           Y           Z
 ---------------------------------------------------------------------
      1          6           0        0.000000    0.000000    0.000000
      2          6           0        0.000000    0.000000    1.321406
      3          1           0        1.030384    0.000000   -0.334792
      4          1           0       -0.460802    0.921603   -0.334792
      5          1           0        1.030384    0.000000    1.656198
      6          1           0       -0.460802    0.921603    1.656198
 ---------------------------------------------------------------------
                    Distance matrix (angstroms):
                    1          2          3          4          5
     1  C    0.000000
     2  C    1.321406   0.000000
     3  H    1.083410   1.950559   0.000000
     4  H    1.083410   1.950559   1.752994   0.000000
     5  H    1.950559   1.083410   1.990990   2.652740   0.000000
     6  H    1.950559   1.083410   2.652740   1.990990   1.752994
                    6
     6  H    0.000000
 Stoichiometry    C2H4
 Framework group  C2V[SGV(C2),X(H4)]
 Deg. of freedom     4
 Full point group                 C2V     NOp   4
 Largest Abelian subgroup         C2V     NOp   4
 Largest concise Abelian subgroup C2V     NOp   4
                         Standard orientation:                         
 ---------------------------------------------------------------------
 Center     Atomic      Atomic             Coordinates (Angstroms)
 Number     Number       Type             X           Y           Z
 ---------------------------------------------------------------------
      1          6           0        0.000000    0.660703    0.135426
      2          6           0        0.000000   -0.660703    0.135426
      3          1           0       -0.876497    0.995495   -0.406279
      4          1           0        0.876497    0.995495   -0.406279
      5          1           0       -0.876497   -0.995495   -0.406279
      6          1           0        0.876497   -0.995495   -0.406279
 ---------------------------------------------------------------------
 Rotational constants (GHZ):         122.9672138          32.6375798          28.7657558
 Standard basis: 6-31G(d,p) (6D, 7F)
 There are    16 symmetry adapted cartesian basis functions of A1  symmetry.
 There are     9 symmetry adapted cartesian basis functions of A2  symmetry.
 There are     9 symmetry adapted cartesian basis functions of B1  symmetry.
 There are    16 symmetry adapted cartesian basis functions of B2  symmetry.
 There are    16 symmetry adapted basis functions of A1  symmetry.
 There are     9 symmetry adapted basis functions of A2  symmetry.
 There are     9 symmetry adapted basis functions of B1  symmetry.
 There are    16 symmetry adapted basis functions of B2  symmetry.
    50 basis functions,    84 primitive gaussians,    50 cartesian basis functions
     8 alpha electrons        8 beta electrons
       nuclear repulsion energy        34.1845981415 Hartrees.
 NAtoms=    6 NActive=    6 NUniq=    2 SFac= 4.00D+00 NAtFMM=   60 NAOKFM=F Big=F
 Integral buffers will be    131072 words long.
 Raffenetti 2 integral format.
 Two-electron integral symmetry is turned on.
 One-electron integrals computed using PRISM.
 NBasis=    50 RedAO= T EigKep=  4.85D-03  NBF=    16     9     9    16
 NBsUse=    50 1.00D-06 EigRej= -1.00D+00 NBFU=    16     9     9    16
 Initial guess from the checkpoint file:  "ethylene-pyramizalization-rigid-M-b3lyp.chk"
 B after Tr=    -0.000000   -0.000000    0.000000
         Rot=    1.000000   -0.000000    0.000000   -0.000000 Ang=   0.00 deg.
 Initial guess orbital symmetries:
       Occupied  (A1) (B2) (A1) (B2) (B1) (A1) (A2) (A1)
       Virtual   (B2) (A1) (B1) (B2) (A2) (B2) (A1) (A1) (B1) (B2)
                 (A2) (A1) (B1) (B2) (A1) (A2) (B2) (B2) (B1) (A1)
                 (A1) (A2) (B2) (B1) (A2) (A1) (B2) (B1) (A2) (B1)
                 (A1) (B2) (A1) (B2) (A2) (B2) (A1) (B2) (B1) (A2)
                 (A1) (B2)
 ExpMin= 1.61D-01 ExpMax= 3.05D+03 ExpMxC= 4.57D+02 IAcc=2 IRadAn=         4 AccDes= 0.00D+00
 Harris functional with IExCor=  402 and IRadAn=       4 diagonalized for initial guess.
 HarFok:  IExCor=  402 AccDes= 0.00D+00 IRadAn=         4 IDoV= 1 UseB2=F ITyADJ=14
 ICtDFT=  3500011 ScaDFX=  1.000000  1.000000  1.000000  1.000000
 FoFCou: FMM=F IPFlag=           0 FMFlag=      100000 FMFlg1=           0
         NFxFlg=           0 DoJE=T BraDBF=F KetDBF=T FulRan=T
         wScrn=  0.000000 ICntrl=       500 IOpCl=  0 I1Cent=   200000004 NGrid=           0
         NMat0=    1 NMatS0=      1 NMatT0=    0 NMatD0=    1 NMtDS0=    0 NMtDT0=    0
 Petite list used in FoFCou.
 Keep R1 ints in memory in symmetry-blocked form, NReq=7788978.
 Requested convergence on RMS density matrix=1.00D-08 within 128 cycles.
 Requested convergence on MAX density matrix=1.00D-06.
 Requested convergence on             energy=1.00D-06.
 No special actions if energy rises.
 Integral accuracy reduced to 1.0D-05 until final iterations.
 Initial convergence to 1.0D-05 achieved.  Increase integral accuracy.
 SCF Done:  E(RB3LYP) =  -78.5071338529     A.U. after    9 cycles
            NFock=  9  Conv=0.38D-08     -V/T= 2.0072

 **********************************************************************

            Population analysis using the SCF density.

 **********************************************************************

 Orbital symmetries:
       Occupied  (A1) (B2) (A1) (B2) (B1) (A1) (A2) (A1)
       Virtual   (B2) (A1) (B1) (B2) (A2) (B2) (A1) (A1) (B1) (B2)
                 (A2) (B1) (A1) (B2) (A1) (A2) (B2) (B2) (B1) (A1)
                 (A1) (A2) (B2) (B1) (B2) (A2) (A1) (B1) (A2) (B1)
                 (A1) (B2) (A1) (B2) (B2) (A2) (A1) (B2) (B1) (A2)
                 (A1) (B2)
 The electronic state is 1-A1.
 Alpha  occ. eigenvalues --  -10.18631 -10.18534  -0.78851  -0.56129  -0.47536
 Alpha  occ. eigenvalues --   -0.41226  -0.32344  -0.27367
 Alpha virt. eigenvalues --   -0.04794   0.09912   0.11360   0.19215   0.26439
 Alpha virt. eigenvalues --    0.32413   0.46397   0.54171   0.55758   0.62665
 Alpha virt. eigenvalues --    0.66665   0.79470   0.79864   0.81332   0.90576
 Alpha virt. eigenvalues --    0.91625   0.96105   1.20976   1.32106   1.33298
 Alpha virt. eigenvalues --    1.70088   1.82105   1.89418   2.00229   2.06530
 Alpha virt. eigenvalues --    2.11005   2.11236   2.16075   2.35524   2.44060
 Alpha virt. eigenvalues --    2.47830   2.57001   2.70545   2.77894   2.93189
 Alpha virt. eigenvalues --    2.93529   3.22905   3.33890   3.37250   3.54276
 Alpha virt. eigenvalues --    4.19516   4.48758
          Condensed to atoms (all electrons):
               1          2          3          4          5          6
     1  C    4.971827   0.552834   0.398780   0.398780  -0.054280  -0.054280
     2  C    0.552834   4.971827  -0.054280  -0.054280   0.398780   0.398780
     3  H    0.398780  -0.054280   0.617630  -0.057291  -0.024703   0.013035
     4  H    0.398780  -0.054280  -0.057291   0.617630   0.013035  -0.024703
     5  H   -0.054280   0.398780  -0.024703   0.013035   0.617630  -0.057291
     6  H   -0.054280   0.398780   0.013035  -0.024703  -0.057291   0.617630
 Mulliken charges:
               1
     1  C   -0.213660
     2  C   -0.213660
     3  H    0.106830
     4  H    0.106830
     5  H    0.106830
     6  H    0.106830
 Sum of Mulliken charges =  -0.00000
 Mulliken charges with hydrogens summed into heavy atoms:
               1
     1  C   -0.000000
     2  C   -0.000000
 Electronic spatial extent (au):  <R**2>=             77.5098
 Charge=              0.0000 electrons
 Dipole moment (field-independent basis, Debye):
    X=              0.0000    Y=             -0.0000    Z=             -1.2855  Tot=              1.2855
 Quadrupole moment (field-independent basis, Debye-Ang):
   XX=            -12.6738   YY=            -14.5965   ZZ=            -13.7935
   XY=              0.0000   XZ=             -0.0000   YZ=             -0.0000
 Traceless Quadrupole moment (field-independent basis, Debye-Ang):
   XX=              1.0141   YY=             -0.9086   ZZ=             -0.1056
   XY=              0.0000   XZ=             -0.0000   YZ=             -0.0000
 Octapole moment (field-independent basis, Debye-Ang**2):
  XXX=              0.0000  YYY=             -0.0000  ZZZ=             -1.9541  XYY=              0.0000
  XXY=             -0.0000  XXZ=             -1.6152  XZZ=             -0.0000  YZZ=             -0.0000
  YYZ=             -1.8812  XYZ=             -0.0000
 Hexadecapole moment (field-independent basis, Debye-Ang**3):
 XXXX=            -26.3302 YYYY=            -65.4092 ZZZZ=            -18.6137 XXXY=              0.0000
 XXXZ=             -0.0000 YYYX=             -0.0000 YYYZ=             -0.0000 ZZZX=             -0.0000
 ZZZY=             -0.0000 XXYY=            -14.6645 XXZZ=             -7.1507 YYZZ=            -13.0937
 XXYZ=              0.0000 YYXZ=             -0.0000 ZZXY=             -0.0000
 N-N= 3.418459814153D+01 E-N=-2.497455453384D+02  KE= 7.794532699331D+01
 Symmetry A1   KE= 3.949860895065D+01
 Symmetry A2   KE= 2.189579653004D+00
 Symmetry B1   KE= 1.845881935895D+00
 Symmetry B2   KE= 3.441125645376D+01
 ******************************Gaussian NBO Version 3.1******************************
             N A T U R A L   A T O M I C   O R B I T A L   A N D
          N A T U R A L   B O N D   O R B I T A L   A N A L Y S I S
 ******************************Gaussian NBO Version 3.1******************************

       /RESON  / : Allow strongly delocalized NBO set
       /DMNAO  / : Print the NAO density matrix
       /BNDIDX / : Print bond indices based on the NAO density matrix
       /MULORB / : Print Mulliken populations by orbital and atom

 Analyzing the SCF density

 Job title: Title Card Required                                             

 Storage needed:      7784 in NPA,     10201 in NBO (2147483420 available)


 Input atomic orbitals, gross Mulliken populations:

  AO  Atom No lang  Mulliken Population    Atom No      Total
 -------------------------------------------------------------------------------
   1    C  1  S        1.9919654
   2    C  1  S        0.7021418
   3    C  1  px       0.7260444
   4    C  1  py       0.7929690
   5    C  1  pz       0.5263390
   6    C  1  S        0.6199659
   7    C  1  px       0.2759275
   8    C  1  py       0.2058782
   9    C  1  pz       0.3827600
  10    C  1  dxx     -0.0083579
  11    C  1  dxz     -0.0064762
  12    C  1  dzz     -0.0188203
  13    C  1  dxy      0.0088858
  14    C  1  dyy      0.0081607
  15    C  1  dyz      0.0062763
                                             C  1      6.2136596
  16    C  2  S        1.9919654
  17    C  2  S        0.7021418
  18    C  2  px       0.7260444
  19    C  2  py       0.7929690
  20    C  2  pz       0.5263390
  21    C  2  S        0.6199659
  22    C  2  px       0.2759275
  23    C  2  py       0.2058782
  24    C  2  pz       0.3827600
  25    C  2  dxx     -0.0083579
  26    C  2  dxz     -0.0064762
  27    C  2  dzz     -0.0188203
  28    C  2  dxy      0.0088858
  29    C  2  dyy      0.0081607
  30    C  2  dyz      0.0062763
                                             C  2      6.2136596
  31    H  3  S        0.5289688
  32    H  3  S        0.3504267
  33    H  3  px       0.0056837
  34    H  3  py       0.0041714
  35    H  3  pz       0.0039196
                                             H  3      0.8931702
  36    H  4  S        0.5289688
  37    H  4  S        0.3504267
  38    H  4  px       0.0056837
  39    H  4  py       0.0041714
  40    H  4  pz       0.0039196
                                             H  4      0.8931702
  41    H  5  S        0.5289688
  42    H  5  S        0.3504267
  43    H  5  px       0.0056837
  44    H  5  py       0.0041714
  45    H  5  pz       0.0039196
                                             H  5      0.8931702
  46    H  6  S        0.5289688
  47    H  6  S        0.3504267
  48    H  6  px       0.0056837
  49    H  6  py       0.0041714
  50    H  6  pz       0.0039196
                                             H  6      0.8931702

 Total number of electrons:   16.000000


 Mayer-Mulliken atom-atom bond order matrix:                                   

     Atom    1       2       3       4       5       6
     ---- ------  ------  ------  ------  ------  ------
   1.  C  0.0000  1.8978  0.9672  0.9672 -0.0030 -0.0030
   2.  C  1.8978  0.0000 -0.0030 -0.0030  0.9672  0.9672
   3.  H  0.9672 -0.0030  0.0000 -0.0143 -0.0047  0.0108
   4.  H  0.9672 -0.0030 -0.0143  0.0000  0.0108 -0.0047
   5.  H -0.0030  0.9672 -0.0047  0.0108  0.0000 -0.0143
   6.  H -0.0030  0.9672  0.0108 -0.0047 -0.0143  0.0000


 Mayer-Mulliken valencies by atom:                                             

     Atom    1
     ---- ------
   1.  C  3.8261
   2.  C  3.8261
   3.  H  0.9560
   4.  H  0.9560
   5.  H  0.9560
   6.  H  0.9560
 GSVD:  LWork=        1156 too small for GESVD, short by        1316 words or        1316 for optimal perf.


 NATURAL POPULATIONS:  Natural atomic orbital occupancies 
                                                          
   NAO  Atom  No  lang   Type(AO)    Occupancy      Energy
 ----------------------------------------------------------
     1    C    1  S      Cor( 1S)     1.99860     -10.04620
     2    C    1  S      Val( 2S)     1.12675      -0.23992
     3    C    1  S      Ryd( 3S)     0.00172       1.08796
     4    C    1  S      Ryd( 4S)     0.00001       4.23095
     5    C    1  px     Val( 2p)     1.19209      -0.04948
     6    C    1  px     Ryd( 3p)     0.00158       0.63929
     7    C    1  py     Val( 2p)     1.13748      -0.06136
     8    C    1  py     Ryd( 3p)     0.00326       0.53116
     9    C    1  pz     Val( 2p)     0.95416      -0.09145
    10    C    1  pz     Ryd( 3p)     0.00345       0.60514
    11    C    1  dxy    Ryd( 3d)     0.00059       2.22352
    12    C    1  dxz    Ryd( 3d)     0.00100       2.41351
    13    C    1  dyz    Ryd( 3d)     0.00109       2.06832
    14    C    1  dx2y2  Ryd( 3d)     0.00076       2.47939
    15    C    1  dz2    Ryd( 3d)     0.00019       2.06627

    16    C    2  S      Cor( 1S)     1.99860     -10.04620
    17    C    2  S      Val( 2S)     1.12675      -0.23992
    18    C    2  S      Ryd( 3S)     0.00172       1.08796
    19    C    2  S      Ryd( 4S)     0.00001       4.23095
    20    C    2  px     Val( 2p)     1.19209      -0.04948
    21    C    2  px     Ryd( 3p)     0.00158       0.63929
    22    C    2  py     Val( 2p)     1.13748      -0.06136
    23    C    2  py     Ryd( 3p)     0.00326       0.53116
    24    C    2  pz     Val( 2p)     0.95416      -0.09145
    25    C    2  pz     Ryd( 3p)     0.00345       0.60514
    26    C    2  dxy    Ryd( 3d)     0.00059       2.22352
    27    C    2  dxz    Ryd( 3d)     0.00100       2.41351
    28    C    2  dyz    Ryd( 3d)     0.00109       2.06832
    29    C    2  dx2y2  Ryd( 3d)     0.00076       2.47939
    30    C    2  dz2    Ryd( 3d)     0.00019       2.06627

    31    H    3  S      Val( 1S)     0.78623       0.07082
    32    H    3  S      Ryd( 2S)     0.00164       0.64735
    33    H    3  px     Ryd( 2p)     0.00026       2.77013
    34    H    3  py     Ryd( 2p)     0.00027       2.34553
    35    H    3  pz     Ryd( 2p)     0.00023       2.45710

    36    H    4  S      Val( 1S)     0.78623       0.07082
    37    H    4  S      Ryd( 2S)     0.00164       0.64735
    38    H    4  px     Ryd( 2p)     0.00026       2.77013
    39    H    4  py     Ryd( 2p)     0.00027       2.34553
    40    H    4  pz     Ryd( 2p)     0.00023       2.45710

    41    H    5  S      Val( 1S)     0.78623       0.07082
    42    H    5  S      Ryd( 2S)     0.00164       0.64735
    43    H    5  px     Ryd( 2p)     0.00026       2.77013
    44    H    5  py     Ryd( 2p)     0.00027       2.34553
    45    H    5  pz     Ryd( 2p)     0.00023       2.45710

    46    H    6  S      Val( 1S)     0.78623       0.07082
    47    H    6  S      Ryd( 2S)     0.00164       0.64735
    48    H    6  px     Ryd( 2p)     0.00026       2.77013
    49    H    6  py     Ryd( 2p)     0.00027       2.34553
    50    H    6  pz     Ryd( 2p)     0.00023       2.45710

 WARNING:  1 low occupancy (<1.9990e) core orbital  found on  C    1
           1 low occupancy (<1.9990e) core orbital  found on  C    2


 Summary of Natural Population Analysis:                  
                                                          
                                       Natural Population 
                Natural  -----------------------------------------------
    Atom  No    Charge         Core      Valence    Rydberg      Total
 -----------------------------------------------------------------------
      C    1   -0.42272      1.99860     4.41048    0.01364     6.42272
      C    2   -0.42272      1.99860     4.41048    0.01364     6.42272
      H    3    0.21136      0.00000     0.78623    0.00241     0.78864
      H    4    0.21136      0.00000     0.78623    0.00241     0.78864
      H    5    0.21136      0.00000     0.78623    0.00241     0.78864
      H    6    0.21136      0.00000     0.78623    0.00241     0.78864
 =======================================================================
   * Total *    0.00000      3.99720    11.96589    0.03692    16.00000

                                 Natural Population      
 --------------------------------------------------------
   Core                       3.99720 ( 99.9299% of   4)
   Valence                   11.96589 ( 99.7157% of  12)
   Natural Minimal Basis     15.96308 ( 99.7693% of  16)
   Natural Rydberg Basis      0.03692 (  0.2307% of  16)
 --------------------------------------------------------

    Atom  No          Natural Electron Configuration
 ----------------------------------------------------------------------------
      C    1      [core]2S( 1.13)2p( 3.28)3p( 0.01)
      C    2      [core]2S( 1.13)2p( 3.28)3p( 0.01)
      H    3            1S( 0.79)
      H    4            1S( 0.79)
      H    5            1S( 0.79)
      H    6            1S( 0.79)


 Wiberg bond index matrix in the NAO basis:                                    

     Atom    1       2       3       4       5       6
     ---- ------  ------  ------  ------  ------  ------
   1.  C  0.0000  2.0061  0.9311  0.9311  0.0105  0.0105
   2.  C  2.0061  0.0000  0.0105  0.0105  0.9311  0.9311
   3.  H  0.9311  0.0105  0.0000  0.0007  0.0027  0.0135
   4.  H  0.9311  0.0105  0.0007  0.0000  0.0135  0.0027
   5.  H  0.0105  0.9311  0.0027  0.0135  0.0000  0.0007
   6.  H  0.0105  0.9311  0.0135  0.0027  0.0007  0.0000


 Wiberg bond index, Totals by atom:                                            

     Atom    1
     ---- ------
   1.  C  3.8894
   2.  C  3.8894
   3.  H  0.9585
   4.  H  0.9585
   5.  H  0.9585
   6.  H  0.9585


 Atom-atom overlap-weighted NAO bond order:                                    

     Atom    1       2       3       4       5       6
     ---- ------  ------  ------  ------  ------  ------
   1.  C  0.0000  1.2863  0.7544  0.7544  0.0111  0.0111
   2.  C  1.2863  0.0000  0.0111  0.0111  0.7544  0.7544
   3.  H  0.7544  0.0111  0.0000 -0.0103 -0.0142  0.0106
   4.  H  0.7544  0.0111 -0.0103  0.0000  0.0106 -0.0142
   5.  H  0.0111  0.7544 -0.0142  0.0106  0.0000 -0.0103
   6.  H  0.0111  0.7544  0.0106 -0.0142 -0.0103  0.0000


 Atom-atom overlap-weighted NAO bond order, Totals by atom:                    

     Atom    1
     ---- ------
   1.  C  2.8173
   2.  C  2.8173
   3.  H  0.7516
   4.  H  0.7516
   5.  H  0.7516
   6.  H  0.7516


 MO bond order:                                                                

     Atom    1       2       3       4       5       6
     ---- ------  ------  ------  ------  ------  ------
   1.  C  0.0000  1.0922  0.0254  1.3145 -0.1511 -0.1136
   2.  C  1.0922  0.0000 -0.0554  0.0063 -0.7377  0.6020
   3.  H  0.0254 -0.0554  0.0000  0.0122 -0.0332  0.0870
   4.  H  1.3145  0.0063  0.0122  0.0000  0.0871 -0.0232
   5.  H -0.1511 -0.7377 -0.0332  0.0871  0.0000 -0.0056
   6.  H -0.1136  0.6020  0.0870 -0.0232 -0.0056  0.0000


 MO atomic valencies:                                                          

     Atom    1
     ---- ------
   1.  C  2.1674
   2.  C  0.9073
   3.  H  0.0359
   4.  H  1.3969
   5.  H -0.8405
   6.  H  0.5465


 NAO density matrix:                                                           

          NAO        1       2       3       4       5       6       7       8
      ---------- ------- ------- ------- ------- ------- ------- ------- -------
   1.  C 1 (S)    1.9986  0.0000  0.0000  0.0000 -0.0000 -0.0000  0.0170 -0.0012
   2.  C 1 (S)    0.0000  1.1267 -0.0000 -0.0000  0.0000  0.0000  0.1467 -0.0074
   3.  C 1 (S)    0.0000 -0.0000  0.0017  0.0000 -0.0000 -0.0000  0.0408  0.0016
   4.  C 1 (S)    0.0000 -0.0000  0.0000  0.0000  0.0000 -0.0000  0.0001 -0.0001
   5.  C 1 (px)  -0.0000  0.0000 -0.0000  0.0000  1.1921  0.0005  0.0000  0.0000
   6.  C 1 (px)  -0.0000  0.0000 -0.0000 -0.0000  0.0005  0.0016 -0.0000 -0.0000
   7.  C 1 (py)   0.0170  0.1467  0.0408  0.0001  0.0000 -0.0000  1.1375  0.0409
   8.  C 1 (py)  -0.0012 -0.0074  0.0016 -0.0001  0.0000 -0.0000  0.0409  0.0033
   9.  C 1 (pz)   0.0207  0.0220  0.0094  0.0018  0.0000 -0.0000 -0.0092 -0.0255
  10.  C 1 (pz)  -0.0025 -0.0089 -0.0018 -0.0000 -0.0000  0.0000 -0.0334 -0.0007
  11.  C 1 (d1)  -0.0000  0.0000 -0.0000  0.0000  0.0060 -0.0009  0.0000  0.0000
  12.  C 1 (d2)  -0.0000 -0.0000  0.0000 -0.0000 -0.0346 -0.0000 -0.0000  0.0000
  13.  C 1 (d3)   0.0016 -0.0158 -0.0008 -0.0001  0.0000 -0.0000 -0.0178  0.0002
  14.  C 1 (d4)  -0.0003  0.0049  0.0010 -0.0000 -0.0000 -0.0000  0.0282  0.0013
  15.  C 1 (d5)   0.0014 -0.0091  0.0003 -0.0000 -0.0000  0.0000  0.0079  0.0006
  16.  C 2 (S)    0.0008  0.0005  0.0118 -0.0004 -0.0000 -0.0000 -0.0193  0.0242
  17.  C 2 (S)    0.0005  0.3764 -0.0098 -0.0022 -0.0000  0.0000 -0.4481 -0.0052
  18.  C 2 (S)    0.0118 -0.0098  0.0015 -0.0000 -0.0000 -0.0000  0.0332  0.0015
  19.  C 2 (S)   -0.0004 -0.0022 -0.0000  0.0000 -0.0000  0.0000 -0.0016 -0.0001
  20.  C 2 (px)  -0.0000  0.0000  0.0000  0.0000  0.1630  0.0430 -0.0000  0.0000
  21.  C 2 (px)   0.0000 -0.0000 -0.0000 -0.0000  0.0430 -0.0002  0.0000 -0.0000
  22.  C 2 (py)   0.0193  0.4481 -0.0332  0.0016  0.0000  0.0000 -0.6653 -0.0432
  23.  C 2 (py)  -0.0242  0.0052 -0.0015  0.0001  0.0000 -0.0000 -0.0432 -0.0029
  24.  C 2 (pz)  -0.0207  0.2555  0.0127  0.0025  0.0000 -0.0000  0.1752 -0.0257
  25.  C 2 (pz)   0.0011 -0.0204 -0.0020 -0.0000  0.0000  0.0000 -0.0426 -0.0007
  26.  C 2 (d1)  -0.0000 -0.0000  0.0000 -0.0000  0.0247 -0.0003 -0.0000 -0.0000
  27.  C 2 (d2)   0.0000 -0.0000 -0.0000  0.0000 -0.0053 -0.0012  0.0000 -0.0000
  28.  C 2 (d3)  -0.0001  0.0040  0.0007  0.0000  0.0000  0.0000  0.0085 -0.0002
  29.  C 2 (d4)   0.0021 -0.0115  0.0007 -0.0001  0.0000  0.0000  0.0152  0.0013
  30.  C 2 (d5)   0.0016 -0.0088  0.0003 -0.0000  0.0000 -0.0000  0.0082  0.0006
  31.  H 3 (S)   -0.0055  0.5252  0.0086 -0.0005 -0.6819  0.0040  0.3660  0.0149
  32.  H 3 (S)   -0.0141  0.0143 -0.0010 -0.0000  0.0067 -0.0009 -0.0180 -0.0005
  33.  H 3 (px)  -0.0017  0.0113  0.0002 -0.0000 -0.0083  0.0001  0.0089  0.0003
  34.  H 3 (py)   0.0006 -0.0017  0.0005  0.0000  0.0091  0.0003  0.0100  0.0003
  35.  H 3 (pz)  -0.0014  0.0085  0.0002  0.0000 -0.0101  0.0001  0.0056 -0.0001
  36.  H 4 (S)   -0.0055  0.5252  0.0086 -0.0005  0.6819 -0.0040  0.3660  0.0149
  37.  H 4 (S)   -0.0141  0.0143 -0.0010 -0.0000 -0.0067  0.0009 -0.0180 -0.0005
  38.  H 4 (px)   0.0017 -0.0113 -0.0002  0.0000 -0.0083  0.0001 -0.0089 -0.0003
  39.  H 4 (py)   0.0006 -0.0017  0.0005  0.0000 -0.0091 -0.0003  0.0100  0.0003
  40.  H 4 (pz)  -0.0014  0.0085  0.0002  0.0000  0.0101 -0.0001  0.0056 -0.0001
  41.  H 5 (S)    0.0053  0.0114  0.0019 -0.0020  0.0228 -0.0251 -0.0412  0.0163
  42.  H 5 (S)   -0.0030  0.0035 -0.0012 -0.0001 -0.0233  0.0004 -0.0263 -0.0006
  43.  H 5 (px)   0.0002 -0.0011  0.0000 -0.0000  0.0030 -0.0003 -0.0009  0.0003
  44.  H 5 (py)  -0.0005  0.0017 -0.0005 -0.0000 -0.0083 -0.0003 -0.0100 -0.0003
  45.  H 5 (pz)  -0.0002  0.0025  0.0001 -0.0000  0.0027 -0.0004  0.0008 -0.0001
  46.  H 6 (S)    0.0053  0.0114  0.0019 -0.0020 -0.0228  0.0251 -0.0412  0.0163
  47.  H 6 (S)   -0.0030  0.0035 -0.0012 -0.0001  0.0233 -0.0004 -0.0263 -0.0006
  48.  H 6 (px)  -0.0002  0.0011 -0.0000  0.0000  0.0030 -0.0003  0.0009 -0.0003
  49.  H 6 (py)  -0.0005  0.0017 -0.0005 -0.0000  0.0083  0.0003 -0.0100 -0.0003
  50.  H 6 (pz)  -0.0002  0.0025  0.0001 -0.0000 -0.0027  0.0004  0.0008 -0.0001

          NAO        9      10      11      12      13      14      15      16
      ---------- ------- ------- ------- ------- ------- ------- ------- -------
   1.  C 1 (S)    0.0207 -0.0025 -0.0000 -0.0000  0.0016 -0.0003  0.0014  0.0008
   2.  C 1 (S)    0.0220 -0.0089  0.0000 -0.0000 -0.0158  0.0049 -0.0091  0.0005
   3.  C 1 (S)    0.0094 -0.0018 -0.0000  0.0000 -0.0008  0.0010  0.0003  0.0118
   4.  C 1 (S)    0.0018 -0.0000  0.0000 -0.0000 -0.0001 -0.0000 -0.0000 -0.0004
   5.  C 1 (px)   0.0000 -0.0000  0.0060 -0.0346  0.0000 -0.0000 -0.0000 -0.0000
   6.  C 1 (px)  -0.0000  0.0000 -0.0009 -0.0000 -0.0000 -0.0000  0.0000 -0.0000
   7.  C 1 (py)  -0.0092 -0.0334  0.0000 -0.0000 -0.0178  0.0282  0.0079 -0.0193
   8.  C 1 (py)  -0.0255 -0.0007  0.0000  0.0000  0.0002  0.0013  0.0006  0.0242
   9.  C 1 (pz)   0.9542 -0.0415 -0.0000  0.0000 -0.0249 -0.0076 -0.0062 -0.0207
  10.  C 1 (pz)  -0.0415  0.0034 -0.0000  0.0000  0.0016 -0.0005  0.0001  0.0011
  11.  C 1 (d1)  -0.0000 -0.0000  0.0006 -0.0002  0.0000 -0.0000 -0.0000  0.0000
  12.  C 1 (d2)   0.0000  0.0000 -0.0002  0.0010 -0.0000 -0.0000  0.0000 -0.0000
  13.  C 1 (d3)  -0.0249  0.0016  0.0000 -0.0000  0.0011 -0.0003  0.0002  0.0001
  14.  C 1 (d4)  -0.0076 -0.0005 -0.0000 -0.0000 -0.0003  0.0008  0.0002  0.0021
  15.  C 1 (d5)  -0.0062  0.0001 -0.0000  0.0000  0.0002  0.0002  0.0002  0.0016
  16.  C 2 (S)   -0.0207  0.0011  0.0000 -0.0000  0.0001  0.0021  0.0016  1.9986
  17.  C 2 (S)    0.2555 -0.0204 -0.0000  0.0000 -0.0040 -0.0115 -0.0088  0.0000
  18.  C 2 (S)    0.0127 -0.0020 -0.0000 -0.0000 -0.0007  0.0007  0.0003  0.0000
  19.  C 2 (S)    0.0025 -0.0000 -0.0000  0.0000 -0.0000 -0.0001 -0.0000  0.0000
  20.  C 2 (px)   0.0000 -0.0000 -0.0247 -0.0053 -0.0000 -0.0000 -0.0000  0.0000
  21.  C 2 (px)   0.0000 -0.0000  0.0003 -0.0012  0.0000  0.0000  0.0000 -0.0000
  22.  C 2 (py)  -0.1752  0.0426  0.0000 -0.0000  0.0085 -0.0152 -0.0082 -0.0170
  23.  C 2 (py)   0.0257  0.0007  0.0000 -0.0000 -0.0002 -0.0013 -0.0006  0.0012
  24.  C 2 (pz)   0.8806 -0.0378  0.0000 -0.0000 -0.0286 -0.0025 -0.0063  0.0207
  25.  C 2 (pz)  -0.0378  0.0033 -0.0000  0.0000  0.0018 -0.0008  0.0001 -0.0025
  26.  C 2 (d1)  -0.0000  0.0000  0.0003 -0.0007 -0.0000  0.0000 -0.0000 -0.0000
  27.  C 2 (d2)   0.0000 -0.0000  0.0007  0.0002  0.0000  0.0000  0.0000 -0.0000
  28.  C 2 (d3)   0.0286 -0.0018  0.0000  0.0000 -0.0009  0.0000 -0.0001 -0.0016
  29.  C 2 (d4)  -0.0025 -0.0008 -0.0000  0.0000 -0.0000  0.0004  0.0002 -0.0003
  30.  C 2 (d5)  -0.0063  0.0001  0.0000  0.0000  0.0001  0.0002  0.0002  0.0014
  31.  H 3 (S)   -0.2311 -0.0032 -0.0060  0.0197 -0.0054  0.0115 -0.0004  0.0053
  32.  H 3 (S)   -0.0199  0.0015  0.0006 -0.0002  0.0006 -0.0003 -0.0002 -0.0030
  33.  H 3 (px)  -0.0049 -0.0001 -0.0001  0.0002 -0.0001  0.0003 -0.0000  0.0002
  34.  H 3 (py)   0.0074 -0.0007 -0.0001 -0.0003 -0.0003  0.0002  0.0001  0.0005
  35.  H 3 (pz)   0.0070 -0.0005 -0.0001  0.0003 -0.0004  0.0001 -0.0001 -0.0002
  36.  H 4 (S)   -0.2311 -0.0032  0.0060 -0.0197 -0.0054  0.0115 -0.0004  0.0053
  37.  H 4 (S)   -0.0199  0.0015 -0.0006  0.0002  0.0006 -0.0003 -0.0002 -0.0030
  38.  H 4 (px)   0.0049  0.0001 -0.0001  0.0002  0.0001 -0.0003  0.0000 -0.0002
  39.  H 4 (py)   0.0074 -0.0007  0.0001  0.0003 -0.0003  0.0002  0.0001  0.0005
  40.  H 4 (pz)   0.0070 -0.0005  0.0001 -0.0003 -0.0004  0.0001 -0.0001 -0.0002
  41.  H 5 (S)   -0.0709 -0.0111  0.0150 -0.0003  0.0027  0.0003 -0.0002 -0.0055
  42.  H 5 (S)   -0.0163  0.0013 -0.0003  0.0007  0.0008 -0.0005 -0.0002 -0.0141
  43.  H 5 (px)  -0.0011 -0.0003  0.0002 -0.0001  0.0001 -0.0000  0.0000 -0.0017
  44.  H 5 (py)  -0.0074  0.0007  0.0001  0.0002  0.0003 -0.0002 -0.0001 -0.0006
  45.  H 5 (pz)   0.0089 -0.0006  0.0002 -0.0001 -0.0003 -0.0000 -0.0001 -0.0014
  46.  H 6 (S)   -0.0709 -0.0111 -0.0150  0.0003  0.0027  0.0003 -0.0002 -0.0055
  47.  H 6 (S)   -0.0163  0.0013  0.0003 -0.0007  0.0008 -0.0005 -0.0002 -0.0141
  48.  H 6 (px)   0.0011  0.0003  0.0002 -0.0001 -0.0001  0.0000 -0.0000  0.0017
  49.  H 6 (py)  -0.0074  0.0007 -0.0001 -0.0002  0.0003 -0.0002 -0.0001 -0.0006
  50.  H 6 (pz)   0.0089 -0.0006 -0.0002  0.0001 -0.0003 -0.0000 -0.0001 -0.0014

          NAO       17      18      19      20      21      22      23      24
      ---------- ------- ------- ------- ------- ------- ------- ------- -------
   1.  C 1 (S)    0.0005  0.0118 -0.0004 -0.0000  0.0000  0.0193 -0.0242 -0.0207
   2.  C 1 (S)    0.3764 -0.0098 -0.0022  0.0000 -0.0000  0.4481  0.0052  0.2555
   3.  C 1 (S)   -0.0098  0.0015 -0.0000  0.0000 -0.0000 -0.0332 -0.0015  0.0127
   4.  C 1 (S)   -0.0022 -0.0000  0.0000  0.0000 -0.0000  0.0016  0.0001  0.0025
   5.  C 1 (px)  -0.0000 -0.0000 -0.0000  0.1630  0.0430  0.0000  0.0000  0.0000
   6.  C 1 (px)   0.0000 -0.0000  0.0000  0.0430 -0.0002  0.0000 -0.0000 -0.0000
   7.  C 1 (py)  -0.4481  0.0332 -0.0016 -0.0000  0.0000 -0.6653 -0.0432  0.1752
   8.  C 1 (py)  -0.0052  0.0015 -0.0001  0.0000 -0.0000 -0.0432 -0.0029 -0.0257
   9.  C 1 (pz)   0.2555  0.0127  0.0025  0.0000  0.0000 -0.1752  0.0257  0.8806
  10.  C 1 (pz)  -0.0204 -0.0020 -0.0000 -0.0000 -0.0000  0.0426  0.0007 -0.0378
  11.  C 1 (d1)  -0.0000 -0.0000 -0.0000 -0.0247  0.0003  0.0000  0.0000  0.0000
  12.  C 1 (d2)   0.0000 -0.0000  0.0000 -0.0053 -0.0012 -0.0000 -0.0000 -0.0000
  13.  C 1 (d3)  -0.0040 -0.0007 -0.0000 -0.0000  0.0000  0.0085 -0.0002 -0.0286
  14.  C 1 (d4)  -0.0115  0.0007 -0.0001 -0.0000  0.0000 -0.0152 -0.0013 -0.0025
  15.  C 1 (d5)  -0.0088  0.0003 -0.0000 -0.0000  0.0000 -0.0082 -0.0006 -0.0063
  16.  C 2 (S)    0.0000  0.0000  0.0000  0.0000 -0.0000 -0.0170  0.0012  0.0207
  17.  C 2 (S)    1.1267 -0.0000  0.0000 -0.0000 -0.0000 -0.1467  0.0074  0.0220
  18.  C 2 (S)   -0.0000  0.0017 -0.0000  0.0000  0.0000 -0.0408 -0.0016  0.0094
  19.  C 2 (S)    0.0000 -0.0000  0.0000  0.0000 -0.0000 -0.0001  0.0001  0.0018
  20.  C 2 (px)  -0.0000  0.0000  0.0000  1.1921  0.0005  0.0000  0.0000  0.0000
  21.  C 2 (px)  -0.0000  0.0000 -0.0000  0.0005  0.0016 -0.0000 -0.0000  0.0000
  22.  C 2 (py)  -0.1467 -0.0408 -0.0001  0.0000 -0.0000  1.1375  0.0409  0.0092
  23.  C 2 (py)   0.0074 -0.0016  0.0001  0.0000 -0.0000  0.0409  0.0033  0.0255
  24.  C 2 (pz)   0.0220  0.0094  0.0018  0.0000  0.0000  0.0092  0.0255  0.9542
  25.  C 2 (pz)  -0.0089 -0.0018 -0.0000  0.0000 -0.0000  0.0334  0.0007 -0.0415
  26.  C 2 (d1)   0.0000  0.0000  0.0000 -0.0060  0.0009 -0.0000 -0.0000 -0.0000
  27.  C 2 (d2)  -0.0000 -0.0000 -0.0000 -0.0346 -0.0000 -0.0000 -0.0000 -0.0000
  28.  C 2 (d3)   0.0158  0.0008  0.0001  0.0000 -0.0000 -0.0178  0.0002  0.0249
  29.  C 2 (d4)   0.0049  0.0010 -0.0000  0.0000  0.0000 -0.0282 -0.0013 -0.0076
  30.  C 2 (d5)  -0.0091  0.0003 -0.0000  0.0000 -0.0000 -0.0079 -0.0006 -0.0062
  31.  H 3 (S)    0.0114  0.0019 -0.0020  0.0228 -0.0251  0.0412 -0.0163 -0.0709
  32.  H 3 (S)    0.0035 -0.0012 -0.0001 -0.0233  0.0004  0.0263  0.0006 -0.0163
  33.  H 3 (px)  -0.0011  0.0000 -0.0000  0.0030 -0.0003  0.0009 -0.0003 -0.0011
  34.  H 3 (py)  -0.0017  0.0005  0.0000  0.0083  0.0003 -0.0100 -0.0003  0.0074
  35.  H 3 (pz)   0.0025  0.0001 -0.0000  0.0027 -0.0004 -0.0008  0.0001  0.0089
  36.  H 4 (S)    0.0114  0.0019 -0.0020 -0.0228  0.0251  0.0412 -0.0163 -0.0709
  37.  H 4 (S)    0.0035 -0.0012 -0.0001  0.0233 -0.0004  0.0263  0.0006 -0.0163
  38.  H 4 (px)   0.0011 -0.0000  0.0000  0.0030 -0.0003 -0.0009  0.0003  0.0011
  39.  H 4 (py)  -0.0017  0.0005  0.0000 -0.0083 -0.0003 -0.0100 -0.0003  0.0074
  40.  H 4 (pz)   0.0025  0.0001 -0.0000 -0.0027  0.0004 -0.0008  0.0001  0.0089
  41.  H 5 (S)    0.5252  0.0086 -0.0005 -0.6819  0.0040 -0.3660 -0.0149 -0.2311
  42.  H 5 (S)    0.0143 -0.0010 -0.0000  0.0067 -0.0009  0.0180  0.0005 -0.0199
  43.  H 5 (px)   0.0113  0.0002 -0.0000 -0.0083  0.0001 -0.0089 -0.0003 -0.0049
  44.  H 5 (py)   0.0017 -0.0005 -0.0000 -0.0091 -0.0003  0.0100  0.0003 -0.0074
  45.  H 5 (pz)   0.0085  0.0002  0.0000 -0.0101  0.0001 -0.0056  0.0001  0.0070
  46.  H 6 (S)    0.5252  0.0086 -0.0005  0.6819 -0.0040 -0.3660 -0.0149 -0.2311
  47.  H 6 (S)    0.0143 -0.0010 -0.0000 -0.0067  0.0009  0.0180  0.0005 -0.0199
  48.  H 6 (px)  -0.0113 -0.0002  0.0000 -0.0083  0.0001  0.0089  0.0003  0.0049
  49.  H 6 (py)   0.0017 -0.0005 -0.0000  0.0091  0.0003  0.0100  0.0003 -0.0074
  50.  H 6 (pz)   0.0085  0.0002  0.0000  0.0101 -0.0001 -0.0056  0.0001  0.0070

          NAO       25      26      27      28      29      30      31      32
      ---------- ------- ------- ------- ------- ------- ------- ------- -------
   1.  C 1 (S)    0.0011 -0.0000  0.0000 -0.0001  0.0021  0.0016 -0.0055 -0.0141
   2.  C 1 (S)   -0.0204 -0.0000 -0.0000  0.0040 -0.0115 -0.0088  0.5252  0.0143
   3.  C 1 (S)   -0.0020  0.0000 -0.0000  0.0007  0.0007  0.0003  0.0086 -0.0010
   4.  C 1 (S)   -0.0000 -0.0000  0.0000  0.0000 -0.0001 -0.0000 -0.0005 -0.0000
   5.  C 1 (px)   0.0000  0.0247 -0.0053  0.0000  0.0000  0.0000 -0.6819  0.0067
   6.  C 1 (px)   0.0000 -0.0003 -0.0012  0.0000  0.0000 -0.0000  0.0040 -0.0009
   7.  C 1 (py)  -0.0426 -0.0000  0.0000  0.0085  0.0152  0.0082  0.3660 -0.0180
   8.  C 1 (py)  -0.0007 -0.0000 -0.0000 -0.0002  0.0013  0.0006  0.0149 -0.0005
   9.  C 1 (pz)  -0.0378 -0.0000  0.0000  0.0286 -0.0025 -0.0063 -0.2311 -0.0199
  10.  C 1 (pz)   0.0033  0.0000 -0.0000 -0.0018 -0.0008  0.0001 -0.0032  0.0015
  11.  C 1 (d1)  -0.0000  0.0003  0.0007  0.0000 -0.0000  0.0000 -0.0060  0.0006
  12.  C 1 (d2)   0.0000 -0.0007  0.0002  0.0000  0.0000  0.0000  0.0197 -0.0002
  13.  C 1 (d3)   0.0018 -0.0000  0.0000 -0.0009 -0.0000  0.0001 -0.0054  0.0006
  14.  C 1 (d4)  -0.0008  0.0000  0.0000  0.0000  0.0004  0.0002  0.0115 -0.0003
  15.  C 1 (d5)   0.0001 -0.0000  0.0000 -0.0001  0.0002  0.0002 -0.0004 -0.0002
  16.  C 2 (S)   -0.0025 -0.0000 -0.0000 -0.0016 -0.0003  0.0014  0.0053 -0.0030
  17.  C 2 (S)   -0.0089  0.0000 -0.0000  0.0158  0.0049 -0.0091  0.0114  0.0035
  18.  C 2 (S)   -0.0018  0.0000 -0.0000  0.0008  0.0010  0.0003  0.0019 -0.0012
  19.  C 2 (S)   -0.0000  0.0000 -0.0000  0.0001 -0.0000 -0.0000 -0.0020 -0.0001
  20.  C 2 (px)   0.0000 -0.0060 -0.0346  0.0000  0.0000  0.0000  0.0228 -0.0233
  21.  C 2 (px)  -0.0000  0.0009 -0.0000 -0.0000  0.0000 -0.0000 -0.0251  0.0004
  22.  C 2 (py)   0.0334 -0.0000 -0.0000 -0.0178 -0.0282 -0.0079  0.0412  0.0263
  23.  C 2 (py)   0.0007 -0.0000 -0.0000  0.0002 -0.0013 -0.0006 -0.0163  0.0006
  24.  C 2 (pz)  -0.0415 -0.0000 -0.0000  0.0249 -0.0076 -0.0062 -0.0709 -0.0163
  25.  C 2 (pz)   0.0034  0.0000 -0.0000 -0.0016 -0.0005  0.0001 -0.0111  0.0013
  26.  C 2 (d1)   0.0000  0.0006  0.0002  0.0000  0.0000  0.0000 -0.0150  0.0003
  27.  C 2 (d2)  -0.0000  0.0002  0.0010 -0.0000 -0.0000  0.0000 -0.0003  0.0007
  28.  C 2 (d3)  -0.0016  0.0000 -0.0000  0.0011  0.0003 -0.0002 -0.0027 -0.0008
  29.  C 2 (d4)  -0.0005  0.0000 -0.0000  0.0003  0.0008  0.0002  0.0003 -0.0005
  30.  C 2 (d5)   0.0001  0.0000  0.0000 -0.0002  0.0002  0.0002 -0.0002 -0.0002
  31.  H 3 (S)   -0.0111 -0.0150 -0.0003 -0.0027  0.0003 -0.0002  0.7862  0.0000
  32.  H 3 (S)    0.0013  0.0003  0.0007 -0.0008 -0.0005 -0.0002  0.0000  0.0016
  33.  H 3 (px)  -0.0003 -0.0002 -0.0001 -0.0001 -0.0000  0.0000  0.0137 -0.0000
  34.  H 3 (py)  -0.0007  0.0001 -0.0002  0.0003  0.0002  0.0001 -0.0044 -0.0005
  35.  H 3 (pz)  -0.0006 -0.0002 -0.0001  0.0003 -0.0000 -0.0001  0.0096 -0.0003
  36.  H 4 (S)   -0.0111  0.0150  0.0003 -0.0027  0.0003 -0.0002 -0.0169  0.0125
  37.  H 4 (S)    0.0013 -0.0003 -0.0007 -0.0008 -0.0005 -0.0002  0.0125  0.0006
  38.  H 4 (px)   0.0003 -0.0002 -0.0001  0.0001  0.0000 -0.0000 -0.0033 -0.0003
  39.  H 4 (py)  -0.0007 -0.0001  0.0002  0.0003  0.0002  0.0001  0.0046 -0.0003
  40.  H 4 (pz)  -0.0006  0.0002  0.0001  0.0003 -0.0000 -0.0001 -0.0027  0.0000
  41.  H 5 (S)   -0.0032  0.0060  0.0197  0.0054  0.0115 -0.0004 -0.0483  0.0132
  42.  H 5 (S)    0.0015 -0.0006 -0.0002 -0.0006 -0.0003 -0.0002  0.0132  0.0005
  43.  H 5 (px)  -0.0001  0.0001  0.0002  0.0001  0.0003 -0.0000 -0.0026  0.0001
  44.  H 5 (py)   0.0007 -0.0001  0.0003 -0.0003 -0.0002 -0.0001  0.0039  0.0005
  45.  H 5 (pz)  -0.0005  0.0001  0.0003  0.0004  0.0001 -0.0001 -0.0033  0.0000
  46.  H 6 (S)   -0.0032 -0.0060 -0.0197  0.0054  0.0115 -0.0004  0.1137 -0.0155
  47.  H 6 (S)    0.0015  0.0006  0.0002 -0.0006 -0.0003 -0.0002 -0.0155  0.0012
  48.  H 6 (px)   0.0001  0.0001  0.0002 -0.0001 -0.0003  0.0000 -0.0026  0.0003
  49.  H 6 (py)   0.0007  0.0001 -0.0003 -0.0003 -0.0002 -0.0001 -0.0041  0.0003
  50.  H 6 (pz)  -0.0005 -0.0001 -0.0003  0.0004  0.0001 -0.0001  0.0019 -0.0004

          NAO       33      34      35      36      37      38      39      40
      ---------- ------- ------- ------- ------- ------- ------- ------- -------
   1.  C 1 (S)   -0.0017  0.0006 -0.0014 -0.0055 -0.0141  0.0017  0.0006 -0.0014
   2.  C 1 (S)    0.0113 -0.0017  0.0085  0.5252  0.0143 -0.0113 -0.0017  0.0085
   3.  C 1 (S)    0.0002  0.0005  0.0002  0.0086 -0.0010 -0.0002  0.0005  0.0002
   4.  C 1 (S)   -0.0000  0.0000  0.0000 -0.0005 -0.0000  0.0000  0.0000  0.0000
   5.  C 1 (px)  -0.0083  0.0091 -0.0101  0.6819 -0.0067 -0.0083 -0.0091  0.0101
   6.  C 1 (px)   0.0001  0.0003  0.0001 -0.0040  0.0009  0.0001 -0.0003 -0.0001
   7.  C 1 (py)   0.0089  0.0100  0.0056  0.3660 -0.0180 -0.0089  0.0100  0.0056
   8.  C 1 (py)   0.0003  0.0003 -0.0001  0.0149 -0.0005 -0.0003  0.0003 -0.0001
   9.  C 1 (pz)  -0.0049  0.0074  0.0070 -0.2311 -0.0199  0.0049  0.0074  0.0070
  10.  C 1 (pz)  -0.0001 -0.0007 -0.0005 -0.0032  0.0015  0.0001 -0.0007 -0.0005
  11.  C 1 (d1)  -0.0001 -0.0001 -0.0001  0.0060 -0.0006 -0.0001  0.0001  0.0001
  12.  C 1 (d2)   0.0002 -0.0003  0.0003 -0.0197  0.0002  0.0002  0.0003 -0.0003
  13.  C 1 (d3)  -0.0001 -0.0003 -0.0004 -0.0054  0.0006  0.0001 -0.0003 -0.0004
  14.  C 1 (d4)   0.0003  0.0002  0.0001  0.0115 -0.0003 -0.0003  0.0002  0.0001
  15.  C 1 (d5)  -0.0000  0.0001 -0.0001 -0.0004 -0.0002  0.0000  0.0001 -0.0001
  16.  C 2 (S)    0.0002  0.0005 -0.0002  0.0053 -0.0030 -0.0002  0.0005 -0.0002
  17.  C 2 (S)   -0.0011 -0.0017  0.0025  0.0114  0.0035  0.0011 -0.0017  0.0025
  18.  C 2 (S)    0.0000  0.0005  0.0001  0.0019 -0.0012 -0.0000  0.0005  0.0001
  19.  C 2 (S)   -0.0000  0.0000 -0.0000 -0.0020 -0.0001  0.0000  0.0000 -0.0000
  20.  C 2 (px)   0.0030  0.0083  0.0027 -0.0228  0.0233  0.0030 -0.0083 -0.0027
  21.  C 2 (px)  -0.0003  0.0003 -0.0004  0.0251 -0.0004 -0.0003 -0.0003  0.0004
  22.  C 2 (py)   0.0009 -0.0100 -0.0008  0.0412  0.0263 -0.0009 -0.0100 -0.0008
  23.  C 2 (py)  -0.0003 -0.0003  0.0001 -0.0163  0.0006  0.0003 -0.0003  0.0001
  24.  C 2 (pz)  -0.0011  0.0074  0.0089 -0.0709 -0.0163  0.0011  0.0074  0.0089
  25.  C 2 (pz)  -0.0003 -0.0007 -0.0006 -0.0111  0.0013  0.0003 -0.0007 -0.0006
  26.  C 2 (d1)  -0.0002  0.0001 -0.0002  0.0150 -0.0003 -0.0002 -0.0001  0.0002
  27.  C 2 (d2)  -0.0001 -0.0002 -0.0001  0.0003 -0.0007 -0.0001  0.0002  0.0001
  28.  C 2 (d3)  -0.0001  0.0003  0.0003 -0.0027 -0.0008  0.0001  0.0003  0.0003
  29.  C 2 (d4)  -0.0000  0.0002 -0.0000  0.0003 -0.0005  0.0000  0.0002 -0.0000
  30.  C 2 (d5)   0.0000  0.0001 -0.0001 -0.0002 -0.0002 -0.0000  0.0001 -0.0001
  31.  H 3 (S)    0.0137 -0.0044  0.0096 -0.0169  0.0125 -0.0033  0.0046 -0.0027
  32.  H 3 (S)   -0.0000 -0.0005 -0.0003  0.0125  0.0006 -0.0003 -0.0003  0.0000
  33.  H 3 (px)   0.0003 -0.0000  0.0002  0.0033  0.0003 -0.0001  0.0000 -0.0000
  34.  H 3 (py)  -0.0000  0.0003  0.0000  0.0046 -0.0003 -0.0000  0.0000  0.0001
  35.  H 3 (pz)   0.0002  0.0000  0.0002 -0.0027  0.0000  0.0000  0.0001  0.0000
  36.  H 4 (S)    0.0033  0.0046 -0.0027  0.7862  0.0000 -0.0137 -0.0044  0.0096
  37.  H 4 (S)    0.0003 -0.0003  0.0000  0.0000  0.0016  0.0000 -0.0005 -0.0003
  38.  H 4 (px)  -0.0001 -0.0000  0.0000 -0.0137  0.0000  0.0003  0.0000 -0.0002
  39.  H 4 (py)   0.0000  0.0000  0.0001 -0.0044 -0.0005  0.0000  0.0003  0.0000
  40.  H 4 (pz)  -0.0000  0.0001  0.0000  0.0096 -0.0003 -0.0002  0.0000  0.0002
  41.  H 5 (S)   -0.0026 -0.0039 -0.0033  0.1137 -0.0155 -0.0026  0.0041  0.0019
  42.  H 5 (S)    0.0001 -0.0005  0.0000 -0.0155  0.0012  0.0003 -0.0003 -0.0004
  43.  H 5 (px)  -0.0001 -0.0000 -0.0001  0.0026 -0.0003 -0.0000  0.0000  0.0000
  44.  H 5 (py)   0.0000 -0.0003 -0.0000 -0.0041  0.0003  0.0000 -0.0000 -0.0001
  45.  H 5 (pz)  -0.0001  0.0000  0.0000  0.0019 -0.0004 -0.0000  0.0001  0.0001
  46.  H 6 (S)    0.0026  0.0041  0.0019 -0.0483  0.0132  0.0026 -0.0039 -0.0033
  47.  H 6 (S)   -0.0003 -0.0003 -0.0004  0.0132  0.0005 -0.0001 -0.0005  0.0000
  48.  H 6 (px)  -0.0000 -0.0000 -0.0000  0.0026 -0.0001 -0.0001  0.0000  0.0001
  49.  H 6 (py)  -0.0000 -0.0000 -0.0001  0.0039  0.0005 -0.0000 -0.0003 -0.0000
  50.  H 6 (pz)   0.0000  0.0001  0.0001 -0.0033  0.0000  0.0001  0.0000  0.0000

          NAO       41      42      43      44      45      46      47      48
      ---------- ------- ------- ------- ------- ------- ------- ------- -------
   1.  C 1 (S)    0.0053 -0.0030  0.0002 -0.0005 -0.0002  0.0053 -0.0030 -0.0002
   2.  C 1 (S)    0.0114  0.0035 -0.0011  0.0017  0.0025  0.0114  0.0035  0.0011
   3.  C 1 (S)    0.0019 -0.0012  0.0000 -0.0005  0.0001  0.0019 -0.0012 -0.0000
   4.  C 1 (S)   -0.0020 -0.0001 -0.0000 -0.0000 -0.0000 -0.0020 -0.0001  0.0000
   5.  C 1 (px)   0.0228 -0.0233  0.0030 -0.0083  0.0027 -0.0228  0.0233  0.0030
   6.  C 1 (px)  -0.0251  0.0004 -0.0003 -0.0003 -0.0004  0.0251 -0.0004 -0.0003
   7.  C 1 (py)  -0.0412 -0.0263 -0.0009 -0.0100  0.0008 -0.0412 -0.0263  0.0009
   8.  C 1 (py)   0.0163 -0.0006  0.0003 -0.0003 -0.0001  0.0163 -0.0006 -0.0003
   9.  C 1 (pz)  -0.0709 -0.0163 -0.0011 -0.0074  0.0089 -0.0709 -0.0163  0.0011
  10.  C 1 (pz)  -0.0111  0.0013 -0.0003  0.0007 -0.0006 -0.0111  0.0013  0.0003
  11.  C 1 (d1)   0.0150 -0.0003  0.0002  0.0001  0.0002 -0.0150  0.0003  0.0002
  12.  C 1 (d2)  -0.0003  0.0007 -0.0001  0.0002 -0.0001  0.0003 -0.0007 -0.0001
  13.  C 1 (d3)   0.0027  0.0008  0.0001  0.0003 -0.0003  0.0027  0.0008 -0.0001
  14.  C 1 (d4)   0.0003 -0.0005 -0.0000 -0.0002 -0.0000  0.0003 -0.0005  0.0000
  15.  C 1 (d5)  -0.0002 -0.0002  0.0000 -0.0001 -0.0001 -0.0002 -0.0002 -0.0000
  16.  C 2 (S)   -0.0055 -0.0141 -0.0017 -0.0006 -0.0014 -0.0055 -0.0141  0.0017
  17.  C 2 (S)    0.5252  0.0143  0.0113  0.0017  0.0085  0.5252  0.0143 -0.0113
  18.  C 2 (S)    0.0086 -0.0010  0.0002 -0.0005  0.0002  0.0086 -0.0010 -0.0002
  19.  C 2 (S)   -0.0005 -0.0000 -0.0000 -0.0000  0.0000 -0.0005 -0.0000  0.0000
  20.  C 2 (px)  -0.6819  0.0067 -0.0083 -0.0091 -0.0101  0.6819 -0.0067 -0.0083
  21.  C 2 (px)   0.0040 -0.0009  0.0001 -0.0003  0.0001 -0.0040  0.0009  0.0001
  22.  C 2 (py)  -0.3660  0.0180 -0.0089  0.0100 -0.0056 -0.3660  0.0180  0.0089
  23.  C 2 (py)  -0.0149  0.0005 -0.0003  0.0003  0.0001 -0.0149  0.0005  0.0003
  24.  C 2 (pz)  -0.2311 -0.0199 -0.0049 -0.0074  0.0070 -0.2311 -0.0199  0.0049
  25.  C 2 (pz)  -0.0032  0.0015 -0.0001  0.0007 -0.0005 -0.0032  0.0015  0.0001
  26.  C 2 (d1)   0.0060 -0.0006  0.0001 -0.0001  0.0001 -0.0060  0.0006  0.0001
  27.  C 2 (d2)   0.0197 -0.0002  0.0002  0.0003  0.0003 -0.0197  0.0002  0.0002
  28.  C 2 (d3)   0.0054 -0.0006  0.0001 -0.0003  0.0004  0.0054 -0.0006 -0.0001
  29.  C 2 (d4)   0.0115 -0.0003  0.0003 -0.0002  0.0001  0.0115 -0.0003 -0.0003
  30.  C 2 (d5)  -0.0004 -0.0002 -0.0000 -0.0001 -0.0001 -0.0004 -0.0002  0.0000
  31.  H 3 (S)   -0.0483  0.0132 -0.0026  0.0039 -0.0033  0.1137 -0.0155 -0.0026
  32.  H 3 (S)    0.0132  0.0005  0.0001  0.0005  0.0000 -0.0155  0.0012  0.0003
  33.  H 3 (px)  -0.0026  0.0001 -0.0001  0.0000 -0.0001  0.0026 -0.0003 -0.0000
  34.  H 3 (py)  -0.0039 -0.0005 -0.0000 -0.0003  0.0000  0.0041 -0.0003 -0.0000
  35.  H 3 (pz)  -0.0033  0.0000 -0.0001 -0.0000  0.0000  0.0019 -0.0004 -0.0000
  36.  H 4 (S)    0.1137 -0.0155  0.0026 -0.0041  0.0019 -0.0483  0.0132  0.0026
  37.  H 4 (S)   -0.0155  0.0012 -0.0003  0.0003 -0.0004  0.0132  0.0005 -0.0001
  38.  H 4 (px)  -0.0026  0.0003 -0.0000  0.0000 -0.0000  0.0026 -0.0001 -0.0001
  39.  H 4 (py)   0.0041 -0.0003  0.0000 -0.0000  0.0001 -0.0039 -0.0005  0.0000
  40.  H 4 (pz)   0.0019 -0.0004  0.0000 -0.0001  0.0001 -0.0033  0.0000  0.0001
  41.  H 5 (S)    0.7862 -0.0000  0.0137  0.0044  0.0096 -0.0169  0.0125 -0.0033
  42.  H 5 (S)   -0.0000  0.0016 -0.0000  0.0005 -0.0003  0.0125  0.0006 -0.0003
  43.  H 5 (px)   0.0137 -0.0000  0.0003  0.0000  0.0002  0.0033  0.0003 -0.0001
  44.  H 5 (py)   0.0044  0.0005  0.0000  0.0003 -0.0000 -0.0046  0.0003  0.0000
  45.  H 5 (pz)   0.0096 -0.0003  0.0002 -0.0000  0.0002 -0.0027  0.0000  0.0000
  46.  H 6 (S)   -0.0169  0.0125  0.0033 -0.0046 -0.0027  0.7862 -0.0000 -0.0137
  47.  H 6 (S)    0.0125  0.0006  0.0003  0.0003  0.0000 -0.0000  0.0016  0.0000
  48.  H 6 (px)  -0.0033 -0.0003 -0.0001  0.0000  0.0000 -0.0137  0.0000  0.0003
  49.  H 6 (py)  -0.0046  0.0003 -0.0000  0.0000 -0.0001  0.0044  0.0005 -0.0000
  50.  H 6 (pz)  -0.0027  0.0000 -0.0000 -0.0001  0.0000  0.0096 -0.0003 -0.0002

          NAO       49      50
      ---------- ------- -------
   1.  C 1 (S)   -0.0005 -0.0002
   2.  C 1 (S)    0.0017  0.0025
   3.  C 1 (S)   -0.0005  0.0001
   4.  C 1 (S)   -0.0000 -0.0000
   5.  C 1 (px)   0.0083 -0.0027
   6.  C 1 (px)   0.0003  0.0004
   7.  C 1 (py)  -0.0100  0.0008
   8.  C 1 (py)  -0.0003 -0.0001
   9.  C 1 (pz)  -0.0074  0.0089
  10.  C 1 (pz)   0.0007 -0.0006
  11.  C 1 (d1)  -0.0001 -0.0002
  12.  C 1 (d2)  -0.0002  0.0001
  13.  C 1 (d3)   0.0003 -0.0003
  14.  C 1 (d4)  -0.0002 -0.0000
  15.  C 1 (d5)  -0.0001 -0.0001
  16.  C 2 (S)   -0.0006 -0.0014
  17.  C 2 (S)    0.0017  0.0085
  18.  C 2 (S)   -0.0005  0.0002
  19.  C 2 (S)   -0.0000  0.0000
  20.  C 2 (px)   0.0091  0.0101
  21.  C 2 (px)   0.0003 -0.0001
  22.  C 2 (py)   0.0100 -0.0056
  23.  C 2 (py)   0.0003  0.0001
  24.  C 2 (pz)  -0.0074  0.0070
  25.  C 2 (pz)   0.0007 -0.0005
  26.  C 2 (d1)   0.0001 -0.0001
  27.  C 2 (d2)  -0.0003 -0.0003
  28.  C 2 (d3)  -0.0003  0.0004
  29.  C 2 (d4)  -0.0002  0.0001
  30.  C 2 (d5)  -0.0001 -0.0001
  31.  H 3 (S)   -0.0041  0.0019
  32.  H 3 (S)    0.0003 -0.0004
  33.  H 3 (px)  -0.0000  0.0000
  34.  H 3 (py)  -0.0000  0.0001
  35.  H 3 (pz)  -0.0001  0.0001
  36.  H 4 (S)    0.0039 -0.0033
  37.  H 4 (S)    0.0005  0.0000
  38.  H 4 (px)  -0.0000  0.0001
  39.  H 4 (py)  -0.0003  0.0000
  40.  H 4 (pz)  -0.0000  0.0000
  41.  H 5 (S)   -0.0046 -0.0027
  42.  H 5 (S)    0.0003  0.0000
  43.  H 5 (px)  -0.0000 -0.0000
  44.  H 5 (py)   0.0000 -0.0001
  45.  H 5 (pz)  -0.0001  0.0000
  46.  H 6 (S)    0.0044  0.0096
  47.  H 6 (S)    0.0005 -0.0003
  48.  H 6 (px)  -0.0000 -0.0002
  49.  H 6 (py)   0.0003 -0.0000
  50.  H 6 (pz)  -0.0000  0.0002


 NATURAL BOND ORBITAL ANALYSIS:

                       Occupancies       Lewis Structure    Low   High
           Occ.    -------------------  -----------------   occ   occ
  Cycle   Thresh.   Lewis   Non-Lewis     CR  BD  3C  LP    (L)   (NL)   Dev
 =============================================================================
   1(1)    1.90    15.92103   0.07897      2   6   0   0     0      0    0.01
 -----------------------------------------------------------------------------

 Structure accepted: No low occupancy Lewis orbitals

 WARNING:  1 low occupancy (<1.9990e) core orbital  found on  C    1
           1 low occupancy (<1.9990e) core orbital  found on  C    2

 --------------------------------------------------------
   Core                      3.99722 ( 99.931% of   4)
   Valence Lewis            11.92381 ( 99.365% of  12)
  ==================       ============================
   Total Lewis              15.92103 ( 99.506% of  16)
  -----------------------------------------------------
   Valence non-Lewis         0.06299 (  0.394% of  16)
   Rydberg non-Lewis         0.01597 (  0.100% of  16)
  ==================       ============================
   Total non-Lewis           0.07897 (  0.494% of  16)
 --------------------------------------------------------


       (Occupancy)   Bond orbital/ Coefficients/ Hybrids
 ---------------------------------------------------------------------------------
     1. (1.99839) BD ( 1) C   1 - C   2  
                ( 50.00%)   0.7071* C   1 s( 34.56%)p 1.89( 65.37%)d 0.00(  0.07%)
                                            0.0000  0.5878 -0.0102  0.0011 -0.0000
                                            0.0000 -0.4056 -0.0385  0.6980 -0.0215
                                           -0.0000  0.0000 -0.0192 -0.0146 -0.0129
                ( 50.00%)   0.7071* C   2 s( 34.56%)p 1.89( 65.37%)d 0.00(  0.07%)
                                            0.0000  0.5878 -0.0102  0.0011 -0.0000
                                            0.0000  0.4056  0.0385  0.6980 -0.0215
                                            0.0000  0.0000  0.0192 -0.0146 -0.0129
     2. (1.98420) BD ( 2) C   1 - C   2  
                ( 50.00%)   0.7071* C   1 s(  6.06%)p15.49( 93.86%)d 0.01(  0.08%)
                                            0.0002  0.2436 -0.0356 -0.0009  0.0000
                                           -0.0000 -0.7333 -0.0172 -0.6308  0.0515
                                            0.0000 -0.0000  0.0240 -0.0130 -0.0042
                ( 50.00%)   0.7071* C   2 s(  6.06%)p15.49( 93.86%)d 0.01(  0.08%)
                                            0.0002  0.2436 -0.0356 -0.0009  0.0000
                                           -0.0000  0.7333  0.0172 -0.6308  0.0515
                                           -0.0000 -0.0000 -0.0240 -0.0130 -0.0042
     3. (1.98531) BD ( 1) C   1 - H   3  
                ( 60.72%)   0.7792* C   1 s( 29.75%)p 2.36( 70.19%)d 0.00(  0.06%)
                                            0.0001 -0.5453 -0.0089  0.0004  0.7068
                                           -0.0015 -0.3827 -0.0145  0.2359  0.0027
                                            0.0046 -0.0205  0.0057 -0.0120  0.0004
                ( 39.28%)   0.6267* H   3 s( 99.95%)p 0.00(  0.05%)
                                           -0.9998  0.0008 -0.0174  0.0047 -0.0130
     4. (1.98531) BD ( 1) C   1 - H   4  
                ( 60.72%)   0.7792* C   1 s( 29.75%)p 2.36( 70.19%)d 0.00(  0.06%)
                                           -0.0001  0.5453  0.0089 -0.0004  0.7068
                                           -0.0015  0.3827  0.0145 -0.2359 -0.0027
                                            0.0046 -0.0205 -0.0057  0.0120 -0.0004
                ( 39.28%)   0.6267* H   4 s( 99.95%)p 0.00(  0.05%)
                                            0.9998 -0.0008 -0.0174 -0.0047  0.0130
     5. (1.98531) BD ( 1) C   2 - H   5  
                ( 60.72%)   0.7792* C   2 s( 29.75%)p 2.36( 70.19%)d 0.00(  0.06%)
                                            0.0001 -0.5453 -0.0089  0.0004  0.7068
                                           -0.0015  0.3827  0.0145  0.2359  0.0027
                                           -0.0046 -0.0205 -0.0057 -0.0120  0.0004
                ( 39.28%)   0.6267* H   5 s( 99.95%)p 0.00(  0.05%)
                                           -0.9998  0.0008 -0.0174 -0.0047 -0.0130
     6. (1.98531) BD ( 1) C   2 - H   6  
                ( 60.72%)   0.7792* C   2 s( 29.75%)p 2.36( 70.19%)d 0.00(  0.06%)
                                           -0.0001  0.5453  0.0089 -0.0004  0.7068
                                           -0.0015 -0.3827 -0.0145 -0.2359 -0.0027
                                           -0.0046 -0.0205  0.0057  0.0120 -0.0004
                ( 39.28%)   0.6267* H   6 s( 99.95%)p 0.00(  0.05%)
                                            0.9998 -0.0008 -0.0174  0.0047  0.0130
     7. (1.99861) CR ( 1) C   1           s(100.00%)p 0.00(  0.00%)
                                            1.0000  0.0000  0.0000  0.0000 -0.0000
                                            0.0000  0.0003  0.0000  0.0001 -0.0000
                                           -0.0000  0.0000 -0.0000  0.0000  0.0000
     8. (1.99861) CR ( 1) C   2           s(100.00%)p 0.00(  0.00%)
                                            1.0000  0.0000  0.0000  0.0000 -0.0000
                                            0.0000 -0.0003 -0.0000  0.0001 -0.0000
                                            0.0000  0.0000  0.0000  0.0000  0.0000
     9. (0.00214) RY*( 1) C   1           s(  0.00%)p 1.00( 73.94%)d 0.35( 26.06%)
                                           -0.0000  0.0000  0.0000 -0.0000  0.0048
                                            0.8599  0.0000  0.0000 -0.0000 -0.0000
                                           -0.5104 -0.0109 -0.0000  0.0000 -0.0000
    10. (0.00162) RY*( 2) C   1           s(  6.50%)p14.37( 93.31%)d 0.03(  0.20%)
                                           -0.0000  0.0081  0.2441 -0.0729 -0.0000
                                            0.0000 -0.0585  0.7723 -0.0110 -0.5771
                                           -0.0000  0.0000  0.0121  0.0423  0.0045
    11. (0.00016) RY*( 3) C   1           s( 20.26%)p 3.84( 77.72%)d 0.10(  2.01%)
                                            0.0000  0.0092  0.4428  0.0803 -0.0000
                                            0.0000 -0.0136  0.4349  0.0398  0.7657
                                           -0.0000  0.0000 -0.0710  0.0917  0.0817
    12. (0.00000) RY*( 4) C   1           s( 98.84%)p 0.01(  1.15%)d 0.00(  0.00%)
    13. (0.00000) RY*( 5) C   1           s( 73.74%)p 0.36( 26.26%)d 0.00(  0.00%)
    14. (0.00000) RY*( 6) C   1           s(  0.00%)p 1.00( 26.06%)d 2.84( 73.94%)
    15. (0.00000) RY*( 7) C   1           s(  0.00%)p 1.00(  0.09%)d99.99( 99.91%)
    16. (0.00000) RY*( 8) C   1           s(  0.10%)p 5.09(  0.52%)d99.99( 99.37%)
    17. (0.00000) RY*( 9) C   1           s(  0.28%)p 2.84(  0.81%)d99.99( 98.91%)
    18. (0.00000) RY*(10) C   1           s(  0.15%)p 3.43(  0.53%)d99.99( 99.32%)
    19. (0.00214) RY*( 1) C   2           s(  0.00%)p 1.00( 73.94%)d 0.35( 26.06%)
                                           -0.0000  0.0000  0.0000 -0.0000  0.0048
                                            0.8599 -0.0000 -0.0000 -0.0000 -0.0000
                                            0.5104 -0.0109  0.0000  0.0000 -0.0000
    20. (0.00162) RY*( 2) C   2           s(  6.50%)p14.37( 93.31%)d 0.03(  0.20%)
                                           -0.0000  0.0081  0.2441 -0.0729 -0.0000
                                            0.0000  0.0585 -0.7723 -0.0110 -0.5771
                                            0.0000  0.0000 -0.0121  0.0423  0.0045
    21. (0.00016) RY*( 3) C   2           s( 20.26%)p 3.84( 77.72%)d 0.10(  2.01%)
                                            0.0000  0.0092  0.4428  0.0803 -0.0000
                                            0.0000  0.0136 -0.4349  0.0398  0.7657
                                            0.0000  0.0000  0.0710  0.0917  0.0817
    22. (0.00000) RY*( 4) C   2           s( 98.84%)p 0.01(  1.15%)d 0.00(  0.00%)
    23. (0.00000) RY*( 5) C   2           s( 73.74%)p 0.36( 26.26%)d 0.00(  0.00%)
    24. (0.00000) RY*( 6) C   2           s(  0.00%)p 1.00( 26.06%)d 2.84( 73.94%)
    25. (0.00000) RY*( 7) C   2           s(  0.00%)p 1.00(  0.09%)d99.99( 99.91%)
    26. (0.00000) RY*( 8) C   2           s(  0.10%)p 5.09(  0.52%)d99.99( 99.37%)
    27. (0.00000) RY*( 9) C   2           s(  0.28%)p 2.84(  0.81%)d99.99( 98.91%)
    28. (0.00000) RY*(10) C   2           s(  0.15%)p 3.43(  0.53%)d99.99( 99.32%)
    29. (0.00183) RY*( 1) H   3           s( 89.12%)p 0.12( 10.88%)
                                            0.0015  0.9440 -0.0084 -0.2923 -0.1527
    30. (0.00012) RY*( 2) H   3           s(  8.02%)p11.48( 91.98%)
                                           -0.0040  0.2831  0.4160  0.8604  0.0802
    31. (0.00008) RY*( 3) H   3           s(  1.82%)p53.96( 98.18%)
    32. (0.00000) RY*( 4) H   3           s(  1.10%)p90.32( 98.90%)
    33. (0.00183) RY*( 1) H   4           s( 89.12%)p 0.12( 10.88%)
                                            0.0015  0.9440  0.0084 -0.2923 -0.1527
    34. (0.00012) RY*( 2) H   4           s(  8.02%)p11.48( 91.98%)
                                           -0.0040  0.2831 -0.4160  0.8604  0.0802
    35. (0.00008) RY*( 3) H   4           s(  1.82%)p53.96( 98.18%)
    36. (0.00000) RY*( 4) H   4           s(  1.10%)p90.32( 98.90%)
    37. (0.00183) RY*( 1) H   5           s( 89.12%)p 0.12( 10.88%)
                                            0.0015  0.9440 -0.0084  0.2923 -0.1527
    38. (0.00012) RY*( 2) H   5           s(  8.02%)p11.48( 91.98%)
                                           -0.0040  0.2831  0.4160 -0.8604  0.0802
    39. (0.00008) RY*( 3) H   5           s(  1.82%)p53.96( 98.18%)
    40. (0.00000) RY*( 4) H   5           s(  1.10%)p90.32( 98.90%)
    41. (0.00183) RY*( 1) H   6           s( 89.12%)p 0.12( 10.88%)
                                            0.0015  0.9440  0.0084  0.2923 -0.1527
    42. (0.00012) RY*( 2) H   6           s(  8.02%)p11.48( 91.98%)
                                           -0.0040  0.2831 -0.4160 -0.8604  0.0802
    43. (0.00008) RY*( 3) H   6           s(  1.82%)p53.96( 98.18%)
    44. (0.00000) RY*( 4) H   6           s(  1.10%)p90.32( 98.90%)
    45. (0.00189) BD*( 1) C   1 - C   2  
                ( 50.00%)   0.7071* C   1 s( 34.56%)p 1.89( 65.37%)d 0.00(  0.07%)
                                            0.0000  0.5878 -0.0102  0.0011 -0.0000
                                            0.0000 -0.4056 -0.0385  0.6980 -0.0215
                                           -0.0000  0.0000 -0.0192 -0.0146 -0.0129
                ( 50.00%)  -0.7071* C   2 s( 34.56%)p 1.89( 65.37%)d 0.00(  0.07%)
                                            0.0000  0.5878 -0.0102  0.0011 -0.0000
                                            0.0000  0.4056  0.0385  0.6980 -0.0215
                                            0.0000  0.0000  0.0192 -0.0146 -0.0129
    46. (0.01639) BD*( 2) C   1 - C   2  
                ( 50.00%)   0.7071* C   1 s(  6.06%)p15.49( 93.86%)d 0.01(  0.08%)
                                            0.0002  0.2436 -0.0356 -0.0009  0.0000
                                           -0.0000 -0.7333 -0.0172 -0.6308  0.0515
                                            0.0000 -0.0000  0.0240 -0.0130 -0.0042
                ( 50.00%)  -0.7071* C   2 s(  6.06%)p15.49( 93.86%)d 0.01(  0.08%)
                                            0.0002  0.2436 -0.0356 -0.0009  0.0000
                                           -0.0000  0.7333  0.0172 -0.6308  0.0515
                                           -0.0000 -0.0000 -0.0240 -0.0130 -0.0042
    47. (0.01118) BD*( 1) C   1 - H   3  
                ( 39.28%)   0.6267* C   1 s( 29.75%)p 2.36( 70.19%)d 0.00(  0.06%)
                                           -0.0001  0.5453  0.0089 -0.0004 -0.7068
                                            0.0015  0.3827  0.0145 -0.2359 -0.0027
                                           -0.0046  0.0205 -0.0057  0.0120 -0.0004
                ( 60.72%)  -0.7792* H   3 s( 99.95%)p 0.00(  0.05%)
                                            0.9998 -0.0008  0.0174 -0.0047  0.0130
    48. (0.01118) BD*( 1) C   1 - H   4  
                ( 39.28%)   0.6267* C   1 s( 29.75%)p 2.36( 70.19%)d 0.00(  0.06%)
                                            0.0001 -0.5453 -0.0089  0.0004 -0.7068
                                            0.0015 -0.3827 -0.0145  0.2359  0.0027
                                           -0.0046  0.0205  0.0057 -0.0120  0.0004
                ( 60.72%)  -0.7792* H   4 s( 99.95%)p 0.00(  0.05%)
                                           -0.9998  0.0008  0.0174  0.0047 -0.0130
    49. (0.01118) BD*( 1) C   2 - H   5  
                ( 39.28%)   0.6267* C   2 s( 29.75%)p 2.36( 70.19%)d 0.00(  0.06%)
                                           -0.0001  0.5453  0.0089 -0.0004 -0.7068
                                            0.0015 -0.3827 -0.0145 -0.2359 -0.0027
                                            0.0046  0.0205  0.0057  0.0120 -0.0004
                ( 60.72%)  -0.7792* H   5 s( 99.95%)p 0.00(  0.05%)
                                            0.9998 -0.0008  0.0174  0.0047  0.0130
    50. (0.01118) BD*( 1) C   2 - H   6  
                ( 39.28%)   0.6267* C   2 s( 29.75%)p 2.36( 70.19%)d 0.00(  0.06%)
                                            0.0001 -0.5453 -0.0089  0.0004 -0.7068
                                            0.0015  0.3827  0.0145  0.2359  0.0027
                                            0.0046  0.0205 -0.0057 -0.0120  0.0004
                ( 60.72%)  -0.7792* H   6 s( 99.95%)p 0.00(  0.05%)
                                           -0.9998  0.0008  0.0174 -0.0047 -0.0130


 NHO Directionality and "Bond Bending" (deviations from line of nuclear centers)

         [Thresholds for printing:  angular deviation  >  1.0 degree]
                                    hybrid p-character > 25.0%
                                    orbital occupancy  >  0.10e

                                Line of Centers        Hybrid 1              Hybrid 2
                                ---------------  -------------------   ------------------
                NBO               Theta   Phi    Theta   Phi    Dev    Theta   Phi    Dev
 ========================================================================================
     1. BD (   1) C   1 - C   2    90.0  270.0    33.3  270.0  56.7     33.3   90.0  56.7
     2. BD (   2) C   1 - C   2    90.0  270.0   127.7  270.0  37.7    127.7   90.0  37.7
     3. BD (   1) C   1 - H   3   120.0  159.1   106.4  150.6  15.6      --     --    --
     4. BD (   1) C   1 - H   4   120.0   20.9   106.4   29.4  15.6      --     --    --
     5. BD (   1) C   2 - H   5   120.0  200.9   106.4  209.4  15.6      --     --    --
     6. BD (   1) C   2 - H   6   120.0  339.1   106.4  330.6  15.6      --     --    --


 Second Order Perturbation Theory Analysis of Fock Matrix in NBO Basis

     Threshold for printing:   0.50 kcal/mol
                                                                              E(2)  E(j)-E(i) F(i,j)
         Donor NBO (i)                     Acceptor NBO (j)                 kcal/mol   a.u.    a.u. 
 ===================================================================================================

 within unit  1
   2. BD (   2) C   1 - C   2        / 29. RY*(   1) H   3                    1.69    1.28    0.042
   2. BD (   2) C   1 - C   2        / 33. RY*(   1) H   4                    1.69    1.28    0.042
   2. BD (   2) C   1 - C   2        / 37. RY*(   1) H   5                    1.69    1.28    0.042
   2. BD (   2) C   1 - C   2        / 41. RY*(   1) H   6                    1.69    1.28    0.042
   2. BD (   2) C   1 - C   2        / 47. BD*(   1) C   1 - H   3            2.10    0.91    0.039
   2. BD (   2) C   1 - C   2        / 48. BD*(   1) C   1 - H   4            2.10    0.91    0.039
   2. BD (   2) C   1 - C   2        / 49. BD*(   1) C   2 - H   5            2.10    0.91    0.039
   2. BD (   2) C   1 - C   2        / 50. BD*(   1) C   2 - H   6            2.10    0.91    0.039
   3. BD (   1) C   1 - H   3        / 19. RY*(   1) C   2                    0.87    1.54    0.033
   3. BD (   1) C   1 - H   3        / 20. RY*(   2) C   2                    0.73    1.11    0.025
   3. BD (   1) C   1 - H   3        / 46. BD*(   2) C   1 - C   2            2.88    0.84    0.044
   3. BD (   1) C   1 - H   3        / 50. BD*(   1) C   2 - H   6            3.02    0.97    0.048
   4. BD (   1) C   1 - H   4        / 19. RY*(   1) C   2                    0.87    1.54    0.033
   4. BD (   1) C   1 - H   4        / 20. RY*(   2) C   2                    0.73    1.11    0.025
   4. BD (   1) C   1 - H   4        / 46. BD*(   2) C   1 - C   2            2.88    0.84    0.044
   4. BD (   1) C   1 - H   4        / 49. BD*(   1) C   2 - H   5            3.02    0.97    0.048
   5. BD (   1) C   2 - H   5        /  9. RY*(   1) C   1                    0.87    1.54    0.033
   5. BD (   1) C   2 - H   5        / 10. RY*(   2) C   1                    0.73    1.11    0.025
   5. BD (   1) C   2 - H   5        / 46. BD*(   2) C   1 - C   2            2.88    0.84    0.044
   5. BD (   1) C   2 - H   5        / 48. BD*(   1) C   1 - H   4            3.02    0.97    0.048
   6. BD (   1) C   2 - H   6        /  9. RY*(   1) C   1                    0.87    1.54    0.033
   6. BD (   1) C   2 - H   6        / 10. RY*(   2) C   1                    0.73    1.11    0.025
   6. BD (   1) C   2 - H   6        / 46. BD*(   2) C   1 - C   2            2.88    0.84    0.044
   6. BD (   1) C   2 - H   6        / 47. BD*(   1) C   1 - H   3            3.02    0.97    0.048
   7. CR (   1) C   1                / 20. RY*(   2) C   2                    2.30   10.64    0.140
   7. CR (   1) C   1                / 21. RY*(   3) C   2                    0.79   10.82    0.083
   7. CR (   1) C   1                / 45. BD*(   1) C   1 - C   2            0.58   10.39    0.069
   7. CR (   1) C   1                / 46. BD*(   2) C   1 - C   2            6.71   10.37    0.236
   8. CR (   1) C   2                / 10. RY*(   2) C   1                    2.30   10.64    0.140
   8. CR (   1) C   2                / 11. RY*(   3) C   1                    0.79   10.82    0.083
   8. CR (   1) C   2                / 45. BD*(   1) C   1 - C   2            0.58   10.39    0.069
   8. CR (   1) C   2                / 46. BD*(   2) C   1 - C   2            6.71   10.37    0.236


 Natural Bond Orbitals (Summary):

                                                            Principal Delocalizations
           NBO                        Occupancy    Energy   (geminal,vicinal,remote)
 ====================================================================================
 Molecular unit  1  (C2H4)
     1. BD (   1) C   1 - C   2          1.99839    -0.57340   
     2. BD (   2) C   1 - C   2          1.98420    -0.44773  47(g),48(g),49(g),50(g)
                                                    29(v),33(v),37(v),41(v)
     3. BD (   1) C   1 - H   3          1.98531    -0.50976  50(v),46(g),19(v),20(v)
     4. BD (   1) C   1 - H   4          1.98531    -0.50976  49(v),46(g),19(v),20(v)
     5. BD (   1) C   2 - H   5          1.98531    -0.50976  48(v),46(g),9(v),10(v)
     6. BD (   1) C   2 - H   6          1.98531    -0.50976  47(v),46(g),9(v),10(v)
     7. CR (   1) C   1                  1.99861   -10.04631  46(g),20(v),21(v),45(g)
     8. CR (   1) C   2                  1.99861   -10.04631  46(g),10(v),11(v),45(g)
     9. RY*(   1) C   1                  0.00214     1.03185   
    10. RY*(   2) C   1                  0.00162     0.59748   
    11. RY*(   3) C   1                  0.00016     0.77347   
    12. RY*(   4) C   1                  0.00000     4.19693   
    13. RY*(   5) C   1                  0.00000     0.91057   
    14. RY*(   6) C   1                  0.00000     1.82669   
    15. RY*(   7) C   1                  0.00000     2.41100   
    16. RY*(   8) C   1                  0.00000     2.05930   
    17. RY*(   9) C   1                  0.00000     2.44634   
    18. RY*(  10) C   1                  0.00000     2.06711   
    19. RY*(   1) C   2                  0.00214     1.03185   
    20. RY*(   2) C   2                  0.00162     0.59748   
    21. RY*(   3) C   2                  0.00016     0.77347   
    22. RY*(   4) C   2                  0.00000     4.19693   
    23. RY*(   5) C   2                  0.00000     0.91057   
    24. RY*(   6) C   2                  0.00000     1.82669   
    25. RY*(   7) C   2                  0.00000     2.41100   
    26. RY*(   8) C   2                  0.00000     2.05930   
    27. RY*(   9) C   2                  0.00000     2.44634   
    28. RY*(  10) C   2                  0.00000     2.06711   
    29. RY*(   1) H   3                  0.00183     0.83170   
    30. RY*(   2) H   3                  0.00012     2.15872   
    31. RY*(   3) H   3                  0.00008     2.37757   
    32. RY*(   4) H   3                  0.00000     2.84784   
    33. RY*(   1) H   4                  0.00183     0.83170   
    34. RY*(   2) H   4                  0.00012     2.15872   
    35. RY*(   3) H   4                  0.00008     2.37757   
    36. RY*(   4) H   4                  0.00000     2.84784   
    37. RY*(   1) H   5                  0.00183     0.83170   
    38. RY*(   2) H   5                  0.00012     2.15872   
    39. RY*(   3) H   5                  0.00008     2.37757   
    40. RY*(   4) H   5                  0.00000     2.84784   
    41. RY*(   1) H   6                  0.00183     0.83170   
    42. RY*(   2) H   6                  0.00012     2.15872   
    43. RY*(   3) H   6                  0.00008     2.37757   
    44. RY*(   4) H   6                  0.00000     2.84784   
    45. BD*(   1) C   1 - C   2          0.00189     0.34688   
    46. BD*(   2) C   1 - C   2          0.01639     0.32810   
    47. BD*(   1) C   1 - H   3          0.01118     0.46272   
    48. BD*(   1) C   1 - H   4          0.01118     0.46272   
    49. BD*(   1) C   2 - H   5          0.01118     0.46272   
    50. BD*(   1) C   2 - H   6          0.01118     0.46272   
       -------------------------------
              Total Lewis   15.92103  ( 99.5065%)
        Valence non-Lewis    0.06299  (  0.3937%)
        Rydberg non-Lewis    0.01597  (  0.0998%)
       -------------------------------
            Total unit  1   16.00000  (100.0000%)
           Charge unit  1    0.00000
 Variable Step   Value    
 -------- ---- -----------
     6       5    1.832596
 ---------------------------------------------------------------------------------------------------
                            Z-MATRIX (ANGSTROMS AND DEGREES)
   CD    Cent   Atom    N1       Length/X        N2       Alpha/Y        N3        Beta/Z          J
 ---------------------------------------------------------------------------------------------------
      1      1  C 
      2      2  C        1   1.321406(     1)
      3      3  H        1   1.083410(     2)      2  105.000(     6)
      4      4  H        1   1.083410(     3)      2  105.000(     7)      3  105.000(    10)      1
      5      5  H        2   1.083410(     4)      1  105.000(     8)      3    0.000(    11)      0
      6      6  H        2   1.083410(     5)      1  105.000(     9)      4    0.000(    12)      0
 ---------------------------------------------------------------------------------------------------
                         Z-Matrix orientation:                         
 ---------------------------------------------------------------------
 Center     Atomic      Atomic             Coordinates (Angstroms)
 Number     Number       Type             X           Y           Z
 ---------------------------------------------------------------------
      1          6           0        0.000000    0.000000    0.000000
      2          6           0        0.000000    0.000000    1.321406
      3          1           0        1.046493    0.000000   -0.280407
      4          1           0       -0.365434    0.980615   -0.280407
      5          1           0        1.046493    0.000000    1.601813
      6          1           0       -0.365434    0.980615    1.601813
 ---------------------------------------------------------------------
                    Distance matrix (angstroms):
                    1          2          3          4          5
     1  C    0.000000
     2  C    1.321406   0.000000
     3  H    1.083410   1.913362   0.000000
     4  H    1.083410   1.913362   1.719053   0.000000
     5  H    1.913362   1.083410   1.882220   2.549097   0.000000
     6  H    1.913362   1.083410   2.549097   1.882220   1.719053
                    6
     6  H    0.000000
 Stoichiometry    C2H4
 Framework group  C2V[SGV(C2),X(H4)]
 Deg. of freedom     4
 Full point group                 C2V     NOp   4
 Largest Abelian subgroup         C2V     NOp   4
 Largest concise Abelian subgroup C2V     NOp   4
                         Standard orientation:                         
 ---------------------------------------------------------------------
 Center     Atomic      Atomic             Coordinates (Angstroms)
 Number     Number       Type             X           Y           Z
 ---------------------------------------------------------------------
      1          6           0        0.000000    0.660703    0.149240
      2          6           0        0.000000   -0.660703    0.149240
      3          1           0       -0.859527    0.941110   -0.447721
      4          1           0        0.859527    0.941110   -0.447721
      5          1           0       -0.859527   -0.941110   -0.447721
      6          1           0        0.859527   -0.941110   -0.447721
 ---------------------------------------------------------------------
 Rotational constants (GHZ):         120.0919229          33.0807059          29.6837867
 Standard basis: 6-31G(d,p) (6D, 7F)
 There are    16 symmetry adapted cartesian basis functions of A1  symmetry.
 There are     9 symmetry adapted cartesian basis functions of A2  symmetry.
 There are     9 symmetry adapted cartesian basis functions of B1  symmetry.
 There are    16 symmetry adapted cartesian basis functions of B2  symmetry.
 There are    16 symmetry adapted basis functions of A1  symmetry.
 There are     9 symmetry adapted basis functions of A2  symmetry.
 There are     9 symmetry adapted basis functions of B1  symmetry.
 There are    16 symmetry adapted basis functions of B2  symmetry.
    50 basis functions,    84 primitive gaussians,    50 cartesian basis functions
     8 alpha electrons        8 beta electrons
       nuclear repulsion energy        34.3700403081 Hartrees.
 NAtoms=    6 NActive=    6 NUniq=    2 SFac= 4.00D+00 NAtFMM=   60 NAOKFM=F Big=F
 Integral buffers will be    131072 words long.
 Raffenetti 2 integral format.
 Two-electron integral symmetry is turned on.
 One-electron integrals computed using PRISM.
 NBasis=    50 RedAO= T EigKep=  4.38D-03  NBF=    16     9     9    16
 NBsUse=    50 1.00D-06 EigRej= -1.00D+00 NBFU=    16     9     9    16
 Initial guess from the checkpoint file:  "ethylene-pyramizalization-rigid-M-b3lyp.chk"
 B after Tr=     0.000000    0.000000   -0.000000
         Rot=    1.000000   -0.000000   -0.000000    0.000000 Ang=   0.00 deg.
 Initial guess orbital symmetries:
       Occupied  (A1) (B2) (A1) (B2) (B1) (A1) (A2) (A1)
       Virtual   (B2) (A1) (B1) (B2) (A2) (B2) (A1) (A1) (B1) (B2)
                 (A2) (B1) (A1) (B2) (A1) (A2) (B2) (B2) (B1) (A1)
                 (A1) (A2) (B2) (B1) (B2) (A2) (A1) (B1) (A2) (B1)
                 (A1) (B2) (A1) (B2) (B2) (A2) (A1) (B2) (B1) (A2)
                 (A1) (B2)
 ExpMin= 1.61D-01 ExpMax= 3.05D+03 ExpMxC= 4.57D+02 IAcc=2 IRadAn=         4 AccDes= 0.00D+00
 Harris functional with IExCor=  402 and IRadAn=       4 diagonalized for initial guess.
 HarFok:  IExCor=  402 AccDes= 0.00D+00 IRadAn=         4 IDoV= 1 UseB2=F ITyADJ=14
 ICtDFT=  3500011 ScaDFX=  1.000000  1.000000  1.000000  1.000000
 FoFCou: FMM=F IPFlag=           0 FMFlag=      100000 FMFlg1=           0
         NFxFlg=           0 DoJE=T BraDBF=F KetDBF=T FulRan=T
         wScrn=  0.000000 ICntrl=       500 IOpCl=  0 I1Cent=   200000004 NGrid=           0
         NMat0=    1 NMatS0=      1 NMatT0=    0 NMatD0=    1 NMtDS0=    0 NMtDT0=    0
 Petite list used in FoFCou.
 Keep R1 ints in memory in symmetry-blocked form, NReq=7788978.
 Requested convergence on RMS density matrix=1.00D-08 within 128 cycles.
 Requested convergence on MAX density matrix=1.00D-06.
 Requested convergence on             energy=1.00D-06.
 No special actions if energy rises.
 Integral accuracy reduced to 1.0D-05 until final iterations.
 Initial convergence to 1.0D-05 achieved.  Increase integral accuracy.
 SCF Done:  E(RB3LYP) =  -78.4811531213     A.U. after    9 cycles
            NFock=  9  Conv=0.80D-08     -V/T= 2.0064

 **********************************************************************

            Population analysis using the SCF density.

 **********************************************************************

 Orbital symmetries:
       Occupied  (A1) (B2) (A1) (B2) (B1) (A1) (A2) (A1)
       Virtual   (B2) (A1) (B1) (B2) (A2) (B2) (A1) (A1) (B1) (B2)
                 (A2) (B1) (B2) (A1) (A2) (A1) (B2) (B2) (B1) (A1)
                 (A1) (B2) (A2) (B1) (B2) (A1) (A2) (B1) (A2) (B1)
                 (A1) (B2) (A1) (B2) (B2) (A2) (A1) (B2) (B1) (A2)
                 (A1) (B2)
 The electronic state is 1-A1.
 Alpha  occ. eigenvalues --  -10.18814 -10.18716  -0.79852  -0.55786  -0.47798
 Alpha  occ. eigenvalues --   -0.41505  -0.31392  -0.27457
 Alpha virt. eigenvalues --   -0.05981   0.09243   0.10589   0.19693   0.26719
 Alpha virt. eigenvalues --    0.32179   0.46262   0.53904   0.54908   0.62147
 Alpha virt. eigenvalues --    0.63807   0.79764   0.81716   0.84669   0.90849
 Alpha virt. eigenvalues --    0.90851   0.98225   1.24848   1.30261   1.31842
 Alpha virt. eigenvalues --    1.66283   1.85239   1.86206   2.01845   2.05004
 Alpha virt. eigenvalues --    2.12633   2.14422   2.15831   2.31071   2.41848
 Alpha virt. eigenvalues --    2.50078   2.61253   2.69629   2.79294   2.91563
 Alpha virt. eigenvalues --    2.91823   3.24137   3.33077   3.38333   3.52622
 Alpha virt. eigenvalues --    4.20339   4.49203
          Condensed to atoms (all electrons):
               1          2          3          4          5          6
     1  C    5.010303   0.518661   0.401911   0.401911  -0.059955  -0.059955
     2  C    0.518661   5.010303  -0.059955  -0.059955   0.401911   0.401911
     3  H    0.401911  -0.059955   0.630245  -0.063623  -0.031302   0.016285
     4  H    0.401911  -0.059955  -0.063623   0.630245   0.016285  -0.031302
     5  H   -0.059955   0.401911  -0.031302   0.016285   0.630245  -0.063623
     6  H   -0.059955   0.401911   0.016285  -0.031302  -0.063623   0.630245
 Mulliken charges:
               1
     1  C   -0.212877
     2  C   -0.212877
     3  H    0.106438
     4  H    0.106438
     5  H    0.106438
     6  H    0.106438
 Sum of Mulliken charges =  -0.00000
 Mulliken charges with hydrogens summed into heavy atoms:
               1
     1  C   -0.000000
     2  C   -0.000000
 Electronic spatial extent (au):  <R**2>=             76.6041
 Charge=             -0.0000 electrons
 Dipole moment (field-independent basis, Debye):
    X=             -0.0000    Y=              0.0000    Z=             -1.3732  Tot=              1.3732
 Quadrupole moment (field-independent basis, Debye-Ang):
   XX=            -12.8689   YY=            -15.1195   ZZ=            -13.5403
   XY=              0.0000   XZ=             -0.0000   YZ=              0.0000
 Traceless Quadrupole moment (field-independent basis, Debye-Ang):
   XX=              0.9740   YY=             -1.2766   ZZ=              0.3026
   XY=              0.0000   XZ=             -0.0000   YZ=              0.0000
 Octapole moment (field-independent basis, Debye-Ang**2):
  XXX=             -0.0000  YYY=             -0.0000  ZZZ=             -2.1468  XYY=             -0.0000
  XXY=             -0.0000  XXZ=             -1.6546  XZZ=             -0.0000  YZZ=             -0.0000
  YYZ=             -1.7806  XYZ=             -0.0000
 Hexadecapole moment (field-independent basis, Debye-Ang**3):
 XXXX=            -26.2912 YYYY=            -64.8946 ZZZZ=            -19.2130 XXXY=              0.0000
 XXXZ=             -0.0000 YYYX=              0.0000 YYYZ=             -0.0000 ZZZX=             -0.0000
 ZZZY=             -0.0000 XXYY=            -14.9310 XXZZ=             -7.0972 YYZZ=            -12.9658
 XXYZ=              0.0000 YYXZ=              0.0000 ZZXY=              0.0000
 N-N= 3.437004030811D+01 E-N=-2.500864010540D+02  KE= 7.798245410115D+01
 Symmetry A1   KE= 3.949025673969D+01
 Symmetry A2   KE= 2.219784242170D+00
 Symmetry B1   KE= 1.839605995725D+00
 Symmetry B2   KE= 3.443280712357D+01
 ******************************Gaussian NBO Version 3.1******************************
             N A T U R A L   A T O M I C   O R B I T A L   A N D
          N A T U R A L   B O N D   O R B I T A L   A N A L Y S I S
 ******************************Gaussian NBO Version 3.1******************************

       /RESON  / : Allow strongly delocalized NBO set
       /DMNAO  / : Print the NAO density matrix
       /BNDIDX / : Print bond indices based on the NAO density matrix
       /MULORB / : Print Mulliken populations by orbital and atom

 Analyzing the SCF density

 Job title: Title Card Required                                             

 Storage needed:      7784 in NPA,     10201 in NBO (2147483420 available)


 Input atomic orbitals, gross Mulliken populations:

  AO  Atom No lang  Mulliken Population    Atom No      Total
 -------------------------------------------------------------------------------
   1    C  1  S        1.9920236
   2    C  1  S        0.7010800
   3    C  1  px       0.7266982
   4    C  1  py       0.7960509
   5    C  1  pz       0.5204150
   6    C  1  S        0.6348045
   7    C  1  px       0.2768233
   8    C  1  py       0.2041286
   9    C  1  pz       0.3692700
  10    C  1  dxx     -0.0092251
  11    C  1  dxz     -0.0067658
  12    C  1  dzz     -0.0169080
  13    C  1  dxy      0.0083112
  14    C  1  dyy      0.0097621
  15    C  1  dyz      0.0064086
                                             C  1      6.2128770
  16    C  2  S        1.9920236
  17    C  2  S        0.7010800
  18    C  2  px       0.7266982
  19    C  2  py       0.7960509
  20    C  2  pz       0.5204150
  21    C  2  S        0.6348045
  22    C  2  px       0.2768233
  23    C  2  py       0.2041286
  24    C  2  pz       0.3692700
  25    C  2  dxx     -0.0092251
  26    C  2  dxz     -0.0067658
  27    C  2  dzz     -0.0169080
  28    C  2  dxy      0.0083112
  29    C  2  dyy      0.0097621
  30    C  2  dyz      0.0064086
                                             C  2      6.2128770
  31    H  3  S        0.5281177
  32    H  3  S        0.3511535
  33    H  3  px       0.0055945
  34    H  3  py       0.0045396
  35    H  3  pz       0.0041563
                                             H  3      0.8935615
  36    H  4  S        0.5281177
  37    H  4  S        0.3511535
  38    H  4  px       0.0055945
  39    H  4  py       0.0045396
  40    H  4  pz       0.0041563
                                             H  4      0.8935615
  41    H  5  S        0.5281177
  42    H  5  S        0.3511535
  43    H  5  px       0.0055945
  44    H  5  py       0.0045396
  45    H  5  pz       0.0041563
                                             H  5      0.8935615
  46    H  6  S        0.5281177
  47    H  6  S        0.3511535
  48    H  6  px       0.0055945
  49    H  6  py       0.0045396
  50    H  6  pz       0.0041563
                                             H  6      0.8935615

 Total number of electrons:   16.000000


 Mayer-Mulliken atom-atom bond order matrix:                                   

     Atom    1       2       3       4       5       6
     ---- ------  ------  ------  ------  ------  ------
   1.  C  0.0000  1.8617  0.9701  0.9701 -0.0018 -0.0018
   2.  C  1.8617  0.0000 -0.0018 -0.0018  0.9701  0.9701
   3.  H  0.9701 -0.0018  0.0000 -0.0164 -0.0072  0.0107
   4.  H  0.9701 -0.0018 -0.0164  0.0000  0.0107 -0.0072
   5.  H -0.0018  0.9701 -0.0072  0.0107  0.0000 -0.0164
   6.  H -0.0018  0.9701  0.0107 -0.0072 -0.0164  0.0000


 Mayer-Mulliken valencies by atom:                                             

     Atom    1
     ---- ------
   1.  C  3.7983
   2.  C  3.7983
   3.  H  0.9553
   4.  H  0.9553
   5.  H  0.9553
   6.  H  0.9553
 GSVD:  LWork=        1156 too small for GESVD, short by        1316 words or        1316 for optimal perf.


 NATURAL POPULATIONS:  Natural atomic orbital occupancies 
                                                          
   NAO  Atom  No  lang   Type(AO)    Occupancy      Energy
 ----------------------------------------------------------
     1    C    1  S      Cor( 1S)     1.99847     -10.04778
     2    C    1  S      Val( 2S)     1.14142      -0.24571
     3    C    1  S      Ryd( 3S)     0.00163       1.13420
     4    C    1  S      Ryd( 4S)     0.00001       4.24707
     5    C    1  px     Val( 2p)     1.18772      -0.05418
     6    C    1  px     Ryd( 3p)     0.00154       0.62106
     7    C    1  py     Val( 2p)     1.13689      -0.06592
     8    C    1  py     Ryd( 3p)     0.00323       0.53211
     9    C    1  pz     Val( 2p)     0.94210      -0.09065
    10    C    1  pz     Ryd( 3p)     0.00389       0.61064
    11    C    1  dxy    Ryd( 3d)     0.00064       2.15955
    12    C    1  dxz    Ryd( 3d)     0.00119       2.47744
    13    C    1  dyz    Ryd( 3d)     0.00119       2.06215
    14    C    1  dx2y2  Ryd( 3d)     0.00081       2.46643
    15    C    1  dz2    Ryd( 3d)     0.00022       2.04813

    16    C    2  S      Cor( 1S)     1.99847     -10.04778
    17    C    2  S      Val( 2S)     1.14142      -0.24571
    18    C    2  S      Ryd( 3S)     0.00163       1.13420
    19    C    2  S      Ryd( 4S)     0.00001       4.24707
    20    C    2  px     Val( 2p)     1.18772      -0.05418
    21    C    2  px     Ryd( 3p)     0.00154       0.62106
    22    C    2  py     Val( 2p)     1.13689      -0.06592
    23    C    2  py     Ryd( 3p)     0.00323       0.53211
    24    C    2  pz     Val( 2p)     0.94210      -0.09065
    25    C    2  pz     Ryd( 3p)     0.00389       0.61064
    26    C    2  dxy    Ryd( 3d)     0.00064       2.15955
    27    C    2  dxz    Ryd( 3d)     0.00119       2.47744
    28    C    2  dyz    Ryd( 3d)     0.00119       2.06215
    29    C    2  dx2y2  Ryd( 3d)     0.00081       2.46643
    30    C    2  dz2    Ryd( 3d)     0.00022       2.04813

    31    H    3  S      Val( 1S)     0.78678       0.06516
    32    H    3  S      Ryd( 2S)     0.00188       0.65611
    33    H    3  px     Ryd( 2p)     0.00025       2.75147
    34    H    3  py     Ryd( 2p)     0.00035       2.32172
    35    H    3  pz     Ryd( 2p)     0.00026       2.49554

    36    H    4  S      Val( 1S)     0.78678       0.06516
    37    H    4  S      Ryd( 2S)     0.00188       0.65611
    38    H    4  px     Ryd( 2p)     0.00025       2.75147
    39    H    4  py     Ryd( 2p)     0.00035       2.32172
    40    H    4  pz     Ryd( 2p)     0.00026       2.49554

    41    H    5  S      Val( 1S)     0.78678       0.06516
    42    H    5  S      Ryd( 2S)     0.00188       0.65611
    43    H    5  px     Ryd( 2p)     0.00025       2.75147
    44    H    5  py     Ryd( 2p)     0.00035       2.32172
    45    H    5  pz     Ryd( 2p)     0.00026       2.49554

    46    H    6  S      Val( 1S)     0.78678       0.06516
    47    H    6  S      Ryd( 2S)     0.00188       0.65611
    48    H    6  px     Ryd( 2p)     0.00025       2.75147
    49    H    6  py     Ryd( 2p)     0.00035       2.32172
    50    H    6  pz     Ryd( 2p)     0.00026       2.49554

 WARNING:  1 low occupancy (<1.9990e) core orbital  found on  C    1
           1 low occupancy (<1.9990e) core orbital  found on  C    2


 Summary of Natural Population Analysis:                  
                                                          
                                       Natural Population 
                Natural  -----------------------------------------------
    Atom  No    Charge         Core      Valence    Rydberg      Total
 -----------------------------------------------------------------------
      C    1   -0.42098      1.99847     4.40814    0.01436     6.42098
      C    2   -0.42098      1.99847     4.40814    0.01436     6.42098
      H    3    0.21049      0.00000     0.78678    0.00273     0.78951
      H    4    0.21049      0.00000     0.78678    0.00273     0.78951
      H    5    0.21049      0.00000     0.78678    0.00273     0.78951
      H    6    0.21049      0.00000     0.78678    0.00273     0.78951
 =======================================================================
   * Total *    0.00000      3.99694    11.96340    0.03965    16.00000

                                 Natural Population      
 --------------------------------------------------------
   Core                       3.99694 ( 99.9236% of   4)
   Valence                   11.96340 ( 99.6950% of  12)
   Natural Minimal Basis     15.96035 ( 99.7522% of  16)
   Natural Rydberg Basis      0.03965 (  0.2478% of  16)
 --------------------------------------------------------

    Atom  No          Natural Electron Configuration
 ----------------------------------------------------------------------------
      C    1      [core]2S( 1.14)2p( 3.27)3p( 0.01)
      C    2      [core]2S( 1.14)2p( 3.27)3p( 0.01)
      H    3            1S( 0.79)
      H    4            1S( 0.79)
      H    5            1S( 0.79)
      H    6            1S( 0.79)


 Wiberg bond index matrix in the NAO basis:                                    

     Atom    1       2       3       4       5       6
     ---- ------  ------  ------  ------  ------  ------
   1.  C  0.0000  1.9942  0.9311  0.9311  0.0125  0.0125
   2.  C  1.9942  0.0000  0.0125  0.0125  0.9311  0.9311
   3.  H  0.9311  0.0125  0.0000  0.0009  0.0024  0.0125
   4.  H  0.9311  0.0125  0.0009  0.0000  0.0125  0.0024
   5.  H  0.0125  0.9311  0.0024  0.0125  0.0000  0.0009
   6.  H  0.0125  0.9311  0.0125  0.0024  0.0009  0.0000


 Wiberg bond index, Totals by atom:                                            

     Atom    1
     ---- ------
   1.  C  3.8815
   2.  C  3.8815
   3.  H  0.9594
   4.  H  0.9594
   5.  H  0.9594
   6.  H  0.9594


 Atom-atom overlap-weighted NAO bond order:                                    

     Atom    1       2       3       4       5       6
     ---- ------  ------  ------  ------  ------  ------
   1.  C  0.0000  1.2564  0.7498  0.7498  0.0131  0.0131
   2.  C  1.2564  0.0000  0.0131  0.0131  0.7498  0.7498
   3.  H  0.7498  0.0131  0.0000 -0.0121 -0.0155  0.0122
   4.  H  0.7498  0.0131 -0.0121  0.0000  0.0122 -0.0155
   5.  H  0.0131  0.7498 -0.0155  0.0122  0.0000 -0.0121
   6.  H  0.0131  0.7498  0.0122 -0.0155 -0.0121  0.0000


 Atom-atom overlap-weighted NAO bond order, Totals by atom:                    

     Atom    1
     ---- ------
   1.  C  2.7822
   2.  C  2.7822
   3.  H  0.7475
   4.  H  0.7475
   5.  H  0.7475
   6.  H  0.7475


 MO bond order:                                                                

     Atom    1       2       3       4       5       6
     ---- ------  ------  ------  ------  ------  ------
   1.  C  0.0000  1.0874 -0.0127  1.2769 -0.1809 -0.1350
   2.  C  1.0874  0.0000 -0.0679 -0.0017 -0.7527  0.5972
   3.  H -0.0127 -0.0679  0.0000  0.0103 -0.0254  0.0828
   4.  H  1.2769 -0.0017  0.0103  0.0000  0.0830 -0.0162
   5.  H -0.1809 -0.7527 -0.0254  0.0830  0.0000 -0.0088
   6.  H -0.1350  0.5972  0.0828 -0.0162 -0.0088  0.0000


 MO atomic valencies:                                                          

     Atom    1
     ---- ------
   1.  C  2.0356
   2.  C  0.8623
   3.  H -0.0129
   4.  H  1.3523
   5.  H -0.8848
   6.  H  0.5200


 NAO density matrix:                                                           

          NAO        1       2       3       4       5       6       7       8
      ---------- ------- ------- ------- ------- ------- ------- ------- -------
   1.  C 1 (S)    1.9985 -0.0000  0.0000  0.0000  0.0000 -0.0000  0.0183 -0.0019
   2.  C 1 (S)   -0.0000  1.1414 -0.0000 -0.0000  0.0000 -0.0000  0.1537 -0.0058
   3.  C 1 (S)    0.0000 -0.0000  0.0016  0.0000  0.0000  0.0000  0.0405  0.0015
   4.  C 1 (S)    0.0000 -0.0000  0.0000  0.0000  0.0000 -0.0000  0.0002 -0.0001
   5.  C 1 (px)   0.0000  0.0000  0.0000  0.0000  1.1877  0.0028  0.0000  0.0000
   6.  C 1 (px)  -0.0000 -0.0000  0.0000 -0.0000  0.0028  0.0015  0.0000 -0.0000
   7.  C 1 (py)   0.0183  0.1537  0.0405  0.0002  0.0000  0.0000  1.1369  0.0384
   8.  C 1 (py)  -0.0019 -0.0058  0.0015 -0.0001  0.0000 -0.0000  0.0384  0.0032
   9.  C 1 (pz)   0.0226  0.0227  0.0063  0.0014  0.0000 -0.0000 -0.0123 -0.0305
  10.  C 1 (pz)  -0.0033 -0.0071 -0.0019  0.0000  0.0000 -0.0000 -0.0392 -0.0006
  11.  C 1 (d1)   0.0000 -0.0000  0.0000 -0.0000  0.0016 -0.0010  0.0000  0.0000
  12.  C 1 (d2)  -0.0000 -0.0000 -0.0000  0.0000 -0.0376 -0.0001  0.0000 -0.0000
  13.  C 1 (d3)   0.0015 -0.0161 -0.0008 -0.0000 -0.0000  0.0000 -0.0188  0.0003
  14.  C 1 (d4)  -0.0004  0.0053  0.0010 -0.0000 -0.0000 -0.0000  0.0290  0.0013
  15.  C 1 (d5)   0.0010 -0.0064  0.0004 -0.0000 -0.0000  0.0000  0.0104  0.0007
  16.  C 2 (S)    0.0009  0.0002  0.0113 -0.0004  0.0000 -0.0000 -0.0208  0.0240
  17.  C 2 (S)    0.0002  0.3802 -0.0102 -0.0021 -0.0000  0.0000 -0.4308 -0.0067
  18.  C 2 (S)    0.0113 -0.0102  0.0014 -0.0000 -0.0000  0.0000  0.0328  0.0013
  19.  C 2 (S)   -0.0004 -0.0021 -0.0000  0.0000 -0.0000  0.0000 -0.0014 -0.0001
  20.  C 2 (px)   0.0000  0.0000  0.0000  0.0000  0.1531  0.0427 -0.0000  0.0000
  21.  C 2 (px)  -0.0000  0.0000 -0.0000 -0.0000  0.0427  0.0000  0.0000 -0.0000
  22.  C 2 (py)   0.0208  0.4308 -0.0328  0.0014  0.0000 -0.0000 -0.6872 -0.0382
  23.  C 2 (py)  -0.0240  0.0067 -0.0013  0.0001  0.0000  0.0000 -0.0382 -0.0029
  24.  C 2 (pz)  -0.0225  0.2816  0.0101  0.0022  0.0000 -0.0000  0.1856 -0.0296
  25.  C 2 (pz)   0.0007 -0.0203 -0.0021 -0.0000 -0.0000  0.0000 -0.0492 -0.0007
  26.  C 2 (d1)  -0.0000 -0.0000 -0.0000 -0.0000  0.0271 -0.0001 -0.0000 -0.0000
  27.  C 2 (d2)  -0.0000 -0.0000 -0.0000 -0.0000 -0.0051 -0.0014 -0.0000 -0.0000
  28.  C 2 (d3)  -0.0001  0.0044  0.0006  0.0000  0.0000 -0.0000  0.0098 -0.0004
  29.  C 2 (d4)   0.0022 -0.0116  0.0007 -0.0001  0.0000 -0.0000  0.0161  0.0012
  30.  C 2 (d5)   0.0016 -0.0092  0.0003 -0.0000  0.0000  0.0000  0.0083  0.0007
  31.  H 3 (S)   -0.0050  0.5216  0.0085 -0.0004 -0.6835  0.0023  0.3504  0.0164
  32.  H 3 (S)   -0.0142  0.0145 -0.0010 -0.0000  0.0079 -0.0009 -0.0208 -0.0003
  33.  H 3 (px)  -0.0016  0.0110  0.0002 -0.0000 -0.0078  0.0001  0.0087  0.0004
  34.  H 3 (py)   0.0004 -0.0004  0.0005  0.0000  0.0091  0.0004  0.0120  0.0002
  35.  H 3 (pz)  -0.0014  0.0089  0.0002  0.0000 -0.0115  0.0001  0.0054 -0.0001
  36.  H 4 (S)   -0.0050  0.5216  0.0085 -0.0004  0.6835 -0.0023  0.3504  0.0164
  37.  H 4 (S)   -0.0142  0.0145 -0.0010 -0.0000 -0.0079  0.0009 -0.0208 -0.0003
  38.  H 4 (px)   0.0016 -0.0110 -0.0002  0.0000 -0.0078  0.0001 -0.0087 -0.0004
  39.  H 4 (py)   0.0004 -0.0004  0.0005  0.0000 -0.0091 -0.0004  0.0120  0.0002
  40.  H 4 (pz)  -0.0014  0.0089  0.0002  0.0000  0.0115 -0.0001  0.0054 -0.0001
  41.  H 5 (S)    0.0051  0.0054  0.0015 -0.0019  0.0210 -0.0248 -0.0458  0.0156
  42.  H 5 (S)   -0.0032  0.0038 -0.0012 -0.0001 -0.0240  0.0003 -0.0288 -0.0005
  43.  H 5 (px)   0.0002 -0.0016  0.0000 -0.0000  0.0027 -0.0003 -0.0010  0.0003
  44.  H 5 (py)  -0.0005  0.0020 -0.0005 -0.0000 -0.0105 -0.0003 -0.0108 -0.0002
  45.  H 5 (pz)  -0.0002  0.0026  0.0001 -0.0000  0.0027 -0.0004  0.0006 -0.0001
  46.  H 6 (S)    0.0051  0.0054  0.0015 -0.0019 -0.0210  0.0248 -0.0458  0.0156
  47.  H 6 (S)   -0.0032  0.0038 -0.0012 -0.0001  0.0240 -0.0003 -0.0288 -0.0005
  48.  H 6 (px)  -0.0002  0.0016 -0.0000  0.0000  0.0027 -0.0003  0.0010 -0.0003
  49.  H 6 (py)  -0.0005  0.0020 -0.0005 -0.0000  0.0105  0.0003 -0.0108 -0.0002
  50.  H 6 (pz)  -0.0002  0.0026  0.0001 -0.0000 -0.0027  0.0004  0.0006 -0.0001

          NAO        9      10      11      12      13      14      15      16
      ---------- ------- ------- ------- ------- ------- ------- ------- -------
   1.  C 1 (S)    0.0226 -0.0033  0.0000 -0.0000  0.0015 -0.0004  0.0010  0.0009
   2.  C 1 (S)    0.0227 -0.0071 -0.0000 -0.0000 -0.0161  0.0053 -0.0064  0.0002
   3.  C 1 (S)    0.0063 -0.0019  0.0000 -0.0000 -0.0008  0.0010  0.0004  0.0113
   4.  C 1 (S)    0.0014  0.0000 -0.0000  0.0000 -0.0000 -0.0000 -0.0000 -0.0004
   5.  C 1 (px)   0.0000  0.0000  0.0016 -0.0376 -0.0000 -0.0000 -0.0000  0.0000
   6.  C 1 (px)  -0.0000 -0.0000 -0.0010 -0.0001  0.0000 -0.0000  0.0000 -0.0000
   7.  C 1 (py)  -0.0123 -0.0392  0.0000  0.0000 -0.0188  0.0290  0.0104 -0.0208
   8.  C 1 (py)  -0.0305 -0.0006  0.0000 -0.0000  0.0003  0.0013  0.0007  0.0240
   9.  C 1 (pz)   0.9421 -0.0412 -0.0000 -0.0000 -0.0260 -0.0082 -0.0084 -0.0225
  10.  C 1 (pz)  -0.0412  0.0039  0.0000 -0.0000  0.0018 -0.0007  0.0000  0.0007
  11.  C 1 (d1)  -0.0000  0.0000  0.0006 -0.0000 -0.0000  0.0000 -0.0000 -0.0000
  12.  C 1 (d2)  -0.0000 -0.0000 -0.0000  0.0012  0.0000 -0.0000  0.0000 -0.0000
  13.  C 1 (d3)  -0.0260  0.0018 -0.0000  0.0000  0.0012 -0.0003  0.0001  0.0001
  14.  C 1 (d4)  -0.0082 -0.0007  0.0000 -0.0000 -0.0003  0.0008  0.0003  0.0022
  15.  C 1 (d5)  -0.0084  0.0000 -0.0000  0.0000  0.0001  0.0003  0.0002  0.0016
  16.  C 2 (S)   -0.0225  0.0007 -0.0000 -0.0000  0.0001  0.0022  0.0016  1.9985
  17.  C 2 (S)    0.2816 -0.0203  0.0000  0.0000 -0.0044 -0.0116 -0.0092 -0.0000
  18.  C 2 (S)    0.0101 -0.0021  0.0000  0.0000 -0.0006  0.0007  0.0003 -0.0000
  19.  C 2 (S)    0.0022 -0.0000 -0.0000  0.0000 -0.0000 -0.0001 -0.0000 -0.0000
  20.  C 2 (px)   0.0000  0.0000 -0.0271 -0.0051 -0.0000  0.0000 -0.0000 -0.0000
  21.  C 2 (px)  -0.0000 -0.0000  0.0001 -0.0014  0.0000  0.0000 -0.0000  0.0000
  22.  C 2 (py)  -0.1856  0.0492 -0.0000 -0.0000  0.0098 -0.0161 -0.0083 -0.0183
  23.  C 2 (py)   0.0296  0.0007  0.0000 -0.0000 -0.0004 -0.0012 -0.0007  0.0019
  24.  C 2 (pz)   0.8531 -0.0366 -0.0000 -0.0000 -0.0300 -0.0024 -0.0074  0.0226
  25.  C 2 (pz)  -0.0366  0.0037 -0.0000  0.0000  0.0020 -0.0010 -0.0000 -0.0033
  26.  C 2 (d1)  -0.0000  0.0000  0.0002 -0.0009 -0.0000  0.0000  0.0000 -0.0000
  27.  C 2 (d2)  -0.0000  0.0000  0.0009  0.0002 -0.0000  0.0000  0.0000  0.0000
  28.  C 2 (d3)   0.0300 -0.0020  0.0000  0.0000 -0.0010  0.0000 -0.0002 -0.0015
  29.  C 2 (d4)  -0.0024 -0.0010  0.0000 -0.0000 -0.0000  0.0004  0.0003 -0.0004
  30.  C 2 (d5)  -0.0074 -0.0000  0.0000  0.0000  0.0002  0.0003  0.0002  0.0010
  31.  H 3 (S)   -0.2565 -0.0021 -0.0035  0.0216 -0.0043  0.0118  0.0022  0.0051
  32.  H 3 (S)   -0.0214  0.0018  0.0006 -0.0002  0.0007 -0.0003 -0.0001 -0.0032
  33.  H 3 (px)  -0.0058 -0.0000 -0.0001  0.0002 -0.0001  0.0003  0.0001  0.0002
  34.  H 3 (py)   0.0080 -0.0008 -0.0002 -0.0003 -0.0004  0.0002  0.0001  0.0005
  35.  H 3 (pz)   0.0063 -0.0005 -0.0001  0.0004 -0.0004  0.0001 -0.0001 -0.0002
  36.  H 4 (S)   -0.2565 -0.0021  0.0035 -0.0216 -0.0043  0.0118  0.0022  0.0051
  37.  H 4 (S)   -0.0214  0.0018 -0.0006  0.0002  0.0007 -0.0003 -0.0001 -0.0032
  38.  H 4 (px)   0.0058  0.0000 -0.0001  0.0002  0.0001 -0.0003 -0.0001 -0.0002
  39.  H 4 (py)   0.0080 -0.0008  0.0002  0.0003 -0.0004  0.0002  0.0001  0.0005
  40.  H 4 (pz)   0.0063 -0.0005  0.0001 -0.0004 -0.0004  0.0001 -0.0001 -0.0002
  41.  H 5 (S)   -0.0807 -0.0111  0.0161 -0.0005  0.0037  0.0003  0.0003 -0.0050
  42.  H 5 (S)   -0.0175  0.0016 -0.0003  0.0008  0.0009 -0.0006 -0.0002 -0.0142
  43.  H 5 (px)  -0.0015 -0.0003  0.0002 -0.0001  0.0001  0.0000  0.0000 -0.0016
  44.  H 5 (py)  -0.0085  0.0008  0.0002  0.0003  0.0004 -0.0002 -0.0000 -0.0004
  45.  H 5 (pz)   0.0085 -0.0006  0.0003 -0.0001 -0.0003 -0.0000 -0.0001 -0.0014
  46.  H 6 (S)   -0.0807 -0.0111 -0.0161  0.0005  0.0037  0.0003  0.0003 -0.0050
  47.  H 6 (S)   -0.0175  0.0016  0.0003 -0.0008  0.0009 -0.0006 -0.0002 -0.0142
  48.  H 6 (px)   0.0015  0.0003  0.0002 -0.0001 -0.0001 -0.0000 -0.0000  0.0016
  49.  H 6 (py)  -0.0085  0.0008 -0.0002 -0.0003  0.0004 -0.0002 -0.0000 -0.0004
  50.  H 6 (pz)   0.0085 -0.0006 -0.0003  0.0001 -0.0003 -0.0000 -0.0001 -0.0014

          NAO       17      18      19      20      21      22      23      24
      ---------- ------- ------- ------- ------- ------- ------- ------- -------
   1.  C 1 (S)    0.0002  0.0113 -0.0004  0.0000 -0.0000  0.0208 -0.0240 -0.0225
   2.  C 1 (S)    0.3802 -0.0102 -0.0021  0.0000  0.0000  0.4308  0.0067  0.2816
   3.  C 1 (S)   -0.0102  0.0014 -0.0000  0.0000 -0.0000 -0.0328 -0.0013  0.0101
   4.  C 1 (S)   -0.0021 -0.0000  0.0000  0.0000 -0.0000  0.0014  0.0001  0.0022
   5.  C 1 (px)  -0.0000 -0.0000 -0.0000  0.1531  0.0427  0.0000  0.0000  0.0000
   6.  C 1 (px)   0.0000  0.0000  0.0000  0.0427  0.0000 -0.0000  0.0000 -0.0000
   7.  C 1 (py)  -0.4308  0.0328 -0.0014 -0.0000  0.0000 -0.6872 -0.0382  0.1856
   8.  C 1 (py)  -0.0067  0.0013 -0.0001  0.0000 -0.0000 -0.0382 -0.0029 -0.0296
   9.  C 1 (pz)   0.2816  0.0101  0.0022  0.0000 -0.0000 -0.1856  0.0296  0.8531
  10.  C 1 (pz)  -0.0203 -0.0021 -0.0000  0.0000 -0.0000  0.0492  0.0007 -0.0366
  11.  C 1 (d1)   0.0000  0.0000 -0.0000 -0.0271  0.0001 -0.0000  0.0000 -0.0000
  12.  C 1 (d2)   0.0000  0.0000  0.0000 -0.0051 -0.0014 -0.0000 -0.0000 -0.0000
  13.  C 1 (d3)  -0.0044 -0.0006 -0.0000 -0.0000  0.0000  0.0098 -0.0004 -0.0300
  14.  C 1 (d4)  -0.0116  0.0007 -0.0001  0.0000  0.0000 -0.0161 -0.0012 -0.0024
  15.  C 1 (d5)  -0.0092  0.0003 -0.0000 -0.0000 -0.0000 -0.0083 -0.0007 -0.0074
  16.  C 2 (S)   -0.0000 -0.0000 -0.0000 -0.0000  0.0000 -0.0183  0.0019  0.0226
  17.  C 2 (S)    1.1414  0.0000  0.0000  0.0000 -0.0000 -0.1537  0.0058  0.0227
  18.  C 2 (S)    0.0000  0.0016 -0.0000 -0.0000 -0.0000 -0.0405 -0.0015  0.0063
  19.  C 2 (S)    0.0000 -0.0000  0.0000 -0.0000 -0.0000 -0.0002  0.0001  0.0014
  20.  C 2 (px)   0.0000 -0.0000 -0.0000  1.1877  0.0028 -0.0000  0.0000  0.0000
  21.  C 2 (px)  -0.0000 -0.0000 -0.0000  0.0028  0.0015  0.0000 -0.0000  0.0000
  22.  C 2 (py)  -0.1537 -0.0405 -0.0002 -0.0000  0.0000  1.1369  0.0384  0.0123
  23.  C 2 (py)   0.0058 -0.0015  0.0001  0.0000 -0.0000  0.0384  0.0032  0.0305
  24.  C 2 (pz)   0.0227  0.0063  0.0014  0.0000  0.0000  0.0123  0.0305  0.9421
  25.  C 2 (pz)  -0.0071 -0.0019  0.0000 -0.0000 -0.0000  0.0392  0.0006 -0.0412
  26.  C 2 (d1)   0.0000  0.0000  0.0000 -0.0016  0.0010 -0.0000 -0.0000 -0.0000
  27.  C 2 (d2)  -0.0000  0.0000  0.0000 -0.0376 -0.0001  0.0000 -0.0000  0.0000
  28.  C 2 (d3)   0.0161  0.0008  0.0000 -0.0000 -0.0000 -0.0188  0.0003  0.0260
  29.  C 2 (d4)   0.0053  0.0010 -0.0000  0.0000 -0.0000 -0.0290 -0.0013 -0.0082
  30.  C 2 (d5)  -0.0064  0.0004 -0.0000  0.0000 -0.0000 -0.0104 -0.0007 -0.0084
  31.  H 3 (S)    0.0054  0.0015 -0.0019  0.0210 -0.0248  0.0458 -0.0156 -0.0807
  32.  H 3 (S)    0.0038 -0.0012 -0.0001 -0.0240  0.0003  0.0288  0.0005 -0.0175
  33.  H 3 (px)  -0.0016  0.0000 -0.0000  0.0027 -0.0003  0.0010 -0.0003 -0.0015
  34.  H 3 (py)  -0.0020  0.0005  0.0000  0.0105  0.0003 -0.0108 -0.0002  0.0085
  35.  H 3 (pz)   0.0026  0.0001 -0.0000  0.0027 -0.0004 -0.0006  0.0001  0.0085
  36.  H 4 (S)    0.0054  0.0015 -0.0019 -0.0210  0.0248  0.0458 -0.0156 -0.0807
  37.  H 4 (S)    0.0038 -0.0012 -0.0001  0.0240 -0.0003  0.0288  0.0005 -0.0175
  38.  H 4 (px)   0.0016 -0.0000  0.0000  0.0027 -0.0003 -0.0010  0.0003  0.0015
  39.  H 4 (py)  -0.0020  0.0005  0.0000 -0.0105 -0.0003 -0.0108 -0.0002  0.0085
  40.  H 4 (pz)   0.0026  0.0001 -0.0000 -0.0027  0.0004 -0.0006  0.0001  0.0085
  41.  H 5 (S)    0.5216  0.0085 -0.0004 -0.6835  0.0023 -0.3504 -0.0164 -0.2565
  42.  H 5 (S)    0.0145 -0.0010 -0.0000  0.0079 -0.0009  0.0208  0.0003 -0.0214
  43.  H 5 (px)   0.0110  0.0002 -0.0000 -0.0078  0.0001 -0.0087 -0.0004 -0.0058
  44.  H 5 (py)   0.0004 -0.0005 -0.0000 -0.0091 -0.0004  0.0120  0.0002 -0.0080
  45.  H 5 (pz)   0.0089  0.0002  0.0000 -0.0115  0.0001 -0.0054  0.0001  0.0063
  46.  H 6 (S)    0.5216  0.0085 -0.0004  0.6835 -0.0023 -0.3504 -0.0164 -0.2565
  47.  H 6 (S)    0.0145 -0.0010 -0.0000 -0.0079  0.0009  0.0208  0.0003 -0.0214
  48.  H 6 (px)  -0.0110 -0.0002  0.0000 -0.0078  0.0001  0.0087  0.0004  0.0058
  49.  H 6 (py)   0.0004 -0.0005 -0.0000  0.0091  0.0004  0.0120  0.0002 -0.0080
  50.  H 6 (pz)   0.0089  0.0002  0.0000  0.0115 -0.0001 -0.0054  0.0001  0.0063

          NAO       25      26      27      28      29      30      31      32
      ---------- ------- ------- ------- ------- ------- ------- ------- -------
   1.  C 1 (S)    0.0007 -0.0000 -0.0000 -0.0001  0.0022  0.0016 -0.0050 -0.0142
   2.  C 1 (S)   -0.0203 -0.0000 -0.0000  0.0044 -0.0116 -0.0092  0.5216  0.0145
   3.  C 1 (S)   -0.0021 -0.0000 -0.0000  0.0006  0.0007  0.0003  0.0085 -0.0010
   4.  C 1 (S)   -0.0000 -0.0000 -0.0000  0.0000 -0.0001 -0.0000 -0.0004 -0.0000
   5.  C 1 (px)  -0.0000  0.0271 -0.0051  0.0000  0.0000  0.0000 -0.6835  0.0079
   6.  C 1 (px)   0.0000 -0.0001 -0.0014 -0.0000 -0.0000  0.0000  0.0023 -0.0009
   7.  C 1 (py)  -0.0492 -0.0000 -0.0000  0.0098  0.0161  0.0083  0.3504 -0.0208
   8.  C 1 (py)  -0.0007 -0.0000 -0.0000 -0.0004  0.0012  0.0007  0.0164 -0.0003
   9.  C 1 (pz)  -0.0366 -0.0000 -0.0000  0.0300 -0.0024 -0.0074 -0.2565 -0.0214
  10.  C 1 (pz)   0.0037  0.0000  0.0000 -0.0020 -0.0010 -0.0000 -0.0021  0.0018
  11.  C 1 (d1)  -0.0000  0.0002  0.0009  0.0000  0.0000  0.0000 -0.0035  0.0006
  12.  C 1 (d2)   0.0000 -0.0009  0.0002  0.0000 -0.0000  0.0000  0.0216 -0.0002
  13.  C 1 (d3)   0.0020 -0.0000 -0.0000 -0.0010 -0.0000  0.0002 -0.0043  0.0007
  14.  C 1 (d4)  -0.0010  0.0000  0.0000  0.0000  0.0004  0.0003  0.0118 -0.0003
  15.  C 1 (d5)  -0.0000  0.0000  0.0000 -0.0002  0.0003  0.0002  0.0022 -0.0001
  16.  C 2 (S)   -0.0033 -0.0000  0.0000 -0.0015 -0.0004  0.0010  0.0051 -0.0032
  17.  C 2 (S)   -0.0071  0.0000 -0.0000  0.0161  0.0053 -0.0064  0.0054  0.0038
  18.  C 2 (S)   -0.0019  0.0000  0.0000  0.0008  0.0010  0.0004  0.0015 -0.0012
  19.  C 2 (S)    0.0000  0.0000  0.0000  0.0000 -0.0000 -0.0000 -0.0019 -0.0001
  20.  C 2 (px)  -0.0000 -0.0016 -0.0376 -0.0000  0.0000  0.0000  0.0210 -0.0240
  21.  C 2 (px)  -0.0000  0.0010 -0.0001 -0.0000 -0.0000 -0.0000 -0.0248  0.0003
  22.  C 2 (py)   0.0392 -0.0000  0.0000 -0.0188 -0.0290 -0.0104  0.0458  0.0288
  23.  C 2 (py)   0.0006 -0.0000 -0.0000  0.0003 -0.0013 -0.0007 -0.0156  0.0005
  24.  C 2 (pz)  -0.0412 -0.0000  0.0000  0.0260 -0.0082 -0.0084 -0.0807 -0.0175
  25.  C 2 (pz)   0.0039  0.0000  0.0000 -0.0018 -0.0007  0.0000 -0.0111  0.0016
  26.  C 2 (d1)   0.0000  0.0006  0.0000  0.0000 -0.0000  0.0000 -0.0161  0.0003
  27.  C 2 (d2)   0.0000  0.0000  0.0012 -0.0000 -0.0000 -0.0000 -0.0005  0.0008
  28.  C 2 (d3)  -0.0018  0.0000 -0.0000  0.0012  0.0003 -0.0001 -0.0037 -0.0009
  29.  C 2 (d4)  -0.0007 -0.0000 -0.0000  0.0003  0.0008  0.0003  0.0003 -0.0006
  30.  C 2 (d5)   0.0000  0.0000 -0.0000 -0.0001  0.0003  0.0002  0.0003 -0.0002
  31.  H 3 (S)   -0.0111 -0.0161 -0.0005 -0.0037  0.0003  0.0003  0.7868  0.0000
  32.  H 3 (S)    0.0016  0.0003  0.0008 -0.0009 -0.0006 -0.0002  0.0000  0.0019
  33.  H 3 (px)  -0.0003 -0.0002 -0.0001 -0.0001  0.0000  0.0000  0.0133  0.0000
  34.  H 3 (py)  -0.0008  0.0002 -0.0003  0.0004  0.0002  0.0000 -0.0038 -0.0006
  35.  H 3 (pz)  -0.0006 -0.0003 -0.0001  0.0003 -0.0000 -0.0001  0.0104 -0.0003
  36.  H 4 (S)   -0.0111  0.0161  0.0005 -0.0037  0.0003  0.0003 -0.0203  0.0138
  37.  H 4 (S)    0.0016 -0.0003 -0.0008 -0.0009 -0.0006 -0.0002  0.0138  0.0007
  38.  H 4 (px)   0.0003 -0.0002 -0.0001  0.0001 -0.0000 -0.0000 -0.0036 -0.0003
  39.  H 4 (py)  -0.0008 -0.0002  0.0003  0.0004  0.0002  0.0000  0.0049 -0.0003
  40.  H 4 (pz)  -0.0006  0.0003  0.0001  0.0003 -0.0000 -0.0001 -0.0036  0.0001
  41.  H 5 (S)   -0.0021  0.0035  0.0216  0.0043  0.0118  0.0022 -0.0431  0.0145
  42.  H 5 (S)    0.0018 -0.0006 -0.0002 -0.0007 -0.0003 -0.0001  0.0145  0.0007
  43.  H 5 (px)  -0.0000  0.0001  0.0002  0.0001  0.0003  0.0001 -0.0024  0.0002
  44.  H 5 (py)   0.0008 -0.0002  0.0003 -0.0004 -0.0002 -0.0001  0.0058  0.0006
  45.  H 5 (pz)  -0.0005  0.0001  0.0004  0.0004  0.0001 -0.0001 -0.0036  0.0001
  46.  H 6 (S)   -0.0021 -0.0035 -0.0216  0.0043  0.0118  0.0022  0.1093 -0.0153
  47.  H 6 (S)    0.0018  0.0006  0.0002 -0.0007 -0.0003 -0.0001 -0.0153  0.0015
  48.  H 6 (px)   0.0000  0.0001  0.0002 -0.0001 -0.0003 -0.0001 -0.0023  0.0002
  49.  H 6 (py)   0.0008  0.0002 -0.0003 -0.0004 -0.0002 -0.0001 -0.0048  0.0004
  50.  H 6 (pz)  -0.0005 -0.0001 -0.0004  0.0004  0.0001 -0.0001  0.0018 -0.0005

          NAO       33      34      35      36      37      38      39      40
      ---------- ------- ------- ------- ------- ------- ------- ------- -------
   1.  C 1 (S)   -0.0016  0.0004 -0.0014 -0.0050 -0.0142  0.0016  0.0004 -0.0014
   2.  C 1 (S)    0.0110 -0.0004  0.0089  0.5216  0.0145 -0.0110 -0.0004  0.0089
   3.  C 1 (S)    0.0002  0.0005  0.0002  0.0085 -0.0010 -0.0002  0.0005  0.0002
   4.  C 1 (S)   -0.0000  0.0000  0.0000 -0.0004 -0.0000  0.0000  0.0000  0.0000
   5.  C 1 (px)  -0.0078  0.0091 -0.0115  0.6835 -0.0079 -0.0078 -0.0091  0.0115
   6.  C 1 (px)   0.0001  0.0004  0.0001 -0.0023  0.0009  0.0001 -0.0004 -0.0001
   7.  C 1 (py)   0.0087  0.0120  0.0054  0.3504 -0.0208 -0.0087  0.0120  0.0054
[truncated: 1,224,335 more chars]
