# Supplementary material for: Hyperpyramidalized alkenes with bond orders near 1.5 as synthetic building blocks
Source: Nat Chem. 2026 Jan 21;18(5):913–22. doi: 10.1038/s41557-025-02055-9 (PMC12859755; doi:10.1038/s41557-025-02055-9)
Supplement: Supplementary file 2 — Output files for reported computations. [file 41557_2025_2055_MOESM2_ESM.zip › Computation data/Ethylene 1-Scan-Pyramidalized/scan/wb97x-D-def2tzvp/ethylene-pyramizalization-rigid-M.out]

 Entering Gaussian System, Link 0=/u/local/apps/gaussian/16_sse4/g16
 Initial command:
 /u/local/apps/gaussian/16_sse4/l1.exe "/work/8421797.1.pod_smp.q/Gau-13770.inp" -scrdir="/work/8421797.1.pod_smp.q/"
 Entering Link 1 = /u/local/apps/gaussian/16_sse4/l1.exe PID=     13771.
  
 Copyright (c) 1988,1990,1992,1993,1995,1998,2003,2009,2016,
            Gaussian, Inc.  All Rights Reserved.
  
 This is part of the Gaussian(R) 16 program.  It is based on
 the Gaussian(R) 09 system (copyright 2009, Gaussian, Inc.),
 the Gaussian(R) 03 system (copyright 2003, Gaussian, Inc.),
 the Gaussian(R) 98 system (copyright 1998, Gaussian, Inc.),
 the Gaussian(R) 94 system (copyright 1995, Gaussian, Inc.),
 the Gaussian 92(TM) system (copyright 1992, Gaussian, Inc.),
 the Gaussian 90(TM) system (copyright 1990, Gaussian, Inc.),
 the Gaussian 88(TM) system (copyright 1988, Gaussian, Inc.),
 the Gaussian 86(TM) system (copyright 1986, Carnegie Mellon
 University), and the Gaussian 82(TM) system (copyright 1983,
 Carnegie Mellon University). Gaussian is a federally registered
 trademark of Gaussian, Inc.
  
 This software contains proprietary and confidential information,
 including trade secrets, belonging to Gaussian, Inc.
  
 This software is provided under written license and may be
 used, copied, transmitted, or stored only in accord with that
 written license.
  
 The following legend is applicable only to US Government
 contracts under FAR:
  
                    RESTRICTED RIGHTS LEGEND
  
 Use, reproduction and disclosure by the US Government is
 subject to restrictions as set forth in subparagraphs (a)
 and (c) of the Commercial Computer Software - Restricted
 Rights clause in FAR 52.227-19.
  
 Gaussian, Inc.
 340 Quinnipiac St., Bldg. 40, Wallingford CT 06492
  
  
 ---------------------------------------------------------------
 Warning -- This program may not be used in any manner that
 competes with the business of Gaussian, Inc. or will provide
 assistance to any competitor of Gaussian, Inc.  The licensee
 of this program is prohibited from giving any competitor of
 Gaussian, Inc. access to this program.  By using this program,
 the user acknowledges that Gaussian, Inc. is engaged in the
 business of creating and licensing software in the field of
 computational chemistry and represents and warrants to the
 licensee that it is not a competitor of Gaussian, Inc. and that
 it will not use this program in any manner prohibited above.
 ---------------------------------------------------------------
  

 Cite this work as:
 Gaussian 16, Revision A.03,
 M. J. Frisch, G. W. Trucks, H. B. Schlegel, G. E. Scuseria, 
 M. A. Robb, J. R. Cheeseman, G. Scalmani, V. Barone, 
 G. A. Petersson, H. Nakatsuji, X. Li, M. Caricato, A. V. Marenich, 
 J. Bloino, B. G. Janesko, R. Gomperts, B. Mennucci, H. P. Hratchian, 
 J. V. Ortiz, A. F. Izmaylov, J. L. Sonnenberg, D. Williams-Young, 
 F. Ding, F. Lipparini, F. Egidi, J. Goings, B. Peng, A. Petrone, 
 T. Henderson, D. Ranasinghe, V. G. Zakrzewski, J. Gao, N. Rega, 
 G. Zheng, W. Liang, M. Hada, M. Ehara, K. Toyota, R. Fukuda, 
 J. Hasegawa, M. Ishida, T. Nakajima, Y. Honda, O. Kitao, H. Nakai, 
 T. Vreven, K. Throssell, J. A. Montgomery, Jr., J. E. Peralta, 
 F. Ogliaro, M. J. Bearpark, J. J. Heyd, E. N. Brothers, K. N. Kudin, 
 V. N. Staroverov, T. A. Keith, R. Kobayashi, J. Normand, 
 K. Raghavachari, A. P. Rendell, J. C. Burant, S. S. Iyengar, 
 J. Tomasi, M. Cossi, J. M. Millam, M. Klene, C. Adamo, R. Cammi, 
 J. W. Ochterski, R. L. Martin, K. Morokuma, O. Farkas, 
 J. B. Foresman, and D. J. Fox, Gaussian, Inc., Wallingford CT, 2016.
 
 ******************************************
 Gaussian 16:  ES64L-G16RevA.03 25-Dec-2016
                27-Apr-2025 
 ******************************************
 %nproc=8
 Will use up to    8 processors via shared memory.
 %mem=16GB
 %chk=ethylene-pyramizalization-rigid-M.chk
 -------------------------------------------------------------
 # scan wb97xd pop=(always,nboread) geom=connectivity def2tzvp
 -------------------------------------------------------------
 1/38=1,57=2,60=1,172=1/1,8;
 2/12=2,17=6,18=5,29=3,40=1/2;
 3/5=44,7=101,11=2,25=1,30=1,74=-58/1,2,3;
 4//1;
 5/5=2,38=5/2;
 6/7=2,8=2,9=2,10=2,18=1,28=1,40=2/1,7;
 1/60=1/8(1);
 99/9=1/99;
 2/29=3/2;
 3/5=44,7=101,11=2,25=1,30=1,74=-58/1,2,3;
 4/5=5,16=3,69=1/1;
 5/5=2,38=5/2;
 6/7=2,8=2,9=2,10=2,18=1,28=1,40=2/1,7;
 1/60=1/8(-5);
 99/9=1/99;
 -------------------
 Title Card Required
 -------------------
 Symbolic Z-matrix:
 Charge =  0 Multiplicity = 1
 C
 C                    1    B1
 H                    1    B2       2    A1
 H                    1    B3       2    A1       3    A1       1
 H                    2    B4       1    A1       3    D2       0
 H                    2    B5       1    A1       4    D2       0
       Variables:
  B1                    1.32141                  
  B2                    1.08341                  
  B3                    1.08341                  
  B4                    1.08341                  
  B5                    1.08341                  
  A1                  120.     Scan 20   -3.     
  D2                    0.                       
 
 Scan the potential surface.
 Variable   Value     No. Steps Step-Size
 -------- ----------- --------- ---------
     6     120.000000      20     -3.0000
 A total of     21 points will be computed.
 ---------------------------------------------------------------------------------------------------
                            Z-MATRIX (ANGSTROMS AND DEGREES)
   CD    Cent   Atom    N1       Length/X        N2       Alpha/Y        N3        Beta/Z          J
 ---------------------------------------------------------------------------------------------------
      1      1  C 
      2      2  C        1   1.321406(     1)
      3      3  H        1   1.083410(     2)      2  120.000(     6)
      4      4  H        1   1.083410(     3)      2  120.000(     7)      3  120.000(    10)      1
      5      5  H        2   1.083410(     4)      1  120.000(     8)      3    0.000(    11)      0
      6      6  H        2   1.083410(     5)      1  120.000(     9)      4    0.000(    12)      0
 ---------------------------------------------------------------------------------------------------
                         Z-Matrix orientation:                         
 ---------------------------------------------------------------------
 Center     Atomic      Atomic             Coordinates (Angstroms)
 Number     Number       Type             X           Y           Z
 ---------------------------------------------------------------------
      1          6           0        0.000000    0.000000    0.000000
      2          6           0        0.000000    0.000000    1.321406
      3          1           0        0.938260    0.000000   -0.541705
      4          1           0       -0.938260    0.000000   -0.541705
      5          1           0        0.938260    0.000000    1.863111
      6          1           0       -0.938260    0.000000    1.863111
 ---------------------------------------------------------------------
                    Distance matrix (angstroms):
                    1          2          3          4          5
     1  C    0.000000
     2  C    1.321406   0.000000
     3  H    1.083410   2.086028   0.000000
     4  H    1.083410   2.086028   1.876521   0.000000
     5  H    2.086028   1.083410   2.404816   3.050322   0.000000
     6  H    2.086028   1.083410   3.050322   2.404816   1.876521
                    6
     6  H    0.000000
 Stoichiometry    C2H4
 Framework group  D2H[C2"(C.C),SG(H4)]
 Deg. of freedom     3
 Full point group                 D2H     NOp   8
 Largest Abelian subgroup         D2H     NOp   8
 Largest concise Abelian subgroup D2      NOp   4
                         Standard orientation:                         
 ---------------------------------------------------------------------
 Center     Atomic      Atomic             Coordinates (Angstroms)
 Number     Number       Type             X           Y           Z
 ---------------------------------------------------------------------
      1          6           0        0.000000   -0.000000    0.660703
      2          6           0        0.000000   -0.000000   -0.660703
      3          1           0        0.000000    0.938260    1.202408
      4          1           0       -0.000000   -0.938260    1.202408
      5          1           0        0.000000    0.938260   -1.202408
      6          1           0       -0.000000   -0.938260   -1.202408
 ---------------------------------------------------------------------
 Rotational constants (GHZ):         142.4050408          30.9952052          25.4548282
 Standard basis: def2TZVP (5D, 7F)
 There are    22 symmetry adapted cartesian basis functions of AG  symmetry.
 There are     4 symmetry adapted cartesian basis functions of B1G symmetry.
 There are     9 symmetry adapted cartesian basis functions of B2G symmetry.
 There are    13 symmetry adapted cartesian basis functions of B3G symmetry.
 There are     4 symmetry adapted cartesian basis functions of AU  symmetry.
 There are    22 symmetry adapted cartesian basis functions of B1U symmetry.
 There are    13 symmetry adapted cartesian basis functions of B2U symmetry.
 There are     9 symmetry adapted cartesian basis functions of B3U symmetry.
 There are    19 symmetry adapted basis functions of AG  symmetry.
 There are     4 symmetry adapted basis functions of B1G symmetry.
 There are     8 symmetry adapted basis functions of B2G symmetry.
 There are    12 symmetry adapted basis functions of B3G symmetry.
 There are     4 symmetry adapted basis functions of AU  symmetry.
 There are    19 symmetry adapted basis functions of B1U symmetry.
 There are    12 symmetry adapted basis functions of B2U symmetry.
 There are     8 symmetry adapted basis functions of B3U symmetry.
    86 basis functions,   134 primitive gaussians,    96 cartesian basis functions
     8 alpha electrons        8 beta electrons
       nuclear repulsion energy        33.5785431530 Hartrees.
 NAtoms=    6 NActive=    6 NUniq=    2 SFac= 4.00D+00 NAtFMM=   60 NAOKFM=F Big=F
 Integral buffers will be    131072 words long.
 Raffenetti 2 integral format.
 Two-electron integral symmetry is turned on.
 Nuclear repulsion after empirical dispersion term =       33.5776915361 Hartrees.
 One-electron integrals computed using PRISM.
   8 Symmetry operations used in ECPInt.
 ECPInt:  NShTT=     741 NPrTT=    2136 LenC2=     742 LenP2D=    1978.
 LDataN:  DoStor=T MaxTD1= 6 Len=  172
 NBasis=    86 RedAO= T EigKep=  2.12D-04  NBF=    19     4     8    12     4    19    12     8
 NBsUse=    86 1.00D-06 EigRej= -1.00D+00 NBFU=    19     4     8    12     4    19    12     8
 ExpMin= 9.52D-02 ExpMax= 1.36D+04 ExpMxC= 4.63D+02 IAcc=3 IRadAn=         5 AccDes= 0.00D+00
 Harris functional with IExCor= 4639 and IRadAn=       5 diagonalized for initial guess.
 HarFok:  IExCor= 4639 AccDes= 0.00D+00 IRadAn=         5 IDoV= 1 UseB2=F ITyADJ=14
 ICtDFT=  3500011 ScaDFX=  1.000000  1.000000  1.000000  1.000000
 FoFCou: FMM=F IPFlag=           0 FMFlag=      100000 FMFlg1=           0
         NFxFlg=           0 DoJE=T BraDBF=F KetDBF=T FulRan=T
         wScrn=  0.000000 ICntrl=       500 IOpCl=  0 I1Cent=   200000004 NGrid=           0
         NMat0=    1 NMatS0=      1 NMatT0=    0 NMatD0=    1 NMtDS0=    0 NMtDT0=    0
 Petite list used in FoFCou.
 Initial guess orbital symmetries:
       Occupied  (AG) (B1U) (AG) (B1U) (B2U) (AG) (B3G) (B3U)
       Virtual   (B2G) (AG) (B2U) (B1U) (B3G) (AG) (AG) (B3U) (B1U)
                 (B2U) (B2G) (B1U) (B2U) (AG) (B1U) (B3G) (B1G)
                 (B1U) (B3G) (B3U) (AU) (AG) (AG) (B2U) (B1U) (B3G)
                 (B2G) (B1U) (AG) (B3U) (B2U) (B1U) (B2G) (B3G)
                 (B2U) (B1U) (B1G) (AG) (B3U) (B2G) (AG) (AU) (B3G)
                 (B2U) (AG) (B1U) (B2U) (B3U) (AG) (B1U) (B3G)
                 (B1G) (AG) (B1U) (B3U) (AU) (B3G) (B2G) (B2U)
                 (B1G) (AG) (B3G) (B1U) (B2G) (B3U) (B2U) (AU)
                 (B1U) (B3G) (AG) (B2U) (B2G) (AG) (B1U) (B3G)
                 (B1U) (AG) (B1U)
 The electronic state of the initial guess is 1-AG.
 Keep R1 ints in memory in symmetry-blocked form, NReq=21381480.
 Requested convergence on RMS density matrix=1.00D-08 within 128 cycles.
 Requested convergence on MAX density matrix=1.00D-06.
 Requested convergence on             energy=1.00D-06.
 No special actions if energy rises.
 Integral accuracy reduced to 1.0D-05 until final iterations.
 Initial convergence to 1.0D-05 achieved.  Increase integral accuracy.
 SCF Done:  E(RwB97XD) =  -78.5884706863     A.U. after   11 cycles
            NFock= 11  Conv=0.25D-08     -V/T= 2.0054

 **********************************************************************

            Population analysis using the SCF density.

 **********************************************************************

 Orbital symmetries:
       Occupied  (AG) (B1U) (AG) (B1U) (B2U) (AG) (B3G) (B3U)
       Virtual   (B2G) (AG) (B2U) (B1U) (B3G) (AG) (AG) (B1U) (B3U)
                 (B2U) (B2G) (B1U) (B2U) (AG) (B1U) (B3G) (B1G)
                 (B1U) (B3G) (B3U) (AU) (AG) (AG) (B2U) (B1U) (B3G)
                 (B2G) (B1U) (AG) (B3U) (B2U) (B1U) (B2G) (B3G)
                 (B2U) (B1U) (B1G) (B3U) (AG) (B2G) (AG) (AU) (B3G)
                 (B2U) (AG) (B1U) (B2U) (B3U) (AG) (B1U) (B3G)
                 (B1G) (AG) (B1U) (B3U) (B3G) (AU) (B2G) (B2U)
                 (B1G) (AG) (B3G) (B1U) (B2G) (B3U) (B2U) (AU)
                 (B1U) (B3G) (AG) (B2U) (B2G) (AG) (B1U) (B3G)
                 (B1U) (AG) (B1U)
 The electronic state is 1-AG.
 Alpha  occ. eigenvalues --  -10.28209 -10.28110  -0.86503  -0.67011  -0.56627
 Alpha  occ. eigenvalues --   -0.50154  -0.44149  -0.36030
 Alpha virt. eigenvalues --    0.07425   0.14436   0.16806   0.17412   0.22930
 Alpha virt. eigenvalues --    0.27000   0.28706   0.29697   0.29722   0.35903
 Alpha virt. eigenvalues --    0.39584   0.42205   0.49920   0.53523   0.53843
 Alpha virt. eigenvalues --    0.57098   0.61843   0.65241   0.72937   0.80811
 Alpha virt. eigenvalues --    0.85450   0.88807   0.97446   1.02264   1.14192
 Alpha virt. eigenvalues --    1.14852   1.19541   1.32667   1.40632   1.51395
 Alpha virt. eigenvalues --    1.62168   1.62320   1.67945   1.69872   1.80475
 Alpha virt. eigenvalues --    1.82140   1.83052   1.87553   1.88037   1.91085
 Alpha virt. eigenvalues --    2.10071   2.30839   2.35201   2.40483   2.41459
 Alpha virt. eigenvalues --    2.48279   2.51893   2.60631   2.67674   2.69401
 Alpha virt. eigenvalues --    2.70693   2.83031   2.92269   3.02122   3.04199
 Alpha virt. eigenvalues --    3.10865   3.11599   3.16539   3.19883   3.23707
 Alpha virt. eigenvalues --    3.25763   3.36812   3.46893   3.48400   3.50596
 Alpha virt. eigenvalues --    3.59800   3.75921   3.76247   4.13175   4.18991
 Alpha virt. eigenvalues --    4.23213   4.45449   4.51263   4.65494   4.74988
 Alpha virt. eigenvalues --    5.04545  22.03438  22.69567
          Condensed to atoms (all electrons):
               1          2          3          4          5          6
     1  C    4.899809   0.603626   0.413329   0.413329  -0.039024  -0.039024
     2  C    0.603626   4.899809  -0.039024  -0.039024   0.413329   0.413329
     3  H    0.413329  -0.039024   0.527148  -0.025341  -0.006993   0.004857
     4  H    0.413329  -0.039024  -0.025341   0.527148   0.004857  -0.006993
     5  H   -0.039024   0.413329  -0.006993   0.004857   0.527148  -0.025341
     6  H   -0.039024   0.413329   0.004857  -0.006993  -0.025341   0.527148
 Mulliken charges:
               1
     1  C   -0.252047
     2  C   -0.252047
     3  H    0.126023
     4  H    0.126023
     5  H    0.126023
     6  H    0.126023
 Sum of Mulliken charges =   0.00000
 Mulliken charges with hydrogens summed into heavy atoms:
               1
     1  C    0.000000
     2  C    0.000000
 Electronic spatial extent (au):  <R**2>=             81.7264
 Charge=              0.0000 electrons
 Dipole moment (field-independent basis, Debye):
    X=             -0.0000    Y=              0.0000    Z=             -0.0000  Tot=              0.0000
 Quadrupole moment (field-independent basis, Debye-Ang):
   XX=            -15.6102   YY=            -12.0309   ZZ=            -12.4316
   XY=              0.0000   XZ=              0.0000   YZ=             -0.0000
 Traceless Quadrupole moment (field-independent basis, Debye-Ang):
   XX=             -2.2526   YY=              1.3267   ZZ=              0.9259
   XY=              0.0000   XZ=              0.0000   YZ=             -0.0000
 Octapole moment (field-independent basis, Debye-Ang**2):
  XXX=             -0.0000  YYY=             -0.0000  ZZZ=              0.0000  XYY=             -0.0000
  XXY=              0.0000  XXZ=             -0.0000  XZZ=             -0.0000  YZZ=              0.0000
  YYZ=             -0.0000  XYZ=             -0.0000
 Hexadecapole moment (field-independent basis, Debye-Ang**3):
 XXXX=            -19.0936 YYYY=            -26.7221 ZZZZ=            -67.8102 XXXY=             -0.0000
 XXXZ=              0.0000 YYYX=             -0.0000 YYYZ=             -0.0000 ZZZX=              0.0000
 ZZZY=              0.0000 XXYY=             -8.4138 XXZZ=            -15.2071 YYZZ=            -12.9112
 XXYZ=              0.0000 YYXZ=              0.0000 ZZXY=              0.0000
 N-N= 3.357769153610D+01 E-N=-2.489440369311D+02  KE= 7.816937470498D+01
 Symmetry AG   KE= 3.760043191275D+01
 Symmetry B1G  KE= 2.401081951667D-33
 Symmetry B2G  KE=-1.346259721014D-20
 Symmetry B3G  KE= 2.131111676539D+00
 Symmetry AU   KE= 5.267265490343D-33
 Symmetry B1U  KE= 3.448372097481D+01
 Symmetry B2U  KE= 1.892130305920D+00
 Symmetry B3U  KE= 2.061979834960D+00
 ******************************Gaussian NBO Version 3.1******************************
             N A T U R A L   A T O M I C   O R B I T A L   A N D
          N A T U R A L   B O N D   O R B I T A L   A N A L Y S I S
 ******************************Gaussian NBO Version 3.1******************************

       /RESON  / : Allow strongly delocalized NBO set
       /DMNAO  / : Print the NAO density matrix
       /BNDIDX / : Print bond indices based on the NAO density matrix
       /MULORB / : Print Mulliken populations by orbital and atom

 Analyzing the SCF density

 Job title: Title Card Required                                             

 Storage needed:     22652 in NPA,     29909 in NBO (2147483420 available)


 Input atomic orbitals, gross Mulliken populations:

  AO  Atom No lang  Mulliken Population    Atom No      Total
 -------------------------------------------------------------------------------
   1    C  1  S        0.8550665
   2    C  1  S        1.1169537
   3    C  1  S        0.5325467
   4    C  1  S        0.6148216
   5    C  1  S        0.1295852
   6    C  1  px       0.3393641
   7    C  1  py       0.4629401
   8    C  1  pz       0.5110958
   9    C  1  px       0.4163882
  10    C  1  py       0.4123070
  11    C  1  pz       0.3743007
  12    C  1  px       0.2217515
  13    C  1  py       0.1435533
  14    C  1  pz       0.0724857
  15    C  1  dz2      0.0048924
  16    C  1  dxz      0.0024133
  17    C  1  dyz      0.0065668
  18    C  1  dx2y2    0.0020273
  19    C  1  dxy      0.0000000
  20    C  1  dz2     -0.0014634
  21    C  1  dxz      0.0088870
  22    C  1  dyz      0.0196018
  23    C  1  dx2y2    0.0013876
  24    C  1  dxy      0.0000000
  25    C  1  f(0)     0.0004802
  26    C  1  f(C1)    0.0016305
  27    C  1  f(S1)    0.0012390
  28    C  1  f(C2)    0.0006966
  29    C  1  f(S2)    0.0000000
  30    C  1  f(C3)    0.0000795
  31    C  1  f(S3)    0.0004480
                                             C  1      6.2520468
  32    C  2  S        0.8550665
  33    C  2  S        1.1169537
  34    C  2  S        0.5325467
  35    C  2  S        0.6148216
  36    C  2  S        0.1295852
  37    C  2  px       0.3393641
  38    C  2  py       0.4629401
  39    C  2  pz       0.5110958
  40    C  2  px       0.4163882
  41    C  2  py       0.4123070
  42    C  2  pz       0.3743007
  43    C  2  px       0.2217515
  44    C  2  py       0.1435533
  45    C  2  pz       0.0724857
  46    C  2  dz2      0.0048924
  47    C  2  dxz      0.0024133
  48    C  2  dyz      0.0065668
  49    C  2  dx2y2    0.0020273
  50    C  2  dxy      0.0000000
  51    C  2  dz2     -0.0014634
  52    C  2  dxz      0.0088870
  53    C  2  dyz      0.0196018
  54    C  2  dx2y2    0.0013876
  55    C  2  dxy      0.0000000
  56    C  2  f(0)     0.0004802
  57    C  2  f(C1)    0.0016305
  58    C  2  f(S1)    0.0012390
  59    C  2  f(C2)    0.0006966
  60    C  2  f(S2)   -0.0000000
  61    C  2  f(C3)    0.0000795
  62    C  2  f(S3)    0.0004480
                                             C  2      6.2520468
  63    H  3  S        0.2732371
  64    H  3  S        0.4929324
  65    H  3  S        0.0860606
  66    H  3  px       0.0047429
  67    H  3  py       0.0110738
  68    H  3  pz       0.0059298
                                             H  3      0.8739766
  69    H  4  S        0.2732371
  70    H  4  S        0.4929324
  71    H  4  S        0.0860606
  72    H  4  px       0.0047429
  73    H  4  py       0.0110738
  74    H  4  pz       0.0059298
                                             H  4      0.8739766
  75    H  5  S        0.2732371
  76    H  5  S        0.4929324
  77    H  5  S        0.0860606
  78    H  5  px       0.0047429
  79    H  5  py       0.0110738
  80    H  5  pz       0.0059298
                                             H  5      0.8739766
  81    H  6  S        0.2732371
  82    H  6  S        0.4929324
  83    H  6  S        0.0860606
  84    H  6  px       0.0047429
  85    H  6  py       0.0110738
  86    H  6  pz       0.0059298
                                             H  6      0.8739766

 Total number of electrons:   16.000000


 Mayer-Mulliken atom-atom bond order matrix:                                   

     Atom    1       2       3       4       5       6
     ---- ------  ------  ------  ------  ------  ------
   1.  C  0.0000  1.9654  0.9651  0.9651  0.0011  0.0011
   2.  C  1.9654  0.0000  0.0011  0.0011  0.9651  0.9651
   3.  H  0.9651  0.0011  0.0000 -0.0006  0.0003  0.0081
   4.  H  0.9651  0.0011 -0.0006  0.0000  0.0081  0.0003
   5.  H  0.0011  0.9651  0.0003  0.0081  0.0000 -0.0006
   6.  H  0.0011  0.9651  0.0081  0.0003 -0.0006  0.0000


 Mayer-Mulliken valencies by atom:                                             

     Atom    1
     ---- ------
   1.  C  3.8978
   2.  C  3.8978
   3.  H  0.9741
   4.  H  0.9741
   5.  H  0.9741
   6.  H  0.9741
 GSVD:  LWork=        1996 too small for GESVD, short by        8354 words or        8354 for optimal perf.


 NATURAL POPULATIONS:  Natural atomic orbital occupancies 
                                                          
   NAO  Atom  No  lang   Type(AO)    Occupancy      Energy
 ----------------------------------------------------------
     1    C    1  S      Cor( 1S)     1.99927     -10.13003
     2    C    1  S      Val( 2S)     1.06895      -0.27467
     3    C    1  S      Ryd( 3S)     0.00341       0.78126
     4    C    1  S      Ryd( 4S)     0.00015       1.72788
     5    C    1  S      Ryd( 5S)     0.00000      21.22303
     6    C    1  px     Val( 2p)     0.99751      -0.11935
     7    C    1  px     Ryd( 3p)     0.00138       0.63231
     8    C    1  px     Ryd( 4p)     0.00004       1.34612
     9    C    1  py     Val( 2p)     1.17828      -0.06064
    10    C    1  py     Ryd( 3p)     0.00273       1.03954
    11    C    1  py     Ryd( 4p)     0.00000       1.79872
    12    C    1  pz     Val( 2p)     1.12214      -0.09091
    13    C    1  pz     Ryd( 3p)     0.00342       0.73232
    14    C    1  pz     Ryd( 4p)     0.00032       2.17604
    15    C    1  dxy    Ryd( 3d)     0.00000       1.37202
    16    C    1  dxy    Ryd( 4d)     0.00000       2.44246
    17    C    1  dxz    Ryd( 3d)     0.00049       1.70806
    18    C    1  dxz    Ryd( 4d)     0.00005       2.57899
    19    C    1  dyz    Ryd( 3d)     0.00107       2.05647
    20    C    1  dyz    Ryd( 4d)     0.00029       2.71404
    21    C    1  dx2y2  Ryd( 3d)     0.00145       1.81447
    22    C    1  dx2y2  Ryd( 4d)     0.00002       2.73151
    23    C    1  dz2    Ryd( 3d)     0.00281       2.02972
    24    C    1  dz2    Ryd( 4d)     0.00016       2.73746
    25    C    1  f(0)   Ryd( 4f)     0.00016       4.16774
    26    C    1  f(C1)  Ryd( 4f)     0.00011       3.55071
    27    C    1  f(S1)  Ryd( 4f)     0.00006       3.71782
    28    C    1  f(C2)  Ryd( 4f)     0.00019       3.83643
    29    C    1  f(S2)  Ryd( 4f)     0.00000       3.21684
    30    C    1  f(C3)  Ryd( 4f)     0.00012       3.03671
    31    C    1  f(S3)  Ryd( 4f)     0.00017       3.33518

    32    C    2  S      Cor( 1S)     1.99927     -10.13003
    33    C    2  S      Val( 2S)     1.06895      -0.27467
    34    C    2  S      Ryd( 3S)     0.00341       0.78126
    35    C    2  S      Ryd( 4S)     0.00015       1.72788
    36    C    2  S      Ryd( 5S)     0.00000      21.22303
    37    C    2  px     Val( 2p)     0.99751      -0.11935
    38    C    2  px     Ryd( 3p)     0.00138       0.63231
    39    C    2  px     Ryd( 4p)     0.00004       1.34612
    40    C    2  py     Val( 2p)     1.17828      -0.06064
    41    C    2  py     Ryd( 3p)     0.00273       1.03954
    42    C    2  py     Ryd( 4p)     0.00000       1.79872
    43    C    2  pz     Val( 2p)     1.12214      -0.09091
    44    C    2  pz     Ryd( 3p)     0.00342       0.73232
    45    C    2  pz     Ryd( 4p)     0.00032       2.17604
    46    C    2  dxy    Ryd( 3d)     0.00000       1.37202
    47    C    2  dxy    Ryd( 4d)     0.00000       2.44246
    48    C    2  dxz    Ryd( 3d)     0.00049       1.70806
    49    C    2  dxz    Ryd( 4d)     0.00005       2.57899
    50    C    2  dyz    Ryd( 3d)     0.00107       2.05647
    51    C    2  dyz    Ryd( 4d)     0.00029       2.71404
    52    C    2  dx2y2  Ryd( 3d)     0.00145       1.81447
    53    C    2  dx2y2  Ryd( 4d)     0.00002       2.73151
    54    C    2  dz2    Ryd( 3d)     0.00281       2.02972
    55    C    2  dz2    Ryd( 4d)     0.00016       2.73746
    56    C    2  f(0)   Ryd( 4f)     0.00016       4.16774
    57    C    2  f(C1)  Ryd( 4f)     0.00011       3.55071
    58    C    2  f(S1)  Ryd( 4f)     0.00006       3.71782
    59    C    2  f(C2)  Ryd( 4f)     0.00019       3.83643
    60    C    2  f(S2)  Ryd( 4f)     0.00000       3.21684
    61    C    2  f(C3)  Ryd( 4f)     0.00012       3.03671
    62    C    2  f(S3)  Ryd( 4f)     0.00017       3.33518

    63    H    3  S      Val( 1S)     0.80617       0.04430
    64    H    3  S      Ryd( 2S)     0.00070       0.97457
    65    H    3  S      Ryd( 3S)     0.00016       1.54492
    66    H    3  px     Ryd( 2p)     0.00016       2.16828
    67    H    3  py     Ryd( 2p)     0.00031       2.92243
    68    H    3  pz     Ryd( 2p)     0.00013       2.71520

    69    H    4  S      Val( 1S)     0.80617       0.04430
    70    H    4  S      Ryd( 2S)     0.00070       0.97457
    71    H    4  S      Ryd( 3S)     0.00016       1.54492
    72    H    4  px     Ryd( 2p)     0.00016       2.16828
    73    H    4  py     Ryd( 2p)     0.00031       2.92243
    74    H    4  pz     Ryd( 2p)     0.00013       2.71520

    75    H    5  S      Val( 1S)     0.80617       0.04430
    76    H    5  S      Ryd( 2S)     0.00070       0.97457
    77    H    5  S      Ryd( 3S)     0.00016       1.54492
    78    H    5  px     Ryd( 2p)     0.00016       2.16828
    79    H    5  py     Ryd( 2p)     0.00031       2.92243
    80    H    5  pz     Ryd( 2p)     0.00013       2.71520

    81    H    6  S      Val( 1S)     0.80617       0.04430
    82    H    6  S      Ryd( 2S)     0.00070       0.97457
    83    H    6  S      Ryd( 3S)     0.00016       1.54492
    84    H    6  px     Ryd( 2p)     0.00016       2.16828
    85    H    6  py     Ryd( 2p)     0.00031       2.92243
    86    H    6  pz     Ryd( 2p)     0.00013       2.71520


 Summary of Natural Population Analysis:                  
                                                          
                                       Natural Population 
                Natural  -----------------------------------------------
    Atom  No    Charge         Core      Valence    Rydberg      Total
 -----------------------------------------------------------------------
      C    1   -0.38474      1.99927     4.36688    0.01858     6.38474
      C    2   -0.38474      1.99927     4.36688    0.01858     6.38474
      H    3    0.19237      0.00000     0.80617    0.00146     0.80763
      H    4    0.19237      0.00000     0.80617    0.00146     0.80763
      H    5    0.19237      0.00000     0.80617    0.00146     0.80763
      H    6    0.19237      0.00000     0.80617    0.00146     0.80763
 =======================================================================
   * Total *   -0.00000      3.99855    11.95844    0.04302    16.00000

                                 Natural Population      
 --------------------------------------------------------
   Core                       3.99855 ( 99.9637% of   4)
   Valence                   11.95844 ( 99.6536% of  12)
   Natural Minimal Basis     15.95698 ( 99.7311% of  16)
   Natural Rydberg Basis      0.04302 (  0.2689% of  16)
 --------------------------------------------------------

    Atom  No          Natural Electron Configuration
 ----------------------------------------------------------------------------
      C    1      [core]2S( 1.07)2p( 3.30)3p( 0.01)3d( 0.01)
      C    2      [core]2S( 1.07)2p( 3.30)3p( 0.01)3d( 0.01)
      H    3            1S( 0.81)
      H    4            1S( 0.81)
      H    5            1S( 0.81)
      H    6            1S( 0.81)


 Wiberg bond index matrix in the NAO basis:                                    

     Atom    1       2       3       4       5       6
     ---- ------  ------  ------  ------  ------  ------
   1.  C  0.0000  2.0467  0.9395  0.9395  0.0052  0.0052
   2.  C  2.0467  0.0000  0.0052  0.0052  0.9395  0.9395
   3.  H  0.9395  0.0052  0.0000  0.0003  0.0037  0.0161
   4.  H  0.9395  0.0052  0.0003  0.0000  0.0161  0.0037
   5.  H  0.0052  0.9395  0.0037  0.0161  0.0000  0.0003
   6.  H  0.0052  0.9395  0.0161  0.0037  0.0003  0.0000


 Wiberg bond index, Totals by atom:                                            

     Atom    1
     ---- ------
   1.  C  3.9360
   2.  C  3.9360
   3.  H  0.9648
   4.  H  0.9648
   5.  H  0.9648
   6.  H  0.9648


 Atom-atom overlap-weighted NAO bond order:                                    

     Atom    1       2       3       4       5       6
     ---- ------  ------  ------  ------  ------  ------
   1.  C  0.0000  1.4576  0.8049  0.8049  0.0180  0.0180
   2.  C  1.4576  0.0000  0.0180  0.0180  0.8049  0.8049
   3.  H  0.8049  0.0180  0.0000 -0.0033 -0.0033 -0.0021
   4.  H  0.8049  0.0180 -0.0033  0.0000 -0.0021 -0.0033
   5.  H  0.0180  0.8049 -0.0033 -0.0021  0.0000 -0.0033
   6.  H  0.0180  0.8049 -0.0021 -0.0033 -0.0033  0.0000


 Atom-atom overlap-weighted NAO bond order, Totals by atom:                    

     Atom    1
     ---- ------
   1.  C  3.1035
   2.  C  3.1035
   3.  H  0.8142
   4.  H  0.8142
   5.  H  0.8142
   6.  H  0.8142


 MO bond order:                                                                

     Atom    1       2       3       4       5       6
     ---- ------  ------  ------  ------  ------  ------
   1.  C  0.0000  1.1146  1.5878  0.1897 -0.0289  0.0733
   2.  C  1.1146  0.0000  0.0777  0.1394  0.7955 -0.5855
   3.  H  1.5878  0.0777  0.0000 -0.0253 -0.0486  0.0872
   4.  H  0.1897  0.1394 -0.0253  0.0000  0.0872 -0.0597
   5.  H -0.0289  0.7955 -0.0486  0.0872  0.0000 -0.0411
   6.  H  0.0733 -0.5855  0.0872 -0.0597 -0.0411  0.0000


 MO atomic valencies:                                                          

     Atom    1
     ---- ------
   1.  C  2.9364
   2.  C  1.5417
   3.  H  1.6788
   4.  H  0.3313
   5.  H  0.7642
   6.  H -0.5257


 NAO density matrix:                                                           

          NAO        1       2       3       4       5       6       7       8
      ---------- ------- ------- ------- ------- ------- ------- ------- -------
   1.  C 1 (S)    1.9993 -0.0000 -0.0000 -0.0000  0.0000  0.0000 -0.0000  0.0000
   2.  C 1 (S)   -0.0000  1.0690  0.0000 -0.0000 -0.0000  0.0000 -0.0000  0.0000
   3.  C 1 (S)   -0.0000  0.0000  0.0034 -0.0000 -0.0000  0.0000  0.0000  0.0000
   4.  C 1 (S)   -0.0000 -0.0000 -0.0000  0.0001 -0.0000  0.0000  0.0000 -0.0000
   5.  C 1 (S)    0.0000 -0.0000 -0.0000 -0.0000  0.0000  0.0000  0.0000  0.0000
   6.  C 1 (px)   0.0000  0.0000  0.0000  0.0000  0.0000  0.9975  0.0371  0.0060
   7.  C 1 (px)  -0.0000 -0.0000  0.0000  0.0000  0.0000  0.0371  0.0014  0.0002
   8.  C 1 (px)   0.0000  0.0000  0.0000 -0.0000  0.0000  0.0060  0.0002  0.0000
   9.  C 1 (py)  -0.0000  0.0000  0.0000  0.0000 -0.0000 -0.0000 -0.0000  0.0000
  10.  C 1 (py)   0.0000 -0.0000 -0.0000 -0.0000  0.0000 -0.0000 -0.0000 -0.0000
  11.  C 1 (py)  -0.0000 -0.0000 -0.0000 -0.0000  0.0000 -0.0000 -0.0000 -0.0000
  12.  C 1 (pz)   0.0095  0.1088  0.0472 -0.0068 -0.0001  0.0000 -0.0000  0.0000
  13.  C 1 (pz)  -0.0024  0.0147 -0.0032  0.0001 -0.0000  0.0000  0.0000  0.0000
  14.  C 1 (pz)   0.0008 -0.0057  0.0003  0.0002  0.0000  0.0000  0.0000  0.0000
  15.  C 1 (d1)  -0.0000  0.0000 -0.0000 -0.0000  0.0000 -0.0000 -0.0000 -0.0000
  16.  C 1 (d1)  -0.0000  0.0000  0.0000  0.0000 -0.0000  0.0000  0.0000 -0.0000
  17.  C 1 (d2)   0.0000  0.0000 -0.0000 -0.0000 -0.0000 -0.0220 -0.0008 -0.0001
  18.  C 1 (d2)  -0.0000 -0.0000  0.0000  0.0000 -0.0000 -0.0068 -0.0003 -0.0000
  19.  C 1 (d3)   0.0000 -0.0000 -0.0000 -0.0000  0.0000 -0.0000 -0.0000  0.0000
  20.  C 1 (d3)  -0.0000  0.0000  0.0000  0.0000 -0.0000 -0.0000 -0.0000  0.0000
  21.  C 1 (d4)   0.0053 -0.0334 -0.0008  0.0002  0.0000 -0.0000 -0.0000 -0.0000
  22.  C 1 (d4)  -0.0015  0.0020 -0.0002 -0.0000 -0.0000  0.0000  0.0000  0.0000
  23.  C 1 (d5)  -0.0021  0.0081 -0.0021  0.0004  0.0000  0.0000  0.0000 -0.0000
  24.  C 1 (d5)  -0.0001  0.0064 -0.0002 -0.0001 -0.0000  0.0000  0.0000  0.0000
  25.  C 1 (f1)   0.0008 -0.0092  0.0002 -0.0001 -0.0000 -0.0000 -0.0000 -0.0000
  26.  C 1 (f2)  -0.0000 -0.0000  0.0000  0.0000  0.0000  0.0103  0.0004  0.0001
  27.  C 1 (f3)   0.0000 -0.0000  0.0000  0.0000 -0.0000 -0.0000 -0.0000 -0.0000
  28.  C 1 (f4)   0.0008 -0.0106 -0.0005  0.0000  0.0000 -0.0000 -0.0000 -0.0000
  29.  C 1 (f5)  -0.0000  0.0000 -0.0000 -0.0000 -0.0000 -0.0000  0.0000  0.0000
  30.  C 1 (f6)  -0.0000  0.0000 -0.0000 -0.0000 -0.0000 -0.0111 -0.0004 -0.0001
  31.  C 1 (f7)  -0.0000  0.0000  0.0000  0.0000 -0.0000  0.0000  0.0000 -0.0000
  32.  C 2 (S)    0.0001  0.0025  0.0088 -0.0073  0.0002 -0.0000 -0.0000  0.0000
  33.  C 2 (S)    0.0025  0.3686  0.0064  0.0106  0.0001 -0.0000  0.0000 -0.0000
  34.  C 2 (S)    0.0088  0.0064  0.0033 -0.0001 -0.0000 -0.0000 -0.0000 -0.0000
  35.  C 2 (S)   -0.0073  0.0106 -0.0001 -0.0000 -0.0000 -0.0000 -0.0000 -0.0000
  36.  C 2 (S)    0.0002  0.0001 -0.0000 -0.0000 -0.0000 -0.0000 -0.0000 -0.0000
  37.  C 2 (px)   0.0000  0.0000  0.0000  0.0000  0.0000  0.9975  0.0371  0.0060
  38.  C 2 (px)   0.0000  0.0000  0.0000  0.0000  0.0000  0.0371  0.0014  0.0002
  39.  C 2 (px)  -0.0000 -0.0000  0.0000  0.0000  0.0000  0.0060  0.0002  0.0000
  40.  C 2 (py)  -0.0000 -0.0000  0.0000  0.0000 -0.0000 -0.0000 -0.0000  0.0000
  41.  C 2 (py)  -0.0000 -0.0000  0.0000  0.0000 -0.0000  0.0000  0.0000 -0.0000
  42.  C 2 (py)  -0.0000 -0.0000  0.0000  0.0000 -0.0000  0.0000  0.0000  0.0000
  43.  C 2 (pz)   0.0104  0.5180 -0.0530 -0.0026 -0.0000 -0.0000 -0.0000  0.0000
  44.  C 2 (pz)   0.0219 -0.0046  0.0031 -0.0002 -0.0000  0.0000  0.0000  0.0000
  45.  C 2 (pz)  -0.0050 -0.0139 -0.0001  0.0001  0.0000  0.0000  0.0000  0.0000
  46.  C 2 (d1)  -0.0000  0.0000 -0.0000 -0.0000 -0.0000  0.0000 -0.0000 -0.0000
  47.  C 2 (d1)   0.0000 -0.0000 -0.0000 -0.0000  0.0000 -0.0000 -0.0000 -0.0000
  48.  C 2 (d2)   0.0000  0.0000  0.0000  0.0000  0.0000  0.0220  0.0008  0.0001
  49.  C 2 (d2)  -0.0000 -0.0000  0.0000  0.0000  0.0000  0.0068  0.0003  0.0000
  50.  C 2 (d3)   0.0000  0.0000 -0.0000 -0.0000  0.0000  0.0000  0.0000  0.0000
  51.  C 2 (d3)  -0.0000 -0.0000  0.0000 -0.0000 -0.0000 -0.0000 -0.0000  0.0000
  52.  C 2 (d4)  -0.0005  0.0009 -0.0011 -0.0004 -0.0000  0.0000  0.0000  0.0000
  53.  C 2 (d4)   0.0009 -0.0029 -0.0001  0.0000  0.0000 -0.0000 -0.0000 -0.0000
  54.  C 2 (d5)  -0.0079  0.0357 -0.0023 -0.0000  0.0000  0.0000 -0.0000  0.0000
  55.  C 2 (d5)   0.0014 -0.0081 -0.0001  0.0001  0.0000 -0.0000 -0.0000 -0.0000
  56.  C 2 (f1)  -0.0029  0.0109 -0.0002  0.0001  0.0000 -0.0000 -0.0000 -0.0000
  57.  C 2 (f2)   0.0000  0.0000 -0.0000 -0.0000  0.0000  0.0103  0.0004  0.0001
  58.  C 2 (f3)   0.0000 -0.0000 -0.0000  0.0000  0.0000  0.0000  0.0000  0.0000
  59.  C 2 (f4)   0.0001  0.0009  0.0006  0.0001  0.0000 -0.0000 -0.0000 -0.0000
  60.  C 2 (f5)   0.0000 -0.0000  0.0000  0.0000 -0.0000  0.0000 -0.0000  0.0000
  61.  C 2 (f6)  -0.0000  0.0000 -0.0000 -0.0000 -0.0000 -0.0111 -0.0004 -0.0001
  62.  C 2 (f7)   0.0000  0.0000 -0.0000 -0.0000  0.0000 -0.0000 -0.0000 -0.0000
  63.  H 3 (S)   -0.0064  0.5354  0.0175 -0.0020 -0.0000 -0.0000 -0.0000  0.0000
  64.  H 3 (S)   -0.0097  0.0030 -0.0009 -0.0001 -0.0000  0.0000  0.0000  0.0000
  65.  H 3 (S)   -0.0089 -0.0065  0.0001  0.0001  0.0000  0.0000  0.0000  0.0000
  66.  H 3 (px)  -0.0000  0.0000  0.0000  0.0000  0.0000  0.0125  0.0005  0.0001
  67.  H 3 (py)   0.0031 -0.0111 -0.0005  0.0001  0.0000  0.0000  0.0000  0.0000
  68.  H 3 (pz)   0.0018 -0.0055  0.0002 -0.0000 -0.0000  0.0000  0.0000  0.0000
  69.  H 4 (S)   -0.0064  0.5354  0.0175 -0.0020 -0.0000 -0.0000  0.0000 -0.0000
  70.  H 4 (S)   -0.0097  0.0030 -0.0009 -0.0001 -0.0000  0.0000  0.0000  0.0000
  71.  H 4 (S)   -0.0089 -0.0065  0.0001  0.0001  0.0000 -0.0000 -0.0000 -0.0000
  72.  H 4 (px)  -0.0000  0.0000  0.0000  0.0000  0.0000  0.0125  0.0005  0.0001
  73.  H 4 (py)  -0.0031  0.0111  0.0005 -0.0001 -0.0000 -0.0000 -0.0000 -0.0000
  74.  H 4 (pz)   0.0018 -0.0055  0.0002 -0.0000 -0.0000  0.0000  0.0000  0.0000
  75.  H 5 (S)    0.0039  0.0287  0.0221  0.0057  0.0000  0.0000  0.0000 -0.0000
  76.  H 5 (S)    0.0009 -0.0096 -0.0009  0.0001 -0.0000 -0.0000 -0.0000 -0.0000
  77.  H 5 (S)   -0.0013  0.0038 -0.0001 -0.0001 -0.0000 -0.0000 -0.0000  0.0000
  78.  H 5 (px)  -0.0000  0.0000  0.0000  0.0000  0.0000  0.0125  0.0005  0.0001
  79.  H 5 (py)  -0.0002  0.0005 -0.0006 -0.0001 -0.0000 -0.0000 -0.0000 -0.0000
  80.  H 5 (pz)  -0.0012  0.0039 -0.0002  0.0001  0.0000  0.0000  0.0000  0.0000
  81.  H 6 (S)    0.0039  0.0287  0.0221  0.0057  0.0000  0.0000  0.0000 -0.0000
  82.  H 6 (S)    0.0009 -0.0096 -0.0009  0.0001 -0.0000 -0.0000 -0.0000 -0.0000
  83.  H 6 (S)   -0.0013  0.0038 -0.0001 -0.0001 -0.0000  0.0000  0.0000  0.0000
  84.  H 6 (px)  -0.0000  0.0000  0.0000  0.0000  0.0000  0.0125  0.0005  0.0001
  85.  H 6 (py)   0.0002 -0.0005  0.0006  0.0001  0.0000  0.0000  0.0000  0.0000
  86.  H 6 (pz)  -0.0012  0.0039 -0.0002  0.0001  0.0000  0.0000  0.0000  0.0000

          NAO        9      10      11      12      13      14      15      16
      ---------- ------- ------- ------- ------- ------- ------- ------- -------
   1.  C 1 (S)   -0.0000  0.0000 -0.0000  0.0095 -0.0024  0.0008 -0.0000 -0.0000
   2.  C 1 (S)    0.0000 -0.0000 -0.0000  0.1088  0.0147 -0.0057  0.0000  0.0000
   3.  C 1 (S)    0.0000 -0.0000 -0.0000  0.0472 -0.0032  0.0003 -0.0000  0.0000
   4.  C 1 (S)    0.0000 -0.0000 -0.0000 -0.0068  0.0001  0.0002 -0.0000  0.0000
   5.  C 1 (S)   -0.0000  0.0000  0.0000 -0.0001 -0.0000  0.0000  0.0000 -0.0000
   6.  C 1 (px)  -0.0000 -0.0000 -0.0000  0.0000  0.0000  0.0000 -0.0000  0.0000
   7.  C 1 (px)  -0.0000 -0.0000 -0.0000 -0.0000  0.0000  0.0000 -0.0000  0.0000
   8.  C 1 (px)   0.0000 -0.0000 -0.0000  0.0000  0.0000  0.0000 -0.0000 -0.0000
   9.  C 1 (py)   1.1783  0.0093  0.0015  0.0000 -0.0000 -0.0000  0.0000 -0.0000
  10.  C 1 (py)   0.0093  0.0027  0.0001  0.0000 -0.0000 -0.0000 -0.0000  0.0000
  11.  C 1 (py)   0.0015  0.0001  0.0000  0.0000  0.0000  0.0000  0.0000  0.0000
  12.  C 1 (pz)   0.0000  0.0000  0.0000  1.1221 -0.0464 -0.0075 -0.0000  0.0000
  13.  C 1 (pz)  -0.0000 -0.0000  0.0000 -0.0464  0.0034 -0.0003  0.0000 -0.0000
  14.  C 1 (pz)  -0.0000 -0.0000  0.0000 -0.0075 -0.0003  0.0003 -0.0000  0.0000
  15.  C 1 (d1)   0.0000 -0.0000  0.0000 -0.0000  0.0000 -0.0000  0.0000 -0.0000
  16.  C 1 (d1)  -0.0000  0.0000  0.0000  0.0000 -0.0000  0.0000 -0.0000  0.0000
  17.  C 1 (d2)   0.0000  0.0000  0.0000  0.0000 -0.0000 -0.0000  0.0000 -0.0000
  18.  C 1 (d2)  -0.0000 -0.0000  0.0000 -0.0000 -0.0000 -0.0000 -0.0000  0.0000
  19.  C 1 (d3)   0.0355  0.0004  0.0000 -0.0000 -0.0000 -0.0000  0.0000 -0.0000
  20.  C 1 (d3)   0.0034  0.0009  0.0000  0.0000  0.0000  0.0000 -0.0000  0.0000
  21.  C 1 (d4)   0.0000  0.0000  0.0000 -0.0240  0.0004  0.0003  0.0000 -0.0000
  22.  C 1 (d4)  -0.0000 -0.0000  0.0000  0.0001  0.0002 -0.0001  0.0000 -0.0000
  23.  C 1 (d5)  -0.0000 -0.0000  0.0000 -0.0535  0.0023  0.0004  0.0000 -0.0000
  24.  C 1 (d5)  -0.0000  0.0000 -0.0000  0.0045  0.0002 -0.0002  0.0000 -0.0000
  25.  C 1 (f1)   0.0000  0.0000 -0.0000  0.0071 -0.0004 -0.0001 -0.0000  0.0000
  26.  C 1 (f2)  -0.0000 -0.0000 -0.0000 -0.0000 -0.0000  0.0000 -0.0000  0.0000
  27.  C 1 (f3)   0.0075  0.0002  0.0000  0.0000 -0.0000 -0.0000  0.0000 -0.0000
  28.  C 1 (f4)   0.0000  0.0000 -0.0000 -0.0103  0.0003  0.0001  0.0000 -0.0000
  29.  C 1 (f5)  -0.0000 -0.0000 -0.0000 -0.0000  0.0000 -0.0000  0.0000 -0.0000
  30.  C 1 (f6)   0.0000  0.0000  0.0000  0.0000 -0.0000 -0.0000  0.0000 -0.0000
  31.  C 1 (f7)  -0.0141 -0.0001 -0.0000 -0.0000  0.0000  0.0000 -0.0000  0.0000
  32.  C 2 (S)   -0.0000 -0.0000 -0.0000 -0.0104 -0.0219  0.0050  0.0000 -0.0000
  33.  C 2 (S)   -0.0000 -0.0000 -0.0000 -0.5180  0.0046  0.0139 -0.0000  0.0000
  34.  C 2 (S)   -0.0000  0.0000  0.0000  0.0530 -0.0031  0.0001 -0.0000  0.0000
  35.  C 2 (S)   -0.0000  0.0000  0.0000  0.0026  0.0002 -0.0001  0.0000  0.0000
  36.  C 2 (S)    0.0000 -0.0000 -0.0000  0.0000  0.0000 -0.0000  0.0000 -0.0000
  37.  C 2 (px)  -0.0000 -0.0000 -0.0000  0.0000  0.0000  0.0000 -0.0000  0.0000
  38.  C 2 (px)   0.0000 -0.0000 -0.0000  0.0000  0.0000  0.0000 -0.0000  0.0000
  39.  C 2 (px)  -0.0000 -0.0000 -0.0000 -0.0000  0.0000  0.0000 -0.0000  0.0000
  40.  C 2 (py)   0.1850 -0.0538 -0.0010  0.0000  0.0000  0.0000  0.0000 -0.0000
  41.  C 2 (py)  -0.0538 -0.0013 -0.0001 -0.0000  0.0000  0.0000 -0.0000  0.0000
  42.  C 2 (py)  -0.0010 -0.0001 -0.0000  0.0000  0.0000  0.0000  0.0000 -0.0000
  43.  C 2 (pz)  -0.0000 -0.0000  0.0000 -0.5609  0.0556 -0.0101  0.0000 -0.0000
  44.  C 2 (pz)   0.0000 -0.0000  0.0000  0.0556 -0.0031 -0.0000 -0.0000  0.0000
  45.  C 2 (pz)  -0.0000 -0.0000  0.0000 -0.0101 -0.0000  0.0002 -0.0000 -0.0000
  46.  C 2 (d1)  -0.0000 -0.0000 -0.0000 -0.0000  0.0000 -0.0000 -0.0000  0.0000
  47.  C 2 (d1)   0.0000  0.0000  0.0000 -0.0000  0.0000 -0.0000  0.0000 -0.0000
  48.  C 2 (d2)   0.0000 -0.0000 -0.0000  0.0000  0.0000  0.0000 -0.0000  0.0000
  49.  C 2 (d2)  -0.0000 -0.0000 -0.0000 -0.0000 -0.0000  0.0000 -0.0000  0.0000
  50.  C 2 (d3)  -0.0030  0.0017  0.0000  0.0000 -0.0000 -0.0000 -0.0000  0.0000
  51.  C 2 (d3)   0.0175  0.0004  0.0000  0.0000  0.0000  0.0000  0.0000 -0.0000
  52.  C 2 (d4)   0.0000 -0.0000  0.0000  0.0067  0.0008 -0.0006  0.0000 -0.0000
  53.  C 2 (d4)  -0.0000  0.0000 -0.0000 -0.0043  0.0001  0.0001  0.0000 -0.0000
  54.  C 2 (d5)   0.0000  0.0000 -0.0000 -0.0289  0.0027 -0.0004  0.0000 -0.0000
  55.  C 2 (d5)  -0.0000 -0.0000  0.0000 -0.0085  0.0000  0.0002 -0.0000 -0.0000
  56.  C 2 (f1)   0.0000  0.0000  0.0000 -0.0056  0.0004  0.0000  0.0000 -0.0000
  57.  C 2 (f2)   0.0000  0.0000 -0.0000  0.0000  0.0000 -0.0000  0.0000 -0.0000
  58.  C 2 (f3)  -0.0026 -0.0004 -0.0000 -0.0000  0.0000  0.0000  0.0000 -0.0000
  59.  C 2 (f4)  -0.0000  0.0000 -0.0000  0.0015 -0.0004  0.0002 -0.0000  0.0000
  60.  C 2 (f5)  -0.0000  0.0000 -0.0000  0.0000 -0.0000  0.0000 -0.0000  0.0000
  61.  C 2 (f6)   0.0000  0.0000  0.0000  0.0000 -0.0000 -0.0000  0.0000 -0.0000
  62.  C 2 (f7)  -0.0027  0.0006  0.0000  0.0000 -0.0000 -0.0000 -0.0000  0.0000
  63.  H 3 (S)    0.6807  0.0117  0.0010  0.4318 -0.0102 -0.0046 -0.0000 -0.0000
  64.  H 3 (S)    0.0062 -0.0008 -0.0000 -0.0069  0.0009 -0.0002  0.0000 -0.0000
  65.  H 3 (S)    0.0073  0.0000  0.0000 -0.0040 -0.0001  0.0001  0.0000 -0.0000
  66.  H 3 (px)  -0.0000 -0.0000 -0.0000  0.0000  0.0000  0.0000 -0.0000  0.0000
  67.  H 3 (py)  -0.0085 -0.0003 -0.0000 -0.0118  0.0003  0.0001  0.0000 -0.0000
  68.  H 3 (pz)  -0.0096  0.0000 -0.0000  0.0034 -0.0003  0.0000 -0.0000  0.0000
  69.  H 4 (S)   -0.6807 -0.0117 -0.0010  0.4318 -0.0102 -0.0046 -0.0000  0.0000
  70.  H 4 (S)   -0.0062  0.0008  0.0000 -0.0069  0.0009 -0.0002  0.0000  0.0000
  71.  H 4 (S)   -0.0073 -0.0000 -0.0000 -0.0040 -0.0001  0.0001 -0.0000  0.0000
  72.  H 4 (px)   0.0000 -0.0000 -0.0000 -0.0000  0.0000  0.0000 -0.0000  0.0000
  73.  H 4 (py)  -0.0085 -0.0003 -0.0000  0.0118 -0.0003 -0.0001 -0.0000  0.0000
  74.  H 4 (pz)   0.0096 -0.0000  0.0000  0.0034 -0.0003  0.0000  0.0000 -0.0000
  75.  H 5 (S)   -0.0241 -0.0331 -0.0008 -0.0217 -0.0174  0.0096 -0.0000 -0.0000
  76.  H 5 (S)    0.0183 -0.0000  0.0000 -0.0181  0.0008  0.0001  0.0000 -0.0000
  77.  H 5 (S)    0.0018 -0.0003 -0.0000  0.0053  0.0001 -0.0002  0.0000 -0.0000
  78.  H 5 (px)   0.0000 -0.0000 -0.0000  0.0000  0.0000  0.0000 -0.0000  0.0000
  79.  H 5 (py)   0.0043  0.0005  0.0000 -0.0015  0.0005 -0.0002  0.0000 -0.0000
  80.  H 5 (pz)   0.0041 -0.0004 -0.0000 -0.0048  0.0002  0.0000  0.0000 -0.0000
  81.  H 6 (S)    0.0241  0.0331  0.0008 -0.0217 -0.0174  0.0096 -0.0000  0.0000
  82.  H 6 (S)   -0.0183  0.0000 -0.0000 -0.0181  0.0008  0.0001  0.0000  0.0000
  83.  H 6 (S)   -0.0018  0.0003  0.0000  0.0053  0.0001 -0.0002 -0.0000  0.0000
  84.  H 6 (px)  -0.0000 -0.0000 -0.0000  0.0000  0.0000  0.0000 -0.0000  0.0000
  85.  H 6 (py)   0.0043  0.0005  0.0000  0.0015 -0.0005  0.0002 -0.0000  0.0000
  86.  H 6 (pz)  -0.0041  0.0004  0.0000 -0.0048  0.0002  0.0000 -0.0000  0.0000

          NAO       17      18      19      20      21      22      23      24
      ---------- ------- ------- ------- ------- ------- ------- ------- -------
   1.  C 1 (S)    0.0000 -0.0000  0.0000 -0.0000  0.0053 -0.0015 -0.0021 -0.0001
   2.  C 1 (S)    0.0000 -0.0000 -0.0000  0.0000 -0.0334  0.0020  0.0081  0.0064
   3.  C 1 (S)   -0.0000  0.0000 -0.0000  0.0000 -0.0008 -0.0002 -0.0021 -0.0002
   4.  C 1 (S)   -0.0000  0.0000 -0.0000  0.0000  0.0002 -0.0000  0.0004 -0.0001
   5.  C 1 (S)   -0.0000 -0.0000  0.0000 -0.0000  0.0000 -0.0000  0.0000 -0.0000
   6.  C 1 (px)  -0.0220 -0.0068 -0.0000 -0.0000 -0.0000  0.0000  0.0000  0.0000
   7.  C 1 (px)  -0.0008 -0.0003 -0.0000 -0.0000 -0.0000  0.0000  0.0000  0.0000
   8.  C 1 (px)  -0.0001 -0.0000  0.0000  0.0000 -0.0000  0.0000 -0.0000  0.0000
   9.  C 1 (py)   0.0000 -0.0000  0.0355  0.0034  0.0000 -0.0000 -0.0000 -0.0000
  10.  C 1 (py)   0.0000 -0.0000  0.0004  0.0009  0.0000 -0.0000 -0.0000  0.0000
  11.  C 1 (py)   0.0000  0.0000  0.0000  0.0000  0.0000  0.0000  0.0000 -0.0000
  12.  C 1 (pz)   0.0000 -0.0000 -0.0000  0.0000 -0.0240  0.0001 -0.0535  0.0045
  13.  C 1 (pz)  -0.0000 -0.0000 -0.0000  0.0000  0.0004  0.0002  0.0023  0.0002
  14.  C 1 (pz)  -0.0000 -0.0000 -0.0000  0.0000  0.0003 -0.0001  0.0004 -0.0002
  15.  C 1 (d1)   0.0000 -0.0000  0.0000 -0.0000  0.0000  0.0000  0.0000  0.0000
  16.  C 1 (d1)  -0.0000  0.0000 -0.0000  0.0000 -0.0000 -0.0000 -0.0000 -0.0000
  17.  C 1 (d2)   0.0005  0.0001  0.0000  0.0000  0.0000 -0.0000 -0.0000 -0.0000
  18.  C 1 (d2)   0.0001  0.0000 -0.0000 -0.0000  0.0000 -0.0000  0.0000 -0.0000
  19.  C 1 (d3)   0.0000 -0.0000  0.0011  0.0001  0.0000 -0.0000 -0.0000  0.0000
  20.  C 1 (d3)   0.0000 -0.0000  0.0001  0.0003  0.0000  0.0000  0.0000 -0.0000
  21.  C 1 (d4)   0.0000  0.0000  0.0000  0.0000  0.0014 -0.0001  0.0008 -0.0003
  22.  C 1 (d4)  -0.0000 -0.0000 -0.0000  0.0000 -0.0001  0.0000 -0.0000  0.0001
  23.  C 1 (d5)  -0.0000  0.0000 -0.0000  0.0000  0.0008 -0.0000  0.0028 -0.0002
  24.  C 1 (d5)  -0.0000 -0.0000  0.0000 -0.0000 -0.0003  0.0001 -0.0002  0.0002
  25.  C 1 (f1)   0.0000  0.0000  0.0000 -0.0000  0.0001  0.0000 -0.0005  0.0000
  26.  C 1 (f2)  -0.0002 -0.0001 -0.0000 -0.0000 -0.0000  0.0000  0.0000 -0.0000
  27.  C 1 (f3)   0.0000 -0.0000  0.0002  0.0001 -0.0000 -0.0000  0.0000 -0.0000
  28.  C 1 (f4)   0.0000  0.0000  0.0000 -0.0000  0.0005 -0.0000  0.0004 -0.0001
  29.  C 1 (f5)  -0.0000  0.0000 -0.0000 -0.0000 -0.0000  0.0000  0.0000  0.0000
  30.  C 1 (f6)   0.0002  0.0001  0.0000  0.0000  0.0000 -0.0000 -0.0000 -0.0000
  31.  C 1 (f7)  -0.0000  0.0000 -0.0004 -0.0000 -0.0000  0.0000  0.0000 -0.0000
  32.  C 2 (S)    0.0000 -0.0000 -0.0000  0.0000 -0.0005  0.0009 -0.0079  0.0014
  33.  C 2 (S)   -0.0000  0.0000  0.0000 -0.0000  0.0009 -0.0029  0.0357 -0.0081
  34.  C 2 (S)    0.0000  0.0000  0.0000 -0.0000 -0.0011 -0.0001 -0.0023 -0.0001
  35.  C 2 (S)    0.0000  0.0000  0.0000 -0.0000 -0.0004  0.0000 -0.0000  0.0001
  36.  C 2 (S)    0.0000  0.0000 -0.0000  0.0000 -0.0000  0.0000  0.0000  0.0000
  37.  C 2 (px)  -0.0220 -0.0068 -0.0000 -0.0000 -0.0000  0.0000  0.0000  0.0000
  38.  C 2 (px)  -0.0008 -0.0003  0.0000  0.0000 -0.0000  0.0000  0.0000  0.0000
  39.  C 2 (px)  -0.0001 -0.0000 -0.0000 -0.0000 -0.0000  0.0000  0.0000  0.0000
  40.  C 2 (py)  -0.0000  0.0000  0.0030 -0.0175 -0.0000 -0.0000  0.0000 -0.0000
  41.  C 2 (py)  -0.0000  0.0000 -0.0017 -0.0004 -0.0000  0.0000  0.0000 -0.0000
  42.  C 2 (py)  -0.0000 -0.0000 -0.0000 -0.0000  0.0000  0.0000  0.0000 -0.0000
  43.  C 2 (pz)   0.0000 -0.0000 -0.0000  0.0000 -0.0067  0.0043  0.0289  0.0085
  44.  C 2 (pz)  -0.0000 -0.0000  0.0000 -0.0000 -0.0008 -0.0001 -0.0027 -0.0000
  45.  C 2 (pz)  -0.0000 -0.0000 -0.0000  0.0000  0.0006 -0.0001  0.0004 -0.0002
  46.  C 2 (d1)  -0.0000  0.0000 -0.0000 -0.0000 -0.0000  0.0000  0.0000  0.0000
  47.  C 2 (d1)   0.0000  0.0000  0.0000  0.0000  0.0000  0.0000  0.0000  0.0000
  48.  C 2 (d2)  -0.0005 -0.0001  0.0000  0.0000 -0.0000  0.0000 -0.0000  0.0000
  49.  C 2 (d2)  -0.0001 -0.0000 -0.0000 -0.0000  0.0000  0.0000  0.0000 -0.0000
  50.  C 2 (d3)  -0.0000 -0.0000 -0.0000  0.0005 -0.0000  0.0000 -0.0000  0.0000
  51.  C 2 (d3)   0.0000 -0.0000  0.0005  0.0001 -0.0000  0.0000  0.0000 -0.0000
  52.  C 2 (d4)  -0.0000 -0.0000 -0.0000  0.0000 -0.0003  0.0002 -0.0006  0.0004
  53.  C 2 (d4)   0.0000  0.0000  0.0000  0.0000  0.0002 -0.0000  0.0002 -0.0000
  54.  C 2 (d5)   0.0000 -0.0000  0.0000 -0.0000 -0.0006  0.0002  0.0017  0.0004
  55.  C 2 (d5)   0.0000  0.0000 -0.0000  0.0000  0.0004 -0.0000  0.0004 -0.0001
  56.  C 2 (f1)   0.0000  0.0000  0.0000 -0.0000 -0.0002  0.0000  0.0004  0.0000
  57.  C 2 (f2)  -0.0002 -0.0001  0.0000  0.0000 -0.0000  0.0000 -0.0000  0.0000
  58.  C 2 (f3)  -0.0000 -0.0000 -0.0001 -0.0001  0.0000  0.0000 -0.0000  0.0000
  59.  C 2 (f4)   0.0000  0.0000 -0.0000  0.0000 -0.0000 -0.0001  0.0000 -0.0001
  60.  C 2 (f5)  -0.0000  0.0000 -0.0000  0.0000 -0.0000 -0.0000 -0.0000 -0.0000
  61.  C 2 (f6)   0.0002  0.0001  0.0000  0.0000  0.0000 -0.0000 -0.0000 -0.0000
  62.  C 2 (f7)   0.0000 -0.0000 -0.0000  0.0002  0.0000 -0.0000 -0.0000  0.0000
  63.  H 3 (S)    0.0000 -0.0000  0.0208  0.0040 -0.0236  0.0008 -0.0141  0.0041
  64.  H 3 (S)   -0.0000 -0.0000  0.0001 -0.0003 -0.0000  0.0001  0.0003  0.0002
  65.  H 3 (S)   -0.0000  0.0000  0.0002  0.0000  0.0003 -0.0000  0.0002 -0.0001
  66.  H 3 (px)  -0.0003 -0.0001 -0.0000  0.0000 -0.0000  0.0000 -0.0000  0.0000
  67.  H 3 (py)  -0.0000 -0.0000 -0.0003 -0.0001  0.0006 -0.0000  0.0004 -0.0001
  68.  H 3 (pz)  -0.0000 -0.0000 -0.0003  0.0000  0.0001 -0.0000 -0.0002 -0.0000
  69.  H 4 (S)   -0.0000  0.0000 -0.0208 -0.0040 -0.0236  0.0008 -0.0141  0.0041
  70.  H 4 (S)   -0.0000 -0.0000 -0.0001  0.0003 -0.0000  0.0001  0.0003  0.0002
  71.  H 4 (S)   -0.0000  0.0000 -0.0002 -0.0000  0.0003 -0.0000  0.0002 -0.0001
  72.  H 4 (px)  -0.0003 -0.0001  0.0000 -0.0000 -0.0000  0.0000  0.0000  0.0000
  73.  H 4 (py)   0.0000  0.0000 -0.0003 -0.0001 -0.0006  0.0000 -0.0004  0.0001
  74.  H 4 (pz)  -0.0000 -0.0000  0.0003 -0.0000  0.0001 -0.0000 -0.0002 -0.0000
  75.  H 5 (S)   -0.0000  0.0000 -0.0023 -0.0108  0.0012 -0.0028  0.0059 -0.0064
  76.  H 5 (S)    0.0000  0.0000  0.0005  0.0000  0.0006 -0.0000  0.0008 -0.0001
  77.  H 5 (S)    0.0000 -0.0000  0.0000 -0.0001 -0.0002  0.0000 -0.0002  0.0001
  78.  H 5 (px)  -0.0003 -0.0001  0.0000 -0.0000 -0.0000  0.0000 -0.0000  0.0000
  79.  H 5 (py)   0.0000  0.0000  0.0001  0.0002 -0.0000  0.0001 -0.0000  0.0002
  80.  H 5 (pz)  -0.0000 -0.0000  0.0001 -0.0001 -0.0000 -0.0000  0.0003 -0.0000
  81.  H 6 (S)   -0.0000  0.0000  0.0023  0.0108  0.0012 -0.0028  0.0059 -0.0064
  82.  H 6 (S)    0.0000  0.0000 -0.0005 -0.0000  0.0006 -0.0000  0.0008 -0.0001
  83.  H 6 (S)   -0.0000 -0.0000 -0.0000  0.0001 -0.0002  0.0000 -0.0002  0.0001
  84.  H 6 (px)  -0.0003 -0.0001 -0.0000 -0.0000 -0.0000  0.0000 -0.0000  0.0000
  85.  H 6 (py)  -0.0000 -0.0000  0.0001  0.0002  0.0000 -0.0001  0.0000 -0.0002
  86.  H 6 (pz)  -0.0000 -0.0000 -0.0001  0.0001 -0.0000 -0.0000  0.0003 -0.0000

          NAO       25      26      27      28      29      30      31      32
      ---------- ------- ------- ------- ------- ------- ------- ------- -------
   1.  C 1 (S)    0.0008 -0.0000  0.0000  0.0008 -0.0000 -0.0000 -0.0000  0.0001
   2.  C 1 (S)   -0.0092 -0.0000 -0.0000 -0.0106  0.0000  0.0000  0.0000  0.0025
   3.  C 1 (S)    0.0002  0.0000  0.0000 -0.0005 -0.0000 -0.0000  0.0000  0.0088
   4.  C 1 (S)   -0.0001  0.0000  0.0000  0.0000 -0.0000 -0.0000  0.0000 -0.0073
   5.  C 1 (S)   -0.0000  0.0000 -0.0000  0.0000 -0.0000 -0.0000 -0.0000  0.0002
   6.  C 1 (px)  -0.0000  0.0103 -0.0000 -0.0000 -0.0000 -0.0111  0.0000 -0.0000
   7.  C 1 (px)  -0.0000  0.0004 -0.0000 -0.0000  0.0000 -0.0004  0.0000 -0.0000
   8.  C 1 (px)  -0.0000  0.0001 -0.0000 -0.0000  0.0000 -0.0001 -0.0000  0.0000
   9.  C 1 (py)   0.0000 -0.0000  0.0075  0.0000 -0.0000  0.0000 -0.0141 -0.0000
  10.  C 1 (py)   0.0000 -0.0000  0.0002  0.0000 -0.0000  0.0000 -0.0001 -0.0000
  11.  C 1 (py)  -0.0000 -0.0000  0.0000 -0.0000 -0.0000  0.0000 -0.0000 -0.0000
  12.  C 1 (pz)   0.0071 -0.0000  0.0000 -0.0103 -0.0000  0.0000 -0.0000 -0.0104
  13.  C 1 (pz)  -0.0004 -0.0000 -0.0000  0.0003  0.0000 -0.0000  0.0000 -0.0219
  14.  C 1 (pz)  -0.0001  0.0000 -0.0000  0.0001 -0.0000 -0.0000  0.0000  0.0050
  15.  C 1 (d1)  -0.0000 -0.0000  0.0000  0.0000  0.0000  0.0000 -0.0000  0.0000
  16.  C 1 (d1)   0.0000  0.0000 -0.0000 -0.0000 -0.0000 -0.0000  0.0000 -0.0000
  17.  C 1 (d2)   0.0000 -0.0002  0.0000  0.0000 -0.0000  0.0002 -0.0000  0.0000
  18.  C 1 (d2)   0.0000 -0.0001 -0.0000  0.0000  0.0000  0.0001  0.0000 -0.0000
  19.  C 1 (d3)   0.0000 -0.0000  0.0002  0.0000 -0.0000  0.0000 -0.0004 -0.0000
  20.  C 1 (d3)  -0.0000 -0.0000  0.0001 -0.0000 -0.0000  0.0000 -0.0000  0.0000
  21.  C 1 (d4)   0.0001 -0.0000 -0.0000  0.0005 -0.0000  0.0000 -0.0000 -0.0005
  22.  C 1 (d4)   0.0000  0.0000 -0.0000 -0.0000  0.0000 -0.0000  0.0000  0.0009
  23.  C 1 (d5)  -0.0005  0.0000  0.0000  0.0004  0.0000 -0.0000  0.0000 -0.0079
  24.  C 1 (d5)   0.0000 -0.0000 -0.0000 -0.0001  0.0000 -0.0000 -0.0000  0.0014
  25.  C 1 (f1)   0.0002 -0.0000 -0.0000  0.0000 -0.0000  0.0000 -0.0000  0.0029
  26.  C 1 (f2)  -0.0000  0.0001 -0.0000 -0.0000  0.0000 -0.0001  0.0000 -0.0000
  27.  C 1 (f3)  -0.0000 -0.0000  0.0001  0.0000 -0.0000  0.0000 -0.0001  0.0000
  28.  C 1 (f4)   0.0000 -0.0000  0.0000  0.0002  0.0000  0.0000 -0.0000 -0.0001
  29.  C 1 (f5)  -0.0000  0.0000 -0.0000  0.0000  0.0000 -0.0000  0.0000  0.0000
  30.  C 1 (f6)   0.0000 -0.0001  0.0000  0.0000 -0.0000  0.0001 -0.0000  0.0000
  31.  C 1 (f7)  -0.0000  0.0000 -0.0001 -0.0000  0.0000 -0.0000  0.0002  0.0000
  32.  C 2 (S)    0.0029 -0.0000  0.0000 -0.0001  0.0000  0.0000  0.0000  1.9993
  33.  C 2 (S)   -0.0109  0.0000 -0.0000 -0.0009 -0.0000 -0.0000 -0.0000 -0.0000
  34.  C 2 (S)    0.0002 -0.0000  0.0000 -0.0006 -0.0000  0.0000 -0.0000 -0.0000
  35.  C 2 (S)   -0.0001 -0.0000 -0.0000 -0.0001  0.0000  0.0000 -0.0000  0.0000
  36.  C 2 (S)   -0.0000 -0.0000  0.0000 -0.0000  0.0000  0.0000  0.0000  0.0000
  37.  C 2 (px)  -0.0000  0.0103 -0.0000 -0.0000 -0.0000 -0.0111  0.0000 -0.0000
  38.  C 2 (px)  -0.0000  0.0004 -0.0000 -0.0000 -0.0000 -0.0004  0.0000  0.0000
  39.  C 2 (px)  -0.0000  0.0001 -0.0000 -0.0000  0.0000 -0.0001  0.0000 -0.0000
  40.  C 2 (py)  -0.0000  0.0000 -0.0026  0.0000  0.0000  0.0000 -0.0027 -0.0000
  41.  C 2 (py)  -0.0000  0.0000 -0.0004  0.0000  0.0000 -0.0000  0.0006  0.0000
  42.  C 2 (py)  -0.0000  0.0000 -0.0000  0.0000  0.0000 -0.0000  0.0000  0.0000
  43.  C 2 (pz)  -0.0056 -0.0000 -0.0000  0.0015  0.0000  0.0000  0.0000 -0.0095
  44.  C 2 (pz)   0.0004  0.0000 -0.0000 -0.0004 -0.0000 -0.0000  0.0000  0.0024
  45.  C 2 (pz)   0.0000  0.0000  0.0000  0.0002 -0.0000 -0.0000  0.0000 -0.0008
  46.  C 2 (d1)   0.0000  0.0000 -0.0000  0.0000  0.0000  0.0000  0.0000  0.0000
  47.  C 2 (d1)   0.0000  0.0000  0.0000  0.0000 -0.0000  0.0000 -0.0000  0.0000
  48.  C 2 (d2)  -0.0000  0.0002 -0.0000 -0.0000  0.0000 -0.0002  0.0000  0.0000
  49.  C 2 (d2)  -0.0000  0.0001 -0.0000 -0.0000 -0.0000 -0.0001  0.0000 -0.0000
  50.  C 2 (d3)   0.0000 -0.0000  0.0001 -0.0000 -0.0000 -0.0000  0.0000 -0.0000
  51.  C 2 (d3)  -0.0000 -0.0000  0.0001 -0.0000 -0.0000  0.0000 -0.0002  0.0000
  52.  C 2 (d4)   0.0002 -0.0000 -0.0000  0.0000  0.0000 -0.0000  0.0000  0.0053
  53.  C 2 (d4)  -0.0000 -0.0000  0.0000  0.0001 -0.0000  0.0000 -0.0000 -0.0015
  54.  C 2 (d5)  -0.0004 -0.0000  0.0000 -0.0000  0.0000  0.0000 -0.0000 -0.0021
  55.  C 2 (d5)  -0.0000  0.0000  0.0000  0.0001 -0.0000  0.0000  0.0000 -0.0001
  56.  C 2 (f1)  -0.0002 -0.0000  0.0000 -0.0001  0.0000  0.0000 -0.0000 -0.0008
  57.  C 2 (f2)  -0.0000  0.0001  0.0000 -0.0000  0.0000 -0.0001 -0.0000  0.0000
  58.  C 2 (f3)   0.0000  0.0000 -0.0000  0.0000  0.0000 -0.0000  0.0000 -0.0000
  59.  C 2 (f4)  -0.0001 -0.0000  0.0000 -0.0001 -0.0000  0.0000 -0.0000 -0.0008
  60.  C 2 (f5)   0.0000 -0.0000 -0.0000 -0.0000  0.0000  0.0000  0.0000 -0.0000
  61.  C 2 (f6)   0.0000 -0.0001  0.0000  0.0000  0.0000  0.0001 -0.0000  0.0000
  62.  C 2 (f7)   0.0000 -0.0000  0.0000 -0.0000 -0.0000 -0.0000  0.0000 -0.0000
  63.  H 3 (S)   -0.0020 -0.0000  0.0048 -0.0085 -0.0000  0.0000 -0.0081  0.0039
  64.  H 3 (S)   -0.0000 -0.0000 -0.0000  0.0001  0.0000 -0.0000 -0.0001  0.0009
  65.  H 3 (S)    0.0000  0.0000  0.0000  0.0001 -0.0000 -0.0000 -0.0001 -0.0013
  66.  H 3 (px)  -0.0000  0.0001 -0.0000 -0.0000  0.0000 -0.0001  0.0000  0.0000
  67.  H 3 (py)   0.0000  0.0000 -0.0001  0.0002  0.0000 -0.0000  0.0001 -0.0002
  68.  H 3 (pz)   0.0001  0.0000 -0.0001  0.0000  0.0000 -0.0000  0.0001  0.0012
  69.  H 4 (S)   -0.0020  0.0000 -0.0048 -0.0085  0.0000  0.0000  0.0081  0.0039
  70.  H 4 (S)   -0.0000 -0.0000  0.0000  0.0001  0.0000 -0.0000  0.0001  0.0009
  71.  H 4 (S)    0.0000  0.0000 -0.0000  0.0001  0.0000  0.0000  0.0001 -0.0013
  72.  H 4 (px)  -0.0000  0.0001 -0.0000 -0.0000  0.0000 -0.0001  0.0000  0.0000
  73.  H 4 (py)  -0.0000 -0.0000 -0.0001 -0.0002  0.0000  0.0000  0.0001  0.0002
  74.  H 4 (pz)   0.0001  0.0000  0.0001  0.0000 -0.0000 -0.0000 -0.0001  0.0012
  75.  H 5 (S)   -0.0033  0.0000 -0.0024 -0.0015  0.0000 -0.0000  0.0000 -0.0064
  76.  H 5 (S)   -0.0000 -0.0000  0.0001  0.0002 -0.0000  0.0000 -0.0002 -0.0097
  77.  H 5 (S)    0.0000 -0.0000 -0.0000 -0.0001  0.0000  0.0000 -0.0000 -0.0089
  78.  H 5 (px)  -0.0000  0.0001 -0.0000 -0.0000  0.0000 -0.0001  0.0000  0.0000
  79.  H 5 (py)   0.0001 -0.0000  0.0001  0.0000 -0.0000  0.0000 -0.0000  0.0031
  80.  H 5 (pz)  -0.0001  0.0000 -0.0000 -0.0000  0.0000 -0.0000 -0.0001 -0.0018
  81.  H 6 (S)   -0.0033  0.0000  0.0024 -0.0015 -0.0000 -0.0000 -0.0000 -0.0064
  82.  H 6 (S)   -0.0000  0.0000 -0.0001  0.0002  0.0000  0.0000  0.0002 -0.0097
  83.  H 6 (S)    0.0000 -0.0000  0.0000 -0.0001 -0.0000 -0.0000  0.0000 -0.0089
  84.  H 6 (px)  -0.0000  0.0001 -0.0000 -0.0000  0.0000 -0.0001  0.0000  0.0000
  85.  H 6 (py)  -0.0001  0.0000  0.0001 -0.0000 -0.0000 -0.0000 -0.0000 -0.0031
  86.  H 6 (pz)  -0.0001  0.0000  0.0000 -0.0000 -0.0000 -0.0000  0.0001 -0.0018

          NAO       33      34      35      36      37      38      39      40
      ---------- ------- ------- ------- ------- ------- ------- ------- -------
   1.  C 1 (S)    0.0025  0.0088 -0.0073  0.0002  0.0000  0.0000 -0.0000 -0.0000
   2.  C 1 (S)    0.3686  0.0064  0.0106  0.0001  0.0000  0.0000 -0.0000 -0.0000
   3.  C 1 (S)    0.0064  0.0033 -0.0001 -0.0000  0.0000  0.0000  0.0000  0.0000
   4.  C 1 (S)    0.0106 -0.0001 -0.0000 -0.0000  0.0000  0.0000  0.0000  0.0000
   5.  C 1 (S)    0.0001 -0.0000 -0.0000 -0.0000  0.0000  0.0000  0.0000 -0.0000
   6.  C 1 (px)  -0.0000 -0.0000 -0.0000 -0.0000  0.9975  0.0371  0.0060 -0.0000
   7.  C 1 (px)   0.0000 -0.0000 -0.0000 -0.0000  0.0371  0.0014  0.0002 -0.0000
   8.  C 1 (px)  -0.0000 -0.0000 -0.0000 -0.0000  0.0060  0.0002  0.0000  0.0000
   9.  C 1 (py)  -0.0000 -0.0000 -0.0000  0.0000 -0.0000  0.0000 -0.0000  0.1850
  10.  C 1 (py)  -0.0000  0.0000  0.0000 -0.0000 -0.0000 -0.0000 -0.0000 -0.0538
  11.  C 1 (py)  -0.0000  0.0000  0.0000 -0.0000 -0.0000 -0.0000 -0.0000 -0.0010
  12.  C 1 (pz)  -0.5180  0.0530  0.0026  0.0000  0.0000  0.0000 -0.0000  0.0000
  13.  C 1 (pz)   0.0046 -0.0031  0.0002  0.0000  0.0000  0.0000  0.0000  0.0000
  14.  C 1 (pz)   0.0139  0.0001 -0.0001 -0.0000  0.0000  0.0000  0.0000  0.0000
  15.  C 1 (d1)  -0.0000 -0.0000  0.0000  0.0000 -0.0000 -0.0000 -0.0000  0.0000
  16.  C 1 (d1)   0.0000  0.0000  0.0000 -0.0000  0.0000  0.0000  0.0000 -0.0000
  17.  C 1 (d2)  -0.0000  0.0000  0.0000  0.0000 -0.0220 -0.0008 -0.0001 -0.0000
  18.  C 1 (d2)   0.0000  0.0000  0.0000  0.0000 -0.0068 -0.0003 -0.0000  0.0000
  19.  C 1 (d3)   0.0000  0.0000  0.0000 -0.0000 -0.0000  0.0000 -0.0000  0.0030
  20.  C 1 (d3)  -0.0000 -0.0000 -0.0000  0.0000 -0.0000  0.0000 -0.0000 -0.0175
  21.  C 1 (d4)   0.0009 -0.0011 -0.0004 -0.0000 -0.0000 -0.0000 -0.0000 -0.0000
  22.  C 1 (d4)  -0.0029 -0.0001  0.0000  0.0000  0.0000  0.0000  0.0000 -0.0000
  23.  C 1 (d5)   0.0357 -0.0023 -0.0000  0.0000  0.0000  0.0000  0.0000  0.0000
  24.  C 1 (d5)  -0.0081 -0.0001  0.0001  0.0000  0.0000  0.0000  0.0000 -0.0000
  25.  C 1 (f1)  -0.0109  0.0002 -0.0001 -0.0000 -0.0000 -0.0000 -0.0000 -0.0000
  26.  C 1 (f2)   0.0000 -0.0000 -0.0000 -0.0000  0.0103  0.0004  0.0001  0.0000
  27.  C 1 (f3)  -0.0000  0.0000 -0.0000  0.0000 -0.0000 -0.0000 -0.0000 -0.0026
  28.  C 1 (f4)  -0.0009 -0.0006 -0.0001 -0.0000 -0.0000 -0.0000 -0.0000  0.0000
  29.  C 1 (f5)  -0.0000 -0.0000  0.0000  0.0000 -0.0000 -0.0000  0.0000  0.0000
  30.  C 1 (f6)  -0.0000  0.0000  0.0000  0.0000 -0.0111 -0.0004 -0.0001  0.0000
  31.  C 1 (f7)  -0.0000 -0.0000 -0.0000  0.0000  0.0000  0.0000  0.0000 -0.0027
  32.  C 2 (S)   -0.0000 -0.0000  0.0000  0.0000 -0.0000  0.0000 -0.0000 -0.0000
  33.  C 2 (S)    1.0690  0.0000 -0.0000 -0.0000 -0.0000 -0.0000  0.0000  0.0000
  34.  C 2 (S)    0.0000  0.0034 -0.0000 -0.0000 -0.0000 -0.0000 -0.0000 -0.0000
  35.  C 2 (S)   -0.0000 -0.0000  0.0001 -0.0000 -0.0000 -0.0000 -0.0000 -0.0000
  36.  C 2 (S)   -0.0000 -0.0000 -0.0000  0.0000 -0.0000 -0.0000 -0.0000  0.0000
  37.  C 2 (px)  -0.0000 -0.0000 -0.0000 -0.0000  0.9975  0.0371  0.0060 -0.0000
  38.  C 2 (px)  -0.0000 -0.0000 -0.0000 -0.0000  0.0371  0.0014  0.0002 -0.0000
  39.  C 2 (px)   0.0000 -0.0000 -0.0000 -0.0000  0.0060  0.0002  0.0000  0.0000
  40.  C 2 (py)   0.0000 -0.0000 -0.0000  0.0000 -0.0000 -0.0000  0.0000  1.1783
  41.  C 2 (py)  -0.0000 -0.0000  0.0000  0.0000  0.0000  0.0000  0.0000  0.0093
  42.  C 2 (py)   0.0000 -0.0000  0.0000  0.0000  0.0000  0.0000  0.0000  0.0015
  43.  C 2 (pz)  -0.1088 -0.0472  0.0068  0.0001  0.0000  0.0000 -0.0000 -0.0000
  44.  C 2 (pz)  -0.0147  0.0032 -0.0001  0.0000  0.0000  0.0000  0.0000  0.0000
  45.  C 2 (pz)   0.0057 -0.0003 -0.0002 -0.0000  0.0000  0.0000  0.0000  0.0000
  46.  C 2 (d1)  -0.0000 -0.0000  0.0000  0.0000  0.0000  0.0000  0.0000 -0.0000
  47.  C 2 (d1)  -0.0000 -0.0000 -0.0000  0.0000 -0.0000  0.0000  0.0000  0.0000
  48.  C 2 (d2)  -0.0000 -0.0000 -0.0000 -0.0000  0.0220  0.0008  0.0001 -0.0000
  49.  C 2 (d2)   0.0000  0.0000 -0.0000 -0.0000  0.0068  0.0003  0.0000  0.0000
  50.  C 2 (d3)   0.0000  0.0000  0.0000 -0.0000  0.0000  0.0000 -0.0000 -0.0355
  51.  C 2 (d3)   0.0000  0.0000  0.0000  0.0000 -0.0000 -0.0000 -0.0000 -0.0034
  52.  C 2 (d4)  -0.0334 -0.0008  0.0002  0.0000  0.0000  0.0000  0.0000 -0.0000
  53.  C 2 (d4)   0.0020 -0.0002 -0.0000 -0.0000 -0.0000 -0.0000 -0.0000  0.0000
  54.  C 2 (d5)   0.0081 -0.0021  0.0004  0.0000  0.0000  0.0000 -0.0000 -0.0000
  55.  C 2 (d5)   0.0064 -0.0002 -0.0001 -0.0000 -0.0000 -0.0000 -0.0000  0.0000
  56.  C 2 (f1)   0.0092 -0.0002  0.0001  0.0000 -0.0000 -0.0000 -0.0000 -0.0000
  57.  C 2 (f2)  -0.0000 -0.0000 -0.0000 -0.0000  0.0103  0.0004  0.0001 -0.0000
  58.  C 2 (f3)  -0.0000 -0.0000  0.0000 -0.0000  0.0000  0.0000  0.0000  0.0075
  59.  C 2 (f4)   0.0106  0.0005 -0.0000 -0.0000 -0.0000 -0.0000 -0.0000  0.0000
  60.  C 2 (f5)   0.0000  0.0000 -0.0000 -0.0000  0.0000 -0.0000  0.0000 -0.0000
  61.  C 2 (f6)  -0.0000  0.0000  0.0000  0.0000 -0.0111 -0.0004 -0.0001  0.0000
  62.  C 2 (f7)  -0.0000  0.0000 -0.0000 -0.0000 -0.0000  0.0000 -0.0000 -0.0141
  63.  H 3 (S)    0.0287  0.0221  0.0057  0.0000 -0.0000  0.0000 -0.0000 -0.0241
  64.  H 3 (S)   -0.0096 -0.0009  0.0001 -0.0000  0.0000  0.0000  0.0000  0.0183
  65.  H 3 (S)    0.0038 -0.0001 -0.0001 -0.0000  0.0000  0.0000  0.0000  0.0018
  66.  H 3 (px)  -0.0000 -0.0000 -0.0000 -0.0000  0.0125  0.0005  0.0001 -0.0000
  67.  H 3 (py)   0.0005 -0.0006 -0.0001 -0.0000  0.0000  0.0000  0.0000  0.0043
  68.  H 3 (pz)  -0.0039  0.0002 -0.0001 -0.0000  0.0000  0.0000  0.0000 -0.0041
  69.  H 4 (S)    0.0287  0.0221  0.0057  0.0000 -0.0000 -0.0000  0.0000  0.0241
  70.  H 4 (S)   -0.0096 -0.0009  0.0001 -0.0000  0.0000  0.0000  0.0000 -0.0183
  71.  H 4 (S)    0.0038 -0.0001 -0.0001 -0.0000 -0.0000 -0.0000  0.0000 -0.0018
  72.  H 4 (px)  -0.0000 -0.0000 -0.0000 -0.0000  0.0125  0.0005  0.0001  0.0000
  73.  H 4 (py)  -0.0005  0.0006  0.0001  0.0000 -0.0000 -0.0000 -0.0000  0.0043
  74.  H 4 (pz)  -0.0039  0.0002 -0.0001 -0.0000  0.0000  0.0000  0.0000  0.0041
  75.  H 5 (S)    0.5354  0.0175 -0.0020 -0.0000  0.0000 -0.0000  0.0000  0.6807
  76.  H 5 (S)    0.0030 -0.0009 -0.0001 -0.0000 -0.0000 -0.0000 -0.0000  0.0062
  77.  H 5 (S)   -0.0065  0.0001  0.0001  0.0000 -0.0000 -0.0000 -0.0000  0.0073
  78.  H 5 (px)  -0.0000 -0.0000 -0.0000 -0.0000  0.0125  0.0005  0.0001  0.0000
  79.  H 5 (py)  -0.0111 -0.0005  0.0001  0.0000 -0.0000 -0.0000 -0.0000 -0.0085
  80.  H 5 (pz)   0.0055 -0.0002  0.0000  0.0000  0.0000  0.0000  0.0000  0.0096
  81.  H 6 (S)    0.5354  0.0175 -0.0020 -0.0000  0.0000 -0.0000  0.0000 -0.6807
  82.  H 6 (S)    0.0030 -0.0009 -0.0001 -0.0000 -0.0000 -0.0000 -0.0000 -0.0062
  83.  H 6 (S)   -0.0065  0.0001  0.0001  0.0000  0.0000  0.0000  0.0000 -0.0073
  84.  H 6 (px)  -0.0000 -0.0000 -0.0000 -0.0000  0.0125  0.0005  0.0001  0.0000
  85.  H 6 (py)   0.0111  0.0005 -0.0001 -0.0000  0.0000  0.0000  0.0000 -0.0085
  86.  H 6 (pz)   0.0055 -0.0002  0.0000  0.0000  0.0000  0.0000  0.0000 -0.0096

          NAO       41      42      43      44      45      46      47      48
      ---------- ------- ------- ------- ------- ------- ------- ------- -------
   1.  C 1 (S)   -0.0000 -0.0000  0.0104  0.0219 -0.0050 -0.0000  0.0000  0.0000
   2.  C 1 (S)   -0.0000 -0.0000  0.5180 -0.0046 -0.0139  0.0000 -0.0000  0.0000
   3.  C 1 (S)    0.0000  0.0000 -0.0530  0.0031 -0.0001 -0.0000 -0.0000  0.0000
   4.  C 1 (S)    0.0000  0.0000 -0.0026 -0.0002  0.0001 -0.0000 -0.0000  0.0000
   5.  C 1 (S)   -0.0000 -0.0000 -0.0000 -0.0000  0.0000 -0.0000  0.0000  0.0000
   6.  C 1 (px)   0.0000  0.0000 -0.0000  0.0000  0.0000  0.0000 -0.0000  0.0220
   7.  C 1 (px)   0.0000  0.0000 -0.0000  0.0000  0.0000 -0.0000 -0.0000  0.0008
   8.  C 1 (px)  -0.0000  0.0000  0.0000  0.0000  0.0000 -0.0000 -0.0000  0.0001
   9.  C 1 (py)  -0.0538 -0.0010 -0.0000  0.0000 -0.0000 -0.0000  0.0000  0.0000
  10.  C 1 (py)  -0.0013 -0.0001 -0.0000 -0.0000 -0.0000 -0.0000  0.0000 -0.0000
  11.  C 1 (py)  -0.0001 -0.0000  0.0000  0.0000  0.0000 -0.0000  0.0000 -0.0000
  12.  C 1 (pz)  -0.0000  0.0000 -0.5609  0.0556 -0.0101 -0.0000 -0.0000  0.0000
  13.  C 1 (pz)   0.0000  0.0000  0.0556 -0.0031 -0.0000  0.0000  0.0000  0.0000
  14.  C 1 (pz)   0.0000  0.0000 -0.0101 -0.0000  0.0002 -0.0000 -0.0000  0.0000
  15.  C 1 (d1)  -0.0000  0.0000  0.0000 -0.0000 -0.0000 -0.0000  0.0000 -0.0000
  16.  C 1 (d1)   0.0000 -0.0000 -0.0000  0.0000 -0.0000  0.0000 -0.0000  0.0000
  17.  C 1 (d2)  -0.0000 -0.0000  0.0000 -0.0000 -0.0000 -0.0000  0.0000 -0.0005
  18.  C 1 (d2)   0.0000 -0.0000 -0.0000 -0.0000 -0.0000  0.0000  0.0000 -0.0001
  19.  C 1 (d3)  -0.0017 -0.0000 -0.0000  0.0000 -0.0000 -0.0000  0.0000  0.0000
  20.  C 1 (d3)  -0.0004 -0.0000  0.0000 -0.0000  0.0000 -0.0000  0.0000  0.0000
  21.  C 1 (d4)  -0.0000  0.0000 -0.0067 -0.0008  0.0006 -0.0000  0.0000 -0.0000
  22.  C 1 (d4)   0.0000  0.0000  0.0043 -0.0001 -0.0001  0.0000  0.0000  0.0000
  23.  C 1 (d5)   0.0000  0.0000  0.0289 -0.0027  0.0004  0.0000  0.0000 -0.0000
  24.  C 1 (d5)  -0.0000 -0.0000  0.0085 -0.0000 -0.0002  0.0000  0.0000  0.0000
  25.  C 1 (f1)  -0.0000 -0.0000 -0.0056  0.0004  0.0000  0.0000  0.0000 -0.0000
  26.  C 1 (f2)   0.0000  0.0000 -0.0000  0.0000  0.0000  0.0000  0.0000  0.0002
  27.  C 1 (f3)  -0.0004 -0.0000 -0.0000 -0.0000  0.0000 -0.0000  0.0000 -0.0000
  28.  C 1 (f4)   0.0000  0.0000  0.0015 -0.0004  0.0002  0.0000  0.0000 -0.0000
  29.  C 1 (f5)   0.0000  0.0000  0.0000 -0.0000 -0.0000  0.0000 -0.0000  0.0000
  30.  C 1 (f6)  -0.0000 -0.0000  0.0000 -0.0000 -0.0000  0.0000  0.0000 -0.0002
  31.  C 1 (f7)   0.0006  0.0000  0.0000  0.0000  0.0000  0.0000 -0.0000  0.0000
  32.  C 2 (S)    0.0000  0.0000 -0.0095  0.0024 -0.0008  0.0000  0.0000  0.0000
  33.  C 2 (S)   -0.0000  0.0000 -0.1088 -0.0147  0.0057 -0.0000 -0.0000 -0.0000
  34.  C 2 (S)   -0.0000 -0.0000 -0.0472  0.0032 -0.0003 -0.0000 -0.0000 -0.0000
  35.  C 2 (S)    0.0000  0.0000  0.0068 -0.0001 -0.0002  0.0000 -0.0000 -0.0000
  36.  C 2 (S)    0.0000  0.0000  0.0001  0.0000 -0.0000  0.0000  0.0000 -0.0000
  37.  C 2 (px)   0.0000  0.0000  0.0000  0.0000  0.0000  0.0000 -0.0000  0.0220
  38.  C 2 (px)   0.0000  0.0000  0.0000  0.0000  0.0000  0.0000  0.0000  0.0008
  39.  C 2 (px)   0.0000  0.0000 -0.0000  0.0000  0.0000  0.0000  0.0000  0.0001
  40.  C 2 (py)   0.0093  0.0015 -0.0000  0.0000  0.0000 -0.0000  0.0000 -0.0000
  41.  C 2 (py)   0.0027  0.0001  0.0000  0.0000  0.0000  0.0000 -0.0000 -0.0000
  42.  C 2 (py)   0.0001  0.0000 -0.0000 -0.0000 -0.0000  0.0000 -0.0000  0.0000
  43.  C 2 (pz)   0.0000 -0.0000  1.1221 -0.0464 -0.0075  0.0000  0.0000  0.0000
  44.  C 2 (pz)   0.0000 -0.0000 -0.0464  0.0034 -0.0003 -0.0000 -0.0000  0.0000
  45.  C 2 (pz)   0.0000 -0.0000 -0.0075 -0.0003  0.0003 -0.0000  0.0000  0.0000
  46.  C 2 (d1)   0.0000  0.0000  0.0000 -0.0000 -0.0000  0.0000 -0.0000  0.0000
  47.  C 2 (d1)  -0.0000 -0.0000  0.0000 -0.0000  0.0000 -0.0000  0.0000 -0.0000
  48.  C 2 (d2)  -0.0000  0.0000  0.0000  0.0000  0.0000  0.0000 -0.0000  0.0005
  49.  C 2 (d2)   0.0000  0.0000 -0.0000  0.0000  0.0000  0.0000 -0.0000  0.0001
  50.  C 2 (d3)  -0.0004 -0.0000  0.0000 -0.0000 -0.0000  0.0000  0.0000  0.0000
  51.  C 2 (d3)  -0.0009 -0.0000 -0.0000  0.0000  0.0000 -0.0000  0.0000  0.0000
  52.  C 2 (d4)  -0.0000 -0.0000  0.0240 -0.0004 -0.0003  0.0000  0.0000  0.0000
  53.  C 2 (d4)   0.0000  0.0000 -0.0001 -0.0002  0.0001 -0.0000  0.0000 -0.0000
  54.  C 2 (d5)   0.0000  0.0000  0.0535 -0.0023 -0.0004  0.0000  0.0000  0.0000
  55.  C 2 (d5)   0.0000  0.0000 -0.0045 -0.0002  0.0002 -0.0000  0.0000 -0.0000
  56.  C 2 (f1)  -0.0000 -0.0000  0.0071 -0.0004 -0.0001  0.0000  0.0000 -0.0000
  57.  C 2 (f2)  -0.0000  0.0000  0.0000  0.0000  0.0000  0.0000 -0.0000  0.0002
  58.  C 2 (f3)   0.0002  0.0000  0.0000  0.0000 -0.0000  0.0000 -0.0000  0.0000
  59.  C 2 (f4)  -0.0000  0.0000 -0.0103  0.0003  0.0001 -0.0000 -0.0000 -0.0000
  60.  C 2 (f5)   0.0000  0.0000 -0.0000  0.0000  0.0000  0.0000 -0.0000  0.0000
  61.  C 2 (f6)  -0.0000 -0.0000  0.0000 -0.0000 -0.0000 -0.0000  0.0000 -0.0002
  62.  C 2 (f7)  -0.0001 -0.0000 -0.0000 -0.0000 -0.0000  0.0000 -0.0000 -0.0000
  63.  H 3 (S)   -0.0331 -0.0008  0.0217  0.0174 -0.0096 -0.0000  0.0000  0.0000
  64.  H 3 (S)   -0.0000  0.0000  0.0181 -0.0008 -0.0001 -0.0000  0.0000  0.0000
  65.  H 3 (S)   -0.0003 -0.0000 -0.0053 -0.0001  0.0002 -0.0000  0.0000  0.0000
  66.  H 3 (px)   0.0000  0.0000  0.0000  0.0000  0.0000  0.0000 -0.0000  0.0003
  67.  H 3 (py)   0.0005  0.0000  0.0015 -0.0005  0.0002  0.0000 -0.0000  0.0000
  68.  H 3 (pz)   0.0004  0.0000 -0.0048  0.0002  0.0000  0.0000 -0.0000  0.0000
  69.  H 4 (S)    0.0331  0.0008  0.0217  0.0174 -0.0096  0.0000 -0.0000 -0.0000
  70.  H 4 (S)    0.0000 -0.0000  0.0181 -0.0008 -0.0001  0.0000  0.0000  0.0000
  71.  H 4 (S)    0.0003  0.0000 -0.0053 -0.0001  0.0002  0.0000 -0.0000 -0.0000
  72.  H 4 (px)  -0.0000  0.0000  0.0000  0.0000  0.0000  0.0000 -0.0000  0.0003
  73.  H 4 (py)   0.0005  0.0000 -0.0015  0.0005 -0.0002  0.0000 -0.0000 -0.0000
  74.  H 4 (pz)  -0.0004 -0.0000 -0.0048  0.0002  0.0000 -0.0000  0.0000  0.0000
  75.  H 5 (S)    0.0117  0.0010 -0.4318  0.0102  0.0046 -0.0000 -0.0000 -0.0000
  76.  H 5 (S)   -0.0008 -0.0000  0.0069 -0.0009  0.0002 -0.0000  0.0000 -0.0000
  77.  H 5 (S)    0.0000  0.0000  0.0040  0.0001 -0.0001 -0.0000  0.0000  0.0000
  78.  H 5 (px)  -0.0000  0.0000  0.0000  0.0000  0.0000  0.0000 -0.0000  0.0003
  79.  H 5 (py)  -0.0003 -0.0000  0.0118 -0.0003 -0.0001 -0.0000  0.0000 -0.0000
  80.  H 5 (pz)  -0.0000  0.0000  0.0034 -0.0003  0.0000 -0.0000  0.0000  0.0000
  81.  H 6 (S)   -0.0117 -0.0010 -0.4318  0.0102  0.0046 -0.0000 -0.0000 -0.0000
  82.  H 6 (S)    0.0008  0.0000  0.0069 -0.0009  0.0002  0.0000 -0.0000 -0.0000
  83.  H 6 (S)   -0.0000 -0.0000  0.0040  0.0001 -0.0001  0.0000 -0.0000  0.0000
  84.  H 6 (px)   0.0000  0.0000  0.0000  0.0000  0.0000  0.0000 -0.0000  0.0003
  85.  H 6 (py)  -0.0003 -0.0000 -0.0118  0.0003  0.0001 -0.0000 -0.0000  0.0000
  86.  H 6 (pz)   0.0000 -0.0000  0.0034 -0.0003  0.0000  0.0000 -0.0000  0.0000

          NAO       49      50      51      52      53      54      55      56
      ---------- ------- ------- ------- ------- ------- ------- ------- -------
   1.  C 1 (S)   -0.0000  0.0000 -0.0000 -0.0005  0.0009 -0.0079  0.0014 -0.0029
   2.  C 1 (S)   -0.0000  0.0000 -0.0000  0.0009 -0.0029  0.0357 -0.0081  0.0109
   3.  C 1 (S)    0.0000 -0.0000  0.0000 -0.0011 -0.0001 -0.0023 -0.0001 -0.0002
   4.  C 1 (S)    0.0000 -0.0000 -0.0000 -0.0004  0.0000 -0.0000  0.0001  0.0001
   5.  C 1 (S)    0.0000  0.0000 -0.0000 -0.0000  0.0000  0.0000  0.0000  0.0000
   6.  C 1 (px)   0.0068  0.0000 -0.0000  0.0000 -0.0000  0.0000 -0.0000 -0.0000
   7.  C 1 (px)   0.0003  0.0000 -0.0000  0.0000 -0.0000 -0.0000 -0.0000 -0.0000
   8.  C 1 (px)   0.0000  0.0000  0.0000  0.0000 -0.0000  0.0000 -0.0000 -0.0000
   9.  C 1 (py)  -0.0000 -0.0030  0.0175  0.0000 -0.0000  0.0000 -0.0000  0.0000
  10.  C 1 (py)  -0.0000  0.0017  0.0004 -0.0000  0.0000  0.0000 -0.0000  0.0000
  11.  C 1 (py)  -0.0000  0.0000  0.0000  0.0000 -0.0000 -0.0000  0.0000  0.0000
  12.  C 1 (pz)  -0.0000  0.0000  0.0000  0.0067 -0.0043 -0.0289 -0.0085 -0.0056
  13.  C 1 (pz)  -0.0000 -0.0000  0.0000  0.0008  0.0001  0.0027  0.0000  0.0004
  14.  C 1 (pz)   0.0000 -0.0000  0.0000 -0.0006  0.0001 -0.0004  0.0002  0.0000
  15.  C 1 (d1)  -0.0000 -0.0000  0.0000  0.0000  0.0000  0.0000 -0.0000  0.0000
  16.  C 1 (d1)   0.0000  0.0000 -0.0000 -0.0000 -0.0000 -0.0000 -0.0000 -0.0000
  17.  C 1 (d2)  -0.0001 -0.0000  0.0000 -0.0000  0.0000  0.0000  0.0000  0.0000
  18.  C 1 (d2)  -0.0000 -0.0000 -0.0000 -0.0000  0.0000 -0.0000  0.0000  0.0000
  19.  C 1 (d3)  -0.0000 -0.0000  0.0005 -0.0000  0.0000  0.0000 -0.0000  0.0000
  20.  C 1 (d3)  -0.0000  0.0005  0.0001  0.0000  0.0000 -0.0000  0.0000 -0.0000
  21.  C 1 (d4)   0.0000 -0.0000 -0.0000 -0.0003  0.0002 -0.0006  0.0004 -0.0002
  22.  C 1 (d4)   0.0000  0.0000  0.0000  0.0002 -0.0000  0.0002 -0.0000  0.0000
  23.  C 1 (d5)   0.0000 -0.0000  0.0000 -0.0006  0.0002  0.0017  0.0004  0.0004
  24.  C 1 (d5)  -0.0000  0.0000 -0.0000  0.0004 -0.0000  0.0004 -0.0001  0.0000
  25.  C 1 (f1)  -0.0000  0.0000 -0.0000  0.0002 -0.0000 -0.0004 -0.0000 -0.0002
  26.  C 1 (f2)   0.0001 -0.0000 -0.0000 -0.0000 -0.0000 -0.0000  0.0000 -0.0000
  27.  C 1 (f3)  -0.0000  0.0001  0.0001 -0.0000  0.0000  0.0000  0.0000  0.0000
  28.  C 1 (f4)  -0.0000 -0.0000 -0.0000  0.0000  0.0001 -0.0000  0.0001 -0.0001
  29.  C 1 (f5)  -0.0000 -0.0000 -0.0000  0.0000 -0.0000  0.0000 -0.0000  0.0000
  30.  C 1 (f6)  -0.0001 -0.0000  0.0000 -0.0000  0.0000  0.0000  0.0000  0.0000
  31.  C 1 (f7)   0.0000  0.0000 -0.0002  0.0000 -0.0000 -0.0000  0.0000 -0.0000
  32.  C 2 (S)   -0.0000 -0.0000  0.0000  0.0053 -0.0015 -0.0021 -0.0001 -0.0008
  33.  C 2 (S)    0.0000  0.0000  0.0000 -0.0334  0.0020  0.0081  0.0064  0.0092
  34.  C 2 (S)    0.0000  0.0000  0.0000 -0.0008 -0.0002 -0.0021 -0.0002 -0.0002
  35.  C 2 (S)   -0.0000  0.0000  0.0000  0.0002 -0.0000  0.0004 -0.0001  0.0001
  36.  C 2 (S)   -0.0000 -0.0000  0.0000  0.0000 -0.0000  0.0000 -0.0000  0.0000
  37.  C 2 (px)   0.0068  0.0000 -0.0000  0.0000 -0.0000  0.0000 -0.0000 -0.0000
  38.  C 2 (px)   0.0003  0.0000 -0.0000  0.0000 -0.0000  0.0000 -0.0000 -0.0000
  39.  C 2 (px)   0.0000 -0.0000 -0.0000  0.0000 -0.0000 -0.0000 -0.0000 -0.0000
  40.  C 2 (py)   0.0000 -0.0355 -0.0034 -0.0000  0.0000 -0.0000  0.0000 -0.0000
  41.  C 2 (py)   0.0000 -0.0004 -0.0009 -0.0000  0.0000  0.0000  0.0000 -0.0000
  42.  C 2 (py)   0.0000 -0.0000 -0.0000 -0.0000  0.0000  0.0000  0.0000 -0.0000
  43.  C 2 (pz)  -0.0000  0.0000 -0.0000  0.0240 -0.0001  0.0535 -0.0045  0.0071
  44.  C 2 (pz)   0.0000 -0.0000  0.0000 -0.0004 -0.0002 -0.0023 -0.0002 -0.0004
  45.  C 2 (pz)   0.0000 -0.0000  0.0000 -0.0003  0.0001 -0.0004  0.0002 -0.0001
  46.  C 2 (d1)   0.0000  0.0000 -0.0000  0.0000 -0.0000  0.0000 -0.0000  0.0000
  47.  C 2 (d1)  -0.0000  0.0000  0.0000  0.0000  0.0000  0.0000  0.0000  0.0000
  48.  C 2 (d2)   0.0001  0.0000  0.0000  0.0000 -0.0000  0.0000 -0.0000 -0.0000
  49.  C 2 (d2)   0.0000 -0.0000 -0.0000 -0.0000 -0.0000 -0.0000  0.0000 -0.0000
  50.  C 2 (d3)  -0.0000  0.0011  0.0001  0.0000  0.0000 -0.0000  0.0000 -0.0000
  51.  C 2 (d3)  -0.0000  0.0001  0.0003 -0.0000 -0.0000  0.0000  0.0000 -0.0000
  52.  C 2 (d4)  -0.0000  0.0000 -0.0000  0.0014 -0.0001  0.0008 -0.0003 -0.0001
  53.  C 2 (d4)  -0.0000  0.0000 -0.0000 -0.0001  0.0000 -0.0000  0.0001 -0.0000
  54.  C 2 (d5)  -0.0000 -0.0000  0.0000  0.0008 -0.0000  0.0028 -0.0002  0.0005
  55.  C 2 (d5)   0.0000  0.0000  0.0000 -0.0003  0.0001 -0.0002  0.0002 -0.0000
  56.  C 2 (f1)  -0.0000 -0.0000 -0.0000 -0.0001 -0.0000  0.0005 -0.0000  0.0002
  57.  C 2 (f2)   0.0001  0.0000  0.0000  0.0000 -0.0000  0.0000 -0.0000 -0.0000
  58.  C 2 (f3)   0.0000 -0.0002 -0.0001  0.0000 -0.0000  0.0000 -0.0000 -0.0000
  59.  C 2 (f4)  -0.0000  0.0000  0.0000 -0.0005  0.0000 -0.0004  0.0001  0.0000
  60.  C 2 (f5)  -0.0000  0.0000 -0.0000 -0.0000 -0.0000 -0.0000  0.0000 -0.0000
  61.  C 2 (f6)  -0.0001 -0.0000  0.0000 -0.0000  0.0000  0.0000  0.0000  0.0000
  62.  C 2 (f7)  -0.0000  0.0004  0.0000 -0.0000  0.0000  0.0000 -0.0000  0.0000
  63.  H 3 (S)   -0.0000  0.0023  0.0108  0.0012 -0.0028  0.0059 -0.0064  0.0033
  64.  H 3 (S)   -0.0000 -0.0005 -0.0000  0.0006 -0.0000  0.0008 -0.0001  0.0000
  65.  H 3 (S)    0.0000 -0.0000  0.0001 -0.0002  0.0000 -0.0002  0.0001 -0.0000
  66.  H 3 (px)   0.0001  0.0000 -0.0000  0.0000 -0.0000  0.0000 -0.0000 -0.0000
  67.  H 3 (py)   0.0000 -0.0001 -0.0002 -0.0000  0.0001 -0.0000  0.0002 -0.0001
  68.  H 3 (pz)   0.0000  0.0001 -0.0001  0.0000  0.0000 -0.0003  0.0000 -0.0001
  69.  H 4 (S)    0.0000 -0.0023 -0.0108  0.0012 -0.0028  0.0059 -0.0064  0.0033
  70.  H 4 (S)   -0.0000  0.0005  0.0000  0.0006 -0.0000  0.0008 -0.0001  0.0000
  71.  H 4 (S)    0.0000  0.0000 -0.0001 -0.0002  0.0000 -0.0002  0.0001 -0.0000
  72.  H 4 (px)   0.0001 -0.0000 -0.0000  0.0000 -0.0000  0.0000 -0.0000 -0.0000
  73.  H 4 (py)  -0.0000 -0.0001 -0.0002  0.0000 -0.0001  0.0000 -0.0002  0.0001
  74.  H 4 (pz)   0.0000 -0.0001  0.0001  0.0000  0.0000 -0.0003  0.0000 -0.0001
  75.  H 5 (S)    0.0000 -0.0208 -0.0040 -0.0236  0.0008 -0.0141  0.0041  0.0020
  76.  H 5 (S)   -0.0000 -0.0001  0.0003 -0.0000  0.0001  0.0003  0.0002  0.0000
  77.  H 5 (S)   -0.0000 -0.0002 -0.0000  0.0003 -0.0000  0.0002 -0.0001 -0.0000
  78.  H 5 (px)   0.0001 -0.0000 -0.0000  0.0000 -0.0000  0.0000 -0.0000 -0.0000
  79.  H 5 (py)  -0.0000  0.0003  0.0001  0.0006 -0.0000  0.0004 -0.0001 -0.0000
  80.  H 5 (pz)   0.0000 -0.0003  0.0000 -0.0001  0.0000  0.0002  0.0000  0.0001
  81.  H 6 (S)    0.0000  0.0208  0.0040 -0.0236  0.0008 -0.0141  0.0041  0.0020
  82.  H 6 (S)    0.0000  0.0001 -0.0003 -0.0000  0.0001  0.0003  0.0002  0.0000
  83.  H 6 (S)   -0.0000  0.0002  0.0000  0.0003 -0.0000  0.0002 -0.0001 -0.0000
  84.  H 6 (px)   0.0001  0.0000 -0.0000  0.0000 -0.0000  0.0000 -0.0000 -0.0000
  85.  H 6 (py)   0.0000  0.0003  0.0001 -0.0006  0.0000 -0.0004  0.0001  0.0000
  86.  H 6 (pz)   0.0000  0.0003 -0.0000 -0.0001  0.0000  0.0002  0.0000  0.0001

          NAO       57      58      59      60      61      62      63      64
      ---------- ------- ------- ------- ------- ------- ------- ------- -------
   1.  C 1 (S)    0.0000  0.0000  0.0001  0.0000 -0.0000  0.0000 -0.0064 -0.0097
   2.  C 1 (S)    0.0000 -0.0000  0.0009 -0.0000  0.0000  0.0000  0.5354  0.0030
   3.  C 1 (S)   -0.0000 -0.0000  0.0006  0.0000 -0.0000 -0.0000  0.0175 -0.0009
   4.  C 1 (S)   -0.0000  0.0000  0.0001  0.0000 -0.0000 -0.0000 -0.0020 -0.0001
   5.  C 1 (S)    0.0000  0.0000  0.0000 -0.0000 -0.0000  0.0000 -0.0000 -0.0000
   6.  C 1 (px)   0.0103  0.0000 -0.0000  0.0000 -0.0111 -0.0000 -0.0000  0.0000
   7.  C 1 (px)   0.0004  0.0000 -0.0000 -0.0000 -0.0004 -0.0000 -0.0000  0.0000
   8.  C 1 (px)   0.0001  0.0000 -0.0000  0.0000 -0.0001 -0.0000  0.0000  0.0000
   9.  C 1 (py)   0.0000 -0.0026 -0.0000 -0.0000  0.0000 -0.0027  0.6807  0.0062
  10.  C 1 (py)   0.0000 -0.0004  0.0000  0.0000  0.0000  0.0006  0.0117 -0.0008
  11.  C 1 (py)  -0.0000 -0.0000 -0.0000 -0.0000  0.0000  0.0000  0.0010 -0.0000
  12.  C 1 (pz)   0.0000 -0.0000  0.0015  0.0000  0.0000  0.0000  0.4318 -0.0069
  13.  C 1 (pz)   0.0000  0.0000 -0.0004 -0.0000 -0.0000 -0.0000 -0.0102  0.0009
  14.  C 1 (pz)  -0.0000  0.0000  0.0002  0.0000 -0.0000 -0.0000 -0.0046 -0.0002
  15.  C 1 (d1)   0.0000  0.0000 -0.0000 -0.0000  0.0000 -0.0000 -0.0000  0.0000
  16.  C 1 (d1)  -0.0000 -0.0000  0.0000  0.0000 -0.0000  0.0000 -0.0000 -0.0000
  17.  C 1 (d2)  -0.0002 -0.0000  0.0000 -0.0000  0.0002  0.0000  0.0000 -0.0000
  18.  C 1 (d2)  -0.0001 -0.0000  0.0000  0.0000  0.0001 -0.0000 -0.0000 -0.0000
  19.  C 1 (d3)   0.0000 -0.0001 -0.0000 -0.0000  0.0000 -0.0000  0.0208  0.0001
  20.  C 1 (d3)   0.0000 -0.0001  0.0000  0.0000  0.0000  0.0002  0.0040 -0.0003
  21.  C 1 (d4)  -0.0000  0.0000 -0.0000 -0.0000  0.0000  0.0000 -0.0236 -0.0000
  22.  C 1 (d4)   0.0000  0.0000 -0.0001 -0.0000 -0.0000 -0.0000  0.0008  0.0001
  23.  C 1 (d5)  -0.0000 -0.0000  0.0000 -0.0000 -0.0000 -0.0000 -0.0141  0.0003
  24.  C 1 (d5)   0.0000  0.0000 -0.0001 -0.0000 -0.0000  0.0000  0.0041  0.0002
  25.  C 1 (f1)  -0.0000  0.0000 -0.0001  0.0000  0.0000  0.0000 -0.0020 -0.0000
  26.  C 1 (f2)   0.0001  0.0000 -0.0000 -0.0000 -0.0001 -0.0000 -0.0000 -0.0000
  27.  C 1 (f3)   0.0000 -0.0000  0.0000 -0.0000  0.0000  0.0000  0.0048 -0.0000
  28.  C 1 (f4)  -0.0000  0.0000 -0.0001 -0.0000  0.0000 -0.0000 -0.0085  0.0001
  29.  C 1 (f5)   0.0000  0.0000 -0.0000  0.0000  0.0000 -0.0000 -0.0000  0.0000
  30.  C 1 (f6)  -0.0001 -0.0000  0.0000  0.0000  0.0001 -0.0000  0.0000 -0.0000
  31.  C 1 (f7)  -0.0000  0.0000 -0.0000  0.0000 -0.0000  0.0000 -0.0081 -0.0001
  32.  C 2 (S)    0.0000 -0.0000 -0.0008 -0.0000  0.0000 -0.0000  0.0039  0.0009
  33.  C 2 (S)   -0.0000 -0.0000  0.0106  0.0000 -0.0000 -0.0000  0.0287 -0.0096
  34.  C 2 (S)   -0.0000 -0.0000  0.0005  0.0000  0.0000  0.0000  0.0221 -0.0009
  35.  C 2 (S)   -0.0000  0.0000 -0.0000 -0.0000  0.0000 -0.0000  0.0057  0.0001
  36.  C 2 (S)   -0.0000 -0.0000 -0.0000 -0.0000  0.0000 -0.0000  0.0000 -0.0000
  37.  C 2 (px)   0.0103  0.0000 -0.0000  0.0000 -0.0111 -0.0000 -0.0000  0.0000
  38.  C 2 (px)   0.0004  0.0000 -0.0000 -0.0000 -0.0004  0.0000  0.0000  0.0000
  39.  C 2 (px)   0.0001  0.0000 -0.0000  0.0000 -0.0001 -0.0000 -0.0000  0.0000
  40.  C 2 (py)  -0.0000  0.0075  0.0000 -0.0000  0.0000 -0.0141 -0.0241  0.0183
  41.  C 2 (py)  -0.0000  0.0002 -0.0000  0.0000 -0.0000 -0.0001 -0.0331 -0.0000
  42.  C 2 (py)   0.0000  0.0000  0.0000  0.0000 -0.0000 -0.0000 -0.0008  0.0000
  43.  C 2 (pz)   0.0000  0.0000 -0.0103 -0.0000  0.0000 -0.0000  0.0217  0.0181
  44.  C 2 (pz)   0.0000  0.0000  0.0003  0.0000 -0.0000 -0.0000  0.0174 -0.0008
  45.  C 2 (pz)   0.0000 -0.0000  0.0001  0.0000 -0.0000 -0.0000 -0.0096 -0.0001
  46.  C 2 (d1)   0.0000  0.0000 -0.0000  0.0000 -0.0000  0.0000 -0.0000 -0.0000
  47.  C 2 (d1)  -0.0000 -0.0000 -0.0000 -0.0000  0.0000 -0.0000  0.0000  0.0000
  48.  C 2 (d2)   0.0002  0.0000 -0.0000  0.0000 -0.0002 -0.0000  0.0000  0.0000
  49.  C 2 (d2)   0.0001  0.0000 -0.0000 -0.0000 -0.0001 -0.0000 -0.0000 -0.0000
  50.  C 2 (d3)   0.0000 -0.0002  0.0000  0.0000 -0.0000  0.0004  0.0023 -0.0005
  51.  C 2 (d3)   0.0000 -0.0001  0.0000 -0.0000  0.0000  0.0000  0.0108 -0.0000
  52.  C 2 (d4)   0.0000  0.0000 -0.0005 -0.0000 -0.0000 -0.0000  0.0012  0.0006
  53.  C 2 (d4)  -0.0000 -0.0000  0.0000 -0.0000  0.0000  0.0000 -0.0028 -0.0000
  54.  C 2 (d5)   0.0000  0.0000 -0.0004 -0.0000  0.0000  0.0000  0.0059  0.0008
  55.  C 2 (d5)  -0.0000 -0.0000  0.0001  0.0000  0.0000 -0.0000 -0.0064 -0.0001
  56.  C 2 (f1)  -0.0000 -0.0000  0.0000 -0.0000  0.0000  0.0000  0.0033  0.0000
  57.  C 2 (f2)   0.0001 -0.0000 -0.0000 -0.0000 -0.0001  0.0000  0.0000  0.0000
  58.  C 2 (f3)  -0.0000  0.0001 -0.0000 -0.0000 -0.0000 -0.0001 -0.0024  0.0001
  59.  C 2 (f4)  -0.0000 -0.0000  0.0002  0.0000  0.0000  0.0000  0.0015 -0.0002
  60.  C 2 (f5)  -0.0000 -0.0000  0.0000  0.0000 -0.0000  0.0000 -0.0000 -0.0000
  61.  C 2 (f6)  -0.0001 -0.0000  0.0000 -0.0000  0.0001 -0.0000  0.0000 -0.0000
  62.  C 2 (f7)   0.0000 -0.0001  0.0000  0.0000 -0.0000  0.0002  0.0000 -0.0002
  63.  H 3 (S)    0.0000 -0.0024  0.0015 -0.0000  0.0000  0.0000  0.8062  0.0000
  64.  H 3 (S)    0.0000  0.0001 -0.0002 -0.0000 -0.0000 -0.0002  0.0000  0.0007
  65.  H 3 (S)   -0.0000 -0.0000  0.0001 -0.0000 -0.0000 -0.0000 -0.0000  0.0000
  66.  H 3 (px)   0.0001  0.0000 -0.0000  0.0000 -0.0001  0.0000  0.0000  0.0000
  67.  H 3 (py)   0.0000  0.0001 -0.0000 -0.0000 -0.0000 -0.0000 -0.0148  0.0001
  68.  H 3 (pz)   0.0000  0.0000 -0.0000  0.0000 -0.0000  0.0001 -0.0067 -0.0001
  69.  H 4 (S)   -0.0000  0.0024  0.0015  0.0000  0.0000 -0.0000 -0.0102 -0.0032
  70.  H 4 (S)    0.0000 -0.0001 -0.0002 -0.0000 -0.0000  0.0002 -0.0032  0.0001
  71.  H 4 (S)   -0.0000  0.0000  0.0001  0.0000  0.0000  0.0000 -0.0083 -0.0001
  72.  H 4 (px)   0.0001  0.0000 -0.0000  0.0000 -0.0001 -0.0000  0.0000  0.0000
  73.  H 4 (py)  -0.0000  0.0001  0.0000  0.0000  0.0000 -0.0000  0.0037 -0.0000
  74.  H 4 (pz)   0.0000 -0.0000 -0.0000 -0.0000 -0.0000 -0.0001  0.0038  0.0000
  75.  H 5 (S)   -0.0000  0.0048  0.0085  0.0000 -0.0000 -0.0081 -0.0607 -0.0006
  76.  H 5 (S)   -0.0000 -0.0000 -0.0001 -0.0000  0.0000 -0.0001 -0.0006  0.0003
  77.  H 5 (S)    0.0000  0.0000 -0.0001 -0.0000  0.0000 -0.0001  0.0035  0.0002
  78.  H 5 (px)   0.0001  0.0000 -0.0000  0.0000 -0.0001 -0.0000  0.0000  0.0000
  79.  H 5 (py)  -0.0000 -0.0001 -0.0002 -0.0000  0.0000  0.0001  0.0027  0.0002
  80.  H 5 (pz)   0.0000  0.0001  0.0000 -0.0000 -0.0000 -0.0001  0.0016  0.0002
  81.  H 6 (S)   -0.0000 -0.0048  0.0085  0.0000 -0.0000  0.0081  0.1232 -0.0210
  82.  H 6 (S)   -0.0000  0.0000 -0.0001 -0.0000  0.0000  0.0001 -0.0210 -0.0000
  83.  H 6 (S)    0.0000 -0.0000 -0.0001  0.0000 -0.0000  0.0001  0.0030 -0.0000
  84.  H 6 (px)   0.0001  0.0000 -0.0000  0.0000 -0.0001 -0.0000 -0.0000  0.0000
  85.  H 6 (py)   0.0000 -0.0001  0.0002  0.0000 -0.0000  0.0001  0.0043 -0.0004
  86.  H 6 (pz)   0.0000 -0.0001  0.0000  0.0000 -0.0000  0.0001 -0.0011 -0.0001

          NAO       65      66      67      68      69      70      71      72
      ---------- ------- ------- ------- ------- ------- ------- ------- -------
   1.  C 1 (S)   -0.0089 -0.0000  0.0031  0.0018 -0.0064 -0.0097 -0.0089 -0.0000
   2.  C 1 (S)   -0.0065  0.0000 -0.0111 -0.0055  0.5354  0.0030 -0.0065  0.0000
   3.  C 1 (S)    0.0001  0.0000 -0.0005  0.0002  0.0175 -0.0009  0.0001  0.0000
   4.  C 1 (S)    0.0001  0.0000  0.0001 -0.0000 -0.0020 -0.0001  0.0001  0.0000
   5.  C 1 (S)    0.0000  0.0000  0.0000 -0.0000 -0.0000 -0.0000  0.0000  0.0000
   6.  C 1 (px)   0.0000  0.0125  0.0000  0.0000 -0.0000  0.0000 -0.0000  0.0125
   7.  C 1 (px)   0.0000  0.0005  0.0000  0.0000  0.0000  0.0000 -0.0000  0.0005
   8.  C 1 (px)   0.0000  0.0001  0.0000  0.0000 -0.0000  0.0000 -0.0000  0.0001
   9.  C 1 (py)   0.0073 -0.0000 -0.0085 -0.0096 -0.6807 -0.0062 -0.0073  0.0000
  10.  C 1 (py)   0.0000 -0.0000 -0.0003  0.0000 -0.0117  0.0008 -0.0000 -0.0000
  11.  C 1 (py)   0.0000 -0.0000 -0.0000 -0.0000 -0.0010  0.0000 -0.0000 -0.0000
  12.  C 1 (pz)  -0.0040  0.0000 -0.0118  0.0034  0.4318 -0.0069 -0.0040 -0.0000
  13.  C 1 (pz)  -0.0001  0.0000  0.0003 -0.0003 -0.0102  0.0009 -0.0001  0.0000
  14.  C 1 (pz)   0.0001  0.0000  0.0001  0.0000 -0.0046 -0.0002  0.0001  0.0000
  15.  C 1 (d1)   0.0000 -0.0000  0.0000 -0.0000 -0.0000  0.0000 -0.0000 -0.0000
  16.  C 1 (d1)  -0.0000  0.0000 -0.0000  0.0000  0.0000  0.0000  0.0000  0.0000
  17.  C 1 (d2)  -0.0000 -0.0003 -0.0000 -0.0000 -0.0000 -0.0000 -0.0000 -0.0003
  18.  C 1 (d2)   0.0000 -0.0001 -0.0000 -0.0000  0.0000 -0.0000  0.0000 -0.0001
  19.  C 1 (d3)   0.0002 -0.0000 -0.0003 -0.0003 -0.0208 -0.0001 -0.0002  0.0000
  20.  C 1 (d3)   0.0000  0.0000 -0.0001  0.0000 -0.0040  0.0003 -0.0000 -0.0000
  21.  C 1 (d4)   0.0003 -0.0000  0.0006  0.0001 -0.0236 -0.0000  0.0003 -0.0000
  22.  C 1 (d4)  -0.0000  0.0000 -0.0000 -0.0000  0.0008  0.0001 -0.0000  0.0000
  23.  C 1 (d5)   0.0002 -0.0000  0.0004 -0.0002 -0.0141  0.0003  0.0002  0.0000
  24.  C 1 (d5)  -0.0001  0.0000 -0.0001 -0.0000  0.0041  0.0002 -0.0001  0.0000
  25.  C 1 (f1)   0.0000 -0.0000  0.0000  0.0001 -0.0020 -0.0000  0.0000 -0.0000
  26.  C 1 (f2)   0.0000  0.0001  0.0000  0.0000  0.0000 -0.0000  0.0000  0.0001
  27.  C 1 (f3)   0.0000 -0.0000 -0.0001 -0.0001 -0.0048  0.0000 -0.0000 -0.0000
  28.  C 1 (f4)   0.0001 -0.0000  0.0002  0.0000 -0.0085  0.0001  0.0001 -0.0000
  29.  C 1 (f5)  -0.0000  0.0000  0.0000  0.0000  0.0000  0.0000  0.0000  0.0000
  30.  C 1 (f6)  -0.0000 -0.0001 -0.0000 -0.0000  0.0000 -0.0000  0.0000 -0.0001
  31.  C 1 (f7)  -0.0001  0.0000  0.0001  0.0001  0.0081  0.0001  0.0001  0.0000
  32.  C 2 (S)   -0.0013  0.0000 -0.0002  0.0012  0.0039  0.0009 -0.0013  0.0000
  33.  C 2 (S)    0.0038 -0.0000  0.0005 -0.0039  0.0287 -0.0096  0.0038 -0.0000
  34.  C 2 (S)   -0.0001 -0.0000 -0.0006  0.0002  0.0221 -0.0009 -0.0001 -0.0000
  35.  C 2 (S)   -0.0001 -0.0000 -0.0001 -0.0001  0.0057  0.0001 -0.0001 -0.0000
  36.  C 2 (S)   -0.0000 -0.0000 -0.0000 -0.0000  0.0000 -0.0000 -0.0000 -0.0000
  37.  C 2 (px)   0.0000  0.0125  0.0000  0.0000 -0.0000  0.0000 -0.0000  0.0125
  38.  C 2 (px)   0.0000  0.0005  0.0000  0.0000 -0.0000  0.0000 -0.0000  0.0005
  39.  C 2 (px)   0.0000  0.0001  0.0000  0.0000  0.0000  0.0000  0.0000  0.0001
  40.  C 2 (py)   0.0018 -0.0000  0.0043 -0.0041  0.0241 -0.0183 -0.0018  0.0000
  41.  C 2 (py)  -0.0003  0.0000  0.0005  0.0004  0.0331  0.0000  0.0003 -0.0000
  42.  C 2 (py)  -0.0000  0.0000  0.0000  0.0000  0.0008 -0.0000  0.0000  0.0000
  43.  C 2 (pz)  -0.0053  0.0000  0.0015 -0.0048  0.0217  0.0181 -0.0053  0.0000
  44.  C 2 (pz)  -0.0001  0.0000 -0.0005  0.0002  0.0174 -0.0008 -0.0001  0.0000
  45.  C 2 (pz)   0.0002  0.0000  0.0002  0.0000 -0.0096 -0.0001  0.0002  0.0000
  46.  C 2 (d1)  -0.0000  0.0000  0.0000  0.0000  0.0000  0.0000  0.0000  0.0000
  47.  C 2 (d1)   0.0000 -0.0000 -0.0000 -0.0000 -0.0000  0.0000 -0.0000 -0.0000
  48.  C 2 (d2)   0.0000  0.0003  0.0000  0.0000 -0.0000  0.0000 -0.0000  0.0003
  49.  C 2 (d2)   0.0000  0.0001  0.0000  0.0000  0.0000 -0.0000  0.0000  0.0001
  50.  C 2 (d3)  -0.0000  0.0000 -0.0001  0.0001 -0.0023  0.0005  0.0000 -0.0000
  51.  C 2 (d3)   0.0001 -0.0000 -0.0002 -0.0001 -0.0108  0.0000 -0.0001 -0.0000
  52.  C 2 (d4)  -0.0002  0.0000 -0.0000  0.0000  0.0012  0.0006 -0.0002  0.0000
  53.  C 2 (d4)   0.0000 -0.0000  0.0001  0.0000 -0.0028 -0.0000  0.0000 -0.0000
  54.  C 2 (d5)  -0.0002  0.0000 -0.0000 -0.0003  0.0059  0.0008 -0.0002  0.0000
  55.  C 2 (d5)   0.0001 -0.0000  0.0002  0.0000 -0.0064 -0.0001  0.0001 -0.0000
  56.  C 2 (f1)  -0.0000 -0.0000 -0.0001 -0.0001  0.0033  0.0000 -0.0000 -0.0000
  57.  C 2 (f2)  -0.0000  0.0001  0.0000  0.0000 -0.0000  0.0000 -0.0000  0.0001
  58.  C 2 (f3)  -0.0000  0.0000  0.0001  0.0000  0.0024 -0.0001  0.0000  0.0000
  59.  C 2 (f4)   0.0001 -0.0000 -0.0000 -0.0000  0.0015 -0.0002  0.0001 -0.0000
  60.  C 2 (f5)  -0.0000  0.0000 -0.0000  0.0000  0.0000 -0.0000  0.0000  0.0000
  61.  C 2 (f6)  -0.0000 -0.0001 -0.0000 -0.0000  0.0000 -0.0000  0.0000 -0.0001
  62.  C 2 (f7)  -0.0000  0.0000 -0.0000  0.0001 -0.0000  0.0002  0.0000 -0.0000
  63.  H 3 (S)   -0.0000  0.0000 -0.0148 -0.0067 -0.0102 -0.0032 -0.0083  0.0000
  64.  H 3 (S)    0.0000  0.0000  0.0001 -0.0001 -0.0032  0.0001 -0.0001  0.0000
  65.  H 3 (S)    0.0002  0.0000  0.0000 -0.0000 -0.0083 -0.0001  0.0001  0.0000
  66.  H 3 (px)   0.0000  0.0002  0.0000  0.0000  0.0000  0.0000 -0.0000  0.0002
  67.  H 3 (py)   0.0000  0.0000  0.0003  0.0001 -0.0037  0.0000  0.0001  0.0000
  68.  H 3 (pz)  -0.0000  0.0000  0.0001  0.0001  0.0038  0.0000  0.0001  0.0000
  69.  H 4 (S)   -0.0083  0.0000 -0.0037  0.0038  0.8062 -0.0000 -0.0000 -0.0000
  70.  H 4 (S)   -0.0001  0.0000  0.0000  0.0000 -0.0000  0.0007  0.0000  0.0000
  71.  H 4 (S)    0.0001 -0.0000  0.0001  0.0001 -0.0000  0.0000  0.0002 -0.0000
  72.  H 4 (px)   0.0000  0.0002  0.0000  0.0000 -0.0000  0.0000 -0.0000  0.0002
  73.  H 4 (py)  -0.0001 -0.0000 -0.0001  0.0000  0.0148 -0.0001 -0.0000 -0.0000
  74.  H 4 (pz)   0.0001  0.0000 -0.0000 -0.0000 -0.0067 -0.0001 -0.0000  0.0000
  75.  H 5 (S)    0.0035 -0.0000  0.0027 -0.0016  0.1232 -0.0210  0.0030 -0.0000
  76.  H 5 (S)    0.0002 -0.0000  0.0002 -0.0002 -0.0210 -0.0000 -0.0000 -0.0000
  77.  H 5 (S)   -0.0000 -0.0000 -0.0001 -0.0000  0.0030 -0.0000 -0.0001 -0.0000
  78.  H 5 (px)   0.0000  0.0002  0.0000  0.0000 -0.0000  0.0000 -0.0000  0.0002
  79.  H 5 (py)  -0.0001 -0.0000 -0.0000 -0.0000 -0.0043  0.0004 -0.0001 -0.0000
  80.  H 5 (pz)   0.0000  0.0000  0.0000 -0.0001 -0.0011 -0.0001 -0.0000  0.0000
  81.  H 6 (S)    0.0030 -0.0000 -0.0043  0.0011 -0.0607 -0.0006  0.0035 -0.0000
  82.  H 6 (S)   -0.0000 -0.0000  0.0004  0.0001 -0.0006  0.0003  0.0002 -0.0000
  83.  H 6 (S)   -0.0001  0.0000 -0.0001  0.0000  0.0035  0.0002 -0.0000  0.0000
  84.  H 6 (px)   0.0000  0.0002  0.0000  0.0000  0.0000  0.0000 -0.0000  0.0002
  85.  H 6 (py)   0.0001  0.0000 -0.0001 -0.0000 -0.0027 -0.0002  0.0001  0.0000
  86.  H 6 (pz)  -0.0000  0.0000 -0.0000  0.0000  0.0016  0.0002  0.0000  0.0000

          NAO       73      74      75      76      77      78      79      80
      ---------- ------- ------- ------- ------- ------- ------- ------- -------
   1.  C 1 (S)   -0.0031  0.0018  0.0039  0.0009 -0.0013 -0.0000 -0.0002 -0.0012
   2.  C 1 (S)    0.0111 -0.0055  0.0287 -0.0096  0.0038  0.0000  0.0005  0.0039
   3.  C 1 (S)    0.0005  0.0002  0.0221 -0.0009 -0.0001  0.0000 -0.0006 -0.0002
   4.  C 1 (S)   -0.0001 -0.0000  0.0057  0.0001 -0.0001  0.0000 -0.0001  0.0001
   5.  C 1 (S)   -0.0000 -0.0000  0.0000 -0.0000 -0.0000  0.0000 -0.0000  0.0000
   6.  C 1 (px)  -0.0000  0.0000  0.0000 -0.0000 -0.0000  0.0125 -0.0000  0.0000
   7.  C 1 (px)  -0.0000  0.0000  0.0000 -0.0000 -0.0000  0.0005 -0.0000  0.0000
   8.  C 1 (px)  -0.0000  0.0000 -0.0000 -0.0000  0.0000  0.0001 -0.0000  0.0000
   9.  C 1 (py)  -0.0085  0.0096 -0.0241  0.0183  0.0018  0.0000  0.0043  0.0041
  10.  C 1 (py)  -0.0003 -0.0000 -0.0331 -0.0000 -0.0003 -0.0000  0.0005 -0.0004
  11.  C 1 (py)  -0.0000  0.0000 -0.0008  0.0000 -0.0000 -0.0000  0.0000 -0.0000
  12.  C 1 (pz)   0.0118  0.0034 -0.0217 -0.0181  0.0053  0.0000 -0.0015 -0.0048
  13.  C 1 (pz)  -0.0003 -0.0003 -0.0174  0.0008  0.0001  0.0000  0.0005  0.0002
  14.  C 1 (pz)  -0.0001  0.0000  0.0096  0.0001 -0.0002  0.0000 -0.0002  0.0000
  15.  C 1 (d1)  -0.0000  0.0000 -0.0000  0.0000  0.0000 -0.0000  0.0000  0.0000
  16.  C 1 (d1)   0.0000 -0.0000 -0.0000 -0.0000 -0.0000  0.0000 -0.0000 -0.0000
  17.  C 1 (d2)   0.0000 -0.0000 -0.0000  0.0000  0.0000 -0.0003  0.0000 -0.0000
  18.  C 1 (d2)   0.0000 -0.0000  0.0000  0.0000 -0.0000 -0.0001  0.0000 -0.0000
  19.  C 1 (d3)  -0.0003  0.0003 -0.0023  0.0005  0.0000  0.0000  0.0001  0.0001
  20.  C 1 (d3)  -0.0001 -0.0000 -0.0108  0.0000 -0.0001 -0.0000  0.0002 -0.0001
  21.  C 1 (d4)  -0.0006  0.0001  0.0012  0.0006 -0.0002 -0.0000 -0.0000 -0.0000
  22.  C 1 (d4)   0.0000 -0.0000 -0.0028 -0.0000  0.0000  0.0000  0.0001 -0.0000
  23.  C 1 (d5)  -0.0004 -0.0002  0.0059  0.0008 -0.0002 -0.0000 -0.0000  0.0003
  24.  C 1 (d5)   0.0001 -0.0000 -0.0064 -0.0001  0.0001  0.0000  0.0002 -0.0000
  25.  C 1 (f1)  -0.0000  0.0001 -0.0033 -0.0000  0.0000 -0.0000  0.0001 -0.0001
  26.  C 1 (f2)  -0.0000  0.0000  0.0000 -0.0000 -0.0000  0.0001 -0.0000  0.0000
  27.  C 1 (f3)  -0.0001  0.0001 -0.0024  0.0001 -0.0000 -0.0000  0.0001 -0.0000
  28.  C 1 (f4)  -0.0002  0.0000 -0.0015  0.0002 -0.0001 -0.0000  0.0000 -0.0000
  29.  C 1 (f5)   0.0000 -0.0000  0.0000 -0.0000  0.0000  0.0000 -0.0000  0.0000
  30.  C 1 (f6)   0.0000 -0.0000 -0.0000  0.0000  0.0000 -0.0001  0.0000 -0.0000
  31.  C 1 (f7)   0.0001 -0.0001  0.0000 -0.0002 -0.0000  0.0000 -0.0000 -0.0001
  32.  C 2 (S)    0.0002  0.0012 -0.0064 -0.0097 -0.0089  0.0000  0.0031 -0.0018
  33.  C 2 (S)   -0.0005 -0.0039  0.5354  0.0030 -0.0065 -0.0000 -0.0111  0.0055
  34.  C 2 (S)    0.0006  0.0002  0.0175 -0.0009  0.0001 -0.0000 -0.0005 -0.0002
  35.  C 2 (S)    0.0001 -0.0001 -0.0020 -0.0001  0.0001 -0.0000  0.0001  0.0000
  36.  C 2 (S)    0.0000 -0.0000 -0.0000 -0.0000  0.0000 -0.0000  0.0000  0.0000
  37.  C 2 (px)  -0.0000  0.0000  0.0000 -0.0000 -0.0000  0.0125 -0.0000  0.0000
  38.  C 2 (px)  -0.0000  0.0000 -0.0000 -0.0000 -0.0000  0.0005 -0.0000  0.0000
  39.  C 2 (px)  -0.0000  0.0000  0.0000 -0.0000 -0.0000  0.0001 -0.0000  0.0000
  40.  C 2 (py)   0.0043  0.0041  0.6807  0.0062  0.0073  0.0000 -0.0085  0.0096
  41.  C 2 (py)   0.0005 -0.0004  0.0117 -0.0008  0.0000 -0.0000 -0.0003 -0.0000
  42.  C 2 (py)   0.0000 -0.0000  0.0010 -0.0000  0.0000  0.0000 -0.0000  0.0000
  43.  C 2 (pz)  -0.0015 -0.0048 -0.4318  0.0069  0.0040  0.0000  0.0118  0.0034
  44.  C 2 (pz)   0.0005  0.0002  0.0102 -0.0009  0.0001  0.0000 -0.0003 -0.0003
  45.  C 2 (pz)  -0.0002  0.0000  0.0046  0.0002 -0.0001  0.0000 -0.0001  0.0000
  46.  C 2 (d1)   0.0000 -0.0000 -0.0000 -0.0000 -0.0000  0.0000 -0.0000 -0.0000
  47.  C 2 (d1)  -0.0000  0.0000 -0.0000  0.0000  0.0000 -0.0000  0.0000  0.0000
  48.  C 2 (d2)  -0.0000  0.0000 -0.0000 -0.0000  0.0000  0.0003 -0.0000  0.0000
  49.  C 2 (d2)  -0.0000  0.0000  0.0000 -0.0000 -0.0000  0.0001 -0.0000  0.0000
  50.  C 2 (d3)  -0.0001 -0.0001 -0.0208 -0.0001 -0.0002 -0.0000  0.0003 -0.0003
  51.  C 2 (d3)  -0.0002  0.0001 -0.0040  0.0003 -0.0000 -0.0000  0.0001  0.0000
  52.  C 2 (d4)   0.0000  0.0000 -0.0236 -0.0000  0.0003  0.0000  0.0006 -0.0001
  53.  C 2 (d4)  -0.0001  0.0000  0.0008  0.0001 -0.0000 -0.0000 -0.0000  0.0000
  54.  C 2 (d5)   0.0000 -0.0003 -0.0141  0.0003  0.0002  0.0000  0.0004  0.0002
  55.  C 2 (d5)  -0.0002  0.0000  0.0041  0.0002 -0.0001 -0.0000 -0.0001  0.0000
  56.  C 2 (f1)   0.0001 -0.0001  0.0020  0.0000 -0.0000 -0.0000 -0.0000  0.0001
  57.  C 2 (f2)  -0.0000  0.0000 -0.0000 -0.0000  0.0000  0.0001 -0.0000  0.0000
  58.  C 2 (f3)   0.0001 -0.0000  0.0048 -0.0000  0.0000  0.0000 -0.0001  0.0001
  59.  C 2 (f4)   0.0000 -0.0000  0.0085 -0.0001 -0.0001 -0.0000 -0.0002  0.0000
  60.  C 2 (f5)   0.0000 -0.0000  0.0000 -0.0000 -0.0000  0.0000 -0.0000 -0.0000
  61.  C 2 (f6)   0.0000 -0.0000 -0.0000  0.0000  0.0000 -0.0001  0.0000 -0.0000
  62.  C 2 (f7)  -0.0000 -0.0001 -0.0081 -0.0001 -0.0001 -0.0000  0.0001 -0.0001
  63.  H 3 (S)    0.0037  0.0038 -0.0607 -0.0006  0.0035  0.0000  0.0027  0.0016
  64.  H 3 (S)   -0.0000  0.0000 -0.0006  0.0003  0.0002  0.0000  0.0002  0.0002
  65.  H 3 (S)   -0.0001  0.0001  0.0035  0.0002 -0.0000  0.0000 -0.0001  0.0000
  66.  H 3 (px)  -0.0000  0.0000 -0.0000 -0.0000 -0.0000  0.0002 -0.0000  0.0000
  67.  H 3 (py)  -0.0001 -0.0000  0.0027  0.0002 -0.0001  0.0000 -0.0000  0.0000
  68.  H 3 (pz)   0.0000 -0.0000 -0.0016 -0.0002 -0.0000  0.0000 -0.0000 -0.0001
  69.  H 4 (S)    0.0148 -0.0067  0.1232 -0.0210  0.0030 -0.0000 -0.0043 -0.0011
  70.  H 4 (S)   -0.0001 -0.0001 -0.0210 -0.0000 -0.0000  0.0000  0.0004 -0.0001
  71.  H 4 (S)   -0.0000 -0.0000  0.0030 -0.0000 -0.0001 -0.0000 -0.0001 -0.0000
  72.  H 4 (px)  -0.0000  0.0000 -0.0000 -0.0000 -0.0000  0.0002 -0.0000  0.0000
  73.  H 4 (py)   0.0003 -0.0001  0.0043 -0.0004  0.0001 -0.0000 -0.0001  0.0000
  74.  H 4 (pz)  -0.0001  0.0001  0.0011  0.0001  0.0000  0.0000  0.0000  0.0000
  75.  H 5 (S)    0.0043  0.0011  0.8062  0.0000  0.0000 -0.0000 -0.0148  0.0067
  76.  H 5 (S)   -0.0004  0.0001  0.0000  0.0007 -0.0000 -0.0000  0.0001  0.0001
  77.  H 5 (S)    0.0001  0.0000  0.0000 -0.0000  0.0002 -0.0000  0.0000  0.0000
  78.  H 5 (px)  -0.0000  0.0000 -0.0000 -0.0000 -0.0000  0.0002 -0.0000  0.0000
  79.  H 5 (py)  -0.0001  0.0000 -0.0148  0.0001  0.0000 -0.0000  0.0003 -0.0001
  80.  H 5 (pz)   0.0000  0.0000  0.0067  0.0001  0.0000  0.0000 -0.0001  0.0001
  81.  H 6 (S)   -0.0027 -0.0016 -0.0102 -0.0032 -0.0083 -0.0000 -0.0037 -0.0038
  82.  H 6 (S)   -0.0002 -0.0002 -0.0032  0.0001 -0.0001 -0.0000  0.0000 -0.0000
  83.  H 6 (S)    0.0001 -0.0000 -0.0083 -0.0001  0.0001  0.0000  0.0001 -0.0001
  84.  H 6 (px)  -0.0000  0.0000 -0.0000 -0.0000 -0.0000  0.0002 -0.0000  0.0000
  85.  H 6 (py)  -0.0000  0.0000  0.0037 -0.0000 -0.0001  0.0000 -0.0001 -0.0000
  86.  H 6 (pz)  -0.0000 -0.0001 -0.0038 -0.0000 -0.0001  0.0000  0.0000 -0.0000

          NAO       81      82      83      84      85      86
      ---------- ------- ------- ------- ------- ------- -------
   1.  C 1 (S)    0.0039  0.0009 -0.0013 -0.0000  0.0002 -0.0012
   2.  C 1 (S)    0.0287 -0.0096  0.0038  0.0000 -0.0005  0.0039
   3.  C 1 (S)    0.0221 -0.0009 -0.0001  0.0000  0.0006 -0.0002
   4.  C 1 (S)    0.0057  0.0001 -0.0001  0.0000  0.0001  0.0001
   5.  C 1 (S)    0.0000 -0.0000 -0.0000  0.0000  0.0000  0.0000
   6.  C 1 (px)   0.0000 -0.0000  0.0000  0.0125  0.0000  0.0000
   7.  C 1 (px)   0.0000 -0.0000  0.0000  0.0005  0.0000  0.0000
   8.  C 1 (px)  -0.0000 -0.0000  0.0000  0.0001  0.0000  0.0000
   9.  C 1 (py)   0.0241 -0.0183 -0.0018 -0.0000  0.0043 -0.0041
  10.  C 1 (py)   0.0331  0.0000  0.0003 -0.0000  0.0005  0.0004
  11.  C 1 (py)   0.0008 -0.0000  0.0000 -0.0000  0.0000  0.0000
  12.  C 1 (pz)  -0.0217 -0.0181  0.0053  0.0000  0.0015 -0.0048
  13.  C 1 (pz)  -0.0174  0.0008  0.0001  0.0000 -0.0005  0.0002
  14.  C 1 (pz)   0.0096  0.0001 -0.0002  0.0000  0.0002  0.0000
  15.  C 1 (d1)  -0.0000  0.0000 -0.0000 -0.0000 -0.0000 -0.0000
  16.  C 1 (d1)   0.0000  0.0000  0.0000  0.0000  0.0000  0.0000
  17.  C 1 (d2)  -0.0000  0.0000 -0.0000 -0.0003 -0.0000 -0.0000
  18.  C 1 (d2)   0.0000  0.0000 -0.0000 -0.0001 -0.0000 -0.0000
  19.  C 1 (d3)   0.0023 -0.0005 -0.0000 -0.0000  0.0001 -0.0001
  20.  C 1 (d3)   0.0108 -0.0000  0.0001 -0.0000  0.0002  0.0001
  21.  C 1 (d4)   0.0012  0.0006 -0.0002 -0.0000  0.0000 -0.0000
  22.  C 1 (d4)  -0.0028 -0.0000  0.0000  0.0000 -0.0001 -0.0000
  23.  C 1 (d5)   0.0059  0.0008 -0.0002 -0.0000  0.0000  0.0003
  24.  C 1 (d5)  -0.0064 -0.0001  0.0001  0.0000 -0.0002 -0.0000
  25.  C 1 (f1)  -0.0033 -0.0000  0.0000 -0.0000 -0.0001 -0.0001
  26.  C 1 (f2)   0.0000  0.0000 -0.0000  0.0001  0.0000  0.0000
  27.  C 1 (f3)   0.0024 -0.0001  0.0000 -0.0000  0.0001  0.0000
  28.  C 1 (f4)  -0.0015  0.0002 -0.0001 -0.0000 -0.0000 -0.0000
  29.  C 1 (f5)  -0.0000  0.0000 -0.0000  0.0000 -0.0000 -0.0000
  30.  C 1 (f6)  -0.0000  0.0000 -0.0000 -0.0001 -0.0000 -0.0000
  31.  C 1 (f7)  -0.0000  0.0002  0.0000  0.0000 -0.0000  0.0001
  32.  C 2 (S)   -0.0064 -0.0097 -0.0089  0.0000 -0.0031 -0.0018
  33.  C 2 (S)    0.5354  0.0030 -0.0065 -0.0000  0.0111  0.0055
  34.  C 2 (S)    0.0175 -0.0009  0.0001 -0.0000  0.0005 -0.0002
  35.  C 2 (S)   -0.0020 -0.0001  0.0001 -0.0000 -0.0001  0.0000
  36.  C 2 (S)   -0.0000 -0.0000  0.0000 -0.0000 -0.0000  0.0000
  37.  C 2 (px)   0.0000 -0.0000  0.0000  0.0125  0.0000  0.0000
  38.  C 2 (px)  -0.0000 -0.0000  0.0000  0.0005  0.0000  0.0000
  39.  C 2 (px)   0.0000 -0.0000  0.0000  0.0001  0.0000  0.0000
  40.  C 2 (py)  -0.6807 -0.0062 -0.0073  0.0000 -0.0085 -0.0096
  41.  C 2 (py)  -0.0117  0.0008 -0.0000  0.0000 -0.0003  0.0000
  42.  C 2 (py)  -0.0010  0.0000 -0.0000  0.0000 -0.0000 -0.0000
  43.  C 2 (pz)  -0.4318  0.0069  0.0040  0.0000 -0.0118  0.0034
  44.  C 2 (pz)   0.0102 -0.0009  0.0001  0.0000  0.0003 -0.0003
  45.  C 2 (pz)   0.0046  0.0002 -0.0001  0.0000  0.0001  0.0000
  46.  C 2 (d1)  -0.0000  0.0000  0.0000  0.0000 -0.0000  0.0000
  47.  C 2 (d1)  -0.0000 -0.0000 -0.0000 -0.0000 -0.0000 -0.0000
  48.  C 2 (d2)  -0.0000 -0.0000  0.0000  0.0003  0.0000  0.0000
  49.  C 2 (d2)   0.0000  0.0000 -0.0000  0.0001  0.0000  0.0000
  50.  C 2 (d3)   0.0208  0.0001  0.0002  0.0000  0.0003  0.0003
  51.  C 2 (d3)   0.0040 -0.0003  0.0000 -0.0000  0.0001 -0.0000
  52.  C 2 (d4)  -0.0236 -0.0000  0.0003  0.0000 -0.0006 -0.0001
  53.  C 2 (d4)   0.0008  0.0001 -0.0000 -0.0000  0.0000  0.0000
  54.  C 2 (d5)  -0.0141  0.0003  0.0002  0.0000 -0.0004  0.0002
  55.  C 2 (d5)   0.0041  0.0002 -0.0001 -0.0000  0.0001  0.0000
  56.  C 2 (f1)   0.0020  0.0000 -0.0000 -0.0000  0.0000  0.0001
  57.  C 2 (f2)  -0.0000 -0.0000  0.0000  0.0001  0.0000  0.0000
  58.  C 2 (f3)  -0.0048  0.0000 -0.0000  0.0000 -0.0001 -0.0001
  59.  C 2 (f4)   0.0085 -0.0001 -0.0001 -0.0000  0.0002  0.0000
  60.  C 2 (f5)   0.0000 -0.0000  0.0000  0.0000  0.0000  0.0000
  61.  C 2 (f6)  -0.0000  0.0000 -0.0000 -0.0001 -0.0000 -0.0000
  62.  C 2 (f7)   0.0081  0.0001  0.0001 -0.0000  0.0001  0.0001
  63.  H 3 (S)    0.1232 -0.0210  0.0030 -0.0000  0.0043 -0.0011
  64.  H 3 (S)   -0.0210 -0.0000 -0.0000  0.0000 -0.0004 -0.0001
  65.  H 3 (S)    0.0030 -0.0000 -0.0001  0.0000  0.0001 -0.0000
  66.  H 3 (px)  -0.0000 -0.0000  0.0000  0.0002  0.0000  0.0000
  67.  H 3 (py)  -0.0043  0.0004 -0.0001  0.0000 -0.0001 -0.0000
  68.  H 3 (pz)   0.0011  0.0001  0.0000  0.0000 -0.0000  0.0000
  69.  H 4 (S)   -0.0607 -0.0006  0.0035  0.0000 -0.0027  0.0016
  70.  H 4 (S)   -0.0006  0.0003  0.0002  0.0000 -0.0002  0.0002
  71.  H 4 (S)    0.0035  0.0002 -0.0000 -0.0000  0.0001  0.0000
  72.  H 4 (px)  -0.0000 -0.0000  0.0000  0.0002  0.0000  0.0000
  73.  H 4 (py)  -0.0027 -0.0002  0.0001 -0.0000 -0.0000 -0.0000
  74.  H 4 (pz)  -0.0016 -0.0002 -0.0000  0.0000  0.0000 -0.0001
  75.  H 5 (S)   -0.0102 -0.0032 -0.0083 -0.0000  0.0037 -0.0038
  76.  H 5 (S)   -0.0032  0.0001 -0.0001 -0.0000 -0.0000 -0.0000
  77.  H 5 (S)   -0.0083 -0.0001  0.0001 -0.0000 -0.0001 -0.0001
  78.  H 5 (px)  -0.0000 -0.0000  0.0000  0.0002  0.0000  0.0000
  79.  H 5 (py)  -0.0037  0.0000  0.0001 -0.0000 -0.0001  0.0000
  80.  H 5 (pz)  -0.0038 -0.0000 -0.0001  0.0000 -0.0000 -0.0000
  81.  H 6 (S)    0.8062 -0.0000 -0.0000 -0.0000  0.0148  0.0067
  82.  H 6 (S)   -0.0000  0.0007  0.0000 -0.0000 -0.0001  0.0001
  83.  H 6 (S)   -0.0000  0.0000  0.0002  0.0000 -0.0000  0.0000
  84.  H 6 (px)  -0.0000 -0.0000  0.0000  0.0002  0.0000  0.0000
  85.  H 6 (py)   0.0148 -0.0001 -0.0000  0.0000  0.0003  0.0001
  86.  H 6 (pz)   0.0067  0.0001  0.0000  0.0000  0.0001  0.0001


 NATURAL BOND ORBITAL ANALYSIS:

                       Occupancies       Lewis Structure    Low   High
           Occ.    -------------------  -----------------   occ   occ
  Cycle   Thresh.   Lewis   Non-Lewis     CR  BD  3C  LP    (L)   (NL)   Dev
 =============================================================================
   1(1)    1.90    15.93849   0.06151      2   6   0   0     0      0    0.05
 -----------------------------------------------------------------------------

 Structure accepted: No low occupancy Lewis orbitals

 --------------------------------------------------------
   Core                      3.99856 ( 99.964% of   4)
   Valence Lewis            11.93993 ( 99.499% of  12)
  ==================       ============================
   Total Lewis              15.93849 ( 99.616% of  16)
  -----------------------------------------------------
   Valence non-Lewis         0.04464 (  0.279% of  16)
   Rydberg non-Lewis         0.01687 (  0.105% of  16)
  ==================       ============================
   Total non-Lewis           0.06151 (  0.384% of  16)
 --------------------------------------------------------


       (Occupancy)   Bond orbital/ Coefficients/ Hybrids
 ---------------------------------------------------------------------------------
     1. (1.99739) BD ( 1) C   1 - C   2  
                ( 50.00%)   0.7071* C   1 s( 39.84%)p 1.50( 59.94%)d 0.01(  0.21%)
                                                  f 0.00(  0.01%)
                                            0.0000  0.6301 -0.0376  0.0047  0.0000
                                            0.0000  0.0000  0.0000 -0.0000 -0.0000
                                           -0.0000 -0.7728  0.0464  0.0010  0.0000
                                            0.0000  0.0000  0.0000 -0.0000 -0.0000
                                           -0.0043  0.0015  0.0454  0.0014 -0.0112
                                            0.0000 -0.0000  0.0008  0.0000  0.0000
                                            0.0000
                ( 50.00%)   0.7071* C   2 s( 39.84%)p 1.50( 59.94%)d 0.01(  0.21%)
                                                  f 0.00(  0.01%)
                                            0.0000  0.6301 -0.0376  0.0047  0.0000
                                            0.0000  0.0000  0.0000 -0.0000 -0.0000
                                           -0.0000  0.7728 -0.0464 -0.0010  0.0000
                                            0.0000  0.0000  0.0000  0.0000  0.0000
                                           -0.0043  0.0015  0.0454  0.0014  0.0112
                                            0.0000 -0.0000 -0.0008  0.0000  0.0000
                                            0.0000
     2. (1.99938) BD ( 2) C   1 - C   2  
                ( 50.00%)   0.7071* C   1 s(  0.00%)p 1.00( 99.92%)d 0.00(  0.05%)
                                                  f 0.00(  0.02%)
                                            0.0000  0.0000  0.0000  0.0000  0.0000
                                            0.9989  0.0371  0.0060  0.0000  0.0000
                                            0.0000  0.0000  0.0000  0.0000  0.0000
                                            0.0000 -0.0220 -0.0068  0.0000  0.0000
                                            0.0000  0.0000  0.0000  0.0000  0.0000
                                            0.0103  0.0000  0.0000  0.0000 -0.0111
                                            0.0000
                ( 50.00%)   0.7071* C   2 s(  0.00%)p 1.00( 99.92%)d 0.00(  0.05%)
                                                  f 0.00(  0.02%)
                                            0.0000  0.0000  0.0000  0.0000  0.0000
                                            0.9989  0.0371  0.0060  0.0000  0.0000
                                            0.0000  0.0000  0.0000  0.0000  0.0000
                                            0.0000  0.0220  0.0068  0.0000  0.0000
                                            0.0000  0.0000  0.0000  0.0000  0.0000
                                            0.0103  0.0000  0.0000  0.0000 -0.0111
                                            0.0000
     3. (1.98579) BD ( 1) C   1 - H   3  
                ( 59.70%)   0.7727* C   1 s( 30.10%)p 2.32( 69.75%)d 0.00(  0.13%)
                                                  f 0.00(  0.02%)
                                           -0.0002  0.5484  0.0171 -0.0023 -0.0000
                                            0.0000  0.0000  0.0000  0.7067  0.0082
                                            0.0010  0.4450 -0.0097 -0.0051  0.0000
                                            0.0000  0.0000  0.0000  0.0214  0.0029
                                           -0.0243  0.0009 -0.0148  0.0045 -0.0019
                                            0.0000  0.0047 -0.0087  0.0000  0.0000
                                           -0.0084
                ( 40.30%)   0.6348* H   3 s( 99.96%)p 0.00(  0.04%)
                                            0.9998  0.0016 -0.0002  0.0000 -0.0182
                                           -0.0082
     4. (1.98579) BD ( 1) C   1 - H   4  
                ( 59.70%)   0.7727* C   1 s( 30.10%)p 2.32( 69.75%)d 0.00(  0.13%)
                                                  f 0.00(  0.02%)
                                            0.0002 -0.5484 -0.0171  0.0023  0.0000
                                            0.0000  0.0000  0.0000  0.7067  0.0082
                                            0.0010 -0.4450  0.0097  0.0051  0.0000
                                            0.0000  0.0000  0.0000  0.0214  0.0029
                                            0.0243 -0.0009  0.0148 -0.0045  0.0019
                                            0.0000  0.0047  0.0087  0.0000  0.0000
                                           -0.0084
                ( 40.30%)   0.6348* H   4 s( 99.96%)p 0.00(  0.04%)
                                           -0.9998 -0.0016  0.0002  0.0000 -0.0182
                                            0.0082
     5. (1.98579) BD ( 1) C   2 - H   5  
                ( 59.70%)   0.7727* C   2 s( 30.10%)p 2.32( 69.75%)d 0.00(  0.13%)
                                                  f 0.00(  0.02%)
                                           -0.0002  0.5484  0.0171 -0.0023 -0.0000
                                            0.0000  0.0000  0.0000  0.7067  0.0082
                                            0.0010 -0.4450  0.0097  0.0051  0.0000
                                            0.0000  0.0000  0.0000 -0.0214 -0.0029
                                           -0.0243  0.0009 -0.0148  0.0045  0.0019
                                            0.0000  0.0047  0.0087  0.0000  0.0000
                                           -0.0084
                ( 40.30%)   0.6348* H   5 s( 99.96%)p 0.00(  0.04%)
                                            0.9998  0.0016 -0.0002  0.0000 -0.0182
                                            0.0082
     6. (1.98579) BD ( 1) C   2 - H   6  
                ( 59.70%)   0.7727* C   2 s( 30.10%)p 2.32( 69.75%)d 0.00(  0.13%)
                                                  f 0.00(  0.02%)
                                            0.0002 -0.5484 -0.0171  0.0023  0.0000
                                            0.0000  0.0000  0.0000  0.7067  0.0082
                                            0.0010  0.4450 -0.0097 -0.0051  0.0000
                                            0.0000  0.0000  0.0000 -0.0214 -0.0029
                                            0.0243 -0.0009  0.0148 -0.0045 -0.0019
                                            0.0000  0.0047 -0.0087  0.0000  0.0000
                                           -0.0084
                ( 40.30%)   0.6348* H   6 s( 99.96%)p 0.00(  0.04%)
                                           -0.9998 -0.0016  0.0002  0.0000 -0.0182
                                           -0.0082
     7. (1.99928) CR ( 1) C   1           s(100.00%)p 0.00(  0.00%)
                                            1.0000  0.0002  0.0000 -0.0000 -0.0000
                                            0.0000  0.0000  0.0000 -0.0000 -0.0000
                                           -0.0000  0.0002 -0.0000 -0.0000  0.0000
                                            0.0000  0.0000  0.0000 -0.0000 -0.0000
                                           -0.0000  0.0000 -0.0000  0.0000 -0.0000
                                            0.0000 -0.0000 -0.0000  0.0000  0.0000
                                            0.0000
     8. (1.99928) CR ( 1) C   2           s(100.00%)p 0.00(  0.00%)
                                            1.0000  0.0002  0.0000 -0.0000 -0.0000
                                            0.0000  0.0000  0.0000 -0.0000 -0.0000
                                           -0.0000 -0.0002  0.0000  0.0000  0.0000
                                            0.0000  0.0000  0.0000  0.0000  0.0000
                                           -0.0000  0.0000 -0.0000  0.0000  0.0000
                                            0.0000 -0.0000  0.0000  0.0000  0.0000
                                            0.0000
     9. (0.00298) RY*( 1) C   1           s(  0.00%)p 1.00( 89.78%)d 0.11(  9.80%)
                                                  f 0.00(  0.42%)
                                           -0.0000  0.0000  0.0000 -0.0000 -0.0000
                                            0.0000  0.0000  0.0000 -0.0140  0.9472
                                            0.0208  0.0000 -0.0000 -0.0000  0.0000
                                            0.0000  0.0000  0.0000  0.0440  0.3099
                                           -0.0000  0.0000 -0.0000  0.0000 -0.0000
                                            0.0000  0.0646 -0.0000  0.0000  0.0000
                                            0.0082
    10. (0.00295) RY*( 2) C   1           s( 48.88%)p 0.93( 45.41%)d 0.10(  5.06%)
                                                  f 0.01(  0.66%)
                                           -0.0000  0.0164  0.6862  0.1328  0.0016
                                            0.0000  0.0000  0.0000  0.0000  0.0000
                                            0.0000 -0.0491 -0.6066  0.2892  0.0000
                                            0.0000  0.0000  0.0000  0.0000  0.0000
                                            0.0461 -0.0770  0.0999 -0.1804 -0.0708
                                            0.0000  0.0000 -0.0393  0.0000  0.0000
                                           -0.0000
    11. (0.00021) RY*( 3) C   1           s( 29.32%)p 1.04( 30.57%)d 1.20( 35.11%)
                                                  f 0.17(  5.01%)
                                            0.0000 -0.0151  0.2018  0.5021 -0.0100
                                            0.0000  0.0000  0.0000 -0.0000 -0.0000
                                           -0.0000  0.0470  0.5504  0.0229  0.0000
                                            0.0000  0.0000  0.0000 -0.0000 -0.0000
                                            0.0525 -0.1119  0.5253 -0.2446 -0.2211
                                            0.0000 -0.0000 -0.0344  0.0000  0.0000
                                            0.0000
    12. (0.00002) RY*( 4) C   1           s(  4.20%)p 0.25(  1.03%)d21.88( 91.94%)
                                                  f 0.67(  2.82%)
    13. (0.00000) RY*( 5) C   1           s(  0.00%)p 1.00(100.00%)d 0.00(  0.00%)
    14. (0.00000) RY*( 6) C   1           s( 57.05%)p 0.01(  0.32%)d 0.75( 42.62%)
                                                  f 0.00(  0.00%)
    15. (0.00000) RY*( 7) C   1           s(  0.00%)p 1.00(100.00%)d 0.00(  0.00%)
                                                  f 0.00(  0.00%)
    16. (0.00000) RY*( 8) C   1           s( 43.66%)p 0.67( 29.08%)d 0.62( 27.23%)
                                                  f 0.00(  0.02%)
    17. (0.00000) RY*( 9) C   1           s(  5.92%)p15.61( 92.46%)d 0.27(  1.59%)
                                                  f 0.00(  0.03%)
    18. (0.00000) RY*(10) C   1           s(  0.00%)p 0.00(  0.00%)d 1.00(100.00%)
    19. (0.00000) RY*(11) C   1           s(  0.00%)p 0.00(  0.00%)d 1.00(100.00%)
    20. (0.00000) RY*(12) C   1           s(  0.00%)p 1.00(  0.05%)d99.99( 99.95%)
                                                  f 0.00(  0.00%)
    21. (0.00000) RY*(13) C   1           s(  0.00%)p 0.00(  0.00%)d 1.00(100.00%)
    22. (0.00000) RY*(14) C   1           s(  0.00%)p 1.00(  0.31%)d99.99( 99.69%)
                                                  f 0.00(  0.00%)
    23. (0.00000) RY*(15) C   1           s(  0.00%)p 1.00(  9.63%)d 9.39( 90.37%)
    24. (0.00000) RY*(16) C   1           s( 99.99%)p 0.00(  0.00%)d 0.00(  0.00%)
                                                  f 0.00(  0.00%)
    25. (0.00000) RY*(17) C   1           s(  1.24%)p 0.42(  0.52%)d78.90( 98.11%)
                                                  f 0.10(  0.12%)
    26. (0.00000) RY*(18) C   1           s(  0.00%)p 1.00(100.00%)d 0.00(  0.00%)
                                                  f 0.00(  0.00%)
    27. (0.00000) RY*(19) C   1           s(  6.61%)p 0.06(  0.40%)d14.08( 93.00%)
                                                  f 0.00(  0.00%)
    28. (0.00000) RY*(20) C   1           s(  2.77%)p 0.23(  0.63%)d 0.98(  2.72%)
                                                  f33.86( 93.89%)
    29. (0.00000) RY*(21) C   1           s(  0.00%)p 1.00(  0.01%)d 0.00(  0.00%)
                                                  f99.99( 99.99%)
    30. (0.00000) RY*(22) C   1           s(  0.00%)p 1.00(  0.38%)d 0.11(  0.04%)
                                                  f99.99( 99.58%)
    31. (0.00000) RY*(23) C   1           s(  0.31%)p 0.05(  0.01%)d 7.19(  2.24%)
                                                  f99.99( 97.43%)
    32. (0.00000) RY*(24) C   1           s(  0.00%)p 0.00(  0.00%)d 0.00(  0.00%)
                                                  f 1.00(100.00%)
    33. (0.00000) RY*(25) C   1           s(  0.00%)p 1.00(  0.01%)d 0.00(  0.00%)
                                                  f99.99( 99.99%)
    34. (0.00000) RY*(26) C   1           s(  0.00%)p 1.00(  0.02%)d 0.03(  0.00%)
                                                  f99.99( 99.98%)
    35. (0.00298) RY*( 1) C   2           s(  0.00%)p 1.00( 89.78%)d 0.11(  9.80%)
                                                  f 0.00(  0.42%)
                                           -0.0000  0.0000  0.0000 -0.0000 -0.0000
                                            0.0000  0.0000  0.0000 -0.0140  0.9472
                                            0.0208 -0.0000  0.0000  0.0000  0.0000
                                            0.0000  0.0000  0.0000 -0.0440 -0.3099
                                           -0.0000  0.0000 -0.0000  0.0000  0.0000
                                            0.0000  0.0646  0.0000  0.0000  0.0000
                                            0.0082
    36. (0.00295) RY*( 2) C   2           s( 48.88%)p 0.93( 45.41%)d 0.10(  5.06%)
                                                  f 0.01(  0.66%)
                                           -0.0000  0.0164  0.6862  0.1328  0.0016
                                            0.0000  0.0000  0.0000  0.0000  0.0000
                                            0.0000  0.0491  0.6066 -0.2892  0.0000
                                            0.0000  0.0000  0.0000 -0.0000 -0.0000
                                            0.0461 -0.0770  0.0999 -0.1804  0.0708
                                            0.0000  0.0000  0.0393  0.0000  0.0000
                                           -0.0000
    37. (0.00021) RY*( 3) C   2           s( 29.32%)p 1.04( 30.57%)d 1.20( 35.11%)
                                                  f 0.17(  5.01%)
                                            0.0000 -0.0151  0.2018  0.5021 -0.0100
                                            0.0000  0.0000  0.0000 -0.0000 -0.0000
                                           -0.0000 -0.0470 -0.5504 -0.0229  0.0000
                                            0.0000  0.0000  0.0000  0.0000  0.0000
                                            0.0525 -0.1119  0.5253 -0.2446  0.2211
                                            0.0000 -0.0000  0.0344  0.0000  0.0000
                                            0.0000
    38. (0.00002) RY*( 4) C   2           s(  4.20%)p 0.25(  1.03%)d21.88( 91.94%)
                                                  f 0.67(  2.82%)
    39. (0.00000) RY*( 5) C   2           s(  0.00%)p 1.00(100.00%)d 0.00(  0.00%)
    40. (0.00000) RY*( 6) C   2           s( 57.05%)p 0.01(  0.32%)d 0.75( 42.62%)
                                                  f 0.00(  0.00%)
    41. (0.00000) RY*( 7) C   2           s(  0.00%)p 1.00(100.00%)d 0.00(  0.00%)
                                                  f 0.00(  0.00%)
    42. (0.00000) RY*( 8) C   2           s( 43.66%)p 0.67( 29.08%)d 0.62( 27.23%)
                                                  f 0.00(  0.02%)
    43. (0.00000) RY*( 9) C   2           s(  5.92%)p15.61( 92.46%)d 0.27(  1.59%)
                                                  f 0.00(  0.03%)
    44. (0.00000) RY*(10) C   2           s(  0.00%)p 0.00(  0.00%)d 1.00(100.00%)
    45. (0.00000) RY*(11) C   2           s(  0.00%)p 0.00(  0.00%)d 1.00(100.00%)
    46. (0.00000) RY*(12) C   2           s(  0.00%)p 1.00(  0.05%)d99.99( 99.95%)
                                                  f 0.00(  0.00%)
    47. (0.00000) RY*(13) C   2           s(  0.00%)p 0.00(  0.00%)d 1.00(100.00%)
    48. (0.00000) RY*(14) C   2           s(  0.00%)p 1.00(  0.31%)d99.99( 99.69%)
                                                  f 0.00(  0.00%)
    49. (0.00000) RY*(15) C   2           s(  0.00%)p 1.00(  9.63%)d 9.39( 90.37%)
    50. (0.00000) RY*(16) C   2           s( 99.99%)p 0.00(  0.00%)d 0.00(  0.00%)
                                                  f 0.00(  0.00%)
    51. (0.00000) RY*(17) C   2           s(  1.24%)p 0.42(  0.52%)d78.90( 98.11%)
                                                  f 0.10(  0.12%)
    52. (0.00000) RY*(18) C   2           s(  0.00%)p 1.00(100.00%)d 0.00(  0.00%)
                                                  f 0.00(  0.00%)
    53. (0.00000) RY*(19) C   2           s(  6.61%)p 0.06(  0.40%)d14.08( 93.00%)
                                                  f 0.00(  0.00%)
    54. (0.00000) RY*(20) C   2           s(  2.77%)p 0.23(  0.63%)d 0.98(  2.72%)
                                                  f33.86( 93.89%)
    55. (0.00000) RY*(21) C   2           s(  0.00%)p 1.00(  0.01%)d 0.00(  0.00%)
                                                  f99.99( 99.99%)
    56. (0.00000) RY*(22) C   2           s(  0.00%)p 1.00(  0.38%)d 0.11(  0.04%)
                                                  f99.99( 99.58%)
    57. (0.00000) RY*(23) C   2           s(  0.31%)p 0.05(  0.01%)d 7.19(  2.24%)
                                                  f99.99( 97.43%)
    58. (0.00000) RY*(24) C   2           s(  0.00%)p 0.00(  0.00%)d 0.00(  0.00%)
                                                  f 1.00(100.00%)
    59. (0.00000) RY*(25) C   2           s(  0.00%)p 1.00(  0.01%)d 0.00(  0.00%)
                                                  f99.99( 99.99%)
    60. (0.00000) RY*(26) C   2           s(  0.00%)p 1.00(  0.02%)d 0.03(  0.00%)
                                                  f99.99( 99.98%)
    61. (0.00075) RY*( 1) H   3           s( 93.93%)p 0.06(  6.07%)
                                           -0.0008  0.9689  0.0235  0.0000  0.1306
                                           -0.2089
    62. (0.00019) RY*( 2) H   3           s( 85.21%)p 0.17( 14.79%)
                                            0.0017 -0.1199  0.9153  0.0000  0.2134
                                           -0.3199
    63. (0.00016) RY*( 3) H   3           s(  0.00%)p 1.00(100.00%)
                                            0.0000  0.0000  0.0000  1.0000  0.0000
                                            0.0000
    64. (0.00004) RY*( 4) H   3           s( 20.38%)p 3.91( 79.62%)
    65. (0.00001) RY*( 5) H   3           s(  0.52%)p99.99( 99.48%)
    66. (0.00075) RY*( 1) H   4           s( 93.93%)p 0.06(  6.07%)
                                           -0.0008  0.9689  0.0235  0.0000 -0.1306
                                           -0.2089
    67. (0.00019) RY*( 2) H   4           s( 85.21%)p 0.17( 14.79%)
                                            0.0017 -0.1199  0.9153  0.0000 -0.2134
                                           -0.3199
    68. (0.00016) RY*( 3) H   4           s(  0.00%)p 1.00(100.00%)
                                            0.0000  0.0000  0.0000  1.0000  0.0000
                                            0.0000
    69. (0.00004) RY*( 4) H   4           s( 20.38%)p 3.91( 79.62%)
    70. (0.00001) RY*( 5) H   4           s(  0.52%)p99.99( 99.48%)
    71. (0.00075) RY*( 1) H   5           s( 93.93%)p 0.06(  6.07%)
                                           -0.0008  0.9689  0.0235  0.0000  0.1306
                                            0.2089
    72. (0.00019) RY*( 2) H   5           s( 85.21%)p 0.17( 14.79%)
                                            0.0017 -0.1199  0.9153  0.0000  0.2134
                                            0.3199
    73. (0.00016) RY*( 3) H   5           s(  0.00%)p 1.00(100.00%)
                                            0.0000  0.0000  0.0000  1.0000  0.0000
                                            0.0000
    74. (0.00004) RY*( 4) H   5           s( 20.38%)p 3.91( 79.62%)
    75. (0.00001) RY*( 5) H   5           s(  0.52%)p99.99( 99.48%)
    76. (0.00075) RY*( 1) H   6           s( 93.93%)p 0.06(  6.07%)
                                           -0.0008  0.9689  0.0235  0.0000 -0.1306
                                            0.2089
    77. (0.00019) RY*( 2) H   6           s( 85.21%)p 0.17( 14.79%)
                                            0.0017 -0.1199  0.9153  0.0000 -0.2134
                                            0.3199
    78. (0.00016) RY*( 3) H   6           s(  0.00%)p 1.00(100.00%)
                                            0.0000  0.0000  0.0000  1.0000  0.0000
                                            0.0000
    79. (0.00004) RY*( 4) H   6           s( 20.38%)p 3.91( 79.62%)
    80. (0.00001) RY*( 5) H   6           s(  0.52%)p99.99( 99.48%)
    81. (0.00283) BD*( 1) C   1 - C   2  
                ( 50.00%)   0.7071* C   1 s( 39.84%)p 1.50( 59.94%)d 0.01(  0.21%)
                                                  f 0.00(  0.01%)
                                            0.0000  0.6301 -0.0376  0.0047  0.0000
                                            0.0000  0.0000  0.0000 -0.0000 -0.0000
                                           -0.0000 -0.7728  0.0464  0.0010  0.0000
                                            0.0000  0.0000  0.0000 -0.0000 -0.0000
                                           -0.0043  0.0015  0.0454  0.0014 -0.0112
                                            0.0000 -0.0000  0.0008  0.0000  0.0000
                                            0.0000
                ( 50.00%)  -0.7071* C   2 s( 39.84%)p 1.50( 59.94%)d 0.01(  0.21%)
                                                  f 0.00(  0.01%)
                                            0.0000  0.6301 -0.0376  0.0047  0.0000
                                            0.0000  0.0000  0.0000 -0.0000 -0.0000
                                           -0.0000  0.7728 -0.0464 -0.0010  0.0000
                                            0.0000  0.0000  0.0000  0.0000  0.0000
                                           -0.0043  0.0015  0.0454  0.0014  0.0112
                                            0.0000 -0.0000 -0.0008  0.0000  0.0000
                                            0.0000
    82. (0.00000) BD*( 2) C   1 - C   2  
                ( 50.00%)   0.7071* C   1 s(  0.00%)p 1.00( 99.92%)d 0.00(  0.05%)
                                                  f 0.00(  0.02%)
                ( 50.00%)  -0.7071* C   2 s(  0.00%)p 1.00( 99.92%)d 0.00(  0.05%)
                                                  f 0.00(  0.02%)
    83. (0.01045) BD*( 1) C   1 - H   3  
                ( 40.30%)   0.6348* C   1 s( 30.10%)p 2.32( 69.75%)d 0.00(  0.13%)
                                                  f 0.00(  0.02%)
                                            0.0002 -0.5484 -0.0171  0.0023  0.0000
                                           -0.0000 -0.0000 -0.0000 -0.7067 -0.0082
                                           -0.0010 -0.4450  0.0097  0.0051 -0.0000
                                           -0.0000 -0.0000 -0.0000 -0.0214 -0.0029
                                            0.0243 -0.0009  0.0148 -0.0045  0.0019
                                           -0.0000 -0.0047  0.0087 -0.0000 -0.0000
                                            0.0084
                ( 59.70%)  -0.7727* H   3 s( 99.96%)p 0.00(  0.04%)
                                           -0.9998 -0.0016  0.0002 -0.0000  0.0182
                                            0.0082
    84. (0.01045) BD*( 1) C   1 - H   4  
                ( 40.30%)   0.6348* C   1 s( 30.10%)p 2.32( 69.75%)d 0.00(  0.13%)
                                                  f 0.00(  0.02%)
                                           -0.0002  0.5484  0.0171 -0.0023 -0.0000
                                           -0.0000 -0.0000 -0.0000 -0.7067 -0.0082
                                           -0.0010  0.4450 -0.0097 -0.0051 -0.0000
                                           -0.0000 -0.0000 -0.0000 -0.0214 -0.0029
                                           -0.0243  0.0009 -0.0148  0.0045 -0.0019
                                           -0.0000 -0.0047 -0.0087 -0.0000 -0.0000
                                            0.0084
                ( 59.70%)  -0.7727* H   4 s( 99.96%)p 0.00(  0.04%)
                                            0.9998  0.0016 -0.0002 -0.0000  0.0182
                                           -0.0082
    85. (0.01045) BD*( 1) C   2 - H   5  
                ( 40.30%)   0.6348* C   2 s( 30.10%)p 2.32( 69.75%)d 0.00(  0.13%)
                                                  f 0.00(  0.02%)
                                            0.0002 -0.5484 -0.0171  0.0023  0.0000
                                           -0.0000 -0.0000 -0.0000 -0.7067 -0.0082
                                           -0.0010  0.4450 -0.0097 -0.0051 -0.0000
                                           -0.0000 -0.0000 -0.0000  0.0214  0.0029
                                            0.0243 -0.0009  0.0148 -0.0045 -0.0019
                                           -0.0000 -0.0047 -0.0087 -0.0000 -0.0000
                                            0.0084
                ( 59.70%)  -0.7727* H   5 s( 99.96%)p 0.00(  0.04%)
                                           -0.9998 -0.0016  0.0002 -0.0000  0.0182
                                           -0.0082
    86. (0.01045) BD*( 1) C   2 - H   6  
                ( 40.30%)   0.6348* C   2 s( 30.10%)p 2.32( 69.75%)d 0.00(  0.13%)
                                                  f 0.00(  0.02%)
                                           -0.0002  0.5484  0.0171 -0.0023 -0.0000
                                           -0.0000 -0.0000 -0.0000 -0.7067 -0.0082
                                           -0.0010 -0.4450  0.0097  0.0051 -0.0000
                                           -0.0000 -0.0000 -0.0000  0.0214  0.0029
                                           -0.0243  0.0009 -0.0148  0.0045  0.0019
                                           -0.0000 -0.0047  0.0087 -0.0000 -0.0000
                                            0.0084
                ( 59.70%)  -0.7727* H   6 s( 99.96%)p 0.00(  0.04%)
                                            0.9998  0.0016 -0.0002 -0.0000  0.0182
                                            0.0082


 NHO Directionality and "Bond Bending" (deviations from line of nuclear centers)

         [Thresholds for printing:  angular deviation  >  1.0 degree]
                                    hybrid p-character > 25.0%
                                    orbital occupancy  >  0.10e

                                Line of Centers        Hybrid 1              Hybrid 2
                                ---------------  -------------------   ------------------
                NBO               Theta   Phi    Theta   Phi    Dev    Theta   Phi    Dev
 ========================================================================================
     2. BD (   2) C   1 - C   2   180.0    0.0    90.0    0.0  90.0     90.0    0.0  90.0


 Second Order Perturbation Theory Analysis of Fock Matrix in NBO Basis

     Threshold for printing:   0.50 kcal/mol
                                                                              E(2)  E(j)-E(i) F(i,j)
         Donor NBO (i)                     Acceptor NBO (j)                 kcal/mol   a.u.    a.u. 
 ===================================================================================================

 within unit  1
   1. BD (   1) C   1 - C   2        / 83. BD*(   1) C   1 - H   3            0.61    1.35    0.026
   1. BD (   1) C   1 - C   2        / 84. BD*(   1) C   1 - H   4            0.61    1.35    0.026
   1. BD (   1) C   1 - C   2        / 85. BD*(   1) C   2 - H   5            0.61    1.35    0.026
   1. BD (   1) C   1 - C   2        / 86. BD*(   1) C   2 - H   6            0.61    1.35    0.026
   3. BD (   1) C   1 - H   3        / 35. RY*(   1) C   2                    1.61    1.82    0.049
   3. BD (   1) C   1 - H   3        / 36. RY*(   2) C   2                    1.66    1.57    0.046
   3. BD (   1) C   1 - H   3        / 81. BD*(   1) C   1 - C   2            0.67    1.33    0.027
   3. BD (   1) C   1 - H   3        / 85. BD*(   1) C   2 - H   5            0.87    1.11    0.028
   3. BD (   1) C   1 - H   3        / 86. BD*(   1) C   2 - H   6            5.42    1.11    0.069
   4. BD (   1) C   1 - H   4        / 35. RY*(   1) C   2                    1.61    1.82    0.049
   4. BD (   1) C   1 - H   4        / 36. RY*(   2) C   2                    1.66    1.57    0.046
   4. BD (   1) C   1 - H   4        / 81. BD*(   1) C   1 - C   2            0.67    1.33    0.027
   4. BD (   1) C   1 - H   4        / 85. BD*(   1) C   2 - H   5            5.42    1.11    0.069
   4. BD (   1) C   1 - H   4        / 86. BD*(   1) C   2 - H   6            0.87    1.11    0.028
   5. BD (   1) C   2 - H   5        /  9. RY*(   1) C   1                    1.61    1.82    0.049
   5. BD (   1) C   2 - H   5        / 10. RY*(   2) C   1                    1.66    1.57    0.046
   5. BD (   1) C   2 - H   5        / 81. BD*(   1) C   1 - C   2            0.67    1.33    0.027
   5. BD (   1) C   2 - H   5        / 83. BD*(   1) C   1 - H   3            0.87    1.11    0.028
   5. BD (   1) C   2 - H   5        / 84. BD*(   1) C   1 - H   4            5.42    1.11    0.069
   6. BD (   1) C   2 - H   6        /  9. RY*(   1) C   1                    1.61    1.82    0.049
   6. BD (   1) C   2 - H   6        / 10. RY*(   2) C   1                    1.66    1.57    0.046
   6. BD (   1) C   2 - H   6        / 81. BD*(   1) C   1 - C   2            0.67    1.33    0.027
   6. BD (   1) C   2 - H   6        / 83. BD*(   1) C   1 - H   3            5.42    1.11    0.069
   6. BD (   1) C   2 - H   6        / 84. BD*(   1) C   1 - H   4            0.87    1.11    0.028
   7. CR (   1) C   1                / 36. RY*(   2) C   2                    2.06   11.09    0.135
   7. CR (   1) C   1                / 37. RY*(   3) C   2                    1.29   11.31    0.108
   7. CR (   1) C   1                / 81. BD*(   1) C   1 - C   2            0.72   10.85    0.079
   8. CR (   1) C   2                / 10. RY*(   2) C   1                    2.06   11.09    0.135
   8. CR (   1) C   2                / 11. RY*(   3) C   1                    1.29   11.31    0.108
   8. CR (   1) C   2                / 81. BD*(   1) C   1 - C   2            0.72   10.85    0.079


 Natural Bond Orbitals (Summary):

                                                            Principal Delocalizations
           NBO                        Occupancy    Energy   (geminal,vicinal,remote)
 ====================================================================================
 Molecular unit  1  (C2H4)
     1. BD (   1) C   1 - C   2          1.99739    -0.85776  83(g),84(g),85(g),86(g)
     2. BD (   2) C   1 - C   2          1.99938    -0.35954   
     3. BD (   1) C   1 - H   3          1.98579    -0.61092  86(v),36(v),35(v),85(v)
                                                    81(g)
     4. BD (   1) C   1 - H   4          1.98579    -0.61092  85(v),36(v),35(v),86(v)
                                                    81(g)
     5. BD (   1) C   2 - H   5          1.98579    -0.61092  84(v),10(v),9(v),83(v),81(g)
     6. BD (   1) C   2 - H   6          1.98579    -0.61092  83(v),10(v),9(v),84(v),81(g)
     7. CR (   1) C   1                  1.99928   -10.13040  36(v),37(v),81(g)
     8. CR (   1) C   2                  1.99928   -10.13040  10(v),11(v),81(g)
     9. RY*(   1) C   1                  0.00298     1.21395   
    10. RY*(   2) C   1                  0.00295     0.95555   
    11. RY*(   3) C   1                  0.00021     1.17540   
    12. RY*(   4) C   1                  0.00002     1.62094   
    13. RY*(   5) C   1                  0.00000     1.34594   
    14. RY*(   6) C   1                  0.00000     2.02265   
    15. RY*(   7) C   1                  0.00000     1.81319   
    16. RY*(   8) C   1                  0.00000     1.11629   
    17. RY*(   9) C   1                  0.00000     1.91703   
    18. RY*(  10) C   1                  0.00000     1.37202   
    19. RY*(  11) C   1                  0.00000     2.44246   
    20. RY*(  12) C   1                  0.00000     1.70677   
    21. RY*(  13) C   1                  0.00000     2.57896   
    22. RY*(  14) C   1                  0.00000     2.05266   
    23. RY*(  15) C   1                  0.00000     2.52510   
    24. RY*(  16) C   1                  0.00000    21.25273   
    25. RY*(  17) C   1                  0.00000     3.16657   
    26. RY*(  18) C   1                  0.00000     0.63777   
    27. RY*(  19) C   1                  0.00000     2.87483   
    28. RY*(  20) C   1                  0.00000     4.05319   
    29. RY*(  21) C   1                  0.00000     3.55081   
    30. RY*(  22) C   1                  0.00000     3.72309   
    31. RY*(  23) C   1                  0.00000     3.77203   
    32. RY*(  24) C   1                  0.00000     3.21684   
    33. RY*(  25) C   1                  0.00000     3.03696   
    34. RY*(  26) C   1                  0.00000     3.33294   
    35. RY*(   1) C   2                  0.00298     1.21395   
    36. RY*(   2) C   2                  0.00295     0.95555   
    37. RY*(   3) C   2                  0.00021     1.17540   
    38. RY*(   4) C   2                  0.00002     1.62094   
    39. RY*(   5) C   2                  0.00000     1.34594   
    40. RY*(   6) C   2                  0.00000     2.02265   
    41. RY*(   7) C   2                  0.00000     1.81319   
    42. RY*(   8) C   2                  0.00000     1.11629   
    43. RY*(   9) C   2                  0.00000     1.91703   
    44. RY*(  10) C   2                  0.00000     1.37202   
    45. RY*(  11) C   2                  0.00000     2.44246   
    46. RY*(  12) C   2                  0.00000     1.70677   
    47. RY*(  13) C   2                  0.00000     2.57896   
    48. RY*(  14) C   2                  0.00000     2.05266   
    49. RY*(  15) C   2                  0.00000     2.52510   
    50. RY*(  16) C   2                  0.00000    21.25273   
    51. RY*(  17) C   2                  0.00000     3.16657   
    52. RY*(  18) C   2                  0.00000     0.63777   
    53. RY*(  19) C   2                  0.00000     2.87483   
    54. RY*(  20) C   2                  0.00000     4.05319   
    55. RY*(  21) C   2                  0.00000     3.55081   
    56. RY*(  22) C   2                  0.00000     3.72309   
    57. RY*(  23) C   2                  0.00000     3.77203   
    58. RY*(  24) C   2                  0.00000     3.21684   
    59. RY*(  25) C   2                  0.00000     3.03696   
    60. RY*(  26) C   2                  0.00000     3.33294   
    61. RY*(   1) H   3                  0.00075     1.06425   
    62. RY*(   2) H   3                  0.00019     1.53936   
    63. RY*(   3) H   3                  0.00016     2.16828   
    64. RY*(   4) H   3                  0.00004     2.45741   
    65. RY*(   5) H   3                  0.00001     3.09391   
    66. RY*(   1) H   4                  0.00075     1.06425   
    67. RY*(   2) H   4                  0.00019     1.53936   
    68. RY*(   3) H   4                  0.00016     2.16828   
    69. RY*(   4) H   4                  0.00004     2.45741   
    70. RY*(   5) H   4                  0.00001     3.09391   
    71. RY*(   1) H   5                  0.00075     1.06425   
    72. RY*(   2) H   5                  0.00019     1.53936   
    73. RY*(   3) H   5                  0.00016     2.16828   
    74. RY*(   4) H   5                  0.00004     2.45741   
    75. RY*(   5) H   5                  0.00001     3.09391   
    76. RY*(   1) H   6                  0.00075     1.06425   
    77. RY*(   2) H   6                  0.00019     1.53936   
    78. RY*(   3) H   6                  0.00016     2.16828   
    79. RY*(   4) H   6                  0.00004     2.45741   
    80. RY*(   5) H   6                  0.00001     3.09391   
    81. BD*(   1) C   1 - C   2          0.00283     0.72203   
    82. BD*(   2) C   1 - C   2          0.00000     0.11224   
    83. BD*(   1) C   1 - H   3          0.01045     0.49417   
    84. BD*(   1) C   1 - H   4          0.01045     0.49417   
    85. BD*(   1) C   2 - H   5          0.01045     0.49417   
    86. BD*(   1) C   2 - H   6          0.01045     0.49417   
       -------------------------------
              Total Lewis   15.93849  ( 99.6155%)
        Valence non-Lewis    0.04464  (  0.2790%)
        Rydberg non-Lewis    0.01687  (  0.1054%)
       -------------------------------
            Total unit  1   16.00000  (100.0000%)
           Charge unit  1    0.00000
 Variable Step   Value    
 -------- ---- -----------
     6       1    2.042035
 ---------------------------------------------------------------------------------------------------
                            Z-MATRIX (ANGSTROMS AND DEGREES)
   CD    Cent   Atom    N1       Length/X        N2       Alpha/Y        N3        Beta/Z          J
 ---------------------------------------------------------------------------------------------------
      1      1  C 
      2      2  C        1   1.321406(     1)
      3      3  H        1   1.083410(     2)      2  117.000(     6)
      4      4  H        1   1.083410(     3)      2  117.000(     7)      3  117.000(    10)      1
      5      5  H        2   1.083410(     4)      1  117.000(     8)      3    0.000(    11)      0
      6      6  H        2   1.083410(     5)      1  117.000(     9)      4    0.000(    12)      0
 ---------------------------------------------------------------------------------------------------
                         Z-Matrix orientation:                         
 ---------------------------------------------------------------------
 Center     Atomic      Atomic             Coordinates (Angstroms)
 Number     Number       Type             X           Y           Z
 ---------------------------------------------------------------------
      1          6           0        0.000000    0.000000    0.000000
      2          6           0        0.000000    0.000000    1.321406
      3          1           0        0.965325    0.000000   -0.491858
      4          1           0       -0.802639    0.536305   -0.491858
      5          1           0        0.965325    0.000000    1.813264
      6          1           0       -0.802639    0.536305    1.813264
 ---------------------------------------------------------------------
                    Distance matrix (angstroms):
                    1          2          3          4          5
     1  C    0.000000
     2  C    1.321406   0.000000
     3  H    1.083410   2.054210   0.000000
     4  H    1.083410   2.054210   1.847517   0.000000
     5  H    2.054210   1.083410   2.305121   2.954133   0.000000
     6  H    2.054210   1.083410   2.954133   2.305121   1.847517
                    6
     6  H    0.000000
 Stoichiometry    C2H4
 Framework group  C2V[SGV(C2),X(H4)]
 Deg. of freedom     4
 Full point group                 C2V     NOp   4
 Omega: Change in point group or standard orientation.

 Old FWG=D02H [C2"(C1.C1),SG(H4)]
 New FWG=C02V [SGV(C2),X(H4)]
 Largest Abelian subgroup         C2V     NOp   4
 Largest concise Abelian subgroup C2V     NOp   4
                         Standard orientation:                         
 ---------------------------------------------------------------------
 Center     Atomic      Atomic             Coordinates (Angstroms)
 Number     Number       Type             X           Y           Z
 ---------------------------------------------------------------------
      1          6           0        0.000000    0.660703    0.070055
      2          6           0       -0.000000   -0.660703    0.070055
      3          1           0       -0.923759    1.152561   -0.210164
      4          1           0        0.923759    1.152561   -0.210164
      5          1           0       -0.923759   -1.152561   -0.210164
      6          1           0        0.923759   -1.152561   -0.210164
 ---------------------------------------------------------------------
 Rotational constants (GHZ):         136.1820945          31.3844128          26.2236596
 Standard basis: def2TZVP (5D, 7F)
 There are    31 symmetry adapted cartesian basis functions of A1  symmetry.
 There are    17 symmetry adapted cartesian basis functions of A2  symmetry.
 There are    17 symmetry adapted cartesian basis functions of B1  symmetry.
 There are    31 symmetry adapted cartesian basis functions of B2  symmetry.
 There are    27 symmetry adapted basis functions of A1  symmetry.
 There are    16 symmetry adapted basis functions of A2  symmetry.
 There are    16 symmetry adapted basis functions of B1  symmetry.
 There are    27 symmetry adapted basis functions of B2  symmetry.
    86 basis functions,   134 primitive gaussians,    96 cartesian basis functions
     8 alpha electrons        8 beta electrons
       nuclear repulsion energy        33.7120320821 Hartrees.
 NAtoms=    6 NActive=    6 NUniq=    2 SFac= 4.00D+00 NAtFMM=   60 NAOKFM=F Big=F
 Integral buffers will be    131072 words long.
 Raffenetti 2 integral format.
 Two-electron integral symmetry is turned on.
 Nuclear repulsion after empirical dispersion term =       33.7111811459 Hartrees.
 One-electron integrals computed using PRISM.
   4 Symmetry operations used in ECPInt.
 ECPInt:  NShTT=     741 NPrTT=    2136 LenC2=     742 LenP2D=    1978.
 LDataN:  DoStor=T MaxTD1= 6 Len=  172
 NBasis=    86 RedAO= T EigKep=  2.07D-04  NBF=    27    16    16    27
 NBsUse=    86 1.00D-06 EigRej= -1.00D+00 NBFU=    27    16    16    27
 Initial guess from the checkpoint file:  "ethylene-pyramizalization-rigid-M.chk"
 B after Tr=    -0.000000    0.000000    0.000000
         Rot=    0.500000    0.500000   -0.500000   -0.500000 Ang= 120.00 deg.
 Initial guess orbital symmetries:
       Occupied  (A1) (B2) (A1) (B2) (B1) (A1) (A2) (A1)
       Virtual   (B2) (A1) (B1) (B2) (A2) (A1) (A1) (B2) (A1) (B1)
                 (B2) (B2) (B1) (A1) (B2) (A2) (B1) (B2) (A2) (A1)
                 (A2) (A1) (A1) (B1) (B2) (A2) (B2) (B2) (A1) (A1)
                 (B1) (B2) (B2) (A2) (B1) (B2) (B1) (A1) (A1) (B2)
                 (A1) (A2) (A2) (B1) (A1) (B2) (B1) (A1) (A1) (B2)
                 (A2) (B1) (A1) (B2) (A1) (A2) (A2) (B2) (B1) (B1)
                 (A1) (A2) (B2) (B2) (A1) (B1) (A2) (B2) (A2) (A1)
                 (B1) (B2) (A1) (B2) (A2) (B2) (A1) (B2)
 ExpMin= 9.52D-02 ExpMax= 1.36D+04 ExpMxC= 4.63D+02 IAcc=2 IRadAn=         4 AccDes= 0.00D+00
 Harris functional with IExCor= 4639 and IRadAn=       4 diagonalized for initial guess.
 HarFok:  IExCor= 4639 AccDes= 0.00D+00 IRadAn=         4 IDoV= 1 UseB2=F ITyADJ=14
 ICtDFT=  3500011 ScaDFX=  1.000000  1.000000  1.000000  1.000000
 FoFCou: FMM=F IPFlag=           0 FMFlag=      100000 FMFlg1=           0
         NFxFlg=           0 DoJE=T BraDBF=F KetDBF=T FulRan=T
         wScrn=  0.000000 ICntrl=       500 IOpCl=  0 I1Cent=   200000004 NGrid=           0
         NMat0=    1 NMatS0=      1 NMatT0=    0 NMatD0=    1 NMtDS0=    0 NMtDT0=    0
 Petite list used in FoFCou.
 Keep R1 ints in memory in symmetry-blocked form, NReq=21377888.
 Requested convergence on RMS density matrix=1.00D-08 within 128 cycles.
 Requested convergence on MAX density matrix=1.00D-06.
 Requested convergence on             energy=1.00D-06.
 No special actions if energy rises.
 Integral accuracy reduced to 1.0D-05 until final iterations.
 Initial convergence to 1.0D-05 achieved.  Increase integral accuracy.
 SCF Done:  E(RwB97XD) =  -78.5691671341     A.U. after   13 cycles
            NFock= 13  Conv=0.59D-08     -V/T= 2.0049

 **********************************************************************

            Population analysis using the SCF density.

 **********************************************************************

 Orbital symmetries:
       Occupied  (A1) (B2) (A1) (B2) (B1) (A1) (A2) (A1)
       Virtual   (B2) (A1) (B1) (B2) (A2) (A1) (A1) (B2) (A1) (B1)
                 (B2) (B2) (A2) (B1) (A1) (B2) (A2) (B2) (B1) (A1)
                 (A1) (A1) (B1) (A2) (B2) (A2) (B2) (B2) (A1) (A1)
                 (B2) (B1) (B2) (A2) (B1) (B2) (A1) (A1) (B1) (A2)
                 (B2) (A1) (B1) (A1) (B1) (A2) (B2) (A1) (B2) (A1)
                 (A2) (B2) (A2) (B1) (A1) (A1) (B1) (B2) (A2) (A1)
                 (B1) (B2) (A2) (B2) (A1) (B1) (B2) (A2) (A1) (B1)
                 (A2) (B2) (A1) (B2) (A2) (B2) (A1) (B2)
 The electronic state is 1-A1.
 Alpha  occ. eigenvalues --  -10.28325 -10.28226  -0.87119  -0.66779  -0.56659
 Alpha  occ. eigenvalues --   -0.50130  -0.43471  -0.36155
 Alpha virt. eigenvalues --    0.05552   0.14018   0.16437   0.17758   0.24327
 Alpha virt. eigenvalues --    0.27322   0.28831   0.30168   0.30482   0.33592
 Alpha virt. eigenvalues --    0.38869   0.43675   0.44992   0.48783   0.53218
 Alpha virt. eigenvalues --    0.56229   0.64429   0.64825   0.65799   0.76576
 Alpha virt. eigenvalues --    0.91244   0.97500   1.02297   1.04353   1.11585
 Alpha virt. eigenvalues --    1.16331   1.19457   1.28642   1.41208   1.51628
 Alpha virt. eigenvalues --    1.58329   1.60410   1.69048   1.71270   1.72545
 Alpha virt. eigenvalues --    1.84588   1.84791   1.87423   1.95775   2.00352
 Alpha virt. eigenvalues --    2.02546   2.17116   2.32003   2.32932   2.49874
 Alpha virt. eigenvalues --    2.52491   2.55642   2.58547   2.64612   2.68502
 Alpha virt. eigenvalues --    2.69276   2.81583   2.83552   2.87329   2.91524
 Alpha virt. eigenvalues --    3.08283   3.13190   3.16474   3.20391   3.22786
 Alpha virt. eigenvalues --    3.30650   3.42416   3.43888   3.54478   3.57632
 Alpha virt. eigenvalues --    3.69816   3.85804   3.90489   4.13832   4.14343
 Alpha virt. eigenvalues --    4.22210   4.44398   4.51476   4.64636   4.73836
 Alpha virt. eigenvalues --    4.89710  22.00838  22.68837
          Condensed to atoms (all electrons):
               1          2          3          4          5          6
     1  C    4.906649   0.592530   0.410791   0.410791  -0.039652  -0.039652
     2  C    0.592530   4.906649  -0.039652  -0.039652   0.410791   0.410791
     3  H    0.410791  -0.039652   0.546403  -0.033866  -0.011376   0.006971
     4  H    0.410791  -0.039652  -0.033866   0.546403   0.006971  -0.011376
     5  H   -0.039652   0.410791  -0.011376   0.006971   0.546403  -0.033866
     6  H   -0.039652   0.410791   0.006971  -0.011376  -0.033866   0.546403
 Mulliken charges:
               1
     1  C   -0.241457
     2  C   -0.241457
     3  H    0.120729
     4  H    0.120729
     5  H    0.120729
     6  H    0.120729
 Sum of Mulliken charges =  -0.00000
 Mulliken charges with hydrogens summed into heavy atoms:
               1
     1  C   -0.000000
     2  C   -0.000000
 Electronic spatial extent (au):  <R**2>=             80.8996
 Charge=             -0.0000 electrons
 Dipole moment (field-independent basis, Debye):
    X=             -0.0000    Y=              0.0000    Z=             -0.8070  Tot=              0.8070
 Quadrupole moment (field-independent basis, Debye-Ang):
   XX=            -12.2308   YY=            -13.1127   ZZ=            -15.2598
   XY=             -0.0000   XZ=              0.0000   YZ=             -0.0000
 Traceless Quadrupole moment (field-independent basis, Debye-Ang):
   XX=              1.3036   YY=              0.4218   ZZ=             -1.7254
   XY=             -0.0000   XZ=              0.0000   YZ=             -0.0000
 Octapole moment (field-independent basis, Debye-Ang**2):
  XXX=              0.0000  YYY=              0.0000  ZZZ=             -1.4166  XYY=             -0.0000
  XXY=              0.0000  XXZ=             -1.3063  XZZ=              0.0000  YZZ=             -0.0000
  YYZ=             -1.7045  XYZ=              0.0000
 Hexadecapole moment (field-independent basis, Debye-Ang**3):
 XXXX=            -26.9175 YYYY=            -68.7227 ZZZZ=            -19.8698 XXXY=             -0.0000
 XXXZ=              0.0000 YYYX=             -0.0000 YYYZ=             -0.0000 ZZZX=              0.0000
 ZZZY=             -0.0000 XXYY=            -13.6278 XXZZ=             -8.2087 YYZZ=            -14.7933
 XXYZ=             -0.0000 YYXZ=              0.0000 ZZXY=             -0.0000
 N-N= 3.371118114589D+01 E-N=-2.491898360581D+02  KE= 7.818833913359D+01
 Symmetry A1   KE= 3.966119856885D+01
 Symmetry A2   KE= 2.148053878431D+00
 Symmetry B1   KE= 1.886284729132D+00
 Symmetry B2   KE= 3.449280195717D+01
 ******************************Gaussian NBO Version 3.1******************************
             N A T U R A L   A T O M I C   O R B I T A L   A N D
          N A T U R A L   B O N D   O R B I T A L   A N A L Y S I S
 ******************************Gaussian NBO Version 3.1******************************

       /RESON  / : Allow strongly delocalized NBO set
       /DMNAO  / : Print the NAO density matrix
       /BNDIDX / : Print bond indices based on the NAO density matrix
       /MULORB / : Print Mulliken populations by orbital and atom

 Analyzing the SCF density

 Job title: Title Card Required                                             

 Storage needed:     22652 in NPA,     29909 in NBO (2147483420 available)


 Input atomic orbitals, gross Mulliken populations:

  AO  Atom No lang  Mulliken Population    Atom No      Total
 -------------------------------------------------------------------------------
   1    C  1  S        0.8550303
   2    C  1  S        1.1170006
   3    C  1  S        0.5305553
   4    C  1  S        0.6169156
   5    C  1  S        0.1367981
   6    C  1  px       0.4625693
   7    C  1  py       0.5157891
   8    C  1  pz       0.3361313
   9    C  1  px       0.4139856
  10    C  1  py       0.3837078
  11    C  1  pz       0.4052882
  12    C  1  px       0.1299416
  13    C  1  py       0.0704237
  14    C  1  pz       0.2147402
  15    C  1  dz2      0.0013722
  16    C  1  dxz      0.0010648
  17    C  1  dyz      0.0025289
  18    C  1  dx2y2    0.0054178
  19    C  1  dxy      0.0058229
  20    C  1  dz2      0.0016454
  21    C  1  dxz      0.0007569
  22    C  1  dyz      0.0109563
  23    C  1  dx2y2   -0.0008871
  24    C  1  dxy      0.0196686
  25    C  1  f(0)     0.0011368
  26    C  1  f(C1)    0.0003515
  27    C  1  f(S1)    0.0002110
  28    C  1  f(C2)    0.0005180
  29    C  1  f(S2)    0.0000990
  30    C  1  f(C3)    0.0012303
  31    C  1  f(S3)    0.0006876
                                             C  1      6.2414574
  32    C  2  S        0.8550303
  33    C  2  S        1.1170006
  34    C  2  S        0.5305553
  35    C  2  S        0.6169156
  36    C  2  S        0.1367981
  37    C  2  px       0.4625693
  38    C  2  py       0.5157891
  39    C  2  pz       0.3361313
  40    C  2  px       0.4139856
  41    C  2  py       0.3837078
  42    C  2  pz       0.4052882
  43    C  2  px       0.1299416
  44    C  2  py       0.0704237
  45    C  2  pz       0.2147402
  46    C  2  dz2      0.0013722
  47    C  2  dxz      0.0010648
  48    C  2  dyz      0.0025289
  49    C  2  dx2y2    0.0054178
  50    C  2  dxy      0.0058229
  51    C  2  dz2      0.0016454
  52    C  2  dxz      0.0007569
  53    C  2  dyz      0.0109563
  54    C  2  dx2y2   -0.0008871
  55    C  2  dxy      0.0196686
  56    C  2  f(0)     0.0011368
  57    C  2  f(C1)    0.0003515
  58    C  2  f(S1)    0.0002110
  59    C  2  f(C2)    0.0005180
  60    C  2  f(S2)    0.0000990
  61    C  2  f(C3)    0.0012303
  62    C  2  f(S3)    0.0006876
                                             C  2      6.2414574
  63    H  3  S        0.2727017
  64    H  3  S        0.4908127
  65    H  3  S        0.0938040
  66    H  3  px       0.0105527
  67    H  3  py       0.0059372
  68    H  3  pz       0.0054630
                                             H  3      0.8792713
  69    H  4  S        0.2727017
  70    H  4  S        0.4908127
  71    H  4  S        0.0938040
  72    H  4  px       0.0105527
  73    H  4  py       0.0059372
  74    H  4  pz       0.0054630
                                             H  4      0.8792713
  75    H  5  S        0.2727017
  76    H  5  S        0.4908127
  77    H  5  S        0.0938040
  78    H  5  px       0.0105527
  79    H  5  py       0.0059372
  80    H  5  pz       0.0054630
                                             H  5      0.8792713
  81    H  6  S        0.2727017
  82    H  6  S        0.4908127
  83    H  6  S        0.0938040
  84    H  6  px       0.0105527
  85    H  6  py       0.0059372
  86    H  6  pz       0.0054630
                                             H  6      0.8792713

 Total number of electrons:   16.000000


 Mayer-Mulliken atom-atom bond order matrix:                                   

     Atom    1       2       3       4       5       6
     ---- ------  ------  ------  ------  ------  ------
   1.  C  0.0000  1.9525  0.9618  0.9618  0.0051  0.0051
   2.  C  1.9525  0.0000  0.0051  0.0051  0.9618  0.9618
   3.  H  0.9618  0.0051  0.0000 -0.0035 -0.0012  0.0099
   4.  H  0.9618  0.0051 -0.0035  0.0000  0.0099 -0.0012
   5.  H  0.0051  0.9618 -0.0012  0.0099  0.0000 -0.0035
   6.  H  0.0051  0.9618  0.0099 -0.0012 -0.0035  0.0000


 Mayer-Mulliken valencies by atom:                                             

     Atom    1
     ---- ------
   1.  C  3.8864
   2.  C  3.8864
   3.  H  0.9722
   4.  H  0.9722
   5.  H  0.9722
   6.  H  0.9722
 GSVD:  LWork=        1996 too small for GESVD, short by        8354 words or        8354 for optimal perf.


 NATURAL POPULATIONS:  Natural atomic orbital occupancies 
                                                          
   NAO  Atom  No  lang   Type(AO)    Occupancy      Energy
 ----------------------------------------------------------
     1    C    1  S      Cor( 1S)     1.99910     -10.13086
     2    C    1  S      Val( 2S)     1.08221      -0.27796
     3    C    1  S      Ryd( 3S)     0.00380       0.80507
     4    C    1  S      Ryd( 4S)     0.00014       1.78923
     5    C    1  S      Ryd( 5S)     0.00000      21.20490
     6    C    1  px     Val( 2p)     1.17235      -0.06787
     7    C    1  px     Ryd( 3p)     0.00227       0.93084
     8    C    1  px     Ryd( 4p)     0.00000       1.67673
     9    C    1  py     Val( 2p)     1.12372      -0.09520
    10    C    1  py     Ryd( 3p)     0.00333       0.72789
    11    C    1  py     Ryd( 4p)     0.00037       2.15767
    12    C    1  pz     Val( 2p)     0.98580      -0.11403
    13    C    1  pz     Ryd( 3p)     0.00195       0.63823
    14    C    1  pz     Ryd( 4p)     0.00003       1.38410
    15    C    1  dxy    Ryd( 3d)     0.00065       1.84064
    16    C    1  dxy    Ryd( 4d)     0.00026       2.77949
    17    C    1  dxz    Ryd( 3d)     0.00101       1.47620
    18    C    1  dxz    Ryd( 4d)     0.00003       2.66944
    19    C    1  dyz    Ryd( 3d)     0.00078       1.62273
    20    C    1  dyz    Ryd( 4d)     0.00004       2.69984
    21    C    1  dx2y2  Ryd( 3d)     0.00340       1.89573
    22    C    1  dx2y2  Ryd( 4d)     0.00014       2.79637
    23    C    1  dz2    Ryd( 3d)     0.00107       1.65835
    24    C    1  dz2    Ryd( 4d)     0.00004       2.81496
    25    C    1  f(0)   Ryd( 4f)     0.00019       3.32917
    26    C    1  f(C1)  Ryd( 4f)     0.00014       3.18404
    27    C    1  f(S1)  Ryd( 4f)     0.00012       3.59278
    28    C    1  f(C2)  Ryd( 4f)     0.00002       3.51577
    29    C    1  f(S2)  Ryd( 4f)     0.00003       3.45658
    30    C    1  f(C3)  Ryd( 4f)     0.00002       3.68823
    31    C    1  f(S3)  Ryd( 4f)     0.00018       4.14547

    32    C    2  S      Cor( 1S)     1.99910     -10.13086
    33    C    2  S      Val( 2S)     1.08221      -0.27796
    34    C    2  S      Ryd( 3S)     0.00380       0.80507
    35    C    2  S      Ryd( 4S)     0.00014       1.78923
    36    C    2  S      Ryd( 5S)     0.00000      21.20490
    37    C    2  px     Val( 2p)     1.17235      -0.06787
    38    C    2  px     Ryd( 3p)     0.00227       0.93084
    39    C    2  px     Ryd( 4p)     0.00000       1.67673
    40    C    2  py     Val( 2p)     1.12372      -0.09520
    41    C    2  py     Ryd( 3p)     0.00333       0.72789
    42    C    2  py     Ryd( 4p)     0.00037       2.15767
    43    C    2  pz     Val( 2p)     0.98580      -0.11403
    44    C    2  pz     Ryd( 3p)     0.00195       0.63823
    45    C    2  pz     Ryd( 4p)     0.00003       1.38410
    46    C    2  dxy    Ryd( 3d)     0.00065       1.84064
    47    C    2  dxy    Ryd( 4d)     0.00026       2.77949
    48    C    2  dxz    Ryd( 3d)     0.00101       1.47620
    49    C    2  dxz    Ryd( 4d)     0.00003       2.66944
    50    C    2  dyz    Ryd( 3d)     0.00078       1.62273
    51    C    2  dyz    Ryd( 4d)     0.00004       2.69984
    52    C    2  dx2y2  Ryd( 3d)     0.00340       1.89573
    53    C    2  dx2y2  Ryd( 4d)     0.00014       2.79637
    54    C    2  dz2    Ryd( 3d)     0.00107       1.65835
    55    C    2  dz2    Ryd( 4d)     0.00004       2.81496
    56    C    2  f(0)   Ryd( 4f)     0.00019       3.32917
    57    C    2  f(C1)  Ryd( 4f)     0.00014       3.18404
    58    C    2  f(S1)  Ryd( 4f)     0.00012       3.59278
    59    C    2  f(C2)  Ryd( 4f)     0.00002       3.51577
    60    C    2  f(S2)  Ryd( 4f)     0.00003       3.45658
    61    C    2  f(C3)  Ryd( 4f)     0.00002       3.68823
    62    C    2  f(S3)  Ryd( 4f)     0.00018       4.14547

    63    H    3  S      Val( 1S)     0.80675       0.03985
    64    H    3  S      Ryd( 2S)     0.00089       0.98181
    65    H    3  S      Ryd( 3S)     0.00016       1.55160
    66    H    3  px     Ryd( 2p)     0.00029       2.87605
    67    H    3  py     Ryd( 2p)     0.00013       2.62075
    68    H    3  pz     Ryd( 2p)     0.00019       2.24704

    69    H    4  S      Val( 1S)     0.80675       0.03985
    70    H    4  S      Ryd( 2S)     0.00089       0.98181
    71    H    4  S      Ryd( 3S)     0.00016       1.55160
    72    H    4  px     Ryd( 2p)     0.00029       2.87605
    73    H    4  py     Ryd( 2p)     0.00013       2.62075
    74    H    4  pz     Ryd( 2p)     0.00019       2.24704

    75    H    5  S      Val( 1S)     0.80675       0.03985
    76    H    5  S      Ryd( 2S)     0.00089       0.98181
    77    H    5  S      Ryd( 3S)     0.00016       1.55160
    78    H    5  px     Ryd( 2p)     0.00029       2.87605
    79    H    5  py     Ryd( 2p)     0.00013       2.62075
    80    H    5  pz     Ryd( 2p)     0.00019       2.24704

    81    H    6  S      Val( 1S)     0.80675       0.03985
    82    H    6  S      Ryd( 2S)     0.00089       0.98181
    83    H    6  S      Ryd( 3S)     0.00016       1.55160
    84    H    6  px     Ryd( 2p)     0.00029       2.87605
    85    H    6  py     Ryd( 2p)     0.00013       2.62075
    86    H    6  pz     Ryd( 2p)     0.00019       2.24704


 Summary of Natural Population Analysis:                  
                                                          
                                       Natural Population 
                Natural  -----------------------------------------------
    Atom  No    Charge         Core      Valence    Rydberg      Total
 -----------------------------------------------------------------------
      C    1   -0.38319      1.99910     4.36409    0.02000     6.38319
      C    2   -0.38319      1.99910     4.36409    0.02000     6.38319
      H    3    0.19160      0.00000     0.80675    0.00166     0.80840
      H    4    0.19160      0.00000     0.80675    0.00166     0.80840
      H    5    0.19160      0.00000     0.80675    0.00166     0.80840
      H    6    0.19160      0.00000     0.80675    0.00166     0.80840
 =======================================================================
   * Total *   -0.00000      3.99821    11.95516    0.04663    16.00000

                                 Natural Population      
 --------------------------------------------------------
   Core                       3.99821 ( 99.9552% of   4)
   Valence                   11.95516 ( 99.6263% of  12)
   Natural Minimal Basis     15.95337 ( 99.7086% of  16)
   Natural Rydberg Basis      0.04663 (  0.2914% of  16)
 --------------------------------------------------------

    Atom  No          Natural Electron Configuration
 ----------------------------------------------------------------------------
      C    1      [core]2S( 1.08)2p( 3.28)3p( 0.01)3d( 0.01)
      C    2      [core]2S( 1.08)2p( 3.28)3p( 0.01)3d( 0.01)
      H    3            1S( 0.81)
      H    4            1S( 0.81)
      H    5            1S( 0.81)
      H    6            1S( 0.81)


 Wiberg bond index matrix in the NAO basis:                                    

     Atom    1       2       3       4       5       6
     ---- ------  ------  ------  ------  ------  ------
   1.  C  0.0000  2.0386  0.9392  0.9392  0.0064  0.0064
   2.  C  2.0386  0.0000  0.0064  0.0064  0.9392  0.9392
   3.  H  0.9392  0.0064  0.0000  0.0004  0.0040  0.0154
   4.  H  0.9392  0.0064  0.0004  0.0000  0.0154  0.0040
   5.  H  0.0064  0.9392  0.0040  0.0154  0.0000  0.0004
   6.  H  0.0064  0.9392  0.0154  0.0040  0.0004  0.0000


 Wiberg bond index, Totals by atom:                                            

     Atom    1
     ---- ------
   1.  C  3.9298
   2.  C  3.9298
   3.  H  0.9654
   4.  H  0.9654
   5.  H  0.9654
   6.  H  0.9654


 Atom-atom overlap-weighted NAO bond order:                                    

     Atom    1       2       3       4       5       6
     ---- ------  ------  ------  ------  ------  ------
   1.  C  0.0000  1.4384  0.8014  0.8014  0.0204  0.0204
   2.  C  1.4384  0.0000  0.0204  0.0204  0.8014  0.8014
   3.  H  0.8014  0.0204  0.0000 -0.0028 -0.0036 -0.0021
   4.  H  0.8014  0.0204 -0.0028  0.0000 -0.0021 -0.0036
   5.  H  0.0204  0.8014 -0.0036 -0.0021  0.0000 -0.0028
   6.  H  0.0204  0.8014 -0.0021 -0.0036 -0.0028  0.0000


 Atom-atom overlap-weighted NAO bond order, Totals by atom:                    

     Atom    1
     ---- ------
   1.  C  3.0820
   2.  C  3.0820
   3.  H  0.8133
   4.  H  0.8133
   5.  H  0.8133
   6.  H  0.8133


 MO bond order:                                                                

     Atom    1       2       3       4       5       6
     ---- ------  ------  ------  ------  ------  ------
   1.  C  0.0000  1.2700  0.1377  1.4857  0.0153 -0.0673
   2.  C  1.2700  0.0000  0.0828  0.0385 -0.6442  0.7044
   3.  H  0.1377  0.0828  0.0000 -0.0318 -0.0607  0.0890
   4.  H  1.4857  0.0385 -0.0318  0.0000  0.0890 -0.0505
   5.  H  0.0153 -0.6442 -0.0607  0.0890  0.0000 -0.0449
   6.  H -0.0673  0.7044  0.0890 -0.0505 -0.0449  0.0000


 MO atomic valencies:                                                          

     Atom    1
     ---- ------
   1.  C  2.8414
   2.  C  1.4515
   3.  H  0.2170
   4.  H  1.5309
   5.  H -0.6455
   6.  H  0.6307


 NAO density matrix:                                                           

          NAO        1       2       3       4       5       6       7       8
      ---------- ------- ------- ------- ------- ------- ------- ------- -------
   1.  C 1 (S)    1.9991 -0.0000  0.0000 -0.0000  0.0000 -0.0000  0.0000  0.0000
   2.  C 1 (S)   -0.0000  1.0822  0.0000 -0.0000 -0.0000 -0.0000 -0.0000  0.0000
   3.  C 1 (S)    0.0000  0.0000  0.0038 -0.0000 -0.0000 -0.0000 -0.0000  0.0000
   4.  C 1 (S)   -0.0000 -0.0000 -0.0000  0.0001 -0.0000 -0.0000 -0.0000 -0.0000
   5.  C 1 (S)    0.0000 -0.0000 -0.0000 -0.0000  0.0000  0.0000  0.0000 -0.0000
   6.  C 1 (px)  -0.0000 -0.0000 -0.0000 -0.0000  0.0000  1.1724  0.0062  0.0013
   7.  C 1 (px)   0.0000 -0.0000 -0.0000 -0.0000  0.0000  0.0062  0.0023  0.0001
   8.  C 1 (px)   0.0000  0.0000  0.0000 -0.0000 -0.0000  0.0013  0.0001  0.0000
   9.  C 1 (py)   0.0109  0.1171  0.0516 -0.0063 -0.0000 -0.0000 -0.0000 -0.0000
  10.  C 1 (py)  -0.0024  0.0166 -0.0031  0.0001 -0.0000 -0.0000 -0.0000 -0.0000
  11.  C 1 (py)   0.0006 -0.0045  0.0004  0.0002  0.0000 -0.0000 -0.0000 -0.0000
  12.  C 1 (pz)   0.0115  0.0171  0.0129  0.0017 -0.0008 -0.0000  0.0000  0.0000
  13.  C 1 (pz)   0.0001  0.0104  0.0017  0.0001 -0.0000 -0.0000 -0.0000  0.0000
  14.  C 1 (pz)  -0.0006  0.0026  0.0001  0.0000 -0.0000 -0.0000 -0.0000  0.0000
  15.  C 1 (d1)   0.0000 -0.0000  0.0000 -0.0000  0.0000  0.0272  0.0003  0.0000
  16.  C 1 (d1)  -0.0000  0.0000 -0.0000  0.0000 -0.0000  0.0060  0.0007  0.0000
  17.  C 1 (d2)  -0.0000  0.0000  0.0000  0.0000 -0.0000 -0.0342 -0.0001 -0.0000
  18.  C 1 (d2)   0.0000 -0.0000 -0.0000 -0.0000  0.0000  0.0028 -0.0002 -0.0000
  19.  C 1 (d3)   0.0017 -0.0130 -0.0010  0.0000  0.0000  0.0000 -0.0000 -0.0000
  20.  C 1 (d3)  -0.0001 -0.0007  0.0001 -0.0000  0.0000 -0.0000  0.0000  0.0000
  21.  C 1 (d4)  -0.0010  0.0106  0.0023 -0.0004  0.0000  0.0000 -0.0000 -0.0000
  22.  C 1 (d4)   0.0006 -0.0052  0.0004  0.0001 -0.0000 -0.0000  0.0000  0.0000
  23.  C 1 (d5)   0.0052 -0.0298  0.0007 -0.0001  0.0000  0.0000 -0.0000 -0.0000
  24.  C 1 (d5)  -0.0009 -0.0021  0.0000  0.0000 -0.0000 -0.0000 -0.0000 -0.0000
  25.  C 1 (f1)  -0.0005  0.0043 -0.0000 -0.0000  0.0000  0.0000  0.0000 -0.0000
  26.  C 1 (f2)  -0.0000 -0.0000  0.0000  0.0000 -0.0000 -0.0126 -0.0001 -0.0000
  27.  C 1 (f3)   0.0001 -0.0015 -0.0005  0.0001  0.0000 -0.0000 -0.0000  0.0000
  28.  C 1 (f4)   0.0005 -0.0040  0.0001 -0.0000  0.0000  0.0000 -0.0000  0.0000
  29.  C 1 (f5)  -0.0000 -0.0000  0.0000  0.0000 -0.0000 -0.0061 -0.0000 -0.0000
  30.  C 1 (f6)   0.0000  0.0000  0.0000  0.0000  0.0000 -0.0026 -0.0002 -0.0000
  31.  C 1 (f7)  -0.0010  0.0128  0.0002  0.0001 -0.0000 -0.0000 -0.0000  0.0000
  32.  C 2 (S)    0.0002  0.0025  0.0089 -0.0072  0.0003 -0.0000  0.0000  0.0000
  33.  C 2 (S)    0.0025  0.3748  0.0049  0.0105  0.0001  0.0000 -0.0000 -0.0000
  34.  C 2 (S)    0.0089  0.0049  0.0037 -0.0000 -0.0000  0.0000  0.0000 -0.0000
  35.  C 2 (S)   -0.0072  0.0105 -0.0000 -0.0000 -0.0000  0.0000  0.0000 -0.0000
  36.  C 2 (S)    0.0003  0.0001 -0.0000 -0.0000  0.0000 -0.0000 -0.0000  0.0000
  37.  C 2 (px)  -0.0000 -0.0000  0.0000  0.0000  0.0000  0.1842 -0.0496 -0.0012
  38.  C 2 (px)  -0.0000 -0.0000  0.0000  0.0000 -0.0000 -0.0496 -0.0009 -0.0001
  39.  C 2 (px)  -0.0000 -0.0000 -0.0000 -0.0000  0.0000 -0.0012 -0.0001 -0.0000
  40.  C 2 (py)   0.0120  0.4991 -0.0559 -0.0028 -0.0001 -0.0000 -0.0000 -0.0000
  41.  C 2 (py)   0.0218 -0.0056  0.0030 -0.0002  0.0000 -0.0000  0.0000 -0.0000
  42.  C 2 (py)  -0.0054 -0.0154 -0.0002  0.0001  0.0000 -0.0000  0.0000 -0.0000
  43.  C 2 (pz)  -0.0119  0.1269  0.0122  0.0000 -0.0008  0.0000  0.0000  0.0000
  44.  C 2 (pz)  -0.0015  0.0126  0.0016  0.0001 -0.0000  0.0000 -0.0000  0.0000
  45.  C 2 (pz)  -0.0003  0.0018  0.0002  0.0000 -0.0000 -0.0000 -0.0000  0.0000
  46.  C 2 (d1)   0.0000  0.0000 -0.0000 -0.0000 -0.0000  0.0003  0.0012  0.0000
  47.  C 2 (d1)  -0.0000 -0.0000  0.0000  0.0000 -0.0000  0.0151  0.0004  0.0000
  48.  C 2 (d2)  -0.0000  0.0000 -0.0000 -0.0000  0.0000 -0.0083  0.0014  0.0000
  49.  C 2 (d2)  -0.0000 -0.0000  0.0000  0.0000 -0.0000  0.0055 -0.0001  0.0000
  50.  C 2 (d3)  -0.0001  0.0028  0.0011  0.0001 -0.0000  0.0000 -0.0000 -0.0000
  51.  C 2 (d3)  -0.0002  0.0007 -0.0001  0.0000 -0.0000 -0.0000 -0.0000  0.0000
  52.  C 2 (d4)   0.0073 -0.0323  0.0026  0.0002  0.0000 -0.0000  0.0000  0.0000
  53.  C 2 (d4)  -0.0013  0.0074  0.0003 -0.0001 -0.0000  0.0000 -0.0000 -0.0000
  54.  C 2 (d5)   0.0038 -0.0187  0.0006 -0.0003  0.0000 -0.0000  0.0000  0.0000
  55.  C 2 (d5)  -0.0001  0.0024 -0.0000 -0.0000 -0.0000  0.0000 -0.0000 -0.0000
  56.  C 2 (f1)   0.0002 -0.0011 -0.0000  0.0000  0.0000 -0.0000  0.0000 -0.0000
  57.  C 2 (f2)   0.0000  0.0000 -0.0000 -0.0000  0.0000 -0.0010  0.0005  0.0000
  58.  C 2 (f3)   0.0018 -0.0054  0.0005  0.0000 -0.0000 -0.0000  0.0000  0.0000
  59.  C 2 (f4)   0.0002 -0.0017  0.0001 -0.0000  0.0000 -0.0000  0.0000  0.0000
  60.  C 2 (f5)  -0.0000 -0.0000  0.0000  0.0000 -0.0000  0.0008 -0.0003 -0.0000
  61.  C 2 (f6)  -0.0000 -0.0000 -0.0000  0.0000 -0.0000  0.0030  0.0002  0.0000
  62.  C 2 (f7)   0.0022 -0.0087 -0.0002 -0.0001 -0.0000 -0.0000  0.0000 -0.0000
  63.  H 3 (S)   -0.0059  0.5329  0.0163 -0.0020  0.0001 -0.6816 -0.0094 -0.0009
  64.  H 3 (S)   -0.0103  0.0041 -0.0012 -0.0001  0.0000 -0.0045  0.0008  0.0000
  65.  H 3 (S)   -0.0088 -0.0063  0.0000  0.0001  0.0000 -0.0070 -0.0000 -0.0000
  66.  H 3 (px)  -0.0031  0.0109  0.0005 -0.0001  0.0000 -0.0081 -0.0003 -0.0000
  67.  H 3 (py)   0.0017 -0.0050  0.0003 -0.0000 -0.0000  0.0084 -0.0001  0.0000
  68.  H 3 (pz)  -0.0008  0.0036  0.0004  0.0000 -0.0000 -0.0063 -0.0001 -0.0000
  69.  H 4 (S)   -0.0059  0.5329  0.0163 -0.0020  0.0001  0.6816  0.0094  0.0009
  70.  H 4 (S)   -0.0103  0.0041 -0.0012 -0.0001  0.0000  0.0045 -0.0008 -0.0000
  71.  H 4 (S)   -0.0088 -0.0063  0.0000  0.0001  0.0000  0.0070  0.0000  0.0000
  72.  H 4 (px)   0.0031 -0.0109 -0.0005  0.0001 -0.0000 -0.0081 -0.0003 -0.0000
  73.  H 4 (py)   0.0017 -0.0050  0.0003 -0.0000 -0.0000 -0.0084  0.0001 -0.0000
  74.  H 4 (pz)  -0.0008  0.0036  0.0004  0.0000 -0.0000  0.0063  0.0001  0.0000
  75.  H 5 (S)    0.0035  0.0235  0.0198  0.0056  0.0002  0.0234  0.0304  0.0008
  76.  H 5 (S)    0.0006 -0.0086 -0.0012  0.0001  0.0000 -0.0183 -0.0000 -0.0000
  77.  H 5 (S)   -0.0013  0.0042 -0.0001 -0.0001 -0.0000 -0.0014  0.0003  0.0000
  78.  H 5 (px)   0.0001 -0.0004  0.0005  0.0001  0.0000  0.0039  0.0004  0.0000
  79.  H 5 (py)  -0.0010  0.0032 -0.0003  0.0000  0.0000 -0.0045  0.0003  0.0000
  80.  H 5 (pz)  -0.0002  0.0014  0.0004  0.0000 -0.0000  0.0005  0.0003  0.0000
  81.  H 6 (S)    0.0035  0.0235  0.0198  0.0056  0.0002 -0.0234 -0.0304 -0.0008
  82.  H 6 (S)    0.0006 -0.0086 -0.0012  0.0001  0.0000  0.0183  0.0000  0.0000
  83.  H 6 (S)   -0.0013  0.0042 -0.0001 -0.0001 -0.0000  0.0014 -0.0003 -0.0000
  84.  H 6 (px)  -0.0001  0.0004 -0.0005 -0.0001 -0.0000  0.0039  0.0004  0.0000
  85.  H 6 (py)  -0.0010  0.0032 -0.0003  0.0000  0.0000  0.0045 -0.0003 -0.0000
  86.  H 6 (pz)  -0.0002  0.0014  0.0004  0.0000 -0.0000 -0.0005 -0.0003 -0.0000

          NAO        9      10      11      12      13      14      15      16
      ---------- ------- ------- ------- ------- ------- ------- ------- -------
   1.  C 1 (S)    0.0109 -0.0024  0.0006  0.0115  0.0001 -0.0006  0.0000 -0.0000
   2.  C 1 (S)    0.1171  0.0166 -0.0045  0.0171  0.0104  0.0026 -0.0000  0.0000
   3.  C 1 (S)    0.0516 -0.0031  0.0004  0.0129  0.0017  0.0001  0.0000 -0.0000
   4.  C 1 (S)   -0.0063  0.0001  0.0002  0.0017  0.0001  0.0000 -0.0000  0.0000
   5.  C 1 (S)   -0.0000 -0.0000  0.0000 -0.0008 -0.0000 -0.0000  0.0000 -0.0000
   6.  C 1 (px)  -0.0000 -0.0000 -0.0000 -0.0000 -0.0000 -0.0000  0.0272  0.0060
   7.  C 1 (px)  -0.0000 -0.0000 -0.0000  0.0000 -0.0000 -0.0000  0.0003  0.0007
   8.  C 1 (px)  -0.0000 -0.0000 -0.0000  0.0000  0.0000  0.0000  0.0000  0.0000
   9.  C 1 (py)   1.1237 -0.0443 -0.0062  0.0031  0.0159  0.0013 -0.0000 -0.0000
  10.  C 1 (py)  -0.0443  0.0033 -0.0003  0.0096 -0.0005  0.0000  0.0000 -0.0000
  11.  C 1 (py)  -0.0062 -0.0003  0.0004  0.0058  0.0003  0.0000  0.0000 -0.0000
  12.  C 1 (pz)   0.0031  0.0096  0.0058  0.9858  0.0380  0.0049  0.0000 -0.0000
  13.  C 1 (pz)   0.0159 -0.0005  0.0003  0.0380  0.0019  0.0002 -0.0000  0.0000
  14.  C 1 (pz)   0.0013  0.0000  0.0000  0.0049  0.0002  0.0000 -0.0000 -0.0000
  15.  C 1 (d1)  -0.0000  0.0000  0.0000  0.0000 -0.0000 -0.0000  0.0007  0.0002
  16.  C 1 (d1)  -0.0000 -0.0000 -0.0000 -0.0000  0.0000 -0.0000  0.0002  0.0003
  17.  C 1 (d2)   0.0000 -0.0000 -0.0000 -0.0000 -0.0000  0.0000 -0.0008 -0.0001
  18.  C 1 (d2)  -0.0000  0.0000  0.0000  0.0000  0.0000  0.0000  0.0000 -0.0001
  19.  C 1 (d3)  -0.0148  0.0002 -0.0000 -0.0214 -0.0012 -0.0002  0.0000 -0.0000
  20.  C 1 (d3)   0.0022 -0.0002 -0.0000 -0.0059 -0.0002 -0.0000 -0.0000  0.0000
  21.  C 1 (d4)   0.0596 -0.0022 -0.0005 -0.0111  0.0003  0.0000  0.0000 -0.0000
  22.  C 1 (d4)  -0.0013 -0.0003  0.0002  0.0038  0.0002  0.0000 -0.0000  0.0000
  23.  C 1 (d5)   0.0122 -0.0012  0.0000 -0.0040 -0.0002 -0.0001  0.0000  0.0000
  24.  C 1 (d5)  -0.0024  0.0001  0.0001  0.0050  0.0002  0.0000 -0.0000  0.0000
  25.  C 1 (f1)   0.0029 -0.0002 -0.0001 -0.0129 -0.0004 -0.0001  0.0000 -0.0000
  26.  C 1 (f2)   0.0000 -0.0000 -0.0000 -0.0000 -0.0000 -0.0000 -0.0003 -0.0001
  27.  C 1 (f3)  -0.0110  0.0004  0.0001 -0.0034 -0.0003 -0.0000 -0.0000  0.0000
  28.  C 1 (f4)   0.0011 -0.0001  0.0000 -0.0005 -0.0000 -0.0000 -0.0000  0.0000
  29.  C 1 (f5)   0.0000 -0.0000 -0.0000 -0.0000  0.0000 -0.0000 -0.0001 -0.0000
  30.  C 1 (f6)   0.0000  0.0000 -0.0000 -0.0000 -0.0000  0.0000 -0.0001 -0.0001
  31.  C 1 (f7)   0.0011  0.0001  0.0000  0.0017  0.0002  0.0000  0.0000 -0.0000
  32.  C 2 (S)   -0.0120 -0.0218  0.0054 -0.0119 -0.0015 -0.0003 -0.0000  0.0000
  33.  C 2 (S)   -0.4991  0.0056  0.0154  0.1269  0.0126  0.0018  0.0000  0.0000
  34.  C 2 (S)    0.0559 -0.0030  0.0002  0.0122  0.0016  0.0002  0.0000 -0.0000
  35.  C 2 (S)    0.0028  0.0002 -0.0001  0.0000  0.0001  0.0000  0.0000  0.0000
  36.  C 2 (S)    0.0001 -0.0000 -0.0000 -0.0008 -0.0000 -0.0000 -0.0000  0.0000
  37.  C 2 (px)   0.0000 -0.0000 -0.0000 -0.0000 -0.0000 -0.0000 -0.0003 -0.0151
  38.  C 2 (px)  -0.0000 -0.0000  0.0000 -0.0000  0.0000 -0.0000 -0.0012 -0.0004
  39.  C 2 (px)   0.0000  0.0000  0.0000  0.0000  0.0000  0.0000 -0.0000 -0.0000
  40.  C 2 (py)  -0.5867  0.0540 -0.0112 -0.0984 -0.0178 -0.0007 -0.0000  0.0000
  41.  C 2 (py)   0.0540 -0.0030 -0.0000 -0.0111  0.0005 -0.0000  0.0000 -0.0000
  42.  C 2 (py)  -0.0112 -0.0000  0.0002 -0.0027 -0.0003 -0.0000  0.0000 -0.0000
  43.  C 2 (pz)   0.0984  0.0111  0.0027  0.9685  0.0377  0.0050  0.0000 -0.0000
  44.  C 2 (pz)   0.0178 -0.0005  0.0003  0.0377  0.0019  0.0002  0.0000 -0.0000
  45.  C 2 (pz)   0.0007  0.0000  0.0000  0.0050  0.0002  0.0000 -0.0000  0.0000
  46.  C 2 (d1)   0.0000  0.0000  0.0000  0.0000  0.0000  0.0000  0.0001  0.0004
  47.  C 2 (d1)  -0.0000 -0.0000  0.0000  0.0000 -0.0000 -0.0000  0.0004  0.0002
  48.  C 2 (d2)   0.0000  0.0000 -0.0000  0.0000  0.0000  0.0000 -0.0001  0.0004
  49.  C 2 (d2)  -0.0000 -0.0000 -0.0000 -0.0000 -0.0000 -0.0000  0.0001  0.0000
  50.  C 2 (d3)   0.0060 -0.0004  0.0003  0.0230  0.0012  0.0001  0.0000 -0.0000
  51.  C 2 (d3)  -0.0022  0.0002  0.0000  0.0059  0.0002  0.0000 -0.0000  0.0000
  52.  C 2 (d4)   0.0224 -0.0028  0.0007 -0.0043  0.0005 -0.0000  0.0000 -0.0000
  53.  C 2 (d4)   0.0096 -0.0001 -0.0001  0.0018  0.0002  0.0000  0.0000 -0.0000
  54.  C 2 (d5)   0.0219 -0.0010 -0.0003 -0.0057 -0.0003 -0.0001 -0.0000  0.0000
  55.  C 2 (d5)   0.0015  0.0001 -0.0000  0.0043  0.0002  0.0000 -0.0000  0.0000
  56.  C 2 (f1)  -0.0017 -0.0002  0.0000 -0.0121 -0.0004 -0.0001  0.0000  0.0000
  57.  C 2 (f2)   0.0000  0.0000 -0.0000  0.0000  0.0000  0.0000  0.0000  0.0002
  58.  C 2 (f3)   0.0050 -0.0005  0.0001  0.0045  0.0003  0.0000 -0.0000  0.0000
  59.  C 2 (f4)   0.0030 -0.0001 -0.0000 -0.0008 -0.0000 -0.0000 -0.0000  0.0000
  60.  C 2 (f5)  -0.0000  0.0000  0.0000  0.0000 -0.0000 -0.0000 -0.0000 -0.0001
  61.  C 2 (f6)  -0.0000 -0.0000  0.0000  0.0000  0.0000  0.0000  0.0001  0.0001
  62.  C 2 (f7)   0.0025 -0.0000 -0.0001 -0.0024 -0.0003 -0.0000  0.0000 -0.0000
  63.  H 3 (S)    0.4172 -0.0090 -0.0042 -0.1153  0.0056  0.0010 -0.0164 -0.0053
  64.  H 3 (S)   -0.0106  0.0009 -0.0003 -0.0119 -0.0008 -0.0001 -0.0000  0.0002
  65.  H 3 (S)   -0.0044 -0.0001  0.0001 -0.0005 -0.0000 -0.0000 -0.0002 -0.0000
  66.  H 3 (px)   0.0109 -0.0003 -0.0001 -0.0026  0.0001  0.0000 -0.0002 -0.0001
  67.  H 3 (py)   0.0045 -0.0003  0.0000  0.0038  0.0002  0.0000  0.0002 -0.0000
  68.  H 3 (pz)   0.0044 -0.0000  0.0000  0.0111  0.0005  0.0001 -0.0002 -0.0001
  69.  H 4 (S)    0.4172 -0.0090 -0.0042 -0.1153  0.0056  0.0010  0.0164  0.0053
  70.  H 4 (S)   -0.0106  0.0009 -0.0003 -0.0119 -0.0008 -0.0001  0.0000 -0.0002
  71.  H 4 (S)   -0.0044 -0.0001  0.0001 -0.0005 -0.0000 -0.0000  0.0002  0.0000
  72.  H 4 (px)  -0.0109  0.0003  0.0001  0.0026 -0.0001 -0.0000 -0.0002 -0.0001
  73.  H 4 (py)   0.0045 -0.0003  0.0000  0.0038  0.0002  0.0000 -0.0002  0.0000
  74.  H 4 (pz)   0.0044 -0.0000  0.0000  0.0111  0.0005  0.0001  0.0002  0.0001
  75.  H 5 (S)   -0.0264 -0.0168  0.0101 -0.0362  0.0072  0.0005  0.0033  0.0097
  76.  H 5 (S)   -0.0214  0.0008  0.0000 -0.0098 -0.0008 -0.0001 -0.0004 -0.0001
  77.  H 5 (S)    0.0047  0.0002 -0.0002 -0.0020 -0.0001 -0.0000 -0.0000  0.0001
  78.  H 5 (px)   0.0011 -0.0004  0.0002 -0.0008  0.0002  0.0000  0.0001  0.0001
  79.  H 5 (py)  -0.0061  0.0003  0.0000 -0.0036 -0.0002 -0.0000 -0.0001  0.0001
  80.  H 5 (pz)   0.0025 -0.0001  0.0001  0.0114  0.0005  0.0001  0.0000  0.0001
  81.  H 6 (S)   -0.0264 -0.0168  0.0101 -0.0362  0.0072  0.0005 -0.0033 -0.0097
  82.  H 6 (S)   -0.0214  0.0008  0.0000 -0.0098 -0.0008 -0.0001  0.0004  0.0001
  83.  H 6 (S)    0.0047  0.0002 -0.0002 -0.0020 -0.0001 -0.0000  0.0000 -0.0001
  84.  H 6 (px)  -0.0011  0.0004 -0.0002  0.0008 -0.0002 -0.0000  0.0001  0.0001
  85.  H 6 (py)  -0.0061  0.0003  0.0000 -0.0036 -0.0002 -0.0000  0.0001 -0.0001
  86.  H 6 (pz)   0.0025 -0.0001  0.0001  0.0114  0.0005  0.0001 -0.0000 -0.0001

          NAO       17      18      19      20      21      22      23      24
      ---------- ------- ------- ------- ------- ------- ------- ------- -------
   1.  C 1 (S)   -0.0000  0.0000  0.0017 -0.0001 -0.0010  0.0006  0.0052 -0.0009
   2.  C 1 (S)    0.0000 -0.0000 -0.0130 -0.0007  0.0106 -0.0052 -0.0298 -0.0021
   3.  C 1 (S)    0.0000 -0.0000 -0.0010  0.0001  0.0023  0.0004  0.0007  0.0000
   4.  C 1 (S)    0.0000 -0.0000  0.0000 -0.0000 -0.0004  0.0001 -0.0001  0.0000
   5.  C 1 (S)   -0.0000  0.0000  0.0000  0.0000  0.0000 -0.0000  0.0000 -0.0000
   6.  C 1 (px)  -0.0342  0.0028  0.0000 -0.0000  0.0000 -0.0000  0.0000 -0.0000
   7.  C 1 (px)  -0.0001 -0.0002 -0.0000  0.0000 -0.0000  0.0000 -0.0000 -0.0000
   8.  C 1 (px)  -0.0000 -0.0000 -0.0000  0.0000 -0.0000  0.0000 -0.0000 -0.0000
   9.  C 1 (py)   0.0000 -0.0000 -0.0148  0.0022  0.0596 -0.0013  0.0122 -0.0024
  10.  C 1 (py)  -0.0000  0.0000  0.0002 -0.0002 -0.0022 -0.0003 -0.0012  0.0001
  11.  C 1 (py)  -0.0000  0.0000 -0.0000 -0.0000 -0.0005  0.0002  0.0000  0.0001
  12.  C 1 (pz)  -0.0000  0.0000 -0.0214 -0.0059 -0.0111  0.0038 -0.0040  0.0050
  13.  C 1 (pz)  -0.0000  0.0000 -0.0012 -0.0002  0.0003  0.0002 -0.0002  0.0002
  14.  C 1 (pz)   0.0000  0.0000 -0.0002 -0.0000  0.0000  0.0000 -0.0001  0.0000
  15.  C 1 (d1)  -0.0008  0.0000  0.0000 -0.0000  0.0000 -0.0000  0.0000 -0.0000
  16.  C 1 (d1)  -0.0001 -0.0001 -0.0000  0.0000 -0.0000  0.0000  0.0000  0.0000
  17.  C 1 (d2)   0.0010 -0.0001 -0.0000  0.0000 -0.0000  0.0000 -0.0000  0.0000
  18.  C 1 (d2)  -0.0001  0.0000 -0.0000  0.0000  0.0000 -0.0000  0.0000 -0.0000
  19.  C 1 (d3)  -0.0000 -0.0000  0.0008  0.0001 -0.0006 -0.0000  0.0003 -0.0001
  20.  C 1 (d3)   0.0000  0.0000  0.0001  0.0000  0.0002 -0.0000  0.0001 -0.0000
  21.  C 1 (d4)  -0.0000  0.0000 -0.0006  0.0002  0.0034 -0.0002  0.0006 -0.0002
  22.  C 1 (d4)   0.0000 -0.0000 -0.0000 -0.0000 -0.0002  0.0001  0.0001  0.0000
  23.  C 1 (d5)  -0.0000  0.0000  0.0003  0.0001  0.0006  0.0001  0.0011  0.0000
  24.  C 1 (d5)   0.0000 -0.0000 -0.0001 -0.0000 -0.0002  0.0000  0.0000  0.0000
  25.  C 1 (f1)  -0.0000  0.0000  0.0002  0.0001  0.0003 -0.0001 -0.0000 -0.0001
  26.  C 1 (f2)   0.0004 -0.0000  0.0000 -0.0000 -0.0000  0.0000  0.0000  0.0000
  27.  C 1 (f3)   0.0000 -0.0000  0.0002  0.0000 -0.0006  0.0000 -0.0001  0.0000
  28.  C 1 (f4)   0.0000 -0.0000  0.0000  0.0000  0.0000  0.0000  0.0001  0.0000
  29.  C 1 (f5)   0.0002 -0.0000  0.0000 -0.0000 -0.0000  0.0000  0.0000 -0.0000
  30.  C 1 (f6)   0.0001  0.0000 -0.0000  0.0000  0.0000 -0.0000 -0.0000  0.0000
  31.  C 1 (f7)  -0.0000 -0.0000 -0.0002 -0.0000  0.0000 -0.0000 -0.0004 -0.0000
  32.  C 2 (S)   -0.0000  0.0000  0.0001  0.0002  0.0073 -0.0013  0.0038 -0.0001
  33.  C 2 (S)   -0.0000 -0.0000 -0.0028 -0.0007 -0.0323  0.0074 -0.0187  0.0024
  34.  C 2 (S)   -0.0000  0.0000 -0.0011  0.0001  0.0026  0.0003  0.0006 -0.0000
  35.  C 2 (S)   -0.0000  0.0000 -0.0001 -0.0000  0.0002 -0.0001 -0.0003 -0.0000
  36.  C 2 (S)    0.0000 -0.0000  0.0000  0.0000  0.0000 -0.0000  0.0000 -0.0000
  37.  C 2 (px)  -0.0083  0.0055  0.0000 -0.0000  0.0000 -0.0000  0.0000  0.0000
  38.  C 2 (px)   0.0014 -0.0001  0.0000  0.0000 -0.0000  0.0000  0.0000 -0.0000
  39.  C 2 (px)   0.0000  0.0000  0.0000  0.0000 -0.0000  0.0000  0.0000 -0.0000
  40.  C 2 (py)   0.0000 -0.0000  0.0060 -0.0022 -0.0224 -0.0096 -0.0219 -0.0015
  41.  C 2 (py)  -0.0000  0.0000 -0.0004  0.0002  0.0028  0.0001  0.0010 -0.0001
  42.  C 2 (py)  -0.0000  0.0000  0.0003  0.0000 -0.0007  0.0001  0.0003  0.0000
  43.  C 2 (pz)  -0.0000  0.0000 -0.0230 -0.0059 -0.0043  0.0018 -0.0057  0.0043
  44.  C 2 (pz)   0.0000 -0.0000 -0.0012 -0.0002  0.0005  0.0002 -0.0003  0.0002
  45.  C 2 (pz)   0.0000 -0.0000 -0.0001 -0.0000 -0.0000  0.0000 -0.0001  0.0000
  46.  C 2 (d1)   0.0001 -0.0001  0.0000 -0.0000 -0.0000  0.0000  0.0000 -0.0000
  47.  C 2 (d1)  -0.0004 -0.0000 -0.0000  0.0000 -0.0000  0.0000 -0.0000  0.0000
  48.  C 2 (d2)   0.0003 -0.0002 -0.0000  0.0000  0.0000 -0.0000  0.0000 -0.0000
  49.  C 2 (d2)  -0.0002  0.0000  0.0000 -0.0000 -0.0000  0.0000 -0.0000  0.0000
  50.  C 2 (d3)  -0.0000 -0.0000 -0.0006 -0.0001 -0.0000  0.0002 -0.0001  0.0001
  51.  C 2 (d3)   0.0000 -0.0000 -0.0001 -0.0000 -0.0002  0.0000 -0.0001  0.0000
  52.  C 2 (d4)  -0.0000  0.0000  0.0000  0.0002  0.0008  0.0006  0.0013  0.0001
  53.  C 2 (d4)  -0.0000  0.0000 -0.0002 -0.0000  0.0006 -0.0001 -0.0001 -0.0000
  54.  C 2 (d5)   0.0000 -0.0000  0.0001  0.0001  0.0013 -0.0001  0.0009 -0.0001
  55.  C 2 (d5)  -0.0000  0.0000 -0.0001 -0.0000  0.0001 -0.0000 -0.0001  0.0000
  56.  C 2 (f1)  -0.0000  0.0000  0.0003  0.0001 -0.0000  0.0000  0.0000 -0.0000
  57.  C 2 (f2)   0.0001 -0.0001 -0.0000  0.0000  0.0000 -0.0000  0.0000 -0.0000
  58.  C 2 (f3)   0.0000 -0.0000 -0.0001 -0.0000  0.0001  0.0001  0.0002  0.0000
  59.  C 2 (f4)   0.0000  0.0000  0.0000  0.0000  0.0002 -0.0000  0.0001 -0.0000
  60.  C 2 (f5)  -0.0000  0.0000 -0.0000 -0.0000 -0.0000  0.0000 -0.0000  0.0000
  61.  C 2 (f6)  -0.0001 -0.0000  0.0000 -0.0000 -0.0000  0.0000  0.0000 -0.0000
  62.  C 2 (f7)  -0.0000  0.0000  0.0001  0.0000  0.0002 -0.0001  0.0003 -0.0000
  63.  H 3 (S)    0.0196 -0.0011 -0.0082  0.0012  0.0253 -0.0030 -0.0092 -0.0023
  64.  H 3 (S)    0.0002 -0.0001  0.0004  0.0000 -0.0003 -0.0002 -0.0002 -0.0001
  65.  H 3 (S)    0.0002 -0.0000  0.0001  0.0000 -0.0003  0.0001  0.0001  0.0000
  66.  H 3 (px)   0.0002  0.0000 -0.0002  0.0000  0.0006 -0.0001 -0.0002 -0.0001
  67.  H 3 (py)  -0.0003  0.0000 -0.0001 -0.0000  0.0002  0.0000  0.0002  0.0000
  68.  H 3 (pz)   0.0002 -0.0000 -0.0003 -0.0001  0.0001  0.0000 -0.0001  0.0000
  69.  H 4 (S)   -0.0196  0.0011 -0.0082  0.0012  0.0253 -0.0030 -0.0092 -0.0023
  70.  H 4 (S)   -0.0002  0.0001  0.0004  0.0000 -0.0003 -0.0002 -0.0002 -0.0001
  71.  H 4 (S)   -0.0002  0.0000  0.0001  0.0000 -0.0003  0.0001  0.0001  0.0000
  72.  H 4 (px)   0.0002  0.0000  0.0002 -0.0000 -0.0006  0.0001  0.0002  0.0001
  73.  H 4 (py)   0.0003 -0.0000 -0.0001 -0.0000  0.0002  0.0000  0.0002  0.0000
  74.  H 4 (pz)  -0.0002  0.0000 -0.0003 -0.0001  0.0001  0.0000 -0.0001  0.0000
  75.  H 5 (S)    0.0011 -0.0030 -0.0009  0.0012 -0.0056  0.0061 -0.0012  0.0009
  76.  H 5 (S)    0.0005 -0.0001  0.0006  0.0000 -0.0011  0.0000 -0.0000  0.0000
  77.  H 5 (S)    0.0001 -0.0000 -0.0000  0.0000  0.0003 -0.0001 -0.0001 -0.0000
  78.  H 5 (px)  -0.0001 -0.0000 -0.0000  0.0000 -0.0001  0.0001  0.0000  0.0000
  79.  H 5 (py)   0.0002 -0.0000  0.0001  0.0000 -0.0003 -0.0000 -0.0002 -0.0000
  80.  H 5 (pz)   0.0000 -0.0000 -0.0003 -0.0001 -0.0000  0.0001 -0.0001  0.0001
  81.  H 6 (S)   -0.0011  0.0030 -0.0009  0.0012 -0.0056  0.0061 -0.0012  0.0009
  82.  H 6 (S)   -0.0005  0.0001  0.0006  0.0000 -0.0011  0.0000 -0.0000  0.0000
  83.  H 6 (S)   -0.0001  0.0000 -0.0000  0.0000  0.0003 -0.0001 -0.0001 -0.0000
  84.  H 6 (px)  -0.0001 -0.0000  0.0000 -0.0000  0.0001 -0.0001 -0.0000 -0.0000
  85.  H 6 (py)  -0.0002  0.0000  0.0001  0.0000 -0.0003 -0.0000 -0.0002 -0.0000
  86.  H 6 (pz)  -0.0000  0.0000 -0.0003 -0.0001 -0.0000  0.0001 -0.0001  0.0001

          NAO       25      26      27      28      29      30      31      32
      ---------- ------- ------- ------- ------- ------- ------- ------- -------
   1.  C 1 (S)   -0.0005 -0.0000  0.0001  0.0005 -0.0000  0.0000 -0.0010  0.0002
   2.  C 1 (S)    0.0043 -0.0000 -0.0015 -0.0040 -0.0000  0.0000  0.0128  0.0025
   3.  C 1 (S)   -0.0000  0.0000 -0.0005  0.0001  0.0000  0.0000  0.0002  0.0089
   4.  C 1 (S)   -0.0000  0.0000  0.0001 -0.0000  0.0000  0.0000  0.0001 -0.0072
   5.  C 1 (S)    0.0000 -0.0000  0.0000  0.0000 -0.0000  0.0000 -0.0000  0.0003
   6.  C 1 (px)   0.0000 -0.0126 -0.0000  0.0000 -0.0061 -0.0026 -0.0000 -0.0000
   7.  C 1 (px)   0.0000 -0.0001 -0.0000 -0.0000 -0.0000 -0.0002 -0.0000  0.0000
   8.  C 1 (px)  -0.0000 -0.0000  0.0000  0.0000 -0.0000 -0.0000  0.0000  0.0000
   9.  C 1 (py)   0.0029  0.0000 -0.0110  0.0011  0.0000  0.0000  0.0011 -0.0120
  10.  C 1 (py)  -0.0002 -0.0000  0.0004 -0.0001 -0.0000  0.0000  0.0001 -0.0218
  11.  C 1 (py)  -0.0001 -0.0000  0.0001  0.0000 -0.0000 -0.0000  0.0000  0.0054
  12.  C 1 (pz)  -0.0129 -0.0000 -0.0034 -0.0005 -0.0000 -0.0000  0.0017 -0.0119
  13.  C 1 (pz)  -0.0004 -0.0000 -0.0003 -0.0000  0.0000 -0.0000  0.0002 -0.0015
  14.  C 1 (pz)  -0.0001 -0.0000 -0.0000 -0.0000 -0.0000  0.0000  0.0000 -0.0003
  15.  C 1 (d1)   0.0000 -0.0003 -0.0000 -0.0000 -0.0001 -0.0001  0.0000 -0.0000
  16.  C 1 (d1)  -0.0000 -0.0001  0.0000  0.0000 -0.0000 -0.0001 -0.0000  0.0000
  17.  C 1 (d2)  -0.0000  0.0004  0.0000  0.0000  0.0002  0.0001 -0.0000 -0.0000
  18.  C 1 (d2)   0.0000 -0.0000 -0.0000 -0.0000 -0.0000  0.0000 -0.0000  0.0000
  19.  C 1 (d3)   0.0002  0.0000  0.0002  0.0000  0.0000 -0.0000 -0.0002  0.0001
  20.  C 1 (d3)   0.0001 -0.0000  0.0000  0.0000 -0.0000  0.0000 -0.0000  0.0002
  21.  C 1 (d4)   0.0003 -0.0000 -0.0006  0.0000 -0.0000  0.0000  0.0000  0.0073
  22.  C 1 (d4)  -0.0001  0.0000  0.0000  0.0000  0.0000 -0.0000 -0.0000 -0.0013
  23.  C 1 (d5)  -0.0000  0.0000 -0.0001  0.0001  0.0000 -0.0000 -0.0004  0.0038
  24.  C 1 (d5)  -0.0001  0.0000  0.0000  0.0000 -0.0000  0.0000 -0.0000 -0.0001
  25.  C 1 (f1)   0.0002 -0.0000  0.0000 -0.0000 -0.0000  0.0000  0.0000  0.0002
  26.  C 1 (f2)  -0.0000  0.0001  0.0000  0.0000  0.0001  0.0000 -0.0000 -0.0000
  27.  C 1 (f3)   0.0000  0.0000  0.0001 -0.0000 -0.0000 -0.0000 -0.0000 -0.0018
  28.  C 1 (f4)  -0.0000  0.0000 -0.0000  0.0000  0.0000 -0.0000 -0.0000  0.0002
  29.  C 1 (f5)  -0.0000  0.0001 -0.0000  0.0000  0.0000  0.0000 -0.0000  0.0000
  30.  C 1 (f6)   0.0000  0.0000 -0.0000 -0.0000  0.0000  0.0000 -0.0000 -0.0000
  31.  C 1 (f7)   0.0000 -0.0000 -0.0000 -0.0000 -0.0000 -0.0000  0.0002 -0.0022
  32.  C 2 (S)    0.0002 -0.0000 -0.0018  0.0002  0.0000 -0.0000 -0.0022  1.9991
  33.  C 2 (S)   -0.0011 -0.0000  0.0054 -0.0017 -0.0000 -0.0000  0.0087 -0.0000
  34.  C 2 (S)   -0.0000 -0.0000 -0.0005  0.0001 -0.0000 -0.0000  0.0002  0.0000
  35.  C 2 (S)    0.0000 -0.0000 -0.0000 -0.0000 -0.0000 -0.0000  0.0001 -0.0000
  36.  C 2 (S)    0.0000  0.0000  0.0000  0.0000  0.0000 -0.0000  0.0000  0.0000
  37.  C 2 (px)   0.0000 -0.0010 -0.0000  0.0000 -0.0008  0.0030 -0.0000 -0.0000
  38.  C 2 (px)  -0.0000  0.0005 -0.0000  0.0000  0.0003  0.0002 -0.0000 -0.0000
  39.  C 2 (px)  -0.0000  0.0000  0.0000  0.0000  0.0000  0.0000 -0.0000  0.0000
  40.  C 2 (py)   0.0017  0.0000  0.0050 -0.0030  0.0000  0.0000  0.0025 -0.0109
  41.  C 2 (py)   0.0002 -0.0000 -0.0005  0.0001 -0.0000  0.0000 -0.0000  0.0024
  42.  C 2 (py)  -0.0000 -0.0000  0.0001  0.0000 -0.0000  0.0000 -0.0001 -0.0006
  43.  C 2 (pz)  -0.0121 -0.0000 -0.0045 -0.0008 -0.0000  0.0000  0.0024  0.0115
  44.  C 2 (pz)  -0.0004  0.0000 -0.0003 -0.0000  0.0000  0.0000  0.0003  0.0001
  45.  C 2 (pz)  -0.0001  0.0000 -0.0000 -0.0000  0.0000 -0.0000  0.0000 -0.0006
  46.  C 2 (d1)  -0.0000 -0.0000  0.0000  0.0000 -0.0000 -0.0001 -0.0000 -0.0000
  47.  C 2 (d1)   0.0000 -0.0002  0.0000 -0.0000 -0.0001 -0.0001  0.0000  0.0000
  48.  C 2 (d2)  -0.0000  0.0001 -0.0000 -0.0000  0.0000 -0.0001 -0.0000  0.0000
  49.  C 2 (d2)  -0.0000 -0.0001  0.0000  0.0000 -0.0000 -0.0000  0.0000 -0.0000
  50.  C 2 (d3)  -0.0003 -0.0000 -0.0001 -0.0000 -0.0000 -0.0000  0.0001 -0.0017
  51.  C 2 (d3)  -0.0001  0.0000 -0.0000 -0.0000  0.0000  0.0000  0.0000  0.0001
  52.  C 2 (d4)  -0.0000 -0.0000 -0.0001  0.0002  0.0000 -0.0000 -0.0002 -0.0010
  53.  C 2 (d4)   0.0000 -0.0000 -0.0001 -0.0000 -0.0000  0.0000  0.0001  0.0006
  54.  C 2 (d5)   0.0000  0.0000 -0.0002  0.0001  0.0000 -0.0000 -0.0003  0.0052
  55.  C 2 (d5)  -0.0000 -0.0000 -0.0000 -0.0000 -0.0000 -0.0000  0.0000 -0.0009
  56.  C 2 (f1)   0.0002 -0.0000  0.0001  0.0000 -0.0000  0.0000  0.0000 -0.0005
  57.  C 2 (f2)  -0.0000 -0.0000 -0.0000 -0.0000  0.0000 -0.0000 -0.0000  0.0000
  58.  C 2 (f3)  -0.0001  0.0000 -0.0001  0.0000  0.0000 -0.0000 -0.0000 -0.0001
  59.  C 2 (f4)   0.0000  0.0000 -0.0000  0.0000  0.0000 -0.0000 -0.0000  0.0005
  60.  C 2 (f5)   0.0000 -0.0000  0.0000 -0.0000 -0.0000  0.0000  0.0000 -0.0000
  61.  C 2 (f6)  -0.0000 -0.0000  0.0000  0.0000 -0.0000 -0.0000 -0.0000  0.0000
  62.  C 2 (f7)  -0.0000 -0.0000 -0.0000  0.0000 -0.0000  0.0000 -0.0002  0.0010
  63.  H 3 (S)    0.0046  0.0074 -0.0037 -0.0014  0.0035  0.0019  0.0062  0.0035
  64.  H 3 (S)    0.0001  0.0000  0.0001 -0.0000  0.0000 -0.0000 -0.0000  0.0006
  65.  H 3 (S)   -0.0000  0.0001  0.0001  0.0000  0.0000  0.0000 -0.0000 -0.0013
  66.  H 3 (px)   0.0001  0.0001 -0.0001 -0.0000  0.0000  0.0000  0.0001  0.0001
  67.  H 3 (py)  -0.0001 -0.0001 -0.0001  0.0000 -0.0000 -0.0000 -0.0001  0.0010
  68.  H 3 (pz)  -0.0001  0.0001 -0.0001 -0.0000  0.0000  0.0000  0.0001 -0.0002
  69.  H 4 (S)    0.0046 -0.0074 -0.0037 -0.0014 -0.0035 -0.0019  0.0062  0.0035
  70.  H 4 (S)    0.0001 -0.0000  0.0001 -0.0000 -0.0000  0.0000 -0.0000  0.0006
  71.  H 4 (S)   -0.0000 -0.0001  0.0001  0.0000 -0.0000 -0.0000 -0.0000 -0.0013
  72.  H 4 (px)  -0.0001  0.0001  0.0001  0.0000  0.0000  0.0000 -0.0001 -0.0001
  73.  H 4 (py)  -0.0001  0.0001 -0.0001  0.0000  0.0000  0.0000 -0.0001  0.0010
  74.  H 4 (pz)  -0.0001 -0.0001 -0.0001 -0.0000 -0.0000 -0.0000  0.0001 -0.0002
  75.  H 5 (S)    0.0007 -0.0008  0.0012  0.0002 -0.0002 -0.0021  0.0032 -0.0059
  76.  H 5 (S)    0.0000  0.0002  0.0003  0.0000  0.0001  0.0000 -0.0001 -0.0103
  77.  H 5 (S)    0.0001  0.0000 -0.0000 -0.0000  0.0000 -0.0000  0.0000 -0.0088
  78.  H 5 (px)   0.0000 -0.0000  0.0000  0.0000 -0.0000 -0.0000  0.0001 -0.0031
  79.  H 5 (py)   0.0000  0.0000  0.0001 -0.0000  0.0000 -0.0000  0.0000 -0.0017
  80.  H 5 (pz)  -0.0001 -0.0000 -0.0001 -0.0000 -0.0000 -0.0000  0.0001 -0.0008
  81.  H 6 (S)    0.0007  0.0008  0.0012  0.0002  0.0002  0.0021  0.0032 -0.0059
  82.  H 6 (S)    0.0000 -0.0002  0.0003  0.0000 -0.0001 -0.0000 -0.0001 -0.0103
  83.  H 6 (S)    0.0001 -0.0000 -0.0000 -0.0000 -0.0000  0.0000  0.0000 -0.0088
  84.  H 6 (px)  -0.0000 -0.0000 -0.0000 -0.0000 -0.0000 -0.0000 -0.0001  0.0031
  85.  H 6 (py)   0.0000 -0.0000  0.0001 -0.0000 -0.0000  0.0000  0.0000 -0.0017
  86.  H 6 (pz)  -0.0001  0.0000 -0.0001 -0.0000  0.0000  0.0000  0.0001 -0.0008

          NAO       33      34      35      36      37      38      39      40
      ---------- ------- ------- ------- ------- ------- ------- ------- -------
   1.  C 1 (S)    0.0025  0.0089 -0.0072  0.0003 -0.0000 -0.0000 -0.0000  0.0120
   2.  C 1 (S)    0.3748  0.0049  0.0105  0.0001 -0.0000 -0.0000 -0.0000  0.4991
   3.  C 1 (S)    0.0049  0.0037 -0.0000 -0.0000  0.0000  0.0000 -0.0000 -0.0559
   4.  C 1 (S)    0.0105 -0.0000 -0.0000 -0.0000  0.0000  0.0000 -0.0000 -0.0028
   5.  C 1 (S)    0.0001 -0.0000 -0.0000  0.0000  0.0000 -0.0000  0.0000 -0.0001
   6.  C 1 (px)   0.0000  0.0000  0.0000 -0.0000  0.1842 -0.0496 -0.0012 -0.0000
   7.  C 1 (px)  -0.0000  0.0000  0.0000 -0.0000 -0.0496 -0.0009 -0.0001 -0.0000
   8.  C 1 (px)  -0.0000 -0.0000 -0.0000  0.0000 -0.0012 -0.0001 -0.0000 -0.0000
   9.  C 1 (py)  -0.4991  0.0559  0.0028  0.0001  0.0000 -0.0000  0.0000 -0.5867
  10.  C 1 (py)   0.0056 -0.0030  0.0002 -0.0000 -0.0000 -0.0000  0.0000  0.0540
  11.  C 1 (py)   0.0154  0.0002 -0.0001 -0.0000 -0.0000  0.0000  0.0000 -0.0112
  12.  C 1 (pz)   0.1269  0.0122  0.0000 -0.0008 -0.0000 -0.0000  0.0000 -0.0984
  13.  C 1 (pz)   0.0126  0.0016  0.0001 -0.0000 -0.0000  0.0000  0.0000 -0.0178
  14.  C 1 (pz)   0.0018  0.0002  0.0000 -0.0000 -0.0000 -0.0000  0.0000 -0.0007
  15.  C 1 (d1)   0.0000  0.0000  0.0000 -0.0000 -0.0003 -0.0012 -0.0000 -0.0000
  16.  C 1 (d1)   0.0000 -0.0000  0.0000  0.0000 -0.0151 -0.0004 -0.0000  0.0000
  17.  C 1 (d2)  -0.0000 -0.0000 -0.0000  0.0000 -0.0083  0.0014  0.0000  0.0000
  18.  C 1 (d2)  -0.0000  0.0000  0.0000 -0.0000  0.0055 -0.0001  0.0000 -0.0000
  19.  C 1 (d3)  -0.0028 -0.0011 -0.0001  0.0000  0.0000  0.0000  0.0000  0.0060
  20.  C 1 (d3)  -0.0007  0.0001 -0.0000  0.0000 -0.0000  0.0000  0.0000 -0.0022
  21.  C 1 (d4)  -0.0323  0.0026  0.0002  0.0000  0.0000 -0.0000 -0.0000 -0.0224
  22.  C 1 (d4)   0.0074  0.0003 -0.0001 -0.0000 -0.0000  0.0000  0.0000 -0.0096
  23.  C 1 (d5)  -0.0187  0.0006 -0.0003  0.0000  0.0000  0.0000  0.0000 -0.0219
  24.  C 1 (d5)   0.0024 -0.0000 -0.0000 -0.0000  0.0000 -0.0000 -0.0000 -0.0015
  25.  C 1 (f1)  -0.0011 -0.0000  0.0000  0.0000  0.0000 -0.0000 -0.0000  0.0017
  26.  C 1 (f2)  -0.0000 -0.0000 -0.0000  0.0000 -0.0010  0.0005  0.0000  0.0000
  27.  C 1 (f3)   0.0054 -0.0005 -0.0000  0.0000 -0.0000 -0.0000  0.0000  0.0050
  28.  C 1 (f4)  -0.0017  0.0001 -0.0000  0.0000  0.0000  0.0000  0.0000 -0.0030
  29.  C 1 (f5)  -0.0000 -0.0000 -0.0000  0.0000 -0.0008  0.0003  0.0000  0.0000
  30.  C 1 (f6)  -0.0000 -0.0000 -0.0000 -0.0000  0.0030  0.0002  0.0000  0.0000
  31.  C 1 (f7)   0.0087  0.0002  0.0001  0.0000 -0.0000 -0.0000 -0.0000  0.0025
  32.  C 2 (S)   -0.0000  0.0000 -0.0000  0.0000 -0.0000 -0.0000  0.0000 -0.0109
  33.  C 2 (S)    1.0822  0.0000 -0.0000 -0.0000 -0.0000  0.0000 -0.0000 -0.1171
  34.  C 2 (S)    0.0000  0.0038 -0.0000 -0.0000  0.0000 -0.0000  0.0000 -0.0516
  35.  C 2 (S)   -0.0000 -0.0000  0.0001 -0.0000 -0.0000 -0.0000  0.0000  0.0063
  36.  C 2 (S)   -0.0000 -0.0000 -0.0000  0.0000 -0.0000  0.0000 -0.0000  0.0000
  37.  C 2 (px)  -0.0000  0.0000 -0.0000 -0.0000  1.1724  0.0062  0.0013 -0.0000
  38.  C 2 (px)   0.0000 -0.0000 -0.0000  0.0000  0.0062  0.0023  0.0001 -0.0000
  39.  C 2 (px)  -0.0000  0.0000  0.0000 -0.0000  0.0013  0.0001  0.0000  0.0000
  40.  C 2 (py)  -0.1171 -0.0516  0.0063  0.0000 -0.0000 -0.0000  0.0000  1.1237
  41.  C 2 (py)  -0.0166  0.0031 -0.0001  0.0000 -0.0000 -0.0000  0.0000 -0.0443
  42.  C 2 (py)   0.0045 -0.0004 -0.0002 -0.0000 -0.0000  0.0000  0.0000 -0.0062
  43.  C 2 (pz)   0.0171  0.0129  0.0017 -0.0008  0.0000 -0.0000 -0.0000 -0.0031
  44.  C 2 (pz)   0.0104  0.0017  0.0001 -0.0000  0.0000  0.0000 -0.0000 -0.0159
  45.  C 2 (pz)   0.0026  0.0001  0.0000 -0.0000 -0.0000 -0.0000 -0.0000 -0.0013
  46.  C 2 (d1)  -0.0000  0.0000  0.0000 -0.0000 -0.0272 -0.0003 -0.0000  0.0000
  47.  C 2 (d1)   0.0000 -0.0000 -0.0000  0.0000 -0.0060 -0.0007 -0.0000 -0.0000
  48.  C 2 (d2)   0.0000  0.0000  0.0000 -0.0000 -0.0342 -0.0001 -0.0000  0.0000
  49.  C 2 (d2)   0.0000 -0.0000 -0.0000  0.0000  0.0028 -0.0002 -0.0000 -0.0000
  50.  C 2 (d3)   0.0130  0.0010 -0.0000 -0.0000  0.0000  0.0000  0.0000 -0.0148
  51.  C 2 (d3)   0.0007 -0.0001  0.0000 -0.0000 -0.0000  0.0000 -0.0000  0.0022
  52.  C 2 (d4)   0.0106  0.0023 -0.0004  0.0000 -0.0000 -0.0000 -0.0000 -0.0596
  53.  C 2 (d4)  -0.0052  0.0004  0.0001 -0.0000  0.0000 -0.0000  0.0000  0.0013
  54.  C 2 (d5)  -0.0298  0.0007 -0.0001  0.0000  0.0000 -0.0000 -0.0000 -0.0122
  55.  C 2 (d5)  -0.0021  0.0000  0.0000 -0.0000  0.0000  0.0000  0.0000  0.0024
  56.  C 2 (f1)   0.0043 -0.0000 -0.0000  0.0000 -0.0000 -0.0000  0.0000 -0.0029
  57.  C 2 (f2)  -0.0000  0.0000  0.0000 -0.0000 -0.0126 -0.0001 -0.0000  0.0000
  58.  C 2 (f3)   0.0015  0.0005 -0.0001 -0.0000 -0.0000  0.0000 -0.0000 -0.0110
  59.  C 2 (f4)  -0.0040  0.0001 -0.0000  0.0000 -0.0000 -0.0000 -0.0000 -0.0011
  60.  C 2 (f5)  -0.0000 -0.0000 -0.0000  0.0000  0.0061  0.0000  0.0000 -0.0000
  61.  C 2 (f6)   0.0000 -0.0000 -0.0000  0.0000 -0.0026 -0.0002 -0.0000 -0.0000
  62.  C 2 (f7)  -0.0128 -0.0002 -0.0001  0.0000 -0.0000 -0.0000 -0.0000  0.0011
  63.  H 3 (S)    0.0235  0.0198  0.0056  0.0002  0.0234  0.0304  0.0008  0.0264
  64.  H 3 (S)   -0.0086 -0.0012  0.0001  0.0000 -0.0183 -0.0000 -0.0000  0.0214
  65.  H 3 (S)    0.0042 -0.0001 -0.0001 -0.0000 -0.0014  0.0003  0.0000 -0.0047
  66.  H 3 (px)  -0.0004  0.0005  0.0001  0.0000  0.0039  0.0004  0.0000 -0.0011
  67.  H 3 (py)  -0.0032  0.0003 -0.0000 -0.0000  0.0045 -0.0003 -0.0000 -0.0061
  68.  H 3 (pz)   0.0014  0.0004  0.0000 -0.0000  0.0005  0.0003  0.0000 -0.0025
  69.  H 4 (S)    0.0235  0.0198  0.0056  0.0002 -0.0234 -0.0304 -0.0008  0.0264
  70.  H 4 (S)   -0.0086 -0.0012  0.0001  0.0000  0.0183  0.0000  0.0000  0.0214
  71.  H 4 (S)    0.0042 -0.0001 -0.0001 -0.0000  0.0014 -0.0003 -0.0000 -0.0047
  72.  H 4 (px)   0.0004 -0.0005 -0.0001 -0.0000  0.0039  0.0004  0.0000  0.0011
  73.  H 4 (py)  -0.0032  0.0003 -0.0000 -0.0000 -0.0045  0.0003  0.0000 -0.0061
  74.  H 4 (pz)   0.0014  0.0004  0.0000 -0.0000 -0.0005 -0.0003 -0.0000 -0.0025
  75.  H 5 (S)    0.5329  0.0163 -0.0020  0.0001 -0.6816 -0.0094 -0.0009 -0.4172
  76.  H 5 (S)    0.0041 -0.0012 -0.0001  0.0000 -0.0045  0.0008  0.0000  0.0106
  77.  H 5 (S)   -0.0063  0.0000  0.0001  0.0000 -0.0070 -0.0000 -0.0000  0.0044
  78.  H 5 (px)   0.0109  0.0005 -0.0001  0.0000 -0.0081 -0.0003 -0.0000 -0.0109
  79.  H 5 (py)   0.0050 -0.0003  0.0000  0.0000 -0.0084  0.0001 -0.0000  0.0045
  80.  H 5 (pz)   0.0036  0.0004  0.0000 -0.0000 -0.0063 -0.0001 -0.0000 -0.0044
  81.  H 6 (S)    0.5329  0.0163 -0.0020  0.0001  0.6816  0.0094  0.0009 -0.4172
  82.  H 6 (S)    0.0041 -0.0012 -0.0001  0.0000  0.0045 -0.0008 -0.0000  0.0106
  83.  H 6 (S)   -0.0063  0.0000  0.0001  0.0000  0.0070  0.0000  0.0000  0.0044
  84.  H 6 (px)  -0.0109 -0.0005  0.0001 -0.0000 -0.0081 -0.0003 -0.0000  0.0109
  85.  H 6 (py)   0.0050 -0.0003  0.0000  0.0000  0.0084 -0.0001  0.0000  0.0045
  86.  H 6 (pz)   0.0036  0.0004  0.0000 -0.0000  0.0063  0.0001  0.0000 -0.0044

          NAO       41      42      43      44      45      46      47      48
      ---------- ------- ------- ------- ------- ------- ------- ------- -------
   1.  C 1 (S)    0.0218 -0.0054 -0.0119 -0.0015 -0.0003  0.0000 -0.0000 -0.0000
   2.  C 1 (S)   -0.0056 -0.0154  0.1269  0.0126  0.0018  0.0000 -0.0000  0.0000
   3.  C 1 (S)    0.0030 -0.0002  0.0122  0.0016  0.0002 -0.0000  0.0000 -0.0000
   4.  C 1 (S)   -0.0002  0.0001  0.0000  0.0001  0.0000 -0.0000  0.0000 -0.0000
   5.  C 1 (S)    0.0000  0.0000 -0.0008 -0.0000 -0.0000 -0.0000 -0.0000  0.0000
   6.  C 1 (px)  -0.0000 -0.0000  0.0000  0.0000 -0.0000  0.0003  0.0151 -0.0083
   7.  C 1 (px)   0.0000  0.0000  0.0000 -0.0000 -0.0000  0.0012  0.0004  0.0014
   8.  C 1 (px)  -0.0000 -0.0000  0.0000  0.0000  0.0000  0.0000  0.0000  0.0000
   9.  C 1 (py)   0.0540 -0.0112  0.0984  0.0178  0.0007  0.0000 -0.0000  0.0000
  10.  C 1 (py)  -0.0030 -0.0000  0.0111 -0.0005  0.0000  0.0000 -0.0000  0.0000
  11.  C 1 (py)  -0.0000  0.0002  0.0027  0.0003  0.0000  0.0000  0.0000 -0.0000
  12.  C 1 (pz)  -0.0111 -0.0027  0.9685  0.0377  0.0050  0.0000  0.0000  0.0000
  13.  C 1 (pz)   0.0005 -0.0003  0.0377  0.0019  0.0002  0.0000 -0.0000  0.0000
  14.  C 1 (pz)  -0.0000 -0.0000  0.0050  0.0002  0.0000  0.0000 -0.0000  0.0000
  15.  C 1 (d1)   0.0000  0.0000  0.0000  0.0000 -0.0000  0.0001  0.0004 -0.0001
  16.  C 1 (d1)  -0.0000 -0.0000 -0.0000 -0.0000  0.0000  0.0004  0.0002  0.0004
  17.  C 1 (d2)  -0.0000 -0.0000 -0.0000  0.0000  0.0000  0.0001 -0.0004  0.0003
  18.  C 1 (d2)   0.0000  0.0000  0.0000 -0.0000 -0.0000 -0.0001 -0.0000 -0.0002
  19.  C 1 (d3)  -0.0004  0.0003 -0.0230 -0.0012 -0.0001  0.0000 -0.0000 -0.0000
  20.  C 1 (d3)   0.0002  0.0000 -0.0059 -0.0002 -0.0000 -0.0000  0.0000  0.0000
  21.  C 1 (d4)   0.0028 -0.0007 -0.0043  0.0005 -0.0000 -0.0000 -0.0000  0.0000
  22.  C 1 (d4)   0.0001  0.0001  0.0018  0.0002  0.0000  0.0000  0.0000 -0.0000
  23.  C 1 (d5)   0.0010  0.0003 -0.0057 -0.0003 -0.0001  0.0000 -0.0000  0.0000
  24.  C 1 (d5)  -0.0001  0.0000  0.0043  0.0002  0.0000 -0.0000  0.0000 -0.0000
  25.  C 1 (f1)   0.0002 -0.0000 -0.0121 -0.0004 -0.0001 -0.0000  0.0000 -0.0000
  26.  C 1 (f2)  -0.0000 -0.0000 -0.0000  0.0000  0.0000 -0.0000 -0.0002  0.0001
  27.  C 1 (f3)  -0.0005  0.0001 -0.0045 -0.0003 -0.0000  0.0000  0.0000 -0.0000
  28.  C 1 (f4)   0.0001  0.0000 -0.0008 -0.0000 -0.0000  0.0000 -0.0000 -0.0000
  29.  C 1 (f5)  -0.0000 -0.0000 -0.0000  0.0000  0.0000 -0.0000 -0.0001  0.0000
  30.  C 1 (f6)   0.0000  0.0000  0.0000  0.0000 -0.0000 -0.0001 -0.0001 -0.0001
  31.  C 1 (f7)  -0.0000 -0.0001  0.0024  0.0003  0.0000 -0.0000  0.0000 -0.0000
  32.  C 2 (S)    0.0024 -0.0006  0.0115  0.0001 -0.0006 -0.0000  0.0000  0.0000
  33.  C 2 (S)   -0.0166  0.0045  0.0171  0.0104  0.0026 -0.0000  0.0000  0.0000
  34.  C 2 (S)    0.0031 -0.0004  0.0129  0.0017  0.0001  0.0000 -0.0000  0.0000
  35.  C 2 (S)   -0.0001 -0.0002  0.0017  0.0001  0.0000  0.0000 -0.0000  0.0000
  36.  C 2 (S)    0.0000 -0.0000 -0.0008 -0.0000 -0.0000 -0.0000  0.0000 -0.0000
  37.  C 2 (px)  -0.0000 -0.0000  0.0000  0.0000 -0.0000 -0.0272 -0.0060 -0.0342
  38.  C 2 (px)  -0.0000  0.0000 -0.0000  0.0000 -0.0000 -0.0003 -0.0007 -0.0001
  39.  C 2 (px)   0.0000  0.0000 -0.0000 -0.0000 -0.0000 -0.0000 -0.0000 -0.0000
  40.  C 2 (py)  -0.0443 -0.0062 -0.0031 -0.0159 -0.0013  0.0000 -0.0000  0.0000
  41.  C 2 (py)   0.0033 -0.0003 -0.0096  0.0005 -0.0000  0.0000  0.0000 -0.0000
  42.  C 2 (py)  -0.0003  0.0004 -0.0058 -0.0003 -0.0000  0.0000  0.0000 -0.0000
  43.  C 2 (pz)  -0.0096 -0.0058  0.9858  0.0380  0.0049  0.0000 -0.0000  0.0000
  44.  C 2 (pz)   0.0005 -0.0003  0.0380  0.0019  0.0002 -0.0000  0.0000 -0.0000
  45.  C 2 (pz)  -0.0000 -0.0000  0.0049  0.0002  0.0000 -0.0000  0.0000 -0.0000
  46.  C 2 (d1)   0.0000  0.0000  0.0000 -0.0000 -0.0000  0.0007  0.0002  0.0008
  47.  C 2 (d1)   0.0000  0.0000 -0.0000  0.0000  0.0000  0.0002  0.0003  0.0001
  48.  C 2 (d2)  -0.0000 -0.0000  0.0000 -0.0000 -0.0000  0.0008  0.0001  0.0010
  49.  C 2 (d2)  -0.0000  0.0000 -0.0000  0.0000  0.0000 -0.0000  0.0001 -0.0001
  50.  C 2 (d3)   0.0002 -0.0000  0.0214  0.0012  0.0002 -0.0000  0.0000 -0.0000
  51.  C 2 (d3)  -0.0002 -0.0000  0.0059  0.0002  0.0000  0.0000 -0.0000 -0.0000
  52.  C 2 (d4)   0.0022  0.0005 -0.0111  0.0003  0.0000 -0.0000  0.0000 -0.0000
  53.  C 2 (d4)   0.0003 -0.0002  0.0038  0.0002  0.0000  0.0000 -0.0000  0.0000
  54.  C 2 (d5)   0.0012 -0.0000 -0.0040 -0.0002 -0.0001  0.0000 -0.0000  0.0000
  55.  C 2 (d5)  -0.0001 -0.0001  0.0050  0.0002  0.0000  0.0000 -0.0000  0.0000
  56.  C 2 (f1)   0.0002  0.0001 -0.0129 -0.0004 -0.0001  0.0000 -0.0000  0.0000
  57.  C 2 (f2)  -0.0000 -0.0000  0.0000 -0.0000  0.0000  0.0003  0.0001  0.0004
  58.  C 2 (f3)   0.0004  0.0001  0.0034  0.0003  0.0000 -0.0000  0.0000 -0.0000
  59.  C 2 (f4)   0.0001 -0.0000 -0.0005 -0.0000 -0.0000  0.0000 -0.0000  0.0000
  60.  C 2 (f5)   0.0000  0.0000 -0.0000  0.0000  0.0000 -0.0001 -0.0000 -0.0002
  61.  C 2 (f6)   0.0000  0.0000 -0.0000 -0.0000  0.0000  0.0001  0.0001  0.0001
  62.  C 2 (f7)   0.0001  0.0000 -0.0017 -0.0002 -0.0000 -0.0000  0.0000 -0.0000
  63.  H 3 (S)    0.0168 -0.0101 -0.0362  0.0072  0.0005 -0.0033 -0.0097  0.0011
  64.  H 3 (S)   -0.0008 -0.0000 -0.0098 -0.0008 -0.0001  0.0004  0.0001  0.0005
  65.  H 3 (S)   -0.0002  0.0002 -0.0020 -0.0001 -0.0000  0.0000 -0.0001  0.0001
  66.  H 3 (px)   0.0004 -0.0002 -0.0008  0.0002  0.0000 -0.0001 -0.0001 -0.0001
  67.  H 3 (py)   0.0003  0.0000  0.0036  0.0002  0.0000 -0.0001  0.0001 -0.0002
  68.  H 3 (pz)   0.0001 -0.0001  0.0114  0.0005  0.0001 -0.0000 -0.0001  0.0000
  69.  H 4 (S)    0.0168 -0.0101 -0.0362  0.0072  0.0005  0.0033  0.0097 -0.0011
  70.  H 4 (S)   -0.0008 -0.0000 -0.0098 -0.0008 -0.0001 -0.0004 -0.0001 -0.0005
  71.  H 4 (S)   -0.0002  0.0002 -0.0020 -0.0001 -0.0000 -0.0000  0.0001 -0.0001
  72.  H 4 (px)  -0.0004  0.0002  0.0008 -0.0002 -0.0000 -0.0001 -0.0001 -0.0001
  73.  H 4 (py)   0.0003  0.0000  0.0036  0.0002  0.0000  0.0001 -0.0001  0.0002
  74.  H 4 (pz)   0.0001 -0.0001  0.0114  0.0005  0.0001  0.0000  0.0001 -0.0000
  75.  H 5 (S)    0.0090  0.0042 -0.1153  0.0056  0.0010  0.0164  0.0053  0.0196
  76.  H 5 (S)   -0.0009  0.0003 -0.0119 -0.0008 -0.0001  0.0000 -0.0002  0.0002
  77.  H 5 (S)    0.0001 -0.0001 -0.0005 -0.0000 -0.0000  0.0002  0.0000  0.0002
  78.  H 5 (px)   0.0003  0.0001 -0.0026  0.0001  0.0000  0.0002  0.0001  0.0002
  79.  H 5 (py)  -0.0003  0.0000 -0.0038 -0.0002 -0.0000  0.0002 -0.0000  0.0003
  80.  H 5 (pz)   0.0000 -0.0000  0.0111  0.0005  0.0001  0.0002  0.0001  0.0002
  81.  H 6 (S)    0.0090  0.0042 -0.1153  0.0056  0.0010 -0.0164 -0.0053 -0.0196
  82.  H 6 (S)   -0.0009  0.0003 -0.0119 -0.0008 -0.0001 -0.0000  0.0002 -0.0002
  83.  H 6 (S)    0.0001 -0.0001 -0.0005 -0.0000 -0.0000 -0.0002 -0.0000 -0.0002
  84.  H 6 (px)  -0.0003 -0.0001  0.0026 -0.0001 -0.0000  0.0002  0.0001  0.0002
  85.  H 6 (py)  -0.0003  0.0000 -0.0038 -0.0002 -0.0000 -0.0002  0.0000 -0.0003
  86.  H 6 (pz)   0.0000 -0.0000  0.0111  0.0005  0.0001 -0.0002 -0.0001 -0.0002

          NAO       49      50      51      52      53      54      55      56
      ---------- ------- ------- ------- ------- ------- ------- ------- -------
   1.  C 1 (S)   -0.0000 -0.0001 -0.0002  0.0073 -0.0013  0.0038 -0.0001  0.0002
   2.  C 1 (S)   -0.0000  0.0028  0.0007 -0.0323  0.0074 -0.0187  0.0024 -0.0011
   3.  C 1 (S)    0.0000  0.0011 -0.0001  0.0026  0.0003  0.0006 -0.0000 -0.0000
   4.  C 1 (S)    0.0000  0.0001  0.0000  0.0002 -0.0001 -0.0003 -0.0000  0.0000
   5.  C 1 (S)   -0.0000 -0.0000 -0.0000  0.0000 -0.0000  0.0000 -0.0000  0.0000
   6.  C 1 (px)   0.0055  0.0000 -0.0000 -0.0000  0.0000 -0.0000  0.0000 -0.0000
   7.  C 1 (px)  -0.0001 -0.0000 -0.0000  0.0000 -0.0000  0.0000 -0.0000  0.0000
   8.  C 1 (px)   0.0000 -0.0000  0.0000  0.0000 -0.0000  0.0000 -0.0000 -0.0000
   9.  C 1 (py)  -0.0000  0.0060 -0.0022  0.0224  0.0096  0.0219  0.0015 -0.0017
  10.  C 1 (py)  -0.0000 -0.0004  0.0002 -0.0028 -0.0001 -0.0010  0.0001 -0.0002
  11.  C 1 (py)  -0.0000  0.0003  0.0000  0.0007 -0.0001 -0.0003 -0.0000  0.0000
  12.  C 1 (pz)  -0.0000  0.0230  0.0059 -0.0043  0.0018 -0.0057  0.0043 -0.0121
  13.  C 1 (pz)  -0.0000  0.0012  0.0002  0.0005  0.0002 -0.0003  0.0002 -0.0004
  14.  C 1 (pz)  -0.0000  0.0001  0.0000 -0.0000  0.0000 -0.0001  0.0000 -0.0001
  15.  C 1 (d1)   0.0001  0.0000 -0.0000  0.0000  0.0000 -0.0000 -0.0000  0.0000
  16.  C 1 (d1)   0.0000 -0.0000  0.0000 -0.0000 -0.0000  0.0000  0.0000  0.0000
  17.  C 1 (d2)  -0.0002 -0.0000  0.0000 -0.0000 -0.0000  0.0000 -0.0000 -0.0000
  18.  C 1 (d2)   0.0000 -0.0000 -0.0000  0.0000  0.0000 -0.0000  0.0000  0.0000
  19.  C 1 (d3)   0.0000 -0.0006 -0.0001  0.0000 -0.0002  0.0001 -0.0001  0.0003
  20.  C 1 (d3)  -0.0000 -0.0001 -0.0000  0.0002 -0.0000  0.0001 -0.0000  0.0001
  21.  C 1 (d4)  -0.0000 -0.0000 -0.0002  0.0008  0.0006  0.0013  0.0001 -0.0000
  22.  C 1 (d4)   0.0000  0.0002  0.0000  0.0006 -0.0001 -0.0001 -0.0000  0.0000
  23.  C 1 (d5)  -0.0000 -0.0001 -0.0001  0.0013 -0.0001  0.0009 -0.0001  0.0000
  24.  C 1 (d5)   0.0000  0.0001  0.0000  0.0001 -0.0000 -0.0001  0.0000 -0.0000
  25.  C 1 (f1)  -0.0000 -0.0003 -0.0001 -0.0000  0.0000  0.0000 -0.0000  0.0002
  26.  C 1 (f2)  -0.0001 -0.0000  0.0000 -0.0000 -0.0000  0.0000 -0.0000 -0.0000
  27.  C 1 (f3)   0.0000 -0.0001 -0.0000 -0.0001 -0.0001 -0.0002 -0.0000  0.0001
  28.  C 1 (f4)   0.0000 -0.0000 -0.0000  0.0002 -0.0000  0.0001 -0.0000  0.0000
  29.  C 1 (f5)  -0.0000 -0.0000  0.0000  0.0000 -0.0000  0.0000 -0.0000 -0.0000
  30.  C 1 (f6)  -0.0000 -0.0000  0.0000 -0.0000  0.0000 -0.0000 -0.0000  0.0000
  31.  C 1 (f7)   0.0000  0.0001  0.0000 -0.0002  0.0001 -0.0003  0.0000  0.0000
  32.  C 2 (S)   -0.0000 -0.0017  0.0001 -0.0010  0.0006  0.0052 -0.0009 -0.0005
  33.  C 2 (S)    0.0000  0.0130  0.0007  0.0106 -0.0052 -0.0298 -0.0021  0.0043
  34.  C 2 (S)   -0.0000  0.0010 -0.0001  0.0023  0.0004  0.0007  0.0000 -0.0000
  35.  C 2 (S)   -0.0000 -0.0000  0.0000 -0.0004  0.0001 -0.0001  0.0000 -0.0000
  36.  C 2 (S)    0.0000 -0.0000 -0.0000  0.0000 -0.0000  0.0000 -0.0000  0.0000
  37.  C 2 (px)   0.0028  0.0000 -0.0000 -0.0000  0.0000  0.0000  0.0000 -0.0000
  38.  C 2 (px)  -0.0002  0.0000  0.0000 -0.0000 -0.0000 -0.0000  0.0000 -0.0000
  39.  C 2 (px)  -0.0000  0.0000 -0.0000 -0.0000  0.0000 -0.0000  0.0000  0.0000
  40.  C 2 (py)  -0.0000 -0.0148  0.0022 -0.0596  0.0013 -0.0122  0.0024 -0.0029
  41.  C 2 (py)  -0.0000  0.0002 -0.0002  0.0022  0.0003  0.0012 -0.0001  0.0002
  42.  C 2 (py)   0.0000 -0.0000 -0.0000  0.0005 -0.0002 -0.0000 -0.0001  0.0001
  43.  C 2 (pz)  -0.0000  0.0214  0.0059 -0.0111  0.0038 -0.0040  0.0050 -0.0129
  44.  C 2 (pz)   0.0000  0.0012  0.0002  0.0003  0.0002 -0.0002  0.0002 -0.0004
  45.  C 2 (pz)   0.0000  0.0002  0.0000  0.0000  0.0000 -0.0001  0.0000 -0.0001
  46.  C 2 (d1)  -0.0000 -0.0000  0.0000 -0.0000  0.0000  0.0000  0.0000  0.0000
  47.  C 2 (d1)   0.0001  0.0000 -0.0000  0.0000 -0.0000 -0.0000 -0.0000 -0.0000
  48.  C 2 (d2)  -0.0001 -0.0000 -0.0000 -0.0000  0.0000  0.0000  0.0000  0.0000
  49.  C 2 (d2)   0.0000  0.0000  0.0000  0.0000 -0.0000  0.0000 -0.0000 -0.0000
  50.  C 2 (d3)   0.0000  0.0008  0.0001  0.0006  0.0000 -0.0003  0.0001 -0.0002
  51.  C 2 (d3)   0.0000  0.0001  0.0000 -0.0002  0.0000 -0.0001  0.0000 -0.0001
  52.  C 2 (d4)   0.0000  0.0006 -0.0002  0.0034 -0.0002  0.0006 -0.0002  0.0003
  53.  C 2 (d4)  -0.0000  0.0000  0.0000 -0.0002  0.0001  0.0001  0.0000 -0.0001
  54.  C 2 (d5)   0.0000 -0.0003 -0.0001  0.0006  0.0001  0.0011  0.0000 -0.0000
  55.  C 2 (d5)  -0.0000  0.0001  0.0000 -0.0002  0.0000  0.0000  0.0000 -0.0001
  56.  C 2 (f1)  -0.0000 -0.0002 -0.0001  0.0003 -0.0001 -0.0000 -0.0001  0.0002
  57.  C 2 (f2)  -0.0000  0.0000 -0.0000 -0.0000  0.0000 -0.0000  0.0000  0.0000
  58.  C 2 (f3)   0.0000  0.0002  0.0000  0.0006 -0.0000  0.0001 -0.0000 -0.0000
  59.  C 2 (f4)  -0.0000 -0.0000 -0.0000  0.0000  0.0000  0.0001  0.0000 -0.0000
  60.  C 2 (f5)   0.0000 -0.0000  0.0000  0.0000 -0.0000  0.0000 -0.0000 -0.0000
  61.  C 2 (f6)   0.0000 -0.0000  0.0000  0.0000 -0.0000  0.0000 -0.0000  0.0000
  62.  C 2 (f7)  -0.0000 -0.0002 -0.0000 -0.0000  0.0000  0.0004  0.0000 -0.0000
  63.  H 3 (S)   -0.0030  0.0009 -0.0012 -0.0056  0.0061 -0.0012  0.0009  0.0007
  64.  H 3 (S)   -0.0001 -0.0006 -0.0000 -0.0011  0.0000 -0.0000  0.0000  0.0000
  65.  H 3 (S)   -0.0000  0.0000 -0.0000  0.0003 -0.0001 -0.0001 -0.0000  0.0001
  66.  H 3 (px)  -0.0000  0.0000 -0.0000 -0.0001  0.0001  0.0000  0.0000  0.0000
  67.  H 3 (py)   0.0000  0.0001  0.0000  0.0003  0.0000  0.0002  0.0000 -0.0000
  68.  H 3 (pz)  -0.0000  0.0003  0.0001 -0.0000  0.0001 -0.0001  0.0001 -0.0001
  69.  H 4 (S)    0.0030  0.0009 -0.0012 -0.0056  0.0061 -0.0012  0.0009  0.0007
  70.  H 4 (S)    0.0001 -0.0006 -0.0000 -0.0011  0.0000 -0.0000  0.0000  0.0000
  71.  H 4 (S)    0.0000  0.0000 -0.0000  0.0003 -0.0001 -0.0001 -0.0000  0.0001
  72.  H 4 (px)  -0.0000 -0.0000  0.0000  0.0001 -0.0001 -0.0000 -0.0000 -0.0000
  73.  H 4 (py)  -0.0000  0.0001  0.0000  0.0003  0.0000  0.0002  0.0000 -0.0000
  74.  H 4 (pz)   0.0000  0.0003  0.0001 -0.0000  0.0001 -0.0001  0.0001 -0.0001
  75.  H 5 (S)   -0.0011  0.0082 -0.0012  0.0253 -0.0030 -0.0092 -0.0023  0.0046
  76.  H 5 (S)   -0.0001 -0.0004 -0.0000 -0.0003 -0.0002 -0.0002 -0.0001  0.0001
  77.  H 5 (S)   -0.0000 -0.0001 -0.0000 -0.0003  0.0001  0.0001  0.0000 -0.0000
  78.  H 5 (px)   0.0000  0.0002 -0.0000  0.0006 -0.0001 -0.0002 -0.0001  0.0001
  79.  H 5 (py)  -0.0000 -0.0001 -0.0000 -0.0002 -0.0000 -0.0002 -0.0000  0.0001
  80.  H 5 (pz)  -0.0000  0.0003  0.0001  0.0001  0.0000 -0.0001  0.0000 -0.0001
  81.  H 6 (S)    0.0011  0.0082 -0.0012  0.0253 -0.0030 -0.0092 -0.0023  0.0046
  82.  H 6 (S)    0.0001 -0.0004 -0.0000 -0.0003 -0.0002 -0.0002 -0.0001  0.0001
  83.  H 6 (S)    0.0000 -0.0001 -0.0000 -0.0003  0.0001  0.0001  0.0000 -0.0000
  84.  H 6 (px)   0.0000 -0.0002  0.0000 -0.0006  0.0001  0.0002  0.0001 -0.0001
  85.  H 6 (py)   0.0000 -0.0001 -0.0000 -0.0002 -0.0000 -0.0002 -0.0000  0.0001
  86.  H 6 (pz)   0.0000  0.0003  0.0001  0.0001  0.0000 -0.0001  0.0000 -0.0001

          NAO       57      58      59      60      61      62      63      64
      ---------- ------- ------- ------- ------- ------- ------- ------- -------
   1.  C 1 (S)    0.0000  0.0018  0.0002 -0.0000 -0.0000  0.0022 -0.0059 -0.0103
   2.  C 1 (S)    0.0000 -0.0054 -0.0017 -0.0000 -0.0000 -0.0087  0.5329  0.0041
   3.  C 1 (S)   -0.0000  0.0005  0.0001  0.0000 -0.0000 -0.0002  0.0163 -0.0012
   4.  C 1 (S)   -0.0000  0.0000 -0.0000  0.0000  0.0000 -0.0001 -0.0020 -0.0001
   5.  C 1 (S)    0.0000 -0.0000  0.0000 -0.0000 -0.0000 -0.0000  0.0001  0.0000
   6.  C 1 (px)  -0.0010 -0.0000 -0.0000  0.0008  0.0030 -0.0000 -0.6816 -0.0045
   7.  C 1 (px)   0.0005  0.0000  0.0000 -0.0003  0.0002  0.0000 -0.0094  0.0008
   8.  C 1 (px)   0.0000  0.0000  0.0000 -0.0000  0.0000 -0.0000 -0.0009  0.0000
   9.  C 1 (py)   0.0000  0.0050  0.0030 -0.0000 -0.0000  0.0025  0.4172 -0.0106
  10.  C 1 (py)   0.0000 -0.0005 -0.0001  0.0000 -0.0000 -0.0000 -0.0090  0.0009
  11.  C 1 (py)  -0.0000  0.0001 -0.0000  0.0000  0.0000 -0.0001 -0.0042 -0.0003
  12.  C 1 (pz)   0.0000  0.0045 -0.0008  0.0000  0.0000 -0.0024 -0.1153 -0.0119
  13.  C 1 (pz)   0.0000  0.0003 -0.0000 -0.0000  0.0000 -0.0003  0.0056 -0.0008
  14.  C 1 (pz)   0.0000  0.0000 -0.0000 -0.0000  0.0000 -0.0000  0.0010 -0.0001
  15.  C 1 (d1)   0.0000 -0.0000 -0.0000 -0.0000  0.0001  0.0000 -0.0164 -0.0000
  16.  C 1 (d1)   0.0002  0.0000  0.0000 -0.0001  0.0001 -0.0000 -0.0053  0.0002
  17.  C 1 (d2)   0.0001  0.0000  0.0000 -0.0000 -0.0001 -0.0000  0.0196  0.0002
  18.  C 1 (d2)  -0.0001 -0.0000  0.0000  0.0000 -0.0000  0.0000 -0.0011 -0.0001
  19.  C 1 (d3)  -0.0000 -0.0001  0.0000 -0.0000  0.0000  0.0001 -0.0082  0.0004
  20.  C 1 (d3)   0.0000 -0.0000  0.0000 -0.0000 -0.0000  0.0000  0.0012  0.0000
  21.  C 1 (d4)   0.0000  0.0001  0.0002 -0.0000 -0.0000  0.0002  0.0253 -0.0003
  22.  C 1 (d4)  -0.0000  0.0001 -0.0000  0.0000  0.0000 -0.0001 -0.0030 -0.0002
  23.  C 1 (d5)   0.0000  0.0002  0.0001 -0.0000  0.0000  0.0003 -0.0092 -0.0002
  24.  C 1 (d5)  -0.0000  0.0000 -0.0000  0.0000 -0.0000 -0.0000 -0.0023 -0.0001
  25.  C 1 (f1)  -0.0000 -0.0001  0.0000  0.0000 -0.0000 -0.0000  0.0046  0.0001
  26.  C 1 (f2)  -0.0000  0.0000  0.0000 -0.0000 -0.0000 -0.0000  0.0074  0.0000
  27.  C 1 (f3)  -0.0000 -0.0001 -0.0000  0.0000  0.0000 -0.0000 -0.0037  0.0001
  28.  C 1 (f4)  -0.0000  0.0000  0.0000 -0.0000  0.0000  0.0000 -0.0014 -0.0000
  29.  C 1 (f5)   0.0000  0.0000  0.0000 -0.0000 -0.0000 -0.0000  0.0035  0.0000
  30.  C 1 (f6)  -0.0000 -0.0000 -0.0000  0.0000 -0.0000  0.0000  0.0019 -0.0000
  31.  C 1 (f7)  -0.0000 -0.0000 -0.0000  0.0000 -0.0000 -0.0002  0.0062 -0.0000
  32.  C 2 (S)    0.0000 -0.0001  0.0005 -0.0000  0.0000  0.0010  0.0035  0.0006
  33.  C 2 (S)   -0.0000  0.0015 -0.0040 -0.0000  0.0000 -0.0128  0.0235 -0.0086
  34.  C 2 (S)    0.0000  0.0005  0.0001 -0.0000 -0.0000 -0.0002  0.0198 -0.0012
  35.  C 2 (S)    0.0000 -0.0001 -0.0000 -0.0000 -0.0000 -0.0001  0.0056  0.0001
  36.  C 2 (S)   -0.0000 -0.0000  0.0000  0.0000  0.0000  0.0000  0.0002  0.0000
  37.  C 2 (px)  -0.0126 -0.0000 -0.0000  0.0061 -0.0026 -0.0000  0.0234 -0.0183
  38.  C 2 (px)  -0.0001  0.0000 -0.0000  0.0000 -0.0002 -0.0000  0.0304 -0.0000
  39.  C 2 (px)  -0.0000 -0.0000 -0.0000  0.0000 -0.0000 -0.0000  0.0008 -0.0000
  40.  C 2 (py)   0.0000 -0.0110 -0.0011 -0.0000 -0.0000  0.0011  0.0264  0.0214
  41.  C 2 (py)  -0.0000  0.0004  0.0001  0.0000  0.0000  0.0001  0.0168 -0.0008
  42.  C 2 (py)  -0.0000  0.0001 -0.0000  0.0000  0.0000  0.0000 -0.0101 -0.0000
  43.  C 2 (pz)   0.0000  0.0034 -0.0005 -0.0000 -0.0000 -0.0017 -0.0362 -0.0098
  44.  C 2 (pz)  -0.0000  0.0003 -0.0000  0.0000 -0.0000 -0.0002  0.0072 -0.0008
  45.  C 2 (pz)   0.0000  0.0000 -0.0000  0.0000  0.0000 -0.0000  0.0005 -0.0001
  46.  C 2 (d1)   0.0003 -0.0000  0.0000 -0.0001  0.0001 -0.0000 -0.0033  0.0004
  47.  C 2 (d1)   0.0001  0.0000 -0.0000 -0.0000  0.0001  0.0000 -0.0097  0.0001
  48.  C 2 (d2)   0.0004 -0.0000  0.0000 -0.0002  0.0001 -0.0000  0.0011  0.0005
  49.  C 2 (d2)  -0.0000  0.0000 -0.0000  0.0000  0.0000 -0.0000 -0.0030 -0.0001
  50.  C 2 (d3)   0.0000  0.0002 -0.0000 -0.0000 -0.0000 -0.0002  0.0009 -0.0006
  51.  C 2 (d3)  -0.0000  0.0000 -0.0000  0.0000  0.0000 -0.0000 -0.0012 -0.0000
  52.  C 2 (d4)  -0.0000  0.0006  0.0000  0.0000  0.0000 -0.0000 -0.0056 -0.0011
  53.  C 2 (d4)   0.0000 -0.0000  0.0000 -0.0000 -0.0000  0.0000  0.0061  0.0000
  54.  C 2 (d5)  -0.0000  0.0001  0.0001  0.0000  0.0000  0.0004 -0.0012 -0.0000
  55.  C 2 (d5)   0.0000 -0.0000  0.0000 -0.0000 -0.0000  0.0000  0.0009  0.0000
  56.  C 2 (f1)   0.0000 -0.0000 -0.0000 -0.0000  0.0000 -0.0000  0.0007  0.0000
  57.  C 2 (f2)   0.0001 -0.0000 -0.0000 -0.0001  0.0000 -0.0000 -0.0008  0.0002
  58.  C 2 (f3)  -0.0000  0.0001  0.0000  0.0000  0.0000 -0.0000 -0.0012 -0.0003
  59.  C 2 (f4)  -0.0000  0.0000  0.0000  0.0000 -0.0000  0.0000  0.0002  0.0000
  60.  C 2 (f5)  -0.0001  0.0000  0.0000  0.0000 -0.0000  0.0000  0.0002 -0.0001
  61.  C 2 (f6)   0.0000  0.0000 -0.0000 -0.0000  0.0000 -0.0000 -0.0021  0.0000
  62.  C 2 (f7)  -0.0000 -0.0000  0.0000  0.0000 -0.0000  0.0002 -0.0032  0.0001
  63.  H 3 (S)   -0.0008 -0.0012  0.0002  0.0002 -0.0021 -0.0032  0.8067  0.0000
  64.  H 3 (S)    0.0002 -0.0003  0.0000 -0.0001  0.0000  0.0001  0.0000  0.0009
  65.  H 3 (S)    0.0000  0.0000 -0.0000 -0.0000 -0.0000 -0.0000 -0.0000  0.0000
  66.  H 3 (px)  -0.0000 -0.0000  0.0000  0.0000 -0.0000 -0.0001  0.0142 -0.0001
  67.  H 3 (py)  -0.0000  0.0001  0.0000  0.0000  0.0000  0.0000 -0.0058 -0.0002
  68.  H 3 (pz)  -0.0000  0.0001 -0.0000  0.0000 -0.0000 -0.0001  0.0055 -0.0002
  69.  H 4 (S)    0.0008 -0.0012  0.0002 -0.0002  0.0021 -0.0032 -0.0155 -0.0012
  70.  H 4 (S)   -0.0002 -0.0003  0.0000  0.0001 -0.0000  0.0001 -0.0012  0.0003
  71.  H 4 (S)   -0.0000  0.0000 -0.0000  0.0000  0.0000 -0.0000 -0.0080 -0.0001
  72.  H 4 (px)  -0.0000  0.0000 -0.0000  0.0000 -0.0000  0.0001 -0.0036 -0.0000
  73.  H 4 (py)   0.0000  0.0001  0.0000 -0.0000 -0.0000  0.0000  0.0032 -0.0001
  74.  H 4 (pz)   0.0000  0.0001 -0.0000 -0.0000  0.0000 -0.0001 -0.0021 -0.0002
  75.  H 5 (S)    0.0074  0.0037 -0.0014 -0.0035  0.0019 -0.0062 -0.0629  0.0007
  76.  H 5 (S)    0.0000 -0.0001 -0.0000 -0.0000 -0.0000  0.0000  0.0007  0.0004
  77.  H 5 (S)    0.0001 -0.0001  0.0000 -0.0000  0.0000  0.0000  0.0035  0.0002
  78.  H 5 (px)   0.0001  0.0001 -0.0000 -0.0000  0.0000 -0.0001 -0.0025 -0.0001
  79.  H 5 (py)   0.0001 -0.0001 -0.0000 -0.0000  0.0000 -0.0001  0.0018  0.0002
  80.  H 5 (pz)   0.0001  0.0001 -0.0000 -0.0000  0.0000 -0.0001 -0.0009 -0.0001
  81.  H 6 (S)   -0.0074  0.0037 -0.0014  0.0035 -0.0019 -0.0062  0.1207 -0.0202
  82.  H 6 (S)   -0.0000 -0.0001 -0.0000  0.0000  0.0000  0.0000 -0.0202  0.0002
  83.  H 6 (S)   -0.0001 -0.0001  0.0000  0.0000 -0.0000  0.0000  0.0034  0.0000
  84.  H 6 (px)   0.0001 -0.0001  0.0000 -0.0000  0.0000  0.0001 -0.0040  0.0004
  85.  H 6 (py)  -0.0001 -0.0001 -0.0000  0.0000 -0.0000 -0.0001 -0.0017 -0.0000
  86.  H 6 (pz)  -0.0001  0.0001 -0.0000  0.0000 -0.0000 -0.0001  0.0012 -0.0003

          NAO       65      66      67      68      69      70      71      72
      ---------- ------- ------- ------- ------- ------- ------- ------- -------
   1.  C 1 (S)   -0.0088 -0.0031  0.0017 -0.0008 -0.0059 -0.0103 -0.0088  0.0031
   2.  C 1 (S)   -0.0063  0.0109 -0.0050  0.0036  0.5329  0.0041 -0.0063 -0.0109
   3.  C 1 (S)    0.0000  0.0005  0.0003  0.0004  0.0163 -0.0012  0.0000 -0.0005
   4.  C 1 (S)    0.0001 -0.0001 -0.0000  0.0000 -0.0020 -0.0001  0.0001  0.0001
   5.  C 1 (S)    0.0000  0.0000 -0.0000 -0.0000  0.0001  0.0000  0.0000 -0.0000
   6.  C 1 (px)  -0.0070 -0.0081  0.0084 -0.0063  0.6816  0.0045  0.0070 -0.0081
   7.  C 1 (px)  -0.0000 -0.0003 -0.0001 -0.0001  0.0094 -0.0008  0.0000 -0.0003
   8.  C 1 (px)  -0.0000 -0.0000  0.0000 -0.0000  0.0009 -0.0000  0.0000 -0.0000
   9.  C 1 (py)  -0.0044  0.0109  0.0045  0.0044  0.4172 -0.0106 -0.0044 -0.0109
  10.  C 1 (py)  -0.0001 -0.0003 -0.0003 -0.0000 -0.0090  0.0009 -0.0001  0.0003
  11.  C 1 (py)   0.0001 -0.0001  0.0000  0.0000 -0.0042 -0.0003  0.0001  0.0001
  12.  C 1 (pz)  -0.0005 -0.0026  0.0038  0.0111 -0.1153 -0.0119 -0.0005  0.0026
  13.  C 1 (pz)  -0.0000  0.0001  0.0002  0.0005  0.0056 -0.0008 -0.0000 -0.0001
  14.  C 1 (pz)  -0.0000  0.0000  0.0000  0.0001  0.0010 -0.0001 -0.0000 -0.0000
  15.  C 1 (d1)  -0.0002 -0.0002  0.0002 -0.0002  0.0164  0.0000  0.0002 -0.0002
  16.  C 1 (d1)  -0.0000 -0.0001 -0.0000 -0.0001  0.0053 -0.0002  0.0000 -0.0001
  17.  C 1 (d2)   0.0002  0.0002 -0.0003  0.0002 -0.0196 -0.0002 -0.0002  0.0002
  18.  C 1 (d2)  -0.0000  0.0000  0.0000 -0.0000  0.0011  0.0001  0.0000  0.0000
  19.  C 1 (d3)   0.0001 -0.0002 -0.0001 -0.0003 -0.0082  0.0004  0.0001  0.0002
  20.  C 1 (d3)   0.0000  0.0000 -0.0000 -0.0001  0.0012  0.0000  0.0000 -0.0000
  21.  C 1 (d4)  -0.0003  0.0006  0.0002  0.0001  0.0253 -0.0003 -0.0003 -0.0006
  22.  C 1 (d4)   0.0001 -0.0001  0.0000  0.0000 -0.0030 -0.0002  0.0001  0.0001
  23.  C 1 (d5)   0.0001 -0.0002  0.0002 -0.0001 -0.0092 -0.0002  0.0001  0.0002
  24.  C 1 (d5)   0.0000 -0.0001  0.0000  0.0000 -0.0023 -0.0001  0.0000  0.0001
  25.  C 1 (f1)  -0.0000  0.0001 -0.0001 -0.0001  0.0046  0.0001 -0.0000 -0.0001
  26.  C 1 (f2)   0.0001  0.0001 -0.0001  0.0001 -0.0074 -0.0000 -0.0001  0.0001
  27.  C 1 (f3)   0.0001 -0.0001 -0.0001 -0.0001 -0.0037  0.0001  0.0001  0.0001
  28.  C 1 (f4)   0.0000 -0.0000  0.0000 -0.0000 -0.0014 -0.0000  0.0000  0.0000
  29.  C 1 (f5)   0.0000  0.0000 -0.0000  0.0000 -0.0035 -0.0000 -0.0000  0.0000
  30.  C 1 (f6)   0.0000  0.0000 -0.0000  0.0000 -0.0019  0.0000 -0.0000  0.0000
  31.  C 1 (f7)  -0.0000  0.0001 -0.0001  0.0001  0.0062 -0.0000 -0.0000 -0.0001
  32.  C 2 (S)   -0.0013  0.0001  0.0010 -0.0002  0.0035  0.0006 -0.0013 -0.0001
  33.  C 2 (S)    0.0042 -0.0004 -0.0032  0.0014  0.0235 -0.0086  0.0042  0.0004
  34.  C 2 (S)   -0.0001  0.0005  0.0003  0.0004  0.0198 -0.0012 -0.0001 -0.0005
  35.  C 2 (S)   -0.0001  0.0001 -0.0000  0.0000  0.0056  0.0001 -0.0001 -0.0001
  36.  C 2 (S)   -0.0000  0.0000 -0.0000 -0.0000  0.0002  0.0000 -0.0000 -0.0000
  37.  C 2 (px)  -0.0014  0.0039  0.0045  0.0005 -0.0234  0.0183  0.0014  0.0039
  38.  C 2 (px)   0.0003  0.0004 -0.0003  0.0003 -0.0304  0.0000 -0.0003  0.0004
  39.  C 2 (px)   0.0000  0.0000 -0.0000  0.0000 -0.0008  0.0000 -0.0000  0.0000
  40.  C 2 (py)  -0.0047 -0.0011 -0.0061 -0.0025  0.0264  0.0214 -0.0047  0.0011
  41.  C 2 (py)  -0.0002  0.0004  0.0003  0.0001  0.0168 -0.0008 -0.0002 -0.0004
  42.  C 2 (py)   0.0002 -0.0002  0.0000 -0.0001 -0.0101 -0.0000  0.0002  0.0002
  43.  C 2 (pz)  -0.0020 -0.0008  0.0036  0.0114 -0.0362 -0.0098 -0.0020  0.0008
  44.  C 2 (pz)  -0.0001  0.0002  0.0002  0.0005  0.0072 -0.0008 -0.0001 -0.0002
  45.  C 2 (pz)  -0.0000  0.0000  0.0000  0.0001  0.0005 -0.0001 -0.0000 -0.0000
  46.  C 2 (d1)   0.0000 -0.0001 -0.0001 -0.0000  0.0033 -0.0004 -0.0000 -0.0001
  47.  C 2 (d1)  -0.0001 -0.0001  0.0001 -0.0001  0.0097 -0.0001  0.0001 -0.0001
  48.  C 2 (d2)   0.0001 -0.0001 -0.0002  0.0000 -0.0011 -0.0005 -0.0001 -0.0001
  49.  C 2 (d2)  -0.0000 -0.0000  0.0000 -0.0000  0.0030  0.0001  0.0000 -0.0000
  50.  C 2 (d3)   0.0000  0.0000  0.0001  0.0003  0.0009 -0.0006  0.0000 -0.0000
  51.  C 2 (d3)  -0.0000 -0.0000  0.0000  0.0001 -0.0012 -0.0000 -0.0000  0.0000
  52.  C 2 (d4)   0.0003 -0.0001  0.0003 -0.0000 -0.0056 -0.0011  0.0003  0.0001
  53.  C 2 (d4)  -0.0001  0.0001  0.0000  0.0001  0.0061  0.0000 -0.0001 -0.0001
  54.  C 2 (d5)  -0.0001  0.0000  0.0002 -0.0001 -0.0012 -0.0000 -0.0001 -0.0000
  55.  C 2 (d5)  -0.0000  0.0000  0.0000  0.0001  0.0009  0.0000 -0.0000 -0.0000
  56.  C 2 (f1)   0.0001  0.0000 -0.0000 -0.0001  0.0007  0.0000  0.0001 -0.0000
  57.  C 2 (f2)   0.0000 -0.0000 -0.0000 -0.0000  0.0008 -0.0002 -0.0000 -0.0000
  58.  C 2 (f3)   0.0000 -0.0000  0.0001  0.0001 -0.0012 -0.0003  0.0000  0.0000
  59.  C 2 (f4)  -0.0000  0.0000  0.0000 -0.0000  0.0002  0.0000 -0.0000 -0.0000
  60.  C 2 (f5)  -0.0000  0.0000  0.0000  0.0000 -0.0002  0.0001  0.0000  0.0000
  61.  C 2 (f6)  -0.0000 -0.0000  0.0000 -0.0000  0.0021 -0.0000  0.0000 -0.0000
  62.  C 2 (f7)  -0.0000 -0.0001  0.0000 -0.0001 -0.0032  0.0001 -0.0000  0.0001
  63.  H 3 (S)   -0.0000  0.0142 -0.0058  0.0055 -0.0155 -0.0012 -0.0080 -0.0036
  64.  H 3 (S)    0.0000 -0.0001 -0.0002 -0.0002 -0.0012  0.0003 -0.0001 -0.0000
  65.  H 3 (S)    0.0002 -0.0000 -0.0000  0.0000 -0.0080 -0.0001  0.0001  0.0001
  66.  H 3 (px)  -0.0000  0.0003 -0.0001  0.0001  0.0036  0.0000 -0.0001 -0.0001
  67.  H 3 (py)  -0.0000 -0.0001  0.0001  0.0000  0.0032 -0.0001  0.0001 -0.0000
  68.  H 3 (pz)   0.0000  0.0001  0.0000  0.0002 -0.0021 -0.0002 -0.0001  0.0000
  69.  H 4 (S)   -0.0080  0.0036  0.0032 -0.0021  0.8067  0.0000 -0.0000 -0.0142
  70.  H 4 (S)   -0.0001  0.0000 -0.0001 -0.0002  0.0000  0.0009  0.0000  0.0001
  71.  H 4 (S)    0.0001 -0.0001  0.0001 -0.0001 -0.0000  0.0000  0.0002  0.0000
  72.  H 4 (px)   0.0001 -0.0001 -0.0000  0.0000 -0.0142  0.0001  0.0000  0.0003
  73.  H 4 (py)   0.0001  0.0000 -0.0000  0.0001 -0.0058 -0.0002 -0.0000  0.0001
  74.  H 4 (pz)  -0.0001 -0.0000  0.0001  0.0001  0.0055 -0.0002  0.0000 -0.0001
  75.  H 5 (S)    0.0035 -0.0025 -0.0018 -0.0009  0.1207 -0.0202  0.0034 -0.0040
  76.  H 5 (S)    0.0002 -0.0001 -0.0002 -0.0001 -0.0202  0.0002  0.0000  0.0004
  77.  H 5 (S)   -0.0001  0.0001 -0.0000 -0.0000  0.0034  0.0000 -0.0001 -0.0001
  78.  H 5 (px)   0.0001 -0.0000  0.0000 -0.0000  0.0040 -0.0004  0.0001 -0.0001
  79.  H 5 (py)   0.0000 -0.0000 -0.0001 -0.0000 -0.0017 -0.0000 -0.0000  0.0000
  80.  H 5 (pz)  -0.0000 -0.0000  0.0000  0.0001  0.0012 -0.0003  0.0000 -0.0000
  81.  H 6 (S)    0.0034  0.0040  0.0017  0.0012 -0.0629  0.0007  0.0035  0.0025
  82.  H 6 (S)    0.0000 -0.0004  0.0000 -0.0003  0.0007  0.0004  0.0002  0.0001
  83.  H 6 (S)   -0.0001  0.0001  0.0000  0.0000  0.0035  0.0002 -0.0001 -0.0001
  84.  H 6 (px)  -0.0001 -0.0001 -0.0000 -0.0000  0.0025  0.0001 -0.0001 -0.0000
  85.  H 6 (py)  -0.0000 -0.0000 -0.0000 -0.0001  0.0018  0.0002  0.0000  0.0000
  86.  H 6 (pz)   0.0000  0.0000  0.0001  0.0002 -0.0009 -0.0001 -0.0000  0.0000

          NAO       73      74      75      76      77      78      79      80
      ---------- ------- ------- ------- ------- ------- ------- ------- -------
   1.  C 1 (S)    0.0017 -0.0008  0.0035  0.0006 -0.0013  0.0001 -0.0010 -0.0002
   2.  C 1 (S)   -0.0050  0.0036  0.0235 -0.0086  0.0042 -0.0004  0.0032  0.0014
   3.  C 1 (S)    0.0003  0.0004  0.0198 -0.0012 -0.0001  0.0005 -0.0003  0.0004
   4.  C 1 (S)   -0.0000  0.0000  0.0056  0.0001 -0.0001  0.0001  0.0000  0.0000
   5.  C 1 (S)   -0.0000 -0.0000  0.0002  0.0000 -0.0000  0.0000  0.0000 -0.0000
   6.  C 1 (px)  -0.0084  0.0063  0.0234 -0.0183 -0.0014  0.0039 -0.0045  0.0005
   7.  C 1 (px)   0.0001  0.0001  0.0304 -0.0000  0.0003  0.0004  0.0003  0.0003
   8.  C 1 (px)  -0.0000  0.0000  0.0008 -0.0000  0.0000  0.0000  0.0000  0.0000
   9.  C 1 (py)   0.0045  0.0044 -0.0264 -0.0214  0.0047  0.0011 -0.0061  0.0025
  10.  C 1 (py)  -0.0003 -0.0000 -0.0168  0.0008  0.0002 -0.0004  0.0003 -0.0001
  11.  C 1 (py)   0.0000  0.0000  0.0101  0.0000 -0.0002  0.0002  0.0000  0.0001
  12.  C 1 (pz)   0.0038  0.0111 -0.0362 -0.0098 -0.0020 -0.0008 -0.0036  0.0114
  13.  C 1 (pz)   0.0002  0.0005  0.0072 -0.0008 -0.0001  0.0002 -0.0002  0.0005
  14.  C 1 (pz)   0.0000  0.0001  0.0005 -0.0001 -0.0000  0.0000 -0.0000  0.0001
  15.  C 1 (d1)  -0.0002  0.0002  0.0033 -0.0004 -0.0000  0.0001 -0.0001  0.0000
  16.  C 1 (d1)   0.0000  0.0001  0.0097 -0.0001  0.0001  0.0001  0.0001  0.0001
  17.  C 1 (d2)   0.0003 -0.0002  0.0011  0.0005  0.0001 -0.0001  0.0002  0.0000
  18.  C 1 (d2)  -0.0000  0.0000 -0.0030 -0.0001 -0.0000 -0.0000 -0.0000 -0.0000
  19.  C 1 (d3)  -0.0001 -0.0003 -0.0009  0.0006 -0.0000 -0.0000  0.0001 -0.0003
  20.  C 1 (d3)  -0.0000 -0.0001  0.0012  0.0000  0.0000  0.0000  0.0000 -0.0001
  21.  C 1 (d4)   0.0002  0.0001 -0.0056 -0.0011  0.0003 -0.0001 -0.0003 -0.0000
  22.  C 1 (d4)   0.0000  0.0000  0.0061  0.0000 -0.0001  0.0001 -0.0000  0.0001
  23.  C 1 (d5)   0.0002 -0.0001 -0.0012 -0.0000 -0.0001  0.0000 -0.0002 -0.0001
  24.  C 1 (d5)   0.0000  0.0000  0.0009  0.0000 -0.0000  0.0000 -0.0000  0.0001
  25.  C 1 (f1)  -0.0001 -0.0001  0.0007  0.0000  0.0001  0.0000  0.0000 -0.0001
  26.  C 1 (f2)   0.0001 -0.0001 -0.0008  0.0002  0.0000 -0.0000  0.0000 -0.0000
  27.  C 1 (f3)  -0.0001 -0.0001  0.0012  0.0003 -0.0000  0.0000  0.0001 -0.0001
  28.  C 1 (f4)   0.0000 -0.0000  0.0002  0.0000 -0.0000  0.0000 -0.0000 -0.0000
  29.  C 1 (f5)   0.0000 -0.0000 -0.0002  0.0001  0.0000 -0.0000  0.0000 -0.0000
  30.  C 1 (f6)   0.0000 -0.0000 -0.0021  0.0000 -0.0000 -0.0000 -0.0000 -0.0000
  31.  C 1 (f7)  -0.0001  0.0001  0.0032 -0.0001  0.0000  0.0001  0.0000  0.0001
  32.  C 2 (S)    0.0010 -0.0002 -0.0059 -0.0103 -0.0088 -0.0031 -0.0017 -0.0008
  33.  C 2 (S)   -0.0032  0.0014  0.5329  0.0041 -0.0063  0.0109  0.0050  0.0036
  34.  C 2 (S)    0.0003  0.0004  0.0163 -0.0012  0.0000  0.0005 -0.0003  0.0004
  35.  C 2 (S)   -0.0000  0.0000 -0.0020 -0.0001  0.0001 -0.0001  0.0000  0.0000
  36.  C 2 (S)   -0.0000 -0.0000  0.0001  0.0000  0.0000  0.0000  0.0000 -0.0000
  37.  C 2 (px)  -0.0045 -0.0005 -0.6816 -0.0045 -0.0070 -0.0081 -0.0084 -0.0063
  38.  C 2 (px)   0.0003 -0.0003 -0.0094  0.0008 -0.0000 -0.0003  0.0001 -0.0001
  39.  C 2 (px)   0.0000 -0.0000 -0.0009  0.0000 -0.0000 -0.0000 -0.0000 -0.0000
  40.  C 2 (py)  -0.0061 -0.0025 -0.4172  0.0106  0.0044 -0.0109  0.0045 -0.0044
  41.  C 2 (py)   0.0003  0.0001  0.0090 -0.0009  0.0001  0.0003 -0.0003  0.0000
  42.  C 2 (py)   0.0000 -0.0001  0.0042  0.0003 -0.0001  0.0001  0.0000 -0.0000
  43.  C 2 (pz)   0.0036  0.0114 -0.1153 -0.0119 -0.0005 -0.0026 -0.0038  0.0111
  44.  C 2 (pz)   0.0002  0.0005  0.0056 -0.0008 -0.0000  0.0001 -0.0002  0.0005
  45.  C 2 (pz)   0.0000  0.0001  0.0010 -0.0001 -0.0000  0.0000 -0.0000  0.0001
  46.  C 2 (d1)   0.0001  0.0000  0.0164  0.0000  0.0002  0.0002  0.0002  0.0002
  47.  C 2 (d1)  -0.0001  0.0001  0.0053 -0.0002  0.0000  0.0001 -0.0000  0.0001
  48.  C 2 (d2)   0.0002 -0.0000  0.0196  0.0002  0.0002  0.0002  0.0003  0.0002
  49.  C 2 (d2)  -0.0000  0.0000 -0.0011 -0.0001 -0.0000  0.0000 -0.0000 -0.0000
  50.  C 2 (d3)   0.0001  0.0003  0.0082 -0.0004 -0.0001  0.0002 -0.0001  0.0003
  51.  C 2 (d3)   0.0000  0.0001 -0.0012 -0.0000 -0.0000 -0.0000 -0.0000  0.0001
  52.  C 2 (d4)   0.0003 -0.0000  0.0253 -0.0003 -0.0003  0.0006 -0.0002  0.0001
  53.  C 2 (d4)   0.0000  0.0001 -0.0030 -0.0002  0.0001 -0.0001 -0.0000  0.0000
  54.  C 2 (d5)   0.0002 -0.0001 -0.0092 -0.0002  0.0001 -0.0002 -0.0002 -0.0001
  55.  C 2 (d5)   0.0000  0.0001 -0.0023 -0.0001  0.0000 -0.0001 -0.0000  0.0000
  56.  C 2 (f1)  -0.0000 -0.0001  0.0046  0.0001 -0.0000  0.0001  0.0001 -0.0001
  57.  C 2 (f2)   0.0000  0.0000  0.0074  0.0000  0.0001  0.0001  0.0001  0.0001
  58.  C 2 (f3)   0.0001  0.0001  0.0037 -0.0001 -0.0001  0.0001 -0.0001  0.0001
  59.  C 2 (f4)   0.0000 -0.0000 -0.0014 -0.0000  0.0000 -0.0000 -0.0000 -0.0000
  60.  C 2 (f5)  -0.0000 -0.0000 -0.0035 -0.0000 -0.0000 -0.0000 -0.0000 -0.0000
  61.  C 2 (f6)  -0.0000  0.0000  0.0019 -0.0000  0.0000  0.0000  0.0000  0.0000
  62.  C 2 (f7)   0.0000 -0.0001 -0.0062  0.0000  0.0000 -0.0001 -0.0001 -0.0001
  63.  H 3 (S)    0.0032 -0.0021 -0.0629  0.0007  0.0035 -0.0025  0.0018 -0.0009
  64.  H 3 (S)   -0.0001 -0.0002  0.0007  0.0004  0.0002 -0.0001  0.0002 -0.0001
  65.  H 3 (S)    0.0001 -0.0001  0.0035  0.0002 -0.0001  0.0001  0.0000 -0.0000
  66.  H 3 (px)   0.0000 -0.0000 -0.0025 -0.0001  0.0001 -0.0000 -0.0000 -0.0000
  67.  H 3 (py)  -0.0000  0.0001 -0.0018 -0.0002 -0.0000  0.0000 -0.0001  0.0000
  68.  H 3 (pz)   0.0001  0.0001 -0.0009 -0.0001 -0.0000 -0.0000 -0.0000  0.0001
  69.  H 4 (S)   -0.0058  0.0055  0.1207 -0.0202  0.0034  0.0040 -0.0017  0.0012
  70.  H 4 (S)   -0.0002 -0.0002 -0.0202  0.0002  0.0000 -0.0004 -0.0000 -0.0003
  71.  H 4 (S)   -0.0000  0.0000  0.0034  0.0000 -0.0001  0.0001 -0.0000  0.0000
  72.  H 4 (px)   0.0001 -0.0001 -0.0040  0.0004 -0.0001 -0.0001  0.0000 -0.0000
  73.  H 4 (py)   0.0001  0.0000  0.0017  0.0000  0.0000  0.0000 -0.0000  0.0001
  74.  H 4 (pz)   0.0000  0.0002  0.0012 -0.0003  0.0000  0.0000 -0.0001  0.0002
  75.  H 5 (S)    0.0017  0.0012  0.8067  0.0000  0.0000  0.0142  0.0058  0.0055
  76.  H 5 (S)    0.0000 -0.0003  0.0000  0.0009 -0.0000 -0.0001  0.0002 -0.0002
  77.  H 5 (S)    0.0000  0.0000  0.0000 -0.0000  0.0002 -0.0000  0.0000  0.0000
  78.  H 5 (px)   0.0000  0.0000  0.0142 -0.0001 -0.0000  0.0003  0.0001  0.0001
  79.  H 5 (py)  -0.0000 -0.0001  0.0058  0.0002  0.0000  0.0001  0.0001 -0.0000
  80.  H 5 (pz)   0.0001  0.0002  0.0055 -0.0002  0.0000  0.0001 -0.0000  0.0002
  81.  H 6 (S)   -0.0018 -0.0009 -0.0155 -0.0012 -0.0080  0.0036 -0.0032 -0.0021
  82.  H 6 (S)   -0.0002 -0.0001 -0.0012  0.0003 -0.0001  0.0000  0.0001 -0.0002
  83.  H 6 (S)   -0.0000 -0.0000 -0.0080 -0.0001  0.0001 -0.0001 -0.0001 -0.0001
  84.  H 6 (px)  -0.0000  0.0000 -0.0036 -0.0000  0.0001 -0.0001  0.0000  0.0000
  85.  H 6 (py)  -0.0001 -0.0000 -0.0032  0.0001 -0.0001 -0.0000 -0.0000 -0.0001
  86.  H 6 (pz)   0.0000  0.0001 -0.0021 -0.0002 -0.0001 -0.0000 -0.0001  0.0001

          NAO       81      82      83      84      85      86
      ---------- ------- ------- ------- ------- ------- -------
   1.  C 1 (S)    0.0035  0.0006 -0.0013 -0.0001 -0.0010 -0.0002
   2.  C 1 (S)    0.0235 -0.0086  0.0042  0.0004  0.0032  0.0014
   3.  C 1 (S)    0.0198 -0.0012 -0.0001 -0.0005 -0.0003  0.0004
   4.  C 1 (S)    0.0056  0.0001 -0.0001 -0.0001  0.0000  0.0000
   5.  C 1 (S)    0.0002  0.0000 -0.0000 -0.0000  0.0000 -0.0000
   6.  C 1 (px)  -0.0234  0.0183  0.0014  0.0039  0.0045 -0.0005
   7.  C 1 (px)  -0.0304  0.0000 -0.0003  0.0004 -0.0003 -0.0003
   8.  C 1 (px)  -0.0008  0.0000 -0.0000  0.0000 -0.0000 -0.0000
   9.  C 1 (py)  -0.0264 -0.0214  0.0047 -0.0011 -0.0061  0.0025
  10.  C 1 (py)  -0.0168  0.0008  0.0002  0.0004  0.0003 -0.0001
  11.  C 1 (py)   0.0101  0.0000 -0.0002 -0.0002  0.0000  0.0001
  12.  C 1 (pz)  -0.0362 -0.0098 -0.0020  0.0008 -0.0036  0.0114
  13.  C 1 (pz)   0.0072 -0.0008 -0.0001 -0.0002 -0.0002  0.0005
  14.  C 1 (pz)   0.0005 -0.0001 -0.0000 -0.0000 -0.0000  0.0001
  15.  C 1 (d1)  -0.0033  0.0004  0.0000  0.0001  0.0001 -0.0000
  16.  C 1 (d1)  -0.0097  0.0001 -0.0001  0.0001 -0.0001 -0.0001
  17.  C 1 (d2)  -0.0011 -0.0005 -0.0001 -0.0001 -0.0002 -0.0000
  18.  C 1 (d2)   0.0030  0.0001  0.0000 -0.0000  0.0000  0.0000
  19.  C 1 (d3)  -0.0009  0.0006 -0.0000  0.0000  0.0001 -0.0003
  20.  C 1 (d3)   0.0012  0.0000  0.0000 -0.0000  0.0000 -0.0001
  21.  C 1 (d4)  -0.0056 -0.0011  0.0003  0.0001 -0.0003 -0.0000
  22.  C 1 (d4)   0.0061  0.0000 -0.0001 -0.0001 -0.0000  0.0001
  23.  C 1 (d5)  -0.0012 -0.0000 -0.0001 -0.0000 -0.0002 -0.0001
  24.  C 1 (d5)   0.0009  0.0000 -0.0000 -0.0000 -0.0000  0.0001
  25.  C 1 (f1)   0.0007  0.0000  0.0001 -0.0000  0.0000 -0.0001
  26.  C 1 (f2)   0.0008 -0.0002 -0.0000 -0.0000 -0.0000  0.0000
  27.  C 1 (f3)   0.0012  0.0003 -0.0000 -0.0000  0.0001 -0.0001
  28.  C 1 (f4)   0.0002  0.0000 -0.0000 -0.0000 -0.0000 -0.0000
  29.  C 1 (f5)   0.0002 -0.0001 -0.0000 -0.0000 -0.0000  0.0000
  30.  C 1 (f6)   0.0021 -0.0000  0.0000 -0.0000  0.0000  0.0000
  31.  C 1 (f7)   0.0032 -0.0001  0.0000 -0.0001  0.0000  0.0001
  32.  C 2 (S)   -0.0059 -0.0103 -0.0088  0.0031 -0.0017 -0.0008
  33.  C 2 (S)    0.5329  0.0041 -0.0063 -0.0109  0.0050  0.0036
  34.  C 2 (S)    0.0163 -0.0012  0.0000 -0.0005 -0.0003  0.0004
  35.  C 2 (S)   -0.0020 -0.0001  0.0001  0.0001  0.0000  0.0000
  36.  C 2 (S)    0.0001  0.0000  0.0000 -0.0000  0.0000 -0.0000
  37.  C 2 (px)   0.6816  0.0045  0.0070 -0.0081  0.0084  0.0063
  38.  C 2 (px)   0.0094 -0.0008  0.0000 -0.0003 -0.0001  0.0001
  39.  C 2 (px)   0.0009 -0.0000  0.0000 -0.0000  0.0000  0.0000
  40.  C 2 (py)  -0.4172  0.0106  0.0044  0.0109  0.0045 -0.0044
  41.  C 2 (py)   0.0090 -0.0009  0.0001 -0.0003 -0.0003  0.0000
  42.  C 2 (py)   0.0042  0.0003 -0.0001 -0.0001  0.0000 -0.0000
  43.  C 2 (pz)  -0.1153 -0.0119 -0.0005  0.0026 -0.0038  0.0111
  44.  C 2 (pz)   0.0056 -0.0008 -0.0000 -0.0001 -0.0002  0.0005
  45.  C 2 (pz)   0.0010 -0.0001 -0.0000 -0.0000 -0.0000  0.0001
  46.  C 2 (d1)  -0.0164 -0.0000 -0.0002  0.0002 -0.0002 -0.0002
  47.  C 2 (d1)  -0.0053  0.0002 -0.0000  0.0001  0.0000 -0.0001
  48.  C 2 (d2)  -0.0196 -0.0002 -0.0002  0.0002 -0.0003 -0.0002
  49.  C 2 (d2)   0.0011  0.0001  0.0000  0.0000  0.0000  0.0000
  50.  C 2 (d3)   0.0082 -0.0004 -0.0001 -0.0002 -0.0001  0.0003
  51.  C 2 (d3)  -0.0012 -0.0000 -0.0000  0.0000 -0.0000  0.0001
  52.  C 2 (d4)   0.0253 -0.0003 -0.0003 -0.0006 -0.0002  0.0001
  53.  C 2 (d4)  -0.0030 -0.0002  0.0001  0.0001 -0.0000  0.0000
  54.  C 2 (d5)  -0.0092 -0.0002  0.0001  0.0002 -0.0002 -0.0001
  55.  C 2 (d5)  -0.0023 -0.0001  0.0000  0.0001 -0.0000  0.0000
  56.  C 2 (f1)   0.0046  0.0001 -0.0000 -0.0001  0.0001 -0.0001
  57.  C 2 (f2)  -0.0074 -0.0000 -0.0001  0.0001 -0.0001 -0.0001
  58.  C 2 (f3)   0.0037 -0.0001 -0.0001 -0.0001 -0.0001  0.0001
  59.  C 2 (f4)  -0.0014 -0.0000  0.0000  0.0000 -0.0000 -0.0000
  60.  C 2 (f5)   0.0035  0.0000  0.0000 -0.0000  0.0000  0.0000
  61.  C 2 (f6)  -0.0019  0.0000 -0.0000  0.0000 -0.0000 -0.0000
  62.  C 2 (f7)  -0.0062  0.0000  0.0000  0.0001 -0.0001 -0.0001
  63.  H 3 (S)    0.1207 -0.0202  0.0034 -0.0040 -0.0017  0.0012
  64.  H 3 (S)   -0.0202  0.0002  0.0000  0.0004 -0.0000 -0.0003
  65.  H 3 (S)    0.0034  0.0000 -0.0001 -0.0001 -0.0000  0.0000
  66.  H 3 (px)   0.0040 -0.0004  0.0001 -0.0001 -0.0000  0.0000
  67.  H 3 (py)   0.0017  0.0000  0.0000 -0.0000 -0.0000  0.0001
  68.  H 3 (pz)   0.0012 -0.0003  0.0000 -0.0000 -0.0001  0.0002
  69.  H 4 (S)   -0.0629  0.0007  0.0035  0.0025  0.0018 -0.0009
  70.  H 4 (S)    0.0007  0.0004  0.0002  0.0001  0.0002 -0.0001
  71.  H 4 (S)    0.0035  0.0002 -0.0001 -0.0001  0.0000 -0.0000
  72.  H 4 (px)   0.0025  0.0001 -0.0001 -0.0000  0.0000  0.0000
  73.  H 4 (py)  -0.0018 -0.0002 -0.0000 -0.0000 -0.0001  0.0000
  74.  H 4 (pz)  -0.0009 -0.0001 -0.0000  0.0000 -0.0000  0.0001
  75.  H 5 (S)   -0.0155 -0.0012 -0.0080 -0.0036 -0.0032 -0.0021
  76.  H 5 (S)   -0.0012  0.0003 -0.0001 -0.0000  0.0001 -0.0002
  77.  H 5 (S)   -0.0080 -0.0001  0.0001  0.0001 -0.0001 -0.0001
  78.  H 5 (px)   0.0036  0.0000 -0.0001 -0.0001 -0.0000 -0.0000
  79.  H 5 (py)  -0.0032  0.0001 -0.0001  0.0000 -0.0000 -0.0001
  80.  H 5 (pz)  -0.0021 -0.0002 -0.0001  0.0000 -0.0001  0.0001
  81.  H 6 (S)    0.8067  0.0000 -0.0000 -0.0142  0.0058  0.0055
  82.  H 6 (S)    0.0000  0.0009  0.0000  0.0001  0.0002 -0.0002
  83.  H 6 (S)   -0.0000  0.0000  0.0002  0.0000  0.0000  0.0000
  84.  H 6 (px)  -0.0142  0.0001  0.0000  0.0003 -0.0001 -0.0001
  85.  H 6 (py)   0.0058  0.0002  0.0000 -0.0001  0.0001 -0.0000
  86.  H 6 (pz)   0.0055 -0.0002  0.0000 -0.0001 -0.0000  0.0002


 NATURAL BOND ORBITAL ANALYSIS:

                       Occupancies       Lewis Structure    Low   High
           Occ.    -------------------  -----------------   occ   occ
  Cycle   Thresh.   Lewis   Non-Lewis     CR  BD  3C  LP    (L)   (NL)   Dev
 =============================================================================
   1(1)    1.90    15.93371   0.06629      2   6   0   0     0      0    0.04
 -----------------------------------------------------------------------------

 Structure accepted: No low occupancy Lewis orbitals

 --------------------------------------------------------
   Core                      3.99822 ( 99.955% of   4)
   Valence Lewis            11.93549 ( 99.462% of  12)
  ==================       ============================
   Total Lewis              15.93371 ( 99.586% of  16)
  -----------------------------------------------------
   Valence non-Lewis         0.04957 (  0.310% of  16)
   Rydberg non-Lewis         0.01673 (  0.105% of  16)
  ==================       ============================
   Total non-Lewis           0.06629 (  0.414% of  16)
 --------------------------------------------------------


       (Occupancy)   Bond orbital/ Coefficients/ Hybrids
 ---------------------------------------------------------------------------------
     1. (1.99966) BD ( 1) C   1 - C   2  
                ( 50.00%)   0.7071* C   1 s( 33.89%)p 1.94( 65.89%)d 0.01(  0.21%)
                                                  f 0.00(  0.01%)
                                            0.0000  0.5817 -0.0233  0.0045 -0.0004
                                            0.0000  0.0000  0.0000 -0.5835  0.0414
                                            0.0040  0.5624  0.0181  0.0035  0.0000
                                            0.0000 -0.0000  0.0000 -0.0110 -0.0051
                                           -0.0346 -0.0003 -0.0269  0.0029 -0.0064
                                           -0.0000  0.0036 -0.0033 -0.0000 -0.0000
                                            0.0079
                ( 50.00%)   0.7071* C   2 s( 33.89%)p 1.94( 65.89%)d 0.01(  0.21%)
                                                  f 0.00(  0.01%)
                                            0.0000  0.5817 -0.0233  0.0045 -0.0004
                                            0.0000  0.0000  0.0000  0.5835 -0.0414
                                           -0.0040  0.5624  0.0181  0.0035 -0.0000
                                           -0.0000 -0.0000  0.0000  0.0110  0.0051
                                           -0.0346 -0.0003 -0.0269  0.0029 -0.0064
                                           -0.0000 -0.0036 -0.0033  0.0000 -0.0000
                                           -0.0079
     2. (1.99383) BD ( 2) C   1 - C   2  
                ( 50.00%)   0.7071* C   1 s(  6.29%)p14.88( 93.60%)d 0.01(  0.09%)
                                                  f 0.00(  0.02%)
                                           -0.0001 -0.2477  0.0391 -0.0011 -0.0006
                                           -0.0000 -0.0000 -0.0000  0.5294 -0.0215
                                            0.0043  0.8086  0.0373  0.0040 -0.0000
                                           -0.0000  0.0000 -0.0000 -0.0214 -0.0034
                                            0.0171  0.0048  0.0116  0.0036 -0.0104
                                            0.0000 -0.0078  0.0014  0.0000  0.0000
                                           -0.0015
                ( 50.00%)   0.7071* C   2 s(  6.29%)p14.88( 93.60%)d 0.01(  0.09%)
                                                  f 0.00(  0.02%)
                                           -0.0001 -0.2477  0.0391 -0.0011 -0.0006
                                           -0.0000 -0.0000 -0.0000 -0.5294  0.0215
                                           -0.0043  0.8086  0.0373  0.0040  0.0000
                                            0.0000  0.0000 -0.0000  0.0214  0.0034
                                            0.0171  0.0048  0.0116  0.0036 -0.0104
                                            0.0000  0.0078  0.0014 -0.0000  0.0000
                                            0.0015
     3. (1.98550) BD ( 1) C   1 - H   3  
                ( 59.68%)   0.7725* C   1 s( 29.96%)p 2.33( 69.87%)d 0.01(  0.16%)
                                                  f 0.00(  0.02%)
                                            0.0002 -0.5471 -0.0160  0.0022 -0.0001
                                            0.7065  0.0062  0.0009 -0.4310  0.0085
                                            0.0048  0.1164 -0.0055 -0.0010  0.0166
                                            0.0044 -0.0205  0.0015  0.0084 -0.0012
                                           -0.0263  0.0033  0.0094  0.0024 -0.0047
                                           -0.0076  0.0039  0.0015 -0.0037 -0.0018
                                           -0.0062
                ( 40.32%)   0.6350* H   3 s( 99.96%)p 0.00(  0.04%)
                                           -0.9998 -0.0008  0.0004 -0.0175  0.0070
                                           -0.0074
     4. (1.98550) BD ( 1) C   1 - H   4  
                ( 59.68%)   0.7725* C   1 s( 29.96%)p 2.33( 69.87%)d 0.01(  0.16%)
                                                  f 0.00(  0.02%)
                                           -0.0002  0.5471  0.0160 -0.0022  0.0001
                                            0.7065  0.0062  0.0009  0.4310 -0.0085
                                           -0.0048 -0.1164  0.0055  0.0010  0.0166
                                            0.0044 -0.0205  0.0015 -0.0084  0.0012
                                            0.0263 -0.0033 -0.0094 -0.0024  0.0047
                                           -0.0076 -0.0039 -0.0015 -0.0037 -0.0018
                                            0.0062
                ( 40.32%)   0.6350* H   4 s( 99.96%)p 0.00(  0.04%)
                                            0.9998  0.0008 -0.0004 -0.0175 -0.0070
                                            0.0074
     5. (1.98550) BD ( 1) C   2 - H   5  
                ( 59.68%)   0.7725* C   2 s( 29.96%)p 2.33( 69.87%)d 0.01(  0.16%)
                                                  f 0.00(  0.02%)
                                            0.0002 -0.5471 -0.0160  0.0022 -0.0001
                                            0.7065  0.0062  0.0009  0.4310 -0.0085
                                           -0.0048  0.1164 -0.0055 -0.0010 -0.0166
                                           -0.0044 -0.0205  0.0015 -0.0084  0.0012
                                           -0.0263  0.0033  0.0094  0.0024 -0.0047
                                           -0.0076 -0.0039  0.0015  0.0037 -0.0018
                                            0.0062
                ( 40.32%)   0.6350* H   5 s( 99.96%)p 0.00(  0.04%)
                                           -0.9998 -0.0008  0.0004 -0.0175 -0.0070
                                           -0.0074
     6. (1.98550) BD ( 1) C   2 - H   6  
                ( 59.68%)   0.7725* C   2 s( 29.96%)p 2.33( 69.87%)d 0.01(  0.16%)
                                                  f 0.00(  0.02%)
                                           -0.0002  0.5471  0.0160 -0.0022  0.0001
                                            0.7065  0.0062  0.0009 -0.4310  0.0085
                                            0.0048 -0.1164  0.0055  0.0010 -0.0166
                                           -0.0044 -0.0205  0.0015  0.0084 -0.0012
                                            0.0263 -0.0033 -0.0094 -0.0024  0.0047
                                           -0.0076  0.0039 -0.0015  0.0037 -0.0018
                                           -0.0062
                ( 40.32%)   0.6350* H   6 s( 99.96%)p 0.00(  0.04%)
                                            0.9998  0.0008 -0.0004 -0.0175  0.0070
                                            0.0074
     7. (1.99911) CR ( 1) C   1           s(100.00%)p 0.00(  0.00%)
                                            1.0000  0.0002  0.0000 -0.0000 -0.0000
                                            0.0000  0.0000  0.0000  0.0002 -0.0000
                                           -0.0000  0.0000  0.0000  0.0000  0.0000
                                            0.0000 -0.0000  0.0000 -0.0000  0.0000
                                            0.0000 -0.0000 -0.0000 -0.0000  0.0000
                                           -0.0000 -0.0000 -0.0000 -0.0000 -0.0000
                                            0.0000
     8. (1.99911) CR ( 1) C   2           s(100.00%)p 0.00(  0.00%)
                                            1.0000  0.0002  0.0000 -0.0000 -0.0000
                                            0.0000  0.0000  0.0000 -0.0002  0.0000
                                            0.0000  0.0000  0.0000  0.0000 -0.0000
                                           -0.0000 -0.0000  0.0000  0.0000 -0.0000
                                            0.0000 -0.0000 -0.0000 -0.0000  0.0000
                                           -0.0000  0.0000 -0.0000  0.0000 -0.0000
                                           -0.0000
     9. (0.00293) RY*( 1) C   1           s( 43.91%)p 1.15( 50.57%)d 0.11(  4.85%)
                                                  f 0.02(  0.67%)
                                           -0.0000  0.0150  0.6486  0.1347  0.0056
                                           -0.0000 -0.0000 -0.0000 -0.0529 -0.5865
                                            0.3117 -0.0203  0.2470  0.0182 -0.0000
                                           -0.0000  0.0000 -0.0000 -0.0489  0.0311
                                           -0.1119  0.1779  0.0031  0.0306  0.0059
                                            0.0000  0.0176  0.0101  0.0000  0.0000
                                            0.0790
    10. (0.00254) RY*( 2) C   1           s(  0.00%)p 1.00( 88.70%)d 0.12( 10.85%)
                                                  f 0.01(  0.45%)
                                            0.0000 -0.0000 -0.0000  0.0000 -0.0000
                                           -0.0107  0.9414  0.0255 -0.0000  0.0000
                                            0.0000  0.0000 -0.0000 -0.0000  0.0856
                                            0.2988  0.0554 -0.0941  0.0000 -0.0000
                                           -0.0000  0.0000  0.0000  0.0000 -0.0000
                                           -0.0182  0.0000  0.0000 -0.0025 -0.0641
                                           -0.0000
    11. (0.00022) RY*( 3) C   1           s( 24.53%)p 1.59( 38.97%)d 1.30( 31.99%)
                                                  f 0.18(  4.51%)
                                            0.0000 -0.0183  0.1252  0.4787 -0.0081
                                            0.0000  0.0000  0.0000  0.0450  0.5586
                                            0.0165 -0.0264  0.2715  0.0313  0.0000
                                            0.0000 -0.0000  0.0000 -0.0398  0.0224
                                           -0.4702  0.2212 -0.2163  0.0327  0.0024
                                           -0.0000  0.1086 -0.0047 -0.0000 -0.0000
                                            0.1825
    12. (0.00002) RY*( 4) C   1           s(  4.81%)p 0.44(  2.12%)d18.75( 90.22%)
                                                  f 0.59(  2.85%)
    13. (0.00000) RY*( 5) C   1           s(  0.00%)p 1.00( 99.99%)d 0.00(  0.01%)
                                                  f 0.00(  0.00%)
    14. (0.00000) RY*( 6) C   1           s( 44.32%)p 0.67( 29.56%)d 0.58( 25.67%)
                                                  f 0.01(  0.45%)
    15. (0.00000) RY*( 7) C   1           s(  6.89%)p13.43( 92.46%)d 0.09(  0.63%)
                                                  f 0.00(  0.03%)
    16. (0.00000) RY*( 8) C   1           s( 11.56%)p 7.31( 84.52%)d 0.34(  3.92%)
                                                  f 0.00(  0.00%)
    17. (0.00000) RY*( 9) C   1           s(  0.02%)p99.99( 98.13%)d89.81(  1.85%)
                                                  f 0.31(  0.01%)
    18. (0.00000) RY*(10) C   1           s(  0.00%)p 1.00(  0.88%)d99.99( 99.12%)
                                                  f 0.00(  0.00%)
    19. (0.00000) RY*(11) C   1           s(  0.00%)p 1.00(  9.01%)d10.10( 90.99%)
    20. (0.00000) RY*(12) C   1           s(  0.00%)p 1.00(  0.37%)d99.99( 99.63%)
                                                  f 0.00(  0.00%)
    21. (0.00000) RY*(13) C   1           s(  0.00%)p 1.00(  0.80%)d99.99( 99.20%)
    22. (0.00000) RY*(14) C   1           s(  0.03%)p29.69(  0.81%)d99.99( 99.16%)
                                                  f 0.27(  0.01%)
    23. (0.00000) RY*(15) C   1           s(  0.09%)p 0.47(  0.04%)d99.99( 99.87%)
                                                  f 0.04(  0.00%)
    24. (0.00000) RY*(16) C   1           s( 99.99%)p 0.00(  0.01%)d 0.00(  0.00%)
                                                  f 0.00(  0.00%)
    25. (0.00000) RY*(17) C   1           s(  5.39%)p 0.31(  1.67%)d17.25( 92.94%)
    26. (0.00000) RY*(18) C   1           s( 56.40%)p 0.01(  0.34%)d 0.77( 43.25%)
                                                  f 0.00(  0.00%)
    27. (0.00000) RY*(19) C   1           s(  0.04%)p 3.68(  0.16%)d99.99( 99.80%)
                                                  f 0.09(  0.00%)
    28. (0.00000) RY*(20) C   1           s(  0.00%)p 1.00(  0.04%)d11.51(  0.46%)
                                                  f99.99( 99.50%)
    29. (0.00000) RY*(21) C   1           s(  0.00%)p 1.00(  0.04%)d 0.09(  0.00%)
                                                  f99.99( 99.95%)
    30. (0.00000) RY*(22) C   1           s(  0.47%)p 0.97(  0.46%)d 1.73(  0.82%)
                                                  f99.99( 98.24%)
    31. (0.00000) RY*(23) C   1           s(  0.01%)p 0.78(  0.01%)d44.95(  0.66%)
                                                  f99.99( 99.32%)
    32. (0.00000) RY*(24) C   1           s(  0.00%)p 0.00(  0.00%)d 0.00(  0.00%)
                                                  f 1.00(100.00%)
    33. (0.00000) RY*(25) C   1           s(  0.00%)p 1.00(  0.37%)d 0.12(  0.04%)
                                                  f99.99( 99.59%)
    34. (0.00000) RY*(26) C   1           s(  1.44%)p 0.53(  0.76%)d 2.39(  3.44%)
                                                  f65.45( 94.36%)
    35. (0.00293) RY*( 1) C   2           s( 43.91%)p 1.15( 50.57%)d 0.11(  4.85%)
                                                  f 0.02(  0.67%)
                                           -0.0000  0.0150  0.6486  0.1347  0.0056
                                           -0.0000 -0.0000 -0.0000  0.0529  0.5865
                                           -0.3117 -0.0203  0.2470  0.0182  0.0000
                                            0.0000  0.0000 -0.0000  0.0489 -0.0311
                                           -0.1119  0.1779  0.0031  0.0306  0.0059
                                            0.0000 -0.0176  0.0101 -0.0000  0.0000
                                           -0.0790
    36. (0.00254) RY*( 2) C   2           s(  0.00%)p 1.00( 88.70%)d 0.12( 10.85%)
                                                  f 0.01(  0.45%)
                                            0.0000 -0.0000 -0.0000  0.0000 -0.0000
                                           -0.0107  0.9414  0.0255  0.0000 -0.0000
                                           -0.0000  0.0000 -0.0000 -0.0000 -0.0856
                                           -0.2988  0.0554 -0.0941 -0.0000  0.0000
                                           -0.0000  0.0000  0.0000  0.0000 -0.0000
                                           -0.0182 -0.0000  0.0000  0.0025 -0.0641
                                            0.0000
    37. (0.00022) RY*( 3) C   2           s( 24.53%)p 1.59( 38.97%)d 1.30( 31.99%)
                                                  f 0.18(  4.51%)
                                            0.0000 -0.0183  0.1252  0.4787 -0.0081
                                            0.0000  0.0000  0.0000 -0.0450 -0.5586
                                           -0.0165 -0.0264  0.2715  0.0313 -0.0000
                                           -0.0000 -0.0000  0.0000  0.0398 -0.0224
                                           -0.4702  0.2212 -0.2163  0.0327  0.0024
                                           -0.0000 -0.1086 -0.0047  0.0000 -0.0000
                                           -0.1825
    38. (0.00002) RY*( 4) C   2           s(  4.81%)p 0.44(  2.12%)d18.75( 90.22%)
                                                  f 0.59(  2.85%)
    39. (0.00000) RY*( 5) C   2           s(  0.00%)p 1.00( 99.99%)d 0.00(  0.01%)
                                                  f 0.00(  0.00%)
    40. (0.00000) RY*( 6) C   2           s( 44.32%)p 0.67( 29.56%)d 0.58( 25.67%)
                                                  f 0.01(  0.45%)
    41. (0.00000) RY*( 7) C   2           s(  6.89%)p13.43( 92.46%)d 0.09(  0.63%)
                                                  f 0.00(  0.03%)
    42. (0.00000) RY*( 8) C   2           s( 11.56%)p 7.31( 84.52%)d 0.34(  3.92%)
                                                  f 0.00(  0.00%)
    43. (0.00000) RY*( 9) C   2           s(  0.02%)p99.99( 98.13%)d89.81(  1.85%)
                                                  f 0.31(  0.01%)
    44. (0.00000) RY*(10) C   2           s(  0.00%)p 1.00(  0.88%)d99.99( 99.12%)
                                                  f 0.00(  0.00%)
    45. (0.00000) RY*(11) C   2           s(  0.00%)p 1.00(  9.01%)d10.10( 90.99%)
    46. (0.00000) RY*(12) C   2           s(  0.00%)p 1.00(  0.37%)d99.99( 99.63%)
                                                  f 0.00(  0.00%)
    47. (0.00000) RY*(13) C   2           s(  0.00%)p 1.00(  0.80%)d99.99( 99.20%)
    48. (0.00000) RY*(14) C   2           s(  0.03%)p29.69(  0.81%)d99.99( 99.16%)
                                                  f 0.27(  0.01%)
    49. (0.00000) RY*(15) C   2           s(  0.09%)p 0.47(  0.04%)d99.99( 99.87%)
                                                  f 0.04(  0.00%)
    50. (0.00000) RY*(16) C   2           s( 99.99%)p 0.00(  0.01%)d 0.00(  0.00%)
                                                  f 0.00(  0.00%)
    51. (0.00000) RY*(17) C   2           s(  5.39%)p 0.31(  1.67%)d17.25( 92.94%)
    52. (0.00000) RY*(18) C   2           s( 56.40%)p 0.01(  0.34%)d 0.77( 43.25%)
                                                  f 0.00(  0.00%)
    53. (0.00000) RY*(19) C   2           s(  0.04%)p 3.68(  0.16%)d99.99( 99.80%)
                                                  f 0.09(  0.00%)
    54. (0.00000) RY*(20) C   2           s(  0.00%)p 1.00(  0.04%)d11.51(  0.46%)
                                                  f99.99( 99.50%)
    55. (0.00000) RY*(21) C   2           s(  0.00%)p 1.00(  0.04%)d 0.09(  0.00%)
                                                  f99.99( 99.95%)
    56. (0.00000) RY*(22) C   2           s(  0.47%)p 0.97(  0.46%)d 1.73(  0.82%)
                                                  f99.99( 98.24%)
    57. (0.00000) RY*(23) C   2           s(  0.01%)p 0.78(  0.01%)d44.95(  0.66%)
                                                  f99.99( 99.32%)
    58. (0.00000) RY*(24) C   2           s(  0.00%)p 0.00(  0.00%)d 0.00(  0.00%)
                                                  f 1.00(100.00%)
    59. (0.00000) RY*(25) C   2           s(  0.00%)p 1.00(  0.37%)d 0.12(  0.04%)
                                                  f99.99( 99.59%)
    60. (0.00000) RY*(26) C   2           s(  1.44%)p 0.53(  0.76%)d 2.39(  3.44%)
                                                  f65.45( 94.36%)
    61. (0.00099) RY*( 1) H   3           s( 89.39%)p 0.12( 10.61%)
                                            0.0005  0.9453  0.0139 -0.0816 -0.2415
                                           -0.2029
    62. (0.00018) RY*( 2) H   3           s( 83.14%)p 0.20( 16.86%)
                                            0.0011 -0.0697  0.9091 -0.2279 -0.2922
                                            0.1768
    63. (0.00011) RY*( 3) H   3           s(  7.90%)p11.65( 92.10%)
                                           -0.0042  0.2026 -0.1949 -0.1579  0.0408
                                            0.9457
    64. (0.00003) RY*( 4) H   3           s( 18.31%)p 4.46( 81.69%)
    65. (0.00001) RY*( 5) H   3           s(  1.30%)p75.84( 98.70%)
    66. (0.00099) RY*( 1) H   4           s( 89.39%)p 0.12( 10.61%)
                                            0.0005  0.9453  0.0139  0.0816 -0.2415
                                           -0.2029
    67. (0.00018) RY*( 2) H   4           s( 83.14%)p 0.20( 16.86%)
                                            0.0011 -0.0697  0.9091  0.2279 -0.2922
                                            0.1768
    68. (0.00011) RY*( 3) H   4           s(  7.90%)p11.65( 92.10%)
                                           -0.0042  0.2026 -0.1949  0.1579  0.0408
                                            0.9457
    69. (0.00003) RY*( 4) H   4           s( 18.31%)p 4.46( 81.69%)
    70. (0.00001) RY*( 5) H   4           s(  1.30%)p75.84( 98.70%)
    71. (0.00099) RY*( 1) H   5           s( 89.39%)p 0.12( 10.61%)
                                            0.0005  0.9453  0.0139 -0.0816  0.2415
                                           -0.2029
    72. (0.00018) RY*( 2) H   5           s( 83.14%)p 0.20( 16.86%)
                                            0.0011 -0.0697  0.9091 -0.2279  0.2922
                                            0.1768
    73. (0.00011) RY*( 3) H   5           s(  7.90%)p11.65( 92.10%)
                                           -0.0042  0.2026 -0.1949 -0.1579 -0.0408
                                            0.9457
    74. (0.00003) RY*( 4) H   5           s( 18.31%)p 4.46( 81.69%)
    75. (0.00001) RY*( 5) H   5           s(  1.30%)p75.84( 98.70%)
    76. (0.00099) RY*( 1) H   6           s( 89.39%)p 0.12( 10.61%)
                                            0.0005  0.9453  0.0139  0.0816  0.2415
                                           -0.2029
    77. (0.00018) RY*( 2) H   6           s( 83.14%)p 0.20( 16.86%)
                                            0.0011 -0.0697  0.9091  0.2279  0.2922
                                            0.1768
    78. (0.00011) RY*( 3) H   6           s(  7.90%)p11.65( 92.10%)
                                           -0.0042  0.2026 -0.1949  0.1579 -0.0408
                                            0.9457
    79. (0.00003) RY*( 4) H   6           s( 18.31%)p 4.46( 81.69%)
    80. (0.00001) RY*( 5) H   6           s(  1.30%)p75.84( 98.70%)
    81. (0.00016) BD*( 1) C   1 - C   2  
                ( 50.00%)   0.7071* C   1 s( 33.89%)p 1.94( 65.89%)d 0.01(  0.21%)
                                                  f 0.00(  0.01%)
                                            0.0000  0.5817 -0.0233  0.0045 -0.0004
                                            0.0000  0.0000  0.0000 -0.5835  0.0414
                                            0.0040  0.5624  0.0181  0.0035  0.0000
                                            0.0000 -0.0000  0.0000 -0.0110 -0.0051
                                           -0.0346 -0.0003 -0.0269  0.0029 -0.0064
                                           -0.0000  0.0036 -0.0033 -0.0000 -0.0000
                                            0.0079
                ( 50.00%)  -0.7071* C   2 s( 33.89%)p 1.94( 65.89%)d 0.01(  0.21%)
                                                  f 0.00(  0.01%)
                                            0.0000  0.5817 -0.0233  0.0045 -0.0004
                                            0.0000  0.0000  0.0000  0.5835 -0.0414
                                           -0.0040  0.5624  0.0181  0.0035 -0.0000
                                           -0.0000 -0.0000  0.0000  0.0110  0.0051
                                           -0.0346 -0.0003 -0.0269  0.0029 -0.0064
                                           -0.0000 -0.0036 -0.0033  0.0000 -0.0000
                                           -0.0079
    82. (0.00598) BD*( 2) C   1 - C   2  
                ( 50.00%)   0.7071* C   1 s(  6.29%)p14.88( 93.60%)d 0.01(  0.09%)
                                                  f 0.00(  0.02%)
                                           -0.0001 -0.2477  0.0391 -0.0011 -0.0006
                                           -0.0000 -0.0000 -0.0000  0.5294 -0.0215
                                            0.0043  0.8086  0.0373  0.0040 -0.0000
                                           -0.0000  0.0000 -0.0000 -0.0214 -0.0034
                                            0.0171  0.0048  0.0116  0.0036 -0.0104
                                            0.0000 -0.0078  0.0014  0.0000  0.0000
                                           -0.0015
                ( 50.00%)  -0.7071* C   2 s(  6.29%)p14.88( 93.60%)d 0.01(  0.09%)
                                                  f 0.00(  0.02%)
                                           -0.0001 -0.2477  0.0391 -0.0011 -0.0006
                                           -0.0000 -0.0000 -0.0000 -0.5294  0.0215
                                           -0.0043  0.8086  0.0373  0.0040  0.0000
                                            0.0000  0.0000 -0.0000  0.0214  0.0034
                                            0.0171  0.0048  0.0116  0.0036 -0.0104
                                            0.0000  0.0078  0.0014 -0.0000  0.0000
                                            0.0015
    83. (0.01086) BD*( 1) C   1 - H   3  
                ( 40.32%)   0.6350* C   1 s( 29.96%)p 2.33( 69.87%)d 0.01(  0.16%)
                                                  f 0.00(  0.02%)
                                           -0.0002  0.5471  0.0160 -0.0022  0.0001
                                           -0.7065 -0.0062 -0.0009  0.4310 -0.0085
                                           -0.0048 -0.1164  0.0055  0.0010 -0.0166
                                           -0.0044  0.0205 -0.0015 -0.0084  0.0012
                                            0.0263 -0.0033 -0.0094 -0.0024  0.0047
                                            0.0076 -0.0039 -0.0015  0.0037  0.0018
                                            0.0062
                ( 59.68%)  -0.7725* H   3 s( 99.96%)p 0.00(  0.04%)
                                            0.9998  0.0008 -0.0004  0.0175 -0.0070
                                            0.0074
    84. (0.01086) BD*( 1) C   1 - H   4  
                ( 40.32%)   0.6350* C   1 s( 29.96%)p 2.33( 69.87%)d 0.01(  0.16%)
                                                  f 0.00(  0.02%)
                                            0.0002 -0.5471 -0.0160  0.0022 -0.0001
                                           -0.7065 -0.0062 -0.0009 -0.4310  0.0085
                                            0.0048  0.1164 -0.0055 -0.0010 -0.0166
                                           -0.0044  0.0205 -0.0015  0.0084 -0.0012
                                           -0.0263  0.0033  0.0094  0.0024 -0.0047
                                            0.0076  0.0039  0.0015  0.0037  0.0018
                                           -0.0062
                ( 59.68%)  -0.7725* H   4 s( 99.96%)p 0.00(  0.04%)
                                           -0.9998 -0.0008  0.0004  0.0175  0.0070
                                           -0.0074
    85. (0.01086) BD*( 1) C   2 - H   5  
                ( 40.32%)   0.6350* C   2 s( 29.96%)p 2.33( 69.87%)d 0.01(  0.16%)
                                                  f 0.00(  0.02%)
                                           -0.0002  0.5471  0.0160 -0.0022  0.0001
                                           -0.7065 -0.0062 -0.0009 -0.4310  0.0085
                                            0.0048 -0.1164  0.0055  0.0010  0.0166
                                            0.0044  0.0205 -0.0015  0.0084 -0.0012
                                            0.0263 -0.0033 -0.0094 -0.0024  0.0047
                                            0.0076  0.0039 -0.0015 -0.0037  0.0018
                                           -0.0062
                ( 59.68%)  -0.7725* H   5 s( 99.96%)p 0.00(  0.04%)
                                            0.9998  0.0008 -0.0004  0.0175  0.0070
                                            0.0074
    86. (0.01086) BD*( 1) C   2 - H   6  
                ( 40.32%)   0.6350* C   2 s( 29.96%)p 2.33( 69.87%)d 0.01(  0.16%)
                                                  f 0.00(  0.02%)
                                            0.0002 -0.5471 -0.0160  0.0022 -0.0001
                                           -0.7065 -0.0062 -0.0009  0.4310 -0.0085
                                           -0.0048  0.1164 -0.0055 -0.0010  0.0166
                                            0.0044  0.0205 -0.0015 -0.0084  0.0012
                                           -0.0263  0.0033  0.0094  0.0024 -0.0047
                                            0.0076 -0.0039  0.0015 -0.0037  0.0018
                                            0.0062
                ( 59.68%)  -0.7725* H   6 s( 99.96%)p 0.00(  0.04%)
                                           -0.9998 -0.0008  0.0004  0.0175 -0.0070
                                           -0.0074


 NHO Directionality and "Bond Bending" (deviations from line of nuclear centers)

         [Thresholds for printing:  angular deviation  >  1.0 degree]
                                    hybrid p-character > 25.0%
                                    orbital occupancy  >  0.10e

                                Line of Centers        Hybrid 1              Hybrid 2
                                ---------------  -------------------   ------------------
                NBO               Theta   Phi    Theta   Phi    Dev    Theta   Phi    Dev
 ========================================================================================
     1. BD (   1) C   1 - C   2    90.0  270.0    42.7  270.0  47.3     42.7   90.0  47.3
     2. BD (   2) C   1 - C   2    90.0  270.0   148.9  270.0  58.9    148.9   90.0  58.9
     3. BD (   1) C   1 - H   3   105.0  152.0    97.6  149.7   7.8      --     --    --
     4. BD (   1) C   1 - H   4   105.0   28.0    97.6   30.3   7.8      --     --    --
     5. BD (   1) C   2 - H   5   105.0  208.0    97.6  210.3   7.8      --     --    --
     6. BD (   1) C   2 - H   6   105.0  332.0    97.6  329.7   7.8      --     --    --


 Second Order Perturbation Theory Analysis of Fock Matrix in NBO Basis

     Threshold for printing:   0.50 kcal/mol
                                                                              E(2)  E(j)-E(i) F(i,j)
         Donor NBO (i)                     Acceptor NBO (j)                 kcal/mol   a.u.    a.u. 
 ===================================================================================================

 within unit  1
   2. BD (   2) C   1 - C   2        / 61. RY*(   1) H   3                    0.59    1.59    0.027
   2. BD (   2) C   1 - C   2        / 66. RY*(   1) H   4                    0.59    1.59    0.027
   2. BD (   2) C   1 - C   2        / 71. RY*(   1) H   5                    0.59    1.59    0.027
   2. BD (   2) C   1 - C   2        / 76. RY*(   1) H   6                    0.59    1.59    0.027
   2. BD (   2) C   1 - C   2        / 83. BD*(   1) C   1 - H   3            0.97    0.97    0.027
   2. BD (   2) C   1 - C   2        / 84. BD*(   1) C   1 - H   4            0.97    0.97    0.027
   2. BD (   2) C   1 - C   2        / 85. BD*(   1) C   2 - H   5            0.97    0.97    0.027
   2. BD (   2) C   1 - C   2        / 86. BD*(   1) C   2 - H   6            0.97    0.97    0.027
   3. BD (   1) C   1 - H   3        / 35. RY*(   1) C   2                    1.68    1.58    0.046
   3. BD (   1) C   1 - H   3        / 36. RY*(   2) C   2                    1.35    1.72    0.043
   3. BD (   1) C   1 - H   3        / 82. BD*(   2) C   1 - C   2            1.44    0.90    0.032
   3. BD (   1) C   1 - H   3        / 85. BD*(   1) C   2 - H   5            0.99    1.10    0.029
   3. BD (   1) C   1 - H   3        / 86. BD*(   1) C   2 - H   6            4.79    1.10    0.065
   4. BD (   1) C   1 - H   4        / 35. RY*(   1) C   2                    1.68    1.58    0.046
   4. BD (   1) C   1 - H   4        / 36. RY*(   2) C   2                    1.35    1.72    0.043
   4. BD (   1) C   1 - H   4        / 82. BD*(   2) C   1 - C   2            1.44    0.90    0.032
   4. BD (   1) C   1 - H   4        / 85. BD*(   1) C   2 - H   5            4.79    1.10    0.065
   4. BD (   1) C   1 - H   4        / 86. BD*(   1) C   2 - H   6            0.99    1.10    0.029
   5. BD (   1) C   2 - H   5        /  9. RY*(   1) C   1                    1.68    1.58    0.046
   5. BD (   1) C   2 - H   5        / 10. RY*(   2) C   1                    1.35    1.72    0.043
   5. BD (   1) C   2 - H   5        / 82. BD*(   2) C   1 - C   2            1.44    0.90    0.032
   5. BD (   1) C   2 - H   5        / 83. BD*(   1) C   1 - H   3            0.99    1.10    0.029
   5. BD (   1) C   2 - H   5        / 84. BD*(   1) C   1 - H   4            4.79    1.10    0.065
   6. BD (   1) C   2 - H   6        /  9. RY*(   1) C   1                    1.68    1.58    0.046
   6. BD (   1) C   2 - H   6        / 10. RY*(   2) C   1                    1.35    1.72    0.043
   6. BD (   1) C   2 - H   6        / 82. BD*(   2) C   1 - C   2            1.44    0.90    0.032
   6. BD (   1) C   2 - H   6        / 83. BD*(   1) C   1 - H   3            4.79    1.10    0.065
   6. BD (   1) C   2 - H   6        / 84. BD*(   1) C   1 - H   4            0.99    1.10    0.029
   7. CR (   1) C   1                / 35. RY*(   1) C   2                    1.97   11.10    0.132
   7. CR (   1) C   1                / 37. RY*(   3) C   2                    1.36   11.30    0.111
   7. CR (   1) C   1                / 82. BD*(   2) C   1 - C   2            2.50   10.42    0.144
   8. CR (   1) C   2                /  9. RY*(   1) C   1                    1.97   11.10    0.132
   8. CR (   1) C   2                / 11. RY*(   3) C   1                    1.36   11.30    0.111
   8. CR (   1) C   2                / 82. BD*(   2) C   1 - C   2            2.50   10.42    0.144


 Natural Bond Orbitals (Summary):

                                                            Principal Delocalizations
           NBO                        Occupancy    Energy   (geminal,vicinal,remote)
 ====================================================================================
 Molecular unit  1  (C2H4)
     1. BD (   1) C   1 - C   2          1.99966    -0.73417   
     2. BD (   2) C   1 - C   2          1.99383    -0.48470  83(g),84(g),85(g),86(g)
                                                    61(v),66(v),71(v),76(v)
     3. BD (   1) C   1 - H   3          1.98550    -0.60940  86(v),35(v),82(g),36(v)
                                                    85(v)
     4. BD (   1) C   1 - H   4          1.98550    -0.60940  85(v),35(v),82(g),36(v)
                                                    86(v)
     5. BD (   1) C   2 - H   5          1.98550    -0.60940  84(v),9(v),82(g),10(v),83(v)
     6. BD (   1) C   2 - H   6          1.98550    -0.60940  83(v),9(v),82(g),10(v),84(v)
     7. CR (   1) C   1                  1.99911   -10.13118  82(g),35(v),37(v)
     8. CR (   1) C   2                  1.99911   -10.13118  82(g),9(v),11(v)
     9. RY*(   1) C   1                  0.00293     0.96863   
    10. RY*(   2) C   1                  0.00254     1.10725   
    11. RY*(   3) C   1                  0.00022     1.17131   
    12. RY*(   4) C   1                  0.00002     1.56412   
    13. RY*(   5) C   1                  0.00000     1.69646   
    14. RY*(   6) C   1                  0.00000     1.09679   
    15. RY*(   7) C   1                  0.00000     1.86339   
    16. RY*(   8) C   1                  0.00000     0.75013   
    17. RY*(   9) C   1                  0.00000     1.38650   
    18. RY*(  10) C   1                  0.00000     1.83914   
    19. RY*(  11) C   1                  0.00000     2.55133   
    20. RY*(  12) C   1                  0.00000     1.49031   
    21. RY*(  13) C   1                  0.00000     2.68701   
    22. RY*(  14) C   1                  0.00000     1.56875   
    23. RY*(  15) C   1                  0.00000     2.70237   
    24. RY*(  16) C   1                  0.00000    21.22966   
    25. RY*(  17) C   1                  0.00000     2.97674   
    26. RY*(  18) C   1                  0.00000     2.04096   
    27. RY*(  19) C   1                  0.00000     3.05934   
    28. RY*(  20) C   1                  0.00000     3.31086   
    29. RY*(  21) C   1                  0.00000     3.18708   
    30. RY*(  22) C   1                  0.00000     3.54215   
    31. RY*(  23) C   1                  0.00000     3.49535   
    32. RY*(  24) C   1                  0.00000     3.45712   
    33. RY*(  25) C   1                  0.00000     3.68524   
    34. RY*(  26) C   1                  0.00000     4.02449   
    35. RY*(   1) C   2                  0.00293     0.96863   
    36. RY*(   2) C   2                  0.00254     1.10725   
    37. RY*(   3) C   2                  0.00022     1.17131   
    38. RY*(   4) C   2                  0.00002     1.56412   
    39. RY*(   5) C   2                  0.00000     1.69646   
    40. RY*(   6) C   2                  0.00000     1.09679   
    41. RY*(   7) C   2                  0.00000     1.86339   
    42. RY*(   8) C   2                  0.00000     0.75013   
    43. RY*(   9) C   2                  0.00000     1.38650   
    44. RY*(  10) C   2                  0.00000     1.83914   
    45. RY*(  11) C   2                  0.00000     2.55133   
    46. RY*(  12) C   2                  0.00000     1.49031   
    47. RY*(  13) C   2                  0.00000     2.68701   
    48. RY*(  14) C   2                  0.00000     1.56875   
    49. RY*(  15) C   2                  0.00000     2.70237   
    50. RY*(  16) C   2                  0.00000    21.22966   
    51. RY*(  17) C   2                  0.00000     2.97674   
    52. RY*(  18) C   2                  0.00000     2.04096   
    53. RY*(  19) C   2                  0.00000     3.05934   
    54. RY*(  20) C   2                  0.00000     3.31086   
    55. RY*(  21) C   2                  0.00000     3.18708   
    56. RY*(  22) C   2                  0.00000     3.54215   
    57. RY*(  23) C   2                  0.00000     3.49535   
    58. RY*(  24) C   2                  0.00000     3.45712   
    59. RY*(  25) C   2                  0.00000     3.68524   
    60. RY*(  26) C   2                  0.00000     4.02449   
    61. RY*(   1) H   3                  0.00099     1.10750   
    62. RY*(   2) H   3                  0.00018     1.60732   
    63. RY*(   3) H   3                  0.00011     2.09339   
    64. RY*(   4) H   3                  0.00003     2.44741   
    65. RY*(   5) H   3                  0.00001     3.01986   
    66. RY*(   1) H   4                  0.00099     1.10750   
    67. RY*(   2) H   4                  0.00018     1.60732   
    68. RY*(   3) H   4                  0.00011     2.09339   
    69. RY*(   4) H   4                  0.00003     2.44741   
    70. RY*(   5) H   4                  0.00001     3.01986   
    71. RY*(   1) H   5                  0.00099     1.10750   
    72. RY*(   2) H   5                  0.00018     1.60732   
    73. RY*(   3) H   5                  0.00011     2.09339   
    74. RY*(   4) H   5                  0.00003     2.44741   
    75. RY*(   5) H   5                  0.00001     3.01986   
    76. RY*(   1) H   6                  0.00099     1.10750   
    77. RY*(   2) H   6                  0.00018     1.60732   
    78. RY*(   3) H   6                  0.00011     2.09339   
    79. RY*(   4) H   6                  0.00003     2.44741   
    80. RY*(   5) H   6                  0.00001     3.01986   
    81. BD*(   1) C   1 - C   2          0.00016     0.53307   
    82. BD*(   2) C   1 - C   2          0.00598     0.29057   
    83. BD*(   1) C   1 - H   3          0.01086     0.48642   
    84. BD*(   1) C   1 - H   4          0.01086     0.48642   
    85. BD*(   1) C   2 - H   5          0.01086     0.48642   
    86. BD*(   1) C   2 - H   6          0.01086     0.48642   
       -------------------------------
              Total Lewis   15.93371  ( 99.5857%)
        Valence non-Lewis    0.04957  (  0.3098%)
        Rydberg non-Lewis    0.01673  (  0.1045%)
       -------------------------------
            Total unit  1   16.00000  (100.0000%)
           Charge unit  1    0.00000
 Variable Step   Value    
 -------- ---- -----------
     6       2    1.989675
 ---------------------------------------------------------------------------------------------------
                            Z-MATRIX (ANGSTROMS AND DEGREES)
   CD    Cent   Atom    N1       Length/X        N2       Alpha/Y        N3        Beta/Z          J
 ---------------------------------------------------------------------------------------------------
      1      1  C 
      2      2  C        1   1.321406(     1)
      3      3  H        1   1.083410(     2)      2  114.000(     6)
      4      4  H        1   1.083410(     3)      2  114.000(     7)      3  114.000(    10)      1
      5      5  H        2   1.083410(     4)      1  114.000(     8)      3    0.000(    11)      0
      6      6  H        2   1.083410(     5)      1  114.000(     9)      4    0.000(    12)      0
 ---------------------------------------------------------------------------------------------------
                         Z-Matrix orientation:                         
 ---------------------------------------------------------------------
 Center     Atomic      Atomic             Coordinates (Angstroms)
 Number     Number       Type             X           Y           Z
 ---------------------------------------------------------------------
      1          6           0        0.000000    0.000000    0.000000
      2          6           0        0.000000    0.000000    1.321406
      3          1           0        0.989744    0.000000   -0.440662
      4          1           0       -0.678561    0.720520   -0.440662
      5          1           0        0.989744    0.000000    1.762068
      6          1           0       -0.678561    0.720520    1.762068
 ---------------------------------------------------------------------
                    Distance matrix (angstroms):
                    1          2          3          4          5
     1  C    0.000000
     2  C    1.321406   0.000000
     3  H    1.083410   2.021009   0.000000
     4  H    1.083410   2.021009   1.817248   0.000000
     5  H    2.021009   1.083410   2.202731   2.855593   0.000000
     6  H    2.021009   1.083410   2.855593   2.202731   1.817248
                    6
     6  H    0.000000
 Stoichiometry    C2H4
 Framework group  C2V[SGV(C2),X(H4)]
 Deg. of freedom     4
 Full point group                 C2V     NOp   4
 Largest Abelian subgroup         C2V     NOp   4
 Largest concise Abelian subgroup C2V     NOp   4
                         Standard orientation:                         
 ---------------------------------------------------------------------
 Center     Atomic      Atomic             Coordinates (Angstroms)
 Number     Number       Type             X           Y           Z
 ---------------------------------------------------------------------
      1          6           0        0.000000    0.660703    0.098106
      2          6           0        0.000000   -0.660703    0.098106
      3          1           0       -0.908624    1.101365   -0.294317
      4          1           0        0.908624    1.101365   -0.294317
      5          1           0       -0.908624   -1.101365   -0.294317
      6          1           0        0.908624   -1.101365   -0.294317
 ---------------------------------------------------------------------
 Rotational constants (GHZ):         130.9355559          31.7884566          27.0329886
 Standard basis: def2TZVP (5D, 7F)
 There are    31 symmetry adapted cartesian basis functions of A1  symmetry.
 There are    17 symmetry adapted cartesian basis functions of A2  symmetry.
 There are    17 symmetry adapted cartesian basis functions of B1  symmetry.
 There are    31 symmetry adapted cartesian basis functions of B2  symmetry.
 There are    27 symmetry adapted basis functions of A1  symmetry.
 There are    16 symmetry adapted basis functions of A2  symmetry.
 There are    16 symmetry adapted basis functions of B1  symmetry.
 There are    27 symmetry adapted basis functions of B2  symmetry.
    86 basis functions,   134 primitive gaussians,    96 cartesian basis functions
     8 alpha electrons        8 beta electrons
       nuclear repulsion energy        33.8568440127 Hartrees.
 NAtoms=    6 NActive=    6 NUniq=    2 SFac= 4.00D+00 NAtFMM=   60 NAOKFM=F Big=F
 Integral buffers will be    131072 words long.
 Raffenetti 2 integral format.
 Two-electron integral symmetry is turned on.
 Nuclear repulsion after empirical dispersion term =       33.8560111865 Hartrees.
 One-electron integrals computed using PRISM.
   4 Symmetry operations used in ECPInt.
 ECPInt:  NShTT=     741 NPrTT=    2136 LenC2=     742 LenP2D=    1978.
 LDataN:  DoStor=T MaxTD1= 6 Len=  172
 NBasis=    86 RedAO= T EigKep=  1.98D-04  NBF=    27    16    16    27
 NBsUse=    86 1.00D-06 EigRej= -1.00D+00 NBFU=    27    16    16    27
 Initial guess from the checkpoint file:  "ethylene-pyramizalization-rigid-M.chk"
 B after Tr=     0.000000    0.000000    0.000000
         Rot=    1.000000   -0.000000   -0.000000   -0.000000 Ang=   0.00 deg.
 Initial guess orbital symmetries:
       Occupied  (A1) (B2) (A1) (B2) (B1) (A1) (A2) (A1)
       Virtual   (B2) (A1) (B1) (B2) (A2) (A1) (A1) (B2) (A1) (B1)
                 (B2) (B2) (A2) (B1) (A1) (B2) (A2) (B2) (B1) (A1)
                 (A1) (A1) (B1) (A2) (B2) (A2) (B2) (B2) (A1) (A1)
                 (B2) (B1) (B2) (A2) (B1) (B2) (A1) (A1) (B1) (A2)
                 (B2) (A1) (B1) (A1) (B1) (A2) (B2) (A1) (B2) (A1)
                 (A2) (B2) (A2) (B1) (A1) (A1) (B1) (B2) (A2) (A1)
                 (B1) (B2) (A2) (B2) (A1) (B1) (B2) (A2) (A1) (B1)
                 (A2) (B2) (A1) (B2) (A2) (B2) (A1) (B2)
 ExpMin= 9.52D-02 ExpMax= 1.36D+04 ExpMxC= 4.63D+02 IAcc=2 IRadAn=         4 AccDes= 0.00D+00
 Harris functional with IExCor= 4639 and IRadAn=       4 diagonalized for initial guess.
 HarFok:  IExCor= 4639 AccDes= 0.00D+00 IRadAn=         4 IDoV= 1 UseB2=F ITyADJ=14
 ICtDFT=  3500011 ScaDFX=  1.000000  1.000000  1.000000  1.000000
 FoFCou: FMM=F IPFlag=           0 FMFlag=      100000 FMFlg1=           0
         NFxFlg=           0 DoJE=T BraDBF=F KetDBF=T FulRan=T
         wScrn=  0.000000 ICntrl=       500 IOpCl=  0 I1Cent=   200000004 NGrid=           0
         NMat0=    1 NMatS0=      1 NMatT0=    0 NMatD0=    1 NMtDS0=    0 NMtDT0=    0
 Petite list used in FoFCou.
 Keep R1 ints in memory in symmetry-blocked form, NReq=21377888.
 Requested convergence on RMS density matrix=1.00D-08 within 128 cycles.
 Requested convergence on MAX density matrix=1.00D-06.
 Requested convergence on             energy=1.00D-06.
 No special actions if energy rises.
 Integral accuracy reduced to 1.0D-05 until final iterations.
 Initial convergence to 1.0D-05 achieved.  Increase integral accuracy.
 SCF Done:  E(RwB97XD) =  -78.5485336751     A.U. after   11 cycles
            NFock= 11  Conv=0.48D-08     -V/T= 2.0043

 **********************************************************************

            Population analysis using the SCF density.

 **********************************************************************

 Orbital symmetries:
       Occupied  (A1) (B2) (A1) (B2) (B1) (A1) (A2) (A1)
       Virtual   (B2) (A1) (B1) (B2) (A2) (A1) (A1) (B2) (B1) (A1)
                 (B2) (A2) (B2) (B1) (A1) (B2) (A2) (B2) (B1) (A1)
                 (A1) (A1) (B1) (B2) (A2) (A2) (B2) (B2) (A1) (A1)
                 (B2) (B1) (B2) (B1) (A2) (A1) (B2) (A1) (A2) (B1)
                 (B2) (A1) (B1) (A1) (A2) (B1) (B2) (A1) (A2) (B2)
                 (A1) (B2) (A1) (B1) (A2) (B1) (A1) (B2) (A1) (A2)
                 (B1) (B2) (A2) (B2) (A1) (B1) (B2) (A2) (A1) (B1)
                 (A2) (B2) (A1) (B2) (A2) (B2) (A1) (B2)
 The electronic state is 1-A1.
 Alpha  occ. eigenvalues --  -10.28459 -10.28360  -0.87806  -0.66522  -0.56730
 Alpha  occ. eigenvalues --   -0.50163  -0.42734  -0.36264
 Alpha virt. eigenvalues --    0.03954   0.13549   0.16028   0.17949   0.25067
 Alpha virt. eigenvalues --    0.27448   0.28721   0.30491   0.31776   0.31789
 Alpha virt. eigenvalues --    0.38356   0.40819   0.44971   0.48645   0.52919
 Alpha virt. eigenvalues --    0.58366   0.63209   0.64614   0.68187   0.74228
 Alpha virt. eigenvalues --    0.90862   0.97965   1.02126   1.08819   1.08973
 Alpha virt. eigenvalues --    1.16916   1.19339   1.26869   1.41804   1.52221
 Alpha virt. eigenvalues --    1.56820   1.58380   1.69807   1.72099   1.72247
 Alpha virt. eigenvalues --    1.81932   1.87029   1.88711   1.89316   2.02781
 Alpha virt. eigenvalues --    2.12063   2.13791   2.23973   2.38626   2.42264
 Alpha virt. eigenvalues --    2.49996   2.52077   2.58133   2.64848   2.65217
 Alpha virt. eigenvalues --    2.66446   2.79159   2.90036   2.90891   2.94387
 Alpha virt. eigenvalues --    3.10690   3.10708   3.16628   3.19513   3.23739
 Alpha virt. eigenvalues --    3.33727   3.42550   3.51391   3.54154   3.62276
 Alpha virt. eigenvalues --    3.74223   3.86779   3.90556   4.09799   4.12188
 Alpha virt. eigenvalues --    4.22693   4.39321   4.50981   4.64882   4.79368
 Alpha virt. eigenvalues --    4.83098  21.98169  22.67800
          Condensed to atoms (all electrons):
               1          2          3          4          5          6
     1  C    4.929885   0.567726   0.410652   0.410652  -0.041531  -0.041531
     2  C    0.567726   4.929885  -0.041531  -0.041531   0.410652   0.410652
     3  H    0.410652  -0.041531   0.559117  -0.040006  -0.015104   0.008947
     4  H    0.410652  -0.041531  -0.040006   0.559117   0.008947  -0.015104
     5  H   -0.041531   0.410652  -0.015104   0.008947   0.559117  -0.040006
     6  H   -0.041531   0.410652   0.008947  -0.015104  -0.040006   0.559117
 Mulliken charges:
               1
     1  C   -0.235851
     2  C   -0.235851
     3  H    0.117926
     4  H    0.117926
     5  H    0.117926
     6  H    0.117926
 Sum of Mulliken charges =  -0.00000
 Mulliken charges with hydrogens summed into heavy atoms:
               1
     1  C   -0.000000
     2  C   -0.000000
 Electronic spatial extent (au):  <R**2>=             80.0447
 Charge=              0.0000 electrons
 Dipole moment (field-independent basis, Debye):
    X=             -0.0000    Y=              0.0000    Z=             -1.0907  Tot=              1.0907
 Quadrupole moment (field-independent basis, Debye-Ang):
   XX=            -12.4300   YY=            -13.7615   ZZ=            -14.9241
   XY=             -0.0000   XZ=              0.0000   YZ=             -0.0000
 Traceless Quadrupole moment (field-independent basis, Debye-Ang):
   XX=              1.2752   YY=             -0.0563   ZZ=             -1.2189
   XY=             -0.0000   XZ=              0.0000   YZ=             -0.0000
 Octapole moment (field-independent basis, Debye-Ang**2):
  XXX=             -0.0000  YYY=             -0.0000  ZZZ=             -1.9694  XYY=             -0.0000
  XXY=             -0.0000  XXZ=             -1.7286  XZZ=             -0.0000  YZZ=             -0.0000
  YYZ=             -2.1255  XYZ=              0.0000
 Hexadecapole moment (field-independent basis, Debye-Ang**3):
 XXXX=            -27.0560 YYYY=            -69.3095 ZZZZ=            -20.5663 XXXY=              0.0000
 XXXZ=             -0.0000 YYYX=             -0.0000 YYYZ=             -0.0000 ZZZX=             -0.0000
 ZZZY=             -0.0000 XXYY=            -14.2444 XXZZ=             -8.0335 YYZZ=            -14.4636
 XXYZ=             -0.0000 YYXZ=              0.0000 ZZXY=              0.0000
 N-N= 3.385601118649D+01 E-N=-2.494556280435D+02  KE= 7.820945251167D+01
 Symmetry A1   KE= 3.965758783377D+01
 Symmetry A2   KE= 2.167762356886D+00
 Symmetry B1   KE= 1.880105570175D+00
 Symmetry B2   KE= 3.450399675084D+01
 ******************************Gaussian NBO Version 3.1******************************
             N A T U R A L   A T O M I C   O R B I T A L   A N D
          N A T U R A L   B O N D   O R B I T A L   A N A L Y S I S
 ******************************Gaussian NBO Version 3.1******************************

       /RESON  / : Allow strongly delocalized NBO set
       /DMNAO  / : Print the NAO density matrix
       /BNDIDX / : Print bond indices based on the NAO density matrix
       /MULORB / : Print Mulliken populations by orbital and atom

 Analyzing the SCF density

 Job title: Title Card Required                                             

 Storage needed:     22652 in NPA,     29909 in NBO (2147483420 available)


 Input atomic orbitals, gross Mulliken populations:

  AO  Atom No lang  Mulliken Population    Atom No      Total
 -------------------------------------------------------------------------------
   1    C  1  S        0.8550021
   2    C  1  S        1.1170363
   3    C  1  S        0.5287838
   4    C  1  S        0.6209703
   5    C  1  S        0.1434203
   6    C  1  px       0.4624926
   7    C  1  py       0.5200157
   8    C  1  pz       0.3328544
   9    C  1  px       0.4131659
  10    C  1  py       0.3899023
  11    C  1  pz       0.3941277
  12    C  1  px       0.1243718
  13    C  1  py       0.0680520
  14    C  1  pz       0.2088508
  15    C  1  dz2      0.0011781
  16    C  1  dxz      0.0020512
  17    C  1  dyz      0.0025880
  18    C  1  dx2y2    0.0055926
  19    C  1  dxy      0.0051791
  20    C  1  dz2      0.0010881
  21    C  1  dxz      0.0012907
  22    C  1  dyz      0.0128266
  23    C  1  dx2y2    0.0001879
  24    C  1  dxy      0.0208376
  25    C  1  f(0)     0.0010143
  26    C  1  f(C1)    0.0002039
  27    C  1  f(S1)    0.0001208
  28    C  1  f(C2)    0.0005739
  29    C  1  f(S2)    0.0001675
  30    C  1  f(C3)    0.0013604
  31    C  1  f(S3)    0.0005445
                                             C  1      6.2358510
  32    C  2  S        0.8550021
  33    C  2  S        1.1170363
  34    C  2  S        0.5287838
  35    C  2  S        0.6209703
  36    C  2  S        0.1434203
  37    C  2  px       0.4624926
  38    C  2  py       0.5200157
  39    C  2  pz       0.3328544
  40    C  2  px       0.4131659
  41    C  2  py       0.3899023
  42    C  2  pz       0.3941277
  43    C  2  px       0.1243718
  44    C  2  py       0.0680520
  45    C  2  pz       0.2088508
  46    C  2  dz2      0.0011781
  47    C  2  dxz      0.0020512
  48    C  2  dyz      0.0025880
  49    C  2  dx2y2    0.0055926
  50    C  2  dxy      0.0051791
  51    C  2  dz2      0.0010881
  52    C  2  dxz      0.0012907
  53    C  2  dyz      0.0128266
  54    C  2  dx2y2    0.0001879
  55    C  2  dxy      0.0208376
  56    C  2  f(0)     0.0010143
  57    C  2  f(C1)    0.0002039
  58    C  2  f(S1)    0.0001208
  59    C  2  f(C2)    0.0005739
  60    C  2  f(S2)    0.0001675
  61    C  2  f(C3)    0.0013604
  62    C  2  f(S3)    0.0005445
                                             C  2      6.2358510
  63    H  3  S        0.2722935
  64    H  3  S        0.4896941
  65    H  3  S        0.0977925
  66    H  3  px       0.0101602
  67    H  3  py       0.0060577
  68    H  3  pz       0.0060765
                                             H  3      0.8820745
  69    H  4  S        0.2722935
  70    H  4  S        0.4896941
  71    H  4  S        0.0977925
  72    H  4  px       0.0101602
  73    H  4  py       0.0060577
  74    H  4  pz       0.0060765
                                             H  4      0.8820745
  75    H  5  S        0.2722935
  76    H  5  S        0.4896941
  77    H  5  S        0.0977925
  78    H  5  px       0.0101602
  79    H  5  py       0.0060577
  80    H  5  pz       0.0060765
                                             H  5      0.8820745
  81    H  6  S        0.2722935
  82    H  6  S        0.4896941
  83    H  6  S        0.0977925
  84    H  6  px       0.0101602
  85    H  6  py       0.0060577
  86    H  6  pz       0.0060765
                                             H  6      0.8820745

 Total number of electrons:   16.000000


 Mayer-Mulliken atom-atom bond order matrix:                                   

     Atom    1       2       3       4       5       6
     ---- ------  ------  ------  ------  ------  ------
   1.  C  0.0000  1.9266  0.9614  0.9614  0.0084  0.0084
   2.  C  1.9266  0.0000  0.0084  0.0084  0.9614  0.9614
   3.  H  0.9614  0.0084  0.0000 -0.0054 -0.0024  0.0109
   4.  H  0.9614  0.0084 -0.0054  0.0000  0.0109 -0.0024
   5.  H  0.0084  0.9614 -0.0024  0.0109  0.0000 -0.0054
   6.  H  0.0084  0.9614  0.0109 -0.0024 -0.0054  0.0000


 Mayer-Mulliken valencies by atom:                                             

     Atom    1
     ---- ------
   1.  C  3.8661
   2.  C  3.8661
   3.  H  0.9728
   4.  H  0.9728
   5.  H  0.9728
   6.  H  0.9728
 GSVD:  LWork=        1996 too small for GESVD, short by        8354 words or        8354 for optimal perf.


 NATURAL POPULATIONS:  Natural atomic orbital occupancies 
                                                          
   NAO  Atom  No  lang   Type(AO)    Occupancy      Energy
 ----------------------------------------------------------
     1    C    1  S      Cor( 1S)     1.99894     -10.13180
     2    C    1  S      Val( 2S)     1.09602      -0.28127
     3    C    1  S      Ryd( 3S)     0.00405       0.83212
     4    C    1  S      Ryd( 4S)     0.00014       1.88417
     5    C    1  S      Ryd( 5S)     0.00000      21.16092
     6    C    1  px     Val( 2p)     1.16702      -0.07449
     7    C    1  px     Ryd( 3p)     0.00200       0.85325
     8    C    1  px     Ryd( 4p)     0.00000       1.67152
     9    C    1  py     Val( 2p)     1.12545      -0.09926
    10    C    1  py     Ryd( 3p)     0.00325       0.72203
    11    C    1  py     Ryd( 4p)     0.00040       2.15033
    12    C    1  pz     Val( 2p)     0.97362      -0.10935
    13    C    1  pz     Ryd( 3p)     0.00248       0.64427
    14    C    1  pz     Ryd( 4p)     0.00003       1.42375
    15    C    1  dxy    Ryd( 3d)     0.00035       1.67792
    16    C    1  dxy    Ryd( 4d)     0.00022       2.82344
    17    C    1  dxz    Ryd( 3d)     0.00192       1.57293
    18    C    1  dxz    Ryd( 4d)     0.00004       2.82624
    19    C    1  dyz    Ryd( 3d)     0.00104       1.55438
    20    C    1  dyz    Ryd( 4d)     0.00004       2.78108
    21    C    1  dx2y2  Ryd( 3d)     0.00356       1.82783
    22    C    1  dx2y2  Ryd( 4d)     0.00012       2.86836
    23    C    1  dz2    Ryd( 3d)     0.00110       1.51910
    24    C    1  dz2    Ryd( 4d)     0.00006       2.82659
    25    C    1  f(0)   Ryd( 4f)     0.00016       3.38725
    26    C    1  f(C1)  Ryd( 4f)     0.00008       3.12761
    27    C    1  f(S1)  Ryd( 4f)     0.00010       3.53008
    28    C    1  f(C2)  Ryd( 4f)     0.00003       3.62997
    29    C    1  f(S2)  Ryd( 4f)     0.00005       3.57008
    30    C    1  f(C3)  Ryd( 4f)     0.00001       3.66834
    31    C    1  f(S3)  Ryd( 4f)     0.00015       4.00792

    32    C    2  S      Cor( 1S)     1.99894     -10.13180
    33    C    2  S      Val( 2S)     1.09602      -0.28127
    34    C    2  S      Ryd( 3S)     0.00405       0.83212
    35    C    2  S      Ryd( 4S)     0.00014       1.88417
    36    C    2  S      Ryd( 5S)     0.00000      21.16092
    37    C    2  px     Val( 2p)     1.16702      -0.07449
    38    C    2  px     Ryd( 3p)     0.00200       0.85325
    39    C    2  px     Ryd( 4p)     0.00000       1.67152
    40    C    2  py     Val( 2p)     1.12545      -0.09926
    41    C    2  py     Ryd( 3p)     0.00325       0.72203
    42    C    2  py     Ryd( 4p)     0.00040       2.15033
    43    C    2  pz     Val( 2p)     0.97362      -0.10935
    44    C    2  pz     Ryd( 3p)     0.00248       0.64427
    45    C    2  pz     Ryd( 4p)     0.00003       1.42375
    46    C    2  dxy    Ryd( 3d)     0.00035       1.67792
    47    C    2  dxy    Ryd( 4d)     0.00022       2.82344
    48    C    2  dxz    Ryd( 3d)     0.00192       1.57293
    49    C    2  dxz    Ryd( 4d)     0.00004       2.82624
    50    C    2  dyz    Ryd( 3d)     0.00104       1.55438
    51    C    2  dyz    Ryd( 4d)     0.00004       2.78108
    52    C    2  dx2y2  Ryd( 3d)     0.00356       1.82783
    53    C    2  dx2y2  Ryd( 4d)     0.00012       2.86836
    54    C    2  dz2    Ryd( 3d)     0.00110       1.51910
    55    C    2  dz2    Ryd( 4d)     0.00006       2.82659
    56    C    2  f(0)   Ryd( 4f)     0.00016       3.38725
    57    C    2  f(C1)  Ryd( 4f)     0.00008       3.12761
    58    C    2  f(S1)  Ryd( 4f)     0.00010       3.53008
    59    C    2  f(C2)  Ryd( 4f)     0.00003       3.62997
    60    C    2  f(S2)  Ryd( 4f)     0.00005       3.57008
    61    C    2  f(C3)  Ryd( 4f)     0.00001       3.66834
    62    C    2  f(S3)  Ryd( 4f)     0.00015       4.00792

    63    H    3  S      Val( 1S)     0.80694       0.03592
    64    H    3  S      Ryd( 2S)     0.00108       0.98588
    65    H    3  S      Ryd( 3S)     0.00015       1.54420
    66    H    3  px     Ryd( 2p)     0.00026       2.84506
    67    H    3  py     Ryd( 2p)     0.00014       2.55715
    68    H    3  pz     Ryd( 2p)     0.00021       2.29964

    69    H    4  S      Val( 1S)     0.80694       0.03592
    70    H    4  S      Ryd( 2S)     0.00108       0.98588
    71    H    4  S      Ryd( 3S)     0.00015       1.54420
    72    H    4  px     Ryd( 2p)     0.00026       2.84506
    73    H    4  py     Ryd( 2p)     0.00014       2.55715
    74    H    4  pz     Ryd( 2p)     0.00021       2.29964

    75    H    5  S      Val( 1S)     0.80694       0.03592
    76    H    5  S      Ryd( 2S)     0.00108       0.98588
    77    H    5  S      Ryd( 3S)     0.00015       1.54420
    78    H    5  px     Ryd( 2p)     0.00026       2.84506
    79    H    5  py     Ryd( 2p)     0.00014       2.55715
    80    H    5  pz     Ryd( 2p)     0.00021       2.29964

    81    H    6  S      Val( 1S)     0.80694       0.03592
    82    H    6  S      Ryd( 2S)     0.00108       0.98588
    83    H    6  S      Ryd( 3S)     0.00015       1.54420
    84    H    6  px     Ryd( 2p)     0.00026       2.84506
    85    H    6  py     Ryd( 2p)     0.00014       2.55715
    86    H    6  pz     Ryd( 2p)     0.00021       2.29964

 WARNING:  1 low occupancy (<1.9990e) core orbital  found on  C    1
           1 low occupancy (<1.9990e) core orbital  found on  C    2


 Summary of Natural Population Analysis:                  
                                                          
                                       Natural Population 
                Natural  -----------------------------------------------
    Atom  No    Charge         Core      Valence    Rydberg      Total
 -----------------------------------------------------------------------
      C    1   -0.38243      1.99894     4.36211    0.02138     6.38243
      C    2   -0.38243      1.99894     4.36211    0.02138     6.38243
      H    3    0.19121      0.00000     0.80694    0.00184     0.80879
      H    4    0.19121      0.00000     0.80694    0.00184     0.80879
      H    5    0.19121      0.00000     0.80694    0.00184     0.80879
      H    6    0.19121      0.00000     0.80694    0.00184     0.80879
 =======================================================================
   * Total *    0.00000      3.99787    11.95200    0.05013    16.00000

                                 Natural Population      
 --------------------------------------------------------
   Core                       3.99787 ( 99.9468% of   4)
   Valence                   11.95200 ( 99.6000% of  12)
   Natural Minimal Basis     15.94987 ( 99.6867% of  16)
   Natural Rydberg Basis      0.05013 (  0.3133% of  16)
 --------------------------------------------------------

    Atom  No          Natural Electron Configuration
 ----------------------------------------------------------------------------
      C    1      [core]2S( 1.10)2p( 3.27)3p( 0.01)3d( 0.01)
      C    2      [core]2S( 1.10)2p( 3.27)3p( 0.01)3d( 0.01)
      H    3            1S( 0.81)
      H    4            1S( 0.81)
      H    5            1S( 0.81)
      H    6            1S( 0.81)


 Wiberg bond index matrix in the NAO basis:                                    

     Atom    1       2       3       4       5       6
     ---- ------  ------  ------  ------  ------  ------
   1.  C  0.0000  2.0292  0.9388  0.9388  0.0078  0.0078
   2.  C  2.0292  0.0000  0.0078  0.0078  0.9388  0.9388
   3.  H  0.9388  0.0078  0.0000  0.0006  0.0041  0.0145
   4.  H  0.9388  0.0078  0.0006  0.0000  0.0145  0.0041
   5.  H  0.0078  0.9388  0.0041  0.0145  0.0000  0.0006
   6.  H  0.0078  0.9388  0.0145  0.0041  0.0006  0.0000


 Wiberg bond index, Totals by atom:                                            

     Atom    1
     ---- ------
   1.  C  3.9225
   2.  C  3.9225
   3.  H  0.9659
   4.  H  0.9659
   5.  H  0.9659
   6.  H  0.9659


 Atom-atom overlap-weighted NAO bond order:                                    

     Atom    1       2       3       4       5       6
     ---- ------  ------  ------  ------  ------  ------
   1.  C  0.0000  1.4165  0.7977  0.7977  0.0227  0.0227
   2.  C  1.4165  0.0000  0.0227  0.0227  0.7977  0.7977
   3.  H  0.7977  0.0227  0.0000 -0.0022 -0.0039 -0.0019
   4.  H  0.7977  0.0227 -0.0022  0.0000 -0.0019 -0.0039
   5.  H  0.0227  0.7977 -0.0039 -0.0019  0.0000 -0.0022
   6.  H  0.0227  0.7977 -0.0019 -0.0039 -0.0022  0.0000


 Atom-atom overlap-weighted NAO bond order, Totals by atom:                    

     Atom    1
     ---- ------
   1.  C  3.0573
   2.  C  3.0573
   3.  H  0.8124
   4.  H  0.8124
   5.  H  0.8124
   6.  H  0.8124


 MO bond order:                                                                

     Atom    1       2       3       4       5       6
     ---- ------  ------  ------  ------  ------  ------
   1.  C  0.0000  1.3166  0.0843  1.4173 -0.0236 -0.0993
   2.  C  1.3166  0.0000  0.0629  0.0220 -0.6717  0.6717
   3.  H  0.0843  0.0629  0.0000 -0.0349 -0.0591  0.0881
   4.  H  1.4173  0.0220 -0.0349  0.0000  0.0882 -0.0504
   5.  H -0.0236 -0.6717 -0.0591  0.0882  0.0000 -0.0451
   6.  H -0.0993  0.6717  0.0881 -0.0504 -0.0451  0.0000


 MO atomic valencies:                                                          

     Atom    1
     ---- ------
   1.  C  2.6953
   2.  C  1.4015
   3.  H  0.1413
   4.  H  1.4422
   5.  H -0.7113
   6.  H  0.5650


 NAO density matrix:                                                           

          NAO        1       2       3       4       5       6       7       8
      ---------- ------- ------- ------- ------- ------- ------- ------- -------
   1.  C 1 (S)    1.9989 -0.0000  0.0000 -0.0000  0.0000  0.0000 -0.0000 -0.0000
   2.  C 1 (S)   -0.0000  1.0960 -0.0000  0.0000 -0.0000 -0.0000  0.0000  0.0000
   3.  C 1 (S)    0.0000 -0.0000  0.0040  0.0000  0.0000 -0.0000 -0.0000 -0.0000
   4.  C 1 (S)   -0.0000  0.0000  0.0000  0.0001  0.0000 -0.0000  0.0000 -0.0000
   5.  C 1 (S)    0.0000 -0.0000  0.0000  0.0000  0.0000  0.0000  0.0000  0.0000
   6.  C 1 (px)   0.0000 -0.0000 -0.0000 -0.0000  0.0000  1.1670  0.0038  0.0013
   7.  C 1 (px)  -0.0000  0.0000 -0.0000  0.0000  0.0000  0.0038  0.0020  0.0001
   8.  C 1 (px)  -0.0000  0.0000 -0.0000 -0.0000  0.0000  0.0013  0.0001  0.0000
   9.  C 1 (py)   0.0124  0.1257  0.0553 -0.0056  0.0000 -0.0000 -0.0000 -0.0000
  10.  C 1 (py)  -0.0022  0.0178 -0.0030  0.0001 -0.0000 -0.0000  0.0000 -0.0000
  11.  C 1 (py)   0.0002 -0.0032  0.0005  0.0002  0.0000 -0.0000 -0.0000 -0.0000
  12.  C 1 (pz)   0.0160  0.0229  0.0149  0.0022 -0.0009  0.0000 -0.0000 -0.0000
  13.  C 1 (pz)   0.0004  0.0132  0.0023  0.0002 -0.0000  0.0000 -0.0000 -0.0000
  14.  C 1 (pz)  -0.0011  0.0040  0.0001  0.0000 -0.0000 -0.0000 -0.0000 -0.0000
  15.  C 1 (d1)  -0.0000  0.0000  0.0000  0.0000 -0.0000  0.0188  0.0004  0.0000
  16.  C 1 (d1)   0.0000  0.0000 -0.0000 -0.0000  0.0000  0.0077  0.0006  0.0000
  17.  C 1 (d2)   0.0000 -0.0000  0.0000  0.0000 -0.0000 -0.0472 -0.0000 -0.0000
  18.  C 1 (d2)  -0.0000  0.0000  0.0000  0.0000 -0.0000  0.0025 -0.0002 -0.0000
  19.  C 1 (d3)   0.0022 -0.0174 -0.0013  0.0000  0.0000 -0.0000 -0.0000 -0.0000
  20.  C 1 (d3)  -0.0000 -0.0013  0.0002 -0.0000  0.0000  0.0000 -0.0000  0.0000
  21.  C 1 (d4)  -0.0010  0.0114  0.0025 -0.0004  0.0000  0.0000  0.0000  0.0000
  22.  C 1 (d4)   0.0005 -0.0042  0.0004  0.0001 -0.0000  0.0000 -0.0000 -0.0000
  23.  C 1 (d5)   0.0048 -0.0265  0.0009 -0.0001  0.0000  0.0000 -0.0000  0.0000
  24.  C 1 (d5)  -0.0008 -0.0020  0.0001  0.0000 -0.0000 -0.0000  0.0000 -0.0000
  25.  C 1 (f1)  -0.0006  0.0054  0.0000 -0.0000  0.0000 -0.0000 -0.0000 -0.0000
  26.  C 1 (f2)  -0.0000 -0.0000 -0.0000  0.0000 -0.0000 -0.0096 -0.0001 -0.0000
  27.  C 1 (f3)  -0.0000 -0.0003 -0.0005  0.0001  0.0000 -0.0000 -0.0000 -0.0000
  28.  C 1 (f4)   0.0007 -0.0057  0.0001 -0.0000 -0.0000 -0.0000 -0.0000  0.0000
  29.  C 1 (f5)   0.0000 -0.0000 -0.0000 -0.0000  0.0000 -0.0074 -0.0000 -0.0000
  30.  C 1 (f6)  -0.0000  0.0000  0.0000  0.0000 -0.0000 -0.0017 -0.0001 -0.0000
  31.  C 1 (f7)  -0.0009  0.0117  0.0002  0.0001 -0.0000 -0.0000  0.0000 -0.0000
  32.  C 2 (S)    0.0004  0.0024  0.0090 -0.0071  0.0003  0.0000  0.0000 -0.0000
  33.  C 2 (S)    0.0024  0.3810  0.0030  0.0103  0.0001 -0.0000  0.0000  0.0000
  34.  C 2 (S)    0.0090  0.0030  0.0040 -0.0000 -0.0000  0.0000 -0.0000  0.0000
  35.  C 2 (S)   -0.0071  0.0103 -0.0000 -0.0000 -0.0000 -0.0000 -0.0000 -0.0000
  36.  C 2 (S)    0.0003  0.0001 -0.0000 -0.0000  0.0000 -0.0000  0.0000  0.0000
  37.  C 2 (px)  -0.0000 -0.0000  0.0000  0.0000  0.0000  0.1813 -0.0469 -0.0014
  38.  C 2 (px)  -0.0000 -0.0000 -0.0000  0.0000  0.0000 -0.0469 -0.0006 -0.0001
  39.  C 2 (px)  -0.0000 -0.0000 -0.0000  0.0000  0.0000 -0.0014 -0.0001 -0.0000
  40.  C 2 (py)   0.0137  0.4800 -0.0580 -0.0030 -0.0001  0.0000  0.0000  0.0000
  41.  C 2 (py)   0.0217 -0.0074  0.0028 -0.0002  0.0000 -0.0000 -0.0000  0.0000
  42.  C 2 (py)  -0.0058 -0.0166 -0.0004  0.0001  0.0000 -0.0000 -0.0000  0.0000
  43.  C 2 (pz)  -0.0166  0.1775  0.0144 -0.0002 -0.0010  0.0000  0.0000 -0.0000
  44.  C 2 (pz)  -0.0020  0.0175  0.0023  0.0001 -0.0000 -0.0000  0.0000 -0.0000
  45.  C 2 (pz)  -0.0004  0.0022  0.0001  0.0000 -0.0000  0.0000  0.0000 -0.0000
  46.  C 2 (d1)   0.0000  0.0000 -0.0000 -0.0000  0.0000  0.0043  0.0008  0.0000
  47.  C 2 (d1)  -0.0000 -0.0000  0.0000  0.0000  0.0000  0.0128  0.0004  0.0000
  48.  C 2 (d2)   0.0000  0.0000  0.0000  0.0000 -0.0000 -0.0108  0.0019  0.0001
  49.  C 2 (d2)  -0.0000 -0.0000 -0.0000 -0.0000  0.0000  0.0063 -0.0000  0.0000
  50.  C 2 (d3)  -0.0002  0.0048  0.0014  0.0002 -0.0000 -0.0000  0.0000  0.0000
  51.  C 2 (d3)  -0.0002  0.0005 -0.0002  0.0000 -0.0000  0.0000  0.0000  0.0000
  52.  C 2 (d4)   0.0073 -0.0326  0.0026  0.0002  0.0000 -0.0000 -0.0000 -0.0000
  53.  C 2 (d4)  -0.0011  0.0064  0.0004 -0.0001 -0.0000  0.0000  0.0000  0.0000
  54.  C 2 (d5)   0.0042 -0.0202  0.0009 -0.0002  0.0000 -0.0000 -0.0000 -0.0000
  55.  C 2 (d5)  -0.0002  0.0031  0.0001 -0.0000 -0.0000  0.0000  0.0000  0.0000
  56.  C 2 (f1)   0.0003 -0.0012  0.0000  0.0001  0.0000  0.0000 -0.0000 -0.0000
  57.  C 2 (f2)   0.0000  0.0000 -0.0000 -0.0000  0.0000 -0.0002  0.0004  0.0000
  58.  C 2 (f3)   0.0017 -0.0049  0.0005  0.0000 -0.0000 -0.0000 -0.0000 -0.0000
  59.  C 2 (f4)   0.0003 -0.0022  0.0001 -0.0001 -0.0000  0.0000 -0.0000 -0.0000
  60.  C 2 (f5)  -0.0000 -0.0000  0.0000 -0.0000 -0.0000  0.0005 -0.0003 -0.0000
  61.  C 2 (f6)   0.0000 -0.0000 -0.0000 -0.0000 -0.0000  0.0028  0.0001  0.0000
  62.  C 2 (f7)   0.0021 -0.0082 -0.0002 -0.0001 -0.0000 -0.0000 -0.0000 -0.0000
  63.  H 3 (S)   -0.0054  0.5300  0.0153 -0.0019  0.0002 -0.6825 -0.0076 -0.0010
  64.  H 3 (S)   -0.0107  0.0053 -0.0015 -0.0001  0.0000 -0.0027  0.0007  0.0000
  65.  H 3 (S)   -0.0087 -0.0058 -0.0000  0.0001  0.0000 -0.0066 -0.0000 -0.0000
  66.  H 3 (px)  -0.0030  0.0106  0.0004 -0.0000  0.0000 -0.0074 -0.0002 -0.0000
  67.  H 3 (py)   0.0016 -0.0043  0.0004 -0.0000 -0.0000  0.0071 -0.0001  0.0000
  68.  H 3 (pz)  -0.0012  0.0051  0.0004  0.0000 -0.0000 -0.0087 -0.0001 -0.0000
  69.  H 4 (S)   -0.0054  0.5300  0.0153 -0.0019  0.0002  0.6825  0.0076  0.0010
  70.  H 4 (S)   -0.0107  0.0053 -0.0015 -0.0001  0.0000  0.0027 -0.0007 -0.0000
  71.  H 4 (S)   -0.0087 -0.0058 -0.0000  0.0001  0.0000  0.0066  0.0000  0.0000
  72.  H 4 (px)   0.0030 -0.0106 -0.0004  0.0000 -0.0000 -0.0074 -0.0002 -0.0000
  73.  H 4 (py)   0.0016 -0.0043  0.0004 -0.0000 -0.0000 -0.0071  0.0001 -0.0000
  74.  H 4 (pz)  -0.0012  0.0051  0.0004  0.0000 -0.0000  0.0087  0.0001  0.0000
  75.  H 5 (S)    0.0031  0.0181  0.0174  0.0055  0.0003  0.0224  0.0287  0.0010
  76.  H 5 (S)    0.0003 -0.0073 -0.0015  0.0001  0.0000 -0.0181 -0.0001 -0.0000
  77.  H 5 (S)   -0.0014  0.0045 -0.0001 -0.0000 -0.0000 -0.0014  0.0003  0.0000
  78.  H 5 (px)   0.0001 -0.0003  0.0004  0.0001  0.0000  0.0033  0.0003  0.0000
  79.  H 5 (py)  -0.0008  0.0027 -0.0004  0.0000  0.0000 -0.0052  0.0002  0.0000
  80.  H 5 (pz)  -0.0002  0.0018  0.0004  0.0001 -0.0000  0.0007  0.0004  0.0000
  81.  H 6 (S)    0.0031  0.0181  0.0174  0.0055  0.0003 -0.0224 -0.0287 -0.0010
  82.  H 6 (S)    0.0003 -0.0073 -0.0015  0.0001  0.0000  0.0181  0.0001  0.0000
  83.  H 6 (S)   -0.0014  0.0045 -0.0001 -0.0000 -0.0000  0.0014 -0.0003 -0.0000
  84.  H 6 (px)  -0.0001  0.0003 -0.0004 -0.0001 -0.0000  0.0033  0.0003  0.0000
  85.  H 6 (py)  -0.0008  0.0027 -0.0004  0.0000  0.0000  0.0052 -0.0002 -0.0000
  86.  H 6 (pz)  -0.0002  0.0018  0.0004  0.0001 -0.0000 -0.0007 -0.0004 -0.0000

          NAO        9      10      11      12      13      14      15      16
      ---------- ------- ------- ------- ------- ------- ------- ------- -------
   1.  C 1 (S)    0.0124 -0.0022  0.0002  0.0160  0.0004 -0.0011 -0.0000  0.0000
   2.  C 1 (S)    0.1257  0.0178 -0.0032  0.0229  0.0132  0.0040  0.0000  0.0000
   3.  C 1 (S)    0.0553 -0.0030  0.0005  0.0149  0.0023  0.0001  0.0000 -0.0000
   4.  C 1 (S)   -0.0056  0.0001  0.0002  0.0022  0.0002  0.0000  0.0000 -0.0000
   5.  C 1 (S)    0.0000 -0.0000  0.0000 -0.0009 -0.0000 -0.0000 -0.0000  0.0000
   6.  C 1 (px)  -0.0000 -0.0000 -0.0000  0.0000  0.0000 -0.0000  0.0188  0.0077
   7.  C 1 (px)  -0.0000  0.0000 -0.0000 -0.0000 -0.0000 -0.0000  0.0004  0.0006
   8.  C 1 (px)  -0.0000 -0.0000 -0.0000 -0.0000 -0.0000 -0.0000  0.0000  0.0000
   9.  C 1 (py)   1.1254 -0.0424 -0.0049  0.0028  0.0232  0.0015 -0.0000  0.0000
  10.  C 1 (py)  -0.0424  0.0032 -0.0003  0.0147 -0.0006  0.0001 -0.0000  0.0000
  11.  C 1 (py)  -0.0049 -0.0003  0.0004  0.0073  0.0005  0.0000 -0.0000  0.0000
  12.  C 1 (pz)   0.0028  0.0147  0.0073  0.9736  0.0386  0.0036 -0.0000  0.0000
  13.  C 1 (pz)   0.0232 -0.0006  0.0005  0.0386  0.0025  0.0002 -0.0000  0.0000
  14.  C 1 (pz)   0.0015  0.0001  0.0000  0.0036  0.0002  0.0000 -0.0000  0.0000
  15.  C 1 (d1)  -0.0000 -0.0000 -0.0000 -0.0000 -0.0000 -0.0000  0.0003  0.0002
  16.  C 1 (d1)   0.0000  0.0000  0.0000  0.0000  0.0000  0.0000  0.0002  0.0002
  17.  C 1 (d2)   0.0000  0.0000  0.0000 -0.0000  0.0000  0.0000 -0.0007 -0.0003
  18.  C 1 (d2)  -0.0000 -0.0000 -0.0000  0.0000 -0.0000 -0.0000  0.0000 -0.0001
  19.  C 1 (d3)  -0.0194  0.0002 -0.0001 -0.0219 -0.0015 -0.0002  0.0000 -0.0000
  20.  C 1 (d3)   0.0028 -0.0003  0.0000 -0.0046 -0.0001 -0.0000 -0.0000  0.0000
  21.  C 1 (d4)   0.0601 -0.0023 -0.0005 -0.0151  0.0005  0.0000 -0.0000  0.0000
  22.  C 1 (d4)   0.0007 -0.0003  0.0002  0.0040  0.0003  0.0000  0.0000 -0.0000
  23.  C 1 (d5)   0.0177 -0.0014 -0.0000 -0.0081 -0.0002 -0.0001 -0.0000  0.0000
  24.  C 1 (d5)  -0.0020  0.0001  0.0001  0.0070  0.0003  0.0000  0.0000 -0.0000
  25.  C 1 (f1)   0.0038 -0.0002 -0.0001 -0.0109 -0.0003 -0.0000 -0.0000  0.0000
  26.  C 1 (f2)   0.0000  0.0000  0.0000 -0.0000  0.0000 -0.0000 -0.0002 -0.0001
  27.  C 1 (f3)  -0.0094  0.0003  0.0000 -0.0041 -0.0003 -0.0000 -0.0000  0.0000
  28.  C 1 (f4)   0.0010 -0.0002  0.0000  0.0002 -0.0000 -0.0000 -0.0000  0.0000
  29.  C 1 (f5)   0.0000  0.0000  0.0000 -0.0000  0.0000 -0.0000 -0.0001 -0.0001
  30.  C 1 (f6)  -0.0000 -0.0000  0.0000 -0.0000  0.0000 -0.0000 -0.0000 -0.0000
  31.  C 1 (f7)   0.0013  0.0001  0.0001  0.0023  0.0003  0.0001  0.0000  0.0000
  32.  C 2 (S)   -0.0137 -0.0217  0.0058 -0.0166 -0.0020 -0.0004  0.0000 -0.0000
  33.  C 2 (S)   -0.4800  0.0074  0.0166  0.1775  0.0175  0.0022 -0.0000 -0.0000
  34.  C 2 (S)    0.0580 -0.0028  0.0004  0.0144  0.0023  0.0001 -0.0000  0.0000
  35.  C 2 (S)    0.0030  0.0002 -0.0001 -0.0002  0.0001  0.0000 -0.0000  0.0000
  36.  C 2 (S)    0.0001 -0.0000 -0.0000 -0.0010 -0.0000 -0.0000  0.0000 -0.0000
  37.  C 2 (px)   0.0000 -0.0000 -0.0000  0.0000 -0.0000 -0.0000 -0.0043 -0.0128
  38.  C 2 (px)   0.0000 -0.0000 -0.0000 -0.0000  0.0000 -0.0000 -0.0008 -0.0004
  39.  C 2 (px)   0.0000 -0.0000 -0.0000 -0.0000 -0.0000 -0.0000 -0.0000 -0.0000
  40.  C 2 (py)  -0.6120  0.0515 -0.0120 -0.1333 -0.0267  0.0001  0.0000 -0.0000
  41.  C 2 (py)   0.0515 -0.0029 -0.0001 -0.0167  0.0006 -0.0000 -0.0000  0.0000
  42.  C 2 (py)  -0.0120 -0.0001  0.0002 -0.0031 -0.0004 -0.0001 -0.0000  0.0000
  43.  C 2 (pz)   0.1333  0.0167  0.0031  0.9397  0.0376  0.0040 -0.0000  0.0000
  44.  C 2 (pz)   0.0267 -0.0006  0.0004  0.0376  0.0025  0.0002  0.0000 -0.0000
  45.  C 2 (pz)  -0.0001  0.0000  0.0001  0.0040  0.0002  0.0000  0.0000 -0.0000
  46.  C 2 (d1)  -0.0000  0.0000  0.0000 -0.0000  0.0000 -0.0000  0.0002  0.0003
  47.  C 2 (d1)  -0.0000 -0.0000 -0.0000  0.0000 -0.0000 -0.0000  0.0003  0.0002
  48.  C 2 (d2)  -0.0000  0.0000  0.0000  0.0000 -0.0000  0.0000  0.0001  0.0005
  49.  C 2 (d2)   0.0000 -0.0000 -0.0000 -0.0000  0.0000  0.0000  0.0001  0.0000
  50.  C 2 (d3)   0.0088 -0.0004  0.0005  0.0246  0.0016  0.0001 -0.0000  0.0000
  51.  C 2 (d3)  -0.0035  0.0003  0.0000  0.0048  0.0001  0.0000  0.0000 -0.0000
  52.  C 2 (d4)   0.0230 -0.0028  0.0007 -0.0055  0.0008 -0.0001 -0.0000  0.0000
  53.  C 2 (d4)   0.0096 -0.0002 -0.0001  0.0017  0.0003  0.0000 -0.0000  0.0000
  54.  C 2 (d5)   0.0230 -0.0013 -0.0002 -0.0094 -0.0003 -0.0001 -0.0000  0.0000
  55.  C 2 (d5)   0.0022  0.0002 -0.0000  0.0059  0.0002  0.0000 -0.0000  0.0000
  56.  C 2 (f1)  -0.0017 -0.0003  0.0001 -0.0095 -0.0003 -0.0000  0.0000 -0.0000
  57.  C 2 (f2)  -0.0000 -0.0000 -0.0000  0.0000 -0.0000 -0.0000  0.0001  0.0001
  58.  C 2 (f3)   0.0050 -0.0003  0.0001  0.0052  0.0003  0.0000 -0.0000  0.0000
  59.  C 2 (f4)   0.0040 -0.0001 -0.0001 -0.0005 -0.0000 -0.0000 -0.0000  0.0000
  60.  C 2 (f5)  -0.0000  0.0000  0.0000  0.0000 -0.0000 -0.0000 -0.0000 -0.0001
  61.  C 2 (f6)  -0.0000  0.0000  0.0000  0.0000  0.0000 -0.0000  0.0001  0.0000
  62.  C 2 (f7)   0.0017 -0.0001 -0.0002 -0.0031 -0.0003 -0.0000 -0.0000  0.0000
  63.  H 3 (S)    0.4021 -0.0084 -0.0037 -0.1632  0.0068  0.0017 -0.0118 -0.0061
  64.  H 3 (S)   -0.0143  0.0009 -0.0004 -0.0160 -0.0012 -0.0001  0.0001  0.0002
  65.  H 3 (S)   -0.0046 -0.0001  0.0001 -0.0002 -0.0000 -0.0000 -0.0001 -0.0000
  66.  H 3 (px)   0.0100 -0.0003 -0.0001 -0.0036  0.0002  0.0000 -0.0001 -0.0001
  67.  H 3 (py)   0.0056 -0.0003  0.0000  0.0052  0.0003  0.0000  0.0001 -0.0000
  68.  H 3 (pz)   0.0057 -0.0000  0.0001  0.0096  0.0006  0.0001 -0.0002 -0.0001
  69.  H 4 (S)    0.4021 -0.0084 -0.0037 -0.1632  0.0068  0.0017  0.0118  0.0061
  70.  H 4 (S)   -0.0143  0.0009 -0.0004 -0.0160 -0.0012 -0.0001 -0.0001 -0.0002
  71.  H 4 (S)   -0.0046 -0.0001  0.0001 -0.0002 -0.0000 -0.0000  0.0001  0.0000
  72.  H 4 (px)  -0.0100  0.0003  0.0001  0.0036 -0.0002 -0.0000 -0.0001 -0.0001
  73.  H 4 (py)   0.0056 -0.0003  0.0000  0.0052  0.0003  0.0000 -0.0001  0.0000
  74.  H 4 (pz)   0.0057 -0.0000  0.0001  0.0096  0.0006  0.0001  0.0002  0.0001
  75.  H 5 (S)   -0.0315 -0.0159  0.0105 -0.0524  0.0098  0.0004  0.0047  0.0086
  76.  H 5 (S)   -0.0248  0.0008 -0.0000 -0.0131 -0.0011 -0.0001 -0.0003 -0.0001
  77.  H 5 (S)    0.0042  0.0002 -0.0002 -0.0023 -0.0001  0.0000  0.0000  0.0001
  78.  H 5 (px)   0.0008 -0.0004  0.0002 -0.0012  0.0002  0.0000  0.0001  0.0001
  79.  H 5 (py)  -0.0070  0.0003 -0.0000 -0.0048 -0.0003 -0.0000 -0.0000  0.0000
  80.  H 5 (pz)   0.0030 -0.0000  0.0001  0.0104  0.0006  0.0001  0.0001  0.0001
  81.  H 6 (S)   -0.0315 -0.0159  0.0105 -0.0524  0.0098  0.0004 -0.0047 -0.0086
  82.  H 6 (S)   -0.0248  0.0008 -0.0000 -0.0131 -0.0011 -0.0001  0.0003  0.0001
  83.  H 6 (S)    0.0042  0.0002 -0.0002 -0.0023 -0.0001  0.0000 -0.0000 -0.0001
  84.  H 6 (px)  -0.0008  0.0004 -0.0002  0.0012 -0.0002 -0.0000  0.0001  0.0001
  85.  H 6 (py)  -0.0070  0.0003 -0.0000 -0.0048 -0.0003 -0.0000  0.0000 -0.0000
  86.  H 6 (pz)   0.0030 -0.0000  0.0001  0.0104  0.0006  0.0001 -0.0001 -0.0001

          NAO       17      18      19      20      21      22      23      24
      ---------- ------- ------- ------- ------- ------- ------- ------- -------
   1.  C 1 (S)    0.0000 -0.0000  0.0022 -0.0000 -0.0010  0.0005  0.0048 -0.0008
   2.  C 1 (S)   -0.0000  0.0000 -0.0174 -0.0013  0.0114 -0.0042 -0.0265 -0.0020
   3.  C 1 (S)    0.0000  0.0000 -0.0013  0.0002  0.0025  0.0004  0.0009  0.0001
   4.  C 1 (S)    0.0000  0.0000  0.0000 -0.0000 -0.0004  0.0001 -0.0001  0.0000
   5.  C 1 (S)   -0.0000 -0.0000  0.0000  0.0000  0.0000 -0.0000  0.0000 -0.0000
   6.  C 1 (px)  -0.0472  0.0025 -0.0000  0.0000  0.0000  0.0000  0.0000 -0.0000
   7.  C 1 (px)  -0.0000 -0.0002 -0.0000 -0.0000  0.0000 -0.0000 -0.0000  0.0000
   8.  C 1 (px)  -0.0000 -0.0000 -0.0000  0.0000  0.0000 -0.0000  0.0000 -0.0000
   9.  C 1 (py)   0.0000 -0.0000 -0.0194  0.0028  0.0601  0.0007  0.0177 -0.0020
  10.  C 1 (py)   0.0000 -0.0000  0.0002 -0.0003 -0.0023 -0.0003 -0.0014  0.0001
  11.  C 1 (py)   0.0000 -0.0000 -0.0001  0.0000 -0.0005  0.0002 -0.0000  0.0001
  12.  C 1 (pz)  -0.0000  0.0000 -0.0219 -0.0046 -0.0151  0.0040 -0.0081  0.0070
  13.  C 1 (pz)   0.0000 -0.0000 -0.0015 -0.0001  0.0005  0.0003 -0.0002  0.0003
  14.  C 1 (pz)   0.0000 -0.0000 -0.0002 -0.0000  0.0000  0.0000 -0.0001  0.0000
  15.  C 1 (d1)  -0.0007  0.0000  0.0000 -0.0000 -0.0000  0.0000 -0.0000  0.0000
  16.  C 1 (d1)  -0.0003 -0.0001 -0.0000  0.0000  0.0000 -0.0000  0.0000 -0.0000
  17.  C 1 (d2)   0.0019 -0.0001  0.0000 -0.0000  0.0000 -0.0000  0.0000 -0.0000
  18.  C 1 (d2)  -0.0001  0.0000 -0.0000 -0.0000 -0.0000  0.0000 -0.0000  0.0000
  19.  C 1 (d3)   0.0000 -0.0000  0.0010  0.0001 -0.0007 -0.0001  0.0003 -0.0001
  20.  C 1 (d3)  -0.0000 -0.0000  0.0001  0.0000  0.0002  0.0000  0.0001 -0.0000
  21.  C 1 (d4)   0.0000 -0.0000 -0.0007  0.0002  0.0036 -0.0001  0.0010 -0.0002
  22.  C 1 (d4)  -0.0000  0.0000 -0.0001  0.0000 -0.0001  0.0001  0.0001  0.0001
  23.  C 1 (d5)   0.0000 -0.0000  0.0003  0.0001  0.0010  0.0001  0.0011 -0.0000
  24.  C 1 (d5)  -0.0000  0.0000 -0.0001 -0.0000 -0.0002  0.0001 -0.0000  0.0001
  25.  C 1 (f1)  -0.0000  0.0000  0.0001  0.0001  0.0004 -0.0001  0.0000 -0.0001
  26.  C 1 (f2)   0.0004 -0.0000  0.0000 -0.0000 -0.0000  0.0000  0.0000 -0.0000
  27.  C 1 (f3)  -0.0000 -0.0000  0.0002 -0.0000 -0.0005 -0.0000 -0.0001 -0.0000
  28.  C 1 (f4)   0.0000 -0.0000  0.0001  0.0000  0.0000  0.0000  0.0002  0.0000
  29.  C 1 (f5)   0.0003 -0.0000  0.0000 -0.0000 -0.0000  0.0000  0.0000 -0.0000
  30.  C 1 (f6)   0.0001  0.0000  0.0000 -0.0000 -0.0000  0.0000  0.0000  0.0000
  31.  C 1 (f7)  -0.0000  0.0000 -0.0002 -0.0000  0.0000  0.0000 -0.0003  0.0000
  32.  C 2 (S)   -0.0000  0.0000  0.0002  0.0002  0.0073 -0.0011  0.0042 -0.0002
  33.  C 2 (S)   -0.0000  0.0000 -0.0048 -0.0005 -0.0326  0.0064 -0.0202  0.0031
  34.  C 2 (S)    0.0000 -0.0000 -0.0014  0.0002  0.0026  0.0004  0.0009  0.0001
  35.  C 2 (S)    0.0000 -0.0000 -0.0002 -0.0000  0.0002 -0.0001 -0.0002 -0.0000
  36.  C 2 (S)   -0.0000  0.0000  0.0000  0.0000  0.0000 -0.0000  0.0000 -0.0000
  37.  C 2 (px)  -0.0108  0.0063 -0.0000  0.0000  0.0000 -0.0000  0.0000 -0.0000
  38.  C 2 (px)   0.0019 -0.0000  0.0000  0.0000  0.0000 -0.0000  0.0000 -0.0000
  39.  C 2 (px)   0.0001  0.0000  0.0000  0.0000  0.0000 -0.0000  0.0000 -0.0000
  40.  C 2 (py)  -0.0000  0.0000  0.0088 -0.0035 -0.0230 -0.0096 -0.0230 -0.0022
  41.  C 2 (py)   0.0000 -0.0000 -0.0004  0.0003  0.0028  0.0002  0.0013 -0.0002
  42.  C 2 (py)   0.0000 -0.0000  0.0005  0.0000 -0.0007  0.0001  0.0002  0.0000
  43.  C 2 (pz)  -0.0000  0.0000 -0.0246 -0.0048 -0.0055  0.0017 -0.0094  0.0059
  44.  C 2 (pz)  -0.0000  0.0000 -0.0016 -0.0001  0.0008  0.0003 -0.0003  0.0002
  45.  C 2 (pz)  -0.0000  0.0000 -0.0001 -0.0000 -0.0001  0.0000 -0.0001  0.0000
  46.  C 2 (d1)  -0.0001 -0.0001  0.0000 -0.0000 -0.0000  0.0000  0.0000 -0.0000
  47.  C 2 (d1)  -0.0005 -0.0000 -0.0000  0.0000  0.0000 -0.0000  0.0000  0.0000
  48.  C 2 (d2)   0.0006 -0.0003  0.0000 -0.0000 -0.0000  0.0000 -0.0000  0.0000
  49.  C 2 (d2)  -0.0003  0.0000 -0.0000  0.0000  0.0000 -0.0000  0.0000 -0.0000
  50.  C 2 (d3)  -0.0000  0.0000 -0.0008 -0.0001 -0.0000  0.0003 -0.0002  0.0002
  51.  C 2 (d3)  -0.0000  0.0000 -0.0001 -0.0000 -0.0002 -0.0000 -0.0001  0.0000
  52.  C 2 (d4)   0.0000 -0.0000  0.0000  0.0002  0.0008  0.0005  0.0013  0.0001
  53.  C 2 (d4)  -0.0000  0.0000 -0.0003  0.0000  0.0005 -0.0000 -0.0000 -0.0000
  54.  C 2 (d5)   0.0000 -0.0000  0.0002  0.0001  0.0013 -0.0000  0.0010 -0.0001
  55.  C 2 (d5)  -0.0000  0.0000 -0.0002 -0.0000  0.0001 -0.0000 -0.0001  0.0000
  56.  C 2 (f1)  -0.0000 -0.0000  0.0002  0.0001 -0.0000  0.0000  0.0001 -0.0000
  57.  C 2 (f2)   0.0000 -0.0001  0.0000 -0.0000  0.0000 -0.0000  0.0000 -0.0000
  58.  C 2 (f3)   0.0000 -0.0000 -0.0001  0.0000  0.0001  0.0001  0.0002  0.0000
  59.  C 2 (f4)   0.0000 -0.0000 -0.0000  0.0000  0.0002 -0.0000  0.0001 -0.0000
  60.  C 2 (f5)  -0.0000  0.0000 -0.0000  0.0000 -0.0000  0.0000 -0.0000  0.0000
  61.  C 2 (f6)  -0.0001 -0.0000 -0.0000 -0.0000 -0.0000  0.0000 -0.0000  0.0000
  62.  C 2 (f7)   0.0000 -0.0000  0.0002  0.0000  0.0002 -0.0001  0.0003 -0.0000
  63.  H 3 (S)    0.0272 -0.0008 -0.0101  0.0012  0.0261 -0.0021 -0.0051 -0.0027
  64.  H 3 (S)    0.0002 -0.0001  0.0006 -0.0000 -0.0004 -0.0003 -0.0003 -0.0001
  65.  H 3 (S)    0.0003 -0.0000  0.0001  0.0000 -0.0003  0.0001  0.0000  0.0000
  66.  H 3 (px)   0.0003  0.0000 -0.0002  0.0000  0.0006 -0.0000 -0.0001 -0.0001
  67.  H 3 (py)  -0.0003  0.0000 -0.0001 -0.0000  0.0002  0.0001  0.0002  0.0000
  68.  H 3 (pz)   0.0003 -0.0000 -0.0004 -0.0000  0.0002  0.0000 -0.0001  0.0001
  69.  H 4 (S)   -0.0272  0.0008 -0.0101  0.0012  0.0261 -0.0021 -0.0051 -0.0027
  70.  H 4 (S)   -0.0002  0.0001  0.0006 -0.0000 -0.0004 -0.0003 -0.0003 -0.0001
  71.  H 4 (S)   -0.0003  0.0000  0.0001  0.0000 -0.0003  0.0001  0.0000  0.0000
  72.  H 4 (px)   0.0003  0.0000  0.0002 -0.0000 -0.0006  0.0000  0.0001  0.0001
  73.  H 4 (py)   0.0003 -0.0000 -0.0001 -0.0000  0.0002  0.0001  0.0002  0.0000
  74.  H 4 (pz)  -0.0003  0.0000 -0.0004 -0.0000  0.0002  0.0000 -0.0001  0.0001
  75.  H 5 (S)    0.0012 -0.0035 -0.0010  0.0018 -0.0054  0.0055 -0.0006  0.0009
  76.  H 5 (S)    0.0007 -0.0000  0.0008  0.0000 -0.0012 -0.0001 -0.0002 -0.0000
  77.  H 5 (S)    0.0001 -0.0000 -0.0001 -0.0000  0.0003 -0.0001 -0.0000 -0.0000
  78.  H 5 (px)  -0.0001 -0.0000 -0.0000  0.0000 -0.0001  0.0001  0.0000  0.0000
  79.  H 5 (py)   0.0002 -0.0000  0.0002  0.0000 -0.0003 -0.0000 -0.0002 -0.0000
  80.  H 5 (pz)  -0.0000 -0.0000 -0.0003 -0.0000 -0.0000  0.0001 -0.0001  0.0001
  81.  H 6 (S)   -0.0012  0.0035 -0.0010  0.0018 -0.0054  0.0055 -0.0006  0.0009
  82.  H 6 (S)   -0.0007  0.0000  0.0008  0.0000 -0.0012 -0.0001 -0.0002 -0.0000
  83.  H 6 (S)   -0.0001  0.0000 -0.0001 -0.0000  0.0003 -0.0001 -0.0000 -0.0000
  84.  H 6 (px)  -0.0001 -0.0000  0.0000 -0.0000  0.0001 -0.0001 -0.0000 -0.0000
  85.  H 6 (py)  -0.0002  0.0000  0.0002  0.0000 -0.0003 -0.0000 -0.0002 -0.0000
  86.  H 6 (pz)   0.0000  0.0000 -0.0003 -0.0000 -0.0000  0.0001 -0.0001  0.0001

          NAO       25      26      27      28      29      30      31      32
      ---------- ------- ------- ------- ------- ------- ------- ------- -------
   1.  C 1 (S)   -0.0006 -0.0000 -0.0000  0.0007  0.0000 -0.0000 -0.0009  0.0004
   2.  C 1 (S)    0.0054 -0.0000 -0.0003 -0.0057 -0.0000  0.0000  0.0117  0.0024
   3.  C 1 (S)    0.0000 -0.0000 -0.0005  0.0001 -0.0000  0.0000  0.0002  0.0090
   4.  C 1 (S)   -0.0000  0.0000  0.0001 -0.0000 -0.0000  0.0000  0.0001 -0.0071
   5.  C 1 (S)    0.0000 -0.0000  0.0000 -0.0000  0.0000 -0.0000 -0.0000  0.0003
   6.  C 1 (px)  -0.0000 -0.0096 -0.0000 -0.0000 -0.0074 -0.0017 -0.0000  0.0000
   7.  C 1 (px)  -0.0000 -0.0001 -0.0000 -0.0000 -0.0000 -0.0001  0.0000  0.0000
   8.  C 1 (px)  -0.0000 -0.0000 -0.0000  0.0000 -0.0000 -0.0000 -0.0000 -0.0000
   9.  C 1 (py)   0.0038  0.0000 -0.0094  0.0010  0.0000 -0.0000  0.0013 -0.0137
  10.  C 1 (py)  -0.0002  0.0000  0.0003 -0.0002  0.0000 -0.0000  0.0001 -0.0217
  11.  C 1 (py)  -0.0001  0.0000  0.0000  0.0000  0.0000  0.0000  0.0001  0.0058
  12.  C 1 (pz)  -0.0109 -0.0000 -0.0041  0.0002 -0.0000 -0.0000  0.0023 -0.0166
  13.  C 1 (pz)  -0.0003  0.0000 -0.0003 -0.0000  0.0000  0.0000  0.0003 -0.0020
  14.  C 1 (pz)  -0.0000 -0.0000 -0.0000 -0.0000 -0.0000 -0.0000  0.0001 -0.0004
  15.  C 1 (d1)  -0.0000 -0.0002 -0.0000 -0.0000 -0.0001 -0.0000  0.0000  0.0000
  16.  C 1 (d1)   0.0000 -0.0001  0.0000  0.0000 -0.0001 -0.0000  0.0000 -0.0000
  17.  C 1 (d2)  -0.0000  0.0004 -0.0000  0.0000  0.0003  0.0001 -0.0000 -0.0000
  18.  C 1 (d2)   0.0000 -0.0000 -0.0000 -0.0000 -0.0000  0.0000  0.0000  0.0000
  19.  C 1 (d3)   0.0001  0.0000  0.0002  0.0001  0.0000  0.0000 -0.0002  0.0002
  20.  C 1 (d3)   0.0001 -0.0000 -0.0000  0.0000 -0.0000 -0.0000 -0.0000  0.0002
  21.  C 1 (d4)   0.0004 -0.0000 -0.0005  0.0000 -0.0000 -0.0000  0.0000  0.0073
  22.  C 1 (d4)  -0.0001  0.0000 -0.0000  0.0000  0.0000  0.0000  0.0000 -0.0011
  23.  C 1 (d5)   0.0000  0.0000 -0.0001  0.0002  0.0000  0.0000 -0.0003  0.0042
  24.  C 1 (d5)  -0.0001 -0.0000 -0.0000  0.0000 -0.0000  0.0000  0.0000 -0.0002
  25.  C 1 (f1)   0.0002 -0.0000  0.0000 -0.0000 -0.0000 -0.0000  0.0000  0.0003
  26.  C 1 (f2)  -0.0000  0.0001 -0.0000  0.0000  0.0001  0.0000 -0.0000 -0.0000
  27.  C 1 (f3)   0.0000 -0.0000  0.0001 -0.0000 -0.0000  0.0000 -0.0000 -0.0017
  28.  C 1 (f4)  -0.0000  0.0000 -0.0000  0.0000  0.0000  0.0000 -0.0001  0.0003
  29.  C 1 (f5)  -0.0000  0.0001 -0.0000  0.0000  0.0000  0.0000 -0.0000 -0.0000
  30.  C 1 (f6)  -0.0000  0.0000  0.0000  0.0000  0.0000  0.0000 -0.0000  0.0000
  31.  C 1 (f7)   0.0000 -0.0000 -0.0000 -0.0001 -0.0000 -0.0000  0.0002 -0.0021
  32.  C 2 (S)    0.0003 -0.0000 -0.0017  0.0003 -0.0000  0.0000 -0.0021  1.9989
  33.  C 2 (S)   -0.0012  0.0000  0.0049 -0.0022 -0.0000 -0.0000  0.0082 -0.0000
  34.  C 2 (S)    0.0000  0.0000 -0.0005  0.0001  0.0000 -0.0000  0.0002 -0.0000
  35.  C 2 (S)    0.0001  0.0000 -0.0000 -0.0001  0.0000 -0.0000  0.0001 -0.0000
  36.  C 2 (S)    0.0000 -0.0000  0.0000 -0.0000 -0.0000 -0.0000  0.0000  0.0000
  37.  C 2 (px)  -0.0000 -0.0002 -0.0000 -0.0000 -0.0005  0.0028 -0.0000  0.0000
  38.  C 2 (px)  -0.0000  0.0004 -0.0000  0.0000  0.0003  0.0001 -0.0000 -0.0000
  39.  C 2 (px)  -0.0000  0.0000 -0.0000  0.0000  0.0000  0.0000 -0.0000 -0.0000
  40.  C 2 (py)   0.0017 -0.0000  0.0050 -0.0040 -0.0000  0.0000  0.0017 -0.0124
  41.  C 2 (py)   0.0003  0.0000 -0.0003  0.0001  0.0000 -0.0000 -0.0001  0.0022
  42.  C 2 (py)  -0.0001 -0.0000  0.0001  0.0001  0.0000 -0.0000 -0.0002 -0.0002
  43.  C 2 (pz)  -0.0095 -0.0000 -0.0052 -0.0005 -0.0000 -0.0000  0.0031  0.0160
  44.  C 2 (pz)  -0.0003 -0.0000 -0.0003 -0.0000 -0.0000 -0.0000  0.0003  0.0004
  45.  C 2 (pz)  -0.0000 -0.0000 -0.0000 -0.0000 -0.0000  0.0000  0.0000 -0.0011
  46.  C 2 (d1)  -0.0000 -0.0001 -0.0000  0.0000 -0.0000 -0.0001 -0.0000 -0.0000
  47.  C 2 (d1)   0.0000 -0.0001 -0.0000 -0.0000 -0.0001 -0.0000 -0.0000  0.0000
  48.  C 2 (d2)   0.0000  0.0000  0.0000 -0.0000  0.0000 -0.0001  0.0000 -0.0000
  49.  C 2 (d2)  -0.0000 -0.0001 -0.0000 -0.0000 -0.0000 -0.0000 -0.0000  0.0000
  50.  C 2 (d3)  -0.0002 -0.0000 -0.0001  0.0000  0.0000 -0.0000  0.0002 -0.0022
  51.  C 2 (d3)  -0.0001 -0.0000  0.0000 -0.0000 -0.0000  0.0000  0.0000  0.0000
  52.  C 2 (d4)  -0.0000  0.0000 -0.0001  0.0002  0.0000 -0.0000 -0.0002 -0.0010
  53.  C 2 (d4)   0.0000  0.0000 -0.0001 -0.0000  0.0000 -0.0000  0.0001  0.0005
  54.  C 2 (d5)   0.0001  0.0000 -0.0002  0.0001  0.0000 -0.0000 -0.0003  0.0048
  55.  C 2 (d5)  -0.0000  0.0000 -0.0000 -0.0000  0.0000  0.0000  0.0000 -0.0008
  56.  C 2 (f1)   0.0001 -0.0000  0.0001  0.0000 -0.0000 -0.0000  0.0000 -0.0006
  57.  C 2 (f2)   0.0000 -0.0000 -0.0000  0.0000 -0.0000 -0.0000 -0.0000 -0.0000
  58.  C 2 (f3)  -0.0001  0.0000 -0.0001  0.0000  0.0000 -0.0000 -0.0000  0.0000
  59.  C 2 (f4)   0.0000  0.0000 -0.0000  0.0000  0.0000 -0.0000 -0.0000  0.0007
  60.  C 2 (f5)   0.0000  0.0000  0.0000 -0.0000  0.0000  0.0000  0.0000  0.0000
  61.  C 2 (f6)   0.0000 -0.0000  0.0000 -0.0000 -0.0000 -0.0000  0.0000  0.0000
  62.  C 2 (f7)  -0.0000 -0.0000 -0.0000  0.0000  0.0000  0.0000 -0.0001  0.0009
  63.  H 3 (S)    0.0055  0.0058 -0.0022 -0.0023  0.0044  0.0013  0.0054  0.0031
  64.  H 3 (S)    0.0002  0.0000  0.0002 -0.0001  0.0000 -0.0000 -0.0000  0.0003
  65.  H 3 (S)   -0.0000  0.0001  0.0000  0.0000  0.0000  0.0000 -0.0000 -0.0014
  66.  H 3 (px)   0.0001  0.0001 -0.0001 -0.0000  0.0000  0.0000  0.0001  0.0001
  67.  H 3 (py)  -0.0001 -0.0001 -0.0001  0.0000 -0.0000  0.0000 -0.0000  0.0008
  68.  H 3 (pz)  -0.0001  0.0001 -0.0001 -0.0000  0.0001  0.0000  0.0001 -0.0002
  69.  H 4 (S)    0.0055 -0.0058 -0.0022 -0.0023 -0.0044 -0.0013  0.0054  0.0031
  70.  H 4 (S)    0.0002 -0.0000  0.0002 -0.0001 -0.0000  0.0000 -0.0000  0.0003
  71.  H 4 (S)   -0.0000 -0.0001  0.0000  0.0000 -0.0000 -0.0000 -0.0000 -0.0014
  72.  H 4 (px)  -0.0001  0.0001  0.0001  0.0000  0.0000  0.0000 -0.0001 -0.0001
  73.  H 4 (py)  -0.0001  0.0001 -0.0001  0.0000  0.0000 -0.0000 -0.0000  0.0008
  74.  H 4 (pz)  -0.0001 -0.0001 -0.0001 -0.0000 -0.0001 -0.0000  0.0001 -0.0002
  75.  H 5 (S)    0.0009 -0.0009  0.0015  0.0002 -0.0005 -0.0019  0.0029 -0.0054
  76.  H 5 (S)    0.0000  0.0001  0.0003 -0.0000  0.0001  0.0000 -0.0001 -0.0107
  77.  H 5 (S)    0.0001  0.0000 -0.0000 -0.0000  0.0000 -0.0000  0.0000 -0.0087
  78.  H 5 (px)   0.0000 -0.0000  0.0000  0.0000 -0.0000 -0.0000  0.0001 -0.0030
  79.  H 5 (py)   0.0000  0.0000  0.0001 -0.0000  0.0000 -0.0000  0.0000 -0.0016
  80.  H 5 (pz)  -0.0001 -0.0000 -0.0001  0.0000 -0.0000 -0.0000  0.0001 -0.0012
  81.  H 6 (S)    0.0009  0.0009  0.0015  0.0002  0.0005  0.0019  0.0029 -0.0054
  82.  H 6 (S)    0.0000 -0.0001  0.0003 -0.0000 -0.0001 -0.0000 -0.0001 -0.0107
  83.  H 6 (S)    0.0001 -0.0000 -0.0000 -0.0000 -0.0000  0.0000  0.0000 -0.0087
  84.  H 6 (px)  -0.0000 -0.0000 -0.0000 -0.0000 -0.0000 -0.0000 -0.0001  0.0030
  85.  H 6 (py)   0.0000 -0.0000  0.0001 -0.0000 -0.0000  0.0000  0.0000 -0.0016
  86.  H 6 (pz)  -0.0001  0.0000 -0.0001  0.0000  0.0000  0.0000  0.0001 -0.0012

          NAO       33      34      35      36      37      38      39      40
      ---------- ------- ------- ------- ------- ------- ------- ------- -------
   1.  C 1 (S)    0.0024  0.0090 -0.0071  0.0003 -0.0000 -0.0000 -0.0000  0.0137
   2.  C 1 (S)    0.3810  0.0030  0.0103  0.0001 -0.0000 -0.0000 -0.0000  0.4800
   3.  C 1 (S)    0.0030  0.0040 -0.0000 -0.0000  0.0000 -0.0000 -0.0000 -0.0580
   4.  C 1 (S)    0.0103 -0.0000 -0.0000 -0.0000  0.0000  0.0000  0.0000 -0.0030
   5.  C 1 (S)    0.0001 -0.0000 -0.0000  0.0000  0.0000  0.0000  0.0000 -0.0001
   6.  C 1 (px)  -0.0000  0.0000 -0.0000 -0.0000  0.1813 -0.0469 -0.0014  0.0000
   7.  C 1 (px)   0.0000 -0.0000 -0.0000  0.0000 -0.0469 -0.0006 -0.0001  0.0000
   8.  C 1 (px)   0.0000  0.0000 -0.0000  0.0000 -0.0014 -0.0001 -0.0000  0.0000
   9.  C 1 (py)  -0.4800  0.0580  0.0030  0.0001  0.0000  0.0000  0.0000 -0.6120
  10.  C 1 (py)   0.0074 -0.0028  0.0002 -0.0000 -0.0000 -0.0000 -0.0000  0.0515
  11.  C 1 (py)   0.0166  0.0004 -0.0001 -0.0000 -0.0000 -0.0000 -0.0000 -0.0120
  12.  C 1 (pz)   0.1775  0.0144 -0.0002 -0.0010  0.0000 -0.0000 -0.0000 -0.1333
  13.  C 1 (pz)   0.0175  0.0023  0.0001 -0.0000 -0.0000  0.0000 -0.0000 -0.0267
  14.  C 1 (pz)   0.0022  0.0001  0.0000 -0.0000 -0.0000 -0.0000 -0.0000  0.0001
  15.  C 1 (d1)  -0.0000 -0.0000 -0.0000  0.0000 -0.0043 -0.0008 -0.0000  0.0000
  16.  C 1 (d1)  -0.0000  0.0000  0.0000 -0.0000 -0.0128 -0.0004 -0.0000 -0.0000
  17.  C 1 (d2)  -0.0000  0.0000  0.0000 -0.0000 -0.0108  0.0019  0.0001 -0.0000
  18.  C 1 (d2)   0.0000 -0.0000 -0.0000  0.0000  0.0063 -0.0000  0.0000  0.0000
  19.  C 1 (d3)  -0.0048 -0.0014 -0.0002  0.0000 -0.0000  0.0000  0.0000  0.0088
  20.  C 1 (d3)  -0.0005  0.0002 -0.0000  0.0000  0.0000  0.0000  0.0000 -0.0035
  21.  C 1 (d4)  -0.0326  0.0026  0.0002  0.0000  0.0000  0.0000  0.0000 -0.0230
  22.  C 1 (d4)   0.0064  0.0004 -0.0001 -0.0000 -0.0000 -0.0000 -0.0000 -0.0096
  23.  C 1 (d5)  -0.0202  0.0009 -0.0002  0.0000  0.0000  0.0000  0.0000 -0.0230
  24.  C 1 (d5)   0.0031  0.0001 -0.0000 -0.0000 -0.0000 -0.0000 -0.0000 -0.0022
  25.  C 1 (f1)  -0.0012  0.0000  0.0001  0.0000 -0.0000 -0.0000 -0.0000  0.0017
  26.  C 1 (f2)   0.0000  0.0000  0.0000 -0.0000 -0.0002  0.0004  0.0000 -0.0000
  27.  C 1 (f3)   0.0049 -0.0005 -0.0000  0.0000 -0.0000 -0.0000 -0.0000  0.0050
  28.  C 1 (f4)  -0.0022  0.0001 -0.0001 -0.0000 -0.0000  0.0000  0.0000 -0.0040
  29.  C 1 (f5)  -0.0000  0.0000  0.0000 -0.0000 -0.0005  0.0003  0.0000 -0.0000
  30.  C 1 (f6)  -0.0000 -0.0000 -0.0000 -0.0000  0.0028  0.0001  0.0000  0.0000
  31.  C 1 (f7)   0.0082  0.0002  0.0001  0.0000 -0.0000 -0.0000 -0.0000  0.0017
  32.  C 2 (S)   -0.0000 -0.0000 -0.0000  0.0000  0.0000 -0.0000 -0.0000 -0.0124
  33.  C 2 (S)    1.0960  0.0000 -0.0000 -0.0000 -0.0000  0.0000 -0.0000 -0.1257
  34.  C 2 (S)    0.0000  0.0040 -0.0000 -0.0000 -0.0000 -0.0000  0.0000 -0.0553
  35.  C 2 (S)   -0.0000 -0.0000  0.0001 -0.0000 -0.0000 -0.0000  0.0000  0.0056
  36.  C 2 (S)   -0.0000 -0.0000 -0.0000  0.0000  0.0000 -0.0000 -0.0000 -0.0000
  37.  C 2 (px)  -0.0000 -0.0000 -0.0000  0.0000  1.1670  0.0038  0.0013  0.0000
  38.  C 2 (px)   0.0000 -0.0000 -0.0000 -0.0000  0.0038  0.0020  0.0001 -0.0000
  39.  C 2 (px)  -0.0000  0.0000  0.0000 -0.0000  0.0013  0.0001  0.0000 -0.0000
  40.  C 2 (py)  -0.1257 -0.0553  0.0056 -0.0000  0.0000 -0.0000 -0.0000  1.1254
  41.  C 2 (py)  -0.0178  0.0030 -0.0001  0.0000 -0.0000 -0.0000 -0.0000 -0.0424
  42.  C 2 (py)   0.0032 -0.0005 -0.0002 -0.0000 -0.0000 -0.0000 -0.0000 -0.0049
  43.  C 2 (pz)   0.0229  0.0149  0.0022 -0.0009 -0.0000 -0.0000 -0.0000 -0.0028
  44.  C 2 (pz)   0.0132  0.0023  0.0002 -0.0000 -0.0000 -0.0000  0.0000 -0.0232
  45.  C 2 (pz)   0.0040  0.0001  0.0000 -0.0000  0.0000 -0.0000 -0.0000 -0.0015
  46.  C 2 (d1)   0.0000  0.0000  0.0000 -0.0000 -0.0188 -0.0004 -0.0000 -0.0000
  47.  C 2 (d1)  -0.0000 -0.0000 -0.0000 -0.0000 -0.0077 -0.0006 -0.0000  0.0000
  48.  C 2 (d2)  -0.0000 -0.0000  0.0000  0.0000 -0.0472 -0.0000 -0.0000  0.0000
  49.  C 2 (d2)  -0.0000 -0.0000  0.0000  0.0000  0.0025 -0.0002 -0.0000 -0.0000
  50.  C 2 (d3)   0.0174  0.0013 -0.0000 -0.0000 -0.0000 -0.0000  0.0000 -0.0194
  51.  C 2 (d3)   0.0013 -0.0002  0.0000 -0.0000  0.0000  0.0000 -0.0000  0.0028
  52.  C 2 (d4)   0.0114  0.0025 -0.0004  0.0000 -0.0000  0.0000 -0.0000 -0.0601
  53.  C 2 (d4)  -0.0042  0.0004  0.0001 -0.0000  0.0000 -0.0000  0.0000 -0.0007
  54.  C 2 (d5)  -0.0265  0.0009 -0.0001  0.0000 -0.0000  0.0000  0.0000 -0.0177
  55.  C 2 (d5)  -0.0020  0.0001  0.0000 -0.0000  0.0000 -0.0000  0.0000  0.0020
  56.  C 2 (f1)   0.0054  0.0000 -0.0000  0.0000  0.0000  0.0000 -0.0000 -0.0038
  57.  C 2 (f2)   0.0000  0.0000 -0.0000  0.0000 -0.0096 -0.0001 -0.0000 -0.0000
  58.  C 2 (f3)   0.0003  0.0005 -0.0001 -0.0000 -0.0000 -0.0000 -0.0000 -0.0094
  59.  C 2 (f4)  -0.0057  0.0001 -0.0000 -0.0000  0.0000 -0.0000 -0.0000 -0.0010
  60.  C 2 (f5)  -0.0000 -0.0000 -0.0000  0.0000  0.0074  0.0000  0.0000  0.0000
  61.  C 2 (f6)  -0.0000 -0.0000 -0.0000  0.0000 -0.0017 -0.0001 -0.0000  0.0000
  62.  C 2 (f7)  -0.0117 -0.0002 -0.0001  0.0000 -0.0000 -0.0000 -0.0000  0.0013
  63.  H 3 (S)    0.0181  0.0174  0.0055  0.0003  0.0224  0.0287  0.0010  0.0315
  64.  H 3 (S)   -0.0073 -0.0015  0.0001  0.0000 -0.0181 -0.0001 -0.0000  0.0248
  65.  H 3 (S)    0.0045 -0.0001 -0.0000 -0.0000 -0.0014  0.0003  0.0000 -0.0042
  66.  H 3 (px)  -0.0003  0.0004  0.0001  0.0000  0.0033  0.0003  0.0000 -0.0008
  67.  H 3 (py)  -0.0027  0.0004 -0.0000 -0.0000  0.0052 -0.0002 -0.0000 -0.0070
  68.  H 3 (pz)   0.0018  0.0004  0.0001 -0.0000  0.0007  0.0004  0.0000 -0.0030
  69.  H 4 (S)    0.0181  0.0174  0.0055  0.0003 -0.0224 -0.0287 -0.0010  0.0315
  70.  H 4 (S)   -0.0073 -0.0015  0.0001  0.0000  0.0181  0.0001  0.0000  0.0248
  71.  H 4 (S)    0.0045 -0.0001 -0.0000 -0.0000  0.0014 -0.0003 -0.0000 -0.0042
  72.  H 4 (px)   0.0003 -0.0004 -0.0001 -0.0000  0.0033  0.0003  0.0000  0.0008
  73.  H 4 (py)  -0.0027  0.0004 -0.0000 -0.0000 -0.0052  0.0002  0.0000 -0.0070
  74.  H 4 (pz)   0.0018  0.0004  0.0001 -0.0000 -0.0007 -0.0004 -0.0000 -0.0030
  75.  H 5 (S)    0.5300  0.0153 -0.0019  0.0002 -0.6825 -0.0076 -0.0010 -0.4021
  76.  H 5 (S)    0.0053 -0.0015 -0.0001  0.0000 -0.0027  0.0007  0.0000  0.0143
  77.  H 5 (S)   -0.0058 -0.0000  0.0001  0.0000 -0.0066 -0.0000 -0.0000  0.0046
  78.  H 5 (px)   0.0106  0.0004 -0.0000  0.0000 -0.0074 -0.0002 -0.0000 -0.0100
  79.  H 5 (py)   0.0043 -0.0004  0.0000  0.0000 -0.0071  0.0001 -0.0000  0.0056
  80.  H 5 (pz)   0.0051  0.0004  0.0000 -0.0000 -0.0087 -0.0001 -0.0000 -0.0057
  81.  H 6 (S)    0.5300  0.0153 -0.0019  0.0002  0.6825  0.0076  0.0010 -0.4021
  82.  H 6 (S)    0.0053 -0.0015 -0.0001  0.0000  0.0027 -0.0007 -0.0000  0.0143
  83.  H 6 (S)   -0.0058 -0.0000  0.0001  0.0000  0.0066  0.0000  0.0000  0.0046
  84.  H 6 (px)  -0.0106 -0.0004  0.0000 -0.0000 -0.0074 -0.0002 -0.0000  0.0100
  85.  H 6 (py)   0.0043 -0.0004  0.0000  0.0000  0.0071 -0.0001  0.0000  0.0056
  86.  H 6 (pz)   0.0051  0.0004  0.0000 -0.0000  0.0087  0.0001  0.0000 -0.0057

          NAO       41      42      43      44      45      46      47      48
      ---------- ------- ------- ------- ------- ------- ------- ------- -------
   1.  C 1 (S)    0.0217 -0.0058 -0.0166 -0.0020 -0.0004  0.0000 -0.0000  0.0000
   2.  C 1 (S)   -0.0074 -0.0166  0.1775  0.0175  0.0022  0.0000 -0.0000  0.0000
   3.  C 1 (S)    0.0028 -0.0004  0.0144  0.0023  0.0001 -0.0000  0.0000  0.0000
   4.  C 1 (S)   -0.0002  0.0001 -0.0002  0.0001  0.0000 -0.0000  0.0000  0.0000
   5.  C 1 (S)    0.0000  0.0000 -0.0010 -0.0000 -0.0000  0.0000  0.0000 -0.0000
   6.  C 1 (px)  -0.0000 -0.0000  0.0000 -0.0000  0.0000  0.0043  0.0128 -0.0108
   7.  C 1 (px)  -0.0000 -0.0000  0.0000  0.0000  0.0000  0.0008  0.0004  0.0019
   8.  C 1 (px)   0.0000  0.0000 -0.0000 -0.0000 -0.0000  0.0000  0.0000  0.0001
   9.  C 1 (py)   0.0515 -0.0120  0.1333  0.0267 -0.0001 -0.0000 -0.0000 -0.0000
  10.  C 1 (py)  -0.0029 -0.0001  0.0167 -0.0006  0.0000  0.0000 -0.0000  0.0000
  11.  C 1 (py)  -0.0001  0.0002  0.0031  0.0004  0.0001  0.0000 -0.0000  0.0000
  12.  C 1 (pz)  -0.0167 -0.0031  0.9397  0.0376  0.0040 -0.0000  0.0000  0.0000
  13.  C 1 (pz)   0.0006 -0.0004  0.0376  0.0025  0.0002  0.0000 -0.0000 -0.0000
  14.  C 1 (pz)  -0.0000 -0.0001  0.0040  0.0002  0.0000 -0.0000 -0.0000  0.0000
  15.  C 1 (d1)  -0.0000 -0.0000 -0.0000  0.0000  0.0000  0.0002  0.0003  0.0001
  16.  C 1 (d1)   0.0000  0.0000  0.0000 -0.0000 -0.0000  0.0003  0.0002  0.0005
  17.  C 1 (d2)   0.0000  0.0000 -0.0000 -0.0000 -0.0000 -0.0001 -0.0005  0.0006
  18.  C 1 (d2)  -0.0000 -0.0000  0.0000  0.0000  0.0000 -0.0001 -0.0000 -0.0003
  19.  C 1 (d3)  -0.0004  0.0005 -0.0246 -0.0016 -0.0001  0.0000 -0.0000  0.0000
  20.  C 1 (d3)   0.0003  0.0000 -0.0048 -0.0001 -0.0000 -0.0000  0.0000 -0.0000
  21.  C 1 (d4)   0.0028 -0.0007 -0.0055  0.0008 -0.0001 -0.0000  0.0000 -0.0000
  22.  C 1 (d4)   0.0002  0.0001  0.0017  0.0003  0.0000  0.0000 -0.0000  0.0000
  23.  C 1 (d5)   0.0013  0.0002 -0.0094 -0.0003 -0.0001  0.0000  0.0000 -0.0000
  24.  C 1 (d5)  -0.0002  0.0000  0.0059  0.0002  0.0000 -0.0000  0.0000  0.0000
  25.  C 1 (f1)   0.0003 -0.0001 -0.0095 -0.0003 -0.0000 -0.0000  0.0000  0.0000
  26.  C 1 (f2)   0.0000 -0.0000 -0.0000 -0.0000 -0.0000 -0.0001 -0.0001  0.0000
  27.  C 1 (f3)  -0.0003  0.0001 -0.0052 -0.0003 -0.0000 -0.0000 -0.0000  0.0000
  28.  C 1 (f4)   0.0001  0.0001 -0.0005 -0.0000 -0.0000  0.0000 -0.0000 -0.0000
  29.  C 1 (f5)   0.0000  0.0000 -0.0000 -0.0000 -0.0000 -0.0000 -0.0001  0.0000
  30.  C 1 (f6)  -0.0000 -0.0000 -0.0000 -0.0000  0.0000 -0.0001 -0.0000 -0.0001
  31.  C 1 (f7)  -0.0001 -0.0002  0.0031  0.0003  0.0000 -0.0000 -0.0000  0.0000
  32.  C 2 (S)    0.0022 -0.0002  0.0160  0.0004 -0.0011 -0.0000  0.0000 -0.0000
  33.  C 2 (S)   -0.0178  0.0032  0.0229  0.0132  0.0040  0.0000 -0.0000 -0.0000
  34.  C 2 (S)    0.0030 -0.0005  0.0149  0.0023  0.0001  0.0000 -0.0000 -0.0000
  35.  C 2 (S)   -0.0001 -0.0002  0.0022  0.0002  0.0000  0.0000 -0.0000  0.0000
  36.  C 2 (S)    0.0000 -0.0000 -0.0009 -0.0000 -0.0000 -0.0000 -0.0000  0.0000
  37.  C 2 (px)  -0.0000 -0.0000 -0.0000 -0.0000  0.0000 -0.0188 -0.0077 -0.0472
  38.  C 2 (px)  -0.0000 -0.0000 -0.0000 -0.0000 -0.0000 -0.0004 -0.0006 -0.0000
  39.  C 2 (px)  -0.0000 -0.0000 -0.0000  0.0000 -0.0000 -0.0000 -0.0000 -0.0000
  40.  C 2 (py)  -0.0424 -0.0049 -0.0028 -0.0232 -0.0015 -0.0000  0.0000  0.0000
  41.  C 2 (py)   0.0032 -0.0003 -0.0147  0.0006 -0.0001  0.0000 -0.0000  0.0000
  42.  C 2 (py)  -0.0003  0.0004 -0.0073 -0.0005 -0.0000  0.0000 -0.0000  0.0000
  43.  C 2 (pz)  -0.0147 -0.0073  0.9736  0.0386  0.0036 -0.0000  0.0000  0.0000
  44.  C 2 (pz)   0.0006 -0.0005  0.0386  0.0025  0.0002 -0.0000  0.0000  0.0000
  45.  C 2 (pz)  -0.0001 -0.0000  0.0036  0.0002  0.0000 -0.0000  0.0000 -0.0000
  46.  C 2 (d1)   0.0000  0.0000 -0.0000 -0.0000 -0.0000  0.0003  0.0002  0.0007
  47.  C 2 (d1)  -0.0000 -0.0000  0.0000  0.0000  0.0000  0.0002  0.0002  0.0003
  48.  C 2 (d2)   0.0000  0.0000  0.0000  0.0000 -0.0000  0.0007  0.0003  0.0019
  49.  C 2 (d2)   0.0000 -0.0000 -0.0000  0.0000 -0.0000 -0.0000  0.0001 -0.0001
  50.  C 2 (d3)   0.0002 -0.0001  0.0219  0.0015  0.0002  0.0000 -0.0000  0.0000
  51.  C 2 (d3)  -0.0003  0.0000  0.0046  0.0001  0.0000 -0.0000  0.0000 -0.0000
  52.  C 2 (d4)   0.0023  0.0005 -0.0151  0.0005  0.0000 -0.0000 -0.0000 -0.0000
  53.  C 2 (d4)   0.0003 -0.0002  0.0040  0.0003  0.0000  0.0000  0.0000  0.0000
  54.  C 2 (d5)   0.0014  0.0000 -0.0081 -0.0002 -0.0001 -0.0000 -0.0000 -0.0000
  55.  C 2 (d5)  -0.0001 -0.0001  0.0070  0.0003  0.0000  0.0000 -0.0000  0.0000
  56.  C 2 (f1)   0.0002  0.0001 -0.0109 -0.0003 -0.0000 -0.0000  0.0000 -0.0000
  57.  C 2 (f2)  -0.0000 -0.0000  0.0000  0.0000  0.0000  0.0002  0.0001  0.0004
  58.  C 2 (f3)   0.0003  0.0000  0.0041  0.0003  0.0000  0.0000 -0.0000  0.0000
  59.  C 2 (f4)   0.0002 -0.0000  0.0002 -0.0000 -0.0000  0.0000 -0.0000  0.0000
  60.  C 2 (f5)   0.0000  0.0000  0.0000  0.0000  0.0000 -0.0001 -0.0001 -0.0003
  61.  C 2 (f6)   0.0000  0.0000  0.0000  0.0000  0.0000  0.0000  0.0000  0.0001
  62.  C 2 (f7)   0.0001  0.0001 -0.0023 -0.0003 -0.0001  0.0000 -0.0000  0.0000
  63.  H 3 (S)    0.0159 -0.0105 -0.0524  0.0098  0.0004 -0.0047 -0.0086  0.0012
  64.  H 3 (S)   -0.0008  0.0000 -0.0131 -0.0011 -0.0001  0.0003  0.0001  0.0007
  65.  H 3 (S)   -0.0002  0.0002 -0.0023 -0.0001  0.0000 -0.0000 -0.0001  0.0001
  66.  H 3 (px)   0.0004 -0.0002 -0.0012  0.0002  0.0000 -0.0001 -0.0001 -0.0001
  67.  H 3 (py)   0.0003 -0.0000  0.0048  0.0003  0.0000 -0.0000  0.0000 -0.0002
  68.  H 3 (pz)   0.0000 -0.0001  0.0104  0.0006  0.0001 -0.0001 -0.0001 -0.0000
  69.  H 4 (S)    0.0159 -0.0105 -0.0524  0.0098  0.0004  0.0047  0.0086 -0.0012
  70.  H 4 (S)   -0.0008  0.0000 -0.0131 -0.0011 -0.0001 -0.0003 -0.0001 -0.0007
  71.  H 4 (S)   -0.0002  0.0002 -0.0023 -0.0001  0.0000  0.0000  0.0001 -0.0001
  72.  H 4 (px)  -0.0004  0.0002  0.0012 -0.0002 -0.0000 -0.0001 -0.0001 -0.0001
  73.  H 4 (py)   0.0003 -0.0000  0.0048  0.0003  0.0000  0.0000 -0.0000  0.0002
  74.  H 4 (pz)   0.0000 -0.0001  0.0104  0.0006  0.0001  0.0001  0.0001  0.0000
  75.  H 5 (S)    0.0084  0.0037 -0.1632  0.0068  0.0017  0.0118  0.0061  0.0272
  76.  H 5 (S)   -0.0009  0.0004 -0.0160 -0.0012 -0.0001 -0.0001 -0.0002  0.0002
  77.  H 5 (S)    0.0001 -0.0001 -0.0002 -0.0000 -0.0000  0.0001  0.0000  0.0003
  78.  H 5 (px)   0.0003  0.0001 -0.0036  0.0002  0.0000  0.0001  0.0001  0.0003
  79.  H 5 (py)  -0.0003  0.0000 -0.0052 -0.0003 -0.0000  0.0001 -0.0000  0.0003
  80.  H 5 (pz)   0.0000 -0.0001  0.0096  0.0006  0.0001  0.0002  0.0001  0.0003
  81.  H 6 (S)    0.0084  0.0037 -0.1632  0.0068  0.0017 -0.0118 -0.0061 -0.0272
  82.  H 6 (S)   -0.0009  0.0004 -0.0160 -0.0012 -0.0001  0.0001  0.0002 -0.0002
  83.  H 6 (S)    0.0001 -0.0001 -0.0002 -0.0000 -0.0000 -0.0001 -0.0000 -0.0003
  84.  H 6 (px)  -0.0003 -0.0001  0.0036 -0.0002 -0.0000  0.0001  0.0001  0.0003
  85.  H 6 (py)  -0.0003  0.0000 -0.0052 -0.0003 -0.0000 -0.0001  0.0000 -0.0003
  86.  H 6 (pz)   0.0000 -0.0001  0.0096  0.0006  0.0001 -0.0002 -0.0001 -0.0003

          NAO       49      50      51      52      53      54      55      56
      ---------- ------- ------- ------- ------- ------- ------- ------- -------
   1.  C 1 (S)   -0.0000 -0.0002 -0.0002  0.0073 -0.0011  0.0042 -0.0002  0.0003
   2.  C 1 (S)   -0.0000  0.0048  0.0005 -0.0326  0.0064 -0.0202  0.0031 -0.0012
   3.  C 1 (S)   -0.0000  0.0014 -0.0002  0.0026  0.0004  0.0009  0.0001  0.0000
   4.  C 1 (S)   -0.0000  0.0002  0.0000  0.0002 -0.0001 -0.0002 -0.0000  0.0001
   5.  C 1 (S)    0.0000 -0.0000 -0.0000  0.0000 -0.0000  0.0000 -0.0000  0.0000
   6.  C 1 (px)   0.0063 -0.0000  0.0000 -0.0000  0.0000 -0.0000  0.0000  0.0000
   7.  C 1 (px)  -0.0000  0.0000  0.0000 -0.0000  0.0000 -0.0000  0.0000 -0.0000
   8.  C 1 (px)   0.0000  0.0000  0.0000 -0.0000  0.0000 -0.0000  0.0000 -0.0000
   9.  C 1 (py)   0.0000  0.0088 -0.0035  0.0230  0.0096  0.0230  0.0022 -0.0017
  10.  C 1 (py)  -0.0000 -0.0004  0.0003 -0.0028 -0.0002 -0.0013  0.0002 -0.0003
  11.  C 1 (py)  -0.0000  0.0005  0.0000  0.0007 -0.0001 -0.0002 -0.0000  0.0001
  12.  C 1 (pz)  -0.0000  0.0246  0.0048 -0.0055  0.0017 -0.0094  0.0059 -0.0095
  13.  C 1 (pz)   0.0000  0.0016  0.0001  0.0008  0.0003 -0.0003  0.0002 -0.0003
  14.  C 1 (pz)   0.0000  0.0001  0.0000 -0.0001  0.0000 -0.0001  0.0000 -0.0000
  15.  C 1 (d1)   0.0001 -0.0000  0.0000 -0.0000 -0.0000 -0.0000 -0.0000  0.0000
  16.  C 1 (d1)   0.0000  0.0000 -0.0000  0.0000  0.0000  0.0000  0.0000 -0.0000
  17.  C 1 (d2)  -0.0003 -0.0000 -0.0000  0.0000 -0.0000  0.0000 -0.0000 -0.0000
  18.  C 1 (d2)   0.0000  0.0000  0.0000 -0.0000  0.0000 -0.0000  0.0000 -0.0000
  19.  C 1 (d3)  -0.0000 -0.0008 -0.0001  0.0000 -0.0003  0.0002 -0.0002  0.0002
  20.  C 1 (d3)   0.0000 -0.0001 -0.0000  0.0002  0.0000  0.0001 -0.0000  0.0001
  21.  C 1 (d4)   0.0000 -0.0000 -0.0002  0.0008  0.0005  0.0013  0.0001 -0.0000
  22.  C 1 (d4)  -0.0000  0.0003 -0.0000  0.0005 -0.0000 -0.0000 -0.0000  0.0000
  23.  C 1 (d5)   0.0000 -0.0002 -0.0001  0.0013 -0.0000  0.0010 -0.0001  0.0001
  24.  C 1 (d5)  -0.0000  0.0002  0.0000  0.0001 -0.0000 -0.0001  0.0000 -0.0000
  25.  C 1 (f1)  -0.0000 -0.0002 -0.0001 -0.0000  0.0000  0.0001 -0.0000  0.0001
  26.  C 1 (f2)  -0.0001 -0.0000 -0.0000  0.0000  0.0000  0.0000  0.0000 -0.0000
  27.  C 1 (f3)  -0.0000 -0.0001  0.0000 -0.0001 -0.0001 -0.0002 -0.0000  0.0001
  28.  C 1 (f4)  -0.0000  0.0000 -0.0000  0.0002 -0.0000  0.0001 -0.0000  0.0000
  29.  C 1 (f5)  -0.0000  0.0000 -0.0000  0.0000  0.0000  0.0000  0.0000 -0.0000
  30.  C 1 (f6)  -0.0000 -0.0000  0.0000 -0.0000 -0.0000 -0.0000  0.0000 -0.0000
  31.  C 1 (f7)  -0.0000  0.0002  0.0000 -0.0002  0.0001 -0.0003  0.0000  0.0000
  32.  C 2 (S)    0.0000 -0.0022  0.0000 -0.0010  0.0005  0.0048 -0.0008 -0.0006
  33.  C 2 (S)   -0.0000  0.0174  0.0013  0.0114 -0.0042 -0.0265 -0.0020  0.0054
  34.  C 2 (S)   -0.0000  0.0013 -0.0002  0.0025  0.0004  0.0009  0.0001  0.0000
  35.  C 2 (S)    0.0000 -0.0000  0.0000 -0.0004  0.0001 -0.0001  0.0000 -0.0000
  36.  C 2 (S)    0.0000 -0.0000 -0.0000  0.0000 -0.0000  0.0000 -0.0000  0.0000
  37.  C 2 (px)   0.0025 -0.0000  0.0000 -0.0000  0.0000 -0.0000  0.0000  0.0000
  38.  C 2 (px)  -0.0002 -0.0000  0.0000  0.0000 -0.0000  0.0000 -0.0000  0.0000
  39.  C 2 (px)  -0.0000  0.0000 -0.0000 -0.0000  0.0000  0.0000  0.0000 -0.0000
  40.  C 2 (py)  -0.0000 -0.0194  0.0028 -0.0601 -0.0007 -0.0177  0.0020 -0.0038
  41.  C 2 (py)   0.0000  0.0002 -0.0003  0.0023  0.0003  0.0014 -0.0001  0.0002
  42.  C 2 (py)  -0.0000 -0.0001  0.0000  0.0005 -0.0002  0.0000 -0.0001  0.0001
  43.  C 2 (pz)  -0.0000  0.0219  0.0046 -0.0151  0.0040 -0.0081  0.0070 -0.0109
  44.  C 2 (pz)   0.0000  0.0015  0.0001  0.0005  0.0003 -0.0002  0.0003 -0.0003
  45.  C 2 (pz)  -0.0000  0.0002  0.0000  0.0000  0.0000 -0.0001  0.0000 -0.0000
  46.  C 2 (d1)  -0.0000  0.0000 -0.0000 -0.0000  0.0000 -0.0000  0.0000 -0.0000
  47.  C 2 (d1)   0.0001 -0.0000  0.0000 -0.0000  0.0000 -0.0000 -0.0000  0.0000
  48.  C 2 (d2)  -0.0001  0.0000 -0.0000 -0.0000  0.0000 -0.0000  0.0000 -0.0000
  49.  C 2 (d2)   0.0000 -0.0000  0.0000  0.0000 -0.0000  0.0000 -0.0000  0.0000
  50.  C 2 (d3)  -0.0000  0.0010  0.0001  0.0007  0.0001 -0.0003  0.0001 -0.0001
  51.  C 2 (d3)   0.0000  0.0001  0.0000 -0.0002 -0.0000 -0.0001  0.0000 -0.0001
  52.  C 2 (d4)   0.0000  0.0007 -0.0002  0.0036 -0.0001  0.0010 -0.0002  0.0004
  53.  C 2 (d4)  -0.0000  0.0001 -0.0000 -0.0001  0.0001  0.0001  0.0001 -0.0001
  54.  C 2 (d5)   0.0000 -0.0003 -0.0001  0.0010  0.0001  0.0011 -0.0000  0.0000
  55.  C 2 (d5)  -0.0000  0.0001  0.0000 -0.0002  0.0001 -0.0000  0.0001 -0.0001
  56.  C 2 (f1)   0.0000 -0.0001 -0.0001  0.0004 -0.0001  0.0000 -0.0001  0.0002
  57.  C 2 (f2)  -0.0000  0.0000 -0.0000  0.0000 -0.0000 -0.0000  0.0000  0.0000
  58.  C 2 (f3)  -0.0000  0.0002 -0.0000  0.0005  0.0000  0.0001  0.0000 -0.0000
  59.  C 2 (f4)  -0.0000 -0.0001 -0.0000  0.0000  0.0000  0.0002  0.0000 -0.0000
  60.  C 2 (f5)   0.0000 -0.0000  0.0000  0.0000 -0.0000  0.0000 -0.0000 -0.0000
  61.  C 2 (f6)   0.0000 -0.0000  0.0000  0.0000  0.0000  0.0000 -0.0000 -0.0000
  62.  C 2 (f7)  -0.0000 -0.0002 -0.0000 -0.0000 -0.0000  0.0003 -0.0000 -0.0000
  63.  H 3 (S)   -0.0035  0.0010 -0.0018 -0.0054  0.0055 -0.0006  0.0009  0.0009
  64.  H 3 (S)   -0.0000 -0.0008 -0.0000 -0.0012 -0.0001 -0.0002 -0.0000  0.0000
  65.  H 3 (S)   -0.0000  0.0001  0.0000  0.0003 -0.0001 -0.0000 -0.0000  0.0001
  66.  H 3 (px)  -0.0000  0.0000 -0.0000 -0.0001  0.0001  0.0000  0.0000  0.0000
  67.  H 3 (py)   0.0000  0.0002  0.0000  0.0003  0.0000  0.0002  0.0000 -0.0000
  68.  H 3 (pz)  -0.0000  0.0003  0.0000 -0.0000  0.0001 -0.0001  0.0001 -0.0001
  69.  H 4 (S)    0.0035  0.0010 -0.0018 -0.0054  0.0055 -0.0006  0.0009  0.0009
  70.  H 4 (S)    0.0000 -0.0008 -0.0000 -0.0012 -0.0001 -0.0002 -0.0000  0.0000
  71.  H 4 (S)    0.0000  0.0001  0.0000  0.0003 -0.0001 -0.0000 -0.0000  0.0001
  72.  H 4 (px)  -0.0000 -0.0000  0.0000  0.0001 -0.0001 -0.0000 -0.0000 -0.0000
  73.  H 4 (py)  -0.0000  0.0002  0.0000  0.0003  0.0000  0.0002  0.0000 -0.0000
  74.  H 4 (pz)   0.0000  0.0003  0.0000 -0.0000  0.0001 -0.0001  0.0001 -0.0001
  75.  H 5 (S)   -0.0008  0.0101 -0.0012  0.0261 -0.0021 -0.0051 -0.0027  0.0055
  76.  H 5 (S)   -0.0001 -0.0006  0.0000 -0.0004 -0.0003 -0.0003 -0.0001  0.0002
  77.  H 5 (S)   -0.0000 -0.0001 -0.0000 -0.0003  0.0001  0.0000  0.0000 -0.0000
  78.  H 5 (px)   0.0000  0.0002 -0.0000  0.0006 -0.0000 -0.0001 -0.0001  0.0001
  79.  H 5 (py)  -0.0000 -0.0001 -0.0000 -0.0002 -0.0001 -0.0002 -0.0000  0.0001
  80.  H 5 (pz)  -0.0000  0.0004  0.0000  0.0002  0.0000 -0.0001  0.0001 -0.0001
  81.  H 6 (S)    0.0008  0.0101 -0.0012  0.0261 -0.0021 -0.0051 -0.0027  0.0055
  82.  H 6 (S)    0.0001 -0.0006  0.0000 -0.0004 -0.0003 -0.0003 -0.0001  0.0002
  83.  H 6 (S)    0.0000 -0.0001 -0.0000 -0.0003  0.0001  0.0000  0.0000 -0.0000
  84.  H 6 (px)   0.0000 -0.0002  0.0000 -0.0006  0.0000  0.0001  0.0001 -0.0001
  85.  H 6 (py)   0.0000 -0.0001 -0.0000 -0.0002 -0.0001 -0.0002 -0.0000  0.0001
  86.  H 6 (pz)   0.0000  0.0004  0.0000  0.0002  0.0000 -0.0001  0.0001 -0.0001

          NAO       57      58      59      60      61      62      63      64
      ---------- ------- ------- ------- ------- ------- ------- ------- -------
   1.  C 1 (S)    0.0000  0.0017  0.0003 -0.0000  0.0000  0.0021 -0.0054 -0.0107
   2.  C 1 (S)    0.0000 -0.0049 -0.0022 -0.0000 -0.0000 -0.0082  0.5300  0.0053
   3.  C 1 (S)   -0.0000  0.0005  0.0001  0.0000 -0.0000 -0.0002  0.0153 -0.0015
   4.  C 1 (S)   -0.0000  0.0000 -0.0001 -0.0000 -0.0000 -0.0001 -0.0019 -0.0001
   5.  C 1 (S)    0.0000 -0.0000 -0.0000 -0.0000 -0.0000 -0.0000  0.0002  0.0000
   6.  C 1 (px)  -0.0002 -0.0000  0.0000  0.0005  0.0028 -0.0000 -0.6825 -0.0027
   7.  C 1 (px)   0.0004 -0.0000 -0.0000 -0.0003  0.0001 -0.0000 -0.0076  0.0007
   8.  C 1 (px)   0.0000 -0.0000 -0.0000 -0.0000  0.0000 -0.0000 -0.0010  0.0000
   9.  C 1 (py)  -0.0000  0.0050  0.0040 -0.0000 -0.0000  0.0017  0.4021 -0.0143
  10.  C 1 (py)  -0.0000 -0.0003 -0.0001  0.0000  0.0000 -0.0001 -0.0084  0.0009
  11.  C 1 (py)  -0.0000  0.0001 -0.0001  0.0000  0.0000 -0.0002 -0.0037 -0.0004
  12.  C 1 (pz)   0.0000  0.0052 -0.0005  0.0000  0.0000 -0.0031 -0.1632 -0.0160
  13.  C 1 (pz)  -0.0000  0.0003 -0.0000 -0.0000  0.0000 -0.0003  0.0068 -0.0012
  14.  C 1 (pz)  -0.0000  0.0000 -0.0000 -0.0000 -0.0000 -0.0000  0.0017 -0.0001
  15.  C 1 (d1)   0.0001 -0.0000 -0.0000 -0.0000  0.0001 -0.0000 -0.0118  0.0001
  16.  C 1 (d1)   0.0001  0.0000  0.0000 -0.0001  0.0000  0.0000 -0.0061  0.0002
  17.  C 1 (d2)   0.0000  0.0000  0.0000 -0.0000 -0.0001  0.0000  0.0272  0.0002
  18.  C 1 (d2)  -0.0001 -0.0000 -0.0000  0.0000 -0.0000 -0.0000 -0.0008 -0.0001
  19.  C 1 (d3)   0.0000 -0.0001 -0.0000 -0.0000 -0.0000  0.0002 -0.0101  0.0006
  20.  C 1 (d3)  -0.0000  0.0000  0.0000  0.0000 -0.0000  0.0000  0.0012 -0.0000
  21.  C 1 (d4)   0.0000  0.0001  0.0002 -0.0000 -0.0000  0.0002  0.0261 -0.0004
  22.  C 1 (d4)  -0.0000  0.0001 -0.0000  0.0000  0.0000 -0.0001 -0.0021 -0.0003
  23.  C 1 (d5)   0.0000  0.0002  0.0001 -0.0000 -0.0000  0.0003 -0.0051 -0.0003
  24.  C 1 (d5)  -0.0000  0.0000 -0.0000  0.0000  0.0000 -0.0000 -0.0027 -0.0001
  25.  C 1 (f1)   0.0000 -0.0001  0.0000  0.0000  0.0000 -0.0000  0.0055  0.0002
  26.  C 1 (f2)  -0.0000  0.0000  0.0000  0.0000 -0.0000 -0.0000  0.0058  0.0000
  27.  C 1 (f3)  -0.0000 -0.0001 -0.0000  0.0000  0.0000 -0.0000 -0.0022  0.0002
  28.  C 1 (f4)   0.0000  0.0000  0.0000 -0.0000 -0.0000  0.0000 -0.0023 -0.0001
  29.  C 1 (f5)  -0.0000  0.0000  0.0000  0.0000 -0.0000  0.0000  0.0044  0.0000
  30.  C 1 (f6)  -0.0000 -0.0000 -0.0000  0.0000 -0.0000  0.0000  0.0013 -0.0000
  31.  C 1 (f7)  -0.0000 -0.0000 -0.0000  0.0000  0.0000 -0.0001  0.0054 -0.0000
  32.  C 2 (S)   -0.0000  0.0000  0.0007  0.0000  0.0000  0.0009  0.0031  0.0003
  33.  C 2 (S)    0.0000  0.0003 -0.0057 -0.0000 -0.0000 -0.0117  0.0181 -0.0073
  34.  C 2 (S)    0.0000  0.0005  0.0001 -0.0000 -0.0000 -0.0002  0.0174 -0.0015
  35.  C 2 (S)   -0.0000 -0.0001 -0.0000 -0.0000 -0.0000 -0.0001  0.0055  0.0001
  36.  C 2 (S)    0.0000 -0.0000 -0.0000  0.0000  0.0000  0.0000  0.0003  0.0000
  37.  C 2 (px)  -0.0096 -0.0000  0.0000  0.0074 -0.0017 -0.0000  0.0224 -0.0181
  38.  C 2 (px)  -0.0001 -0.0000 -0.0000  0.0000 -0.0001 -0.0000  0.0287 -0.0001
  39.  C 2 (px)  -0.0000 -0.0000 -0.0000  0.0000 -0.0000 -0.0000  0.0010 -0.0000
  40.  C 2 (py)  -0.0000 -0.0094 -0.0010  0.0000  0.0000  0.0013  0.0315  0.0248
  41.  C 2 (py)  -0.0000  0.0003  0.0002  0.0000  0.0000  0.0001  0.0159 -0.0008
  42.  C 2 (py)  -0.0000  0.0000 -0.0000  0.0000  0.0000  0.0001 -0.0105  0.0000
  43.  C 2 (pz)   0.0000  0.0041  0.0002  0.0000  0.0000 -0.0023 -0.0524 -0.0131
  44.  C 2 (pz)   0.0000  0.0003 -0.0000  0.0000  0.0000 -0.0003  0.0098 -0.0011
  45.  C 2 (pz)   0.0000  0.0000 -0.0000  0.0000  0.0000 -0.0001  0.0004 -0.0001
  46.  C 2 (d1)   0.0002  0.0000  0.0000 -0.0001  0.0000  0.0000 -0.0047  0.0003
  47.  C 2 (d1)   0.0001 -0.0000 -0.0000 -0.0001  0.0000 -0.0000 -0.0086  0.0001
  48.  C 2 (d2)   0.0004  0.0000  0.0000 -0.0003  0.0001  0.0000  0.0012  0.0007
  49.  C 2 (d2)  -0.0000 -0.0000 -0.0000  0.0000  0.0000 -0.0000 -0.0035 -0.0000
  50.  C 2 (d3)   0.0000  0.0002 -0.0001 -0.0000 -0.0000 -0.0002  0.0010 -0.0008
  51.  C 2 (d3)  -0.0000 -0.0000 -0.0000  0.0000  0.0000 -0.0000 -0.0018 -0.0000
  52.  C 2 (d4)   0.0000  0.0005  0.0000  0.0000  0.0000 -0.0000 -0.0054 -0.0012
  53.  C 2 (d4)  -0.0000  0.0000  0.0000 -0.0000  0.0000 -0.0000  0.0055 -0.0001
  54.  C 2 (d5)  -0.0000  0.0001  0.0002  0.0000  0.0000  0.0003 -0.0006 -0.0002
  55.  C 2 (d5)   0.0000  0.0000  0.0000 -0.0000 -0.0000 -0.0000  0.0009 -0.0000
  56.  C 2 (f1)   0.0000 -0.0000 -0.0000 -0.0000 -0.0000 -0.0000  0.0009  0.0000
  57.  C 2 (f2)   0.0001  0.0000  0.0000 -0.0001  0.0000  0.0000 -0.0009  0.0001
  58.  C 2 (f3)   0.0000  0.0001  0.0000  0.0000  0.0000 -0.0000 -0.0015 -0.0003
  59.  C 2 (f4)   0.0000  0.0000  0.0000  0.0000 -0.0000  0.0001  0.0002 -0.0000
  60.  C 2 (f5)  -0.0001  0.0000  0.0000  0.0000 -0.0000  0.0000  0.0005 -0.0001
  61.  C 2 (f6)   0.0000  0.0000 -0.0000 -0.0000  0.0000  0.0000 -0.0019  0.0000
  62.  C 2 (f7)   0.0000 -0.0000  0.0001  0.0000  0.0000  0.0002 -0.0029  0.0001
  63.  H 3 (S)   -0.0009 -0.0015  0.0002  0.0005 -0.0019 -0.0029  0.8069  0.0000
  64.  H 3 (S)    0.0001 -0.0003 -0.0000 -0.0001  0.0000  0.0001  0.0000  0.0011
  65.  H 3 (S)    0.0000  0.0000 -0.0000 -0.0000 -0.0000 -0.0000 -0.0000  0.0000
  66.  H 3 (px)  -0.0000 -0.0000  0.0000  0.0000 -0.0000 -0.0001  0.0134 -0.0001
  67.  H 3 (py)  -0.0000  0.0001  0.0000  0.0000  0.0000  0.0000 -0.0048 -0.0003
  68.  H 3 (pz)  -0.0000  0.0001  0.0000  0.0000 -0.0000 -0.0001  0.0077 -0.0002
  69.  H 4 (S)    0.0009 -0.0015  0.0002 -0.0005  0.0019 -0.0029 -0.0204  0.0008
  70.  H 4 (S)   -0.0001 -0.0003 -0.0000  0.0001 -0.0000  0.0001  0.0008  0.0005
  71.  H 4 (S)   -0.0000  0.0000 -0.0000  0.0000  0.0000 -0.0000 -0.0077 -0.0000
  72.  H 4 (px)  -0.0000  0.0000 -0.0000  0.0000 -0.0000  0.0001 -0.0037 -0.0000
  73.  H 4 (py)   0.0000  0.0001  0.0000 -0.0000 -0.0000  0.0000  0.0025 -0.0001
  74.  H 4 (pz)   0.0000  0.0001  0.0000 -0.0000  0.0000 -0.0001 -0.0030 -0.0002
  75.  H 5 (S)    0.0058  0.0022 -0.0023 -0.0044  0.0013 -0.0054 -0.0638  0.0020
  76.  H 5 (S)    0.0000 -0.0002 -0.0001 -0.0000 -0.0000  0.0000  0.0020  0.0006
  77.  H 5 (S)    0.0001 -0.0000  0.0000 -0.0000  0.0000  0.0000  0.0036  0.0002
  78.  H 5 (px)   0.0001  0.0001 -0.0000 -0.0000  0.0000 -0.0001 -0.0021 -0.0001
  79.  H 5 (py)   0.0001 -0.0001 -0.0000 -0.0000 -0.0000 -0.0000  0.0023  0.0003
  80.  H 5 (pz)   0.0001  0.0001 -0.0000 -0.0001  0.0000 -0.0001 -0.0014 -0.0001
  81.  H 6 (S)   -0.0058  0.0022 -0.0023  0.0044 -0.0013 -0.0054  0.1171 -0.0192
  82.  H 6 (S)   -0.0000 -0.0002 -0.0001  0.0000  0.0000  0.0000 -0.0192  0.0005
  83.  H 6 (S)   -0.0001 -0.0000  0.0000  0.0000 -0.0000  0.0000  0.0035  0.0000
  84.  H 6 (px)   0.0001 -0.0001  0.0000 -0.0000  0.0000  0.0001 -0.0035  0.0003
  85.  H 6 (py)  -0.0001 -0.0001 -0.0000  0.0000  0.0000 -0.0000 -0.0024  0.0001
  86.  H 6 (pz)  -0.0001  0.0001 -0.0000  0.0001 -0.0000 -0.0001  0.0015 -0.0004

          NAO       65      66      67      68      69      70      71      72
      ---------- ------- ------- ------- ------- ------- ------- ------- -------
   1.  C 1 (S)   -0.0087 -0.0030  0.0016 -0.0012 -0.0054 -0.0107 -0.0087  0.0030
   2.  C 1 (S)   -0.0058  0.0106 -0.0043  0.0051  0.5300  0.0053 -0.0058 -0.0106
   3.  C 1 (S)   -0.0000  0.0004  0.0004  0.0004  0.0153 -0.0015 -0.0000 -0.0004
   4.  C 1 (S)    0.0001 -0.0000 -0.0000  0.0000 -0.0019 -0.0001  0.0001  0.0000
   5.  C 1 (S)    0.0000  0.0000 -0.0000 -0.0000  0.0002  0.0000  0.0000 -0.0000
   6.  C 1 (px)  -0.0066 -0.0074  0.0071 -0.0087  0.6825  0.0027  0.0066 -0.0074
   7.  C 1 (px)  -0.0000 -0.0002 -0.0001 -0.0001  0.0076 -0.0007  0.0000 -0.0002
   8.  C 1 (px)  -0.0000 -0.0000  0.0000 -0.0000  0.0010 -0.0000  0.0000 -0.0000
   9.  C 1 (py)  -0.0046  0.0100  0.0056  0.0057  0.4021 -0.0143 -0.0046 -0.0100
  10.  C 1 (py)  -0.0001 -0.0003 -0.0003 -0.0000 -0.0084  0.0009 -0.0001  0.0003
  11.  C 1 (py)   0.0001 -0.0001  0.0000  0.0001 -0.0037 -0.0004  0.0001  0.0001
  12.  C 1 (pz)  -0.0002 -0.0036  0.0052  0.0096 -0.1632 -0.0160 -0.0002  0.0036
  13.  C 1 (pz)  -0.0000  0.0002  0.0003  0.0006  0.0068 -0.0012 -0.0000 -0.0002
  14.  C 1 (pz)  -0.0000  0.0000  0.0000  0.0001  0.0017 -0.0001 -0.0000 -0.0000
  15.  C 1 (d1)  -0.0001 -0.0001  0.0001 -0.0002  0.0118 -0.0001  0.0001 -0.0001
  16.  C 1 (d1)  -0.0000 -0.0001 -0.0000 -0.0001  0.0061 -0.0002  0.0000 -0.0001
  17.  C 1 (d2)   0.0003  0.0003 -0.0003  0.0003 -0.0272 -0.0002 -0.0003  0.0003
  18.  C 1 (d2)  -0.0000  0.0000  0.0000 -0.0000  0.0008  0.0001  0.0000  0.0000
  19.  C 1 (d3)   0.0001 -0.0002 -0.0001 -0.0004 -0.0101  0.0006  0.0001  0.0002
  20.  C 1 (d3)   0.0000  0.0000 -0.0000 -0.0000  0.0012 -0.0000  0.0000 -0.0000
  21.  C 1 (d4)  -0.0003  0.0006  0.0002  0.0002  0.0261 -0.0004 -0.0003 -0.0006
  22.  C 1 (d4)   0.0001 -0.0000  0.0001  0.0000 -0.0021 -0.0003  0.0001  0.0000
  23.  C 1 (d5)   0.0000 -0.0001  0.0002 -0.0001 -0.0051 -0.0003  0.0000  0.0001
  24.  C 1 (d5)   0.0000 -0.0001  0.0000  0.0001 -0.0027 -0.0001  0.0000  0.0001
  25.  C 1 (f1)  -0.0000  0.0001 -0.0001 -0.0001  0.0055  0.0002 -0.0000 -0.0001
  26.  C 1 (f2)   0.0001  0.0001 -0.0001  0.0001 -0.0058 -0.0000 -0.0001  0.0001
  27.  C 1 (f3)   0.0000 -0.0001 -0.0001 -0.0001 -0.0022  0.0002  0.0000  0.0001
  28.  C 1 (f4)   0.0000 -0.0000  0.0000 -0.0000 -0.0023 -0.0001  0.0000  0.0000
  29.  C 1 (f5)   0.0000  0.0000 -0.0000  0.0001 -0.0044 -0.0000 -0.0000  0.0000
  30.  C 1 (f6)   0.0000  0.0000  0.0000  0.0000 -0.0013  0.0000 -0.0000  0.0000
  31.  C 1 (f7)  -0.0000  0.0001 -0.0000  0.0001  0.0054 -0.0000 -0.0000 -0.0001
  32.  C 2 (S)   -0.0014  0.0001  0.0008 -0.0002  0.0031  0.0003 -0.0014 -0.0001
  33.  C 2 (S)    0.0045 -0.0003 -0.0027  0.0018  0.0181 -0.0073  0.0045  0.0003
  34.  C 2 (S)   -0.0001  0.0004  0.0004  0.0004  0.0174 -0.0015 -0.0001 -0.0004
  35.  C 2 (S)   -0.0000  0.0001 -0.0000  0.0001  0.0055  0.0001 -0.0000 -0.0001
  36.  C 2 (S)   -0.0000  0.0000 -0.0000 -0.0000  0.0003  0.0000 -0.0000 -0.0000
  37.  C 2 (px)  -0.0014  0.0033  0.0052  0.0007 -0.0224  0.0181  0.0014  0.0033
  38.  C 2 (px)   0.0003  0.0003 -0.0002  0.0004 -0.0287  0.0001 -0.0003  0.0003
  39.  C 2 (px)   0.0000  0.0000 -0.0000  0.0000 -0.0010  0.0000 -0.0000  0.0000
  40.  C 2 (py)  -0.0042 -0.0008 -0.0070 -0.0030  0.0315  0.0248 -0.0042  0.0008
  41.  C 2 (py)  -0.0002  0.0004  0.0003  0.0000  0.0159 -0.0008 -0.0002 -0.0004
  42.  C 2 (py)   0.0002 -0.0002 -0.0000 -0.0001 -0.0105  0.0000  0.0002  0.0002
  43.  C 2 (pz)  -0.0023 -0.0012  0.0048  0.0104 -0.0524 -0.0131 -0.0023  0.0012
  44.  C 2 (pz)  -0.0001  0.0002  0.0003  0.0006  0.0098 -0.0011 -0.0001 -0.0002
  45.  C 2 (pz)   0.0000  0.0000  0.0000  0.0001  0.0004 -0.0001  0.0000 -0.0000
  46.  C 2 (d1)  -0.0000 -0.0001 -0.0000 -0.0001  0.0047 -0.0003  0.0000 -0.0001
  47.  C 2 (d1)  -0.0001 -0.0001  0.0000 -0.0001  0.0086 -0.0001  0.0001 -0.0001
  48.  C 2 (d2)   0.0001 -0.0001 -0.0002 -0.0000 -0.0012 -0.0007 -0.0001 -0.0001
  49.  C 2 (d2)  -0.0000 -0.0000  0.0000 -0.0000  0.0035  0.0000  0.0000 -0.0000
  50.  C 2 (d3)   0.0001  0.0000  0.0002  0.0003  0.0010 -0.0008  0.0001 -0.0000
  51.  C 2 (d3)   0.0000 -0.0000  0.0000  0.0000 -0.0018 -0.0000  0.0000  0.0000
  52.  C 2 (d4)   0.0003 -0.0001  0.0003 -0.0000 -0.0054 -0.0012  0.0003  0.0001
  53.  C 2 (d4)  -0.0001  0.0001  0.0000  0.0001  0.0055 -0.0001 -0.0001 -0.0001
  54.  C 2 (d5)  -0.0000  0.0000  0.0002 -0.0001 -0.0006 -0.0002 -0.0000 -0.0000
  55.  C 2 (d5)  -0.0000  0.0000  0.0000  0.0001  0.0009 -0.0000 -0.0000 -0.0000
  56.  C 2 (f1)   0.0001  0.0000 -0.0000 -0.0001  0.0009  0.0000  0.0001 -0.0000
  57.  C 2 (f2)   0.0000 -0.0000 -0.0000 -0.0000  0.0009 -0.0001 -0.0000 -0.0000
  58.  C 2 (f3)   0.0000 -0.0000  0.0001  0.0001 -0.0015 -0.0003  0.0000  0.0000
  59.  C 2 (f4)  -0.0000  0.0000  0.0000  0.0000  0.0002 -0.0000 -0.0000 -0.0000
  60.  C 2 (f5)  -0.0000  0.0000  0.0000  0.0000 -0.0005  0.0001  0.0000  0.0000
  61.  C 2 (f6)  -0.0000 -0.0000  0.0000 -0.0000  0.0019 -0.0000  0.0000 -0.0000
  62.  C 2 (f7)  -0.0000 -0.0001  0.0000 -0.0001 -0.0029  0.0001 -0.0000  0.0001
  63.  H 3 (S)   -0.0000  0.0134 -0.0048  0.0077 -0.0204  0.0008 -0.0077 -0.0037
  64.  H 3 (S)    0.0000 -0.0001 -0.0003 -0.0002  0.0008  0.0005 -0.0000 -0.0000
  65.  H 3 (S)    0.0002 -0.0000 -0.0000  0.0000 -0.0077 -0.0000  0.0001  0.0001
  66.  H 3 (px)  -0.0000  0.0003 -0.0000  0.0001  0.0037  0.0000 -0.0001 -0.0001
  67.  H 3 (py)  -0.0000 -0.0000  0.0001  0.0000  0.0025 -0.0001  0.0000 -0.0000
  68.  H 3 (pz)   0.0000  0.0001  0.0000  0.0002 -0.0030 -0.0002 -0.0001  0.0000
  69.  H 4 (S)   -0.0077  0.0037  0.0025 -0.0030  0.8069  0.0000 -0.0000 -0.0134
  70.  H 4 (S)   -0.0000  0.0000 -0.0001 -0.0002  0.0000  0.0011  0.0000  0.0001
  71.  H 4 (S)    0.0001 -0.0001  0.0000 -0.0001 -0.0000  0.0000  0.0002  0.0000
  72.  H 4 (px)   0.0001 -0.0001 -0.0000  0.0000 -0.0134  0.0001  0.0000  0.0003
  73.  H 4 (py)   0.0000  0.0000  0.0000  0.0001 -0.0048 -0.0003 -0.0000  0.0000
  74.  H 4 (pz)  -0.0001 -0.0000  0.0001  0.0001  0.0077 -0.0002  0.0000 -0.0001
  75.  H 5 (S)    0.0036 -0.0021 -0.0023 -0.0014  0.1171 -0.0192  0.0035 -0.0035
  76.  H 5 (S)    0.0002 -0.0001 -0.0003 -0.0001 -0.0192  0.0005  0.0000  0.0003
  77.  H 5 (S)   -0.0001  0.0001 -0.0001  0.0000  0.0035  0.0000 -0.0001 -0.0001
  78.  H 5 (px)   0.0001 -0.0000  0.0000 -0.0000  0.0035 -0.0003  0.0001 -0.0001
  79.  H 5 (py)   0.0001 -0.0000 -0.0001 -0.0000 -0.0024  0.0001 -0.0000  0.0000
  80.  H 5 (pz)   0.0000 -0.0000  0.0000  0.0001  0.0015 -0.0004  0.0000 -0.0000
  81.  H 6 (S)    0.0035  0.0035  0.0024  0.0015 -0.0638  0.0020  0.0036  0.0021
  82.  H 6 (S)    0.0000 -0.0003 -0.0001 -0.0004  0.0020  0.0006  0.0002  0.0001
  83.  H 6 (S)   -0.0001  0.0001  0.0000  0.0000  0.0036  0.0002 -0.0001 -0.0001
  84.  H 6 (px)  -0.0001 -0.0001 -0.0000 -0.0000  0.0021  0.0001 -0.0001 -0.0000
  85.  H 6 (py)  -0.0000 -0.0000 -0.0000 -0.0001  0.0023  0.0003  0.0001  0.0000
  86.  H 6 (pz)   0.0000  0.0000  0.0001  0.0001 -0.0014 -0.0001  0.0000  0.0000

          NAO       73      74      75      76      77      78      79      80
      ---------- ------- ------- ------- ------- ------- ------- ------- -------
   1.  C 1 (S)    0.0016 -0.0012  0.0031  0.0003 -0.0014  0.0001 -0.0008 -0.0002
   2.  C 1 (S)   -0.0043  0.0051  0.0181 -0.0073  0.0045 -0.0003  0.0027  0.0018
   3.  C 1 (S)    0.0004  0.0004  0.0174 -0.0015 -0.0001  0.0004 -0.0004  0.0004
   4.  C 1 (S)   -0.0000  0.0000  0.0055  0.0001 -0.0000  0.0001  0.0000  0.0001
   5.  C 1 (S)   -0.0000 -0.0000  0.0003  0.0000 -0.0000  0.0000  0.0000 -0.0000
   6.  C 1 (px)  -0.0071  0.0087  0.0224 -0.0181 -0.0014  0.0033 -0.0052  0.0007
   7.  C 1 (px)   0.0001  0.0001  0.0287 -0.0001  0.0003  0.0003  0.0002  0.0004
   8.  C 1 (px)  -0.0000  0.0000  0.0010 -0.0000  0.0000  0.0000  0.0000  0.0000
   9.  C 1 (py)   0.0056  0.0057 -0.0315 -0.0248  0.0042  0.0008 -0.0070  0.0030
  10.  C 1 (py)  -0.0003 -0.0000 -0.0159  0.0008  0.0002 -0.0004  0.0003 -0.0000
  11.  C 1 (py)   0.0000  0.0001  0.0105 -0.0000 -0.0002  0.0002 -0.0000  0.0001
  12.  C 1 (pz)   0.0052  0.0096 -0.0524 -0.0131 -0.0023 -0.0012 -0.0048  0.0104
  13.  C 1 (pz)   0.0003  0.0006  0.0098 -0.0011 -0.0001  0.0002 -0.0003  0.0006
  14.  C 1 (pz)   0.0000  0.0001  0.0004 -0.0001  0.0000  0.0000 -0.0000  0.0001
  15.  C 1 (d1)  -0.0001  0.0002  0.0047 -0.0003  0.0000  0.0001 -0.0000  0.0001
  16.  C 1 (d1)   0.0000  0.0001  0.0086 -0.0001  0.0001  0.0001  0.0000  0.0001
  17.  C 1 (d2)   0.0003 -0.0003  0.0012  0.0007  0.0001 -0.0001  0.0002 -0.0000
  18.  C 1 (d2)  -0.0000  0.0000 -0.0035 -0.0000 -0.0000 -0.0000 -0.0000 -0.0000
  19.  C 1 (d3)  -0.0001 -0.0004 -0.0010  0.0008 -0.0001 -0.0000  0.0002 -0.0003
  20.  C 1 (d3)  -0.0000 -0.0000  0.0018  0.0000 -0.0000  0.0000  0.0000 -0.0000
  21.  C 1 (d4)   0.0002  0.0002 -0.0054 -0.0012  0.0003 -0.0001 -0.0003 -0.0000
  22.  C 1 (d4)   0.0001  0.0000  0.0055 -0.0001 -0.0001  0.0001 -0.0000  0.0001
  23.  C 1 (d5)   0.0002 -0.0001 -0.0006 -0.0002 -0.0000  0.0000 -0.0002 -0.0001
  24.  C 1 (d5)   0.0000  0.0001  0.0009 -0.0000 -0.0000  0.0000 -0.0000  0.0001
  25.  C 1 (f1)  -0.0001 -0.0001  0.0009  0.0000  0.0001  0.0000  0.0000 -0.0001
  26.  C 1 (f2)   0.0001 -0.0001 -0.0009  0.0001  0.0000 -0.0000  0.0000 -0.0000
  27.  C 1 (f3)  -0.0001 -0.0001  0.0015  0.0003 -0.0000  0.0000  0.0001 -0.0001
  28.  C 1 (f4)   0.0000 -0.0000  0.0002 -0.0000 -0.0000  0.0000 -0.0000  0.0000
  29.  C 1 (f5)   0.0000 -0.0001 -0.0005  0.0001  0.0000 -0.0000  0.0000 -0.0000
  30.  C 1 (f6)  -0.0000 -0.0000 -0.0019  0.0000 -0.0000 -0.0000 -0.0000 -0.0000
  31.  C 1 (f7)  -0.0000  0.0001  0.0029 -0.0001  0.0000  0.0001  0.0000  0.0001
  32.  C 2 (S)    0.0008 -0.0002 -0.0054 -0.0107 -0.0087 -0.0030 -0.0016 -0.0012
  33.  C 2 (S)   -0.0027  0.0018  0.5300  0.0053 -0.0058  0.0106  0.0043  0.0051
  34.  C 2 (S)    0.0004  0.0004  0.0153 -0.0015 -0.0000  0.0004 -0.0004  0.0004
  35.  C 2 (S)   -0.0000  0.0001 -0.0019 -0.0001  0.0001 -0.0000  0.0000  0.0000
  36.  C 2 (S)   -0.0000 -0.0000  0.0002  0.0000  0.0000  0.0000  0.0000 -0.0000
  37.  C 2 (px)  -0.0052 -0.0007 -0.6825 -0.0027 -0.0066 -0.0074 -0.0071 -0.0087
  38.  C 2 (px)   0.0002 -0.0004 -0.0076  0.0007 -0.0000 -0.0002  0.0001 -0.0001
  39.  C 2 (px)   0.0000 -0.0000 -0.0010  0.0000 -0.0000 -0.0000 -0.0000 -0.0000
  40.  C 2 (py)  -0.0070 -0.0030 -0.4021  0.0143  0.0046 -0.0100  0.0056 -0.0057
  41.  C 2 (py)   0.0003  0.0000  0.0084 -0.0009  0.0001  0.0003 -0.0003  0.0000
  42.  C 2 (py)  -0.0000 -0.0001  0.0037  0.0004 -0.0001  0.0001  0.0000 -0.0001
  43.  C 2 (pz)   0.0048  0.0104 -0.1632 -0.0160 -0.0002 -0.0036 -0.0052  0.0096
  44.  C 2 (pz)   0.0003  0.0006  0.0068 -0.0012 -0.0000  0.0002 -0.0003  0.0006
  45.  C 2 (pz)   0.0000  0.0001  0.0017 -0.0001 -0.0000  0.0000 -0.0000  0.0001
  46.  C 2 (d1)   0.0000  0.0001  0.0118 -0.0001  0.0001  0.0001  0.0001  0.0002
  47.  C 2 (d1)  -0.0000  0.0001  0.0061 -0.0002  0.0000  0.0001 -0.0000  0.0001
  48.  C 2 (d2)   0.0002  0.0000  0.0272  0.0002  0.0003  0.0003  0.0003  0.0003
  49.  C 2 (d2)  -0.0000  0.0000 -0.0008 -0.0001 -0.0000  0.0000 -0.0000 -0.0000
  50.  C 2 (d3)   0.0002  0.0003  0.0101 -0.0006 -0.0001  0.0002 -0.0001  0.0004
  51.  C 2 (d3)   0.0000  0.0000 -0.0012  0.0000 -0.0000 -0.0000 -0.0000  0.0000
  52.  C 2 (d4)   0.0003 -0.0000  0.0261 -0.0004 -0.0003  0.0006 -0.0002  0.0002
  53.  C 2 (d4)   0.0000  0.0001 -0.0021 -0.0003  0.0001 -0.0000 -0.0001  0.0000
  54.  C 2 (d5)   0.0002 -0.0001 -0.0051 -0.0003  0.0000 -0.0001 -0.0002 -0.0001
  55.  C 2 (d5)   0.0000  0.0001 -0.0027 -0.0001  0.0000 -0.0001 -0.0000  0.0001
  56.  C 2 (f1)  -0.0000 -0.0001  0.0055  0.0002 -0.0000  0.0001  0.0001 -0.0001
  57.  C 2 (f2)   0.0000  0.0000  0.0058  0.0000  0.0001  0.0001  0.0001  0.0001
  58.  C 2 (f3)   0.0001  0.0001  0.0022 -0.0002 -0.0000  0.0001 -0.0001  0.0001
  59.  C 2 (f4)   0.0000  0.0000 -0.0023 -0.0001  0.0000 -0.0000 -0.0000 -0.0000
  60.  C 2 (f5)  -0.0000 -0.0000 -0.0044 -0.0000 -0.0000 -0.0000 -0.0000 -0.0001
  61.  C 2 (f6)  -0.0000  0.0000  0.0013 -0.0000  0.0000  0.0000 -0.0000  0.0000
  62.  C 2 (f7)   0.0000 -0.0001 -0.0054  0.0000  0.0000 -0.0001 -0.0000 -0.0001
  63.  H 3 (S)    0.0025 -0.0030 -0.0638  0.0020  0.0036 -0.0021  0.0023 -0.0014
  64.  H 3 (S)   -0.0001 -0.0002  0.0020  0.0006  0.0002 -0.0001  0.0003 -0.0001
  65.  H 3 (S)    0.0000 -0.0001  0.0036  0.0002 -0.0001  0.0001  0.0001  0.0000
  66.  H 3 (px)   0.0000 -0.0000 -0.0021 -0.0001  0.0001 -0.0000 -0.0000 -0.0000
  67.  H 3 (py)   0.0000  0.0001 -0.0023 -0.0003 -0.0001  0.0000 -0.0001  0.0000
  68.  H 3 (pz)   0.0001  0.0001 -0.0014 -0.0001  0.0000 -0.0000 -0.0000  0.0001
  69.  H 4 (S)   -0.0048  0.0077  0.1171 -0.0192  0.0035  0.0035 -0.0024  0.0015
  70.  H 4 (S)   -0.0003 -0.0002 -0.0192  0.0005  0.0000 -0.0003  0.0001 -0.0004
  71.  H 4 (S)   -0.0000  0.0000  0.0035  0.0000 -0.0001  0.0001 -0.0000  0.0000
  72.  H 4 (px)   0.0000 -0.0001 -0.0035  0.0003 -0.0001 -0.0001  0.0000 -0.0000
  73.  H 4 (py)   0.0001  0.0000  0.0024 -0.0001  0.0000  0.0000 -0.0000  0.0001
  74.  H 4 (pz)   0.0000  0.0002  0.0015 -0.0004  0.0000  0.0000 -0.0001  0.0001
  75.  H 5 (S)    0.0024  0.0015  0.8069  0.0000 -0.0000  0.0134  0.0048  0.0077
  76.  H 5 (S)   -0.0001 -0.0004  0.0000  0.0011  0.0000 -0.0001  0.0003 -0.0002
  77.  H 5 (S)    0.0000  0.0000 -0.0000  0.0000  0.0002 -0.0000  0.0000  0.0000
  78.  H 5 (px)   0.0000  0.0000  0.0134 -0.0001 -0.0000  0.0003  0.0000  0.0001
  79.  H 5 (py)  -0.0000 -0.0001  0.0048  0.0003  0.0000  0.0000  0.0001 -0.0000
  80.  H 5 (pz)   0.0001  0.0001  0.0077 -0.0002  0.0000  0.0001 -0.0000  0.0002
  81.  H 6 (S)   -0.0023 -0.0014 -0.0204  0.0008 -0.0077  0.0037 -0.0025 -0.0030
  82.  H 6 (S)   -0.0003 -0.0001  0.0008  0.0005 -0.0000  0.0000  0.0001 -0.0002
  83.  H 6 (S)   -0.0001  0.0000 -0.0077 -0.0000  0.0001 -0.0001 -0.0000 -0.0001
  84.  H 6 (px)  -0.0000  0.0000 -0.0037 -0.0000  0.0001 -0.0001  0.0000  0.0000
  85.  H 6 (py)  -0.0001 -0.0000 -0.0025  0.0001 -0.0000 -0.0000  0.0000 -0.0001
  86.  H 6 (pz)   0.0000  0.0001 -0.0030 -0.0002 -0.0001 -0.0000 -0.0001  0.0001

          NAO       81      82      83      84      85      86
      ---------- ------- ------- ------- ------- ------- -------
   1.  C 1 (S)    0.0031  0.0003 -0.0014 -0.0001 -0.0008 -0.0002
   2.  C 1 (S)    0.0181 -0.0073  0.0045  0.0003  0.0027  0.0018
   3.  C 1 (S)    0.0174 -0.0015 -0.0001 -0.0004 -0.0004  0.0004
   4.  C 1 (S)    0.0055  0.0001 -0.0000 -0.0001  0.0000  0.0001
   5.  C 1 (S)    0.0003  0.0000 -0.0000 -0.0000  0.0000 -0.0000
   6.  C 1 (px)  -0.0224  0.0181  0.0014  0.0033  0.0052 -0.0007
   7.  C 1 (px)  -0.0287  0.0001 -0.0003  0.0003 -0.0002 -0.0004
   8.  C 1 (px)  -0.0010  0.0000 -0.0000  0.0000 -0.0000 -0.0000
   9.  C 1 (py)  -0.0315 -0.0248  0.0042 -0.0008 -0.0070  0.0030
  10.  C 1 (py)  -0.0159  0.0008  0.0002  0.0004  0.0003 -0.0000
  11.  C 1 (py)   0.0105 -0.0000 -0.0002 -0.0002 -0.0000  0.0001
  12.  C 1 (pz)  -0.0524 -0.0131 -0.0023  0.0012 -0.0048  0.0104
  13.  C 1 (pz)   0.0098 -0.0011 -0.0001 -0.0002 -0.0003  0.0006
  14.  C 1 (pz)   0.0004 -0.0001  0.0000 -0.0000 -0.0000  0.0001
  15.  C 1 (d1)  -0.0047  0.0003 -0.0000  0.0001  0.0000 -0.0001
  16.  C 1 (d1)  -0.0086  0.0001 -0.0001  0.0001 -0.0000 -0.0001
  17.  C 1 (d2)  -0.0012 -0.0007 -0.0001 -0.0001 -0.0002  0.0000
  18.  C 1 (d2)   0.0035  0.0000  0.0000 -0.0000  0.0000  0.0000
  19.  C 1 (d3)  -0.0010  0.0008 -0.0001  0.0000  0.0002 -0.0003
  20.  C 1 (d3)   0.0018  0.0000 -0.0000 -0.0000  0.0000 -0.0000
  21.  C 1 (d4)  -0.0054 -0.0012  0.0003  0.0001 -0.0003 -0.0000
  22.  C 1 (d4)   0.0055 -0.0001 -0.0001 -0.0001 -0.0000  0.0001
  23.  C 1 (d5)  -0.0006 -0.0002 -0.0000 -0.0000 -0.0002 -0.0001
  24.  C 1 (d5)   0.0009 -0.0000 -0.0000 -0.0000 -0.0000  0.0001
  25.  C 1 (f1)   0.0009  0.0000  0.0001 -0.0000  0.0000 -0.0001
  26.  C 1 (f2)   0.0009 -0.0001 -0.0000 -0.0000 -0.0000  0.0000
  27.  C 1 (f3)   0.0015  0.0003 -0.0000 -0.0000  0.0001 -0.0001
  28.  C 1 (f4)   0.0002 -0.0000 -0.0000 -0.0000 -0.0000  0.0000
  29.  C 1 (f5)   0.0005 -0.0001 -0.0000 -0.0000 -0.0000  0.0000
  30.  C 1 (f6)   0.0019 -0.0000  0.0000 -0.0000  0.0000  0.0000
  31.  C 1 (f7)   0.0029 -0.0001  0.0000 -0.0001  0.0000  0.0001
  32.  C 2 (S)   -0.0054 -0.0107 -0.0087  0.0030 -0.0016 -0.0012
  33.  C 2 (S)    0.5300  0.0053 -0.0058 -0.0106  0.0043  0.0051
  34.  C 2 (S)    0.0153 -0.0015 -0.0000 -0.0004 -0.0004  0.0004
  35.  C 2 (S)   -0.0019 -0.0001  0.0001  0.0000  0.0000  0.0000
  36.  C 2 (S)    0.0002  0.0000  0.0000 -0.0000  0.0000 -0.0000
  37.  C 2 (px)   0.6825  0.0027  0.0066 -0.0074  0.0071  0.0087
  38.  C 2 (px)   0.0076 -0.0007  0.0000 -0.0002 -0.0001  0.0001
  39.  C 2 (px)   0.0010 -0.0000  0.0000 -0.0000  0.0000  0.0000
  40.  C 2 (py)  -0.4021  0.0143  0.0046  0.0100  0.0056 -0.0057
  41.  C 2 (py)   0.0084 -0.0009  0.0001 -0.0003 -0.0003  0.0000
  42.  C 2 (py)   0.0037  0.0004 -0.0001 -0.0001  0.0000 -0.0001
  43.  C 2 (pz)  -0.1632 -0.0160 -0.0002  0.0036 -0.0052  0.0096
  44.  C 2 (pz)   0.0068 -0.0012 -0.0000 -0.0002 -0.0003  0.0006
  45.  C 2 (pz)   0.0017 -0.0001 -0.0000 -0.0000 -0.0000  0.0001
  46.  C 2 (d1)  -0.0118  0.0001 -0.0001  0.0001 -0.0001 -0.0002
  47.  C 2 (d1)  -0.0061  0.0002 -0.0000  0.0001  0.0000 -0.0001
  48.  C 2 (d2)  -0.0272 -0.0002 -0.0003  0.0003 -0.0003 -0.0003
  49.  C 2 (d2)   0.0008  0.0001  0.0000  0.0000  0.0000  0.0000
  50.  C 2 (d3)   0.0101 -0.0006 -0.0001 -0.0002 -0.0001  0.0004
  51.  C 2 (d3)  -0.0012  0.0000 -0.0000  0.0000 -0.0000  0.0000
  52.  C 2 (d4)   0.0261 -0.0004 -0.0003 -0.0006 -0.0002  0.0002
  53.  C 2 (d4)  -0.0021 -0.0003  0.0001  0.0000 -0.0001  0.0000
  54.  C 2 (d5)  -0.0051 -0.0003  0.0000  0.0001 -0.0002 -0.0001
  55.  C 2 (d5)  -0.0027 -0.0001  0.0000  0.0001 -0.0000  0.0001
  56.  C 2 (f1)   0.0055  0.0002 -0.0000 -0.0001  0.0001 -0.0001
  57.  C 2 (f2)  -0.0058 -0.0000 -0.0001  0.0001 -0.0001 -0.0001
  58.  C 2 (f3)   0.0022 -0.0002 -0.0000 -0.0001 -0.0001  0.0001
  59.  C 2 (f4)  -0.0023 -0.0001  0.0000  0.0000 -0.0000 -0.0000
  60.  C 2 (f5)   0.0044  0.0000  0.0000 -0.0000  0.0000  0.0001
  61.  C 2 (f6)  -0.0013  0.0000 -0.0000  0.0000  0.0000 -0.0000
  62.  C 2 (f7)  -0.0054  0.0000  0.0000  0.0001 -0.0000 -0.0001
  63.  H 3 (S)    0.1171 -0.0192  0.0035 -0.0035 -0.0024  0.0015
  64.  H 3 (S)   -0.0192  0.0005  0.0000  0.0003  0.0001 -0.0004
  65.  H 3 (S)    0.0035  0.0000 -0.0001 -0.0001 -0.0000  0.0000
  66.  H 3 (px)   0.0035 -0.0003  0.0001 -0.0001 -0.0000  0.0000
  67.  H 3 (py)   0.0024 -0.0001  0.0000 -0.0000 -0.0000  0.0001
  68.  H 3 (pz)   0.0015 -0.0004  0.0000 -0.0000 -0.0001  0.0001
  69.  H 4 (S)   -0.0638  0.0020  0.0036  0.0021  0.0023 -0.0014
  70.  H 4 (S)    0.0020  0.0006  0.0002  0.0001  0.0003 -0.0001
  71.  H 4 (S)    0.0036  0.0002 -0.0001 -0.0001  0.0001  0.0000
  72.  H 4 (px)   0.0021  0.0001 -0.0001 -0.0000  0.0000  0.0000
  73.  H 4 (py)  -0.0023 -0.0003 -0.0001 -0.0000 -0.0001  0.0000
  74.  H 4 (pz)  -0.0014 -0.0001  0.0000  0.0000 -0.0000  0.0001
  75.  H 5 (S)   -0.0204  0.0008 -0.0077 -0.0037 -0.0025 -0.0030
  76.  H 5 (S)    0.0008  0.0005 -0.0000 -0.0000  0.0001 -0.0002
  77.  H 5 (S)   -0.0077 -0.0000  0.0001  0.0001 -0.0000 -0.0001
  78.  H 5 (px)   0.0037  0.0000 -0.0001 -0.0001 -0.0000 -0.0000
  79.  H 5 (py)  -0.0025  0.0001 -0.0000  0.0000  0.0000 -0.0001
  80.  H 5 (pz)  -0.0030 -0.0002 -0.0001  0.0000 -0.0001  0.0001
  81.  H 6 (S)    0.8069  0.0000 -0.0000 -0.0134  0.0048  0.0077
  82.  H 6 (S)    0.0000  0.0011  0.0000  0.0001  0.0003 -0.0002
  83.  H 6 (S)   -0.0000  0.0000  0.0002  0.0000  0.0000  0.0000
  84.  H 6 (px)  -0.0134  0.0001  0.0000  0.0003 -0.0000 -0.0001
  85.  H 6 (py)   0.0048  0.0003  0.0000 -0.0000  0.0001 -0.0000
  86.  H 6 (pz)   0.0077 -0.0002  0.0000 -0.0001 -0.0000  0.0002


 NATURAL BOND ORBITAL ANALYSIS:

                       Occupancies       Lewis Structure    Low   High
           Occ.    -------------------  -----------------   occ   occ
  Cycle   Thresh.   Lewis   Non-Lewis     CR  BD  3C  LP    (L)   (NL)   Dev
 =============================================================================
   1(1)    1.90    15.92831   0.07169      2   6   0   0     0      0    0.03
 -----------------------------------------------------------------------------

 Structure accepted: No low occupancy Lewis orbitals

 WARNING:  1 low occupancy (<1.9990e) core orbital  found on  C    1
           1 low occupancy (<1.9990e) core orbital  found on  C    2

 --------------------------------------------------------
   Core                      3.99788 ( 99.947% of   4)
   Valence Lewis            11.93043 ( 99.420% of  12)
  ==================       ============================
   Total Lewis              15.92831 ( 99.552% of  16)
  -----------------------------------------------------
   Valence non-Lewis         0.05482 (  0.343% of  16)
   Rydberg non-Lewis         0.01687 (  0.105% of  16)
  ==================       ============================
   Total non-Lewis           0.07169 (  0.448% of  16)
 --------------------------------------------------------


       (Occupancy)   Bond orbital/ Coefficients/ Hybrids
 ---------------------------------------------------------------------------------
     1. (1.99980) BD ( 1) C   1 - C   2  
                ( 50.00%)   0.7071* C   1 s( 35.36%)p 1.82( 64.40%)d 0.01(  0.24%)
                                                  f 0.00(  0.01%)
                                            0.0000  0.5942 -0.0213  0.0044 -0.0006
                                           -0.0000 -0.0000 -0.0000 -0.5410  0.0424
                                            0.0052  0.5908  0.0182  0.0037 -0.0000
                                           -0.0000  0.0000 -0.0000 -0.0127 -0.0050
                                           -0.0352 -0.0005 -0.0302  0.0041 -0.0054
                                            0.0000  0.0026 -0.0038  0.0000  0.0000
                                            0.0076
                ( 50.00%)   0.7071* C   2 s( 35.36%)p 1.82( 64.40%)d 0.01(  0.24%)
                                                  f 0.00(  0.01%)
                                            0.0000  0.5942 -0.0213  0.0044 -0.0006
                                           -0.0000 -0.0000 -0.0000  0.5410 -0.0424
                                           -0.0052  0.5908  0.0182  0.0037  0.0000
                                            0.0000  0.0000 -0.0000  0.0127  0.0050
                                           -0.0352 -0.0005 -0.0302  0.0041 -0.0054
                                            0.0000 -0.0026 -0.0038 -0.0000  0.0000
                                           -0.0076
     2. (1.99001) BD ( 2) C   1 - C   2  
                ( 50.00%)   0.7071* C   1 s(  5.18%)p18.29( 94.70%)d 0.02(  0.11%)
                                                  f 0.00(  0.01%)
                                           -0.0001 -0.2229  0.0459 -0.0006 -0.0007
                                           -0.0000 -0.0000 -0.0000  0.5931 -0.0198
                                            0.0058  0.7701  0.0418  0.0026 -0.0000
                                           -0.0000  0.0000 -0.0000 -0.0237 -0.0015
                                            0.0175  0.0057  0.0109  0.0052 -0.0081
                                            0.0000 -0.0083  0.0024  0.0000  0.0000
                                           -0.0003
                ( 50.00%)   0.7071* C   2 s(  5.18%)p18.29( 94.70%)d 0.02(  0.11%)
                                                  f 0.00(  0.01%)
                                           -0.0001 -0.2229  0.0459 -0.0006 -0.0007
                                           -0.0000 -0.0000 -0.0000 -0.5931  0.0198
                                           -0.0058  0.7701  0.0418  0.0026  0.0000
                                            0.0000  0.0000 -0.0000  0.0237  0.0015
[truncated: 2,784,949 more chars]
