# Supplementary material for: Hyperpyramidalized alkenes with bond orders near 1.5 as synthetic building blocks
Source: Nat Chem. 2026 Jan 21;18(5):913–22. doi: 10.1038/s41557-025-02055-9 (PMC12859755; doi:10.1038/s41557-025-02055-9)
Supplement: Supplementary file 2 — Output files for reported computations. [file 41557_2025_2055_MOESM2_ESM.zip › Computation data/Ethylene 1-Scan-Pyramidalized/scan/m062x-def2tzvp/ethylene-pyramizalization-rigid-M-m06.out]

 Entering Gaussian System, Link 0=/u/local/apps/gaussian/16_sse4/g16
 Initial command:
 /u/local/apps/gaussian/16_sse4/l1.exe "/work/8557681.1.pod_smp.q/Gau-2234.inp" -scrdir="/work/8557681.1.pod_smp.q/"
 Entering Link 1 = /u/local/apps/gaussian/16_sse4/l1.exe PID=      2235.
  
 Copyright (c) 1988,1990,1992,1993,1995,1998,2003,2009,2016,
            Gaussian, Inc.  All Rights Reserved.
  
 This is part of the Gaussian(R) 16 program.  It is based on
 the Gaussian(R) 09 system (copyright 2009, Gaussian, Inc.),
 the Gaussian(R) 03 system (copyright 2003, Gaussian, Inc.),
 the Gaussian(R) 98 system (copyright 1998, Gaussian, Inc.),
 the Gaussian(R) 94 system (copyright 1995, Gaussian, Inc.),
 the Gaussian 92(TM) system (copyright 1992, Gaussian, Inc.),
 the Gaussian 90(TM) system (copyright 1990, Gaussian, Inc.),
 the Gaussian 88(TM) system (copyright 1988, Gaussian, Inc.),
 the Gaussian 86(TM) system (copyright 1986, Carnegie Mellon
 University), and the Gaussian 82(TM) system (copyright 1983,
 Carnegie Mellon University). Gaussian is a federally registered
 trademark of Gaussian, Inc.
  
 This software contains proprietary and confidential information,
 including trade secrets, belonging to Gaussian, Inc.
  
 This software is provided under written license and may be
 used, copied, transmitted, or stored only in accord with that
 written license.
  
 The following legend is applicable only to US Government
 contracts under FAR:
  
                    RESTRICTED RIGHTS LEGEND
  
 Use, reproduction and disclosure by the US Government is
 subject to restrictions as set forth in subparagraphs (a)
 and (c) of the Commercial Computer Software - Restricted
 Rights clause in FAR 52.227-19.
  
 Gaussian, Inc.
 340 Quinnipiac St., Bldg. 40, Wallingford CT 06492
  
  
 ---------------------------------------------------------------
 Warning -- This program may not be used in any manner that
 competes with the business of Gaussian, Inc. or will provide
 assistance to any competitor of Gaussian, Inc.  The licensee
 of this program is prohibited from giving any competitor of
 Gaussian, Inc. access to this program.  By using this program,
 the user acknowledges that Gaussian, Inc. is engaged in the
 business of creating and licensing software in the field of
 computational chemistry and represents and warrants to the
 licensee that it is not a competitor of Gaussian, Inc. and that
 it will not use this program in any manner prohibited above.
 ---------------------------------------------------------------
  

 Cite this work as:
 Gaussian 16, Revision A.03,
 M. J. Frisch, G. W. Trucks, H. B. Schlegel, G. E. Scuseria, 
 M. A. Robb, J. R. Cheeseman, G. Scalmani, V. Barone, 
 G. A. Petersson, H. Nakatsuji, X. Li, M. Caricato, A. V. Marenich, 
 J. Bloino, B. G. Janesko, R. Gomperts, B. Mennucci, H. P. Hratchian, 
 J. V. Ortiz, A. F. Izmaylov, J. L. Sonnenberg, D. Williams-Young, 
 F. Ding, F. Lipparini, F. Egidi, J. Goings, B. Peng, A. Petrone, 
 T. Henderson, D. Ranasinghe, V. G. Zakrzewski, J. Gao, N. Rega, 
 G. Zheng, W. Liang, M. Hada, M. Ehara, K. Toyota, R. Fukuda, 
 J. Hasegawa, M. Ishida, T. Nakajima, Y. Honda, O. Kitao, H. Nakai, 
 T. Vreven, K. Throssell, J. A. Montgomery, Jr., J. E. Peralta, 
 F. Ogliaro, M. J. Bearpark, J. J. Heyd, E. N. Brothers, K. N. Kudin, 
 V. N. Staroverov, T. A. Keith, R. Kobayashi, J. Normand, 
 K. Raghavachari, A. P. Rendell, J. C. Burant, S. S. Iyengar, 
 J. Tomasi, M. Cossi, J. M. Millam, M. Klene, C. Adamo, R. Cammi, 
 J. W. Ochterski, R. L. Martin, K. Morokuma, O. Farkas, 
 J. B. Foresman, and D. J. Fox, Gaussian, Inc., Wallingford CT, 2016.
 
 ******************************************
 Gaussian 16:  ES64L-G16RevA.03 25-Dec-2016
                 1-May-2025 
 ******************************************
 %nproc=8
 Will use up to    8 processors via shared memory.
 %mem=16GB
 %chk=ethylene-pyramizalization-rigid-M-m06.chk
 ------------------------------------------------------------
 # scan m062x pop=(always,nboread) geom=connectivity def2tzvp
 ------------------------------------------------------------
 1/38=1,57=2,60=1,172=1/1,8;
 2/12=2,17=6,18=5,29=3,40=1/2;
 3/5=44,7=101,11=2,25=1,30=1,74=-55/1,2,3;
 4//1;
 5/5=2,38=5/2;
 6/7=2,8=2,9=2,10=2,18=1,28=1,40=2/1,7;
 1/60=1/8(1);
 99/9=1/99;
 2/29=3/2;
 3/5=44,7=101,11=2,25=1,30=1,74=-55/1,2,3;
 4/5=5,16=3,69=1/1;
 5/5=2,38=5/2;
 6/7=2,8=2,9=2,10=2,18=1,28=1,40=2/1,7;
 1/60=1/8(-5);
 99/9=1/99;
 -------------------
 Title Card Required
 -------------------
 Symbolic Z-matrix:
 Charge =  0 Multiplicity = 1
 C
 C                    1    B1
 H                    1    B2       2    A1
 H                    1    B3       2    A1       3    A1       1
 H                    2    B4       1    A1       3    D2       0
 H                    2    B5       1    A1       4    D2       0
       Variables:
  B1                    1.32141                  
  B2                    1.08341                  
  B3                    1.08341                  
  B4                    1.08341                  
  B5                    1.08341                  
  A1                  120.     Scan 20   -3.     
  D2                    0.                       
 
 Scan the potential surface.
 Variable   Value     No. Steps Step-Size
 -------- ----------- --------- ---------
     6     120.000000      20     -3.0000
 A total of     21 points will be computed.
 ---------------------------------------------------------------------------------------------------
                            Z-MATRIX (ANGSTROMS AND DEGREES)
   CD    Cent   Atom    N1       Length/X        N2       Alpha/Y        N3        Beta/Z          J
 ---------------------------------------------------------------------------------------------------
      1      1  C 
      2      2  C        1   1.321406(     1)
      3      3  H        1   1.083410(     2)      2  120.000(     6)
      4      4  H        1   1.083410(     3)      2  120.000(     7)      3  120.000(    10)      1
      5      5  H        2   1.083410(     4)      1  120.000(     8)      3    0.000(    11)      0
      6      6  H        2   1.083410(     5)      1  120.000(     9)      4    0.000(    12)      0
 ---------------------------------------------------------------------------------------------------
                         Z-Matrix orientation:                         
 ---------------------------------------------------------------------
 Center     Atomic      Atomic             Coordinates (Angstroms)
 Number     Number       Type             X           Y           Z
 ---------------------------------------------------------------------
      1          6           0        0.000000    0.000000    0.000000
      2          6           0        0.000000    0.000000    1.321406
      3          1           0        0.938260    0.000000   -0.541705
      4          1           0       -0.938260    0.000000   -0.541705
      5          1           0        0.938260    0.000000    1.863111
      6          1           0       -0.938260    0.000000    1.863111
 ---------------------------------------------------------------------
                    Distance matrix (angstroms):
                    1          2          3          4          5
     1  C    0.000000
     2  C    1.321406   0.000000
     3  H    1.083410   2.086028   0.000000
     4  H    1.083410   2.086028   1.876521   0.000000
     5  H    2.086028   1.083410   2.404816   3.050322   0.000000
     6  H    2.086028   1.083410   3.050322   2.404816   1.876521
                    6
     6  H    0.000000
 Stoichiometry    C2H4
 Framework group  D2H[C2"(C.C),SG(H4)]
 Deg. of freedom     3
 Full point group                 D2H     NOp   8
 Largest Abelian subgroup         D2H     NOp   8
 Largest concise Abelian subgroup D2      NOp   4
                         Standard orientation:                         
 ---------------------------------------------------------------------
 Center     Atomic      Atomic             Coordinates (Angstroms)
 Number     Number       Type             X           Y           Z
 ---------------------------------------------------------------------
      1          6           0        0.000000   -0.000000    0.660703
      2          6           0        0.000000   -0.000000   -0.660703
      3          1           0        0.000000    0.938260    1.202408
      4          1           0       -0.000000   -0.938260    1.202408
      5          1           0        0.000000    0.938260   -1.202408
      6          1           0       -0.000000   -0.938260   -1.202408
 ---------------------------------------------------------------------
 Rotational constants (GHZ):         142.4050408          30.9952052          25.4548282
 Standard basis: def2TZVP (5D, 7F)
 There are    22 symmetry adapted cartesian basis functions of AG  symmetry.
 There are     4 symmetry adapted cartesian basis functions of B1G symmetry.
 There are     9 symmetry adapted cartesian basis functions of B2G symmetry.
 There are    13 symmetry adapted cartesian basis functions of B3G symmetry.
 There are     4 symmetry adapted cartesian basis functions of AU  symmetry.
 There are    22 symmetry adapted cartesian basis functions of B1U symmetry.
 There are    13 symmetry adapted cartesian basis functions of B2U symmetry.
 There are     9 symmetry adapted cartesian basis functions of B3U symmetry.
 There are    19 symmetry adapted basis functions of AG  symmetry.
 There are     4 symmetry adapted basis functions of B1G symmetry.
 There are     8 symmetry adapted basis functions of B2G symmetry.
 There are    12 symmetry adapted basis functions of B3G symmetry.
 There are     4 symmetry adapted basis functions of AU  symmetry.
 There are    19 symmetry adapted basis functions of B1U symmetry.
 There are    12 symmetry adapted basis functions of B2U symmetry.
 There are     8 symmetry adapted basis functions of B3U symmetry.
    86 basis functions,   134 primitive gaussians,    96 cartesian basis functions
     8 alpha electrons        8 beta electrons
       nuclear repulsion energy        33.5785431530 Hartrees.
 NAtoms=    6 NActive=    6 NUniq=    2 SFac= 4.00D+00 NAtFMM=   60 NAOKFM=F Big=F
 Integral buffers will be    131072 words long.
 Raffenetti 2 integral format.
 Two-electron integral symmetry is turned on.
 One-electron integrals computed using PRISM.
   8 Symmetry operations used in ECPInt.
 ECPInt:  NShTT=     741 NPrTT=    2136 LenC2=     742 LenP2D=    1978.
 LDataN:  DoStor=T MaxTD1= 6 Len=  172
 NBasis=    86 RedAO= T EigKep=  2.12D-04  NBF=    19     4     8    12     4    19    12     8
 NBsUse=    86 1.00D-06 EigRej= -1.00D+00 NBFU=    19     4     8    12     4    19    12     8
 ExpMin= 9.52D-02 ExpMax= 1.36D+04 ExpMxC= 4.63D+02 IAcc=3 IRadAn=         5 AccDes= 0.00D+00
 Harris functional with IExCor= 1009 and IRadAn=       5 diagonalized for initial guess.
 HarFok:  IExCor= 1009 AccDes= 0.00D+00 IRadAn=         5 IDoV= 1 UseB2=F ITyADJ=14
 ICtDFT=  3500011 ScaDFX=  1.000000  1.000000  1.000000  1.000000
 FoFCou: FMM=F IPFlag=           0 FMFlag=      100000 FMFlg1=           0
         NFxFlg=           0 DoJE=T BraDBF=F KetDBF=T FulRan=T
         wScrn=  0.000000 ICntrl=       500 IOpCl=  0 I1Cent=   200000004 NGrid=           0
         NMat0=    1 NMatS0=      1 NMatT0=    0 NMatD0=    1 NMtDS0=    0 NMtDT0=    0
 Petite list used in FoFCou.
 Initial guess orbital symmetries:
       Occupied  (AG) (B1U) (AG) (B1U) (B2U) (AG) (B3G) (B3U)
       Virtual   (B2G) (AG) (B2U) (B1U) (B3G) (AG) (B1U) (AG) (B3U)
                 (B2U) (B2G) (B1U) (B2U) (AG) (B1U) (B3G) (B1G)
                 (B1U) (B3G) (B3U) (AU) (AG) (AG) (B2U) (B1U) (B3G)
                 (B2G) (B1U) (AG) (B3U) (B2U) (B1U) (B2G) (B3G)
                 (B2U) (B1U) (B1G) (AG) (B3U) (B2G) (AG) (AU) (B3G)
                 (B2U) (AG) (B1U) (B2U) (B3U) (AG) (B3G) (B1U)
                 (B1G) (AG) (B1U) (B3U) (AU) (B3G) (B2G) (B2U)
                 (B1G) (AG) (B3G) (B1U) (B2G) (B3U) (B2U) (B1U)
                 (AU) (B3G) (AG) (B2U) (B2G) (AG) (B1U) (B3G) (B1U)
                 (AG) (B1U)
 The electronic state of the initial guess is 1-AG.
 Keep R1 ints in memory in symmetry-blocked form, NReq=14388197.
 Requested convergence on RMS density matrix=1.00D-08 within 128 cycles.
 Requested convergence on MAX density matrix=1.00D-06.
 Requested convergence on             energy=1.00D-06.
 No special actions if energy rises.
 Integral accuracy reduced to 1.0D-05 until final iterations.
 Initial convergence to 1.0D-05 achieved.  Increase integral accuracy.
 SCF Done:  E(RM062X) =  -78.5714418529     A.U. after   10 cycles
            NFock= 10  Conv=0.25D-08     -V/T= 2.0052

 **********************************************************************

            Population analysis using the SCF density.

 **********************************************************************

 Orbital symmetries:
       Occupied  (AG) (B1U) (AG) (B1U) (B2U) (AG) (B3G) (B3U)
       Virtual   (B2G) (AG) (B2U) (B1U) (B3G) (AG) (AG) (B1U) (B3U)
                 (B2U) (B2G) (B1U) (B2U) (AG) (B1U) (B3G) (B1G)
                 (B1U) (B3G) (B3U) (AU) (AG) (AG) (B2U) (B1U) (B3G)
                 (B2G) (B1U) (AG) (B3U) (B1U) (B2U) (B2G) (B3G)
                 (B2U) (B1U) (B1G) (B3U) (AG) (B2G) (AG) (AU) (B3G)
                 (B2U) (AG) (B1U) (B2U) (B3U) (AG) (B1U) (B3G)
                 (B1G) (AG) (B1U) (B3U) (B3G) (AU) (B2G) (B2U)
                 (B1G) (AG) (B3G) (B1U) (B2G) (B3U) (B2U) (AU)
                 (B1U) (B3G) (AG) (B2U) (B2G) (AG) (B1U) (B3G)
                 (B1U) (AG) (B1U)
 The electronic state is 1-AG.
 Alpha  occ. eigenvalues --  -10.53469 -10.53348  -0.86228  -0.65777  -0.54815
 Alpha  occ. eigenvalues --   -0.47879  -0.41956  -0.33643
 Alpha virt. eigenvalues --    0.04113   0.10066   0.12444   0.12930   0.17929
 Alpha virt. eigenvalues --    0.22486   0.24429   0.25114   0.25608   0.31556
 Alpha virt. eigenvalues --    0.35551   0.37696   0.45959   0.50109   0.50336
 Alpha virt. eigenvalues --    0.52587   0.58309   0.61884   0.69696   0.77302
 Alpha virt. eigenvalues --    0.82070   0.85035   0.92962   0.98346   1.09901
 Alpha virt. eigenvalues --    1.10766   1.15253   1.27756   1.36103   1.47868
 Alpha virt. eigenvalues --    1.57351   1.58269   1.63789   1.65856   1.75959
 Alpha virt. eigenvalues --    1.77633   1.78663   1.83000   1.83536   1.86575
 Alpha virt. eigenvalues --    2.04159   2.24338   2.28103   2.34268   2.35181
 Alpha virt. eigenvalues --    2.41113   2.44912   2.53521   2.60345   2.62583
 Alpha virt. eigenvalues --    2.64251   2.76574   2.86540   2.92337   2.96227
 Alpha virt. eigenvalues --    3.01760   3.06343   3.09530   3.11535   3.17129
 Alpha virt. eigenvalues --    3.17985   3.29974   3.38679   3.39638   3.42105
 Alpha virt. eigenvalues --    3.51513   3.66733   3.67769   4.03244   4.09999
 Alpha virt. eigenvalues --    4.14320   4.31299   4.40406   4.51698   4.63333
 Alpha virt. eigenvalues --    4.93560  22.04252  22.68978
          Condensed to atoms (all electrons):
               1          2          3          4          5          6
     1  C    4.973864   0.541724   0.419285   0.419285  -0.048444  -0.048444
     2  C    0.541724   4.973864  -0.048444  -0.048444   0.419285   0.419285
     3  H    0.419285  -0.048444   0.527708  -0.025210  -0.007384   0.005409
     4  H    0.419285  -0.048444  -0.025210   0.527708   0.005409  -0.007384
     5  H   -0.048444   0.419285  -0.007384   0.005409   0.527708  -0.025210
     6  H   -0.048444   0.419285   0.005409  -0.007384  -0.025210   0.527708
 Mulliken charges:
               1
     1  C   -0.257271
     2  C   -0.257271
     3  H    0.128635
     4  H    0.128635
     5  H    0.128635
     6  H    0.128635
 Sum of Mulliken charges =  -0.00000
 Mulliken charges with hydrogens summed into heavy atoms:
               1
     1  C   -0.000000
     2  C   -0.000000
 Electronic spatial extent (au):  <R**2>=             81.9474
 Charge=             -0.0000 electrons
 Dipole moment (field-independent basis, Debye):
    X=             -0.0000    Y=              0.0000    Z=             -0.0000  Tot=              0.0000
 Quadrupole moment (field-independent basis, Debye-Ang):
   XX=            -15.7200   YY=            -12.1435   ZZ=            -12.5065
   XY=              0.0000   XZ=              0.0000   YZ=             -0.0000
 Traceless Quadrupole moment (field-independent basis, Debye-Ang):
   XX=             -2.2634   YY=              1.3132   ZZ=              0.9502
   XY=              0.0000   XZ=              0.0000   YZ=             -0.0000
 Octapole moment (field-independent basis, Debye-Ang**2):
  XXX=             -0.0000  YYY=              0.0000  ZZZ=             -0.0000  XYY=             -0.0000
  XXY=             -0.0000  XXZ=              0.0000  XZZ=             -0.0000  YZZ=              0.0000
  YYZ=              0.0000  XYZ=             -0.0000
 Hexadecapole moment (field-independent basis, Debye-Ang**3):
 XXXX=            -19.3363 YYYY=            -27.2359 ZZZZ=            -68.4902 XXXY=             -0.0000
 XXXZ=              0.0000 YYYX=             -0.0000 YYYZ=             -0.0000 ZZZX=              0.0000
 ZZZY=              0.0000 XXYY=             -8.5322 XXZZ=            -15.3558 YYZZ=            -13.1608
 XXYZ=              0.0000 YYXZ=              0.0000 ZZXY=              0.0000
 N-N= 3.357854315298D+01 E-N=-2.488673326387D+02  KE= 7.816558441754D+01
 Symmetry AG   KE= 3.759939841461D+01
 Symmetry B1G  KE= 2.360176655258D-33
 Symmetry B2G  KE= 1.179621199508D-20
 Symmetry B3G  KE= 2.121936567856D+00
 Symmetry AU   KE= 5.284839817268D-33
 Symmetry B1U  KE= 3.451740998958D+01
 Symmetry B2U  KE= 1.884020732361D+00
 Symmetry B3U  KE= 2.042818713132D+00
 ******************************Gaussian NBO Version 3.1******************************
             N A T U R A L   A T O M I C   O R B I T A L   A N D
          N A T U R A L   B O N D   O R B I T A L   A N A L Y S I S
 ******************************Gaussian NBO Version 3.1******************************

       /RESON  / : Allow strongly delocalized NBO set
       /DMNAO  / : Print the NAO density matrix
       /BNDIDX / : Print bond indices based on the NAO density matrix
       /MULORB / : Print Mulliken populations by orbital and atom

 Analyzing the SCF density

 Job title: Title Card Required                                             

 Storage needed:     22652 in NPA,     29909 in NBO (2147483420 available)


 Input atomic orbitals, gross Mulliken populations:

  AO  Atom No lang  Mulliken Population    Atom No      Total
 -------------------------------------------------------------------------------
   1    C  1  S        0.8552923
   2    C  1  S        1.1186771
   3    C  1  S        0.5242633
   4    C  1  S        0.6774912
   5    C  1  S        0.1128163
   6    C  1  px       0.3350854
   7    C  1  py       0.4587179
   8    C  1  pz       0.5068172
   9    C  1  px       0.4203050
  10    C  1  py       0.4272009
  11    C  1  pz       0.3455939
  12    C  1  px       0.2234752
  13    C  1  py       0.1451383
  14    C  1  pz       0.0675275
  15    C  1  dz2      0.0049530
  16    C  1  dxz      0.0024104
  17    C  1  dyz      0.0064465
  18    C  1  dx2y2    0.0020013
  19    C  1  dxy      0.0000000
  20    C  1  dz2     -0.0067740
  21    C  1  dxz      0.0090681
  22    C  1  dyz      0.0152508
  23    C  1  dx2y2    0.0012515
  24    C  1  dxy      0.0000000
  25    C  1  f(0)     0.0006052
  26    C  1  f(C1)    0.0013954
  27    C  1  f(S1)    0.0010685
  28    C  1  f(C2)    0.0006003
  29    C  1  f(S2)    0.0000000
  30    C  1  f(C3)    0.0000499
  31    C  1  f(S3)    0.0005426
                                             C  1      6.2572709
  32    C  2  S        0.8552923
  33    C  2  S        1.1186771
  34    C  2  S        0.5242633
  35    C  2  S        0.6774912
  36    C  2  S        0.1128163
  37    C  2  px       0.3350854
  38    C  2  py       0.4587179
  39    C  2  pz       0.5068172
  40    C  2  px       0.4203050
  41    C  2  py       0.4272009
  42    C  2  pz       0.3455939
  43    C  2  px       0.2234752
  44    C  2  py       0.1451383
  45    C  2  pz       0.0675275
  46    C  2  dz2      0.0049530
  47    C  2  dxz      0.0024104
  48    C  2  dyz      0.0064465
  49    C  2  dx2y2    0.0020013
  50    C  2  dxy      0.0000000
  51    C  2  dz2     -0.0067740
  52    C  2  dxz      0.0090681
  53    C  2  dyz      0.0152508
  54    C  2  dx2y2    0.0012515
  55    C  2  dxy      0.0000000
  56    C  2  f(0)     0.0006052
  57    C  2  f(C1)    0.0013954
  58    C  2  f(S1)    0.0010685
  59    C  2  f(C2)    0.0006003
  60    C  2  f(S2)   -0.0000000
  61    C  2  f(C3)    0.0000499
  62    C  2  f(S3)    0.0005426
                                             C  2      6.2572709
  63    H  3  S        0.2763531
  64    H  3  S        0.4748055
  65    H  3  S        0.1005324
  66    H  3  px       0.0041053
  67    H  3  py       0.0103527
  68    H  3  pz       0.0052155
                                             H  3      0.8713646
  69    H  4  S        0.2763531
  70    H  4  S        0.4748055
  71    H  4  S        0.1005324
  72    H  4  px       0.0041053
  73    H  4  py       0.0103527
  74    H  4  pz       0.0052155
                                             H  4      0.8713646
  75    H  5  S        0.2763531
  76    H  5  S        0.4748055
  77    H  5  S        0.1005324
  78    H  5  px       0.0041053
  79    H  5  py       0.0103527
  80    H  5  pz       0.0052155
                                             H  5      0.8713646
  81    H  6  S        0.2763531
  82    H  6  S        0.4748055
  83    H  6  S        0.1005324
  84    H  6  px       0.0041053
  85    H  6  py       0.0103527
  86    H  6  pz       0.0052155
                                             H  6      0.8713646

 Total number of electrons:   16.000000


 Mayer-Mulliken atom-atom bond order matrix:                                   

     Atom    1       2       3       4       5       6
     ---- ------  ------  ------  ------  ------  ------
   1.  C  0.0000  1.9168  0.9698  0.9698 -0.0050 -0.0050
   2.  C  1.9168  0.0000 -0.0050 -0.0050  0.9698  0.9698
   3.  H  0.9698 -0.0050  0.0000 -0.0010 -0.0001  0.0079
   4.  H  0.9698 -0.0050 -0.0010  0.0000  0.0079 -0.0001
   5.  H -0.0050  0.9698 -0.0001  0.0079  0.0000 -0.0010
   6.  H -0.0050  0.9698  0.0079 -0.0001 -0.0010  0.0000


 Mayer-Mulliken valencies by atom:                                             

     Atom    1
     ---- ------
   1.  C  3.8464
   2.  C  3.8464
   3.  H  0.9716
   4.  H  0.9716
   5.  H  0.9716
   6.  H  0.9716
 GSVD:  LWork=        1996 too small for GESVD, short by        8354 words or        8354 for optimal perf.


 NATURAL POPULATIONS:  Natural atomic orbital occupancies 
                                                          
   NAO  Atom  No  lang   Type(AO)    Occupancy      Energy
 ----------------------------------------------------------
     1    C    1  S      Cor( 1S)     1.99929     -10.37977
     2    C    1  S      Val( 2S)     1.07033      -0.28655
     3    C    1  S      Ryd( 3S)     0.00337       0.74743
     4    C    1  S      Ryd( 4S)     0.00015       1.63545
     5    C    1  S      Ryd( 5S)     0.00000      21.24336
     6    C    1  px     Val( 2p)     0.99766      -0.12251
     7    C    1  px     Ryd( 3p)     0.00135       0.59818
     8    C    1  px     Ryd( 4p)     0.00003       1.30425
     9    C    1  py     Val( 2p)     1.17912      -0.05566
    10    C    1  py     Ryd( 3p)     0.00285       0.99873
    11    C    1  py     Ryd( 4p)     0.00001       1.73430
    12    C    1  pz     Val( 2p)     1.12018      -0.09131
    13    C    1  pz     Ryd( 3p)     0.00338       0.69168
    14    C    1  pz     Ryd( 4p)     0.00029       2.11037
    15    C    1  dxy    Ryd( 3d)     0.00000       1.36826
    16    C    1  dxy    Ryd( 4d)     0.00000       2.35651
    17    C    1  dxz    Ryd( 3d)     0.00055       1.69103
    18    C    1  dxz    Ryd( 4d)     0.00003       2.47540
    19    C    1  dyz    Ryd( 3d)     0.00100       2.04403
    20    C    1  dyz    Ryd( 4d)     0.00031       2.60763
    21    C    1  dx2y2  Ryd( 3d)     0.00137       1.80099
    22    C    1  dx2y2  Ryd( 4d)     0.00003       2.63894
    23    C    1  dz2    Ryd( 3d)     0.00273       2.00742
    24    C    1  dz2    Ryd( 4d)     0.00016       2.64094
    25    C    1  f(0)   Ryd( 4f)     0.00017       4.06085
    26    C    1  f(C1)  Ryd( 4f)     0.00008       3.44427
    27    C    1  f(S1)  Ryd( 4f)     0.00009       3.64009
    28    C    1  f(C2)  Ryd( 4f)     0.00017       3.74151
    29    C    1  f(S2)  Ryd( 4f)     0.00000       3.14570
    30    C    1  f(C3)  Ryd( 4f)     0.00008       2.96734
    31    C    1  f(S3)  Ryd( 4f)     0.00017       3.25457

    32    C    2  S      Cor( 1S)     1.99929     -10.37977
    33    C    2  S      Val( 2S)     1.07033      -0.28655
    34    C    2  S      Ryd( 3S)     0.00337       0.74743
    35    C    2  S      Ryd( 4S)     0.00015       1.63545
    36    C    2  S      Ryd( 5S)     0.00000      21.24336
    37    C    2  px     Val( 2p)     0.99766      -0.12251
    38    C    2  px     Ryd( 3p)     0.00135       0.59818
    39    C    2  px     Ryd( 4p)     0.00003       1.30425
    40    C    2  py     Val( 2p)     1.17912      -0.05566
    41    C    2  py     Ryd( 3p)     0.00285       0.99873
    42    C    2  py     Ryd( 4p)     0.00001       1.73430
    43    C    2  pz     Val( 2p)     1.12018      -0.09131
    44    C    2  pz     Ryd( 3p)     0.00338       0.69168
    45    C    2  pz     Ryd( 4p)     0.00029       2.11037
    46    C    2  dxy    Ryd( 3d)     0.00000       1.36826
    47    C    2  dxy    Ryd( 4d)     0.00000       2.35651
    48    C    2  dxz    Ryd( 3d)     0.00055       1.69103
    49    C    2  dxz    Ryd( 4d)     0.00003       2.47540
    50    C    2  dyz    Ryd( 3d)     0.00100       2.04403
    51    C    2  dyz    Ryd( 4d)     0.00031       2.60763
    52    C    2  dx2y2  Ryd( 3d)     0.00137       1.80099
    53    C    2  dx2y2  Ryd( 4d)     0.00003       2.63894
    54    C    2  dz2    Ryd( 3d)     0.00273       2.00742
    55    C    2  dz2    Ryd( 4d)     0.00016       2.64094
    56    C    2  f(0)   Ryd( 4f)     0.00017       4.06085
    57    C    2  f(C1)  Ryd( 4f)     0.00008       3.44427
    58    C    2  f(S1)  Ryd( 4f)     0.00009       3.64009
    59    C    2  f(C2)  Ryd( 4f)     0.00017       3.74151
    60    C    2  f(S2)  Ryd( 4f)     0.00000       3.14570
    61    C    2  f(C3)  Ryd( 4f)     0.00008       2.96734
    62    C    2  f(S3)  Ryd( 4f)     0.00017       3.25457

    63    H    3  S      Val( 1S)     0.80612       0.04062
    64    H    3  S      Ryd( 2S)     0.00075       0.92058
    65    H    3  S      Ryd( 3S)     0.00016       1.48673
    66    H    3  px     Ryd( 2p)     0.00011       2.10552
    67    H    3  py     Ryd( 2p)     0.00030       2.83497
    68    H    3  pz     Ryd( 2p)     0.00010       2.63464

    69    H    4  S      Val( 1S)     0.80612       0.04062
    70    H    4  S      Ryd( 2S)     0.00075       0.92058
    71    H    4  S      Ryd( 3S)     0.00016       1.48673
    72    H    4  px     Ryd( 2p)     0.00011       2.10552
    73    H    4  py     Ryd( 2p)     0.00030       2.83497
    74    H    4  pz     Ryd( 2p)     0.00010       2.63464

    75    H    5  S      Val( 1S)     0.80612       0.04062
    76    H    5  S      Ryd( 2S)     0.00075       0.92058
    77    H    5  S      Ryd( 3S)     0.00016       1.48673
    78    H    5  px     Ryd( 2p)     0.00011       2.10552
    79    H    5  py     Ryd( 2p)     0.00030       2.83497
    80    H    5  pz     Ryd( 2p)     0.00010       2.63464

    81    H    6  S      Val( 1S)     0.80612       0.04062
    82    H    6  S      Ryd( 2S)     0.00075       0.92058
    83    H    6  S      Ryd( 3S)     0.00016       1.48673
    84    H    6  px     Ryd( 2p)     0.00011       2.10552
    85    H    6  py     Ryd( 2p)     0.00030       2.83497
    86    H    6  pz     Ryd( 2p)     0.00010       2.63464


 Summary of Natural Population Analysis:                  
                                                          
                                       Natural Population 
                Natural  -----------------------------------------------
    Atom  No    Charge         Core      Valence    Rydberg      Total
 -----------------------------------------------------------------------
      C    1   -0.38493      1.99929     4.36728    0.01837     6.38493
      C    2   -0.38493      1.99929     4.36728    0.01837     6.38493
      H    3    0.19247      0.00000     0.80612    0.00141     0.80753
      H    4    0.19247      0.00000     0.80612    0.00141     0.80753
      H    5    0.19247      0.00000     0.80612    0.00141     0.80753
      H    6    0.19247      0.00000     0.80612    0.00141     0.80753
 =======================================================================
   * Total *    0.00000      3.99857    11.95905    0.04238    16.00000

                                 Natural Population      
 --------------------------------------------------------
   Core                       3.99857 ( 99.9643% of   4)
   Valence                   11.95905 ( 99.6587% of  12)
   Natural Minimal Basis     15.95762 ( 99.7351% of  16)
   Natural Rydberg Basis      0.04238 (  0.2649% of  16)
 --------------------------------------------------------

    Atom  No          Natural Electron Configuration
 ----------------------------------------------------------------------------
      C    1      [core]2S( 1.07)2p( 3.30)3p( 0.01)3d( 0.01)
      C    2      [core]2S( 1.07)2p( 3.30)3p( 0.01)3d( 0.01)
      H    3            1S( 0.81)
      H    4            1S( 0.81)
      H    5            1S( 0.81)
      H    6            1S( 0.81)


 Wiberg bond index matrix in the NAO basis:                                    

     Atom    1       2       3       4       5       6
     ---- ------  ------  ------  ------  ------  ------
   1.  C  0.0000  2.0476  0.9393  0.9393  0.0051  0.0051
   2.  C  2.0476  0.0000  0.0051  0.0051  0.9393  0.9393
   3.  H  0.9393  0.0051  0.0000  0.0003  0.0037  0.0164
   4.  H  0.9393  0.0051  0.0003  0.0000  0.0164  0.0037
   5.  H  0.0051  0.9393  0.0037  0.0164  0.0000  0.0003
   6.  H  0.0051  0.9393  0.0164  0.0037  0.0003  0.0000


 Wiberg bond index, Totals by atom:                                            

     Atom    1
     ---- ------
   1.  C  3.9363
   2.  C  3.9363
   3.  H  0.9647
   4.  H  0.9647
   5.  H  0.9647
   6.  H  0.9647


 Atom-atom overlap-weighted NAO bond order:                                    

     Atom    1       2       3       4       5       6
     ---- ------  ------  ------  ------  ------  ------
   1.  C  0.0000  1.4591  0.8039  0.8039  0.0171  0.0171
   2.  C  1.4591  0.0000  0.0171  0.0171  0.8039  0.8039
   3.  H  0.8039  0.0171  0.0000 -0.0030 -0.0032 -0.0023
   4.  H  0.8039  0.0171 -0.0030  0.0000 -0.0023 -0.0032
   5.  H  0.0171  0.8039 -0.0032 -0.0023  0.0000 -0.0030
   6.  H  0.0171  0.8039 -0.0023 -0.0032 -0.0030  0.0000


 Atom-atom overlap-weighted NAO bond order, Totals by atom:                    

     Atom    1
     ---- ------
   1.  C  3.1012
   2.  C  3.1012
   3.  H  0.8125
   4.  H  0.8125
   5.  H  0.8125
   6.  H  0.8125


 MO bond order:                                                                

     Atom    1       2       3       4       5       6
     ---- ------  ------  ------  ------  ------  ------
   1.  C  0.0000  1.1092  1.5890  0.1851 -0.0312  0.0714
   2.  C  1.1092  0.0000  0.0747  0.1364  0.7914 -0.5898
   3.  H  1.5890  0.0747  0.0000 -0.0256 -0.0474  0.0860
   4.  H  0.1851  0.1364 -0.0256  0.0000  0.0860 -0.0583
   5.  H -0.0312  0.7914 -0.0474  0.0860  0.0000 -0.0368
   6.  H  0.0714 -0.5898  0.0860 -0.0583 -0.0368  0.0000


 MO atomic valencies:                                                          

     Atom    1
     ---- ------
   1.  C  2.9236
   2.  C  1.5219
   3.  H  1.6768
   4.  H  0.3236
   5.  H  0.7621
   6.  H -0.5275


 NAO density matrix:                                                           

          NAO        1       2       3       4       5       6       7       8
      ---------- ------- ------- ------- ------- ------- ------- ------- -------
   1.  C 1 (S)    1.9993 -0.0000 -0.0000 -0.0000 -0.0000  0.0000  0.0000 -0.0000
   2.  C 1 (S)   -0.0000  1.0703 -0.0000  0.0000  0.0000 -0.0000  0.0000 -0.0000
   3.  C 1 (S)   -0.0000 -0.0000  0.0034  0.0000  0.0000 -0.0000 -0.0000 -0.0000
   4.  C 1 (S)   -0.0000  0.0000  0.0000  0.0002 -0.0000 -0.0000 -0.0000 -0.0000
   5.  C 1 (S)   -0.0000  0.0000  0.0000 -0.0000  0.0000  0.0000  0.0000  0.0000
   6.  C 1 (px)   0.0000 -0.0000 -0.0000 -0.0000  0.0000  0.9977  0.0367  0.0050
   7.  C 1 (px)   0.0000  0.0000 -0.0000 -0.0000  0.0000  0.0367  0.0014  0.0002
   8.  C 1 (px)  -0.0000 -0.0000 -0.0000 -0.0000  0.0000  0.0050  0.0002  0.0000
   9.  C 1 (py)  -0.0000  0.0000  0.0000  0.0000 -0.0000  0.0000 -0.0000  0.0000
  10.  C 1 (py)   0.0000 -0.0000 -0.0000 -0.0000  0.0000 -0.0000 -0.0000  0.0000
  11.  C 1 (py)   0.0000 -0.0000 -0.0000  0.0000  0.0000 -0.0000 -0.0000 -0.0000
  12.  C 1 (pz)   0.0096  0.1081  0.0473 -0.0070 -0.0000 -0.0000 -0.0000  0.0000
  13.  C 1 (pz)  -0.0024  0.0144 -0.0032  0.0001 -0.0000 -0.0000 -0.0000  0.0000
  14.  C 1 (pz)   0.0008 -0.0054  0.0003  0.0002  0.0000 -0.0000 -0.0000 -0.0000
  15.  C 1 (d1)   0.0000 -0.0000 -0.0000  0.0000  0.0000  0.0000  0.0000  0.0000
  16.  C 1 (d1)  -0.0000  0.0000  0.0000 -0.0000 -0.0000 -0.0000 -0.0000  0.0000
  17.  C 1 (d2)  -0.0000 -0.0000  0.0000  0.0000 -0.0000 -0.0234 -0.0009 -0.0001
  18.  C 1 (d2)   0.0000  0.0000  0.0000  0.0000 -0.0000 -0.0054 -0.0002 -0.0000
  19.  C 1 (d3)   0.0000  0.0000 -0.0000  0.0000  0.0000  0.0000  0.0000  0.0000
  20.  C 1 (d3)  -0.0000  0.0000  0.0000  0.0000 -0.0000 -0.0000 -0.0000 -0.0000
  21.  C 1 (d4)   0.0055 -0.0331 -0.0007  0.0001  0.0000  0.0000  0.0000 -0.0000
  22.  C 1 (d4)  -0.0011  0.0025 -0.0002 -0.0000 -0.0000  0.0000  0.0000  0.0000
  23.  C 1 (d5)  -0.0022  0.0074 -0.0021  0.0004  0.0000 -0.0000 -0.0000 -0.0000
  24.  C 1 (d5)  -0.0004  0.0065 -0.0002 -0.0001 -0.0000  0.0000  0.0000  0.0000
  25.  C 1 (f1)   0.0012 -0.0095  0.0002 -0.0001 -0.0000  0.0000  0.0000  0.0000
  26.  C 1 (f2)   0.0000  0.0000 -0.0000 -0.0000  0.0000  0.0090  0.0003  0.0000
  27.  C 1 (f3)  -0.0000  0.0000 -0.0000 -0.0000  0.0000  0.0000 -0.0000  0.0000
  28.  C 1 (f4)   0.0008 -0.0084 -0.0005  0.0000  0.0000  0.0000  0.0000  0.0000
  29.  C 1 (f5)  -0.0000 -0.0000 -0.0000  0.0000  0.0000  0.0000 -0.0000 -0.0000
  30.  C 1 (f6)  -0.0000  0.0000  0.0000  0.0000 -0.0000 -0.0092 -0.0003 -0.0000
  31.  C 1 (f7)  -0.0000  0.0000  0.0000  0.0000 -0.0000 -0.0000 -0.0000 -0.0000
  32.  C 2 (S)    0.0001  0.0024  0.0089 -0.0070  0.0002 -0.0000  0.0000  0.0000
  33.  C 2 (S)    0.0024  0.3674  0.0057  0.0110  0.0001  0.0000  0.0000 -0.0000
  34.  C 2 (S)    0.0089  0.0057  0.0033 -0.0001 -0.0000  0.0000  0.0000  0.0000
  35.  C 2 (S)   -0.0070  0.0110 -0.0001 -0.0000 -0.0000  0.0000  0.0000  0.0000
  36.  C 2 (S)    0.0002  0.0001 -0.0000 -0.0000 -0.0000 -0.0000 -0.0000 -0.0000
  37.  C 2 (px)  -0.0000 -0.0000 -0.0000 -0.0000  0.0000  0.9977  0.0367  0.0050
  38.  C 2 (px)  -0.0000 -0.0000 -0.0000 -0.0000  0.0000  0.0367  0.0014  0.0002
  39.  C 2 (px)   0.0000  0.0000 -0.0000 -0.0000  0.0000  0.0050  0.0002  0.0000
  40.  C 2 (py)  -0.0000  0.0000  0.0000  0.0000 -0.0000  0.0000  0.0000 -0.0000
  41.  C 2 (py)   0.0000  0.0000  0.0000  0.0000 -0.0000  0.0000  0.0000 -0.0000
  42.  C 2 (py)   0.0000  0.0000  0.0000  0.0000 -0.0000  0.0000  0.0000  0.0000
  43.  C 2 (pz)   0.0105  0.5188 -0.0525 -0.0028  0.0000 -0.0000  0.0000  0.0000
  44.  C 2 (pz)   0.0216 -0.0052  0.0031 -0.0002 -0.0000 -0.0000 -0.0000 -0.0000
  45.  C 2 (pz)  -0.0053 -0.0133 -0.0001  0.0001  0.0000 -0.0000 -0.0000 -0.0000
  46.  C 2 (d1)  -0.0000  0.0000 -0.0000 -0.0000  0.0000  0.0000 -0.0000  0.0000
  47.  C 2 (d1)   0.0000 -0.0000  0.0000  0.0000  0.0000 -0.0000 -0.0000  0.0000
  48.  C 2 (d2)  -0.0000 -0.0000 -0.0000 -0.0000  0.0000  0.0234  0.0009  0.0001
  49.  C 2 (d2)   0.0000  0.0000 -0.0000 -0.0000  0.0000  0.0054  0.0002  0.0000
  50.  C 2 (d3)   0.0000 -0.0000 -0.0000 -0.0000  0.0000 -0.0000 -0.0000 -0.0000
  51.  C 2 (d3)  -0.0000 -0.0000  0.0000  0.0000  0.0000  0.0000  0.0000  0.0000
  52.  C 2 (d4)  -0.0003  0.0004 -0.0010 -0.0004 -0.0000  0.0000  0.0000  0.0000
  53.  C 2 (d4)   0.0008 -0.0026 -0.0001  0.0000  0.0000 -0.0000 -0.0000 -0.0000
  54.  C 2 (d5)  -0.0075  0.0347 -0.0023 -0.0000  0.0000  0.0000  0.0000  0.0000
  55.  C 2 (d5)   0.0013 -0.0080 -0.0001  0.0001  0.0000 -0.0000 -0.0000 -0.0000
  56.  C 2 (f1)  -0.0028  0.0107 -0.0002  0.0001  0.0000  0.0000  0.0000  0.0000
  57.  C 2 (f2)  -0.0000 -0.0000 -0.0000 -0.0000  0.0000  0.0090  0.0003  0.0000
  58.  C 2 (f3)   0.0000 -0.0000  0.0000  0.0000 -0.0000  0.0000  0.0000  0.0000
  59.  C 2 (f4)   0.0003 -0.0004  0.0006  0.0001  0.0000 -0.0000 -0.0000 -0.0000
  60.  C 2 (f5)  -0.0000  0.0000  0.0000 -0.0000 -0.0000 -0.0000  0.0000  0.0000
  61.  C 2 (f6)  -0.0000  0.0000  0.0000  0.0000 -0.0000 -0.0092 -0.0003 -0.0000
  62.  C 2 (f7)   0.0000 -0.0000 -0.0000 -0.0000  0.0000 -0.0000 -0.0000 -0.0000
  63.  H 3 (S)   -0.0065  0.5356  0.0176 -0.0020 -0.0000 -0.0000 -0.0000  0.0000
  64.  H 3 (S)   -0.0096  0.0036 -0.0009 -0.0001 -0.0000  0.0000  0.0000  0.0000
  65.  H 3 (S)   -0.0089 -0.0065  0.0001  0.0001  0.0000 -0.0000 -0.0000 -0.0000
  66.  H 3 (px)  -0.0000  0.0000 -0.0000 -0.0000  0.0000  0.0105  0.0004  0.0001
  67.  H 3 (py)   0.0028 -0.0104 -0.0005  0.0001  0.0000  0.0000  0.0000  0.0000
  68.  H 3 (pz)   0.0016 -0.0052  0.0001 -0.0000 -0.0000  0.0000  0.0000  0.0000
  69.  H 4 (S)   -0.0065  0.5356  0.0176 -0.0020 -0.0000 -0.0000  0.0000 -0.0000
  70.  H 4 (S)   -0.0096  0.0036 -0.0009 -0.0001 -0.0000  0.0000  0.0000  0.0000
  71.  H 4 (S)   -0.0089 -0.0065  0.0001  0.0001  0.0000 -0.0000 -0.0000 -0.0000
  72.  H 4 (px)   0.0000 -0.0000 -0.0000 -0.0000  0.0000  0.0105  0.0004  0.0001
  73.  H 4 (py)  -0.0028  0.0104  0.0005 -0.0001 -0.0000  0.0000  0.0000  0.0000
  74.  H 4 (pz)   0.0016 -0.0052  0.0001 -0.0000 -0.0000 -0.0000 -0.0000 -0.0000
  75.  H 5 (S)    0.0040  0.0281  0.0217  0.0059  0.0000  0.0000  0.0000 -0.0000
  76.  H 5 (S)    0.0008 -0.0096 -0.0009  0.0001 -0.0000 -0.0000 -0.0000  0.0000
  77.  H 5 (S)   -0.0012  0.0035 -0.0001 -0.0001 -0.0000  0.0000  0.0000  0.0000
  78.  H 5 (px)   0.0000  0.0000 -0.0000 -0.0000  0.0000  0.0105  0.0004  0.0001
  79.  H 5 (py)  -0.0002  0.0004 -0.0006 -0.0001 -0.0000  0.0000  0.0000  0.0000
  80.  H 5 (pz)  -0.0010  0.0031 -0.0001  0.0001  0.0000 -0.0000 -0.0000 -0.0000
  81.  H 6 (S)    0.0040  0.0281  0.0217  0.0059  0.0000  0.0000 -0.0000  0.0000
  82.  H 6 (S)    0.0008 -0.0096 -0.0009  0.0001 -0.0000 -0.0000 -0.0000 -0.0000
  83.  H 6 (S)   -0.0012  0.0035 -0.0001 -0.0001 -0.0000  0.0000  0.0000  0.0000
  84.  H 6 (px)  -0.0000  0.0000 -0.0000 -0.0000  0.0000  0.0105  0.0004  0.0001
  85.  H 6 (py)   0.0002 -0.0004  0.0006  0.0001  0.0000  0.0000  0.0000  0.0000
  86.  H 6 (pz)  -0.0010  0.0031 -0.0001  0.0001  0.0000  0.0000  0.0000  0.0000

          NAO        9      10      11      12      13      14      15      16
      ---------- ------- ------- ------- ------- ------- ------- ------- -------
   1.  C 1 (S)   -0.0000  0.0000  0.0000  0.0096 -0.0024  0.0008  0.0000 -0.0000
   2.  C 1 (S)    0.0000 -0.0000 -0.0000  0.1081  0.0144 -0.0054 -0.0000  0.0000
   3.  C 1 (S)    0.0000 -0.0000 -0.0000  0.0473 -0.0032  0.0003 -0.0000  0.0000
   4.  C 1 (S)    0.0000 -0.0000  0.0000 -0.0070  0.0001  0.0002  0.0000 -0.0000
   5.  C 1 (S)   -0.0000  0.0000  0.0000 -0.0000 -0.0000  0.0000  0.0000 -0.0000
   6.  C 1 (px)   0.0000 -0.0000 -0.0000 -0.0000 -0.0000 -0.0000  0.0000 -0.0000
   7.  C 1 (px)  -0.0000 -0.0000 -0.0000 -0.0000 -0.0000 -0.0000  0.0000 -0.0000
   8.  C 1 (px)   0.0000  0.0000 -0.0000  0.0000  0.0000 -0.0000  0.0000  0.0000
   9.  C 1 (py)   1.1791  0.0099  0.0017  0.0000  0.0000  0.0000 -0.0000  0.0000
  10.  C 1 (py)   0.0099  0.0029  0.0001  0.0000  0.0000  0.0000 -0.0000  0.0000
  11.  C 1 (py)   0.0017  0.0001  0.0000 -0.0000 -0.0000 -0.0000 -0.0000  0.0000
  12.  C 1 (pz)   0.0000  0.0000 -0.0000  1.1202 -0.0466 -0.0068 -0.0000  0.0000
  13.  C 1 (pz)   0.0000  0.0000 -0.0000 -0.0466  0.0034 -0.0003  0.0000 -0.0000
  14.  C 1 (pz)   0.0000  0.0000 -0.0000 -0.0068 -0.0003  0.0003  0.0000 -0.0000
  15.  C 1 (d1)  -0.0000 -0.0000 -0.0000 -0.0000  0.0000  0.0000  0.0000 -0.0000
  16.  C 1 (d1)   0.0000  0.0000  0.0000  0.0000 -0.0000 -0.0000 -0.0000  0.0000
  17.  C 1 (d2)   0.0000  0.0000  0.0000  0.0000  0.0000  0.0000 -0.0000  0.0000
  18.  C 1 (d2)  -0.0000 -0.0000  0.0000 -0.0000  0.0000  0.0000  0.0000 -0.0000
  19.  C 1 (d3)   0.0342  0.0004  0.0001 -0.0000 -0.0000 -0.0000 -0.0000  0.0000
  20.  C 1 (d3)   0.0036  0.0009  0.0000  0.0000  0.0000  0.0000 -0.0000  0.0000
  21.  C 1 (d4)  -0.0000  0.0000  0.0000 -0.0223  0.0003  0.0003  0.0000 -0.0000
  22.  C 1 (d4)   0.0000  0.0000  0.0000  0.0000  0.0002 -0.0001 -0.0000  0.0000
  23.  C 1 (d5)   0.0000 -0.0000 -0.0000 -0.0530  0.0023  0.0003  0.0000 -0.0000
  24.  C 1 (d5)  -0.0000  0.0000  0.0000  0.0038  0.0002 -0.0002 -0.0000  0.0000
  25.  C 1 (f1)  -0.0000  0.0000  0.0000  0.0076 -0.0004 -0.0000  0.0000  0.0000
  26.  C 1 (f2)  -0.0000 -0.0000 -0.0000 -0.0000 -0.0000 -0.0000  0.0000 -0.0000
  27.  C 1 (f3)   0.0093  0.0003  0.0000  0.0000 -0.0000 -0.0000 -0.0000  0.0000
  28.  C 1 (f4)  -0.0000  0.0000  0.0000 -0.0112  0.0004  0.0001  0.0000 -0.0000
  29.  C 1 (f5)   0.0000  0.0000  0.0000 -0.0000  0.0000  0.0000  0.0000  0.0000
  30.  C 1 (f6)  -0.0000  0.0000  0.0000  0.0000  0.0000  0.0000 -0.0000  0.0000
  31.  C 1 (f7)  -0.0143 -0.0001 -0.0000  0.0000 -0.0000  0.0000  0.0000 -0.0000
  32.  C 2 (S)   -0.0000 -0.0000 -0.0000 -0.0105 -0.0216  0.0053 -0.0000  0.0000
  33.  C 2 (S)   -0.0000 -0.0000 -0.0000 -0.5188  0.0052  0.0133  0.0000 -0.0000
  34.  C 2 (S)   -0.0000  0.0000  0.0000  0.0525 -0.0031  0.0001 -0.0000  0.0000
  35.  C 2 (S)   -0.0000  0.0000 -0.0000  0.0028  0.0002 -0.0001 -0.0000  0.0000
  36.  C 2 (S)    0.0000 -0.0000 -0.0000 -0.0000  0.0000 -0.0000 -0.0000  0.0000
  37.  C 2 (px)   0.0000 -0.0000 -0.0000 -0.0000 -0.0000 -0.0000  0.0000 -0.0000
  38.  C 2 (px)   0.0000 -0.0000 -0.0000  0.0000 -0.0000 -0.0000  0.0000 -0.0000
  39.  C 2 (px)  -0.0000 -0.0000 -0.0000  0.0000 -0.0000 -0.0000  0.0000 -0.0000
  40.  C 2 (py)   0.1857 -0.0549 -0.0017  0.0000  0.0000  0.0000  0.0000 -0.0000
  41.  C 2 (py)  -0.0549 -0.0014 -0.0001 -0.0000  0.0000  0.0000  0.0000 -0.0000
  42.  C 2 (py)  -0.0017 -0.0001 -0.0000 -0.0000  0.0000  0.0000  0.0000 -0.0000
  43.  C 2 (pz)   0.0000  0.0000  0.0000 -0.5608  0.0550 -0.0100 -0.0000  0.0000
  44.  C 2 (pz)   0.0000  0.0000 -0.0000  0.0550 -0.0031  0.0000 -0.0000  0.0000
  45.  C 2 (pz)   0.0000 -0.0000 -0.0000 -0.0100  0.0000  0.0002  0.0000 -0.0000
  46.  C 2 (d1)   0.0000  0.0000  0.0000 -0.0000  0.0000 -0.0000 -0.0000  0.0000
  47.  C 2 (d1)  -0.0000 -0.0000 -0.0000 -0.0000 -0.0000  0.0000  0.0000 -0.0000
  48.  C 2 (d2)   0.0000  0.0000 -0.0000  0.0000 -0.0000 -0.0000  0.0000 -0.0000
  49.  C 2 (d2)  -0.0000 -0.0000 -0.0000 -0.0000 -0.0000 -0.0000  0.0000 -0.0000
  50.  C 2 (d3)  -0.0031  0.0016  0.0001  0.0000  0.0000  0.0000 -0.0000  0.0000
  51.  C 2 (d3)   0.0179  0.0005  0.0000 -0.0000 -0.0000 -0.0000 -0.0000  0.0000
  52.  C 2 (d4)   0.0000  0.0000  0.0000  0.0076  0.0007 -0.0006 -0.0000  0.0000
  53.  C 2 (d4)  -0.0000 -0.0000  0.0000 -0.0045  0.0001  0.0001  0.0000 -0.0000
  54.  C 2 (d5)  -0.0000  0.0000  0.0000 -0.0287  0.0026 -0.0004 -0.0000  0.0000
  55.  C 2 (d5)   0.0000 -0.0000 -0.0000 -0.0091  0.0001  0.0002  0.0000 -0.0000
  56.  C 2 (f1)  -0.0000  0.0000 -0.0000 -0.0065  0.0004  0.0000 -0.0000 -0.0000
  57.  C 2 (f2)   0.0000  0.0000 -0.0000  0.0000  0.0000 -0.0000 -0.0000  0.0000
  58.  C 2 (f3)  -0.0028 -0.0005 -0.0000 -0.0000  0.0000 -0.0000  0.0000 -0.0000
  59.  C 2 (f4)  -0.0000 -0.0000 -0.0000  0.0034 -0.0005  0.0002  0.0000 -0.0000
  60.  C 2 (f5)   0.0000  0.0000  0.0000  0.0000 -0.0000 -0.0000 -0.0000 -0.0000
  61.  C 2 (f6)  -0.0000  0.0000  0.0000  0.0000  0.0000  0.0000 -0.0000  0.0000
  62.  C 2 (f7)  -0.0024  0.0007  0.0000  0.0000 -0.0000 -0.0000 -0.0000  0.0000
  63.  H 3 (S)    0.6804  0.0122  0.0012  0.4319 -0.0104 -0.0042 -0.0000  0.0000
  64.  H 3 (S)    0.0061 -0.0009 -0.0000 -0.0070  0.0009 -0.0002 -0.0000  0.0000
  65.  H 3 (S)    0.0072  0.0000  0.0000 -0.0038 -0.0001  0.0001 -0.0000  0.0000
  66.  H 3 (px)  -0.0000  0.0000 -0.0000  0.0000  0.0000 -0.0000  0.0000 -0.0000
  67.  H 3 (py)  -0.0092 -0.0004 -0.0000 -0.0111  0.0003  0.0001  0.0000 -0.0000
  68.  H 3 (pz)  -0.0082  0.0001 -0.0000  0.0019 -0.0002  0.0000  0.0000 -0.0000
  69.  H 4 (S)   -0.6804 -0.0122 -0.0012  0.4319 -0.0104 -0.0042  0.0000 -0.0000
  70.  H 4 (S)   -0.0061  0.0009  0.0000 -0.0070  0.0009 -0.0002 -0.0000  0.0000
  71.  H 4 (S)   -0.0072 -0.0000 -0.0000 -0.0038 -0.0001  0.0001  0.0000 -0.0000
  72.  H 4 (px)  -0.0000 -0.0000 -0.0000  0.0000  0.0000 -0.0000  0.0000 -0.0000
  73.  H 4 (py)  -0.0092 -0.0004 -0.0000  0.0111 -0.0003 -0.0001  0.0000 -0.0000
  74.  H 4 (pz)   0.0082 -0.0001  0.0000  0.0019 -0.0002  0.0000 -0.0000  0.0000
  75.  H 5 (S)   -0.0243 -0.0338 -0.0012 -0.0207 -0.0170  0.0093  0.0000 -0.0000
  76.  H 5 (S)    0.0194  0.0000  0.0000 -0.0186  0.0008  0.0001 -0.0000  0.0000
  77.  H 5 (S)    0.0020 -0.0003 -0.0000  0.0053  0.0001 -0.0002 -0.0000  0.0000
  78.  H 5 (px)  -0.0000 -0.0000 -0.0000  0.0000 -0.0000 -0.0000  0.0000 -0.0000
  79.  H 5 (py)   0.0041  0.0005  0.0000 -0.0015  0.0004 -0.0002 -0.0000  0.0000
  80.  H 5 (pz)   0.0039 -0.0003 -0.0000 -0.0037  0.0002  0.0000 -0.0000 -0.0000
  81.  H 6 (S)    0.0243  0.0338  0.0012 -0.0207 -0.0170  0.0093 -0.0000  0.0000
  82.  H 6 (S)   -0.0194 -0.0000 -0.0000 -0.0186  0.0008  0.0001  0.0000 -0.0000
  83.  H 6 (S)   -0.0020  0.0003  0.0000  0.0053  0.0001 -0.0002 -0.0000  0.0000
  84.  H 6 (px)  -0.0000  0.0000 -0.0000  0.0000  0.0000 -0.0000  0.0000 -0.0000
  85.  H 6 (py)   0.0041  0.0005  0.0000  0.0015 -0.0004  0.0002 -0.0000  0.0000
  86.  H 6 (pz)  -0.0039  0.0003  0.0000 -0.0037  0.0002  0.0000  0.0000 -0.0000

          NAO       17      18      19      20      21      22      23      24
      ---------- ------- ------- ------- ------- ------- ------- ------- -------
   1.  C 1 (S)   -0.0000  0.0000  0.0000 -0.0000  0.0055 -0.0011 -0.0022 -0.0004
   2.  C 1 (S)   -0.0000  0.0000  0.0000  0.0000 -0.0331  0.0025  0.0074  0.0065
   3.  C 1 (S)    0.0000  0.0000 -0.0000  0.0000 -0.0007 -0.0002 -0.0021 -0.0002
   4.  C 1 (S)    0.0000  0.0000  0.0000  0.0000  0.0001 -0.0000  0.0004 -0.0001
   5.  C 1 (S)   -0.0000 -0.0000  0.0000 -0.0000  0.0000 -0.0000  0.0000 -0.0000
   6.  C 1 (px)  -0.0234 -0.0054  0.0000 -0.0000  0.0000  0.0000 -0.0000  0.0000
   7.  C 1 (px)  -0.0009 -0.0002  0.0000 -0.0000  0.0000  0.0000 -0.0000  0.0000
   8.  C 1 (px)  -0.0001 -0.0000  0.0000 -0.0000 -0.0000  0.0000 -0.0000  0.0000
   9.  C 1 (py)   0.0000 -0.0000  0.0342  0.0036 -0.0000  0.0000  0.0000 -0.0000
  10.  C 1 (py)   0.0000 -0.0000  0.0004  0.0009  0.0000  0.0000 -0.0000  0.0000
  11.  C 1 (py)   0.0000  0.0000  0.0001  0.0000  0.0000  0.0000 -0.0000  0.0000
  12.  C 1 (pz)   0.0000 -0.0000 -0.0000  0.0000 -0.0223  0.0000 -0.0530  0.0038
  13.  C 1 (pz)   0.0000  0.0000 -0.0000  0.0000  0.0003  0.0002  0.0023  0.0002
  14.  C 1 (pz)   0.0000  0.0000 -0.0000  0.0000  0.0003 -0.0001  0.0003 -0.0002
  15.  C 1 (d1)  -0.0000  0.0000 -0.0000 -0.0000  0.0000 -0.0000  0.0000 -0.0000
  16.  C 1 (d1)   0.0000 -0.0000  0.0000  0.0000 -0.0000  0.0000 -0.0000  0.0000
  17.  C 1 (d2)   0.0006  0.0001 -0.0000  0.0000  0.0000 -0.0000  0.0000 -0.0000
  18.  C 1 (d2)   0.0001  0.0000 -0.0000  0.0000 -0.0000 -0.0000  0.0000 -0.0000
  19.  C 1 (d3)  -0.0000 -0.0000  0.0010  0.0001 -0.0000  0.0000 -0.0000  0.0000
  20.  C 1 (d3)   0.0000  0.0000  0.0001  0.0003  0.0000 -0.0000  0.0000 -0.0000
  21.  C 1 (d4)   0.0000 -0.0000 -0.0000  0.0000  0.0014 -0.0001  0.0007 -0.0003
  22.  C 1 (d4)  -0.0000 -0.0000  0.0000 -0.0000 -0.0001  0.0000 -0.0000  0.0001
  23.  C 1 (d5)   0.0000  0.0000 -0.0000  0.0000  0.0007 -0.0000  0.0027 -0.0002
  24.  C 1 (d5)  -0.0000 -0.0000  0.0000 -0.0000 -0.0003  0.0001 -0.0002  0.0002
  25.  C 1 (f1)  -0.0000 -0.0000 -0.0000 -0.0000  0.0001 -0.0000 -0.0005  0.0000
  26.  C 1 (f2)  -0.0002 -0.0000 -0.0000 -0.0000 -0.0000  0.0000 -0.0000  0.0000
  27.  C 1 (f3)   0.0000 -0.0000  0.0003  0.0001  0.0000  0.0000 -0.0000  0.0000
  28.  C 1 (f4)  -0.0000 -0.0000 -0.0000  0.0000  0.0004 -0.0000  0.0004 -0.0001
  29.  C 1 (f5)  -0.0000 -0.0000  0.0000  0.0000  0.0000 -0.0000  0.0000 -0.0000
  30.  C 1 (f6)   0.0002  0.0000 -0.0000  0.0000 -0.0000 -0.0000  0.0000 -0.0000
  31.  C 1 (f7)   0.0000  0.0000 -0.0004 -0.0000 -0.0000  0.0000  0.0000 -0.0000
  32.  C 2 (S)   -0.0000  0.0000 -0.0000 -0.0000 -0.0003  0.0008 -0.0075  0.0013
  33.  C 2 (S)   -0.0000  0.0000  0.0000 -0.0000  0.0004 -0.0026  0.0347 -0.0080
  34.  C 2 (S)   -0.0000 -0.0000  0.0000 -0.0000 -0.0010 -0.0001 -0.0023 -0.0001
  35.  C 2 (S)   -0.0000 -0.0000 -0.0000 -0.0000 -0.0004  0.0000 -0.0000  0.0001
  36.  C 2 (S)    0.0000  0.0000 -0.0000  0.0000 -0.0000  0.0000  0.0000  0.0000
  37.  C 2 (px)  -0.0234 -0.0054  0.0000 -0.0000  0.0000  0.0000 -0.0000  0.0000
  38.  C 2 (px)  -0.0009 -0.0002  0.0000 -0.0000 -0.0000  0.0000 -0.0000  0.0000
  39.  C 2 (px)  -0.0001 -0.0000 -0.0000 -0.0000 -0.0000  0.0000 -0.0000  0.0000
  40.  C 2 (py)  -0.0000  0.0000  0.0031 -0.0179 -0.0000 -0.0000  0.0000 -0.0000
  41.  C 2 (py)  -0.0000  0.0000 -0.0016 -0.0005 -0.0000  0.0000  0.0000 -0.0000
  42.  C 2 (py)  -0.0000 -0.0000 -0.0001 -0.0000 -0.0000  0.0000  0.0000 -0.0000
  43.  C 2 (pz)  -0.0000  0.0000 -0.0000  0.0000 -0.0076  0.0045  0.0287  0.0091
  44.  C 2 (pz)   0.0000 -0.0000 -0.0000  0.0000 -0.0007 -0.0001 -0.0026 -0.0001
  45.  C 2 (pz)   0.0000  0.0000 -0.0000  0.0000  0.0006 -0.0001  0.0004 -0.0002
  46.  C 2 (d1)  -0.0000  0.0000  0.0000  0.0000  0.0000  0.0000  0.0000  0.0000
  47.  C 2 (d1)  -0.0000  0.0000 -0.0000 -0.0000  0.0000 -0.0000  0.0000 -0.0000
  48.  C 2 (d2)  -0.0006 -0.0001  0.0000 -0.0000 -0.0000  0.0000 -0.0000  0.0000
  49.  C 2 (d2)  -0.0001 -0.0000 -0.0000 -0.0000  0.0000  0.0000  0.0000  0.0000
  50.  C 2 (d3)   0.0000  0.0000 -0.0000  0.0005 -0.0000  0.0000 -0.0000  0.0000
  51.  C 2 (d3)  -0.0000 -0.0000  0.0005  0.0002  0.0000 -0.0000 -0.0000  0.0000
  52.  C 2 (d4)  -0.0000 -0.0000 -0.0000  0.0000 -0.0002  0.0002 -0.0006  0.0004
  53.  C 2 (d4)   0.0000  0.0000  0.0000  0.0000  0.0002 -0.0000  0.0002 -0.0000
  54.  C 2 (d5)  -0.0000 -0.0000 -0.0000  0.0000 -0.0006  0.0002  0.0017  0.0004
  55.  C 2 (d5)   0.0000  0.0000  0.0000 -0.0000  0.0004 -0.0000  0.0004 -0.0001
  56.  C 2 (f1)  -0.0000 -0.0000  0.0000 -0.0000 -0.0002  0.0000  0.0005  0.0000
  57.  C 2 (f2)  -0.0002 -0.0000  0.0000 -0.0000 -0.0000  0.0000 -0.0000  0.0000
  58.  C 2 (f3)  -0.0000  0.0000 -0.0001 -0.0002 -0.0000  0.0000 -0.0000  0.0000
  59.  C 2 (f4)   0.0000  0.0000  0.0000 -0.0000 -0.0000 -0.0001 -0.0001 -0.0001
  60.  C 2 (f5)  -0.0000  0.0000  0.0000  0.0000 -0.0000  0.0000 -0.0000  0.0000
  61.  C 2 (f6)   0.0002  0.0000 -0.0000  0.0000 -0.0000 -0.0000  0.0000 -0.0000
  62.  C 2 (f7)   0.0000  0.0000 -0.0000  0.0002 -0.0000  0.0000 -0.0000  0.0000
  63.  H 3 (S)    0.0000 -0.0000  0.0200  0.0042 -0.0229  0.0010 -0.0144  0.0039
  64.  H 3 (S)   -0.0000 -0.0000  0.0001 -0.0003 -0.0001  0.0001  0.0003  0.0002
  65.  H 3 (S)    0.0000  0.0000  0.0002  0.0000  0.0002 -0.0000  0.0002 -0.0001
  66.  H 3 (px)  -0.0002 -0.0001  0.0000 -0.0000 -0.0000  0.0000 -0.0000  0.0000
  67.  H 3 (py)  -0.0000 -0.0000 -0.0003 -0.0001  0.0005 -0.0000  0.0004 -0.0001
  68.  H 3 (pz)  -0.0000  0.0000 -0.0002  0.0000  0.0001 -0.0000 -0.0002 -0.0000
  69.  H 4 (S)   -0.0000  0.0000 -0.0200 -0.0042 -0.0229  0.0010 -0.0144  0.0039
  70.  H 4 (S)   -0.0000 -0.0000 -0.0001  0.0003 -0.0001  0.0001  0.0003  0.0002
  71.  H 4 (S)    0.0000  0.0000 -0.0002 -0.0000  0.0002 -0.0000  0.0002 -0.0001
  72.  H 4 (px)  -0.0002 -0.0001  0.0000 -0.0000 -0.0000  0.0000 -0.0000  0.0000
  73.  H 4 (py)  -0.0000 -0.0000 -0.0003 -0.0001 -0.0005  0.0000 -0.0004  0.0001
  74.  H 4 (pz)   0.0000 -0.0000  0.0002 -0.0000  0.0001 -0.0000 -0.0002 -0.0000
  75.  H 5 (S)   -0.0000  0.0000 -0.0021 -0.0111  0.0013 -0.0027  0.0054 -0.0066
  76.  H 5 (S)    0.0000 -0.0000  0.0006  0.0000  0.0006 -0.0000  0.0008 -0.0001
  77.  H 5 (S)   -0.0000 -0.0000  0.0000 -0.0001 -0.0002  0.0000 -0.0002  0.0001
  78.  H 5 (px)  -0.0002 -0.0001  0.0000 -0.0000 -0.0000  0.0000 -0.0000  0.0000
  79.  H 5 (py)  -0.0000 -0.0000  0.0001  0.0002 -0.0000  0.0001 -0.0000  0.0001
  80.  H 5 (pz)   0.0000  0.0000  0.0001 -0.0001 -0.0000 -0.0000  0.0002 -0.0000
  81.  H 6 (S)    0.0000 -0.0000  0.0021  0.0111  0.0013 -0.0027  0.0054 -0.0066
  82.  H 6 (S)    0.0000  0.0000 -0.0006 -0.0000  0.0006 -0.0000  0.0008 -0.0001
  83.  H 6 (S)   -0.0000 -0.0000 -0.0000  0.0001 -0.0002  0.0000 -0.0002  0.0001
  84.  H 6 (px)  -0.0002 -0.0001  0.0000 -0.0000 -0.0000  0.0000 -0.0000  0.0000
  85.  H 6 (py)  -0.0000 -0.0000  0.0001  0.0002  0.0000 -0.0001  0.0000 -0.0001
  86.  H 6 (pz)  -0.0000 -0.0000 -0.0001  0.0001 -0.0000 -0.0000  0.0002 -0.0000

          NAO       25      26      27      28      29      30      31      32
      ---------- ------- ------- ------- ------- ------- ------- ------- -------
   1.  C 1 (S)    0.0012  0.0000 -0.0000  0.0008 -0.0000 -0.0000 -0.0000  0.0001
   2.  C 1 (S)   -0.0095  0.0000  0.0000 -0.0084 -0.0000  0.0000  0.0000  0.0024
   3.  C 1 (S)    0.0002 -0.0000 -0.0000 -0.0005 -0.0000  0.0000  0.0000  0.0089
   4.  C 1 (S)   -0.0001 -0.0000 -0.0000  0.0000  0.0000  0.0000  0.0000 -0.0070
   5.  C 1 (S)   -0.0000  0.0000  0.0000  0.0000  0.0000 -0.0000 -0.0000  0.0002
   6.  C 1 (px)   0.0000  0.0090  0.0000  0.0000  0.0000 -0.0092 -0.0000 -0.0000
   7.  C 1 (px)   0.0000  0.0003 -0.0000  0.0000 -0.0000 -0.0003 -0.0000  0.0000
   8.  C 1 (px)   0.0000  0.0000  0.0000  0.0000 -0.0000 -0.0000 -0.0000  0.0000
   9.  C 1 (py)  -0.0000 -0.0000  0.0093 -0.0000  0.0000 -0.0000 -0.0143 -0.0000
  10.  C 1 (py)   0.0000 -0.0000  0.0003  0.0000  0.0000  0.0000 -0.0001 -0.0000
  11.  C 1 (py)   0.0000 -0.0000  0.0000  0.0000  0.0000  0.0000 -0.0000 -0.0000
  12.  C 1 (pz)   0.0076 -0.0000  0.0000 -0.0112 -0.0000  0.0000  0.0000 -0.0105
  13.  C 1 (pz)  -0.0004 -0.0000 -0.0000  0.0004  0.0000  0.0000 -0.0000 -0.0216
  14.  C 1 (pz)  -0.0000 -0.0000 -0.0000  0.0001  0.0000  0.0000  0.0000  0.0053
  15.  C 1 (d1)   0.0000  0.0000 -0.0000  0.0000  0.0000 -0.0000  0.0000 -0.0000
  16.  C 1 (d1)   0.0000 -0.0000  0.0000 -0.0000  0.0000  0.0000 -0.0000  0.0000
  17.  C 1 (d2)  -0.0000 -0.0002  0.0000 -0.0000 -0.0000  0.0002  0.0000 -0.0000
  18.  C 1 (d2)  -0.0000 -0.0000 -0.0000 -0.0000 -0.0000  0.0000  0.0000  0.0000
  19.  C 1 (d3)  -0.0000 -0.0000  0.0003 -0.0000  0.0000 -0.0000 -0.0004 -0.0000
  20.  C 1 (d3)  -0.0000 -0.0000  0.0001  0.0000  0.0000  0.0000 -0.0000 -0.0000
  21.  C 1 (d4)   0.0001 -0.0000  0.0000  0.0004  0.0000 -0.0000 -0.0000 -0.0003
  22.  C 1 (d4)  -0.0000  0.0000  0.0000 -0.0000 -0.0000 -0.0000  0.0000  0.0008
  23.  C 1 (d5)  -0.0005 -0.0000 -0.0000  0.0004  0.0000  0.0000  0.0000 -0.0075
  24.  C 1 (d5)   0.0000  0.0000  0.0000 -0.0001 -0.0000 -0.0000 -0.0000  0.0013
  25.  C 1 (f1)   0.0002  0.0000  0.0000  0.0000 -0.0000 -0.0000 -0.0000  0.0028
  26.  C 1 (f2)   0.0000  0.0001 -0.0000 -0.0000 -0.0000 -0.0001  0.0000  0.0000
  27.  C 1 (f3)   0.0000 -0.0000  0.0001 -0.0000  0.0000 -0.0000 -0.0001 -0.0000
  28.  C 1 (f4)   0.0000 -0.0000 -0.0000  0.0002  0.0000 -0.0000 -0.0000 -0.0003
  29.  C 1 (f5)  -0.0000 -0.0000  0.0000  0.0000  0.0000 -0.0000 -0.0000 -0.0000
  30.  C 1 (f6)  -0.0000 -0.0001 -0.0000 -0.0000 -0.0000  0.0001  0.0000  0.0000
  31.  C 1 (f7)  -0.0000  0.0000 -0.0001 -0.0000 -0.0000  0.0000  0.0002  0.0000
  32.  C 2 (S)    0.0028  0.0000 -0.0000 -0.0003 -0.0000  0.0000  0.0000  1.9993
  33.  C 2 (S)   -0.0107  0.0000  0.0000  0.0004  0.0000 -0.0000  0.0000  0.0000
  34.  C 2 (S)    0.0002  0.0000 -0.0000 -0.0006 -0.0000 -0.0000 -0.0000 -0.0000
  35.  C 2 (S)   -0.0001  0.0000 -0.0000 -0.0001 -0.0000 -0.0000 -0.0000  0.0000
  36.  C 2 (S)   -0.0000 -0.0000 -0.0000 -0.0000 -0.0000  0.0000  0.0000  0.0000
  37.  C 2 (px)   0.0000  0.0090  0.0000  0.0000  0.0000 -0.0092 -0.0000 -0.0000
  38.  C 2 (px)   0.0000  0.0003  0.0000  0.0000 -0.0000 -0.0003 -0.0000 -0.0000
  39.  C 2 (px)   0.0000  0.0000 -0.0000 -0.0000  0.0000 -0.0000  0.0000  0.0000
  40.  C 2 (py)  -0.0000  0.0000 -0.0028  0.0000 -0.0000 -0.0000 -0.0024  0.0000
  41.  C 2 (py)  -0.0000  0.0000 -0.0005 -0.0000 -0.0000 -0.0000  0.0007  0.0000
  42.  C 2 (py)  -0.0000  0.0000 -0.0000 -0.0000 -0.0000 -0.0000  0.0000  0.0000
  43.  C 2 (pz)  -0.0065  0.0000  0.0000  0.0034  0.0000  0.0000 -0.0000 -0.0096
  44.  C 2 (pz)   0.0004 -0.0000  0.0000 -0.0005 -0.0000  0.0000 -0.0000  0.0024
  45.  C 2 (pz)   0.0000 -0.0000  0.0000  0.0002  0.0000  0.0000 -0.0000 -0.0008
  46.  C 2 (d1)  -0.0000  0.0000  0.0000  0.0000  0.0000  0.0000 -0.0000  0.0000
  47.  C 2 (d1)  -0.0000  0.0000 -0.0000  0.0000 -0.0000  0.0000  0.0000 -0.0000
  48.  C 2 (d2)   0.0000  0.0002  0.0000  0.0000  0.0000 -0.0002 -0.0000 -0.0000
  49.  C 2 (d2)   0.0000  0.0000 -0.0000  0.0000 -0.0000 -0.0000  0.0000  0.0000
  50.  C 2 (d3)  -0.0000 -0.0000  0.0001 -0.0000  0.0000  0.0000  0.0000 -0.0000
  51.  C 2 (d3)   0.0000 -0.0000  0.0002  0.0000  0.0000 -0.0000 -0.0002 -0.0000
  52.  C 2 (d4)   0.0002  0.0000  0.0000  0.0000 -0.0000 -0.0000 -0.0000  0.0055
  53.  C 2 (d4)  -0.0000 -0.0000 -0.0000  0.0001  0.0000  0.0000  0.0000 -0.0011
  54.  C 2 (d5)  -0.0005  0.0000 -0.0000  0.0001  0.0000 -0.0000  0.0000 -0.0022
  55.  C 2 (d5)  -0.0000 -0.0000  0.0000  0.0001  0.0000  0.0000 -0.0000 -0.0004
  56.  C 2 (f1)  -0.0002  0.0000  0.0000 -0.0000  0.0000 -0.0000 -0.0000 -0.0012
  57.  C 2 (f2)   0.0000  0.0001  0.0000 -0.0000  0.0000 -0.0001 -0.0000 -0.0000
  58.  C 2 (f3)   0.0000  0.0000 -0.0001 -0.0000 -0.0000 -0.0000  0.0000  0.0000
  59.  C 2 (f4)  -0.0000 -0.0000  0.0000 -0.0001 -0.0000  0.0000 -0.0000 -0.0008
  60.  C 2 (f5)   0.0000 -0.0000  0.0000 -0.0000 -0.0000  0.0000 -0.0000  0.0000
  61.  C 2 (f6)  -0.0000 -0.0001 -0.0000 -0.0000 -0.0000  0.0001  0.0000  0.0000
  62.  C 2 (f7)   0.0000 -0.0000  0.0000 -0.0000  0.0000  0.0000  0.0000 -0.0000
  63.  H 3 (S)   -0.0020 -0.0000  0.0059 -0.0078 -0.0000 -0.0000 -0.0082  0.0040
  64.  H 3 (S)   -0.0000  0.0000 -0.0000  0.0001 -0.0000 -0.0000 -0.0001  0.0008
  65.  H 3 (S)    0.0000 -0.0000  0.0001  0.0001  0.0000  0.0000 -0.0001 -0.0012
  66.  H 3 (px)   0.0000  0.0001  0.0000 -0.0000  0.0000 -0.0001 -0.0000  0.0000
  67.  H 3 (py)   0.0000  0.0000 -0.0001  0.0002 -0.0000 -0.0000  0.0001 -0.0002
  68.  H 3 (pz)   0.0001  0.0000 -0.0001  0.0000  0.0000 -0.0000  0.0001  0.0010
  69.  H 4 (S)   -0.0020  0.0000 -0.0059 -0.0078 -0.0000  0.0000  0.0082  0.0040
  70.  H 4 (S)   -0.0000  0.0000  0.0000  0.0001  0.0000 -0.0000  0.0001  0.0008
  71.  H 4 (S)    0.0000 -0.0000 -0.0001  0.0001  0.0000  0.0000  0.0001 -0.0012
  72.  H 4 (px)   0.0000  0.0001 -0.0000  0.0000  0.0000 -0.0001 -0.0000  0.0000
  73.  H 4 (py)  -0.0000  0.0000 -0.0001 -0.0002 -0.0000 -0.0000  0.0001  0.0002
  74.  H 4 (pz)   0.0001 -0.0000  0.0001  0.0000 -0.0000  0.0000 -0.0001  0.0010
  75.  H 5 (S)   -0.0029  0.0000 -0.0027 -0.0015 -0.0000 -0.0000  0.0002 -0.0065
  76.  H 5 (S)   -0.0001 -0.0000  0.0001  0.0002  0.0000  0.0000 -0.0002 -0.0096
  77.  H 5 (S)    0.0000  0.0000 -0.0000 -0.0001 -0.0000 -0.0000 -0.0000 -0.0089
  78.  H 5 (px)   0.0000  0.0001 -0.0000 -0.0000  0.0000 -0.0001 -0.0000  0.0000
  79.  H 5 (py)   0.0000  0.0000  0.0001  0.0000  0.0000 -0.0000 -0.0000  0.0028
  80.  H 5 (pz)  -0.0001 -0.0000  0.0000  0.0000 -0.0000  0.0000 -0.0000 -0.0016
  81.  H 6 (S)   -0.0029 -0.0000  0.0027 -0.0015  0.0000 -0.0000 -0.0002 -0.0065
  82.  H 6 (S)   -0.0001 -0.0000 -0.0001  0.0002  0.0000  0.0000  0.0002 -0.0096
  83.  H 6 (S)    0.0000  0.0000  0.0000 -0.0001  0.0000 -0.0000  0.0000 -0.0089
  84.  H 6 (px)   0.0000  0.0001  0.0000 -0.0000  0.0000 -0.0001 -0.0000  0.0000
  85.  H 6 (py)  -0.0000  0.0000  0.0001 -0.0000  0.0000 -0.0000 -0.0000 -0.0028
  86.  H 6 (pz)  -0.0001  0.0000 -0.0000  0.0000  0.0000 -0.0000  0.0000 -0.0016

          NAO       33      34      35      36      37      38      39      40
      ---------- ------- ------- ------- ------- ------- ------- ------- -------
   1.  C 1 (S)    0.0024  0.0089 -0.0070  0.0002 -0.0000 -0.0000  0.0000 -0.0000
   2.  C 1 (S)    0.3674  0.0057  0.0110  0.0001 -0.0000 -0.0000  0.0000  0.0000
   3.  C 1 (S)    0.0057  0.0033 -0.0001 -0.0000 -0.0000 -0.0000 -0.0000  0.0000
   4.  C 1 (S)    0.0110 -0.0001 -0.0000 -0.0000 -0.0000 -0.0000 -0.0000  0.0000
   5.  C 1 (S)    0.0001 -0.0000 -0.0000 -0.0000  0.0000  0.0000  0.0000 -0.0000
   6.  C 1 (px)   0.0000  0.0000  0.0000 -0.0000  0.9977  0.0367  0.0050  0.0000
   7.  C 1 (px)   0.0000  0.0000  0.0000 -0.0000  0.0367  0.0014  0.0002  0.0000
   8.  C 1 (px)  -0.0000  0.0000  0.0000 -0.0000  0.0050  0.0002  0.0000 -0.0000
   9.  C 1 (py)  -0.0000 -0.0000 -0.0000  0.0000  0.0000  0.0000 -0.0000  0.1857
  10.  C 1 (py)  -0.0000  0.0000  0.0000 -0.0000 -0.0000 -0.0000 -0.0000 -0.0549
  11.  C 1 (py)  -0.0000  0.0000 -0.0000 -0.0000 -0.0000 -0.0000 -0.0000 -0.0017
  12.  C 1 (pz)  -0.5188  0.0525  0.0028 -0.0000 -0.0000  0.0000  0.0000  0.0000
  13.  C 1 (pz)   0.0052 -0.0031  0.0002  0.0000 -0.0000 -0.0000 -0.0000  0.0000
  14.  C 1 (pz)   0.0133  0.0001 -0.0001 -0.0000 -0.0000 -0.0000 -0.0000  0.0000
  15.  C 1 (d1)   0.0000 -0.0000 -0.0000 -0.0000  0.0000  0.0000  0.0000  0.0000
  16.  C 1 (d1)  -0.0000  0.0000  0.0000  0.0000 -0.0000 -0.0000 -0.0000 -0.0000
  17.  C 1 (d2)  -0.0000 -0.0000 -0.0000  0.0000 -0.0234 -0.0009 -0.0001 -0.0000
  18.  C 1 (d2)   0.0000 -0.0000 -0.0000  0.0000 -0.0054 -0.0002 -0.0000  0.0000
  19.  C 1 (d3)   0.0000  0.0000 -0.0000 -0.0000  0.0000  0.0000 -0.0000  0.0031
  20.  C 1 (d3)  -0.0000 -0.0000 -0.0000  0.0000 -0.0000 -0.0000 -0.0000 -0.0179
  21.  C 1 (d4)   0.0004 -0.0010 -0.0004 -0.0000  0.0000 -0.0000 -0.0000 -0.0000
  22.  C 1 (d4)  -0.0026 -0.0001  0.0000  0.0000  0.0000  0.0000  0.0000 -0.0000
  23.  C 1 (d5)   0.0347 -0.0023 -0.0000  0.0000 -0.0000 -0.0000 -0.0000  0.0000
  24.  C 1 (d5)  -0.0080 -0.0001  0.0001  0.0000  0.0000  0.0000  0.0000 -0.0000
  25.  C 1 (f1)  -0.0107  0.0002 -0.0001 -0.0000  0.0000  0.0000  0.0000 -0.0000
  26.  C 1 (f2)   0.0000  0.0000  0.0000 -0.0000  0.0090  0.0003  0.0000  0.0000
  27.  C 1 (f3)   0.0000 -0.0000 -0.0000 -0.0000  0.0000  0.0000 -0.0000 -0.0028
  28.  C 1 (f4)   0.0004 -0.0006 -0.0001 -0.0000  0.0000  0.0000 -0.0000  0.0000
  29.  C 1 (f5)   0.0000 -0.0000 -0.0000 -0.0000  0.0000 -0.0000  0.0000 -0.0000
  30.  C 1 (f6)  -0.0000 -0.0000 -0.0000  0.0000 -0.0092 -0.0003 -0.0000 -0.0000
  31.  C 1 (f7)   0.0000 -0.0000 -0.0000  0.0000 -0.0000 -0.0000  0.0000 -0.0024
  32.  C 2 (S)    0.0000 -0.0000  0.0000  0.0000 -0.0000 -0.0000  0.0000  0.0000
  33.  C 2 (S)    1.0703  0.0000 -0.0000 -0.0000  0.0000 -0.0000 -0.0000  0.0000
  34.  C 2 (S)    0.0000  0.0034 -0.0000 -0.0000  0.0000  0.0000  0.0000 -0.0000
  35.  C 2 (S)   -0.0000 -0.0000  0.0002 -0.0000  0.0000  0.0000  0.0000 -0.0000
  36.  C 2 (S)   -0.0000 -0.0000 -0.0000  0.0000 -0.0000 -0.0000 -0.0000  0.0000
  37.  C 2 (px)   0.0000  0.0000  0.0000 -0.0000  0.9977  0.0367  0.0050  0.0000
  38.  C 2 (px)  -0.0000  0.0000  0.0000 -0.0000  0.0367  0.0014  0.0002 -0.0000
  39.  C 2 (px)  -0.0000  0.0000  0.0000 -0.0000  0.0050  0.0002  0.0000  0.0000
  40.  C 2 (py)   0.0000 -0.0000 -0.0000  0.0000  0.0000 -0.0000  0.0000  1.1791
  41.  C 2 (py)   0.0000 -0.0000  0.0000  0.0000  0.0000  0.0000  0.0000  0.0099
  42.  C 2 (py)   0.0000 -0.0000 -0.0000  0.0000  0.0000  0.0000  0.0000  0.0017
  43.  C 2 (pz)  -0.1081 -0.0473  0.0070  0.0000 -0.0000  0.0000  0.0000 -0.0000
  44.  C 2 (pz)  -0.0144  0.0032 -0.0001  0.0000 -0.0000 -0.0000 -0.0000 -0.0000
  45.  C 2 (pz)   0.0054 -0.0003 -0.0002 -0.0000 -0.0000 -0.0000 -0.0000  0.0000
  46.  C 2 (d1)  -0.0000 -0.0000  0.0000  0.0000  0.0000 -0.0000  0.0000 -0.0000
  47.  C 2 (d1)   0.0000 -0.0000 -0.0000 -0.0000 -0.0000 -0.0000  0.0000  0.0000
  48.  C 2 (d2)  -0.0000  0.0000  0.0000 -0.0000  0.0234  0.0009  0.0001 -0.0000
  49.  C 2 (d2)   0.0000  0.0000  0.0000 -0.0000  0.0054  0.0002  0.0000  0.0000
  50.  C 2 (d3)  -0.0000  0.0000  0.0000 -0.0000 -0.0000 -0.0000 -0.0000 -0.0342
  51.  C 2 (d3)   0.0000 -0.0000 -0.0000  0.0000  0.0000  0.0000  0.0000 -0.0036
  52.  C 2 (d4)  -0.0331 -0.0007  0.0001  0.0000  0.0000  0.0000  0.0000 -0.0000
  53.  C 2 (d4)   0.0025 -0.0002 -0.0000 -0.0000 -0.0000 -0.0000 -0.0000  0.0000
  54.  C 2 (d5)   0.0074 -0.0021  0.0004  0.0000  0.0000  0.0000  0.0000 -0.0000
  55.  C 2 (d5)   0.0065 -0.0002 -0.0001 -0.0000 -0.0000 -0.0000 -0.0000  0.0000
  56.  C 2 (f1)   0.0095 -0.0002  0.0001  0.0000  0.0000  0.0000  0.0000 -0.0000
  57.  C 2 (f2)  -0.0000  0.0000  0.0000 -0.0000  0.0090  0.0003  0.0000 -0.0000
  58.  C 2 (f3)   0.0000  0.0000 -0.0000  0.0000  0.0000  0.0000  0.0000  0.0093
  59.  C 2 (f4)   0.0084  0.0005 -0.0000 -0.0000 -0.0000 -0.0000 -0.0000 -0.0000
  60.  C 2 (f5)  -0.0000  0.0000  0.0000  0.0000 -0.0000  0.0000  0.0000  0.0000
  61.  C 2 (f6)  -0.0000 -0.0000 -0.0000  0.0000 -0.0092 -0.0003 -0.0000 -0.0000
  62.  C 2 (f7)  -0.0000 -0.0000 -0.0000 -0.0000 -0.0000 -0.0000 -0.0000 -0.0143
  63.  H 3 (S)    0.0281  0.0217  0.0059  0.0000 -0.0000  0.0000 -0.0000 -0.0243
  64.  H 3 (S)   -0.0096 -0.0009  0.0001 -0.0000  0.0000  0.0000  0.0000  0.0194
  65.  H 3 (S)    0.0035 -0.0001 -0.0001 -0.0000 -0.0000 -0.0000 -0.0000  0.0020
  66.  H 3 (px)  -0.0000  0.0000  0.0000 -0.0000  0.0105  0.0004  0.0001 -0.0000
  67.  H 3 (py)   0.0004 -0.0006 -0.0001 -0.0000  0.0000  0.0000  0.0000  0.0041
  68.  H 3 (pz)  -0.0031  0.0001 -0.0001 -0.0000  0.0000  0.0000  0.0000 -0.0039
  69.  H 4 (S)    0.0281  0.0217  0.0059  0.0000 -0.0000 -0.0000  0.0000  0.0243
  70.  H 4 (S)   -0.0096 -0.0009  0.0001 -0.0000  0.0000  0.0000  0.0000 -0.0194
  71.  H 4 (S)    0.0035 -0.0001 -0.0001 -0.0000 -0.0000 -0.0000 -0.0000 -0.0020
  72.  H 4 (px)  -0.0000  0.0000  0.0000 -0.0000  0.0105  0.0004  0.0001 -0.0000
  73.  H 4 (py)  -0.0004  0.0006  0.0001  0.0000  0.0000  0.0000  0.0000  0.0041
  74.  H 4 (pz)  -0.0031  0.0001 -0.0001 -0.0000 -0.0000 -0.0000 -0.0000  0.0039
  75.  H 5 (S)    0.5356  0.0176 -0.0020 -0.0000  0.0000 -0.0000  0.0000  0.6804
  76.  H 5 (S)    0.0036 -0.0009 -0.0001 -0.0000 -0.0000 -0.0000 -0.0000  0.0061
  77.  H 5 (S)   -0.0065  0.0001  0.0001  0.0000  0.0000  0.0000  0.0000  0.0072
  78.  H 5 (px)  -0.0000  0.0000  0.0000 -0.0000  0.0105  0.0004  0.0001 -0.0000
  79.  H 5 (py)  -0.0104 -0.0005  0.0001  0.0000  0.0000  0.0000  0.0000 -0.0092
  80.  H 5 (pz)   0.0052 -0.0001  0.0000  0.0000 -0.0000 -0.0000 -0.0000  0.0082
  81.  H 6 (S)    0.5356  0.0176 -0.0020 -0.0000  0.0000  0.0000 -0.0000 -0.6804
  82.  H 6 (S)    0.0036 -0.0009 -0.0001 -0.0000 -0.0000 -0.0000 -0.0000 -0.0061
  83.  H 6 (S)   -0.0065  0.0001  0.0001  0.0000  0.0000  0.0000  0.0000 -0.0072
  84.  H 6 (px)  -0.0000  0.0000  0.0000 -0.0000  0.0105  0.0004  0.0001 -0.0000
  85.  H 6 (py)   0.0104  0.0005 -0.0001 -0.0000  0.0000  0.0000  0.0000 -0.0092
  86.  H 6 (pz)   0.0052 -0.0001  0.0000  0.0000  0.0000  0.0000  0.0000 -0.0082

          NAO       41      42      43      44      45      46      47      48
      ---------- ------- ------- ------- ------- ------- ------- ------- -------
   1.  C 1 (S)    0.0000  0.0000  0.0105  0.0216 -0.0053 -0.0000  0.0000 -0.0000
   2.  C 1 (S)    0.0000  0.0000  0.5188 -0.0052 -0.0133  0.0000 -0.0000 -0.0000
   3.  C 1 (S)    0.0000  0.0000 -0.0525  0.0031 -0.0001 -0.0000  0.0000 -0.0000
   4.  C 1 (S)    0.0000  0.0000 -0.0028 -0.0002  0.0001 -0.0000  0.0000 -0.0000
   5.  C 1 (S)   -0.0000 -0.0000  0.0000 -0.0000  0.0000  0.0000  0.0000  0.0000
   6.  C 1 (px)   0.0000  0.0000 -0.0000 -0.0000 -0.0000  0.0000 -0.0000  0.0234
   7.  C 1 (px)   0.0000  0.0000  0.0000 -0.0000 -0.0000 -0.0000 -0.0000  0.0009
   8.  C 1 (px)  -0.0000  0.0000  0.0000 -0.0000 -0.0000  0.0000  0.0000  0.0001
   9.  C 1 (py)  -0.0549 -0.0017  0.0000  0.0000  0.0000  0.0000 -0.0000  0.0000
  10.  C 1 (py)  -0.0014 -0.0001  0.0000  0.0000 -0.0000  0.0000 -0.0000  0.0000
  11.  C 1 (py)  -0.0001 -0.0000  0.0000 -0.0000 -0.0000  0.0000 -0.0000 -0.0000
  12.  C 1 (pz)  -0.0000 -0.0000 -0.5608  0.0550 -0.0100 -0.0000 -0.0000  0.0000
  13.  C 1 (pz)   0.0000  0.0000  0.0550 -0.0031  0.0000  0.0000 -0.0000 -0.0000
  14.  C 1 (pz)   0.0000  0.0000 -0.0100  0.0000  0.0002 -0.0000  0.0000 -0.0000
  15.  C 1 (d1)   0.0000  0.0000 -0.0000 -0.0000  0.0000 -0.0000  0.0000  0.0000
  16.  C 1 (d1)  -0.0000 -0.0000  0.0000  0.0000 -0.0000  0.0000 -0.0000 -0.0000
  17.  C 1 (d2)  -0.0000 -0.0000 -0.0000  0.0000  0.0000 -0.0000 -0.0000 -0.0006
  18.  C 1 (d2)   0.0000 -0.0000  0.0000 -0.0000  0.0000  0.0000  0.0000 -0.0001
  19.  C 1 (d3)  -0.0016 -0.0001 -0.0000 -0.0000 -0.0000  0.0000 -0.0000  0.0000
  20.  C 1 (d3)  -0.0005 -0.0000  0.0000  0.0000  0.0000  0.0000 -0.0000 -0.0000
  21.  C 1 (d4)  -0.0000 -0.0000 -0.0076 -0.0007  0.0006  0.0000  0.0000 -0.0000
  22.  C 1 (d4)   0.0000  0.0000  0.0045 -0.0001 -0.0001  0.0000 -0.0000  0.0000
  23.  C 1 (d5)   0.0000  0.0000  0.0287 -0.0026  0.0004  0.0000  0.0000 -0.0000
  24.  C 1 (d5)  -0.0000 -0.0000  0.0091 -0.0001 -0.0002  0.0000 -0.0000  0.0000
  25.  C 1 (f1)  -0.0000 -0.0000 -0.0065  0.0004  0.0000 -0.0000 -0.0000  0.0000
  26.  C 1 (f2)   0.0000  0.0000  0.0000 -0.0000 -0.0000  0.0000  0.0000  0.0002
  27.  C 1 (f3)  -0.0005 -0.0000  0.0000  0.0000  0.0000  0.0000 -0.0000  0.0000
  28.  C 1 (f4)  -0.0000 -0.0000  0.0034 -0.0005  0.0002  0.0000  0.0000  0.0000
  29.  C 1 (f5)  -0.0000 -0.0000  0.0000 -0.0000  0.0000  0.0000 -0.0000  0.0000
  30.  C 1 (f6)  -0.0000 -0.0000  0.0000  0.0000  0.0000  0.0000  0.0000 -0.0002
  31.  C 1 (f7)   0.0007  0.0000 -0.0000 -0.0000 -0.0000 -0.0000  0.0000 -0.0000
  32.  C 2 (S)    0.0000  0.0000 -0.0096  0.0024 -0.0008  0.0000 -0.0000 -0.0000
  33.  C 2 (S)    0.0000  0.0000 -0.1081 -0.0144  0.0054 -0.0000  0.0000 -0.0000
  34.  C 2 (S)   -0.0000 -0.0000 -0.0473  0.0032 -0.0003 -0.0000 -0.0000  0.0000
  35.  C 2 (S)    0.0000 -0.0000  0.0070 -0.0001 -0.0002  0.0000 -0.0000  0.0000
  36.  C 2 (S)    0.0000  0.0000  0.0000  0.0000 -0.0000  0.0000 -0.0000 -0.0000
  37.  C 2 (px)   0.0000  0.0000 -0.0000 -0.0000 -0.0000  0.0000 -0.0000  0.0234
  38.  C 2 (px)   0.0000  0.0000  0.0000 -0.0000 -0.0000 -0.0000 -0.0000  0.0009
  39.  C 2 (px)   0.0000  0.0000  0.0000 -0.0000 -0.0000  0.0000  0.0000  0.0001
  40.  C 2 (py)   0.0099  0.0017 -0.0000 -0.0000  0.0000 -0.0000  0.0000 -0.0000
  41.  C 2 (py)   0.0029  0.0001 -0.0000 -0.0000 -0.0000 -0.0000  0.0000  0.0000
  42.  C 2 (py)   0.0001  0.0000  0.0000  0.0000  0.0000 -0.0000  0.0000  0.0000
  43.  C 2 (pz)  -0.0000  0.0000  1.1202 -0.0466 -0.0068  0.0000 -0.0000  0.0000
  44.  C 2 (pz)  -0.0000  0.0000 -0.0466  0.0034 -0.0003 -0.0000 -0.0000 -0.0000
  45.  C 2 (pz)  -0.0000  0.0000 -0.0068 -0.0003  0.0003 -0.0000  0.0000 -0.0000
  46.  C 2 (d1)  -0.0000 -0.0000  0.0000 -0.0000 -0.0000  0.0000 -0.0000  0.0000
  47.  C 2 (d1)   0.0000  0.0000 -0.0000 -0.0000  0.0000 -0.0000  0.0000 -0.0000
  48.  C 2 (d2)   0.0000  0.0000  0.0000 -0.0000 -0.0000  0.0000 -0.0000  0.0006
  49.  C 2 (d2)   0.0000  0.0000 -0.0000 -0.0000 -0.0000  0.0000  0.0000  0.0001
  50.  C 2 (d3)  -0.0004 -0.0001  0.0000  0.0000  0.0000  0.0000 -0.0000 -0.0000
  51.  C 2 (d3)  -0.0009 -0.0000 -0.0000 -0.0000 -0.0000  0.0000 -0.0000  0.0000
  52.  C 2 (d4)  -0.0000  0.0000  0.0223 -0.0003 -0.0003  0.0000 -0.0000  0.0000
  53.  C 2 (d4)   0.0000 -0.0000 -0.0000 -0.0002  0.0001  0.0000  0.0000 -0.0000
  54.  C 2 (d5)  -0.0000 -0.0000  0.0530 -0.0023 -0.0003  0.0000 -0.0000  0.0000
  55.  C 2 (d5)   0.0000  0.0000 -0.0038 -0.0002  0.0002 -0.0000  0.0000 -0.0000
  56.  C 2 (f1)   0.0000  0.0000  0.0076 -0.0004 -0.0000  0.0000  0.0000  0.0000
  57.  C 2 (f2)  -0.0000  0.0000  0.0000  0.0000 -0.0000  0.0000 -0.0000  0.0002
  58.  C 2 (f3)   0.0003  0.0000 -0.0000 -0.0000  0.0000 -0.0000  0.0000  0.0000
  59.  C 2 (f4)   0.0000 -0.0000 -0.0112  0.0004  0.0001 -0.0000  0.0000 -0.0000
  60.  C 2 (f5)  -0.0000 -0.0000 -0.0000  0.0000 -0.0000 -0.0000 -0.0000  0.0000
  61.  C 2 (f6)  -0.0000 -0.0000  0.0000  0.0000  0.0000 -0.0000 -0.0000 -0.0002
  62.  C 2 (f7)  -0.0001 -0.0000  0.0000  0.0000 -0.0000  0.0000 -0.0000 -0.0000
  63.  H 3 (S)   -0.0338 -0.0012  0.0207  0.0170 -0.0093  0.0000 -0.0000  0.0000
  64.  H 3 (S)    0.0000  0.0000  0.0186 -0.0008 -0.0001 -0.0000  0.0000  0.0000
  65.  H 3 (S)   -0.0003 -0.0000 -0.0053 -0.0001  0.0002  0.0000 -0.0000 -0.0000
  66.  H 3 (px)   0.0000  0.0000  0.0000 -0.0000 -0.0000  0.0000 -0.0000  0.0002
  67.  H 3 (py)   0.0005  0.0000  0.0015 -0.0004  0.0002 -0.0000  0.0000  0.0000
  68.  H 3 (pz)   0.0003  0.0000 -0.0037  0.0002  0.0000 -0.0000  0.0000  0.0000
  69.  H 4 (S)    0.0338  0.0012  0.0207  0.0170 -0.0093 -0.0000  0.0000 -0.0000
  70.  H 4 (S)   -0.0000 -0.0000  0.0186 -0.0008 -0.0001  0.0000 -0.0000  0.0000
  71.  H 4 (S)    0.0003  0.0000 -0.0053 -0.0001  0.0002 -0.0000  0.0000 -0.0000
  72.  H 4 (px)   0.0000  0.0000  0.0000 -0.0000 -0.0000  0.0000 -0.0000  0.0002
  73.  H 4 (py)   0.0005  0.0000 -0.0015  0.0004 -0.0002 -0.0000  0.0000  0.0000
  74.  H 4 (pz)  -0.0003 -0.0000 -0.0037  0.0002  0.0000  0.0000 -0.0000 -0.0000
  75.  H 5 (S)    0.0122  0.0012 -0.4319  0.0104  0.0042 -0.0000  0.0000 -0.0000
  76.  H 5 (S)   -0.0009 -0.0000  0.0070 -0.0009  0.0002  0.0000 -0.0000 -0.0000
  77.  H 5 (S)    0.0000  0.0000  0.0038  0.0001 -0.0001 -0.0000  0.0000  0.0000
  78.  H 5 (px)   0.0000  0.0000  0.0000 -0.0000 -0.0000  0.0000 -0.0000  0.0002
  79.  H 5 (py)  -0.0004 -0.0000  0.0111 -0.0003 -0.0001  0.0000 -0.0000  0.0000
  80.  H 5 (pz)  -0.0001  0.0000  0.0019 -0.0002  0.0000 -0.0000  0.0000 -0.0000
  81.  H 6 (S)   -0.0122 -0.0012 -0.4319  0.0104  0.0042  0.0000 -0.0000  0.0000
  82.  H 6 (S)    0.0009  0.0000  0.0070 -0.0009  0.0002 -0.0000  0.0000 -0.0000
  83.  H 6 (S)   -0.0000 -0.0000  0.0038  0.0001 -0.0001  0.0000 -0.0000  0.0000
  84.  H 6 (px)   0.0000  0.0000  0.0000 -0.0000 -0.0000  0.0000 -0.0000  0.0002
  85.  H 6 (py)  -0.0004 -0.0000 -0.0111  0.0003  0.0001  0.0000 -0.0000  0.0000
  86.  H 6 (pz)   0.0001 -0.0000  0.0019 -0.0002  0.0000  0.0000 -0.0000  0.0000

          NAO       49      50      51      52      53      54      55      56
      ---------- ------- ------- ------- ------- ------- ------- ------- -------
   1.  C 1 (S)    0.0000  0.0000 -0.0000 -0.0003  0.0008 -0.0075  0.0013 -0.0028
   2.  C 1 (S)    0.0000 -0.0000 -0.0000  0.0004 -0.0026  0.0347 -0.0080  0.0107
   3.  C 1 (S)   -0.0000 -0.0000  0.0000 -0.0010 -0.0001 -0.0023 -0.0001 -0.0002
   4.  C 1 (S)   -0.0000 -0.0000  0.0000 -0.0004  0.0000 -0.0000  0.0001  0.0001
   5.  C 1 (S)    0.0000  0.0000  0.0000 -0.0000  0.0000  0.0000  0.0000  0.0000
   6.  C 1 (px)   0.0054 -0.0000  0.0000  0.0000 -0.0000  0.0000 -0.0000  0.0000
   7.  C 1 (px)   0.0002 -0.0000  0.0000  0.0000 -0.0000  0.0000 -0.0000  0.0000
   8.  C 1 (px)   0.0000 -0.0000  0.0000  0.0000 -0.0000  0.0000 -0.0000  0.0000
   9.  C 1 (py)  -0.0000 -0.0031  0.0179  0.0000 -0.0000 -0.0000  0.0000 -0.0000
  10.  C 1 (py)  -0.0000  0.0016  0.0005  0.0000 -0.0000  0.0000 -0.0000  0.0000
  11.  C 1 (py)  -0.0000  0.0001  0.0000  0.0000  0.0000  0.0000 -0.0000 -0.0000
  12.  C 1 (pz)  -0.0000  0.0000 -0.0000  0.0076 -0.0045 -0.0287 -0.0091 -0.0065
  13.  C 1 (pz)  -0.0000  0.0000 -0.0000  0.0007  0.0001  0.0026  0.0001  0.0004
  14.  C 1 (pz)  -0.0000  0.0000 -0.0000 -0.0006  0.0001 -0.0004  0.0002  0.0000
  15.  C 1 (d1)   0.0000 -0.0000 -0.0000 -0.0000  0.0000 -0.0000  0.0000 -0.0000
  16.  C 1 (d1)  -0.0000  0.0000  0.0000  0.0000 -0.0000  0.0000 -0.0000 -0.0000
  17.  C 1 (d2)  -0.0001  0.0000 -0.0000 -0.0000  0.0000 -0.0000  0.0000 -0.0000
  18.  C 1 (d2)  -0.0000  0.0000 -0.0000 -0.0000  0.0000 -0.0000  0.0000 -0.0000
  19.  C 1 (d3)  -0.0000 -0.0000  0.0005 -0.0000  0.0000 -0.0000  0.0000  0.0000
  20.  C 1 (d3)  -0.0000  0.0005  0.0002  0.0000  0.0000  0.0000 -0.0000 -0.0000
  21.  C 1 (d4)   0.0000 -0.0000  0.0000 -0.0002  0.0002 -0.0006  0.0004 -0.0002
  22.  C 1 (d4)   0.0000  0.0000 -0.0000  0.0002 -0.0000  0.0002 -0.0000  0.0000
  23.  C 1 (d5)   0.0000 -0.0000 -0.0000 -0.0006  0.0002  0.0017  0.0004  0.0005
  24.  C 1 (d5)   0.0000  0.0000  0.0000  0.0004 -0.0000  0.0004 -0.0001  0.0000
  25.  C 1 (f1)   0.0000 -0.0000  0.0000  0.0002 -0.0000 -0.0005 -0.0000 -0.0002
  26.  C 1 (f2)   0.0000 -0.0000 -0.0000  0.0000 -0.0000  0.0000 -0.0000  0.0000
  27.  C 1 (f3)  -0.0000  0.0001  0.0002  0.0000 -0.0000 -0.0000  0.0000  0.0000
  28.  C 1 (f4)   0.0000 -0.0000  0.0000  0.0000  0.0001  0.0001  0.0001 -0.0000
  29.  C 1 (f5)  -0.0000  0.0000  0.0000 -0.0000  0.0000  0.0000  0.0000  0.0000
  30.  C 1 (f6)  -0.0000  0.0000 -0.0000 -0.0000  0.0000 -0.0000  0.0000 -0.0000
  31.  C 1 (f7)   0.0000  0.0000 -0.0002 -0.0000  0.0000  0.0000 -0.0000 -0.0000
  32.  C 2 (S)    0.0000 -0.0000 -0.0000  0.0055 -0.0011 -0.0022 -0.0004 -0.0012
  33.  C 2 (S)    0.0000 -0.0000  0.0000 -0.0331  0.0025  0.0074  0.0065  0.0095
  34.  C 2 (S)    0.0000  0.0000 -0.0000 -0.0007 -0.0002 -0.0021 -0.0002 -0.0002
  35.  C 2 (S)    0.0000  0.0000 -0.0000  0.0001 -0.0000  0.0004 -0.0001  0.0001
  36.  C 2 (S)   -0.0000 -0.0000  0.0000  0.0000 -0.0000  0.0000 -0.0000  0.0000
  37.  C 2 (px)   0.0054 -0.0000  0.0000  0.0000 -0.0000  0.0000 -0.0000  0.0000
  38.  C 2 (px)   0.0002 -0.0000  0.0000  0.0000 -0.0000  0.0000 -0.0000  0.0000
  39.  C 2 (px)   0.0000 -0.0000  0.0000  0.0000 -0.0000  0.0000 -0.0000  0.0000
  40.  C 2 (py)   0.0000 -0.0342 -0.0036 -0.0000  0.0000 -0.0000  0.0000 -0.0000
  41.  C 2 (py)   0.0000 -0.0004 -0.0009 -0.0000  0.0000 -0.0000  0.0000  0.0000
  42.  C 2 (py)   0.0000 -0.0001 -0.0000  0.0000 -0.0000 -0.0000  0.0000  0.0000
  43.  C 2 (pz)  -0.0000  0.0000 -0.0000  0.0223 -0.0000  0.0530 -0.0038  0.0076
  44.  C 2 (pz)  -0.0000  0.0000 -0.0000 -0.0003 -0.0002 -0.0023 -0.0002 -0.0004
  45.  C 2 (pz)  -0.0000  0.0000 -0.0000 -0.0003  0.0001 -0.0003  0.0002 -0.0000
  46.  C 2 (d1)   0.0000  0.0000  0.0000  0.0000  0.0000  0.0000 -0.0000  0.0000
  47.  C 2 (d1)   0.0000 -0.0000 -0.0000 -0.0000  0.0000 -0.0000  0.0000  0.0000
  48.  C 2 (d2)   0.0001 -0.0000  0.0000  0.0000 -0.0000  0.0000 -0.0000  0.0000
  49.  C 2 (d2)   0.0000 -0.0000 -0.0000 -0.0000 -0.0000  0.0000 -0.0000  0.0000
  50.  C 2 (d3)  -0.0000  0.0010  0.0001  0.0000 -0.0000 -0.0000 -0.0000 -0.0000
  51.  C 2 (d3)  -0.0000  0.0001  0.0003 -0.0000  0.0000  0.0000  0.0000  0.0000
  52.  C 2 (d4)  -0.0000  0.0000 -0.0000  0.0014 -0.0001  0.0007 -0.0003 -0.0001
  53.  C 2 (d4)  -0.0000 -0.0000  0.0000 -0.0001  0.0000 -0.0000  0.0001  0.0000
  54.  C 2 (d5)   0.0000 -0.0000  0.0000  0.0007 -0.0000  0.0027 -0.0002  0.0005
  55.  C 2 (d5)  -0.0000 -0.0000  0.0000 -0.0003  0.0001 -0.0002  0.0002 -0.0000
  56.  C 2 (f1)   0.0000 -0.0000  0.0000 -0.0001  0.0000  0.0005 -0.0000  0.0002
  57.  C 2 (f2)   0.0000  0.0000  0.0000  0.0000 -0.0000  0.0000 -0.0000  0.0000
  58.  C 2 (f3)   0.0000 -0.0003 -0.0001 -0.0000  0.0000 -0.0000  0.0000  0.0000
  59.  C 2 (f4)  -0.0000 -0.0000  0.0000 -0.0004  0.0000 -0.0004  0.0001  0.0000
  60.  C 2 (f5)  -0.0000 -0.0000  0.0000  0.0000 -0.0000 -0.0000 -0.0000 -0.0000
  61.  C 2 (f6)  -0.0000  0.0000 -0.0000 -0.0000  0.0000 -0.0000  0.0000 -0.0000
  62.  C 2 (f7)  -0.0000  0.0004  0.0000  0.0000 -0.0000  0.0000 -0.0000  0.0000
  63.  H 3 (S)   -0.0000  0.0021  0.0111  0.0013 -0.0027  0.0054 -0.0066  0.0029
  64.  H 3 (S)    0.0000 -0.0006 -0.0000  0.0006 -0.0000  0.0008 -0.0001  0.0001
  65.  H 3 (S)   -0.0000 -0.0000  0.0001 -0.0002  0.0000 -0.0002  0.0001 -0.0000
  66.  H 3 (px)   0.0001 -0.0000  0.0000  0.0000 -0.0000  0.0000 -0.0000  0.0000
  67.  H 3 (py)   0.0000 -0.0001 -0.0002 -0.0000  0.0001 -0.0000  0.0001 -0.0000
  68.  H 3 (pz)   0.0000  0.0001 -0.0001  0.0000  0.0000 -0.0002  0.0000 -0.0001
  69.  H 4 (S)    0.0000 -0.0021 -0.0111  0.0013 -0.0027  0.0054 -0.0066  0.0029
  70.  H 4 (S)   -0.0000  0.0006  0.0000  0.0006 -0.0000  0.0008 -0.0001  0.0001
  71.  H 4 (S)   -0.0000  0.0000 -0.0001 -0.0002  0.0000 -0.0002  0.0001 -0.0000
  72.  H 4 (px)   0.0001 -0.0000  0.0000  0.0000 -0.0000  0.0000 -0.0000  0.0000
  73.  H 4 (py)   0.0000 -0.0001 -0.0002  0.0000 -0.0001  0.0000 -0.0001  0.0000
  74.  H 4 (pz)  -0.0000 -0.0001  0.0001  0.0000  0.0000 -0.0002  0.0000 -0.0001
  75.  H 5 (S)    0.0000 -0.0200 -0.0042 -0.0229  0.0010 -0.0144  0.0039  0.0020
  76.  H 5 (S)   -0.0000 -0.0001  0.0003 -0.0001  0.0001  0.0003  0.0002  0.0000
  77.  H 5 (S)    0.0000 -0.0002 -0.0000  0.0002 -0.0000  0.0002 -0.0001 -0.0000
  78.  H 5 (px)   0.0001 -0.0000  0.0000  0.0000 -0.0000  0.0000 -0.0000  0.0000
  79.  H 5 (py)   0.0000  0.0003  0.0001  0.0005 -0.0000  0.0004 -0.0001 -0.0000
  80.  H 5 (pz)  -0.0000 -0.0002  0.0000 -0.0001  0.0000  0.0002  0.0000  0.0001
  81.  H 6 (S)   -0.0000  0.0200  0.0042 -0.0229  0.0010 -0.0144  0.0039  0.0020
  82.  H 6 (S)   -0.0000  0.0001 -0.0003 -0.0001  0.0001  0.0003  0.0002  0.0000
  83.  H 6 (S)    0.0000  0.0002  0.0000  0.0002 -0.0000  0.0002 -0.0001 -0.0000
  84.  H 6 (px)   0.0001 -0.0000  0.0000  0.0000 -0.0000  0.0000 -0.0000  0.0000
  85.  H 6 (py)   0.0000  0.0003  0.0001 -0.0005  0.0000 -0.0004  0.0001  0.0000
  86.  H 6 (pz)   0.0000  0.0002 -0.0000 -0.0001  0.0000  0.0002  0.0000  0.0001

          NAO       57      58      59      60      61      62      63      64
      ---------- ------- ------- ------- ------- ------- ------- ------- -------
   1.  C 1 (S)   -0.0000  0.0000  0.0003 -0.0000 -0.0000  0.0000 -0.0065 -0.0096
   2.  C 1 (S)   -0.0000 -0.0000 -0.0004  0.0000  0.0000 -0.0000  0.5356  0.0036
   3.  C 1 (S)   -0.0000  0.0000  0.0006  0.0000  0.0000 -0.0000  0.0176 -0.0009
   4.  C 1 (S)   -0.0000  0.0000  0.0001 -0.0000  0.0000 -0.0000 -0.0020 -0.0001
   5.  C 1 (S)    0.0000 -0.0000  0.0000 -0.0000 -0.0000  0.0000 -0.0000 -0.0000
   6.  C 1 (px)   0.0090  0.0000 -0.0000 -0.0000 -0.0092 -0.0000 -0.0000  0.0000
   7.  C 1 (px)   0.0003  0.0000 -0.0000  0.0000 -0.0003 -0.0000 -0.0000  0.0000
   8.  C 1 (px)   0.0000  0.0000 -0.0000  0.0000 -0.0000 -0.0000  0.0000  0.0000
   9.  C 1 (py)   0.0000 -0.0028 -0.0000  0.0000 -0.0000 -0.0024  0.6804  0.0061
  10.  C 1 (py)   0.0000 -0.0005 -0.0000  0.0000  0.0000  0.0007  0.0122 -0.0009
  11.  C 1 (py)  -0.0000 -0.0000 -0.0000  0.0000  0.0000  0.0000  0.0012 -0.0000
  12.  C 1 (pz)   0.0000 -0.0000  0.0034  0.0000  0.0000  0.0000  0.4319 -0.0070
  13.  C 1 (pz)   0.0000  0.0000 -0.0005 -0.0000  0.0000 -0.0000 -0.0104  0.0009
  14.  C 1 (pz)  -0.0000 -0.0000  0.0002 -0.0000  0.0000 -0.0000 -0.0042 -0.0002
  15.  C 1 (d1)  -0.0000  0.0000  0.0000 -0.0000 -0.0000 -0.0000 -0.0000 -0.0000
  16.  C 1 (d1)   0.0000 -0.0000 -0.0000 -0.0000  0.0000  0.0000  0.0000  0.0000
  17.  C 1 (d2)  -0.0002 -0.0000  0.0000 -0.0000  0.0002  0.0000  0.0000 -0.0000
  18.  C 1 (d2)  -0.0000  0.0000  0.0000  0.0000  0.0000  0.0000 -0.0000 -0.0000
  19.  C 1 (d3)   0.0000 -0.0001  0.0000  0.0000 -0.0000 -0.0000  0.0200  0.0001
  20.  C 1 (d3)  -0.0000 -0.0002 -0.0000  0.0000  0.0000  0.0002  0.0042 -0.0003
  21.  C 1 (d4)  -0.0000 -0.0000 -0.0000 -0.0000 -0.0000 -0.0000 -0.0229 -0.0001
  22.  C 1 (d4)   0.0000  0.0000 -0.0001  0.0000 -0.0000  0.0000  0.0010  0.0001
  23.  C 1 (d5)  -0.0000 -0.0000 -0.0001 -0.0000  0.0000 -0.0000 -0.0144  0.0003
  24.  C 1 (d5)   0.0000  0.0000 -0.0001  0.0000 -0.0000  0.0000  0.0039  0.0002
  25.  C 1 (f1)   0.0000  0.0000 -0.0000  0.0000 -0.0000  0.0000 -0.0020 -0.0000
  26.  C 1 (f2)   0.0001  0.0000 -0.0000 -0.0000 -0.0001 -0.0000 -0.0000  0.0000
  27.  C 1 (f3)   0.0000 -0.0001  0.0000  0.0000 -0.0000  0.0000  0.0059 -0.0000
  28.  C 1 (f4)  -0.0000 -0.0000 -0.0001 -0.0000 -0.0000 -0.0000 -0.0078  0.0001
  29.  C 1 (f5)   0.0000 -0.0000 -0.0000 -0.0000 -0.0000  0.0000 -0.0000 -0.0000
  30.  C 1 (f6)  -0.0001 -0.0000  0.0000  0.0000  0.0001  0.0000 -0.0000 -0.0000
  31.  C 1 (f7)  -0.0000  0.0000 -0.0000 -0.0000  0.0000  0.0000 -0.0082 -0.0001
  32.  C 2 (S)   -0.0000  0.0000 -0.0008  0.0000  0.0000 -0.0000  0.0040  0.0008
  33.  C 2 (S)   -0.0000  0.0000  0.0084 -0.0000 -0.0000 -0.0000  0.0281 -0.0096
  34.  C 2 (S)    0.0000  0.0000  0.0005  0.0000 -0.0000 -0.0000  0.0217 -0.0009
  35.  C 2 (S)    0.0000 -0.0000 -0.0000  0.0000 -0.0000 -0.0000  0.0059  0.0001
  36.  C 2 (S)   -0.0000  0.0000 -0.0000  0.0000  0.0000 -0.0000  0.0000 -0.0000
  37.  C 2 (px)   0.0090  0.0000 -0.0000 -0.0000 -0.0092 -0.0000 -0.0000  0.0000
  38.  C 2 (px)   0.0003  0.0000 -0.0000  0.0000 -0.0003 -0.0000  0.0000  0.0000
  39.  C 2 (px)   0.0000  0.0000 -0.0000  0.0000 -0.0000 -0.0000 -0.0000  0.0000
  40.  C 2 (py)  -0.0000  0.0093 -0.0000  0.0000 -0.0000 -0.0143 -0.0243  0.0194
  41.  C 2 (py)  -0.0000  0.0003  0.0000 -0.0000 -0.0000 -0.0001 -0.0338  0.0000
  42.  C 2 (py)   0.0000  0.0000 -0.0000 -0.0000 -0.0000 -0.0000 -0.0012  0.0000
  43.  C 2 (pz)   0.0000 -0.0000 -0.0112 -0.0000  0.0000  0.0000  0.0207  0.0186
  44.  C 2 (pz)   0.0000 -0.0000  0.0004  0.0000  0.0000  0.0000  0.0170 -0.0008
  45.  C 2 (pz)  -0.0000  0.0000  0.0001 -0.0000  0.0000 -0.0000 -0.0093 -0.0001
  46.  C 2 (d1)   0.0000 -0.0000 -0.0000 -0.0000 -0.0000  0.0000  0.0000 -0.0000
  47.  C 2 (d1)  -0.0000  0.0000  0.0000 -0.0000 -0.0000 -0.0000 -0.0000  0.0000
  48.  C 2 (d2)   0.0002  0.0000 -0.0000  0.0000 -0.0002 -0.0000  0.0000  0.0000
  49.  C 2 (d2)   0.0000  0.0000 -0.0000 -0.0000 -0.0000 -0.0000 -0.0000  0.0000
  50.  C 2 (d3)   0.0000 -0.0003 -0.0000 -0.0000  0.0000  0.0004  0.0021 -0.0006
  51.  C 2 (d3)   0.0000 -0.0001  0.0000  0.0000 -0.0000  0.0000  0.0111 -0.0000
  52.  C 2 (d4)   0.0000 -0.0000 -0.0004  0.0000 -0.0000  0.0000  0.0013  0.0006
  53.  C 2 (d4)  -0.0000  0.0000  0.0000 -0.0000  0.0000 -0.0000 -0.0027 -0.0000
  54.  C 2 (d5)   0.0000 -0.0000 -0.0004 -0.0000 -0.0000  0.0000  0.0054  0.0008
  55.  C 2 (d5)  -0.0000  0.0000  0.0001 -0.0000  0.0000 -0.0000 -0.0066 -0.0001
  56.  C 2 (f1)   0.0000  0.0000  0.0000 -0.0000 -0.0000  0.0000  0.0029  0.0001
  57.  C 2 (f2)   0.0001 -0.0000 -0.0000 -0.0000 -0.0001 -0.0000  0.0000  0.0000
  58.  C 2 (f3)  -0.0000  0.0001  0.0000 -0.0000 -0.0000 -0.0001 -0.0027  0.0001
  59.  C 2 (f4)  -0.0000  0.0000  0.0002  0.0000  0.0000 -0.0000  0.0015 -0.0002
  60.  C 2 (f5)  -0.0000 -0.0000  0.0000  0.0000  0.0000 -0.0000  0.0000 -0.0000
  61.  C 2 (f6)  -0.0001 -0.0000  0.0000  0.0000  0.0001  0.0000 -0.0000 -0.0000
  62.  C 2 (f7)  -0.0000 -0.0001 -0.0000 -0.0000  0.0000  0.0002  0.0002 -0.0002
  63.  H 3 (S)    0.0000 -0.0027  0.0015  0.0000 -0.0000  0.0002  0.8061  0.0000
  64.  H 3 (S)    0.0000  0.0001 -0.0002 -0.0000 -0.0000 -0.0002  0.0000  0.0007
  65.  H 3 (S)   -0.0000 -0.0000  0.0001 -0.0000  0.0000 -0.0000 -0.0000  0.0000
  66.  H 3 (px)   0.0001  0.0000 -0.0000 -0.0000 -0.0001 -0.0000  0.0000  0.0000
  67.  H 3 (py)   0.0000  0.0001 -0.0000 -0.0000 -0.0000 -0.0000 -0.0147  0.0001
  68.  H 3 (pz)  -0.0000 -0.0000  0.0000 -0.0000 -0.0000  0.0000 -0.0062 -0.0001
  69.  H 4 (S)   -0.0000  0.0027  0.0015  0.0000  0.0000 -0.0002 -0.0093 -0.0028
  70.  H 4 (S)    0.0000 -0.0001 -0.0002 -0.0000 -0.0000  0.0002 -0.0028  0.0001
  71.  H 4 (S)   -0.0000  0.0000  0.0001 -0.0000  0.0000  0.0000 -0.0081 -0.0001
  72.  H 4 (px)   0.0001  0.0000 -0.0000 -0.0000 -0.0001 -0.0000 -0.0000  0.0000
  73.  H 4 (py)   0.0000  0.0001  0.0000  0.0000 -0.0000 -0.0000  0.0028  0.0000
  74.  H 4 (pz)  -0.0000  0.0000  0.0000  0.0000  0.0000 -0.0000  0.0027  0.0000
  75.  H 5 (S)   -0.0000  0.0059  0.0078  0.0000 -0.0000 -0.0082 -0.0603 -0.0001
  76.  H 5 (S)    0.0000 -0.0000 -0.0001 -0.0000  0.0000 -0.0001 -0.0001  0.0003
  77.  H 5 (S)    0.0000  0.0001 -0.0001  0.0000 -0.0000 -0.0001  0.0035  0.0002
  78.  H 5 (px)   0.0001  0.0000 -0.0000 -0.0000 -0.0001 -0.0000 -0.0000  0.0000
  79.  H 5 (py)   0.0000 -0.0001 -0.0002  0.0000 -0.0000  0.0001  0.0027  0.0001
  80.  H 5 (pz)  -0.0000  0.0001  0.0000  0.0000  0.0000 -0.0001  0.0017  0.0001
  81.  H 6 (S)    0.0000 -0.0059  0.0078  0.0000 -0.0000  0.0082  0.1242 -0.0218
  82.  H 6 (S)   -0.0000  0.0000 -0.0001 -0.0000  0.0000  0.0001 -0.0218 -0.0000
  83.  H 6 (S)    0.0000 -0.0001 -0.0001  0.0000 -0.0000  0.0001  0.0028 -0.0000
  84.  H 6 (px)   0.0001  0.0000 -0.0000 -0.0000 -0.0001 -0.0000  0.0000  0.0000
  85.  H 6 (py)   0.0000 -0.0001  0.0002  0.0000 -0.0000  0.0001  0.0044 -0.0004
  86.  H 6 (pz)   0.0000 -0.0001  0.0000 -0.0000 -0.0000  0.0001 -0.0011 -0.0001

          NAO       65      66      67      68      69      70      71      72
      ---------- ------- ------- ------- ------- ------- ------- ------- -------
   1.  C 1 (S)   -0.0089 -0.0000  0.0028  0.0016 -0.0065 -0.0096 -0.0089  0.0000
   2.  C 1 (S)   -0.0065  0.0000 -0.0104 -0.0052  0.5356  0.0036 -0.0065 -0.0000
   3.  C 1 (S)    0.0001 -0.0000 -0.0005  0.0001  0.0176 -0.0009  0.0001 -0.0000
   4.  C 1 (S)    0.0001 -0.0000  0.0001 -0.0000 -0.0020 -0.0001  0.0001 -0.0000
   5.  C 1 (S)    0.0000  0.0000  0.0000 -0.0000 -0.0000 -0.0000  0.0000  0.0000
   6.  C 1 (px)  -0.0000  0.0105  0.0000  0.0000 -0.0000  0.0000 -0.0000  0.0105
   7.  C 1 (px)  -0.0000  0.0004  0.0000  0.0000  0.0000  0.0000 -0.0000  0.0004
   8.  C 1 (px)  -0.0000  0.0001  0.0000  0.0000 -0.0000  0.0000 -0.0000  0.0001
   9.  C 1 (py)   0.0072 -0.0000 -0.0092 -0.0082 -0.6804 -0.0061 -0.0072 -0.0000
  10.  C 1 (py)   0.0000  0.0000 -0.0004  0.0001 -0.0122  0.0009 -0.0000 -0.0000
  11.  C 1 (py)   0.0000 -0.0000 -0.0000 -0.0000 -0.0012  0.0000 -0.0000 -0.0000
  12.  C 1 (pz)  -0.0038  0.0000 -0.0111  0.0019  0.4319 -0.0070 -0.0038  0.0000
  13.  C 1 (pz)  -0.0001  0.0000  0.0003 -0.0002 -0.0104  0.0009 -0.0001  0.0000
  14.  C 1 (pz)   0.0001 -0.0000  0.0001  0.0000 -0.0042 -0.0002  0.0001 -0.0000
  15.  C 1 (d1)  -0.0000  0.0000  0.0000  0.0000  0.0000 -0.0000  0.0000  0.0000
  16.  C 1 (d1)   0.0000 -0.0000 -0.0000 -0.0000 -0.0000  0.0000 -0.0000 -0.0000
  17.  C 1 (d2)   0.0000 -0.0002 -0.0000 -0.0000 -0.0000 -0.0000  0.0000 -0.0002
  18.  C 1 (d2)   0.0000 -0.0001 -0.0000  0.0000  0.0000 -0.0000  0.0000 -0.0001
  19.  C 1 (d3)   0.0002  0.0000 -0.0003 -0.0002 -0.0200 -0.0001 -0.0002  0.0000
  20.  C 1 (d3)   0.0000 -0.0000 -0.0001  0.0000 -0.0042  0.0003 -0.0000 -0.0000
  21.  C 1 (d4)   0.0002 -0.0000  0.0005  0.0001 -0.0229 -0.0001  0.0002 -0.0000
  22.  C 1 (d4)  -0.0000  0.0000 -0.0000 -0.0000  0.0010  0.0001 -0.0000  0.0000
  23.  C 1 (d5)   0.0002 -0.0000  0.0004 -0.0002 -0.0144  0.0003  0.0002 -0.0000
  24.  C 1 (d5)  -0.0001  0.0000 -0.0001 -0.0000  0.0039  0.0002 -0.0001  0.0000
  25.  C 1 (f1)   0.0000  0.0000  0.0000  0.0001 -0.0020 -0.0000  0.0000  0.0000
  26.  C 1 (f2)  -0.0000  0.0001  0.0000  0.0000  0.0000  0.0000 -0.0000  0.0001
  27.  C 1 (f3)   0.0001  0.0000 -0.0001 -0.0001 -0.0059  0.0000 -0.0001 -0.0000
  28.  C 1 (f4)   0.0001 -0.0000  0.0002  0.0000 -0.0078  0.0001  0.0001  0.0000
  29.  C 1 (f5)   0.0000  0.0000 -0.0000  0.0000 -0.0000  0.0000  0.0000  0.0000
  30.  C 1 (f6)   0.0000 -0.0001 -0.0000 -0.0000  0.0000 -0.0000  0.0000 -0.0001
  31.  C 1 (f7)  -0.0001 -0.0000  0.0001  0.0001  0.0082  0.0001  0.0001 -0.0000
  32.  C 2 (S)   -0.0012  0.0000 -0.0002  0.0010  0.0040  0.0008 -0.0012  0.0000
  33.  C 2 (S)    0.0035 -0.0000  0.0004 -0.0031  0.0281 -0.0096  0.0035 -0.0000
  34.  C 2 (S)   -0.0001  0.0000 -0.0006  0.0001  0.0217 -0.0009 -0.0001  0.0000
  35.  C 2 (S)   -0.0001  0.0000 -0.0001 -0.0001  0.0059  0.0001 -0.0001  0.0000
  36.  C 2 (S)   -0.0000 -0.0000 -0.0000 -0.0000  0.0000 -0.0000 -0.0000 -0.0000
  37.  C 2 (px)  -0.0000  0.0105  0.0000  0.0000 -0.0000  0.0000 -0.0000  0.0105
  38.  C 2 (px)  -0.0000  0.0004  0.0000  0.0000 -0.0000  0.0000 -0.0000  0.0004
  39.  C 2 (px)  -0.0000  0.0001  0.0000  0.0000  0.0000  0.0000 -0.0000  0.0001
  40.  C 2 (py)   0.0020 -0.0000  0.0041 -0.0039  0.0243 -0.0194 -0.0020 -0.0000
  41.  C 2 (py)  -0.0003  0.0000  0.0005  0.0003  0.0338 -0.0000  0.0003  0.0000
  42.  C 2 (py)  -0.0000  0.0000  0.0000  0.0000  0.0012 -0.0000  0.0000  0.0000
  43.  C 2 (pz)  -0.0053  0.0000  0.0015 -0.0037  0.0207  0.0186 -0.0053  0.0000
  44.  C 2 (pz)  -0.0001 -0.0000 -0.0004  0.0002  0.0170 -0.0008 -0.0001 -0.0000
  45.  C 2 (pz)   0.0002 -0.0000  0.0002  0.0000 -0.0093 -0.0001  0.0002 -0.0000
  46.  C 2 (d1)   0.0000  0.0000 -0.0000 -0.0000 -0.0000  0.0000 -0.0000  0.0000
  47.  C 2 (d1)  -0.0000 -0.0000  0.0000  0.0000  0.0000 -0.0000  0.0000 -0.0000
  48.  C 2 (d2)  -0.0000  0.0002  0.0000  0.0000 -0.0000  0.0000 -0.0000  0.0002
  49.  C 2 (d2)  -0.0000  0.0001  0.0000  0.0000  0.0000 -0.0000 -0.0000  0.0001
  50.  C 2 (d3)  -0.0000 -0.0000 -0.0001  0.0001 -0.0021  0.0006  0.0000 -0.0000
  51.  C 2 (d3)   0.0001  0.0000 -0.0002 -0.0001 -0.0111  0.0000 -0.0001  0.0000
  52.  C 2 (d4)  -0.0002  0.0000 -0.0000  0.0000  0.0013  0.0006 -0.0002  0.0000
  53.  C 2 (d4)   0.0000 -0.0000  0.0001  0.0000 -0.0027 -0.0000  0.0000 -0.0000
  54.  C 2 (d5)  -0.0002  0.0000 -0.0000 -0.0002  0.0054  0.0008 -0.0002  0.0000
  55.  C 2 (d5)   0.0001 -0.0000  0.0001  0.0000 -0.0066 -0.0001  0.0001 -0.0000
  56.  C 2 (f1)  -0.0000  0.0000 -0.0000 -0.0001  0.0029  0.0001 -0.0000  0.0000
  57.  C 2 (f2)  -0.0000  0.0001  0.0000 -0.0000 -0.0000  0.0000 -0.0000  0.0001
  58.  C 2 (f3)  -0.0000  0.0000  0.0001 -0.0000  0.0027 -0.0001  0.0000  0.0000
  59.  C 2 (f4)   0.0001 -0.0000 -0.0000  0.0000  0.0015 -0.0002  0.0001 -0.0000
  60.  C 2 (f5)  -0.0000 -0.0000 -0.0000 -0.0000  0.0000 -0.0000 -0.0000 -0.0000
  61.  C 2 (f6)   0.0000 -0.0001 -0.0000 -0.0000  0.0000 -0.0000  0.0000 -0.0001
  62.  C 2 (f7)  -0.0000 -0.0000 -0.0000  0.0000 -0.0002  0.0002  0.0000 -0.0000
  63.  H 3 (S)   -0.0000  0.0000 -0.0147 -0.0062 -0.0093 -0.0028 -0.0081 -0.0000
  64.  H 3 (S)    0.0000  0.0000  0.0001 -0.0001 -0.0028  0.0001 -0.0001  0.0000
  65.  H 3 (S)    0.0002 -0.0000  0.0000 -0.0000 -0.0081 -0.0001  0.0001 -0.0000
  66.  H 3 (px)  -0.0000  0.0001  0.0000  0.0000  0.0000  0.0000 -0.0000  0.0001
  67.  H 3 (py)   0.0000  0.0000  0.0003  0.0001 -0.0028 -0.0000  0.0001  0.0000
  68.  H 3 (pz)  -0.0000  0.0000  0.0001  0.0001  0.0027  0.0000  0.0001  0.0000
  69.  H 4 (S)   -0.0081  0.0000 -0.0028  0.0027  0.8061  0.0000  0.0000  0.0000
  70.  H 4 (S)   -0.0001  0.0000 -0.0000  0.0000  0.0000  0.0007 -0.0000  0.0000
  71.  H 4 (S)    0.0001 -0.0000  0.0001  0.0001  0.0000 -0.0000  0.0002 -0.0000
  72.  H 4 (px)  -0.0000  0.0001  0.0000  0.0000  0.0000  0.0000 -0.0000  0.0001
  73.  H 4 (py)  -0.0001  0.0000 -0.0001  0.0000  0.0147 -0.0001 -0.0000  0.0000
  74.  H 4 (pz)   0.0001 -0.0000 -0.0000 -0.0000 -0.0062 -0.0001 -0.0000 -0.0000
  75.  H 5 (S)    0.0035 -0.0000  0.0027 -0.0017  0.1242 -0.0218  0.0028 -0.0000
  76.  H 5 (S)    0.0002 -0.0000  0.0001 -0.0001 -0.0218 -0.0000 -0.0000 -0.0000
  77.  H 5 (S)   -0.0000  0.0000 -0.0001 -0.0000  0.0028 -0.0000 -0.0001  0.0000
  78.  H 5 (px)  -0.0000  0.0001  0.0000  0.0000  0.0000  0.0000 -0.0000  0.0001
  79.  H 5 (py)  -0.0001  0.0000 -0.0001 -0.0000 -0.0044  0.0004 -0.0001  0.0000
  80.  H 5 (pz)   0.0000 -0.0000  0.0000 -0.0001 -0.0011 -0.0001 -0.0000 -0.0000
  81.  H 6 (S)    0.0028 -0.0000 -0.0044  0.0011 -0.0603 -0.0001  0.0035 -0.0000
  82.  H 6 (S)   -0.0000 -0.0000  0.0004  0.0001 -0.0001  0.0003  0.0002 -0.0000
  83.  H 6 (S)   -0.0001  0.0000 -0.0001  0.0000  0.0035  0.0002 -0.0000  0.0000
  84.  H 6 (px)  -0.0000  0.0001  0.0000  0.0000  0.0000  0.0000 -0.0000  0.0001
  85.  H 6 (py)   0.0001  0.0000 -0.0001 -0.0000 -0.0027 -0.0001  0.0001  0.0000
  86.  H 6 (pz)  -0.0000  0.0000 -0.0000  0.0000  0.0017  0.0001  0.0000  0.0000

          NAO       73      74      75      76      77      78      79      80
      ---------- ------- ------- ------- ------- ------- ------- ------- -------
   1.  C 1 (S)   -0.0028  0.0016  0.0040  0.0008 -0.0012  0.0000 -0.0002 -0.0010
   2.  C 1 (S)    0.0104 -0.0052  0.0281 -0.0096  0.0035  0.0000  0.0004  0.0031
   3.  C 1 (S)    0.0005  0.0001  0.0217 -0.0009 -0.0001 -0.0000 -0.0006 -0.0001
   4.  C 1 (S)   -0.0001 -0.0000  0.0059  0.0001 -0.0001 -0.0000 -0.0001  0.0001
   5.  C 1 (S)   -0.0000 -0.0000  0.0000 -0.0000 -0.0000  0.0000 -0.0000  0.0000
   6.  C 1 (px)   0.0000 -0.0000  0.0000 -0.0000  0.0000  0.0105  0.0000 -0.0000
   7.  C 1 (px)   0.0000 -0.0000  0.0000 -0.0000  0.0000  0.0004  0.0000 -0.0000
   8.  C 1 (px)   0.0000 -0.0000 -0.0000  0.0000  0.0000  0.0001  0.0000 -0.0000
   9.  C 1 (py)  -0.0092  0.0082 -0.0243  0.0194  0.0020 -0.0000  0.0041  0.0039
  10.  C 1 (py)  -0.0004 -0.0001 -0.0338  0.0000 -0.0003 -0.0000  0.0005 -0.0003
  11.  C 1 (py)  -0.0000  0.0000 -0.0012  0.0000 -0.0000 -0.0000  0.0000 -0.0000
  12.  C 1 (pz)   0.0111  0.0019 -0.0207 -0.0186  0.0053  0.0000 -0.0015 -0.0037
  13.  C 1 (pz)  -0.0003 -0.0002 -0.0170  0.0008  0.0001 -0.0000  0.0004  0.0002
  14.  C 1 (pz)  -0.0001  0.0000  0.0093  0.0001 -0.0002 -0.0000 -0.0002  0.0000
  15.  C 1 (d1)   0.0000 -0.0000  0.0000 -0.0000 -0.0000  0.0000 -0.0000 -0.0000
  16.  C 1 (d1)  -0.0000  0.0000 -0.0000  0.0000  0.0000 -0.0000  0.0000 -0.0000
  17.  C 1 (d2)  -0.0000  0.0000 -0.0000  0.0000 -0.0000 -0.0002 -0.0000  0.0000
  18.  C 1 (d2)  -0.0000 -0.0000  0.0000 -0.0000 -0.0000 -0.0001 -0.0000  0.0000
  19.  C 1 (d3)  -0.0003  0.0002 -0.0021  0.0006  0.0000  0.0000  0.0001  0.0001
  20.  C 1 (d3)  -0.0001 -0.0000 -0.0111  0.0000 -0.0001 -0.0000  0.0002 -0.0001
  21.  C 1 (d4)  -0.0005  0.0001  0.0013  0.0006 -0.0002 -0.0000 -0.0000 -0.0000
  22.  C 1 (d4)   0.0000 -0.0000 -0.0027 -0.0000  0.0000  0.0000  0.0001 -0.0000
  23.  C 1 (d5)  -0.0004 -0.0002  0.0054  0.0008 -0.0002 -0.0000 -0.0000  0.0002
  24.  C 1 (d5)   0.0001 -0.0000 -0.0066 -0.0001  0.0001  0.0000  0.0001 -0.0000
  25.  C 1 (f1)  -0.0000  0.0001 -0.0029 -0.0001  0.0000  0.0000  0.0000 -0.0001
  26.  C 1 (f2)   0.0000 -0.0000  0.0000 -0.0000  0.0000  0.0001  0.0000 -0.0000
  27.  C 1 (f3)  -0.0001  0.0001 -0.0027  0.0001 -0.0000 -0.0000  0.0001  0.0000
  28.  C 1 (f4)  -0.0002  0.0000 -0.0015  0.0002 -0.0001 -0.0000  0.0000  0.0000
  29.  C 1 (f5)  -0.0000 -0.0000 -0.0000  0.0000 -0.0000  0.0000  0.0000 -0.0000
  30.  C 1 (f6)  -0.0000  0.0000 -0.0000  0.0000 -0.0000 -0.0001 -0.0000  0.0000
  31.  C 1 (f7)   0.0001 -0.0001  0.0002 -0.0002 -0.0000 -0.0000 -0.0000 -0.0000
  32.  C 2 (S)    0.0002  0.0010 -0.0065 -0.0096 -0.0089  0.0000  0.0028 -0.0016
  33.  C 2 (S)   -0.0004 -0.0031  0.5356  0.0036 -0.0065 -0.0000 -0.0104  0.0052
  34.  C 2 (S)    0.0006  0.0001  0.0176 -0.0009  0.0001  0.0000 -0.0005 -0.0001
  35.  C 2 (S)    0.0001 -0.0001 -0.0020 -0.0001  0.0001  0.0000  0.0001  0.0000
  36.  C 2 (S)    0.0000 -0.0000 -0.0000 -0.0000  0.0000 -0.0000  0.0000  0.0000
  37.  C 2 (px)   0.0000 -0.0000  0.0000 -0.0000  0.0000  0.0105  0.0000 -0.0000
  38.  C 2 (px)   0.0000 -0.0000 -0.0000 -0.0000  0.0000  0.0004  0.0000 -0.0000
  39.  C 2 (px)   0.0000 -0.0000  0.0000 -0.0000  0.0000  0.0001  0.0000 -0.0000
  40.  C 2 (py)   0.0041  0.0039  0.6804  0.0061  0.0072 -0.0000 -0.0092  0.0082
  41.  C 2 (py)   0.0005 -0.0003  0.0122 -0.0009  0.0000  0.0000 -0.0004 -0.0001
  42.  C 2 (py)   0.0000 -0.0000  0.0012 -0.0000  0.0000  0.0000 -0.0000  0.0000
  43.  C 2 (pz)  -0.0015 -0.0037 -0.4319  0.0070  0.0038  0.0000  0.0111  0.0019
  44.  C 2 (pz)   0.0004  0.0002  0.0104 -0.0009  0.0001 -0.0000 -0.0003 -0.0002
  45.  C 2 (pz)  -0.0002  0.0000  0.0042  0.0002 -0.0001 -0.0000 -0.0001  0.0000
  46.  C 2 (d1)  -0.0000  0.0000 -0.0000  0.0000 -0.0000  0.0000  0.0000 -0.0000
  47.  C 2 (d1)   0.0000 -0.0000  0.0000 -0.0000  0.0000 -0.0000 -0.0000  0.0000
  48.  C 2 (d2)   0.0000 -0.0000 -0.0000 -0.0000  0.0000  0.0002  0.0000 -0.0000
  49.  C 2 (d2)   0.0000 -0.0000  0.0000 -0.0000  0.0000  0.0001  0.0000 -0.0000
  50.  C 2 (d3)  -0.0001 -0.0001 -0.0200 -0.0001 -0.0002 -0.0000  0.0003 -0.0002
  51.  C 2 (d3)  -0.0002  0.0001 -0.0042  0.0003 -0.0000  0.0000  0.0001  0.0000
  52.  C 2 (d4)   0.0000  0.0000 -0.0229 -0.0001  0.0002  0.0000  0.0005 -0.0001
  53.  C 2 (d4)  -0.0001  0.0000  0.0010  0.0001 -0.0000 -0.0000 -0.0000  0.0000
  54.  C 2 (d5)   0.0000 -0.0002 -0.0144  0.0003  0.0002  0.0000  0.0004  0.0002
  55.  C 2 (d5)  -0.0001  0.0000  0.0039  0.0002 -0.0001 -0.0000 -0.0001  0.0000
  56.  C 2 (f1)   0.0000 -0.0001  0.0020  0.0000 -0.0000  0.0000 -0.0000  0.0001
  57.  C 2 (f2)   0.0000 -0.0000 -0.0000  0.0000  0.0000  0.0001  0.0000 -0.0000
  58.  C 2 (f3)   0.0001  0.0000  0.0059 -0.0000  0.0001  0.0000 -0.0001  0.0001
  59.  C 2 (f4)   0.0000  0.0000  0.0078 -0.0001 -0.0001 -0.0000 -0.0002  0.0000
  60.  C 2 (f5)   0.0000  0.0000  0.0000 -0.0000  0.0000 -0.0000  0.0000  0.0000
  61.  C 2 (f6)  -0.0000  0.0000 -0.0000  0.0000 -0.0000 -0.0001 -0.0000  0.0000
  62.  C 2 (f7)  -0.0000 -0.0000 -0.0082 -0.0001 -0.0001 -0.0000  0.0001 -0.0001
  63.  H 3 (S)    0.0028  0.0027 -0.0603 -0.0001  0.0035 -0.0000  0.0027  0.0017
  64.  H 3 (S)    0.0000  0.0000 -0.0001  0.0003  0.0002  0.0000  0.0001  0.0001
  65.  H 3 (S)   -0.0001  0.0001  0.0035  0.0002 -0.0000 -0.0000 -0.0001  0.0000
  66.  H 3 (px)   0.0000 -0.0000 -0.0000 -0.0000  0.0000  0.0001  0.0000 -0.0000
  67.  H 3 (py)  -0.0001 -0.0000  0.0027  0.0001 -0.0001  0.0000 -0.0001  0.0000
  68.  H 3 (pz)   0.0000 -0.0000 -0.0017 -0.0001 -0.0000  0.0000 -0.0000 -0.0001
  69.  H 4 (S)    0.0147 -0.0062  0.1242 -0.0218  0.0028  0.0000 -0.0044 -0.0011
  70.  H 4 (S)   -0.0001 -0.0001 -0.0218 -0.0000 -0.0000  0.0000  0.0004 -0.0001
  71.  H 4 (S)   -0.0000 -0.0000  0.0028 -0.0000 -0.0001 -0.0000 -0.0001 -0.0000
  72.  H 4 (px)   0.0000 -0.0000 -0.0000 -0.0000  0.0000  0.0001  0.0000 -0.0000
  73.  H 4 (py)   0.0003 -0.0001  0.0044 -0.0004  0.0001  0.0000 -0.0001  0.0000
  74.  H 4 (pz)  -0.0001  0.0001  0.0011  0.0001  0.0000 -0.0000  0.0000  0.0000
  75.  H 5 (S)    0.0044  0.0011  0.8061  0.0000  0.0000 -0.0000 -0.0147  0.0062
  76.  H 5 (S)   -0.0004  0.0001  0.0000  0.0007 -0.0000 -0.0000  0.0001  0.0001
  77.  H 5 (S)    0.0001  0.0000  0.0000 -0.0000  0.0002  0.0000  0.0000  0.0000
  78.  H 5 (px)   0.0000 -0.0000 -0.0000 -0.0000  0.0000  0.0001  0.0000 -0.0000
  79.  H 5 (py)  -0.0001  0.0000 -0.0147  0.0001  0.0000  0.0000  0.0003 -0.0001
  80.  H 5 (pz)   0.0000  0.0000  0.0062  0.0001  0.0000 -0.0000 -0.0001  0.0001
  81.  H 6 (S)   -0.0027 -0.0017 -0.0093 -0.0028 -0.0081 -0.0000 -0.0028 -0.0027
  82.  H 6 (S)   -0.0001 -0.0001 -0.0028  0.0001 -0.0001 -0.0000 -0.0000 -0.0000
  83.  H 6 (S)    0.0001 -0.0000 -0.0081 -0.0001  0.0001  0.0000  0.0001 -0.0001
  84.  H 6 (px)   0.0000 -0.0000 -0.0000 -0.0000  0.0000  0.0001  0.0000 -0.0000
  85.  H 6 (py)  -0.0001  0.0000  0.0028  0.0000 -0.0001  0.0000 -0.0001 -0.0000
  86.  H 6 (pz)  -0.0000 -0.0001 -0.0027 -0.0000 -0.0001  0.0000  0.0000 -0.0000

          NAO       81      82      83      84      85      86
      ---------- ------- ------- ------- ------- ------- -------
   1.  C 1 (S)    0.0040  0.0008 -0.0012 -0.0000  0.0002 -0.0010
   2.  C 1 (S)    0.0281 -0.0096  0.0035  0.0000 -0.0004  0.0031
   3.  C 1 (S)    0.0217 -0.0009 -0.0001 -0.0000  0.0006 -0.0001
   4.  C 1 (S)    0.0059  0.0001 -0.0001 -0.0000  0.0001  0.0001
   5.  C 1 (S)    0.0000 -0.0000 -0.0000  0.0000  0.0000  0.0000
   6.  C 1 (px)   0.0000 -0.0000  0.0000  0.0105  0.0000  0.0000
   7.  C 1 (px)  -0.0000 -0.0000  0.0000  0.0004  0.0000  0.0000
   8.  C 1 (px)   0.0000 -0.0000  0.0000  0.0001  0.0000  0.0000
   9.  C 1 (py)   0.0243 -0.0194 -0.0020 -0.0000  0.0041 -0.0039
  10.  C 1 (py)   0.0338 -0.0000  0.0003  0.0000  0.0005  0.0003
  11.  C 1 (py)   0.0012 -0.0000  0.0000 -0.0000  0.0000  0.0000
  12.  C 1 (pz)  -0.0207 -0.0186  0.0053  0.0000  0.0015 -0.0037
  13.  C 1 (pz)  -0.0170  0.0008  0.0001  0.0000 -0.0004  0.0002
  14.  C 1 (pz)   0.0093  0.0001 -0.0002 -0.0000  0.0002  0.0000
  15.  C 1 (d1)  -0.0000  0.0000 -0.0000  0.0000 -0.0000  0.0000
  16.  C 1 (d1)   0.0000 -0.0000  0.0000 -0.0000  0.0000 -0.0000
  17.  C 1 (d2)   0.0000  0.0000 -0.0000 -0.0002 -0.0000 -0.0000
  18.  C 1 (d2)  -0.0000  0.0000 -0.0000 -0.0001 -0.0000 -0.0000
  19.  C 1 (d3)   0.0021 -0.0006 -0.0000  0.0000  0.0001 -0.0001
  20.  C 1 (d3)   0.0111 -0.0000  0.0001 -0.0000  0.0002  0.0001
  21.  C 1 (d4)   0.0013  0.0006 -0.0002 -0.0000  0.0000 -0.0000
  22.  C 1 (d4)  -0.0027 -0.0000  0.0000  0.0000 -0.0001 -0.0000
  23.  C 1 (d5)   0.0054  0.0008 -0.0002 -0.0000  0.0000  0.0002
  24.  C 1 (d5)  -0.0066 -0.0001  0.0001  0.0000 -0.0001 -0.0000
  25.  C 1 (f1)  -0.0029 -0.0001  0.0000  0.0000 -0.0000 -0.0001
  26.  C 1 (f2)  -0.0000 -0.0000  0.0000  0.0001  0.0000  0.0000
  27.  C 1 (f3)   0.0027 -0.0001  0.0000  0.0000  0.0001 -0.0000
  28.  C 1 (f4)  -0.0015  0.0002 -0.0001 -0.0000 -0.0000  0.0000
  29.  C 1 (f5)   0.0000  0.0000  0.0000  0.0000  0.0000  0.0000
  30.  C 1 (f6)  -0.0000  0.0000 -0.0000 -0.0001 -0.0000 -0.0000
  31.  C 1 (f7)  -0.0002  0.0002  0.0000 -0.0000 -0.0000  0.0000
  32.  C 2 (S)   -0.0065 -0.0096 -0.0089  0.0000 -0.0028 -0.0016
  33.  C 2 (S)    0.5356  0.0036 -0.0065 -0.0000  0.0104  0.0052
  34.  C 2 (S)    0.0176 -0.0009  0.0001  0.0000  0.0005 -0.0001
  35.  C 2 (S)   -0.0020 -0.0001  0.0001  0.0000 -0.0001  0.0000
  36.  C 2 (S)   -0.0000 -0.0000  0.0000 -0.0000 -0.0000  0.0000
  37.  C 2 (px)   0.0000 -0.0000  0.0000  0.0105  0.0000  0.0000
  38.  C 2 (px)   0.0000 -0.0000  0.0000  0.0004  0.0000  0.0000
  39.  C 2 (px)  -0.0000 -0.0000  0.0000  0.0001  0.0000  0.0000
  40.  C 2 (py)  -0.6804 -0.0061 -0.0072 -0.0000 -0.0092 -0.0082
  41.  C 2 (py)  -0.0122  0.0009 -0.0000  0.0000 -0.0004  0.0001
  42.  C 2 (py)  -0.0012  0.0000 -0.0000  0.0000 -0.0000 -0.0000
  43.  C 2 (pz)  -0.4319  0.0070  0.0038  0.0000 -0.0111  0.0019
  44.  C 2 (pz)   0.0104 -0.0009  0.0001 -0.0000  0.0003 -0.0002
  45.  C 2 (pz)   0.0042  0.0002 -0.0001 -0.0000  0.0001  0.0000
  46.  C 2 (d1)   0.0000 -0.0000  0.0000  0.0000  0.0000  0.0000
  47.  C 2 (d1)  -0.0000  0.0000 -0.0000 -0.0000 -0.0000 -0.0000
  48.  C 2 (d2)   0.0000 -0.0000  0.0000  0.0002  0.0000  0.0000
  49.  C 2 (d2)  -0.0000 -0.0000  0.0000  0.0001  0.0000  0.0000
  50.  C 2 (d3)   0.0200  0.0001  0.0002 -0.0000  0.0003  0.0002
  51.  C 2 (d3)   0.0042 -0.0003  0.0000  0.0000  0.0001 -0.0000
  52.  C 2 (d4)  -0.0229 -0.0001  0.0002  0.0000 -0.0005 -0.0001
  53.  C 2 (d4)   0.0010  0.0001 -0.0000 -0.0000  0.0000  0.0000
  54.  C 2 (d5)  -0.0144  0.0003  0.0002  0.0000 -0.0004  0.0002
  55.  C 2 (d5)   0.0039  0.0002 -0.0001 -0.0000  0.0001  0.0000
  56.  C 2 (f1)   0.0020  0.0000 -0.0000  0.0000  0.0000  0.0001
  57.  C 2 (f2)   0.0000 -0.0000  0.0000  0.0001  0.0000  0.0000
  58.  C 2 (f3)  -0.0059  0.0000 -0.0001  0.0000 -0.0001 -0.0001
  59.  C 2 (f4)   0.0078 -0.0001 -0.0001 -0.0000  0.0002  0.0000
  60.  C 2 (f5)   0.0000 -0.0000  0.0000 -0.0000  0.0000 -0.0000
  61.  C 2 (f6)  -0.0000  0.0000 -0.0000 -0.0001 -0.0000 -0.0000
  62.  C 2 (f7)   0.0082  0.0001  0.0001 -0.0000  0.0001  0.0001
  63.  H 3 (S)    0.1242 -0.0218  0.0028  0.0000  0.0044 -0.0011
  64.  H 3 (S)   -0.0218 -0.0000 -0.0000  0.0000 -0.0004 -0.0001
  65.  H 3 (S)    0.0028 -0.0000 -0.0001 -0.0000  0.0001 -0.0000
  66.  H 3 (px)  -0.0000 -0.0000  0.0000  0.0001  0.0000  0.0000
  67.  H 3 (py)  -0.0044  0.0004 -0.0001  0.0000 -0.0001 -0.0000
  68.  H 3 (pz)   0.0011  0.0001  0.0000  0.0000 -0.0000  0.0000
  69.  H 4 (S)   -0.0603 -0.0001  0.0035  0.0000 -0.0027  0.0017
  70.  H 4 (S)   -0.0001  0.0003  0.0002  0.0000 -0.0001  0.0001
  71.  H 4 (S)    0.0035  0.0002 -0.0000 -0.0000  0.0001  0.0000
  72.  H 4 (px)  -0.0000 -0.0000  0.0000  0.0001  0.0000  0.0000
  73.  H 4 (py)  -0.0027 -0.0001  0.0001  0.0000 -0.0001 -0.0000
  74.  H 4 (pz)  -0.0017 -0.0001 -0.0000 -0.0000  0.0000 -0.0001
  75.  H 5 (S)   -0.0093 -0.0028 -0.0081 -0.0000  0.0028 -0.0027
  76.  H 5 (S)   -0.0028  0.0001 -0.0001 -0.0000  0.0000 -0.0000
  77.  H 5 (S)   -0.0081 -0.0001  0.0001  0.0000 -0.0001 -0.0001
  78.  H 5 (px)  -0.0000 -0.0000  0.0000  0.0001  0.0000  0.0000
  79.  H 5 (py)  -0.0028 -0.0000  0.0001  0.0000 -0.0001  0.0000
  80.  H 5 (pz)  -0.0027 -0.0000 -0.0001 -0.0000 -0.0000 -0.0000
  81.  H 6 (S)    0.8061  0.0000 -0.0000 -0.0000  0.0147  0.0062
  82.  H 6 (S)    0.0000  0.0007  0.0000 -0.0000 -0.0001  0.0001
  83.  H 6 (S)   -0.0000  0.0000  0.0002  0.0000 -0.0000  0.0000
  84.  H 6 (px)  -0.0000 -0.0000  0.0000  0.0001  0.0000  0.0000
  85.  H 6 (py)   0.0147 -0.0001 -0.0000  0.0000  0.0003  0.0001
  86.  H 6 (pz)   0.0062  0.0001  0.0000  0.0000  0.0001  0.0001


 NATURAL BOND ORBITAL ANALYSIS:

                       Occupancies       Lewis Structure    Low   High
           Occ.    -------------------  -----------------   occ   occ
  Cycle   Thresh.   Lewis   Non-Lewis     CR  BD  3C  LP    (L)   (NL)   Dev
 =============================================================================
   1(1)    1.90    15.93857   0.06143      2   6   0   0     0      0    0.05
 -----------------------------------------------------------------------------

 Structure accepted: No low occupancy Lewis orbitals

 --------------------------------------------------------
   Core                      3.99858 ( 99.964% of   4)
   Valence Lewis            11.94000 ( 99.500% of  12)
  ==================       ============================
   Total Lewis              15.93857 ( 99.616% of  16)
  -----------------------------------------------------
   Valence non-Lewis         0.04472 (  0.279% of  16)
   Rydberg non-Lewis         0.01671 (  0.104% of  16)
  ==================       ============================
   Total non-Lewis           0.06143 (  0.384% of  16)
 --------------------------------------------------------


       (Occupancy)   Bond orbital/ Coefficients/ Hybrids
 ---------------------------------------------------------------------------------
     1. (1.99757) BD ( 1) C   1 - C   2  
                ( 50.00%)   0.7071* C   1 s( 39.84%)p 1.50( 59.95%)d 0.01(  0.20%)
                                                  f 0.00(  0.01%)
                                            0.0000  0.6300 -0.0376  0.0048  0.0000
                                            0.0000  0.0000  0.0000 -0.0000 -0.0000
                                           -0.0000 -0.7729  0.0464  0.0007  0.0000
                                            0.0000  0.0000  0.0000 -0.0000 -0.0000
                                           -0.0053  0.0018  0.0446  0.0020 -0.0119
                                            0.0000 -0.0000  0.0030  0.0000  0.0000
                                            0.0000
                ( 50.00%)   0.7071* C   2 s( 39.84%)p 1.50( 59.95%)d 0.01(  0.20%)
                                                  f 0.00(  0.01%)
                                            0.0000  0.6300 -0.0376  0.0048  0.0000
                                            0.0000  0.0000  0.0000 -0.0000 -0.0000
                                           -0.0000  0.7729 -0.0464 -0.0007  0.0000
                                            0.0000  0.0000  0.0000  0.0000  0.0000
                                           -0.0053  0.0018  0.0446  0.0020  0.0119
                                            0.0000 -0.0000 -0.0030  0.0000  0.0000
                                            0.0000
     2. (1.99956) BD ( 2) C   1 - C   2  
                ( 50.00%)   0.7071* C   1 s(  0.00%)p 1.00( 99.93%)d 0.00(  0.06%)
                                                  f 0.00(  0.02%)
                                            0.0000  0.0000  0.0000  0.0000  0.0000
                                            0.9989  0.0368  0.0050  0.0000  0.0000
                                            0.0000  0.0000  0.0000  0.0000  0.0000
                                            0.0000 -0.0235 -0.0054  0.0000  0.0000
                                            0.0000  0.0000  0.0000  0.0000  0.0000
                                            0.0090  0.0000  0.0000  0.0000 -0.0092
                                            0.0000
                ( 50.00%)   0.7071* C   2 s(  0.00%)p 1.00( 99.93%)d 0.00(  0.06%)
                                                  f 0.00(  0.02%)
                                            0.0000  0.0000  0.0000  0.0000  0.0000
                                            0.9989  0.0368  0.0050  0.0000  0.0000
                                            0.0000  0.0000  0.0000  0.0000  0.0000
                                            0.0000  0.0235  0.0054  0.0000  0.0000
                                            0.0000  0.0000  0.0000  0.0000  0.0000
                                            0.0090  0.0000  0.0000  0.0000 -0.0092
                                            0.0000
     3. (1.98572) BD ( 1) C   1 - H   3  
                ( 59.70%)   0.7727* C   1 s( 30.11%)p 2.32( 69.75%)d 0.00(  0.12%)
                                                  f 0.00(  0.02%)
                                           -0.0002  0.5484  0.0172 -0.0023 -0.0000
                                            0.0000  0.0000  0.0000  0.7067  0.0087
                                            0.0011  0.4449 -0.0100 -0.0047  0.0000
                                            0.0000  0.0000  0.0000  0.0206  0.0031
                                           -0.0236  0.0011 -0.0150  0.0043 -0.0019
                                            0.0000  0.0058 -0.0079  0.0000  0.0000
                                           -0.0086
                ( 40.30%)   0.6348* H   3 s( 99.96%)p 0.00(  0.04%)
                                            0.9998  0.0017 -0.0002  0.0000 -0.0180
                                           -0.0078
     4. (1.98572) BD ( 1) C   1 - H   4  
                ( 59.70%)   0.7727* C   1 s( 30.11%)p 2.32( 69.75%)d 0.00(  0.12%)
                                                  f 0.00(  0.02%)
                                            0.0002 -0.5484 -0.0172  0.0023  0.0000
                                            0.0000  0.0000  0.0000  0.7067  0.0087
                                            0.0011 -0.4449  0.0100  0.0047  0.0000
                                            0.0000  0.0000  0.0000  0.0206  0.0031
                                            0.0236 -0.0011  0.0150 -0.0043  0.0019
                                            0.0000  0.0058  0.0079  0.0000  0.0000
                                           -0.0086
                ( 40.30%)   0.6348* H   4 s( 99.96%)p 0.00(  0.04%)
                                           -0.9998 -0.0017  0.0002  0.0000 -0.0180
                                            0.0078
     5. (1.98572) BD ( 1) C   2 - H   5  
                ( 59.70%)   0.7727* C   2 s( 30.11%)p 2.32( 69.75%)d 0.00(  0.12%)
                                                  f 0.00(  0.02%)
                                           -0.0002  0.5484  0.0172 -0.0023 -0.0000
                                            0.0000  0.0000  0.0000  0.7067  0.0087
                                            0.0011 -0.4449  0.0100  0.0047  0.0000
                                            0.0000  0.0000  0.0000 -0.0206 -0.0031
                                           -0.0236  0.0011 -0.0150  0.0043  0.0019
                                            0.0000  0.0058  0.0079  0.0000  0.0000
                                           -0.0086
                ( 40.30%)   0.6348* H   5 s( 99.96%)p 0.00(  0.04%)
                                            0.9998  0.0017 -0.0002  0.0000 -0.0180
                                            0.0078
     6. (1.98572) BD ( 1) C   2 - H   6  
                ( 59.70%)   0.7727* C   2 s( 30.11%)p 2.32( 69.75%)d 0.00(  0.12%)
                                                  f 0.00(  0.02%)
                                            0.0002 -0.5484 -0.0172  0.0023  0.0000
                                            0.0000  0.0000  0.0000  0.7067  0.0087
                                            0.0011  0.4449 -0.0100 -0.0047  0.0000
                                            0.0000  0.0000  0.0000 -0.0206 -0.0031
                                            0.0236 -0.0011  0.0150 -0.0043 -0.0019
                                            0.0000  0.0058 -0.0079  0.0000  0.0000
                                           -0.0086
                ( 40.30%)   0.6348* H   6 s( 99.96%)p 0.00(  0.04%)
                                           -0.9998 -0.0017  0.0002  0.0000 -0.0180
                                           -0.0078
     7. (1.99929) CR ( 1) C   1           s(100.00%)p 0.00(  0.00%)
                                            1.0000  0.0002  0.0000 -0.0000 -0.0000
                                            0.0000  0.0000  0.0000 -0.0000 -0.0000
                                           -0.0000  0.0002 -0.0000 -0.0000  0.0000
                                            0.0000  0.0000  0.0000 -0.0000 -0.0000
                                           -0.0000  0.0000 -0.0000  0.0000 -0.0000
                                            0.0000 -0.0000 -0.0000  0.0000  0.0000
                                            0.0000
     8. (1.99929) CR ( 1) C   2           s(100.00%)p 0.00(  0.00%)
                                            1.0000  0.0002  0.0000 -0.0000 -0.0000
                                            0.0000  0.0000  0.0000 -0.0000 -0.0000
                                           -0.0000 -0.0002  0.0000  0.0000  0.0000
                                            0.0000  0.0000  0.0000  0.0000  0.0000
                                           -0.0000  0.0000 -0.0000  0.0000  0.0000
                                            0.0000 -0.0000  0.0000  0.0000  0.0000
                                            0.0000
     9. (0.00311) RY*( 1) C   1           s(  0.00%)p 1.00( 89.74%)d 0.11(  9.76%)
                                                  f 0.01(  0.50%)
                                           -0.0000  0.0000  0.0000 -0.0000 -0.0000
                                            0.0000  0.0000  0.0000 -0.0147  0.9466
                                            0.0324  0.0000 -0.0000 -0.0000  0.0000
                                            0.0000  0.0000  0.0000  0.0387  0.3100
                                           -0.0000  0.0000 -0.0000  0.0000 -0.0000
                                            0.0000  0.0708 -0.0000  0.0000  0.0000
                                            0.0030
    10. (0.00284) RY*( 2) C   1           s( 49.22%)p 0.91( 45.02%)d 0.11(  5.20%)
                                                  f 0.01(  0.56%)
                                           -0.0000  0.0166  0.6866  0.1431  0.0012
                                            0.0000  0.0000  0.0000  0.0000  0.0000
                                            0.0000 -0.0500 -0.6045  0.2867  0.0000
                                            0.0000  0.0000  0.0000  0.0000  0.0000
                                            0.0509 -0.0768  0.0907 -0.1880 -0.0612
                                            0.0000  0.0000 -0.0436  0.0000  0.0000
                                           -0.0000
    11. (0.00020) RY*( 3) C   1           s( 30.51%)p 1.00( 30.65%)d 1.12( 34.11%)
                                                  f 0.15(  4.72%)
                                            0.0000 -0.0144  0.2039  0.5131 -0.0079
                                            0.0000  0.0000  0.0000 -0.0000 -0.0000
                                           -0.0000  0.0461  0.5516  0.0108  0.0000
                                            0.0000  0.0000  0.0000 -0.0000 -0.0000
                                            0.0462 -0.1109  0.5118 -0.2544 -0.2156
                                            0.0000 -0.0000 -0.0278  0.0000  0.0000
                                            0.0000
    12. (0.00002) RY*( 4) C   1           s(  4.34%)p 0.17(  0.72%)d21.02( 91.32%)
                                                  f 0.83(  3.62%)
    13. (0.00000) RY*( 5) C   1           s(  0.00%)p 1.00(100.00%)d 0.00(  0.00%)
    14. (0.00000) RY*( 6) C   1           s( 54.86%)p 0.01(  0.30%)d 0.82( 44.83%)
                                                  f 0.00(  0.00%)
    15. (0.00000) RY*( 7) C   1           s(  0.00%)p 1.00( 99.99%)d 0.00(  0.01%)
                                                  f 0.00(  0.00%)
    16. (0.00000) RY*( 8) C   1           s( 44.01%)p 0.66( 29.03%)d 0.61( 26.94%)
                                                  f 0.00(  0.02%)
    17. (0.00000) RY*( 9) C   1           s(  5.59%)p16.68( 93.25%)d 0.20(  1.14%)
                                                  f 0.00(  0.02%)
    18. (0.00000) RY*(10) C   1           s(  0.00%)p 0.00(  0.00%)d 1.00(100.00%)
    19. (0.00000) RY*(11) C   1           s(  0.00%)p 0.00(  0.00%)d 1.00(100.00%)
    20. (0.00000) RY*(12) C   1           s(  0.00%)p 1.00(  0.06%)d99.99( 99.94%)
                                                  f 0.00(  0.00%)
    21. (0.00000) RY*(13) C   1           s(  0.00%)p 0.00(  0.00%)d 1.00(100.00%)
    22. (0.00000) RY*(14) C   1           s(  0.00%)p 1.00(  0.25%)d99.99( 99.75%)
                                                  f 0.00(  0.00%)
    23. (0.00000) RY*(15) C   1           s(  0.00%)p 1.00(  9.66%)d 9.36( 90.34%)
    24. (0.00000) RY*(16) C   1           s( 99.99%)p 0.00(  0.00%)d 0.00(  0.00%)
                                                  f 0.00(  0.00%)
    25. (0.00000) RY*(17) C   1           s(  1.30%)p 0.23(  0.30%)d75.41( 98.27%)
                                                  f 0.10(  0.13%)
    26. (0.00000) RY*(18) C   1           s(  0.00%)p 1.00(100.00%)d 0.00(  0.00%)
                                                  f 0.00(  0.00%)
    27. (0.00000) RY*(19) C   1           s(  7.22%)p 0.07(  0.48%)d12.78( 92.30%)
                                                  f 0.00(  0.00%)
    28. (0.00000) RY*(20) C   1           s(  2.60%)p 0.26(  0.67%)d 1.41(  3.66%)
                                                  f35.82( 93.07%)
    29. (0.00000) RY*(21) C   1           s(  0.00%)p 0.00(  0.01%)d 0.00(  0.00%)
                                                  f 1.00( 99.99%)
    30. (0.00000) RY*(22) C   1           s(  0.00%)p 1.00(  0.46%)d 0.11(  0.05%)
                                                  f99.99( 99.49%)
    31. (0.00000) RY*(23) C   1           s(  0.30%)p 0.08(  0.02%)d 6.20(  1.86%)
                                                  f99.99( 97.82%)
    32. (0.00000) RY*(24) C   1           s(  0.00%)p 0.00(  0.00%)d 0.00(  0.00%)
                                                  f 1.00(100.00%)
    33. (0.00000) RY*(25) C   1           s(  0.00%)p 0.00(  0.01%)d 0.00(  0.00%)
                                                  f 1.00( 99.99%)
    34. (0.00000) RY*(26) C   1           s(  0.00%)p 1.00(  0.02%)d 0.01(  0.00%)
                                                  f99.99( 99.98%)
    35. (0.00311) RY*( 1) C   2           s(  0.00%)p 1.00( 89.74%)d 0.11(  9.76%)
                                                  f 0.01(  0.50%)
                                           -0.0000  0.0000  0.0000 -0.0000 -0.0000
                                            0.0000  0.0000  0.0000 -0.0147  0.9466
                                            0.0324 -0.0000  0.0000  0.0000  0.0000
                                            0.0000  0.0000  0.0000 -0.0387 -0.3100
                                           -0.0000  0.0000 -0.0000  0.0000  0.0000
                                            0.0000  0.0708  0.0000  0.0000  0.0000
                                            0.0030
    36. (0.00284) RY*( 2) C   2           s( 49.22%)p 0.91( 45.02%)d 0.11(  5.20%)
                                                  f 0.01(  0.56%)
                                           -0.0000  0.0166  0.6866  0.1431  0.0012
                                            0.0000  0.0000  0.0000  0.0000  0.0000
                                            0.0000  0.0500  0.6045 -0.2867  0.0000
                                            0.0000  0.0000  0.0000 -0.0000 -0.0000
                                            0.0509 -0.0768  0.0907 -0.1880  0.0612
                                            0.0000  0.0000  0.0436  0.0000  0.0000
                                           -0.0000
    37. (0.00020) RY*( 3) C   2           s( 30.51%)p 1.00( 30.65%)d 1.12( 34.11%)
                                                  f 0.15(  4.72%)
                                            0.0000 -0.0144  0.2039  0.5131 -0.0079
                                            0.0000  0.0000  0.0000 -0.0000 -0.0000
                                           -0.0000 -0.0461 -0.5516 -0.0108  0.0000
                                            0.0000  0.0000  0.0000  0.0000  0.0000
                                            0.0462 -0.1109  0.5118 -0.2544  0.2156
                                            0.0000 -0.0000  0.0278  0.0000  0.0000
                                            0.0000
    38. (0.00002) RY*( 4) C   2           s(  4.34%)p 0.17(  0.72%)d21.02( 91.32%)
                                                  f 0.83(  3.62%)
    39. (0.00000) RY*( 5) C   2           s(  0.00%)p 1.00(100.00%)d 0.00(  0.00%)
    40. (0.00000) RY*( 6) C   2           s( 54.86%)p 0.01(  0.30%)d 0.82( 44.83%)
                                                  f 0.00(  0.00%)
    41. (0.00000) RY*( 7) C   2           s(  0.00%)p 1.00( 99.99%)d 0.00(  0.01%)
                                                  f 0.00(  0.00%)
    42. (0.00000) RY*( 8) C   2           s( 44.01%)p 0.66( 29.03%)d 0.61( 26.94%)
                                                  f 0.00(  0.02%)
    43. (0.00000) RY*( 9) C   2           s(  5.59%)p16.68( 93.25%)d 0.20(  1.14%)
                                                  f 0.00(  0.02%)
    44. (0.00000) RY*(10) C   2           s(  0.00%)p 0.00(  0.00%)d 1.00(100.00%)
    45. (0.00000) RY*(11) C   2           s(  0.00%)p 0.00(  0.00%)d 1.00(100.00%)
    46. (0.00000) RY*(12) C   2           s(  0.00%)p 1.00(  0.06%)d99.99( 99.94%)
                                                  f 0.00(  0.00%)
    47. (0.00000) RY*(13) C   2           s(  0.00%)p 0.00(  0.00%)d 1.00(100.00%)
    48. (0.00000) RY*(14) C   2           s(  0.00%)p 1.00(  0.25%)d99.99( 99.75%)
                                                  f 0.00(  0.00%)
    49. (0.00000) RY*(15) C   2           s(  0.00%)p 1.00(  9.66%)d 9.36( 90.34%)
    50. (0.00000) RY*(16) C   2           s( 99.99%)p 0.00(  0.00%)d 0.00(  0.00%)
                                                  f 0.00(  0.00%)
    51. (0.00000) RY*(17) C   2           s(  1.30%)p 0.23(  0.30%)d75.41( 98.27%)
                                                  f 0.10(  0.13%)
    52. (0.00000) RY*(18) C   2           s(  0.00%)p 1.00(100.00%)d 0.00(  0.00%)
                                                  f 0.00(  0.00%)
    53. (0.00000) RY*(19) C   2           s(  7.22%)p 0.07(  0.48%)d12.78( 92.30%)
                                                  f 0.00(  0.00%)
    54. (0.00000) RY*(20) C   2           s(  2.60%)p 0.26(  0.67%)d 1.41(  3.66%)
                                                  f35.82( 93.07%)
    55. (0.00000) RY*(21) C   2           s(  0.00%)p 0.00(  0.01%)d 0.00(  0.00%)
                                                  f 1.00( 99.99%)
    56. (0.00000) RY*(22) C   2           s(  0.00%)p 1.00(  0.46%)d 0.11(  0.05%)
                                                  f99.99( 99.49%)
    57. (0.00000) RY*(23) C   2           s(  0.30%)p 0.08(  0.02%)d 6.20(  1.86%)
                                                  f99.99( 97.82%)
    58. (0.00000) RY*(24) C   2           s(  0.00%)p 0.00(  0.00%)d 0.00(  0.00%)
                                                  f 1.00(100.00%)
    59. (0.00000) RY*(25) C   2           s(  0.00%)p 0.00(  0.01%)d 0.00(  0.00%)
                                                  f 1.00( 99.99%)
    60. (0.00000) RY*(26) C   2           s(  0.00%)p 1.00(  0.02%)d 0.01(  0.00%)
                                                  f99.99( 99.98%)
    61. (0.00078) RY*( 1) H   3           s( 95.80%)p 0.04(  4.20%)
                                           -0.0009  0.9787  0.0133  0.0000  0.1155
                                           -0.1693
    62. (0.00017) RY*( 2) H   3           s( 91.92%)p 0.09(  8.08%)
                                            0.0011 -0.0725  0.9560  0.0000  0.1483
                                           -0.2426
    63. (0.00011) RY*( 3) H   3           s(  0.00%)p 1.00(100.00%)
                                            0.0000  0.0000  0.0000  1.0000  0.0000
                                            0.0000
    64. (0.00003) RY*( 4) H   3           s( 11.66%)p 7.58( 88.34%)
    65. (0.00001) RY*( 5) H   3           s(  0.66%)p99.99( 99.34%)
    66. (0.00078) RY*( 1) H   4           s( 95.80%)p 0.04(  4.20%)
                                           -0.0009  0.9787  0.0133  0.0000 -0.1155
                                           -0.1693
    67. (0.00017) RY*( 2) H   4           s( 91.92%)p 0.09(  8.08%)
                                            0.0011 -0.0725  0.9560  0.0000 -0.1483
                                           -0.2426
    68. (0.00011) RY*( 3) H   4           s(  0.00%)p 1.00(100.00%)
                                            0.0000  0.0000  0.0000  1.0000  0.0000
                                            0.0000
    69. (0.00003) RY*( 4) H   4           s( 11.66%)p 7.58( 88.34%)
    70. (0.00001) RY*( 5) H   4           s(  0.66%)p99.99( 99.34%)
    71. (0.00078) RY*( 1) H   5           s( 95.80%)p 0.04(  4.20%)
                                           -0.0009  0.9787  0.0133  0.0000  0.1155
                                            0.1693
    72. (0.00017) RY*( 2) H   5           s( 91.92%)p 0.09(  8.08%)
                                            0.0011 -0.0725  0.9560  0.0000  0.1483
                                            0.2426
    73. (0.00011) RY*( 3) H   5           s(  0.00%)p 1.00(100.00%)
                                            0.0000  0.0000  0.0000  1.0000  0.0000
                                            0.0000
    74. (0.00003) RY*( 4) H   5           s( 11.66%)p 7.58( 88.34%)
    75. (0.00001) RY*( 5) H   5           s(  0.66%)p99.99( 99.34%)
    76. (0.00078) RY*( 1) H   6           s( 95.80%)p 0.04(  4.20%)
                                           -0.0009  0.9787  0.0133  0.0000 -0.1155
                                            0.1693
    77. (0.00017) RY*( 2) H   6           s( 91.92%)p 0.09(  8.08%)
                                            0.0011 -0.0725  0.9560  0.0000 -0.1483
                                            0.2426
    78. (0.00011) RY*( 3) H   6           s(  0.00%)p 1.00(100.00%)
                                            0.0000  0.0000  0.0000  1.0000  0.0000
                                            0.0000
    79. (0.00003) RY*( 4) H   6           s( 11.66%)p 7.58( 88.34%)
    80. (0.00001) RY*( 5) H   6           s(  0.66%)p99.99( 99.34%)
    81. (0.00265) BD*( 1) C   1 - C   2  
                ( 50.00%)   0.7071* C   1 s( 39.84%)p 1.50( 59.95%)d 0.01(  0.20%)
                                                  f 0.00(  0.01%)
                                            0.0000  0.6300 -0.0376  0.0048  0.0000
                                            0.0000  0.0000  0.0000 -0.0000 -0.0000
                                           -0.0000 -0.7729  0.0464  0.0007  0.0000
                                            0.0000  0.0000  0.0000 -0.0000 -0.0000
                                           -0.0053  0.0018  0.0446  0.0020 -0.0119
                                            0.0000 -0.0000  0.0030  0.0000  0.0000
                                            0.0000
                ( 50.00%)  -0.7071* C   2 s( 39.84%)p 1.50( 59.95%)d 0.01(  0.20%)
                                                  f 0.00(  0.01%)
                                            0.0000  0.6300 -0.0376  0.0048  0.0000
                                            0.0000  0.0000  0.0000 -0.0000 -0.0000
                                           -0.0000  0.7729 -0.0464 -0.0007  0.0000
                                            0.0000  0.0000  0.0000  0.0000  0.0000
                                           -0.0053  0.0018  0.0446  0.0020  0.0119
                                            0.0000 -0.0000 -0.0030  0.0000  0.0000
                                            0.0000
    82. (0.00000) BD*( 2) C   1 - C   2  
                ( 50.00%)   0.7071* C   1 s(  0.00%)p 1.00( 99.93%)d 0.00(  0.06%)
                                                  f 0.00(  0.02%)
                ( 50.00%)  -0.7071* C   2 s(  0.00%)p 1.00( 99.93%)d 0.00(  0.06%)
                                                  f 0.00(  0.02%)
    83. (0.01052) BD*( 1) C   1 - H   3  
                ( 40.30%)   0.6348* C   1 s( 30.11%)p 2.32( 69.75%)d 0.00(  0.12%)
                                                  f 0.00(  0.02%)
                                            0.0002 -0.5484 -0.0172  0.0023  0.0000
                                           -0.0000 -0.0000 -0.0000 -0.7067 -0.0087
                                           -0.0011 -0.4449  0.0100  0.0047 -0.0000
                                           -0.0000 -0.0000 -0.0000 -0.0206 -0.0031
                                            0.0236 -0.0011  0.0150 -0.0043  0.0019
                                           -0.0000 -0.0058  0.0079 -0.0000 -0.0000
                                            0.0086
                ( 59.70%)  -0.7727* H   3 s( 99.96%)p 0.00(  0.04%)
                                           -0.9998 -0.0017  0.0002 -0.0000  0.0180
                                            0.0078
    84. (0.01052) BD*( 1) C   1 - H   4  
                ( 40.30%)   0.6348* C   1 s( 30.11%)p 2.32( 69.75%)d 0.00(  0.12%)
                                                  f 0.00(  0.02%)
                                           -0.0002  0.5484  0.0172 -0.0023 -0.0000
                                           -0.0000 -0.0000 -0.0000 -0.7067 -0.0087
                                           -0.0011  0.4449 -0.0100 -0.0047 -0.0000
                                           -0.0000 -0.0000 -0.0000 -0.0206 -0.0031
                                           -0.0236  0.0011 -0.0150  0.0043 -0.0019
                                           -0.0000 -0.0058 -0.0079 -0.0000 -0.0000
                                            0.0086
                ( 59.70%)  -0.7727* H   4 s( 99.96%)p 0.00(  0.04%)
                                            0.9998  0.0017 -0.0002 -0.0000  0.0180
                                           -0.0078
    85. (0.01052) BD*( 1) C   2 - H   5  
                ( 40.30%)   0.6348* C   2 s( 30.11%)p 2.32( 69.75%)d 0.00(  0.12%)
                                                  f 0.00(  0.02%)
                                            0.0002 -0.5484 -0.0172  0.0023  0.0000
                                           -0.0000 -0.0000 -0.0000 -0.7067 -0.0087
                                           -0.0011  0.4449 -0.0100 -0.0047 -0.0000
                                           -0.0000 -0.0000 -0.0000  0.0206  0.0031
                                            0.0236 -0.0011  0.0150 -0.0043 -0.0019
                                           -0.0000 -0.0058 -0.0079 -0.0000 -0.0000
                                            0.0086
                ( 59.70%)  -0.7727* H   5 s( 99.96%)p 0.00(  0.04%)
                                           -0.9998 -0.0017  0.0002 -0.0000  0.0180
                                           -0.0078
    86. (0.01052) BD*( 1) C   2 - H   6  
                ( 40.30%)   0.6348* C   2 s( 30.11%)p 2.32( 69.75%)d 0.00(  0.12%)
                                                  f 0.00(  0.02%)
                                           -0.0002  0.5484  0.0172 -0.0023 -0.0000
                                           -0.0000 -0.0000 -0.0000 -0.7067 -0.0087
                                           -0.0011 -0.4449  0.0100  0.0047 -0.0000
                                           -0.0000 -0.0000 -0.0000  0.0206  0.0031
                                           -0.0236  0.0011 -0.0150  0.0043  0.0019
                                           -0.0000 -0.0058  0.0079 -0.0000 -0.0000
                                            0.0086
                ( 59.70%)  -0.7727* H   6 s( 99.96%)p 0.00(  0.04%)
                                            0.9998  0.0017 -0.0002 -0.0000  0.0180
                                            0.0078


 NHO Directionality and "Bond Bending" (deviations from line of nuclear centers)

         [Thresholds for printing:  angular deviation  >  1.0 degree]
                                    hybrid p-character > 25.0%
                                    orbital occupancy  >  0.10e

                                Line of Centers        Hybrid 1              Hybrid 2
                                ---------------  -------------------   ------------------
                NBO               Theta   Phi    Theta   Phi    Dev    Theta   Phi    Dev
 ========================================================================================
     2. BD (   2) C   1 - C   2   180.0    0.0    90.0    0.0  90.0     90.0    0.0  90.0


 Second Order Perturbation Theory Analysis of Fock Matrix in NBO Basis

     Threshold for printing:   0.50 kcal/mol
                                                                              E(2)  E(j)-E(i) F(i,j)
         Donor NBO (i)                     Acceptor NBO (j)                 kcal/mol   a.u.    a.u. 
 ===================================================================================================

 within unit  1
   1. BD (   1) C   1 - C   2        / 83. BD*(   1) C   1 - H   3            0.58    1.33    0.025
   1. BD (   1) C   1 - C   2        / 84. BD*(   1) C   1 - H   4            0.58    1.33    0.025
   1. BD (   1) C   1 - C   2        / 85. BD*(   1) C   2 - H   5            0.58    1.33    0.025
   1. BD (   1) C   1 - C   2        / 86. BD*(   1) C   2 - H   6            0.58    1.33    0.025
   3. BD (   1) C   1 - H   3        / 35. RY*(   1) C   2                    1.60    1.75    0.047
   3. BD (   1) C   1 - H   3        / 36. RY*(   2) C   2                    1.57    1.50    0.043
   3. BD (   1) C   1 - H   3        / 81. BD*(   1) C   1 - C   2            0.61    1.29    0.025
   3. BD (   1) C   1 - H   3        / 85. BD*(   1) C   2 - H   5            0.80    1.07    0.026
   3. BD (   1) C   1 - H   3        / 86. BD*(   1) C   2 - H   6            5.31    1.07    0.067
   4. BD (   1) C   1 - H   4        / 35. RY*(   1) C   2                    1.60    1.75    0.047
   4. BD (   1) C   1 - H   4        / 36. RY*(   2) C   2                    1.57    1.50    0.043
   4. BD (   1) C   1 - H   4        / 81. BD*(   1) C   1 - C   2            0.61    1.29    0.025
   4. BD (   1) C   1 - H   4        / 85. BD*(   1) C   2 - H   5            5.31    1.07    0.067
   4. BD (   1) C   1 - H   4        / 86. BD*(   1) C   2 - H   6            0.80    1.07    0.026
   5. BD (   1) C   2 - H   5        /  9. RY*(   1) C   1                    1.60    1.75    0.047
   5. BD (   1) C   2 - H   5        / 10. RY*(   2) C   1                    1.57    1.50    0.043
   5. BD (   1) C   2 - H   5        / 81. BD*(   1) C   1 - C   2            0.61    1.29    0.025
   5. BD (   1) C   2 - H   5        / 83. BD*(   1) C   1 - H   3            0.80    1.07    0.026
   5. BD (   1) C   2 - H   5        / 84. BD*(   1) C   1 - H   4            5.31    1.07    0.067
   6. BD (   1) C   2 - H   6        /  9. RY*(   1) C   1                    1.60    1.75    0.047
   6. BD (   1) C   2 - H   6        / 10. RY*(   2) C   1                    1.57    1.50    0.043
   6. BD (   1) C   2 - H   6        / 81. BD*(   1) C   1 - C   2            0.61    1.29    0.025
   6. BD (   1) C   2 - H   6        / 83. BD*(   1) C   1 - H   3            5.31    1.07    0.067
   6. BD (   1) C   2 - H   6        / 84. BD*(   1) C   1 - H   4            0.80    1.07    0.026
   7. CR (   1) C   1                / 36. RY*(   2) C   2                    2.10   11.28    0.138
   7. CR (   1) C   1                / 37. RY*(   3) C   2                    1.23   11.49    0.106
   7. CR (   1) C   1                / 81. BD*(   1) C   1 - C   2            0.75   11.07    0.081
   8. CR (   1) C   2                / 10. RY*(   2) C   1                    2.10   11.28    0.138
   8. CR (   1) C   2                / 11. RY*(   3) C   1                    1.23   11.49    0.106
   8. CR (   1) C   2                / 81. BD*(   1) C   1 - C   2            0.75   11.07    0.081


 Natural Bond Orbitals (Summary):

                                                            Principal Delocalizations
           NBO                        Occupancy    Energy   (geminal,vicinal,remote)
 ====================================================================================
 Molecular unit  1  (C2H4)
     1. BD (   1) C   1 - C   2          1.99757    -0.84837  83(g),84(g),85(g),86(g)
     2. BD (   2) C   1 - C   2          1.99956    -0.33592   
     3. BD (   1) C   1 - H   3          1.98572    -0.59554  86(v),35(v),36(v),85(v)
                                                    81(g)
     4. BD (   1) C   1 - H   4          1.98572    -0.59554  85(v),35(v),36(v),86(v)
                                                    81(g)
     5. BD (   1) C   2 - H   5          1.98572    -0.59554  84(v),9(v),10(v),83(v),81(g)
     6. BD (   1) C   2 - H   6          1.98572    -0.59554  83(v),9(v),10(v),84(v),81(g)
     7. CR (   1) C   1                  1.99929   -10.38016  36(v),37(v),81(g)
     8. CR (   1) C   2                  1.99929   -10.38016  10(v),11(v),81(g)
     9. RY*(   1) C   1                  0.00311     1.15123   
    10. RY*(   2) C   1                  0.00284     0.90230   
    11. RY*(   3) C   1                  0.00020     1.11168   
    12. RY*(   4) C   1                  0.00002     1.71866   
    13. RY*(   5) C   1                  0.00000     1.30408   
    14. RY*(   6) C   1                  0.00000     1.97365   
    15. RY*(   7) C   1                  0.00000     1.75730   
    16. RY*(   8) C   1                  0.00000     1.09617   
    17. RY*(   9) C   1                  0.00000     1.85899   
    18. RY*(  10) C   1                  0.00000     1.36826   
    19. RY*(  11) C   1                  0.00000     2.35651   
    20. RY*(  12) C   1                  0.00000     1.68974   
    21. RY*(  13) C   1                  0.00000     2.47540   
    22. RY*(  14) C   1                  0.00000     2.04070   
    23. RY*(  15) C   1                  0.00000     2.43059   
    24. RY*(  16) C   1                  0.00000    21.26610   
    25. RY*(  17) C   1                  0.00000     3.00637   
    26. RY*(  18) C   1                  0.00000     0.60374   
    27. RY*(  19) C   1                  0.00000     2.74470   
    28. RY*(  20) C   1                  0.00000     3.92653   
    29. RY*(  21) C   1                  0.00000     3.44438   
    30. RY*(  22) C   1                  0.00000     3.64484   
    31. RY*(  23) C   1                  0.00000     3.68324   
    32. RY*(  24) C   1                  0.00000     3.14570   
    33. RY*(  25) C   1                  0.00000     2.96747   
    34. RY*(  26) C   1                  0.00000     3.25362   
    35. RY*(   1) C   2                  0.00311     1.15123   
    36. RY*(   2) C   2                  0.00284     0.90230   
    37. RY*(   3) C   2                  0.00020     1.11168   
    38. RY*(   4) C   2                  0.00002     1.71866   
    39. RY*(   5) C   2                  0.00000     1.30408   
    40. RY*(   6) C   2                  0.00000     1.97365   
    41. RY*(   7) C   2                  0.00000     1.75730   
    42. RY*(   8) C   2                  0.00000     1.09617   
    43. RY*(   9) C   2                  0.00000     1.85899   
    44. RY*(  10) C   2                  0.00000     1.36826   
    45. RY*(  11) C   2                  0.00000     2.35651   
    46. RY*(  12) C   2                  0.00000     1.68974   
    47. RY*(  13) C   2                  0.00000     2.47540   
    48. RY*(  14) C   2                  0.00000     2.04070   
    49. RY*(  15) C   2                  0.00000     2.43059   
    50. RY*(  16) C   2                  0.00000    21.26610   
    51. RY*(  17) C   2                  0.00000     3.00637   
    52. RY*(  18) C   2                  0.00000     0.60374   
    53. RY*(  19) C   2                  0.00000     2.74470   
    54. RY*(  20) C   2                  0.00000     3.92653   
    55. RY*(  21) C   2                  0.00000     3.44438   
    56. RY*(  22) C   2                  0.00000     3.64484   
    57. RY*(  23) C   2                  0.00000     3.68324   
    58. RY*(  24) C   2                  0.00000     3.14570   
    59. RY*(  25) C   2                  0.00000     2.96747   
    60. RY*(  26) C   2                  0.00000     3.25362   
    61. RY*(   1) H   3                  0.00078     0.96593   
    62. RY*(   2) H   3                  0.00017     1.46906   
    63. RY*(   3) H   3                  0.00011     2.10552   
    64. RY*(   4) H   3                  0.00003     2.44967   
    65. RY*(   5) H   3                  0.00001     2.99010   
    66. RY*(   1) H   4                  0.00078     0.96593   
    67. RY*(   2) H   4                  0.00017     1.46906   
    68. RY*(   3) H   4                  0.00011     2.10552   
    69. RY*(   4) H   4                  0.00003     2.44967   
    70. RY*(   5) H   4                  0.00001     2.99010   
    71. RY*(   1) H   5                  0.00078     0.96593   
    72. RY*(   2) H   5                  0.00017     1.46906   
    73. RY*(   3) H   5                  0.00011     2.10552   
    74. RY*(   4) H   5                  0.00003     2.44967   
    75. RY*(   5) H   5                  0.00001     2.99010   
    76. RY*(   1) H   6                  0.00078     0.96593   
    77. RY*(   2) H   6                  0.00017     1.46906   
    78. RY*(   3) H   6                  0.00011     2.10552   
    79. RY*(   4) H   6                  0.00003     2.44967   
    80. RY*(   5) H   6                  0.00001     2.99010   
    81. BD*(   1) C   1 - C   2          0.00265     0.68955   
    82. BD*(   2) C   1 - C   2          0.00000     0.08223   
    83. BD*(   1) C   1 - H   3          0.01052     0.47729   
    84. BD*(   1) C   1 - H   4          0.01052     0.47729   
    85. BD*(   1) C   2 - H   5          0.01052     0.47729   
    86. BD*(   1) C   2 - H   6          0.01052     0.47729   
       -------------------------------
              Total Lewis   15.93857  ( 99.6161%)
        Valence non-Lewis    0.04472  (  0.2795%)
        Rydberg non-Lewis    0.01671  (  0.1044%)
       -------------------------------
            Total unit  1   16.00000  (100.0000%)
           Charge unit  1    0.00000
 Variable Step   Value    
 -------- ---- -----------
     6       1    2.042035
 ---------------------------------------------------------------------------------------------------
                            Z-MATRIX (ANGSTROMS AND DEGREES)
   CD    Cent   Atom    N1       Length/X        N2       Alpha/Y        N3        Beta/Z          J
 ---------------------------------------------------------------------------------------------------
      1      1  C 
      2      2  C        1   1.321406(     1)
      3      3  H        1   1.083410(     2)      2  117.000(     6)
      4      4  H        1   1.083410(     3)      2  117.000(     7)      3  117.000(    10)      1
      5      5  H        2   1.083410(     4)      1  117.000(     8)      3    0.000(    11)      0
      6      6  H        2   1.083410(     5)      1  117.000(     9)      4    0.000(    12)      0
 ---------------------------------------------------------------------------------------------------
                         Z-Matrix orientation:                         
 ---------------------------------------------------------------------
 Center     Atomic      Atomic             Coordinates (Angstroms)
 Number     Number       Type             X           Y           Z
 ---------------------------------------------------------------------
      1          6           0        0.000000    0.000000    0.000000
      2          6           0        0.000000    0.000000    1.321406
      3          1           0        0.965325    0.000000   -0.491858
      4          1           0       -0.802639    0.536305   -0.491858
      5          1           0        0.965325    0.000000    1.813264
      6          1           0       -0.802639    0.536305    1.813264
 ---------------------------------------------------------------------
                    Distance matrix (angstroms):
                    1          2          3          4          5
     1  C    0.000000
     2  C    1.321406   0.000000
     3  H    1.083410   2.054210   0.000000
     4  H    1.083410   2.054210   1.847517   0.000000
     5  H    2.054210   1.083410   2.305121   2.954133   0.000000
     6  H    2.054210   1.083410   2.954133   2.305121   1.847517
                    6
     6  H    0.000000
 Stoichiometry    C2H4
 Framework group  C2V[SGV(C2),X(H4)]
 Deg. of freedom     4
 Full point group                 C2V     NOp   4
 Omega: Change in point group or standard orientation.

 Old FWG=D02H [C2"(C1.C1),SG(H4)]
 New FWG=C02V [SGV(C2),X(H4)]
 Largest Abelian subgroup         C2V     NOp   4
 Largest concise Abelian subgroup C2V     NOp   4
                         Standard orientation:                         
 ---------------------------------------------------------------------
 Center     Atomic      Atomic             Coordinates (Angstroms)
 Number     Number       Type             X           Y           Z
 ---------------------------------------------------------------------
      1          6           0        0.000000    0.660703    0.070055
      2          6           0       -0.000000   -0.660703    0.070055
      3          1           0       -0.923759    1.152561   -0.210164
      4          1           0        0.923759    1.152561   -0.210164
      5          1           0       -0.923759   -1.152561   -0.210164
      6          1           0        0.923759   -1.152561   -0.210164
 ---------------------------------------------------------------------
 Rotational constants (GHZ):         136.1820945          31.3844128          26.2236596
 Standard basis: def2TZVP (5D, 7F)
 There are    31 symmetry adapted cartesian basis functions of A1  symmetry.
 There are    17 symmetry adapted cartesian basis functions of A2  symmetry.
 There are    17 symmetry adapted cartesian basis functions of B1  symmetry.
 There are    31 symmetry adapted cartesian basis functions of B2  symmetry.
 There are    27 symmetry adapted basis functions of A1  symmetry.
 There are    16 symmetry adapted basis functions of A2  symmetry.
 There are    16 symmetry adapted basis functions of B1  symmetry.
 There are    27 symmetry adapted basis functions of B2  symmetry.
    86 basis functions,   134 primitive gaussians,    96 cartesian basis functions
     8 alpha electrons        8 beta electrons
       nuclear repulsion energy        33.7120320821 Hartrees.
 NAtoms=    6 NActive=    6 NUniq=    2 SFac= 4.00D+00 NAtFMM=   60 NAOKFM=F Big=F
 Integral buffers will be    131072 words long.
 Raffenetti 2 integral format.
 Two-electron integral symmetry is turned on.
 One-electron integrals computed using PRISM.
   4 Symmetry operations used in ECPInt.
 ECPInt:  NShTT=     741 NPrTT=    2136 LenC2=     742 LenP2D=    1978.
 LDataN:  DoStor=T MaxTD1= 6 Len=  172
 NBasis=    86 RedAO= T EigKep=  2.07D-04  NBF=    27    16    16    27
 NBsUse=    86 1.00D-06 EigRej= -1.00D+00 NBFU=    27    16    16    27
 Initial guess from the checkpoint file:  "ethylene-pyramizalization-rigid-M-m06.chk"
 B after Tr=    -0.000000    0.000000    0.000000
         Rot=    0.500000    0.500000   -0.500000   -0.500000 Ang= 120.00 deg.
 Initial guess orbital symmetries:
       Occupied  (A1) (B2) (A1) (B2) (B1) (A1) (A2) (A1)
       Virtual   (B2) (A1) (B1) (B2) (A2) (A1) (A1) (B2) (A1) (B1)
                 (B2) (B2) (B1) (A1) (B2) (A2) (B1) (B2) (A2) (A1)
                 (A2) (A1) (A1) (B1) (B2) (A2) (B2) (B2) (A1) (A1)
                 (B2) (B1) (B2) (A2) (B1) (B2) (B1) (A1) (A1) (B2)
                 (A1) (A2) (A2) (B1) (A1) (B2) (B1) (A1) (A1) (B2)
                 (A2) (B1) (A1) (B2) (A1) (A2) (A2) (B2) (B1) (B1)
                 (A1) (A2) (B2) (B2) (A1) (B1) (A2) (B2) (A2) (A1)
                 (B1) (B2) (A1) (B2) (A2) (B2) (A1) (B2)
 ExpMin= 9.52D-02 ExpMax= 1.36D+04 ExpMxC= 4.63D+02 IAcc=2 IRadAn=         4 AccDes= 0.00D+00
 Harris functional with IExCor= 1009 and IRadAn=       4 diagonalized for initial guess.
 HarFok:  IExCor= 1009 AccDes= 0.00D+00 IRadAn=         4 IDoV= 1 UseB2=F ITyADJ=14
 ICtDFT=  3500011 ScaDFX=  1.000000  1.000000  1.000000  1.000000
 FoFCou: FMM=F IPFlag=           0 FMFlag=      100000 FMFlg1=           0
         NFxFlg=           0 DoJE=T BraDBF=F KetDBF=T FulRan=T
         wScrn=  0.000000 ICntrl=       500 IOpCl=  0 I1Cent=   200000004 NGrid=           0
         NMat0=    1 NMatS0=      1 NMatT0=    0 NMatD0=    1 NMtDS0=    0 NMtDT0=    0
 Petite list used in FoFCou.
 Keep R1 ints in memory in symmetry-blocked form, NReq=14384605.
 Requested convergence on RMS density matrix=1.00D-08 within 128 cycles.
 Requested convergence on MAX density matrix=1.00D-06.
 Requested convergence on             energy=1.00D-06.
 No special actions if energy rises.
 Integral accuracy reduced to 1.0D-05 until final iterations.
 Initial convergence to 1.0D-05 achieved.  Increase integral accuracy.
 SCF Done:  E(RM062X) =  -78.5520166205     A.U. after   11 cycles
            NFock= 11  Conv=0.94D-08     -V/T= 2.0047

 **********************************************************************

            Population analysis using the SCF density.

 **********************************************************************

 Orbital symmetries:
       Occupied  (A1) (B2) (A1) (B2) (B1) (A1) (A2) (A1)
       Virtual   (B2) (A1) (B1) (B2) (A2) (A1) (A1) (B2) (A1) (B1)
                 (B2) (B2) (A2) (B1) (A1) (B2) (B2) (A2) (B1) (A1)
                 (A1) (A1) (B1) (A2) (B2) (A2) (B2) (B2) (A1) (A1)
                 (B2) (B1) (B2) (A2) (B1) (B2) (A1) (A1) (B1) (A2)
                 (B2) (A1) (B1) (A1) (B1) (A2) (B2) (A1) (B2) (A1)
                 (A2) (B2) (A2) (B1) (A1) (A1) (B1) (B2) (A2) (A1)
                 (B1) (B2) (A2) (B2) (A1) (B1) (B2) (A2) (A1) (B1)
                 (A2) (B2) (A1) (B2) (A2) (B2) (A1) (B2)
 The electronic state is 1-A1.
 Alpha  occ. eigenvalues --  -10.53588 -10.53466  -0.86847  -0.65519  -0.54836
 Alpha  occ. eigenvalues --   -0.47866  -0.41257  -0.33724
 Alpha virt. eigenvalues --    0.02297   0.09661   0.12145   0.13323   0.19493
 Alpha virt. eigenvalues --    0.22848   0.24738   0.25647   0.26131   0.29173
 Alpha virt. eigenvalues --    0.34762   0.38982   0.40378   0.45154   0.49836
 Alpha virt. eigenvalues --    0.52978   0.61500   0.61825   0.62274   0.73164
 Alpha virt. eigenvalues --    0.87258   0.93126   0.98300   1.00697   1.07563
 Alpha virt. eigenvalues --    1.12145   1.15030   1.23884   1.36713   1.47995
 Alpha virt. eigenvalues --    1.53533   1.56611   1.64869   1.67293   1.68489
 Alpha virt. eigenvalues --    1.79803   1.80268   1.82831   1.90609   1.94717
 Alpha virt. eigenvalues --    1.97404   2.11139   2.25452   2.26657   2.43809
 Alpha virt. eigenvalues --    2.45574   2.47954   2.51827   2.57055   2.61003
 Alpha virt. eigenvalues --    2.62228   2.73800   2.75295   2.81005   2.85440
 Alpha virt. eigenvalues --    3.00652   3.05481   3.09592   3.14456   3.15132
 Alpha virt. eigenvalues --    3.22742   3.34028   3.36196   3.46732   3.48846
 Alpha virt. eigenvalues --    3.61442   3.76066   3.80910   4.04808   4.05707
 Alpha virt. eigenvalues --    4.12237   4.30829   4.40517   4.50937   4.62267
 Alpha virt. eigenvalues --    4.78697  22.01710  22.68299
          Condensed to atoms (all electrons):
               1          2          3          4          5          6
     1  C    4.977554   0.535461   0.416676   0.416676  -0.049353  -0.049353
     2  C    0.535461   4.977554  -0.049353  -0.049353   0.416676   0.416676
     3  H    0.416676  -0.049353   0.548976  -0.035550  -0.012656   0.008075
     4  H    0.416676  -0.049353  -0.035550   0.548976   0.008075  -0.012656
     5  H   -0.049353   0.416676  -0.012656   0.008075   0.548976  -0.035550
     6  H   -0.049353   0.416676   0.008075  -0.012656  -0.035550   0.548976
 Mulliken charges:
               1
     1  C   -0.247662
     2  C   -0.247662
     3  H    0.123831
     4  H    0.123831
     5  H    0.123831
     6  H    0.123831
 Sum of Mulliken charges =  -0.00000
 Mulliken charges with hydrogens summed into heavy atoms:
               1
     1  C   -0.000000
     2  C   -0.000000
 Electronic spatial extent (au):  <R**2>=             81.1233
 Charge=              0.0000 electrons
 Dipole moment (field-independent basis, Debye):
    X=              0.0000    Y=              0.0000    Z=             -0.7936  Tot=              0.7936
 Quadrupole moment (field-independent basis, Debye-Ang):
   XX=            -12.3466   YY=            -13.1883   ZZ=            -15.3692
   XY=             -0.0000   XZ=              0.0000   YZ=             -0.0000
 Traceless Quadrupole moment (field-independent basis, Debye-Ang):
   XX=              1.2881   YY=              0.4464   ZZ=             -1.7345
   XY=             -0.0000   XZ=              0.0000   YZ=             -0.0000
 Octapole moment (field-independent basis, Debye-Ang**2):
  XXX=              0.0000  YYY=              0.0000  ZZZ=             -1.3782  XYY=              0.0000
  XXY=              0.0000  XXZ=             -1.2991  XZZ=              0.0000  YZZ=             -0.0000
  YYZ=             -1.6864  XYZ=              0.0000
 Hexadecapole moment (field-independent basis, Debye-Ang**3):
 XXXX=            -27.4512 YYYY=            -69.4157 ZZZZ=            -20.1194 XXXY=             -0.0000
 XXXZ=             -0.0000 YYYX=             -0.0000 YYYZ=             -0.0000 ZZZX=             -0.0000
 ZZZY=             -0.0000 XXYY=            -13.8941 XXZZ=             -8.3298 YYZZ=            -14.9417
 XXYZ=             -0.0000 YYXZ=              0.0000 ZZXY=             -0.0000
 N-N= 3.371203208212D+01 E-N=-2.491118018922D+02  KE= 7.818318158763D+01
 Symmetry A1   KE= 3.963994855586D+01
 Symmetry A2   KE= 2.138592569878D+00
 Symmetry B1   KE= 1.878001734045D+00
 Symmetry B2   KE= 3.452663872785D+01
 ******************************Gaussian NBO Version 3.1******************************
             N A T U R A L   A T O M I C   O R B I T A L   A N D
          N A T U R A L   B O N D   O R B I T A L   A N A L Y S I S
 ******************************Gaussian NBO Version 3.1******************************

       /RESON  / : Allow strongly delocalized NBO set
       /DMNAO  / : Print the NAO density matrix
       /BNDIDX / : Print bond indices based on the NAO density matrix
       /MULORB / : Print Mulliken populations by orbital and atom

 Analyzing the SCF density

 Job title: Title Card Required                                             

 Storage needed:     22652 in NPA,     29909 in NBO (2147483420 available)


 Input atomic orbitals, gross Mulliken populations:

  AO  Atom No lang  Mulliken Population    Atom No      Total
 -------------------------------------------------------------------------------
   1    C  1  S        0.8552550
   2    C  1  S        1.1187317
   3    C  1  S        0.5221996
   4    C  1  S        0.6750979
   5    C  1  S        0.1227163
   6    C  1  px       0.4582173
   7    C  1  py       0.5110978
   8    C  1  pz       0.3322501
   9    C  1  px       0.4304072
  10    C  1  py       0.3583175
  11    C  1  pz       0.4096799
  12    C  1  px       0.1281614
  13    C  1  py       0.0645794
  14    C  1  pz       0.2170019
  15    C  1  dz2      0.0013856
  16    C  1  dxz      0.0010781
  17    C  1  dyz      0.0025568
  18    C  1  dx2y2    0.0054130
  19    C  1  dxy      0.0057070
  20    C  1  dz2      0.0011436
  21    C  1  dxz      0.0009785
  22    C  1  dyz      0.0112924
  23    C  1  dx2y2   -0.0055582
  24    C  1  dxy      0.0159736
  25    C  1  f(0)     0.0009300
  26    C  1  f(C1)    0.0004053
  27    C  1  f(S1)    0.0002856
  28    C  1  f(C2)    0.0004829
  29    C  1  f(S2)    0.0002041
  30    C  1  f(C3)    0.0010060
  31    C  1  f(S3)    0.0006645
                                             C  1      6.2476618
  32    C  2  S        0.8552550
  33    C  2  S        1.1187317
  34    C  2  S        0.5221996
  35    C  2  S        0.6750979
  36    C  2  S        0.1227163
  37    C  2  px       0.4582173
  38    C  2  py       0.5110978
  39    C  2  pz       0.3322501
  40    C  2  px       0.4304072
  41    C  2  py       0.3583175
  42    C  2  pz       0.4096799
  43    C  2  px       0.1281614
  44    C  2  py       0.0645794
  45    C  2  pz       0.2170019
  46    C  2  dz2      0.0013856
  47    C  2  dxz      0.0010781
  48    C  2  dyz      0.0025568
  49    C  2  dx2y2    0.0054130
  50    C  2  dxy      0.0057070
  51    C  2  dz2      0.0011436
  52    C  2  dxz      0.0009785
  53    C  2  dyz      0.0112924
  54    C  2  dx2y2   -0.0055582
  55    C  2  dxy      0.0159736
  56    C  2  f(0)     0.0009300
  57    C  2  f(C1)    0.0004053
  58    C  2  f(S1)    0.0002856
  59    C  2  f(C2)    0.0004829
  60    C  2  f(S2)    0.0002041
  61    C  2  f(C3)    0.0010060
  62    C  2  f(S3)    0.0006645
                                             C  2      6.2476618
  63    H  3  S        0.2755348
  64    H  3  S        0.4715920
  65    H  3  S        0.1091994
  66    H  3  px       0.0097461
  67    H  3  py       0.0052043
  68    H  3  pz       0.0048924
                                             H  3      0.8761691
  69    H  4  S        0.2755348
  70    H  4  S        0.4715920
  71    H  4  S        0.1091994
  72    H  4  px       0.0097461
  73    H  4  py       0.0052043
  74    H  4  pz       0.0048924
                                             H  4      0.8761691
  75    H  5  S        0.2755348
  76    H  5  S        0.4715920
  77    H  5  S        0.1091994
  78    H  5  px       0.0097461
  79    H  5  py       0.0052043
  80    H  5  pz       0.0048924
                                             H  5      0.8761691
  81    H  6  S        0.2755348
  82    H  6  S        0.4715920
  83    H  6  S        0.1091994
  84    H  6  px       0.0097461
  85    H  6  py       0.0052043
  86    H  6  pz       0.0048924
                                             H  6      0.8761691

 Total number of electrons:   16.000000


 Mayer-Mulliken atom-atom bond order matrix:                                   

     Atom    1       2       3       4       5       6
     ---- ------  ------  ------  ------  ------  ------
   1.  C  0.0000  1.9061  0.9665  0.9665 -0.0013 -0.0013
   2.  C  1.9061  0.0000 -0.0013 -0.0013  0.9665  0.9665
   3.  H  0.9665 -0.0013  0.0000 -0.0048 -0.0019  0.0098
   4.  H  0.9665 -0.0013 -0.0048  0.0000  0.0098 -0.0019
   5.  H -0.0013  0.9665 -0.0019  0.0098  0.0000 -0.0048
   6.  H -0.0013  0.9665  0.0098 -0.0019 -0.0048  0.0000


 Mayer-Mulliken valencies by atom:                                             

     Atom    1
     ---- ------
   1.  C  3.8365
   2.  C  3.8365
   3.  H  0.9682
   4.  H  0.9682
   5.  H  0.9682
   6.  H  0.9682
 GSVD:  LWork=        1996 too small for GESVD, short by        8354 words or        8354 for optimal perf.


 NATURAL POPULATIONS:  Natural atomic orbital occupancies 
                                                          
   NAO  Atom  No  lang   Type(AO)    Occupancy      Energy
 ----------------------------------------------------------
     1    C    1  S      Cor( 1S)     1.99912     -10.38066
     2    C    1  S      Val( 2S)     1.08309      -0.28909
     3    C    1  S      Ryd( 3S)     0.00376       0.77024
     4    C    1  S      Ryd( 4S)     0.00014       1.71408
     5    C    1  S      Ryd( 5S)     0.00000      21.20612
     6    C    1  px     Val( 2p)     1.17313      -0.06323
     7    C    1  px     Ryd( 3p)     0.00235       0.89295
     8    C    1  px     Ryd( 4p)     0.00000       1.61532
     9    C    1  py     Val( 2p)     1.12147      -0.09541
    10    C    1  py     Ryd( 3p)     0.00330       0.68869
    11    C    1  py     Ryd( 4p)     0.00034       2.09282
    12    C    1  pz     Val( 2p)     0.98662      -0.11737
    13    C    1  pz     Ryd( 3p)     0.00195       0.60584
    14    C    1  pz     Ryd( 4p)     0.00002       1.33805
    15    C    1  dxy    Ryd( 3d)     0.00058       1.82403
    16    C    1  dxy    Ryd( 4d)     0.00027       2.67879
    17    C    1  dxz    Ryd( 3d)     0.00100       1.46446
    18    C    1  dxz    Ryd( 4d)     0.00003       2.58760
    19    C    1  dyz    Ryd( 3d)     0.00085       1.60082
    20    C    1  dyz    Ryd( 4d)     0.00003       2.60225
    21    C    1  dx2y2  Ryd( 3d)     0.00324       1.87537
    22    C    1  dx2y2  Ryd( 4d)     0.00015       2.70270
    23    C    1  dz2    Ryd( 3d)     0.00105       1.63473
    24    C    1  dz2    Ryd( 4d)     0.00003       2.73047
    25    C    1  f(0)   Ryd( 4f)     0.00015       3.24246
    26    C    1  f(C1)  Ryd( 4f)     0.00014       3.10616
    27    C    1  f(S1)  Ryd( 4f)     0.00014       3.50639
    28    C    1  f(C2)  Ryd( 4f)     0.00001       3.42122
    29    C    1  f(S2)  Ryd( 4f)     0.00004       3.38003
    30    C    1  f(C3)  Ryd( 4f)     0.00003       3.61083
    31    C    1  f(S3)  Ryd( 4f)     0.00015       4.03587

    32    C    2  S      Cor( 1S)     1.99912     -10.38066
    33    C    2  S      Val( 2S)     1.08309      -0.28909
    34    C    2  S      Ryd( 3S)     0.00376       0.77024
    35    C    2  S      Ryd( 4S)     0.00014       1.71408
    36    C    2  S      Ryd( 5S)     0.00000      21.20612
    37    C    2  px     Val( 2p)     1.17313      -0.06323
    38    C    2  px     Ryd( 3p)     0.00235       0.89295
    39    C    2  px     Ryd( 4p)     0.00000       1.61532
    40    C    2  py     Val( 2p)     1.12147      -0.09541
    41    C    2  py     Ryd( 3p)     0.00330       0.68869
    42    C    2  py     Ryd( 4p)     0.00034       2.09282
    43    C    2  pz     Val( 2p)     0.98662      -0.11737
    44    C    2  pz     Ryd( 3p)     0.00195       0.60584
    45    C    2  pz     Ryd( 4p)     0.00002       1.33805
    46    C    2  dxy    Ryd( 3d)     0.00058       1.82403
    47    C    2  dxy    Ryd( 4d)     0.00027       2.67879
    48    C    2  dxz    Ryd( 3d)     0.00100       1.46446
    49    C    2  dxz    Ryd( 4d)     0.00003       2.58760
    50    C    2  dyz    Ryd( 3d)     0.00085       1.60082
    51    C    2  dyz    Ryd( 4d)     0.00003       2.60225
    52    C    2  dx2y2  Ryd( 3d)     0.00324       1.87537
    53    C    2  dx2y2  Ryd( 4d)     0.00015       2.70270
    54    C    2  dz2    Ryd( 3d)     0.00105       1.63473
    55    C    2  dz2    Ryd( 4d)     0.00003       2.73047
    56    C    2  f(0)   Ryd( 4f)     0.00015       3.24246
    57    C    2  f(C1)  Ryd( 4f)     0.00014       3.10616
    58    C    2  f(S1)  Ryd( 4f)     0.00014       3.50639
    59    C    2  f(C2)  Ryd( 4f)     0.00001       3.42122
    60    C    2  f(S2)  Ryd( 4f)     0.00004       3.38003
    61    C    2  f(C3)  Ryd( 4f)     0.00003       3.61083
    62    C    2  f(S3)  Ryd( 4f)     0.00015       4.03587

    63    H    3  S      Val( 1S)     0.80679       0.03604
    64    H    3  S      Ryd( 2S)     0.00094       0.91500
    65    H    3  S      Ryd( 3S)     0.00016       1.50642
    66    H    3  px     Ryd( 2p)     0.00027       2.78889
    67    H    3  py     Ryd( 2p)     0.00010       2.54216
    68    H    3  pz     Ryd( 2p)     0.00015       2.18241

    69    H    4  S      Val( 1S)     0.80679       0.03604
    70    H    4  S      Ryd( 2S)     0.00094       0.91500
    71    H    4  S      Ryd( 3S)     0.00016       1.50642
    72    H    4  px     Ryd( 2p)     0.00027       2.78889
    73    H    4  py     Ryd( 2p)     0.00010       2.54216
    74    H    4  pz     Ryd( 2p)     0.00015       2.18241

    75    H    5  S      Val( 1S)     0.80679       0.03604
    76    H    5  S      Ryd( 2S)     0.00094       0.91500
    77    H    5  S      Ryd( 3S)     0.00016       1.50642
    78    H    5  px     Ryd( 2p)     0.00027       2.78889
    79    H    5  py     Ryd( 2p)     0.00010       2.54216
    80    H    5  pz     Ryd( 2p)     0.00015       2.18241

    81    H    6  S      Val( 1S)     0.80679       0.03604
    82    H    6  S      Ryd( 2S)     0.00094       0.91500
    83    H    6  S      Ryd( 3S)     0.00016       1.50642
    84    H    6  px     Ryd( 2p)     0.00027       2.78889
    85    H    6  py     Ryd( 2p)     0.00010       2.54216
    86    H    6  pz     Ryd( 2p)     0.00015       2.18241


 Summary of Natural Population Analysis:                  
                                                          
                                       Natural Population 
                Natural  -----------------------------------------------
    Atom  No    Charge         Core      Valence    Rydberg      Total
 -----------------------------------------------------------------------
      C    1   -0.38319      1.99912     4.36430    0.01977     6.38319
      C    2   -0.38319      1.99912     4.36430    0.01977     6.38319
      H    3    0.19160      0.00000     0.80679    0.00162     0.80840
      H    4    0.19160      0.00000     0.80679    0.00162     0.80840
      H    5    0.19160      0.00000     0.80679    0.00162     0.80840
      H    6    0.19160      0.00000     0.80679    0.00162     0.80840
 =======================================================================
   * Total *   -0.00000      3.99823    11.95576    0.04601    16.00000

                                 Natural Population      
 --------------------------------------------------------
   Core                       3.99823 ( 99.9558% of   4)
   Valence                   11.95576 ( 99.6313% of  12)
   Natural Minimal Basis     15.95399 ( 99.7125% of  16)
   Natural Rydberg Basis      0.04601 (  0.2875% of  16)
 --------------------------------------------------------

    Atom  No          Natural Electron Configuration
 ----------------------------------------------------------------------------
      C    1      [core]2S( 1.08)2p( 3.28)3p( 0.01)3d( 0.01)
      C    2      [core]2S( 1.08)2p( 3.28)3p( 0.01)3d( 0.01)
      H    3            1S( 0.81)
      H    4            1S( 0.81)
      H    5            1S( 0.81)
      H    6            1S( 0.81)


 Wiberg bond index matrix in the NAO basis:                                    

     Atom    1       2       3       4       5       6
     ---- ------  ------  ------  ------  ------  ------
   1.  C  0.0000  2.0399  0.9391  0.9391  0.0062  0.0062
   2.  C  2.0399  0.0000  0.0062  0.0062  0.9391  0.9391
   3.  H  0.9391  0.0062  0.0000  0.0004  0.0040  0.0157
   4.  H  0.9391  0.0062  0.0004  0.0000  0.0157  0.0040
   5.  H  0.0062  0.9391  0.0040  0.0157  0.0000  0.0004
   6.  H  0.0062  0.9391  0.0157  0.0040  0.0004  0.0000


 Wiberg bond index, Totals by atom:                                            

     Atom    1
     ---- ------
   1.  C  3.9305
   2.  C  3.9305
   3.  H  0.9654
   4.  H  0.9654
   5.  H  0.9654
   6.  H  0.9654


 Atom-atom overlap-weighted NAO bond order:                                    

     Atom    1       2       3       4       5       6
     ---- ------  ------  ------  ------  ------  ------
   1.  C  0.0000  1.4401  0.8006  0.8006  0.0194  0.0194
   2.  C  1.4401  0.0000  0.0194  0.0194  0.8006  0.8006
   3.  H  0.8006  0.0194  0.0000 -0.0024 -0.0035 -0.0022
   4.  H  0.8006  0.0194 -0.0024  0.0000 -0.0022 -0.0035
   5.  H  0.0194  0.8006 -0.0035 -0.0022  0.0000 -0.0024
   6.  H  0.0194  0.8006 -0.0022 -0.0035 -0.0024  0.0000


 Atom-atom overlap-weighted NAO bond order, Totals by atom:                    

     Atom    1
     ---- ------
   1.  C  3.0800
   2.  C  3.0800
   3.  H  0.8118
   4.  H  0.8118
   5.  H  0.8118
   6.  H  0.8118


 MO bond order:                                                                

     Atom    1       2       3       4       5       6
     ---- ------  ------  ------  ------  ------  ------
   1.  C  0.0000  1.2706  0.1375  1.4846  0.0155 -0.0663
   2.  C  1.2706  0.0000  0.0827  0.0393 -0.6427  0.7020
   3.  H  0.1375  0.0827  0.0000 -0.0312 -0.0594  0.0876
   4.  H  1.4846  0.0393 -0.0312  0.0000  0.0877 -0.0493
   5.  H  0.0155 -0.6427 -0.0594  0.0877  0.0000 -0.0403
   6.  H -0.0663  0.7020  0.0876 -0.0493 -0.0403  0.0000


 MO atomic valencies:                                                          

     Atom    1
     ---- ------
   1.  C  2.8419
   2.  C  1.4519
   3.  H  0.2172
   4.  H  1.5310
   5.  H -0.6391
   6.  H  0.6338


 NAO density matrix:                                                           

          NAO        1       2       3       4       5       6       7       8
      ---------- ------- ------- ------- ------- ------- ------- ------- -------
   1.  C 1 (S)    1.9991  0.0000  0.0000 -0.0000 -0.0000  0.0000 -0.0000 -0.0000
   2.  C 1 (S)    0.0000  1.0831 -0.0000  0.0000 -0.0000  0.0000  0.0000 -0.0000
   3.  C 1 (S)    0.0000 -0.0000  0.0038  0.0000  0.0000  0.0000  0.0000  0.0000
   4.  C 1 (S)   -0.0000  0.0000  0.0000  0.0001  0.0000  0.0000  0.0000  0.0000
   5.  C 1 (S)   -0.0000 -0.0000  0.0000  0.0000  0.0000 -0.0000 -0.0000 -0.0000
   6.  C 1 (px)   0.0000  0.0000  0.0000  0.0000 -0.0000  1.1731  0.0066  0.0013
   7.  C 1 (px)  -0.0000  0.0000  0.0000  0.0000 -0.0000  0.0066  0.0023  0.0001
   8.  C 1 (px)  -0.0000 -0.0000  0.0000  0.0000 -0.0000  0.0013  0.0001  0.0000
   9.  C 1 (py)   0.0111  0.1160  0.0518 -0.0062  0.0000  0.0000  0.0000  0.0000
  10.  C 1 (py)  -0.0025  0.0163 -0.0031  0.0001 -0.0000  0.0000  0.0000  0.0000
  11.  C 1 (py)   0.0005 -0.0042  0.0004  0.0002 -0.0000  0.0000  0.0000  0.0000
  12.  C 1 (pz)   0.0115  0.0158  0.0124  0.0015 -0.0007 -0.0000 -0.0000 -0.0000
  13.  C 1 (pz)  -0.0000  0.0101  0.0017  0.0001 -0.0000 -0.0000 -0.0000 -0.0000
  14.  C 1 (pz)  -0.0006  0.0024  0.0001  0.0000 -0.0000 -0.0000 -0.0000 -0.0000
  15.  C 1 (d1)   0.0000  0.0000  0.0000 -0.0000 -0.0000  0.0258  0.0003  0.0000
  16.  C 1 (d1)  -0.0000 -0.0000 -0.0000  0.0000  0.0000  0.0064  0.0008  0.0000
  17.  C 1 (d2)  -0.0000 -0.0000 -0.0000 -0.0000  0.0000 -0.0341 -0.0001 -0.0000
  18.  C 1 (d2)   0.0000  0.0000  0.0000  0.0000 -0.0000  0.0031 -0.0002 -0.0000
  19.  C 1 (d3)   0.0017 -0.0131 -0.0010  0.0000  0.0000  0.0000 -0.0000  0.0000
  20.  C 1 (d3)  -0.0000 -0.0008  0.0001 -0.0000  0.0000 -0.0000  0.0000 -0.0000
  21.  C 1 (d4)  -0.0010  0.0111  0.0023 -0.0004  0.0000 -0.0000 -0.0000 -0.0000
  22.  C 1 (d4)   0.0007 -0.0054  0.0004  0.0001 -0.0000  0.0000  0.0000  0.0000
  23.  C 1 (d5)   0.0054 -0.0290  0.0007 -0.0001  0.0000 -0.0000 -0.0000 -0.0000
  24.  C 1 (d5)  -0.0005 -0.0017  0.0000  0.0000 -0.0000  0.0000  0.0000  0.0000
  25.  C 1 (f1)  -0.0005  0.0038  0.0000 -0.0000  0.0000  0.0000  0.0000 -0.0000
  26.  C 1 (f2)   0.0000 -0.0000 -0.0000 -0.0000  0.0000 -0.0129 -0.0001 -0.0000
  27.  C 1 (f3)  -0.0002  0.0004 -0.0006  0.0001  0.0000  0.0000  0.0000  0.0000
  28.  C 1 (f4)   0.0005 -0.0037  0.0001 -0.0000  0.0000 -0.0000  0.0000  0.0000
  29.  C 1 (f5)  -0.0000 -0.0000 -0.0000  0.0000  0.0000 -0.0069 -0.0001 -0.0000
  30.  C 1 (f6)   0.0000  0.0000 -0.0000  0.0000  0.0000 -0.0041 -0.0002 -0.0000
  31.  C 1 (f7)  -0.0012  0.0116  0.0001  0.0000  0.0000  0.0000  0.0000  0.0000
  32.  C 2 (S)    0.0002  0.0024  0.0091 -0.0069  0.0002 -0.0000  0.0000  0.0000
  33.  C 2 (S)    0.0024  0.3731  0.0041  0.0107  0.0001 -0.0000  0.0000  0.0000
  34.  C 2 (S)    0.0091  0.0041  0.0037 -0.0000 -0.0000 -0.0000 -0.0000 -0.0000
  35.  C 2 (S)   -0.0069  0.0107 -0.0000 -0.0000 -0.0000 -0.0000 -0.0000 -0.0000
  36.  C 2 (S)    0.0002  0.0001 -0.0000 -0.0000  0.0000  0.0000  0.0000  0.0000
  37.  C 2 (px)   0.0000  0.0000  0.0000  0.0000 -0.0000  0.1849 -0.0504 -0.0017
  38.  C 2 (px)  -0.0000 -0.0000 -0.0000 -0.0000  0.0000 -0.0504 -0.0009 -0.0001
  39.  C 2 (px)  -0.0000 -0.0000 -0.0000 -0.0000  0.0000 -0.0017 -0.0001 -0.0000
  40.  C 2 (py)   0.0122  0.5001 -0.0554 -0.0030 -0.0001 -0.0000 -0.0000  0.0000
  41.  C 2 (py)   0.0214 -0.0062  0.0030 -0.0002  0.0000  0.0000  0.0000 -0.0000
  42.  C 2 (py)  -0.0055 -0.0147 -0.0003  0.0001  0.0000  0.0000  0.0000 -0.0000
  43.  C 2 (pz)  -0.0119  0.1257  0.0119 -0.0003 -0.0007 -0.0000 -0.0000 -0.0000
  44.  C 2 (pz)  -0.0014  0.0124  0.0016  0.0001 -0.0000  0.0000 -0.0000  0.0000
  45.  C 2 (pz)  -0.0003  0.0019  0.0001  0.0000 -0.0000 -0.0000 -0.0000  0.0000
  46.  C 2 (d1)   0.0000 -0.0000 -0.0000  0.0000  0.0000  0.0001  0.0012  0.0000
  47.  C 2 (d1)  -0.0000  0.0000  0.0000  0.0000 -0.0000  0.0154  0.0005  0.0000
  48.  C 2 (d2)  -0.0000 -0.0000 -0.0000  0.0000  0.0000 -0.0081  0.0014  0.0000
  49.  C 2 (d2)  -0.0000 -0.0000 -0.0000 -0.0000  0.0000  0.0055 -0.0001  0.0000
  50.  C 2 (d3)  -0.0002  0.0032  0.0011  0.0001 -0.0000 -0.0000 -0.0000 -0.0000
  51.  C 2 (d3)  -0.0002  0.0005 -0.0001  0.0000 -0.0000  0.0000 -0.0000 -0.0000
  52.  C 2 (d4)   0.0068 -0.0311  0.0025  0.0002  0.0000  0.0000  0.0000  0.0000
  53.  C 2 (d4)  -0.0012  0.0072  0.0003 -0.0001 -0.0000 -0.0000 -0.0000 -0.0000
  54.  C 2 (d5)   0.0037 -0.0184  0.0007 -0.0003  0.0000  0.0000  0.0000  0.0000
  55.  C 2 (d5)  -0.0001  0.0024  0.0000 -0.0000 -0.0000 -0.0000 -0.0000 -0.0000
  56.  C 2 (f1)   0.0003 -0.0012  0.0000  0.0000  0.0000 -0.0000  0.0000 -0.0000
  57.  C 2 (f2)  -0.0000  0.0000  0.0000 -0.0000 -0.0000 -0.0008  0.0006  0.0000
  58.  C 2 (f3)   0.0019 -0.0063  0.0006  0.0000 -0.0000  0.0000  0.0000 -0.0000
  59.  C 2 (f4)   0.0002 -0.0016  0.0000 -0.0000  0.0000  0.0000  0.0000  0.0000
  60.  C 2 (f5)  -0.0000  0.0000  0.0000 -0.0000 -0.0000  0.0008 -0.0003 -0.0000
  61.  C 2 (f6)  -0.0000 -0.0000  0.0000  0.0000 -0.0000  0.0031  0.0002  0.0000
  62.  C 2 (f7)   0.0019 -0.0078 -0.0002 -0.0001 -0.0000  0.0000  0.0000  0.0000
  63.  H 3 (S)   -0.0060  0.5333  0.0166 -0.0019  0.0001 -0.6813 -0.0097 -0.0010
  64.  H 3 (S)   -0.0100  0.0048 -0.0012 -0.0001  0.0000 -0.0042  0.0008  0.0000
  65.  H 3 (S)   -0.0088 -0.0063 -0.0000  0.0001  0.0000 -0.0071 -0.0000 -0.0000
  66.  H 3 (px)  -0.0027  0.0101  0.0004 -0.0000  0.0000 -0.0088 -0.0003 -0.0000
  67.  H 3 (py)   0.0015 -0.0047  0.0002 -0.0000 -0.0000  0.0071 -0.0001  0.0000
  68.  H 3 (pz)  -0.0007  0.0035  0.0003 -0.0000 -0.0000 -0.0061 -0.0001 -0.0000
  69.  H 4 (S)   -0.0060  0.5333  0.0166 -0.0019  0.0001  0.6813  0.0097  0.0010
  70.  H 4 (S)   -0.0100  0.0048 -0.0012 -0.0001  0.0000  0.0042 -0.0008 -0.0000
  71.  H 4 (S)   -0.0088 -0.0063 -0.0000  0.0001  0.0000  0.0071  0.0000  0.0000
  72.  H 4 (px)   0.0027 -0.0101 -0.0004  0.0000 -0.0000 -0.0088 -0.0003 -0.0000
  73.  H 4 (py)   0.0015 -0.0047  0.0002 -0.0000 -0.0000 -0.0071  0.0001 -0.0000
  74.  H 4 (pz)  -0.0007  0.0035  0.0003 -0.0000 -0.0000  0.0061  0.0001  0.0000
  75.  H 5 (S)    0.0036  0.0231  0.0194  0.0058  0.0002  0.0235  0.0309  0.0012
  76.  H 5 (S)    0.0005 -0.0086 -0.0012  0.0001  0.0000 -0.0194 -0.0001 -0.0000
  77.  H 5 (S)   -0.0013  0.0039 -0.0001 -0.0001 -0.0000 -0.0017  0.0003  0.0000
  78.  H 5 (px)   0.0001 -0.0003  0.0005  0.0001  0.0000  0.0037  0.0004  0.0000
  79.  H 5 (py)  -0.0008  0.0026 -0.0002  0.0000  0.0000 -0.0043  0.0003  0.0000
  80.  H 5 (pz)  -0.0001  0.0011  0.0003  0.0000 -0.0000  0.0006  0.0003  0.0000
  81.  H 6 (S)    0.0036  0.0231  0.0194  0.0058  0.0002 -0.0235 -0.0309 -0.0012
  82.  H 6 (S)    0.0005 -0.0086 -0.0012  0.0001  0.0000  0.0194  0.0001  0.0000
  83.  H 6 (S)   -0.0013  0.0039 -0.0001 -0.0001 -0.0000  0.0017 -0.0003 -0.0000
  84.  H 6 (px)  -0.0001  0.0003 -0.0005 -0.0001 -0.0000  0.0037  0.0004  0.0000
  85.  H 6 (py)  -0.0008  0.0026 -0.0002  0.0000  0.0000  0.0043 -0.0003 -0.0000
  86.  H 6 (pz)  -0.0001  0.0011  0.0003  0.0000 -0.0000 -0.0006 -0.0003 -0.0000

          NAO        9      10      11      12      13      14      15      16
      ---------- ------- ------- ------- ------- ------- ------- ------- -------
   1.  C 1 (S)    0.0111 -0.0025  0.0005  0.0115 -0.0000 -0.0006  0.0000 -0.0000
   2.  C 1 (S)    0.1160  0.0163 -0.0042  0.0158  0.0101  0.0024  0.0000 -0.0000
   3.  C 1 (S)    0.0518 -0.0031  0.0004  0.0124  0.0017  0.0001  0.0000 -0.0000
   4.  C 1 (S)   -0.0062  0.0001  0.0002  0.0015  0.0001  0.0000 -0.0000  0.0000
   5.  C 1 (S)    0.0000 -0.0000 -0.0000 -0.0007 -0.0000 -0.0000 -0.0000  0.0000
   6.  C 1 (px)   0.0000  0.0000  0.0000 -0.0000 -0.0000 -0.0000  0.0258  0.0064
   7.  C 1 (px)   0.0000  0.0000  0.0000 -0.0000 -0.0000 -0.0000  0.0003  0.0008
   8.  C 1 (px)   0.0000  0.0000  0.0000 -0.0000 -0.0000 -0.0000  0.0000  0.0000
   9.  C 1 (py)   1.1215 -0.0445 -0.0055  0.0025  0.0162  0.0010  0.0000 -0.0000
  10.  C 1 (py)  -0.0445  0.0033 -0.0003  0.0098 -0.0005  0.0000  0.0000 -0.0000
  11.  C 1 (py)  -0.0055 -0.0003  0.0003  0.0060  0.0003  0.0000  0.0000 -0.0000
  12.  C 1 (pz)   0.0025  0.0098  0.0060  0.9866  0.0379  0.0042 -0.0000  0.0000
  13.  C 1 (pz)   0.0162 -0.0005  0.0003  0.0379  0.0019  0.0002  0.0000  0.0000
  14.  C 1 (pz)   0.0010  0.0000  0.0000  0.0042  0.0002  0.0000  0.0000 -0.0000
  15.  C 1 (d1)   0.0000  0.0000  0.0000 -0.0000  0.0000  0.0000  0.0006  0.0002
  16.  C 1 (d1)  -0.0000 -0.0000 -0.0000  0.0000  0.0000 -0.0000  0.0002  0.0003
  17.  C 1 (d2)  -0.0000 -0.0000 -0.0000  0.0000  0.0000 -0.0000 -0.0007 -0.0001
  18.  C 1 (d2)   0.0000  0.0000  0.0000 -0.0000 -0.0000  0.0000  0.0000 -0.0001
  19.  C 1 (d3)  -0.0149  0.0002 -0.0001 -0.0228 -0.0012 -0.0001 -0.0000  0.0000
  20.  C 1 (d3)   0.0024 -0.0002 -0.0000 -0.0047 -0.0001 -0.0000  0.0000 -0.0000
  21.  C 1 (d4)   0.0582 -0.0022 -0.0005 -0.0107  0.0004  0.0000 -0.0000  0.0000
  22.  C 1 (d4)  -0.0007 -0.0003  0.0002  0.0038  0.0002  0.0000  0.0000 -0.0000
  23.  C 1 (d5)   0.0133 -0.0012  0.0000 -0.0037 -0.0002 -0.0001 -0.0000  0.0000
  24.  C 1 (d5)  -0.0020  0.0000  0.0001  0.0046  0.0002  0.0000  0.0000 -0.0000
  25.  C 1 (f1)   0.0034 -0.0002 -0.0001 -0.0110 -0.0003 -0.0000  0.0000 -0.0000
  26.  C 1 (f2)  -0.0000 -0.0000 -0.0000  0.0000  0.0000 -0.0000 -0.0003 -0.0001
  27.  C 1 (f3)  -0.0119  0.0005  0.0000 -0.0026 -0.0002 -0.0000  0.0000 -0.0000
  28.  C 1 (f4)   0.0006 -0.0001  0.0000 -0.0005 -0.0000 -0.0000 -0.0000  0.0000
  29.  C 1 (f5)  -0.0000 -0.0000 -0.0000  0.0000  0.0000 -0.0000 -0.0002 -0.0000
  30.  C 1 (f6)  -0.0000 -0.0000 -0.0000  0.0000 -0.0000  0.0000 -0.0001 -0.0001
  31.  C 1 (f7)   0.0010  0.0001  0.0000  0.0009  0.0002  0.0000  0.0000 -0.0000
  32.  C 2 (S)   -0.0122 -0.0214  0.0055 -0.0119 -0.0014 -0.0003 -0.0000  0.0000
  33.  C 2 (S)   -0.5001  0.0062  0.0147  0.1257  0.0124  0.0019  0.0000  0.0000
  34.  C 2 (S)    0.0554 -0.0030  0.0003  0.0119  0.0016  0.0001 -0.0000  0.0000
  35.  C 2 (S)    0.0030  0.0002 -0.0001 -0.0003  0.0001  0.0000 -0.0000  0.0000
  36.  C 2 (S)    0.0001 -0.0000 -0.0000 -0.0007 -0.0000 -0.0000  0.0000 -0.0000
  37.  C 2 (px)   0.0000  0.0000  0.0000  0.0000 -0.0000  0.0000 -0.0001 -0.0154
  38.  C 2 (px)  -0.0000 -0.0000 -0.0000  0.0000  0.0000 -0.0000 -0.0012 -0.0005
  39.  C 2 (px)  -0.0000 -0.0000 -0.0000  0.0000  0.0000 -0.0000 -0.0000 -0.0000
  40.  C 2 (py)  -0.5864  0.0534 -0.0110 -0.0976 -0.0182 -0.0006  0.0000 -0.0000
  41.  C 2 (py)   0.0534 -0.0030 -0.0000 -0.0112  0.0005 -0.0000  0.0000 -0.0000
  42.  C 2 (py)  -0.0110 -0.0000  0.0002 -0.0032 -0.0003 -0.0000  0.0000 -0.0000
  43.  C 2 (pz)   0.0976  0.0112  0.0032  0.9693  0.0375  0.0043 -0.0000  0.0000
  44.  C 2 (pz)   0.0182 -0.0005  0.0003  0.0375  0.0019  0.0002 -0.0000 -0.0000
  45.  C 2 (pz)   0.0006  0.0000  0.0000  0.0043  0.0002  0.0000 -0.0000  0.0000
  46.  C 2 (d1)  -0.0000 -0.0000 -0.0000  0.0000  0.0000 -0.0000  0.0001  0.0004
  47.  C 2 (d1)   0.0000  0.0000  0.0000 -0.0000 -0.0000  0.0000  0.0004  0.0002
  48.  C 2 (d2)  -0.0000 -0.0000 -0.0000 -0.0000  0.0000  0.0000 -0.0001  0.0004
  49.  C 2 (d2)  -0.0000  0.0000 -0.0000  0.0000 -0.0000 -0.0000  0.0001 -0.0000
  50.  C 2 (d3)   0.0063 -0.0004  0.0003  0.0244  0.0012  0.0001  0.0000  0.0000
  51.  C 2 (d3)  -0.0027  0.0002  0.0000  0.0048  0.0001  0.0000 -0.0000 -0.0000
  52.  C 2 (d4)   0.0216 -0.0027  0.0006 -0.0041  0.0005 -0.0000  0.0000 -0.0000
  53.  C 2 (d4)   0.0102 -0.0002 -0.0001  0.0019  0.0002  0.0000 -0.0000  0.0000
  54.  C 2 (d5)   0.0225 -0.0011 -0.0002 -0.0054 -0.0002 -0.0001  0.0000 -0.0000
  55.  C 2 (d5)   0.0016  0.0001 -0.0000  0.0039  0.0001  0.0000 -0.0000  0.0000
  56.  C 2 (f1)  -0.0009 -0.0003  0.0000 -0.0103 -0.0003 -0.0000 -0.0000  0.0000
  57.  C 2 (f2)   0.0000  0.0000  0.0000 -0.0000  0.0000  0.0000  0.0000  0.0002
  58.  C 2 (f3)   0.0068 -0.0005  0.0001  0.0035  0.0003  0.0000  0.0000 -0.0000
  59.  C 2 (f4)   0.0025 -0.0001 -0.0000 -0.0008 -0.0000 -0.0000  0.0000 -0.0000
  60.  C 2 (f5)   0.0000  0.0000  0.0000 -0.0000  0.0000  0.0000 -0.0000 -0.0001
  61.  C 2 (f6)   0.0000  0.0000  0.0000 -0.0000 -0.0000  0.0000  0.0001  0.0001
  62.  C 2 (f7)   0.0023 -0.0000 -0.0001 -0.0015 -0.0002 -0.0000  0.0000 -0.0000
  63.  H 3 (S)    0.4175 -0.0093 -0.0039 -0.1139  0.0057  0.0009 -0.0155 -0.0056
  64.  H 3 (S)   -0.0105  0.0009 -0.0003 -0.0120 -0.0008 -0.0001 -0.0000  0.0002
  65.  H 3 (S)   -0.0044 -0.0001  0.0001 -0.0005 -0.0000 -0.0000 -0.0002 -0.0000
  66.  H 3 (px)   0.0103 -0.0003 -0.0001 -0.0021  0.0001  0.0000 -0.0002 -0.0001
  67.  H 3 (py)   0.0031 -0.0002  0.0000  0.0034  0.0001  0.0000  0.0001 -0.0000
  68.  H 3 (pz)   0.0044 -0.0001  0.0000  0.0093  0.0005  0.0001 -0.0001 -0.0001
  69.  H 4 (S)    0.4175 -0.0093 -0.0039 -0.1139  0.0057  0.0009  0.0155  0.0056
  70.  H 4 (S)   -0.0105  0.0009 -0.0003 -0.0120 -0.0008 -0.0001  0.0000 -0.0002
  71.  H 4 (S)   -0.0044 -0.0001  0.0001 -0.0005 -0.0000 -0.0000  0.0002  0.0000
  72.  H 4 (px)  -0.0103  0.0003  0.0001  0.0021 -0.0001 -0.0000 -0.0002 -0.0001
  73.  H 4 (py)   0.0031 -0.0002  0.0000  0.0034  0.0001  0.0000 -0.0001  0.0000
  74.  H 4 (pz)   0.0044 -0.0001  0.0000  0.0093  0.0005  0.0001  0.0001  0.0001
  75.  H 5 (S)   -0.0252 -0.0164  0.0097 -0.0348  0.0074  0.0006  0.0030  0.0100
  76.  H 5 (S)   -0.0220  0.0008  0.0000 -0.0099 -0.0008 -0.0001 -0.0004 -0.0001
  77.  H 5 (S)    0.0046  0.0001 -0.0002 -0.0020 -0.0001 -0.0000 -0.0000  0.0001
  78.  H 5 (px)   0.0012 -0.0004  0.0002 -0.0005  0.0002  0.0000  0.0001  0.0002
  79.  H 5 (py)  -0.0049  0.0002  0.0000 -0.0031 -0.0001 -0.0000 -0.0001  0.0001
  80.  H 5 (pz)   0.0023 -0.0001  0.0001  0.0096  0.0005  0.0000  0.0000  0.0001
  81.  H 6 (S)   -0.0252 -0.0164  0.0097 -0.0348  0.0074  0.0006 -0.0030 -0.0100
  82.  H 6 (S)   -0.0220  0.0008  0.0000 -0.0099 -0.0008 -0.0001  0.0004  0.0001
  83.  H 6 (S)    0.0046  0.0001 -0.0002 -0.0020 -0.0001 -0.0000  0.0000 -0.0001
  84.  H 6 (px)  -0.0012  0.0004 -0.0002  0.0005 -0.0002 -0.0000  0.0001  0.0002
  85.  H 6 (py)  -0.0049  0.0002  0.0000 -0.0031 -0.0001 -0.0000  0.0001 -0.0001
  86.  H 6 (pz)   0.0023 -0.0001  0.0001  0.0096  0.0005  0.0000 -0.0000 -0.0001

          NAO       17      18      19      20      21      22      23      24
      ---------- ------- ------- ------- ------- ------- ------- ------- -------
   1.  C 1 (S)   -0.0000  0.0000  0.0017 -0.0000 -0.0010  0.0007  0.0054 -0.0005
   2.  C 1 (S)   -0.0000  0.0000 -0.0131 -0.0008  0.0111 -0.0054 -0.0290 -0.0017
   3.  C 1 (S)   -0.0000  0.0000 -0.0010  0.0001  0.0023  0.0004  0.0007  0.0000
   4.  C 1 (S)   -0.0000  0.0000  0.0000 -0.0000 -0.0004  0.0001 -0.0001  0.0000
   5.  C 1 (S)    0.0000 -0.0000  0.0000  0.0000  0.0000 -0.0000  0.0000 -0.0000
   6.  C 1 (px)  -0.0341  0.0031  0.0000 -0.0000 -0.0000  0.0000 -0.0000  0.0000
   7.  C 1 (px)  -0.0001 -0.0002 -0.0000  0.0000 -0.0000  0.0000 -0.0000  0.0000
   8.  C 1 (px)  -0.0000 -0.0000  0.0000 -0.0000 -0.0000  0.0000 -0.0000  0.0000
   9.  C 1 (py)  -0.0000  0.0000 -0.0149  0.0024  0.0582 -0.0007  0.0133 -0.0020
  10.  C 1 (py)  -0.0000  0.0000  0.0002 -0.0002 -0.0022 -0.0003 -0.0012  0.0000
  11.  C 1 (py)  -0.0000  0.0000 -0.0001 -0.0000 -0.0005  0.0002  0.0000  0.0001
  12.  C 1 (pz)   0.0000 -0.0000 -0.0228 -0.0047 -0.0107  0.0038 -0.0037  0.0046
  13.  C 1 (pz)   0.0000 -0.0000 -0.0012 -0.0001  0.0004  0.0002 -0.0002  0.0002
  14.  C 1 (pz)  -0.0000  0.0000 -0.0001 -0.0000  0.0000  0.0000 -0.0001  0.0000
  15.  C 1 (d1)  -0.0007  0.0000 -0.0000  0.0000 -0.0000  0.0000 -0.0000  0.0000
  16.  C 1 (d1)  -0.0001 -0.0001  0.0000 -0.0000  0.0000 -0.0000  0.0000 -0.0000
  17.  C 1 (d2)   0.0010 -0.0001  0.0000 -0.0000  0.0000 -0.0000  0.0000 -0.0000
  18.  C 1 (d2)  -0.0001  0.0000 -0.0000  0.0000 -0.0000  0.0000 -0.0000  0.0000
  19.  C 1 (d3)   0.0000 -0.0000  0.0009  0.0001 -0.0006 -0.0001  0.0002 -0.0001
  20.  C 1 (d3)  -0.0000  0.0000  0.0001  0.0000  0.0002  0.0000  0.0001 -0.0000
  21.  C 1 (d4)   0.0000 -0.0000 -0.0006  0.0002  0.0032 -0.0002  0.0006 -0.0002
  22.  C 1 (d4)  -0.0000  0.0000 -0.0001  0.0000 -0.0002  0.0002  0.0001  0.0000
  23.  C 1 (d5)   0.0000 -0.0000  0.0002  0.0001  0.0006  0.0001  0.0011  0.0000
  24.  C 1 (d5)  -0.0000  0.0000 -0.0001 -0.0000 -0.0002  0.0000  0.0000  0.0000
  25.  C 1 (f1)  -0.0000  0.0000  0.0002  0.0001  0.0003 -0.0001 -0.0000 -0.0001
  26.  C 1 (f2)   0.0004 -0.0000  0.0000 -0.0000 -0.0000  0.0000  0.0000 -0.0000
  27.  C 1 (f3)  -0.0000  0.0000  0.0002 -0.0000 -0.0006 -0.0000 -0.0002  0.0000
  28.  C 1 (f4)   0.0000 -0.0000  0.0000  0.0000  0.0000  0.0000  0.0001  0.0000
  29.  C 1 (f5)   0.0002 -0.0000  0.0000 -0.0000  0.0000 -0.0000  0.0000 -0.0000
  30.  C 1 (f6)   0.0001  0.0000  0.0000 -0.0000  0.0000 -0.0000  0.0000  0.0000
  31.  C 1 (f7)  -0.0000  0.0000 -0.0002 -0.0000  0.0001 -0.0000 -0.0003 -0.0000
  32.  C 2 (S)   -0.0000  0.0000  0.0002  0.0002  0.0068 -0.0012  0.0037 -0.0001
  33.  C 2 (S)   -0.0000  0.0000 -0.0032 -0.0005 -0.0311  0.0072 -0.0184  0.0024
  34.  C 2 (S)    0.0000 -0.0000 -0.0011  0.0001  0.0025  0.0003  0.0007  0.0000
  35.  C 2 (S)    0.0000 -0.0000 -0.0001 -0.0000  0.0002 -0.0001 -0.0003 -0.0000
  36.  C 2 (S)   -0.0000  0.0000  0.0000  0.0000  0.0000 -0.0000  0.0000 -0.0000
  37.  C 2 (px)  -0.0081  0.0055 -0.0000 -0.0000 -0.0000  0.0000 -0.0000  0.0000
  38.  C 2 (px)   0.0014 -0.0001  0.0000 -0.0000  0.0000 -0.0000  0.0000 -0.0000
  39.  C 2 (px)   0.0000  0.0000  0.0000  0.0000  0.0000  0.0000  0.0000 -0.0000
  40.  C 2 (py)   0.0000 -0.0000  0.0063 -0.0027 -0.0216 -0.0102 -0.0225 -0.0016
  41.  C 2 (py)  -0.0000  0.0000 -0.0004  0.0002  0.0027  0.0002  0.0011 -0.0001
  42.  C 2 (py)  -0.0000  0.0000  0.0003  0.0000 -0.0006  0.0001  0.0002  0.0000
  43.  C 2 (pz)   0.0000 -0.0000 -0.0244 -0.0048 -0.0041  0.0019 -0.0054  0.0039
  44.  C 2 (pz)   0.0000 -0.0000 -0.0012 -0.0001  0.0005  0.0002 -0.0002  0.0001
  45.  C 2 (pz)   0.0000 -0.0000 -0.0001 -0.0000 -0.0000  0.0000 -0.0001  0.0000
  46.  C 2 (d1)   0.0001 -0.0001  0.0000 -0.0000  0.0000  0.0000  0.0000 -0.0000
  47.  C 2 (d1)  -0.0004  0.0000 -0.0000  0.0000 -0.0000  0.0000 -0.0000  0.0000
  48.  C 2 (d2)   0.0003 -0.0002  0.0000 -0.0000  0.0000 -0.0000  0.0000 -0.0000
  49.  C 2 (d2)  -0.0002  0.0000  0.0000 -0.0000  0.0000 -0.0000  0.0000 -0.0000
  50.  C 2 (d3)  -0.0000 -0.0000 -0.0007 -0.0001 -0.0000  0.0002 -0.0001  0.0001
  51.  C 2 (d3)   0.0000 -0.0000 -0.0001 -0.0000 -0.0002  0.0000 -0.0001  0.0000
  52.  C 2 (d4)  -0.0000  0.0000  0.0000  0.0002  0.0007  0.0006  0.0012  0.0001
  53.  C 2 (d4)   0.0000 -0.0000 -0.0002 -0.0000  0.0006 -0.0001 -0.0001 -0.0000
  54.  C 2 (d5)  -0.0000  0.0000  0.0001  0.0001  0.0012 -0.0001  0.0009 -0.0001
  55.  C 2 (d5)   0.0000 -0.0000 -0.0001 -0.0000  0.0001 -0.0000 -0.0001  0.0000
  56.  C 2 (f1)   0.0000  0.0000  0.0002  0.0001  0.0000  0.0000  0.0001 -0.0000
  57.  C 2 (f2)   0.0001 -0.0001 -0.0000  0.0000 -0.0000  0.0000 -0.0000  0.0000
  58.  C 2 (f3)  -0.0000  0.0000 -0.0001  0.0000  0.0002  0.0001  0.0003  0.0000
  59.  C 2 (f4)  -0.0000  0.0000  0.0000  0.0000  0.0001 -0.0000  0.0001 -0.0000
  60.  C 2 (f5)  -0.0000  0.0000 -0.0000  0.0000 -0.0000  0.0000 -0.0000  0.0000
  61.  C 2 (f6)  -0.0001 -0.0000 -0.0000  0.0000 -0.0000  0.0000 -0.0000  0.0000
  62.  C 2 (f7)  -0.0000  0.0000  0.0001  0.0000  0.0002 -0.0001  0.0003 -0.0000
  63.  H 3 (S)    0.0195 -0.0012 -0.0082  0.0011  0.0251 -0.0028 -0.0086 -0.0019
  64.  H 3 (S)    0.0002 -0.0001  0.0004 -0.0000 -0.0003 -0.0003 -0.0003 -0.0001
  65.  H 3 (S)    0.0002 -0.0000  0.0001  0.0000 -0.0003  0.0001  0.0001  0.0000
  66.  H 3 (px)   0.0002 -0.0000 -0.0002  0.0000  0.0006 -0.0000 -0.0001 -0.0000
  67.  H 3 (py)  -0.0002  0.0000 -0.0001 -0.0000  0.0001  0.0000  0.0002  0.0000
  68.  H 3 (pz)   0.0002 -0.0000 -0.0003 -0.0000  0.0001  0.0000 -0.0001  0.0000
  69.  H 4 (S)   -0.0195  0.0012 -0.0082  0.0011  0.0251 -0.0028 -0.0086 -0.0019
  70.  H 4 (S)   -0.0002  0.0001  0.0004 -0.0000 -0.0003 -0.0003 -0.0003 -0.0001
  71.  H 4 (S)   -0.0002  0.0000  0.0001  0.0000 -0.0003  0.0001  0.0001  0.0000
  72.  H 4 (px)   0.0002 -0.0000  0.0002 -0.0000 -0.0006  0.0000  0.0001  0.0000
  73.  H 4 (py)   0.0002 -0.0000 -0.0001 -0.0000  0.0001  0.0000  0.0002  0.0000
  74.  H 4 (pz)  -0.0002  0.0000 -0.0003 -0.0000  0.0001  0.0000 -0.0001  0.0000
  75.  H 5 (S)    0.0009 -0.0030 -0.0010  0.0013 -0.0053  0.0062 -0.0009  0.0010
  76.  H 5 (S)    0.0006 -0.0001  0.0006  0.0000 -0.0011 -0.0000 -0.0001  0.0000
  77.  H 5 (S)    0.0001 -0.0000 -0.0000  0.0000  0.0003 -0.0001 -0.0001 -0.0000
  78.  H 5 (px)  -0.0001 -0.0000 -0.0000  0.0000 -0.0000  0.0001  0.0000  0.0000
  79.  H 5 (py)   0.0001 -0.0000  0.0001  0.0000 -0.0002 -0.0000 -0.0001 -0.0000
  80.  H 5 (pz)  -0.0000 -0.0000 -0.0003 -0.0000 -0.0000  0.0001 -0.0000  0.0000
  81.  H 6 (S)   -0.0009  0.0030 -0.0010  0.0013 -0.0053  0.0062 -0.0009  0.0010
  82.  H 6 (S)   -0.0006  0.0001  0.0006  0.0000 -0.0011 -0.0000 -0.0001  0.0000
  83.  H 6 (S)   -0.0001  0.0000 -0.0000  0.0000  0.0003 -0.0001 -0.0001 -0.0000
  84.  H 6 (px)  -0.0001 -0.0000  0.0000 -0.0000  0.0000 -0.0001 -0.0000 -0.0000
  85.  H 6 (py)  -0.0001  0.0000  0.0001  0.0000 -0.0002 -0.0000 -0.0001 -0.0000
  86.  H 6 (pz)   0.0000  0.0000 -0.0003 -0.0000 -0.0000  0.0001 -0.0000  0.0000

          NAO       25      26      27      28      29      30      31      32
      ---------- ------- ------- ------- ------- ------- ------- ------- -------
   1.  C 1 (S)   -0.0005  0.0000 -0.0002  0.0005 -0.0000  0.0000 -0.0012  0.0002
   2.  C 1 (S)    0.0038 -0.0000  0.0004 -0.0037 -0.0000  0.0000  0.0116  0.0024
   3.  C 1 (S)    0.0000 -0.0000 -0.0006  0.0001 -0.0000 -0.0000  0.0001  0.0091
   4.  C 1 (S)   -0.0000 -0.0000  0.0001 -0.0000  0.0000  0.0000  0.0000 -0.0069
   5.  C 1 (S)    0.0000  0.0000  0.0000  0.0000  0.0000  0.0000  0.0000  0.0002
   6.  C 1 (px)   0.0000 -0.0129  0.0000 -0.0000 -0.0069 -0.0041  0.0000 -0.0000
   7.  C 1 (px)   0.0000 -0.0001  0.0000  0.0000 -0.0001 -0.0002  0.0000  0.0000
   8.  C 1 (px)  -0.0000 -0.0000  0.0000  0.0000 -0.0000 -0.0000  0.0000  0.0000
   9.  C 1 (py)   0.0034 -0.0000 -0.0119  0.0006 -0.0000 -0.0000  0.0010 -0.0122
  10.  C 1 (py)  -0.0002 -0.0000  0.0005 -0.0001 -0.0000 -0.0000  0.0001 -0.0214
  11.  C 1 (py)  -0.0001 -0.0000  0.0000  0.0000 -0.0000 -0.0000  0.0000  0.0055
  12.  C 1 (pz)  -0.0110  0.0000 -0.0026 -0.0005  0.0000  0.0000  0.0009 -0.0119
  13.  C 1 (pz)  -0.0003  0.0000 -0.0002 -0.0000  0.0000 -0.0000  0.0002 -0.0014
  14.  C 1 (pz)  -0.0000 -0.0000 -0.0000 -0.0000 -0.0000  0.0000  0.0000 -0.0003
  15.  C 1 (d1)   0.0000 -0.0003  0.0000 -0.0000 -0.0002 -0.0001  0.0000 -0.0000
  16.  C 1 (d1)  -0.0000 -0.0001 -0.0000  0.0000 -0.0000 -0.0001 -0.0000  0.0000
  17.  C 1 (d2)  -0.0000  0.0004 -0.0000  0.0000  0.0002  0.0001 -0.0000 -0.0000
  18.  C 1 (d2)   0.0000 -0.0000  0.0000 -0.0000 -0.0000  0.0000  0.0000  0.0000
  19.  C 1 (d3)   0.0002  0.0000  0.0002  0.0000  0.0000  0.0000 -0.0002  0.0002
  20.  C 1 (d3)   0.0001 -0.0000 -0.0000  0.0000 -0.0000 -0.0000 -0.0000  0.0002
  21.  C 1 (d4)   0.0003 -0.0000 -0.0006  0.0000  0.0000  0.0000  0.0001  0.0068
  22.  C 1 (d4)  -0.0001  0.0000 -0.0000  0.0000 -0.0000 -0.0000 -0.0000 -0.0012
  23.  C 1 (d5)  -0.0000  0.0000 -0.0002  0.0001  0.0000  0.0000 -0.0003  0.0037
  24.  C 1 (d5)  -0.0001 -0.0000  0.0000  0.0000 -0.0000  0.0000 -0.0000 -0.0001
  25.  C 1 (f1)   0.0001 -0.0000 -0.0000 -0.0000 -0.0000  0.0000  0.0000  0.0003
  26.  C 1 (f2)  -0.0000  0.0001 -0.0000  0.0000  0.0001  0.0000 -0.0000  0.0000
  27.  C 1 (f3)  -0.0000 -0.0000  0.0001 -0.0000 -0.0000 -0.0000  0.0000 -0.0019
  28.  C 1 (f4)  -0.0000  0.0000 -0.0000  0.0000  0.0000 -0.0000 -0.0000  0.0002
  29.  C 1 (f5)  -0.0000  0.0001 -0.0000  0.0000  0.0000  0.0000 -0.0000  0.0000
  30.  C 1 (f6)   0.0000  0.0000 -0.0000 -0.0000  0.0000  0.0000 -0.0000 -0.0000
  31.  C 1 (f7)   0.0000 -0.0000  0.0000 -0.0000 -0.0000 -0.0000  0.0001 -0.0019
  32.  C 2 (S)    0.0003  0.0000 -0.0019  0.0002  0.0000 -0.0000 -0.0019  1.9991
  33.  C 2 (S)   -0.0012 -0.0000  0.0063 -0.0016  0.0000 -0.0000  0.0078 -0.0000
  34.  C 2 (S)    0.0000  0.0000 -0.0006  0.0000  0.0000 -0.0000  0.0002  0.0000
  35.  C 2 (S)    0.0000  0.0000 -0.0000 -0.0000  0.0000 -0.0000  0.0001 -0.0000
  36.  C 2 (S)    0.0000 -0.0000  0.0000  0.0000 -0.0000  0.0000  0.0000  0.0000
  37.  C 2 (px)   0.0000 -0.0008  0.0000 -0.0000 -0.0008  0.0031  0.0000 -0.0000
  38.  C 2 (px)  -0.0000  0.0006 -0.0000  0.0000  0.0003  0.0002 -0.0000 -0.0000
  39.  C 2 (px)  -0.0000  0.0000 -0.0000  0.0000  0.0000  0.0000 -0.0000 -0.0000
  40.  C 2 (py)   0.0009  0.0000  0.0068 -0.0025  0.0000  0.0000  0.0023 -0.0111
  41.  C 2 (py)   0.0003 -0.0000 -0.0005  0.0001 -0.0000  0.0000 -0.0000  0.0025
  42.  C 2 (py)  -0.0000 -0.0000  0.0001  0.0000 -0.0000 -0.0000 -0.0001 -0.0005
  43.  C 2 (pz)  -0.0103  0.0000 -0.0035 -0.0008  0.0000  0.0000  0.0015  0.0115
  44.  C 2 (pz)  -0.0003  0.0000 -0.0003 -0.0000  0.0000  0.0000  0.0002 -0.0000
  45.  C 2 (pz)  -0.0000  0.0000 -0.0000 -0.0000  0.0000 -0.0000  0.0000 -0.0006
  46.  C 2 (d1)  -0.0000 -0.0000 -0.0000  0.0000 -0.0000 -0.0001 -0.0000  0.0000
  47.  C 2 (d1)   0.0000 -0.0002  0.0000 -0.0000 -0.0001 -0.0001  0.0000 -0.0000
  48.  C 2 (d2)  -0.0000  0.0001 -0.0000  0.0000  0.0000 -0.0001 -0.0000  0.0000
  49.  C 2 (d2)  -0.0000 -0.0001 -0.0000  0.0000 -0.0000 -0.0000 -0.0000 -0.0000
  50.  C 2 (d3)  -0.0002 -0.0000 -0.0001 -0.0000 -0.0000 -0.0000  0.0001 -0.0017
  51.  C 2 (d3)  -0.0001  0.0000  0.0000 -0.0000  0.0000  0.0000  0.0000  0.0000
  52.  C 2 (d4)   0.0000 -0.0000 -0.0002  0.0001 -0.0000 -0.0000 -0.0002 -0.0010
  53.  C 2 (d4)   0.0000  0.0000 -0.0001 -0.0000  0.0000  0.0000  0.0001  0.0007
  54.  C 2 (d5)   0.0001 -0.0000 -0.0003  0.0001 -0.0000  0.0000 -0.0003  0.0054
  55.  C 2 (d5)  -0.0000  0.0000 -0.0000 -0.0000  0.0000 -0.0000  0.0000 -0.0005
  56.  C 2 (f1)   0.0001  0.0000  0.0000  0.0000  0.0000 -0.0000  0.0000 -0.0005
  57.  C 2 (f2)   0.0000 -0.0000  0.0000 -0.0000  0.0000 -0.0000  0.0000  0.0000
  58.  C 2 (f3)  -0.0000 -0.0000 -0.0001  0.0000 -0.0000 -0.0000 -0.0000  0.0002
  59.  C 2 (f4)   0.0000 -0.0000 -0.0000  0.0000 -0.0000  0.0000 -0.0000  0.0005
  60.  C 2 (f5)   0.0000 -0.0000  0.0000 -0.0000 -0.0000  0.0000  0.0000 -0.0000
  61.  C 2 (f6)   0.0000 -0.0000  0.0000 -0.0000 -0.0000 -0.0000  0.0000  0.0000
  62.  C 2 (f7)  -0.0000 -0.0000 -0.0000  0.0000 -0.0000  0.0000 -0.0001  0.0012
  63.  H 3 (S)    0.0043  0.0076 -0.0033 -0.0014  0.0040  0.0028  0.0057  0.0036
  64.  H 3 (S)    0.0001  0.0000  0.0001 -0.0000  0.0000 -0.0000 -0.0000  0.0005
  65.  H 3 (S)   -0.0000  0.0001  0.0000  0.0000  0.0000  0.0000 -0.0000 -0.0013
  66.  H 3 (px)   0.0001  0.0001 -0.0001 -0.0000  0.0001  0.0000  0.0001  0.0001
  67.  H 3 (py)  -0.0000 -0.0001 -0.0001  0.0000 -0.0000 -0.0000 -0.0000  0.0008
  68.  H 3 (pz)  -0.0001  0.0001 -0.0001 -0.0000  0.0000  0.0000  0.0000 -0.0001
  69.  H 4 (S)    0.0043 -0.0076 -0.0033 -0.0014 -0.0040 -0.0028  0.0057  0.0036
  70.  H 4 (S)    0.0001 -0.0000  0.0001 -0.0000 -0.0000  0.0000 -0.0000  0.0005
  71.  H 4 (S)   -0.0000 -0.0001  0.0000  0.0000 -0.0000 -0.0000 -0.0000 -0.0013
  72.  H 4 (px)  -0.0001  0.0001  0.0001  0.0000  0.0001  0.0000 -0.0001 -0.0001
  73.  H 4 (py)  -0.0000  0.0001 -0.0001  0.0000  0.0000  0.0000 -0.0000  0.0008
  74.  H 4 (pz)  -0.0001 -0.0001 -0.0001 -0.0000 -0.0000 -0.0000  0.0000 -0.0001
  75.  H 5 (S)    0.0007 -0.0010  0.0009  0.0001 -0.0003 -0.0023  0.0030 -0.0060
  76.  H 5 (S)    0.0000  0.0002  0.0003  0.0000  0.0001  0.0001 -0.0001 -0.0100
  77.  H 5 (S)    0.0000  0.0000 -0.0000 -0.0000  0.0000 -0.0000  0.0000 -0.0088
  78.  H 5 (px)   0.0000 -0.0001  0.0000  0.0000 -0.0000 -0.0000  0.0001 -0.0027
  79.  H 5 (py)   0.0000  0.0000  0.0001 -0.0000  0.0000 -0.0000  0.0000 -0.0015
  80.  H 5 (pz)  -0.0001 -0.0000 -0.0000 -0.0000 -0.0000 -0.0000  0.0000 -0.0007
  81.  H 6 (S)    0.0007  0.0010  0.0009  0.0001  0.0003  0.0023  0.0030 -0.0060
  82.  H 6 (S)    0.0000 -0.0002  0.0003  0.0000 -0.0001 -0.0001 -0.0001 -0.0100
  83.  H 6 (S)    0.0000 -0.0000 -0.0000 -0.0000 -0.0000  0.0000  0.0000 -0.0088
  84.  H 6 (px)  -0.0000 -0.0001 -0.0000 -0.0000 -0.0000 -0.0000 -0.0001  0.0027
  85.  H 6 (py)   0.0000 -0.0000  0.0001 -0.0000 -0.0000  0.0000  0.0000 -0.0015
  86.  H 6 (pz)  -0.0001  0.0000 -0.0000 -0.0000  0.0000  0.0000  0.0000 -0.0007

          NAO       33      34      35      36      37      38      39      40
      ---------- ------- ------- ------- ------- ------- ------- ------- -------
   1.  C 1 (S)    0.0024  0.0091 -0.0069  0.0002  0.0000 -0.0000 -0.0000  0.0122
   2.  C 1 (S)    0.3731  0.0041  0.0107  0.0001  0.0000 -0.0000 -0.0000  0.5001
   3.  C 1 (S)    0.0041  0.0037 -0.0000 -0.0000  0.0000 -0.0000 -0.0000 -0.0554
   4.  C 1 (S)    0.0107 -0.0000 -0.0000 -0.0000  0.0000 -0.0000 -0.0000 -0.0030
   5.  C 1 (S)    0.0001 -0.0000 -0.0000  0.0000 -0.0000  0.0000  0.0000 -0.0001
   6.  C 1 (px)  -0.0000 -0.0000 -0.0000  0.0000  0.1849 -0.0504 -0.0017 -0.0000
   7.  C 1 (px)   0.0000 -0.0000 -0.0000  0.0000 -0.0504 -0.0009 -0.0001 -0.0000
   8.  C 1 (px)   0.0000 -0.0000 -0.0000  0.0000 -0.0017 -0.0001 -0.0000  0.0000
   9.  C 1 (py)  -0.5001  0.0554  0.0030  0.0001  0.0000 -0.0000 -0.0000 -0.5864
  10.  C 1 (py)   0.0062 -0.0030  0.0002 -0.0000  0.0000 -0.0000 -0.0000  0.0534
  11.  C 1 (py)   0.0147  0.0003 -0.0001 -0.0000  0.0000 -0.0000 -0.0000 -0.0110
  12.  C 1 (pz)   0.1257  0.0119 -0.0003 -0.0007  0.0000  0.0000  0.0000 -0.0976
  13.  C 1 (pz)   0.0124  0.0016  0.0001 -0.0000 -0.0000  0.0000  0.0000 -0.0182
  14.  C 1 (pz)   0.0019  0.0001  0.0000 -0.0000  0.0000 -0.0000 -0.0000 -0.0006
  15.  C 1 (d1)   0.0000 -0.0000 -0.0000  0.0000 -0.0001 -0.0012 -0.0000  0.0000
  16.  C 1 (d1)   0.0000  0.0000  0.0000 -0.0000 -0.0154 -0.0005 -0.0000 -0.0000
  17.  C 1 (d2)  -0.0000  0.0000  0.0000 -0.0000 -0.0081  0.0014  0.0000  0.0000
  18.  C 1 (d2)   0.0000 -0.0000 -0.0000  0.0000  0.0055 -0.0001  0.0000 -0.0000
  19.  C 1 (d3)  -0.0032 -0.0011 -0.0001  0.0000 -0.0000  0.0000  0.0000  0.0063
  20.  C 1 (d3)  -0.0005  0.0001 -0.0000  0.0000 -0.0000 -0.0000  0.0000 -0.0027
  21.  C 1 (d4)  -0.0311  0.0025  0.0002  0.0000 -0.0000  0.0000  0.0000 -0.0216
  22.  C 1 (d4)   0.0072  0.0003 -0.0001 -0.0000  0.0000 -0.0000  0.0000 -0.0102
  23.  C 1 (d5)  -0.0184  0.0007 -0.0003  0.0000 -0.0000  0.0000  0.0000 -0.0225
  24.  C 1 (d5)   0.0024  0.0000 -0.0000 -0.0000  0.0000 -0.0000 -0.0000 -0.0016
  25.  C 1 (f1)  -0.0012  0.0000  0.0000  0.0000  0.0000 -0.0000 -0.0000  0.0009
  26.  C 1 (f2)  -0.0000  0.0000  0.0000 -0.0000 -0.0008  0.0006  0.0000  0.0000
  27.  C 1 (f3)   0.0063 -0.0006 -0.0000  0.0000  0.0000 -0.0000 -0.0000  0.0068
  28.  C 1 (f4)  -0.0016  0.0000 -0.0000  0.0000 -0.0000  0.0000  0.0000 -0.0025
  29.  C 1 (f5)   0.0000  0.0000  0.0000 -0.0000 -0.0008  0.0003  0.0000  0.0000
  30.  C 1 (f6)  -0.0000 -0.0000 -0.0000  0.0000  0.0031  0.0002  0.0000  0.0000
  31.  C 1 (f7)   0.0078  0.0002  0.0001  0.0000  0.0000 -0.0000 -0.0000  0.0023
  32.  C 2 (S)   -0.0000  0.0000 -0.0000  0.0000 -0.0000 -0.0000 -0.0000 -0.0111
  33.  C 2 (S)    1.0831 -0.0000 -0.0000 -0.0000 -0.0000 -0.0000 -0.0000 -0.1160
  34.  C 2 (S)   -0.0000  0.0038 -0.0000 -0.0000 -0.0000  0.0000  0.0000 -0.0518
  35.  C 2 (S)   -0.0000 -0.0000  0.0001 -0.0000 -0.0000  0.0000 -0.0000  0.0062
  36.  C 2 (S)   -0.0000 -0.0000 -0.0000  0.0000  0.0000 -0.0000 -0.0000 -0.0000
  37.  C 2 (px)  -0.0000 -0.0000 -0.0000  0.0000  1.1731  0.0066  0.0013  0.0000
  38.  C 2 (px)  -0.0000  0.0000  0.0000 -0.0000  0.0066  0.0023  0.0001  0.0000
  39.  C 2 (px)  -0.0000  0.0000 -0.0000 -0.0000  0.0013  0.0001  0.0000 -0.0000
  40.  C 2 (py)  -0.1160 -0.0518  0.0062 -0.0000  0.0000  0.0000 -0.0000  1.1215
  41.  C 2 (py)  -0.0163  0.0031 -0.0001  0.0000  0.0000 -0.0000 -0.0000 -0.0445
  42.  C 2 (py)   0.0042 -0.0004 -0.0002  0.0000  0.0000 -0.0000 -0.0000 -0.0055
  43.  C 2 (pz)   0.0158  0.0124  0.0015 -0.0007  0.0000  0.0000  0.0000 -0.0025
  44.  C 2 (pz)   0.0101  0.0017  0.0001 -0.0000 -0.0000  0.0000  0.0000 -0.0162
  45.  C 2 (pz)   0.0024  0.0001  0.0000 -0.0000 -0.0000  0.0000  0.0000 -0.0010
  46.  C 2 (d1)  -0.0000  0.0000 -0.0000 -0.0000 -0.0258 -0.0003 -0.0000  0.0000
  47.  C 2 (d1)   0.0000 -0.0000 -0.0000  0.0000 -0.0064 -0.0008 -0.0000 -0.0000
  48.  C 2 (d2)   0.0000  0.0000  0.0000  0.0000 -0.0341 -0.0001 -0.0000 -0.0000
  49.  C 2 (d2)  -0.0000 -0.0000 -0.0000 -0.0000  0.0031 -0.0002 -0.0000  0.0000
  50.  C 2 (d3)   0.0131  0.0010 -0.0000 -0.0000 -0.0000  0.0000  0.0000 -0.0149
  51.  C 2 (d3)   0.0008 -0.0001  0.0000 -0.0000 -0.0000 -0.0000 -0.0000  0.0024
  52.  C 2 (d4)   0.0111  0.0023 -0.0004  0.0000  0.0000 -0.0000 -0.0000 -0.0582
  53.  C 2 (d4)  -0.0054  0.0004  0.0001 -0.0000 -0.0000  0.0000  0.0000  0.0007
  54.  C 2 (d5)  -0.0290  0.0007 -0.0001  0.0000  0.0000 -0.0000 -0.0000 -0.0133
  55.  C 2 (d5)  -0.0017  0.0000  0.0000 -0.0000 -0.0000  0.0000  0.0000  0.0020
  56.  C 2 (f1)   0.0038  0.0000 -0.0000  0.0000  0.0000  0.0000  0.0000 -0.0034
  57.  C 2 (f2)   0.0000  0.0000  0.0000  0.0000 -0.0129 -0.0001 -0.0000 -0.0000
  58.  C 2 (f3)  -0.0004  0.0006 -0.0001 -0.0000  0.0000 -0.0000 -0.0000 -0.0119
  59.  C 2 (f4)  -0.0037  0.0001 -0.0000  0.0000 -0.0000 -0.0000 -0.0000 -0.0006
  60.  C 2 (f5)   0.0000 -0.0000 -0.0000  0.0000  0.0069  0.0001  0.0000 -0.0000
  61.  C 2 (f6)   0.0000  0.0000 -0.0000  0.0000 -0.0041 -0.0002 -0.0000 -0.0000
  62.  C 2 (f7)  -0.0116 -0.0001 -0.0000 -0.0000  0.0000 -0.0000 -0.0000  0.0010
  63.  H 3 (S)    0.0231  0.0194  0.0058  0.0002  0.0235  0.0309  0.0012  0.0252
  64.  H 3 (S)   -0.0086 -0.0012  0.0001  0.0000 -0.0194 -0.0001 -0.0000  0.0220
  65.  H 3 (S)    0.0039 -0.0001 -0.0001 -0.0000 -0.0017  0.0003  0.0000 -0.0046
  66.  H 3 (px)  -0.0003  0.0005  0.0001  0.0000  0.0037  0.0004  0.0000 -0.0012
  67.  H 3 (py)  -0.0026  0.0002 -0.0000 -0.0000  0.0043 -0.0003 -0.0000 -0.0049
  68.  H 3 (pz)   0.0011  0.0003  0.0000 -0.0000  0.0006  0.0003  0.0000 -0.0023
  69.  H 4 (S)    0.0231  0.0194  0.0058  0.0002 -0.0235 -0.0309 -0.0012  0.0252
  70.  H 4 (S)   -0.0086 -0.0012  0.0001  0.0000  0.0194  0.0001  0.0000  0.0220
  71.  H 4 (S)    0.0039 -0.0001 -0.0001 -0.0000  0.0017 -0.0003 -0.0000 -0.0046
  72.  H 4 (px)   0.0003 -0.0005 -0.0001 -0.0000  0.0037  0.0004  0.0000  0.0012
  73.  H 4 (py)  -0.0026  0.0002 -0.0000 -0.0000 -0.0043  0.0003  0.0000 -0.0049
  74.  H 4 (pz)   0.0011  0.0003  0.0000 -0.0000 -0.0006 -0.0003 -0.0000 -0.0023
  75.  H 5 (S)    0.5333  0.0166 -0.0019  0.0001 -0.6813 -0.0097 -0.0010 -0.4175
  76.  H 5 (S)    0.0048 -0.0012 -0.0001  0.0000 -0.0042  0.0008  0.0000  0.0105
  77.  H 5 (S)   -0.0063 -0.0000  0.0001  0.0000 -0.0071 -0.0000 -0.0000  0.0044
  78.  H 5 (px)   0.0101  0.0004 -0.0000  0.0000 -0.0088 -0.0003 -0.0000 -0.0103
  79.  H 5 (py)   0.0047 -0.0002  0.0000  0.0000 -0.0071  0.0001 -0.0000  0.0031
  80.  H 5 (pz)   0.0035  0.0003 -0.0000 -0.0000 -0.0061 -0.0001 -0.0000 -0.0044
  81.  H 6 (S)    0.5333  0.0166 -0.0019  0.0001  0.6813  0.0097  0.0010 -0.4175
  82.  H 6 (S)    0.0048 -0.0012 -0.0001  0.0000  0.0042 -0.0008 -0.0000  0.0105
  83.  H 6 (S)   -0.0063 -0.0000  0.0001  0.0000  0.0071  0.0000  0.0000  0.0044
  84.  H 6 (px)  -0.0101 -0.0004  0.0000 -0.0000 -0.0088 -0.0003 -0.0000  0.0103
  85.  H 6 (py)   0.0047 -0.0002  0.0000  0.0000  0.0071 -0.0001  0.0000  0.0031
  86.  H 6 (pz)   0.0035  0.0003 -0.0000 -0.0000  0.0061  0.0001  0.0000 -0.0044

          NAO       41      42      43      44      45      46      47      48
      ---------- ------- ------- ------- ------- ------- ------- ------- -------
   1.  C 1 (S)    0.0214 -0.0055 -0.0119 -0.0014 -0.0003  0.0000 -0.0000 -0.0000
   2.  C 1 (S)   -0.0062 -0.0147  0.1257  0.0124  0.0019 -0.0000  0.0000 -0.0000
   3.  C 1 (S)    0.0030 -0.0003  0.0119  0.0016  0.0001 -0.0000  0.0000 -0.0000
   4.  C 1 (S)   -0.0002  0.0001 -0.0003  0.0001  0.0000  0.0000  0.0000  0.0000
   5.  C 1 (S)    0.0000  0.0000 -0.0007 -0.0000 -0.0000  0.0000 -0.0000  0.0000
   6.  C 1 (px)   0.0000  0.0000 -0.0000  0.0000 -0.0000  0.0001  0.0154 -0.0081
   7.  C 1 (px)   0.0000  0.0000 -0.0000 -0.0000 -0.0000  0.0012  0.0005  0.0014
   8.  C 1 (px)  -0.0000 -0.0000 -0.0000  0.0000  0.0000  0.0000  0.0000  0.0000
   9.  C 1 (py)   0.0534 -0.0110  0.0976  0.0182  0.0006 -0.0000  0.0000 -0.0000
  10.  C 1 (py)  -0.0030 -0.0000  0.0112 -0.0005  0.0000 -0.0000  0.0000 -0.0000
  11.  C 1 (py)  -0.0000  0.0002  0.0032  0.0003  0.0000 -0.0000  0.0000 -0.0000
  12.  C 1 (pz)  -0.0112 -0.0032  0.9693  0.0375  0.0043  0.0000 -0.0000 -0.0000
  13.  C 1 (pz)   0.0005 -0.0003  0.0375  0.0019  0.0002  0.0000 -0.0000  0.0000
  14.  C 1 (pz)  -0.0000 -0.0000  0.0043  0.0002  0.0000 -0.0000  0.0000  0.0000
  15.  C 1 (d1)   0.0000  0.0000 -0.0000 -0.0000 -0.0000  0.0001  0.0004 -0.0001
  16.  C 1 (d1)  -0.0000 -0.0000  0.0000 -0.0000  0.0000  0.0004  0.0002  0.0004
  17.  C 1 (d2)  -0.0000 -0.0000  0.0000  0.0000  0.0000  0.0001 -0.0004  0.0003
  18.  C 1 (d2)   0.0000  0.0000 -0.0000 -0.0000 -0.0000 -0.0001  0.0000 -0.0002
  19.  C 1 (d3)  -0.0004  0.0003 -0.0244 -0.0012 -0.0001  0.0000 -0.0000  0.0000
  20.  C 1 (d3)   0.0002  0.0000 -0.0048 -0.0001 -0.0000 -0.0000  0.0000 -0.0000
  21.  C 1 (d4)   0.0027 -0.0006 -0.0041  0.0005 -0.0000  0.0000 -0.0000  0.0000
  22.  C 1 (d4)   0.0002  0.0001  0.0019  0.0002  0.0000  0.0000  0.0000 -0.0000
  23.  C 1 (d5)   0.0011  0.0002 -0.0054 -0.0002 -0.0001  0.0000 -0.0000  0.0000
  24.  C 1 (d5)  -0.0001  0.0000  0.0039  0.0001  0.0000 -0.0000  0.0000 -0.0000
  25.  C 1 (f1)   0.0003 -0.0000 -0.0103 -0.0003 -0.0000 -0.0000  0.0000 -0.0000
  26.  C 1 (f2)  -0.0000 -0.0000  0.0000  0.0000  0.0000 -0.0000 -0.0002  0.0001
  27.  C 1 (f3)  -0.0005  0.0001 -0.0035 -0.0003 -0.0000 -0.0000  0.0000 -0.0000
  28.  C 1 (f4)   0.0001  0.0000 -0.0008 -0.0000 -0.0000  0.0000 -0.0000  0.0000
  29.  C 1 (f5)  -0.0000 -0.0000  0.0000  0.0000  0.0000 -0.0000 -0.0001  0.0000
  30.  C 1 (f6)   0.0000 -0.0000  0.0000  0.0000 -0.0000 -0.0001 -0.0001 -0.0001
  31.  C 1 (f7)  -0.0000 -0.0001  0.0015  0.0002  0.0000 -0.0000  0.0000 -0.0000
  32.  C 2 (S)    0.0025 -0.0005  0.0115 -0.0000 -0.0006  0.0000 -0.0000  0.0000
  33.  C 2 (S)   -0.0163  0.0042  0.0158  0.0101  0.0024 -0.0000  0.0000  0.0000
  34.  C 2 (S)    0.0031 -0.0004  0.0124  0.0017  0.0001  0.0000 -0.0000  0.0000
  35.  C 2 (S)   -0.0001 -0.0002  0.0015  0.0001  0.0000 -0.0000 -0.0000  0.0000
  36.  C 2 (S)    0.0000  0.0000 -0.0007 -0.0000 -0.0000 -0.0000  0.0000  0.0000
  37.  C 2 (px)   0.0000  0.0000  0.0000 -0.0000 -0.0000 -0.0258 -0.0064 -0.0341
  38.  C 2 (px)  -0.0000 -0.0000  0.0000  0.0000  0.0000 -0.0003 -0.0008 -0.0001
  39.  C 2 (px)  -0.0000 -0.0000  0.0000  0.0000  0.0000 -0.0000 -0.0000 -0.0000
  40.  C 2 (py)  -0.0445 -0.0055 -0.0025 -0.0162 -0.0010  0.0000 -0.0000 -0.0000
  41.  C 2 (py)   0.0033 -0.0003 -0.0098  0.0005 -0.0000 -0.0000  0.0000 -0.0000
  42.  C 2 (py)  -0.0003  0.0003 -0.0060 -0.0003 -0.0000 -0.0000  0.0000 -0.0000
  43.  C 2 (pz)  -0.0098 -0.0060  0.9866  0.0379  0.0042  0.0000 -0.0000 -0.0000
  44.  C 2 (pz)   0.0005 -0.0003  0.0379  0.0019  0.0002  0.0000 -0.0000 -0.0000
  45.  C 2 (pz)  -0.0000 -0.0000  0.0042  0.0002  0.0000  0.0000  0.0000 -0.0000
  46.  C 2 (d1)  -0.0000 -0.0000  0.0000  0.0000  0.0000  0.0006  0.0002  0.0007
  47.  C 2 (d1)   0.0000  0.0000 -0.0000 -0.0000  0.0000  0.0002  0.0003  0.0001
  48.  C 2 (d2)  -0.0000 -0.0000 -0.0000 -0.0000 -0.0000  0.0007  0.0001  0.0010
  49.  C 2 (d2)   0.0000 -0.0000  0.0000  0.0000  0.0000 -0.0000  0.0001 -0.0001
  50.  C 2 (d3)   0.0002 -0.0001  0.0228  0.0012  0.0001 -0.0000  0.0000 -0.0000
  51.  C 2 (d3)  -0.0002 -0.0000  0.0047  0.0001  0.0000  0.0000 -0.0000  0.0000
  52.  C 2 (d4)   0.0022  0.0005 -0.0107  0.0004  0.0000 -0.0000  0.0000  0.0000
  53.  C 2 (d4)   0.0003 -0.0002  0.0038  0.0002  0.0000  0.0000 -0.0000 -0.0000
  54.  C 2 (d5)   0.0012 -0.0000 -0.0037 -0.0002 -0.0001 -0.0000  0.0000 -0.0000
  55.  C 2 (d5)  -0.0000 -0.0001  0.0046  0.0002  0.0000  0.0000 -0.0000  0.0000
  56.  C 2 (f1)   0.0002  0.0001 -0.0110 -0.0003 -0.0000  0.0000 -0.0000  0.0000
  57.  C 2 (f2)  -0.0000  0.0000 -0.0000 -0.0000 -0.0000  0.0003  0.0001  0.0004
  58.  C 2 (f3)   0.0005  0.0000  0.0026  0.0002  0.0000 -0.0000  0.0000  0.0000
  59.  C 2 (f4)   0.0001 -0.0000 -0.0005 -0.0000 -0.0000  0.0000 -0.0000  0.0000
  60.  C 2 (f5)   0.0000  0.0000 -0.0000 -0.0000 -0.0000 -0.0002 -0.0000 -0.0002
  61.  C 2 (f6)   0.0000  0.0000 -0.0000 -0.0000  0.0000  0.0001  0.0001  0.0001
  62.  C 2 (f7)   0.0001  0.0000 -0.0009 -0.0002 -0.0000 -0.0000  0.0000  0.0000
  63.  H 3 (S)    0.0164 -0.0097 -0.0348  0.0074  0.0006 -0.0030 -0.0100  0.0009
  64.  H 3 (S)   -0.0008 -0.0000 -0.0099 -0.0008 -0.0001  0.0004  0.0001  0.0006
  65.  H 3 (S)   -0.0001  0.0002 -0.0020 -0.0001 -0.0000  0.0000 -0.0001  0.0001
  66.  H 3 (px)   0.0004 -0.0002 -0.0005  0.0002  0.0000 -0.0001 -0.0002 -0.0001
  67.  H 3 (py)   0.0002  0.0000  0.0031  0.0001  0.0000 -0.0001  0.0001 -0.0001
  68.  H 3 (pz)   0.0001 -0.0001  0.0096  0.0005  0.0000 -0.0000 -0.0001 -0.0000
  69.  H 4 (S)    0.0164 -0.0097 -0.0348  0.0074  0.0006  0.0030  0.0100 -0.0009
  70.  H 4 (S)   -0.0008 -0.0000 -0.0099 -0.0008 -0.0001 -0.0004 -0.0001 -0.0006
  71.  H 4 (S)   -0.0001  0.0002 -0.0020 -0.0001 -0.0000 -0.0000  0.0001 -0.0001
  72.  H 4 (px)  -0.0004  0.0002  0.0005 -0.0002 -0.0000 -0.0001 -0.0002 -0.0001
  73.  H 4 (py)   0.0002  0.0000  0.0031  0.0001  0.0000  0.0001 -0.0001  0.0001
  74.  H 4 (pz)   0.0001 -0.0001  0.0096  0.0005  0.0000  0.0000  0.0001  0.0000
  75.  H 5 (S)    0.0093  0.0039 -0.1139  0.0057  0.0009  0.0155  0.0056  0.0195
  76.  H 5 (S)   -0.0009  0.0003 -0.0120 -0.0008 -0.0001  0.0000 -0.0002  0.0002
  77.  H 5 (S)    0.0001 -0.0001 -0.0005 -0.0000 -0.0000  0.0002  0.0000  0.0002
  78.  H 5 (px)   0.0003  0.0001 -0.0021  0.0001  0.0000  0.0002  0.0001  0.0002
  79.  H 5 (py)  -0.0002  0.0000 -0.0034 -0.0001 -0.0000  0.0001 -0.0000  0.0002
  80.  H 5 (pz)   0.0001 -0.0000  0.0093  0.0005  0.0001  0.0001  0.0001  0.0002
  81.  H 6 (S)    0.0093  0.0039 -0.1139  0.0057  0.0009 -0.0155 -0.0056 -0.0195
  82.  H 6 (S)   -0.0009  0.0003 -0.0120 -0.0008 -0.0001 -0.0000  0.0002 -0.0002
  83.  H 6 (S)    0.0001 -0.0001 -0.0005 -0.0000 -0.0000 -0.0002 -0.0000 -0.0002
  84.  H 6 (px)  -0.0003 -0.0001  0.0021 -0.0001 -0.0000  0.0002  0.0001  0.0002
  85.  H 6 (py)  -0.0002  0.0000 -0.0034 -0.0001 -0.0000 -0.0001  0.0000 -0.0002
  86.  H 6 (pz)   0.0001 -0.0000  0.0093  0.0005  0.0001 -0.0001 -0.0001 -0.0002

          NAO       49      50      51      52      53      54      55      56
      ---------- ------- ------- ------- ------- ------- ------- ------- -------
   1.  C 1 (S)   -0.0000 -0.0002 -0.0002  0.0068 -0.0012  0.0037 -0.0001  0.0003
   2.  C 1 (S)   -0.0000  0.0032  0.0005 -0.0311  0.0072 -0.0184  0.0024 -0.0012
   3.  C 1 (S)   -0.0000  0.0011 -0.0001  0.0025  0.0003  0.0007  0.0000  0.0000
   4.  C 1 (S)   -0.0000  0.0001  0.0000  0.0002 -0.0001 -0.0003 -0.0000  0.0000
   5.  C 1 (S)    0.0000 -0.0000 -0.0000  0.0000 -0.0000  0.0000 -0.0000  0.0000
   6.  C 1 (px)   0.0055 -0.0000  0.0000  0.0000 -0.0000  0.0000 -0.0000 -0.0000
   7.  C 1 (px)  -0.0001 -0.0000 -0.0000  0.0000 -0.0000  0.0000 -0.0000  0.0000
   8.  C 1 (px)   0.0000 -0.0000 -0.0000  0.0000 -0.0000  0.0000 -0.0000 -0.0000
   9.  C 1 (py)  -0.0000  0.0063 -0.0027  0.0216  0.0102  0.0225  0.0016 -0.0009
  10.  C 1 (py)   0.0000 -0.0004  0.0002 -0.0027 -0.0002 -0.0011  0.0001 -0.0003
  11.  C 1 (py)  -0.0000  0.0003  0.0000  0.0006 -0.0001 -0.0002 -0.0000  0.0000
  12.  C 1 (pz)   0.0000  0.0244  0.0048 -0.0041  0.0019 -0.0054  0.0039 -0.0103
  13.  C 1 (pz)  -0.0000  0.0012  0.0001  0.0005  0.0002 -0.0002  0.0001 -0.0003
  14.  C 1 (pz)  -0.0000  0.0001  0.0000 -0.0000  0.0000 -0.0001  0.0000 -0.0000
  15.  C 1 (d1)   0.0001  0.0000 -0.0000  0.0000 -0.0000  0.0000 -0.0000 -0.0000
  16.  C 1 (d1)  -0.0000  0.0000 -0.0000 -0.0000  0.0000 -0.0000  0.0000  0.0000
  17.  C 1 (d2)  -0.0002 -0.0000  0.0000 -0.0000  0.0000 -0.0000  0.0000  0.0000
  18.  C 1 (d2)   0.0000 -0.0000 -0.0000  0.0000 -0.0000  0.0000 -0.0000  0.0000
  19.  C 1 (d3)   0.0000 -0.0007 -0.0001  0.0000 -0.0002  0.0001 -0.0001  0.0002
  20.  C 1 (d3)  -0.0000 -0.0001 -0.0000  0.0002 -0.0000  0.0001 -0.0000  0.0001
  21.  C 1 (d4)   0.0000 -0.0000 -0.0002  0.0007  0.0006  0.0012  0.0001  0.0000
  22.  C 1 (d4)  -0.0000  0.0002  0.0000  0.0006 -0.0001 -0.0001 -0.0000  0.0000
  23.  C 1 (d5)   0.0000 -0.0001 -0.0001  0.0012 -0.0001  0.0009 -0.0001  0.0001
  24.  C 1 (d5)  -0.0000  0.0001  0.0000  0.0001 -0.0000 -0.0001  0.0000 -0.0000
  25.  C 1 (f1)  -0.0000 -0.0002 -0.0001  0.0000  0.0000  0.0001 -0.0000  0.0001
  26.  C 1 (f2)  -0.0001 -0.0000  0.0000 -0.0000  0.0000 -0.0000  0.0000  0.0000
  27.  C 1 (f3)  -0.0000 -0.0001  0.0000 -0.0002 -0.0001 -0.0003 -0.0000  0.0000
  28.  C 1 (f4)   0.0000 -0.0000 -0.0000  0.0001 -0.0000  0.0001 -0.0000  0.0000
  29.  C 1 (f5)  -0.0000 -0.0000  0.0000 -0.0000  0.0000 -0.0000  0.0000  0.0000
  30.  C 1 (f6)  -0.0000 -0.0000  0.0000 -0.0000  0.0000  0.0000 -0.0000 -0.0000
  31.  C 1 (f7)  -0.0000  0.0001  0.0000 -0.0002  0.0001 -0.0003  0.0000  0.0000
  32.  C 2 (S)   -0.0000 -0.0017  0.0000 -0.0010  0.0007  0.0054 -0.0005 -0.0005
  33.  C 2 (S)   -0.0000  0.0131  0.0008  0.0111 -0.0054 -0.0290 -0.0017  0.0038
  34.  C 2 (S)   -0.0000  0.0010 -0.0001  0.0023  0.0004  0.0007  0.0000  0.0000
  35.  C 2 (S)   -0.0000 -0.0000  0.0000 -0.0004  0.0001 -0.0001  0.0000 -0.0000
  36.  C 2 (S)   -0.0000 -0.0000 -0.0000  0.0000 -0.0000  0.0000 -0.0000  0.0000
  37.  C 2 (px)   0.0031 -0.0000 -0.0000  0.0000 -0.0000  0.0000 -0.0000  0.0000
  38.  C 2 (px)  -0.0002  0.0000 -0.0000 -0.0000  0.0000 -0.0000  0.0000  0.0000
  39.  C 2 (px)  -0.0000  0.0000 -0.0000 -0.0000  0.0000 -0.0000  0.0000  0.0000
  40.  C 2 (py)   0.0000 -0.0149  0.0024 -0.0582  0.0007 -0.0133  0.0020 -0.0034
  41.  C 2 (py)   0.0000  0.0002 -0.0002  0.0022  0.0003  0.0012 -0.0000  0.0002
  42.  C 2 (py)  -0.0000 -0.0001 -0.0000  0.0005 -0.0002 -0.0000 -0.0001  0.0001
  43.  C 2 (pz)   0.0000  0.0228  0.0047 -0.0107  0.0038 -0.0037  0.0046 -0.0110
  44.  C 2 (pz)   0.0000  0.0012  0.0001  0.0004  0.0002 -0.0002  0.0002 -0.0003
  45.  C 2 (pz)   0.0000  0.0001  0.0000  0.0000  0.0000 -0.0001  0.0000 -0.0000
  46.  C 2 (d1)  -0.0000 -0.0000  0.0000 -0.0000  0.0000 -0.0000  0.0000  0.0000
  47.  C 2 (d1)   0.0001  0.0000 -0.0000  0.0000 -0.0000  0.0000 -0.0000 -0.0000
  48.  C 2 (d2)  -0.0001 -0.0000  0.0000  0.0000 -0.0000 -0.0000  0.0000  0.0000
  49.  C 2 (d2)   0.0000  0.0000 -0.0000 -0.0000  0.0000  0.0000 -0.0000 -0.0000
  50.  C 2 (d3)   0.0000  0.0009  0.0001  0.0006  0.0001 -0.0002  0.0001 -0.0002
  51.  C 2 (d3)  -0.0000  0.0001  0.0000 -0.0002 -0.0000 -0.0001  0.0000 -0.0001
  52.  C 2 (d4)  -0.0000  0.0006 -0.0002  0.0032 -0.0002  0.0006 -0.0002  0.0003
  53.  C 2 (d4)   0.0000  0.0001 -0.0000 -0.0002  0.0002  0.0001  0.0000 -0.0001
  54.  C 2 (d5)   0.0000 -0.0002 -0.0001  0.0006  0.0001  0.0011  0.0000 -0.0000
  55.  C 2 (d5)  -0.0000  0.0001  0.0000 -0.0002  0.0000  0.0000  0.0000 -0.0001
  56.  C 2 (f1)  -0.0000 -0.0002 -0.0001  0.0003 -0.0001 -0.0000 -0.0001  0.0001
  57.  C 2 (f2)  -0.0000  0.0000 -0.0000  0.0000 -0.0000 -0.0000  0.0000  0.0000
  58.  C 2 (f3)  -0.0000  0.0002 -0.0000  0.0006  0.0000  0.0002 -0.0000  0.0000
  59.  C 2 (f4)  -0.0000 -0.0000 -0.0000  0.0000  0.0000  0.0001  0.0000 -0.0000
  60.  C 2 (f5)   0.0000  0.0000 -0.0000  0.0000 -0.0000  0.0000 -0.0000  0.0000
  61.  C 2 (f6)   0.0000  0.0000 -0.0000  0.0000 -0.0000 -0.0000  0.0000  0.0000
  62.  C 2 (f7)  -0.0000 -0.0002 -0.0000 -0.0001  0.0000  0.0003  0.0000 -0.0000
  63.  H 3 (S)   -0.0030  0.0010 -0.0013 -0.0053  0.0062 -0.0009  0.0010  0.0007
  64.  H 3 (S)   -0.0001 -0.0006 -0.0000 -0.0011 -0.0000 -0.0001  0.0000  0.0000
  65.  H 3 (S)   -0.0000  0.0000 -0.0000  0.0003 -0.0001 -0.0001 -0.0000  0.0000
  66.  H 3 (px)  -0.0000  0.0000 -0.0000 -0.0000  0.0001  0.0000  0.0000  0.0000
  67.  H 3 (py)   0.0000  0.0001  0.0000  0.0002  0.0000  0.0001  0.0000 -0.0000
  68.  H 3 (pz)  -0.0000  0.0003  0.0000 -0.0000  0.0001 -0.0000  0.0000 -0.0001
  69.  H 4 (S)    0.0030  0.0010 -0.0013 -0.0053  0.0062 -0.0009  0.0010  0.0007
  70.  H 4 (S)    0.0001 -0.0006 -0.0000 -0.0011 -0.0000 -0.0001  0.0000  0.0000
  71.  H 4 (S)    0.0000  0.0000 -0.0000  0.0003 -0.0001 -0.0001 -0.0000  0.0000
  72.  H 4 (px)  -0.0000 -0.0000  0.0000  0.0000 -0.0001 -0.0000 -0.0000 -0.0000
  73.  H 4 (py)  -0.0000  0.0001  0.0000  0.0002  0.0000  0.0001  0.0000 -0.0000
  74.  H 4 (pz)   0.0000  0.0003  0.0000 -0.0000  0.0001 -0.0000  0.0000 -0.0001
  75.  H 5 (S)   -0.0012  0.0082 -0.0011  0.0251 -0.0028 -0.0086 -0.0019  0.0043
  76.  H 5 (S)   -0.0001 -0.0004  0.0000 -0.0003 -0.0003 -0.0003 -0.0001  0.0001
  77.  H 5 (S)   -0.0000 -0.0001 -0.0000 -0.0003  0.0001  0.0001  0.0000 -0.0000
  78.  H 5 (px)  -0.0000  0.0002 -0.0000  0.0006 -0.0000 -0.0001 -0.0000  0.0001
  79.  H 5 (py)  -0.0000 -0.0001 -0.0000 -0.0001 -0.0000 -0.0002 -0.0000  0.0000
  80.  H 5 (pz)  -0.0000  0.0003  0.0000  0.0001  0.0000 -0.0001  0.0000 -0.0001
  81.  H 6 (S)    0.0012  0.0082 -0.0011  0.0251 -0.0028 -0.0086 -0.0019  0.0043
  82.  H 6 (S)    0.0001 -0.0004  0.0000 -0.0003 -0.0003 -0.0003 -0.0001  0.0001
  83.  H 6 (S)    0.0000 -0.0001 -0.0000 -0.0003  0.0001  0.0001  0.0000 -0.0000
  84.  H 6 (px)  -0.0000 -0.0002  0.0000 -0.0006  0.0000  0.0001  0.0000 -0.0001
  85.  H 6 (py)   0.0000 -0.0001 -0.0000 -0.0001 -0.0000 -0.0002 -0.0000  0.0000
  86.  H 6 (pz)   0.0000  0.0003  0.0000  0.0001  0.0000 -0.0001  0.0000 -0.0001

          NAO       57      58      59      60      61      62      63      64
      ---------- ------- ------- ------- ------- ------- ------- ------- -------
   1.  C 1 (S)   -0.0000  0.0019  0.0002 -0.0000 -0.0000  0.0019 -0.0060 -0.0100
   2.  C 1 (S)    0.0000 -0.0063 -0.0016  0.0000 -0.0000 -0.0078  0.5333  0.0048
   3.  C 1 (S)    0.0000  0.0006  0.0000  0.0000  0.0000 -0.0002  0.0166 -0.0012
   4.  C 1 (S)   -0.0000  0.0000 -0.0000 -0.0000  0.0000 -0.0001 -0.0019 -0.0001
   5.  C 1 (S)   -0.0000 -0.0000  0.0000 -0.0000 -0.0000 -0.0000  0.0001  0.0000
   6.  C 1 (px)  -0.0008  0.0000  0.0000  0.0008  0.0031  0.0000 -0.6813 -0.0042
   7.  C 1 (px)   0.0006  0.0000  0.0000 -0.0003  0.0002  0.0000 -0.0097  0.0008
   8.  C 1 (px)   0.0000 -0.0000  0.0000 -0.0000  0.0000  0.0000 -0.0010  0.0000
   9.  C 1 (py)   0.0000  0.0068  0.0025  0.0000  0.0000  0.0023  0.4175 -0.0105
  10.  C 1 (py)   0.0000 -0.0005 -0.0001  0.0000  0.0000 -0.0000 -0.0093  0.0009
  11.  C 1 (py)   0.0000  0.0001 -0.0000  0.0000  0.0000 -0.0001 -0.0039 -0.0003
  12.  C 1 (pz)  -0.0000  0.0035 -0.0008 -0.0000 -0.0000 -0.0015 -0.1139 -0.0120
  13.  C 1 (pz)   0.0000  0.0003 -0.0000  0.0000 -0.0000 -0.0002  0.0057 -0.0008
  14.  C 1 (pz)   0.0000  0.0000 -0.0000  0.0000  0.0000 -0.0000  0.0009 -0.0001
  15.  C 1 (d1)   0.0000  0.0000  0.0000 -0.0000  0.0001  0.0000 -0.0155 -0.0000
  16.  C 1 (d1)   0.0002 -0.0000 -0.0000 -0.0001  0.0001 -0.0000 -0.0056  0.0002
  17.  C 1 (d2)   0.0001 -0.0000 -0.0000 -0.0000 -0.0001 -0.0000  0.0195  0.0002
  18.  C 1 (d2)  -0.0001  0.0000  0.0000  0.0000 -0.0000  0.0000 -0.0012 -0.0001
  19.  C 1 (d3)  -0.0000 -0.0001  0.0000 -0.0000 -0.0000  0.0001 -0.0082  0.0004
  20.  C 1 (d3)   0.0000  0.0000  0.0000  0.0000  0.0000  0.0000  0.0011 -0.0000
  21.  C 1 (d4)  -0.0000  0.0002  0.0001 -0.0000 -0.0000  0.0002  0.0251 -0.0003
  22.  C 1 (d4)   0.0000  0.0001 -0.0000  0.0000  0.0000 -0.0001 -0.0028 -0.0003
  23.  C 1 (d5)  -0.0000  0.0003  0.0001 -0.0000 -0.0000  0.0003 -0.0086 -0.0003
  24.  C 1 (d5)   0.0000  0.0000 -0.0000  0.0000  0.0000 -0.0000 -0.0019 -0.0001
  25.  C 1 (f1)   0.0000 -0.0000  0.0000  0.0000  0.0000 -0.0000  0.0043  0.0001
  26.  C 1 (f2)  -0.0000 -0.0000 -0.0000 -0.0000 -0.0000 -0.0000  0.0076  0.0000
  27.  C 1 (f3)   0.0000 -0.0001 -0.0000  0.0000  0.0000 -0.0000 -0.0033  0.0001
  28.  C 1 (f4)  -0.0000  0.0000  0.0000 -0.0000 -0.0000  0.0000 -0.0014 -0.0000
  29.  C 1 (f5)   0.0000 -0.0000 -0.0000 -0.0000 -0.0000 -0.0000  0.0040  0.0000
  30.  C 1 (f6)  -0.0000 -0.0000  0.0000  0.0000 -0.0000  0.0000  0.0028 -0.0000
  31.  C 1 (f7)   0.0000 -0.0000 -0.0000  0.0000  0.0000 -0.0001  0.0057 -0.0000
  32.  C 2 (S)    0.0000  0.0002  0.0005 -0.0000  0.0000  0.0012  0.0036  0.0005
  33.  C 2 (S)    0.0000 -0.0004 -0.0037  0.0000  0.0000 -0.0116  0.0231 -0.0086
  34.  C 2 (S)    0.0000  0.0006  0.0001 -0.0000  0.0000 -0.0001  0.0194 -0.0012
  35.  C 2 (S)    0.0000 -0.0001 -0.0000 -0.0000 -0.0000 -0.0000  0.0058  0.0001
  36.  C 2 (S)    0.0000 -0.0000  0.0000  0.0000  0.0000 -0.0000  0.0002  0.0000
  37.  C 2 (px)  -0.0129  0.0000 -0.0000  0.0069 -0.0041  0.0000  0.0235 -0.0194
  38.  C 2 (px)  -0.0001 -0.0000 -0.0000  0.0001 -0.0002 -0.0000  0.0309 -0.0001
  39.  C 2 (px)  -0.0000 -0.0000 -0.0000  0.0000 -0.0000 -0.0000  0.0012 -0.0000
  40.  C 2 (py)  -0.0000 -0.0119 -0.0006 -0.0000 -0.0000  0.0010  0.0252  0.0220
  41.  C 2 (py)  -0.0000  0.0005  0.0001  0.0000  0.0000  0.0001  0.0164 -0.0008
  42.  C 2 (py)   0.0000  0.0000 -0.0000  0.0000  0.0000  0.0000 -0.0097 -0.0000
  43.  C 2 (pz)  -0.0000  0.0026 -0.0005 -0.0000 -0.0000 -0.0009 -0.0348 -0.0099
  44.  C 2 (pz)  -0.0000  0.0002 -0.0000 -0.0000 -0.0000 -0.0002  0.0074 -0.0008
  45.  C 2 (pz)  -0.0000  0.0000 -0.0000 -0.0000  0.0000 -0.0000  0.0006 -0.0001
  46.  C 2 (d1)   0.0003 -0.0000  0.0000 -0.0002  0.0001 -0.0000 -0.0030  0.0004
  47.  C 2 (d1)   0.0001  0.0000 -0.0000 -0.0000  0.0001  0.0000 -0.0100  0.0001
  48.  C 2 (d2)   0.0004  0.0000  0.0000 -0.0002  0.0001  0.0000  0.0009  0.0006
  49.  C 2 (d2)  -0.0000 -0.0000 -0.0000  0.0000  0.0000 -0.0000 -0.0030 -0.0001
  50.  C 2 (d3)   0.0000  0.0002 -0.0000  0.0000  0.0000 -0.0002  0.0010 -0.0006
  51.  C 2 (d3)  -0.0000 -0.0000 -0.0000 -0.0000 -0.0000 -0.0000 -0.0013 -0.0000
  52.  C 2 (d4)   0.0000  0.0006  0.0000  0.0000  0.0000 -0.0001 -0.0053 -0.0011
  53.  C 2 (d4)  -0.0000  0.0000  0.0000 -0.0000 -0.0000  0.0000  0.0062 -0.0000
  54.  C 2 (d5)  -0.0000  0.0002  0.0001  0.0000 -0.0000  0.0003 -0.0009 -0.0001
  55.  C 2 (d5)   0.0000 -0.0000  0.0000 -0.0000  0.0000  0.0000  0.0010  0.0000
  56.  C 2 (f1)   0.0000  0.0000 -0.0000  0.0000  0.0000 -0.0000  0.0007  0.0000
  57.  C 2 (f2)   0.0001  0.0000  0.0000 -0.0001  0.0000  0.0000 -0.0010  0.0002
  58.  C 2 (f3)   0.0000  0.0001  0.0000  0.0000  0.0000  0.0000 -0.0009 -0.0003
  59.  C 2 (f4)   0.0000  0.0000  0.0000  0.0000 -0.0000  0.0000  0.0001  0.0000
  60.  C 2 (f5)  -0.0001  0.0000  0.0000  0.0000 -0.0000 -0.0000  0.0003 -0.0001
  61.  C 2 (f6)   0.0000  0.0000 -0.0000 -0.0000  0.0000 -0.0000 -0.0023  0.0001
  62.  C 2 (f7)   0.0000  0.0000  0.0000 -0.0000 -0.0000  0.0001 -0.0030  0.0001
  63.  H 3 (S)   -0.0010 -0.0009  0.0001  0.0003 -0.0023 -0.0030  0.8068  0.0000
  64.  H 3 (S)    0.0002 -0.0003  0.0000 -0.0001  0.0001  0.0001  0.0000  0.0009
  65.  H 3 (S)    0.0000  0.0000 -0.0000 -0.0000 -0.0000 -0.0000  0.0000 -0.0000
  66.  H 3 (px)  -0.0001 -0.0000  0.0000  0.0000 -0.0000 -0.0001  0.0140 -0.0001
  67.  H 3 (py)  -0.0000  0.0001  0.0000  0.0000  0.0000  0.0000 -0.0053 -0.0002
  68.  H 3 (pz)  -0.0000  0.0000 -0.0000  0.0000 -0.0000 -0.0000  0.0056 -0.0002
  69.  H 4 (S)    0.0010 -0.0009  0.0001 -0.0003  0.0023 -0.0030 -0.0146 -0.0006
  70.  H 4 (S)   -0.0002 -0.0003  0.0000  0.0001 -0.0001  0.0001 -0.0006  0.0003
  71.  H 4 (S)   -0.0000  0.0000 -0.0000  0.0000  0.0000 -0.0000 -0.0081 -0.0001
  72.  H 4 (px)  -0.0001  0.0000 -0.0000  0.0000 -0.0000  0.0001 -0.0026 -0.0000
  73.  H 4 (py)   0.0000  0.0001  0.0000 -0.0000 -0.0000  0.0000  0.0022 -0.0000
  74.  H 4 (pz)   0.0000  0.0000 -0.0000 -0.0000  0.0000 -0.0000 -0.0018 -0.0001
  75.  H 5 (S)    0.0076  0.0033 -0.0014 -0.0040  0.0028 -0.0057 -0.0625  0.0012
  76.  H 5 (S)    0.0000 -0.0001 -0.0000 -0.0000 -0.0000  0.0000  0.0012  0.0004
  77.  H 5 (S)    0.0001 -0.0000  0.0000 -0.0000  0.0000  0.0000  0.0035  0.0002
  78.  H 5 (px)   0.0001  0.0001 -0.0000 -0.0001  0.0000 -0.0001 -0.0025 -0.0001
  79.  H 5 (py)   0.0001 -0.0001 -0.0000 -0.0000  0.0000 -0.0000  0.0018  0.0002
  80.  H 5 (pz)   0.0001  0.0001 -0.0000 -0.0000  0.0000 -0.0000 -0.0008 -0.0001
  81.  H 6 (S)   -0.0076  0.0033 -0.0014  0.0040 -0.0028 -0.0057  0.1215 -0.0211
  82.  H 6 (S)   -0.0000 -0.0001 -0.0000  0.0000  0.0000  0.0000 -0.0211  0.0002
  83.  H 6 (S)   -0.0001 -0.0000  0.0000  0.0000 -0.0000  0.0000  0.0031  0.0000
  84.  H 6 (px)   0.0001 -0.0001  0.0000 -0.0001  0.0000  0.0001 -0.0041  0.0004
  85.  H 6 (py)  -0.0001 -0.0001 -0.0000  0.0000 -0.0000 -0.0000 -0.0017 -0.0001
  86.  H 6 (pz)  -0.0001  0.0001 -0.0000  0.0000 -0.0000 -0.0000  0.0012 -0.0003

          NAO       65      66      67      68      69      70      71      72
      ---------- ------- ------- ------- ------- ------- ------- ------- -------
   1.  C 1 (S)   -0.0088 -0.0027  0.0015 -0.0007 -0.0060 -0.0100 -0.0088  0.0027
   2.  C 1 (S)   -0.0063  0.0101 -0.0047  0.0035  0.5333  0.0048 -0.0063 -0.0101
   3.  C 1 (S)   -0.0000  0.0004  0.0002  0.0003  0.0166 -0.0012 -0.0000 -0.0004
   4.  C 1 (S)    0.0001 -0.0000 -0.0000 -0.0000 -0.0019 -0.0001  0.0001  0.0000
   5.  C 1 (S)    0.0000  0.0000 -0.0000 -0.0000  0.0001  0.0000  0.0000 -0.0000
   6.  C 1 (px)  -0.0071 -0.0088  0.0071 -0.0061  0.6813  0.0042  0.0071 -0.0088
   7.  C 1 (px)  -0.0000 -0.0003 -0.0001 -0.0001  0.0097 -0.0008  0.0000 -0.0003
   8.  C 1 (px)  -0.0000 -0.0000  0.0000 -0.0000  0.0010 -0.0000  0.0000 -0.0000
   9.  C 1 (py)  -0.0044  0.0103  0.0031  0.0044  0.4175 -0.0105 -0.0044 -0.0103
  10.  C 1 (py)  -0.0001 -0.0003 -0.0002 -0.0001 -0.0093  0.0009 -0.0001  0.0003
  11.  C 1 (py)   0.0001 -0.0001  0.0000  0.0000 -0.0039 -0.0003  0.0001  0.0001
  12.  C 1 (pz)  -0.0005 -0.0021  0.0034  0.0093 -0.1139 -0.0120 -0.0005  0.0021
  13.  C 1 (pz)  -0.0000  0.0001  0.0001  0.0005  0.0057 -0.0008 -0.0000 -0.0001
  14.  C 1 (pz)  -0.0000  0.0000  0.0000  0.0001  0.0009 -0.0001 -0.0000 -0.0000
  15.  C 1 (d1)  -0.0002 -0.0002  0.0001 -0.0001  0.0155  0.0000  0.0002 -0.0002
  16.  C 1 (d1)  -0.0000 -0.0001 -0.0000 -0.0001  0.0056 -0.0002  0.0000 -0.0001
  17.  C 1 (d2)   0.0002  0.0002 -0.0002  0.0002 -0.0195 -0.0002 -0.0002  0.0002
  18.  C 1 (d2)  -0.0000 -0.0000  0.0000 -0.0000  0.0012  0.0001  0.0000 -0.0000
  19.  C 1 (d3)   0.0001 -0.0002 -0.0001 -0.0003 -0.0082  0.0004  0.0001  0.0002
  20.  C 1 (d3)   0.0000  0.0000 -0.0000 -0.0000  0.0011 -0.0000  0.0000 -0.0000
  21.  C 1 (d4)  -0.0003  0.0006  0.0001  0.0001  0.0251 -0.0003 -0.0003 -0.0006
  22.  C 1 (d4)   0.0001 -0.0000  0.0000  0.0000 -0.0028 -0.0003  0.0001  0.0000
  23.  C 1 (d5)   0.0001 -0.0001  0.0002 -0.0001 -0.0086 -0.0003  0.0001  0.0001
  24.  C 1 (d5)   0.0000 -0.0000  0.0000  0.0000 -0.0019 -0.0001  0.0000  0.0000
  25.  C 1 (f1)  -0.0000  0.0001 -0.0000 -0.0001  0.0043  0.0001 -0.0000 -0.0001
  26.  C 1 (f2)   0.0001  0.0001 -0.0001  0.0001 -0.0076 -0.0000 -0.0001  0.0001
  27.  C 1 (f3)   0.0000 -0.0001 -0.0001 -0.0001 -0.0033  0.0001  0.0000  0.0001
  28.  C 1 (f4)   0.0000 -0.0000  0.0000 -0.0000 -0.0014 -0.0000  0.0000  0.0000
  29.  C 1 (f5)   0.0000  0.0001 -0.0000  0.0000 -0.0040 -0.0000 -0.0000  0.0001
  30.  C 1 (f6)   0.0000  0.0000 -0.0000  0.0000 -0.0028  0.0000 -0.0000  0.0000
  31.  C 1 (f7)  -0.0000  0.0001 -0.0000  0.0000  0.0057 -0.0000 -0.0000 -0.0001
  32.  C 2 (S)   -0.0013  0.0001  0.0008 -0.0001  0.0036  0.0005 -0.0013 -0.0001
  33.  C 2 (S)    0.0039 -0.0003 -0.0026  0.0011  0.0231 -0.0086  0.0039  0.0003
  34.  C 2 (S)   -0.0001  0.0005  0.0002  0.0003  0.0194 -0.0012 -0.0001 -0.0005
  35.  C 2 (S)   -0.0001  0.0001 -0.0000  0.0000  0.0058  0.0001 -0.0001 -0.0001
  36.  C 2 (S)   -0.0000  0.0000 -0.0000 -0.0000  0.0002  0.0000 -0.0000 -0.0000
  37.  C 2 (px)  -0.0017  0.0037  0.0043  0.0006 -0.0235  0.0194  0.0017  0.0037
  38.  C 2 (px)   0.0003  0.0004 -0.0003  0.0003 -0.0309  0.0001 -0.0003  0.0004
  39.  C 2 (px)   0.0000  0.0000 -0.0000  0.0000 -0.0012  0.0000 -0.0000  0.0000
  40.  C 2 (py)  -0.0046 -0.0012 -0.0049 -0.0023  0.0252  0.0220 -0.0046  0.0012
  41.  C 2 (py)  -0.0001  0.0004  0.0002  0.0001  0.0164 -0.0008 -0.0001 -0.0004
  42.  C 2 (py)   0.0002 -0.0002  0.0000 -0.0001 -0.0097 -0.0000  0.0002  0.0002
  43.  C 2 (pz)  -0.0020 -0.0005  0.0031  0.0096 -0.0348 -0.0099 -0.0020  0.0005
  44.  C 2 (pz)  -0.0001  0.0002  0.0001  0.0005  0.0074 -0.0008 -0.0001 -0.0002
  45.  C 2 (pz)  -0.0000  0.0000  0.0000  0.0000  0.0006 -0.0001 -0.0000 -0.0000
  46.  C 2 (d1)   0.0000 -0.0001 -0.0001 -0.0000  0.0030 -0.0004 -0.0000 -0.0001
  47.  C 2 (d1)  -0.0001 -0.0002  0.0001 -0.0001  0.0100 -0.0001  0.0001 -0.0002
  48.  C 2 (d2)   0.0001 -0.0001 -0.0001 -0.0000 -0.0009 -0.0006 -0.0001 -0.0001
  49.  C 2 (d2)  -0.0000 -0.0000  0.0000 -0.0000  0.0030  0.0001  0.0000 -0.0000
  50.  C 2 (d3)   0.0000  0.0000  0.0001  0.0003  0.0010 -0.0006  0.0000 -0.0000
  51.  C 2 (d3)  -0.0000 -0.0000  0.0000  0.0000 -0.0013 -0.0000 -0.0000  0.0000
  52.  C 2 (d4)   0.0003 -0.0000  0.0002 -0.0000 -0.0053 -0.0011  0.0003  0.0000
  53.  C 2 (d4)  -0.0001  0.0001  0.0000  0.0001  0.0062 -0.0000 -0.0001 -0.0001
  54.  C 2 (d5)  -0.0001  0.0000  0.0001 -0.0000 -0.0009 -0.0001 -0.0001 -0.0000
  55.  C 2 (d5)  -0.0000  0.0000  0.0000  0.0000  0.0010  0.0000 -0.0000 -0.0000
  56.  C 2 (f1)   0.0000  0.0000 -0.0000 -0.0001  0.0007  0.0000  0.0000 -0.0000
  57.  C 2 (f2)   0.0000 -0.0001 -0.0000 -0.0000  0.0010 -0.0002 -0.0000 -0.0001
  58.  C 2 (f3)   0.0000 -0.0000  0.0001  0.0000 -0.0009 -0.0003  0.0000  0.0000
  59.  C 2 (f4)  -0.0000  0.0000  0.0000 -0.0000  0.0001  0.0000 -0.0000 -0.0000
  60.  C 2 (f5)  -0.0000  0.0000  0.0000  0.0000 -0.0003  0.0001  0.0000  0.0000
  61.  C 2 (f6)  -0.0000 -0.0000  0.0000 -0.0000  0.0023 -0.0001  0.0000 -0.0000
  62.  C 2 (f7)  -0.0000 -0.0001  0.0000 -0.0000 -0.0030  0.0001 -0.0000  0.0001
  63.  H 3 (S)    0.0000  0.0140 -0.0053  0.0056 -0.0146 -0.0006 -0.0081 -0.0026
  64.  H 3 (S)   -0.0000 -0.0001 -0.0002 -0.0002 -0.0006  0.0003 -0.0001 -0.0000
  65.  H 3 (S)    0.0002 -0.0000 -0.0000  0.0000 -0.0081 -0.0001  0.0001  0.0001
  66.  H 3 (px)  -0.0000  0.0003 -0.0001  0.0001  0.0026  0.0000 -0.0001 -0.0001
  67.  H 3 (py)  -0.0000 -0.0001  0.0001 -0.0000  0.0022 -0.0000  0.0001 -0.0000
  68.  H 3 (pz)   0.0000  0.0001 -0.0000  0.0001 -0.0018 -0.0001 -0.0001  0.0000
  69.  H 4 (S)   -0.0081  0.0026  0.0022 -0.0018  0.8068  0.0000 -0.0000 -0.0140
  70.  H 4 (S)   -0.0001  0.0000 -0.0000 -0.0001  0.0000  0.0009  0.0000  0.0001
  71.  H 4 (S)    0.0001 -0.0001  0.0001 -0.0001 -0.0000  0.0000  0.0002  0.0000
  72.  H 4 (px)   0.0001 -0.0001 -0.0000  0.0000 -0.0140  0.0001  0.0000  0.0003
  73.  H 4 (py)   0.0001  0.0000 -0.0000  0.0001 -0.0053 -0.0002 -0.0000  0.0001
  74.  H 4 (pz)  -0.0001 -0.0000  0.0001  0.0001  0.0056 -0.0002  0.0000 -0.0001
  75.  H 5 (S)    0.0035 -0.0025 -0.0018 -0.0008  0.1215 -0.0211  0.0031 -0.0041
  76.  H 5 (S)    0.0002 -0.0001 -0.0002 -0.0001 -0.0211  0.0002  0.0000  0.0004
  77.  H 5 (S)   -0.0000  0.0001 -0.0000  0.0000  0.0031  0.0000 -0.0001 -0.0001
  78.  H 5 (px)   0.0001 -0.0000  0.0000 -0.0000  0.0041 -0.0004  0.0001 -0.0001
  79.  H 5 (py)   0.0000 -0.0000 -0.0001 -0.0000 -0.0017 -0.0001 -0.0000  0.0000
  80.  H 5 (pz)   0.0000 -0.0000  0.0000  0.0001  0.0012 -0.0003  0.0000 -0.0000
  81.  H 6 (S)    0.0031  0.0041  0.0017  0.0012 -0.0625  0.0012  0.0035  0.0025
  82.  H 6 (S)    0.0000 -0.0004  0.0001 -0.0003  0.0012  0.0004  0.0002  0.0001
  83.  H 6 (S)   -0.0001  0.0001  0.0000  0.0000  0.0035  0.0002 -0.0000 -0.0001
  84.  H 6 (px)  -0.0001 -0.0001 -0.0000 -0.0000  0.0025  0.0001 -0.0001 -0.0000
  85.  H 6 (py)  -0.0000 -0.0000  0.0000 -0.0001  0.0018  0.0002  0.0000  0.0000
  86.  H 6 (pz)   0.0000  0.0000  0.0001  0.0001 -0.0008 -0.0001  0.0000  0.0000

          NAO       73      74      75      76      77      78      79      80
      ---------- ------- ------- ------- ------- ------- ------- ------- -------
   1.  C 1 (S)    0.0015 -0.0007  0.0036  0.0005 -0.0013  0.0001 -0.0008 -0.0001
   2.  C 1 (S)   -0.0047  0.0035  0.0231 -0.0086  0.0039 -0.0003  0.0026  0.0011
   3.  C 1 (S)    0.0002  0.0003  0.0194 -0.0012 -0.0001  0.0005 -0.0002  0.0003
   4.  C 1 (S)   -0.0000 -0.0000  0.0058  0.0001 -0.0001  0.0001  0.0000  0.0000
   5.  C 1 (S)   -0.0000 -0.0000  0.0002  0.0000 -0.0000  0.0000  0.0000 -0.0000
   6.  C 1 (px)  -0.0071  0.0061  0.0235 -0.0194 -0.0017  0.0037 -0.0043  0.0006
   7.  C 1 (px)   0.0001  0.0001  0.0309 -0.0001  0.0003  0.0004  0.0003  0.0003
   8.  C 1 (px)  -0.0000  0.0000  0.0012 -0.0000  0.0000  0.0000  0.0000  0.0000
   9.  C 1 (py)   0.0031  0.0044 -0.0252 -0.0220  0.0046  0.0012 -0.0049  0.0023
  10.  C 1 (py)  -0.0002 -0.0001 -0.0164  0.0008  0.0001 -0.0004  0.0002 -0.0001
  11.  C 1 (py)   0.0000  0.0000  0.0097  0.0000 -0.0002  0.0002  0.0000  0.0001
  12.  C 1 (pz)   0.0034  0.0093 -0.0348 -0.0099 -0.0020 -0.0005 -0.0031  0.0096
  13.  C 1 (pz)   0.0001  0.0005  0.0074 -0.0008 -0.0001  0.0002 -0.0001  0.0005
  14.  C 1 (pz)   0.0000  0.0001  0.0006 -0.0001 -0.0000  0.0000 -0.0000  0.0000
  15.  C 1 (d1)  -0.0001  0.0001  0.0030 -0.0004 -0.0000  0.0001 -0.0001  0.0000
  16.  C 1 (d1)   0.0000  0.0001  0.0100 -0.0001  0.0001  0.0002  0.0001  0.0001
  17.  C 1 (d2)   0.0002 -0.0002  0.0009  0.0006  0.0001 -0.0001  0.0001 -0.0000
  18.  C 1 (d2)  -0.0000  0.0000 -0.0030 -0.0001 -0.0000 -0.0000 -0.0000 -0.0000
  19.  C 1 (d3)  -0.0001 -0.0003 -0.0010  0.0006 -0.0000 -0.0000  0.0001 -0.0003
  20.  C 1 (d3)  -0.0000 -0.0000  0.0013  0.0000  0.0000  0.0000  0.0000 -0.0000
  21.  C 1 (d4)   0.0001  0.0001 -0.0053 -0.0011  0.0003 -0.0000 -0.0002 -0.0000
  22.  C 1 (d4)   0.0000  0.0000  0.0062 -0.0000 -0.0001  0.0001 -0.0000  0.0001
  23.  C 1 (d5)   0.0002 -0.0001 -0.0009 -0.0001 -0.0001  0.0000 -0.0001 -0.0000
  24.  C 1 (d5)   0.0000  0.0000  0.0010  0.0000 -0.0000  0.0000 -0.0000  0.0000
  25.  C 1 (f1)  -0.0000 -0.0001  0.0007  0.0000  0.0000  0.0000  0.0000 -0.0001
  26.  C 1 (f2)   0.0001 -0.0001 -0.0010  0.0002  0.0000 -0.0001  0.0000 -0.0000
  27.  C 1 (f3)  -0.0001 -0.0001  0.0009  0.0003 -0.0000  0.0000  0.0001 -0.0000
  28.  C 1 (f4)   0.0000 -0.0000  0.0001  0.0000 -0.0000  0.0000 -0.0000 -0.0000
  29.  C 1 (f5)   0.0000 -0.0000 -0.0003  0.0001  0.0000 -0.0000  0.0000 -0.0000
  30.  C 1 (f6)   0.0000 -0.0000 -0.0023  0.0001 -0.0000 -0.0000 -0.0000 -0.0000
  31.  C 1 (f7)  -0.0000  0.0000  0.0030 -0.0001  0.0000  0.0001  0.0000  0.0000
  32.  C 2 (S)    0.0008 -0.0001 -0.0060 -0.0100 -0.0088 -0.0027 -0.0015 -0.0007
  33.  C 2 (S)   -0.0026  0.0011  0.5333  0.0048 -0.0063  0.0101  0.0047  0.0035
  34.  C 2 (S)    0.0002  0.0003  0.0166 -0.0012 -0.0000  0.0004 -0.0002  0.0003
  35.  C 2 (S)   -0.0000  0.0000 -0.0019 -0.0001  0.0001 -0.0000  0.0000 -0.0000
  36.  C 2 (S)   -0.0000 -0.0000  0.0001  0.0000  0.0000  0.0000  0.0000 -0.0000
  37.  C 2 (px)  -0.0043 -0.0006 -0.6813 -0.0042 -0.0071 -0.0088 -0.0071 -0.0061
  38.  C 2 (px)   0.0003 -0.0003 -0.0097  0.0008 -0.0000 -0.0003  0.0001 -0.0001
  39.  C 2 (px)   0.0000 -0.0000 -0.0010  0.0000 -0.0000 -0.0000 -0.0000 -0.0000
  40.  C 2 (py)  -0.0049 -0.0023 -0.4175  0.0105  0.0044 -0.0103  0.0031 -0.0044
  41.  C 2 (py)   0.0002  0.0001  0.0093 -0.0009  0.0001  0.0003 -0.0002  0.0001
  42.  C 2 (py)   0.0000 -0.0001  0.0039  0.0003 -0.0001  0.0001  0.0000 -0.0000
  43.  C 2 (pz)   0.0031  0.0096 -0.1139 -0.0120 -0.0005 -0.0021 -0.0034  0.0093
  44.  C 2 (pz)   0.0001  0.0005  0.0057 -0.0008 -0.0000  0.0001 -0.0001  0.0005
  45.  C 2 (pz)   0.0000  0.0000  0.0009 -0.0001 -0.0000  0.0000 -0.0000  0.0001
  46.  C 2 (d1)   0.0001  0.0000  0.0155  0.0000  0.0002  0.0002  0.0001  0.0001
  47.  C 2 (d1)  -0.0001  0.0001  0.0056 -0.0002  0.0000  0.0001 -0.0000  0.0001
  48.  C 2 (d2)   0.0001  0.0000  0.0195  0.0002  0.0002  0.0002  0.0002  0.0002
  49.  C 2 (d2)  -0.0000  0.0000 -0.0012 -0.0001 -0.0000 -0.0000 -0.0000 -0.0000
  50.  C 2 (d3)   0.0001  0.0003  0.0082 -0.0004 -0.0001  0.0002 -0.0001  0.0003
  51.  C 2 (d3)   0.0000  0.0000 -0.0011  0.0000 -0.0000 -0.0000 -0.0000  0.0000
  52.  C 2 (d4)   0.0002 -0.0000  0.0251 -0.0003 -0.0003  0.0006 -0.0001  0.0001
  53.  C 2 (d4)   0.0000  0.0001 -0.0028 -0.0003  0.0001 -0.0000 -0.0000  0.0000
  54.  C 2 (d5)   0.0001 -0.0000 -0.0086 -0.0003  0.0001 -0.0001 -0.0002 -0.0001
  55.  C 2 (d5)   0.0000  0.0000 -0.0019 -0.0001  0.0000 -0.0000 -0.0000  0.0000
  56.  C 2 (f1)  -0.0000 -0.0001  0.0043  0.0001 -0.0000  0.0001  0.0000 -0.0001
  57.  C 2 (f2)   0.0000  0.0000  0.0076  0.0000  0.0001  0.0001  0.0001  0.0001
  58.  C 2 (f3)   0.0001  0.0000  0.0033 -0.0001 -0.0000  0.0001 -0.0001  0.0001
  59.  C 2 (f4)   0.0000 -0.0000 -0.0014 -0.0000  0.0000 -0.0000 -0.0000 -0.0000
  60.  C 2 (f5)  -0.0000 -0.0000 -0.0040 -0.0000 -0.0000 -0.0001 -0.0000 -0.0000
  61.  C 2 (f6)  -0.0000  0.0000  0.0028 -0.0000  0.0000  0.0000  0.0000  0.0000
  62.  C 2 (f7)   0.0000 -0.0000 -0.0057  0.0000  0.0000 -0.0001 -0.0000 -0.0000
  63.  H 3 (S)    0.0022 -0.0018 -0.0625  0.0012  0.0035 -0.0025  0.0018 -0.0008
  64.  H 3 (S)   -0.0000 -0.0001  0.0012  0.0004  0.0002 -0.0001  0.0002 -0.0001
  65.  H 3 (S)    0.0001 -0.0001  0.0035  0.0002 -0.0000  0.0001  0.0000  0.0000
  66.  H 3 (px)   0.0000 -0.0000 -0.0025 -0.0001  0.0001 -0.0000 -0.0000 -0.0000
  67.  H 3 (py)  -0.0000  0.0001 -0.0018 -0.0002 -0.0000  0.0000 -0.0001  0.0000
  68.  H 3 (pz)   0.0001  0.0001 -0.0008 -0.0001  0.0000 -0.0000 -0.0000  0.0001
  69.  H 4 (S)   -0.0053  0.0056  0.1215 -0.0211  0.0031  0.0041 -0.0017  0.0012
  70.  H 4 (S)   -0.0002 -0.0002 -0.0211  0.0002  0.0000 -0.0004 -0.0001 -0.0003
  71.  H 4 (S)   -0.0000  0.0000  0.0031  0.0000 -0.0001  0.0001 -0.0000  0.0000
  72.  H 4 (px)   0.0001 -0.0001 -0.0041  0.0004 -0.0001 -0.0001  0.0000 -0.0000
  73.  H 4 (py)   0.0001 -0.0000  0.0017  0.0001  0.0000  0.0000  0.0000  0.0001
  74.  H 4 (pz)  -0.0000  0.0001  0.0012 -0.0003  0.0000  0.0000 -0.0001  0.0001
  75.  H 5 (S)    0.0017  0.0012  0.8068  0.0000  0.0000  0.0140  0.0053  0.0056
  76.  H 5 (S)    0.0001 -0.0003  0.0000  0.0009  0.0000 -0.0001  0.0002 -0.0002
  77.  H 5 (S)    0.0000  0.0000  0.0000  0.0000  0.0002 -0.0000  0.0000  0.0000
  78.  H 5 (px)   0.0000  0.0000  0.0140 -0.0001 -0.0000  0.0003  0.0001  0.0001
  79.  H 5 (py)   0.0000 -0.0001  0.0053  0.0002  0.0000  0.0001  0.0001  0.0000
  80.  H 5 (pz)   0.0001  0.0001  0.0056 -0.0002  0.0000  0.0001  0.0000  0.0001
  81.  H 6 (S)   -0.0018 -0.0008 -0.0146 -0.0006 -0.0081  0.0026 -0.0022 -0.0018
  82.  H 6 (S)   -0.0002 -0.0001 -0.0006  0.0003 -0.0001  0.0000  0.0000 -0.0001
  83.  H 6 (S)   -0.0000  0.0000 -0.0081 -0.0001  0.0001 -0.0001 -0.0001 -0.0001
  84.  H 6 (px)  -0.0000  0.0000 -0.0026 -0.0000  0.0001 -0.0001  0.0000  0.0000
  85.  H 6 (py)  -0.0001 -0.0000 -0.0022  0.0000 -0.0001 -0.0000 -0.0000 -0.0001
  86.  H 6 (pz)   0.0000  0.0001 -0.0018 -0.0001 -0.0001 -0.0000 -0.0001  0.0001

          NAO       81      82      83      84      85      86
      ---------- ------- ------- ------- ------- ------- -------
   1.  C 1 (S)    0.0036  0.0005 -0.0013 -0.0001 -0.0008 -0.0001
   2.  C 1 (S)    0.0231 -0.0086  0.0039  0.0003  0.0026  0.0011
   3.  C 1 (S)    0.0194 -0.0012 -0.0001 -0.0005 -0.0002  0.0003
   4.  C 1 (S)    0.0058  0.0001 -0.0001 -0.0001  0.0000  0.0000
   5.  C 1 (S)    0.0002  0.0000 -0.0000 -0.0000  0.0000 -0.0000
   6.  C 1 (px)  -0.0235  0.0194  0.0017  0.0037  0.0043 -0.0006
   7.  C 1 (px)  -0.0309  0.0001 -0.0003  0.0004 -0.0003 -0.0003
   8.  C 1 (px)  -0.0012  0.0000 -0.0000  0.0000 -0.0000 -0.0000
   9.  C 1 (py)  -0.0252 -0.0220  0.0046 -0.0012 -0.0049  0.0023
  10.  C 1 (py)  -0.0164  0.0008  0.0001  0.0004  0.0002 -0.0001
  11.  C 1 (py)   0.0097  0.0000 -0.0002 -0.0002  0.0000  0.0001
  12.  C 1 (pz)  -0.0348 -0.0099 -0.0020  0.0005 -0.0031  0.0096
  13.  C 1 (pz)   0.0074 -0.0008 -0.0001 -0.0002 -0.0001  0.0005
  14.  C 1 (pz)   0.0006 -0.0001 -0.0000 -0.0000 -0.0000  0.0000
  15.  C 1 (d1)  -0.0030  0.0004  0.0000  0.0001  0.0001 -0.0000
  16.  C 1 (d1)  -0.0100  0.0001 -0.0001  0.0002 -0.0001 -0.0001
  17.  C 1 (d2)  -0.0009 -0.0006 -0.0001 -0.0001 -0.0001  0.0000
  18.  C 1 (d2)   0.0030  0.0001  0.0000 -0.0000  0.0000  0.0000
  19.  C 1 (d3)  -0.0010  0.0006 -0.0000  0.0000  0.0001 -0.0003
  20.  C 1 (d3)   0.0013  0.0000  0.0000 -0.0000  0.0000 -0.0000
  21.  C 1 (d4)  -0.0053 -0.0011  0.0003  0.0000 -0.0002 -0.0000
  22.  C 1 (d4)   0.0062 -0.0000 -0.0001 -0.0001 -0.0000  0.0001
  23.  C 1 (d5)  -0.0009 -0.0001 -0.0001 -0.0000 -0.0001 -0.0000
  24.  C 1 (d5)   0.0010  0.0000 -0.0000 -0.0000 -0.0000  0.0000
  25.  C 1 (f1)   0.0007  0.0000  0.0000 -0.0000  0.0000 -0.0001
  26.  C 1 (f2)   0.0010 -0.0002 -0.0000 -0.0001 -0.0000  0.0000
  27.  C 1 (f3)   0.0009  0.0003 -0.0000 -0.0000  0.0001 -0.0000
  28.  C 1 (f4)   0.0001  0.0000 -0.0000 -0.0000 -0.0000 -0.0000
  29.  C 1 (f5)   0.0003 -0.0001 -0.0000 -0.0000 -0.0000  0.0000
  30.  C 1 (f6)   0.0023 -0.0001  0.0000 -0.0000  0.0000  0.0000
  31.  C 1 (f7)   0.0030 -0.0001  0.0000 -0.0001  0.0000  0.0000
  32.  C 2 (S)   -0.0060 -0.0100 -0.0088  0.0027 -0.0015 -0.0007
  33.  C 2 (S)    0.5333  0.0048 -0.0063 -0.0101  0.0047  0.0035
  34.  C 2 (S)    0.0166 -0.0012 -0.0000 -0.0004 -0.0002  0.0003
  35.  C 2 (S)   -0.0019 -0.0001  0.0001  0.0000  0.0000 -0.0000
  36.  C 2 (S)    0.0001  0.0000  0.0000 -0.0000  0.0000 -0.0000
  37.  C 2 (px)   0.6813  0.0042  0.0071 -0.0088  0.0071  0.0061
  38.  C 2 (px)   0.0097 -0.0008  0.0000 -0.0003 -0.0001  0.0001
  39.  C 2 (px)   0.0010 -0.0000  0.0000 -0.0000  0.0000  0.0000
  40.  C 2 (py)  -0.4175  0.0105  0.0044  0.0103  0.0031 -0.0044
  41.  C 2 (py)   0.0093 -0.0009  0.0001 -0.0003 -0.0002  0.0001
  42.  C 2 (py)   0.0039  0.0003 -0.0001 -0.0001  0.0000 -0.0000
  43.  C 2 (pz)  -0.1139 -0.0120 -0.0005  0.0021 -0.0034  0.0093
  44.  C 2 (pz)   0.0057 -0.0008 -0.0000 -0.0001 -0.0001  0.0005
  45.  C 2 (pz)   0.0009 -0.0001 -0.0000 -0.0000 -0.0000  0.0001
  46.  C 2 (d1)  -0.0155 -0.0000 -0.0002  0.0002 -0.0001 -0.0001
  47.  C 2 (d1)  -0.0056  0.0002 -0.0000  0.0001  0.0000 -0.0001
  48.  C 2 (d2)  -0.0195 -0.0002 -0.0002  0.0002 -0.0002 -0.0002
  49.  C 2 (d2)   0.0012  0.0001  0.0000 -0.0000  0.0000  0.0000
  50.  C 2 (d3)   0.0082 -0.0004 -0.0001 -0.0002 -0.0001  0.0003
  51.  C 2 (d3)  -0.0011  0.0000 -0.0000  0.0000 -0.0000  0.0000
  52.  C 2 (d4)   0.0251 -0.0003 -0.0003 -0.0006 -0.0001  0.0001
  53.  C 2 (d4)  -0.0028 -0.0003  0.0001  0.0000 -0.0000  0.0000
  54.  C 2 (d5)  -0.0086 -0.0003  0.0001  0.0001 -0.0002 -0.0001
  55.  C 2 (d5)  -0.0019 -0.0001  0.0000  0.0000 -0.0000  0.0000
  56.  C 2 (f1)   0.0043  0.0001 -0.0000 -0.0001  0.0000 -0.0001
  57.  C 2 (f2)  -0.0076 -0.0000 -0.0001  0.0001 -0.0001 -0.0001
  58.  C 2 (f3)   0.0033 -0.0001 -0.0000 -0.0001 -0.0001  0.0001
  59.  C 2 (f4)  -0.0014 -0.0000  0.0000  0.0000 -0.0000 -0.0000
  60.  C 2 (f5)   0.0040  0.0000  0.0000 -0.0001  0.0000  0.0000
  61.  C 2 (f6)  -0.0028  0.0000 -0.0000  0.0000 -0.0000 -0.0000
  62.  C 2 (f7)  -0.0057  0.0000  0.0000  0.0001 -0.0000 -0.0000
  63.  H 3 (S)    0.1215 -0.0211  0.0031 -0.0041 -0.0017  0.0012
  64.  H 3 (S)   -0.0211  0.0002  0.0000  0.0004 -0.0001 -0.0003
  65.  H 3 (S)    0.0031  0.0000 -0.0001 -0.0001 -0.0000  0.0000
  66.  H 3 (px)   0.0041 -0.0004  0.0001 -0.0001 -0.0000  0.0000
  67.  H 3 (py)   0.0017  0.0001  0.0000 -0.0000  0.0000  0.0001
  68.  H 3 (pz)   0.0012 -0.0003  0.0000 -0.0000 -0.0001  0.0001
  69.  H 4 (S)   -0.0625  0.0012  0.0035  0.0025  0.0018 -0.0008
  70.  H 4 (S)    0.0012  0.0004  0.0002  0.0001  0.0002 -0.0001
  71.  H 4 (S)    0.0035  0.0002 -0.0000 -0.0001  0.0000  0.0000
  72.  H 4 (px)   0.0025  0.0001 -0.0001 -0.0000  0.0000  0.0000
  73.  H 4 (py)  -0.0018 -0.0002 -0.0000 -0.0000 -0.0001  0.0000
  74.  H 4 (pz)  -0.0008 -0.0001  0.0000  0.0000 -0.0000  0.0001
  75.  H 5 (S)   -0.0146 -0.0006 -0.0081 -0.0026 -0.0022 -0.0018
  76.  H 5 (S)   -0.0006  0.0003 -0.0001 -0.0000  0.0000 -0.0001
  77.  H 5 (S)   -0.0081 -0.0001  0.0001  0.0001 -0.0001 -0.0001
  78.  H 5 (px)   0.0026  0.0000 -0.0001 -0.0001 -0.0000 -0.0000
  79.  H 5 (py)  -0.0022  0.0000 -0.0001  0.0000 -0.0000 -0.0001
  80.  H 5 (pz)  -0.0018 -0.0001 -0.0001  0.0000 -0.0001  0.0001
  81.  H 6 (S)    0.8068  0.0000 -0.0000 -0.0140  0.0053  0.0056
  82.  H 6 (S)    0.0000  0.0009  0.0000  0.0001  0.0002 -0.0002
  83.  H 6 (S)   -0.0000  0.0000  0.0002  0.0000  0.0000  0.0000
  84.  H 6 (px)  -0.0140  0.0001  0.0000  0.0003 -0.0001 -0.0001
  85.  H 6 (py)   0.0053  0.0002  0.0000 -0.0001  0.0001  0.0000
  86.  H 6 (pz)   0.0056 -0.0002  0.0000 -0.0001  0.0000  0.0001


 NATURAL BOND ORBITAL ANALYSIS:

                       Occupancies       Lewis Structure    Low   High
           Occ.    -------------------  -----------------   occ   occ
  Cycle   Thresh.   Lewis   Non-Lewis     CR  BD  3C  LP    (L)   (NL)   Dev
 =============================================================================
   1(1)    1.90    15.93430   0.06570      2   6   0   0     0      0    0.04
 -----------------------------------------------------------------------------

 Structure accepted: No low occupancy Lewis orbitals

 --------------------------------------------------------
   Core                      3.99824 ( 99.956% of   4)
   Valence Lewis            11.93606 ( 99.467% of  12)
  ==================       ============================
   Total Lewis              15.93430 ( 99.589% of  16)
  -----------------------------------------------------
   Valence non-Lewis         0.04915 (  0.307% of  16)
   Rydberg non-Lewis         0.01655 (  0.103% of  16)
  ==================       ============================
   Total non-Lewis           0.06570 (  0.411% of  16)
 --------------------------------------------------------


       (Occupancy)   Bond orbital/ Coefficients/ Hybrids
 ---------------------------------------------------------------------------------
     1. (1.99978) BD ( 1) C   1 - C   2  
                ( 50.00%)   0.7071* C   1 s( 32.53%)p 2.07( 67.26%)d 0.01(  0.20%)
                                                  f 0.00(  0.01%)
                                            0.0000  0.5699 -0.0221  0.0043 -0.0004
                                            0.0000  0.0000  0.0000 -0.5621  0.0406
                                            0.0041  0.5955  0.0191  0.0033  0.0000
                                            0.0000 -0.0000  0.0000 -0.0128 -0.0047
                                           -0.0326 -0.0006 -0.0265  0.0028 -0.0063
                                           -0.0000  0.0053 -0.0028 -0.0000 -0.0000
                                            0.0066
                ( 50.00%)   0.7071* C   2 s( 32.53%)p 2.07( 67.26%)d 0.01(  0.20%)
                                                  f 0.00(  0.01%)
                                            0.0000  0.5699 -0.0221  0.0043 -0.0004
                                            0.0000  0.0000  0.0000  0.5621 -0.0406
                                           -0.0041  0.5955  0.0191  0.0033 -0.0000
                                           -0.0000 -0.0000  0.0000  0.0128  0.0047
                                           -0.0326 -0.0006 -0.0265  0.0028 -0.0063
                                           -0.0000 -0.0053 -0.0028  0.0000 -0.0000
                                           -0.0066
     2. (1.99424) BD ( 2) C   1 - C   2  
                ( 50.00%)   0.7071* C   1 s(  7.60%)p12.15( 92.29%)d 0.01(  0.10%)
                                                  f 0.00(  0.01%)
                                           -0.0001 -0.2728  0.0396 -0.0015 -0.0005
                                           -0.0000 -0.0000 -0.0000  0.5520 -0.0229
                                            0.0045  0.7850  0.0366  0.0032 -0.0000
                                           -0.0000  0.0000 -0.0000 -0.0221 -0.0021
                                            0.0179  0.0052  0.0132  0.0033 -0.0082
                                            0.0000 -0.0084  0.0011  0.0000  0.0000
                                           -0.0022
                ( 50.00%)   0.7071* C   2 s(  7.60%)p12.15( 92.29%)d 0.01(  0.10%)
                                                  f 0.00(  0.01%)
                                           -0.0001 -0.2728  0.0396 -0.0015 -0.0005
                                           -0.0000 -0.0000 -0.0000 -0.5520  0.0229
                                           -0.0045  0.7850  0.0366  0.0032  0.0000
                                            0.0000  0.0000 -0.0000  0.0221  0.0021
                                            0.0179  0.0052  0.0132  0.0033 -0.0082
                                            0.0000  0.0084  0.0011 -0.0000  0.0000
                                            0.0022
     3. (1.98551) BD ( 1) C   1 - H   3  
                ( 59.68%)   0.7725* C   1 s( 29.99%)p 2.33( 69.85%)d 0.01(  0.15%)
                                                  f 0.00(  0.02%)
                                            0.0002 -0.5473 -0.0162  0.0022 -0.0001
                                            0.7065  0.0065  0.0009 -0.4312  0.0089
                                            0.0044  0.1149 -0.0056 -0.0009  0.0157
                                            0.0047 -0.0204  0.0016  0.0084 -0.0010
                                           -0.0261  0.0032  0.0087  0.0020 -0.0043
                                           -0.0078  0.0035  0.0015 -0.0042 -0.0027
                                           -0.0058
                ( 40.32%)   0.6350* H   3 s( 99.96%)p 0.00(  0.04%)
                                           -0.9998 -0.0009  0.0004 -0.0173  0.0065
                                           -0.0074
     4. (1.98551) BD ( 1) C   1 - H   4  
                ( 59.68%)   0.7725* C   1 s( 29.99%)p 2.33( 69.85%)d 0.01(  0.15%)
                                                  f 0.00(  0.02%)
                                           -0.0002  0.5473  0.0162 -0.0022  0.0001
                                            0.7065  0.0065  0.0009  0.4312 -0.0089
                                           -0.0044 -0.1149  0.0056  0.0009  0.0157
                                            0.0047 -0.0204  0.0016 -0.0084  0.0010
                                            0.0261 -0.0032 -0.0087 -0.0020  0.0043
                                           -0.0078 -0.0035 -0.0015 -0.0042 -0.0027
                                            0.0058
                ( 40.32%)   0.6350* H   4 s( 99.96%)p 0.00(  0.04%)
                                            0.9998  0.0009 -0.0004 -0.0173 -0.0065
                                            0.0074
     5. (1.98551) BD ( 1) C   2 - H   5  
                ( 59.68%)   0.7725* C   2 s( 29.99%)p 2.33( 69.85%)d 0.01(  0.15%)
                                                  f 0.00(  0.02%)
                                            0.0002 -0.5473 -0.0162  0.0022 -0.0001
                                            0.7065  0.0065  0.0009  0.4312 -0.0089
                                           -0.0044  0.1149 -0.0056 -0.0009 -0.0157
                                           -0.0047 -0.0204  0.0016 -0.0084  0.0010
                                           -0.0261  0.0032  0.0087  0.0020 -0.0043
                                           -0.0078 -0.0035  0.0015  0.0042 -0.0027
                                            0.0058
                ( 40.32%)   0.6350* H   5 s( 99.96%)p 0.00(  0.04%)
                                           -0.9998 -0.0009  0.0004 -0.0173 -0.0065
                                           -0.0074
     6. (1.98551) BD ( 1) C   2 - H   6  
                ( 59.68%)   0.7725* C   2 s( 29.99%)p 2.33( 69.85%)d 0.01(  0.15%)
                                                  f 0.00(  0.02%)
                                           -0.0002  0.5473  0.0162 -0.0022  0.0001
                                            0.7065  0.0065  0.0009 -0.4312  0.0089
                                            0.0044 -0.1149  0.0056  0.0009 -0.0157
                                           -0.0047 -0.0204  0.0016  0.0084 -0.0010
                                            0.0261 -0.0032 -0.0087 -0.0020  0.0043
                                           -0.0078  0.0035 -0.0015  0.0042 -0.0027
                                           -0.0058
                ( 40.32%)   0.6350* H   6 s( 99.96%)p 0.00(  0.04%)
                                            0.9998  0.0009 -0.0004 -0.0173  0.0065
                                            0.0074
     7. (1.99912) CR ( 1) C   1           s(100.00%)p 0.00(  0.00%)
                                            1.0000  0.0002  0.0000 -0.0000 -0.0000
                                            0.0000  0.0000  0.0000  0.0002 -0.0000
                                           -0.0000  0.0000  0.0000  0.0000  0.0000
                                            0.0000 -0.0000  0.0000 -0.0000  0.0000
                                            0.0000 -0.0000 -0.0000 -0.0000  0.0000
                                           -0.0000 -0.0000 -0.0000 -0.0000 -0.0000
                                            0.0000
     8. (1.99912) CR ( 1) C   2           s(100.00%)p 0.00(  0.00%)
                                            1.0000  0.0002  0.0000 -0.0000 -0.0000
                                            0.0000  0.0000  0.0000 -0.0002  0.0000
                                            0.0000  0.0000  0.0000  0.0000 -0.0000
                                           -0.0000 -0.0000  0.0000  0.0000 -0.0000
                                            0.0000 -0.0000 -0.0000 -0.0000  0.0000
                                           -0.0000  0.0000 -0.0000  0.0000 -0.0000
                                           -0.0000
     9. (0.00283) RY*( 1) C   1           s( 43.92%)p 1.15( 50.36%)d 0.12(  5.16%)
                                                  f 0.01(  0.55%)
                                           -0.0000  0.0150  0.6468  0.1435  0.0047
                                           -0.0000 -0.0000 -0.0000 -0.0541 -0.5833
                                            0.3074 -0.0201  0.2553  0.0197 -0.0000
                                           -0.0000  0.0000 -0.0000 -0.0552  0.0353
                                           -0.1082  0.1852  0.0124  0.0346  0.0079
                                            0.0000  0.0086  0.0066  0.0000  0.0000
                                            0.0733
    10. (0.00262) RY*( 2) C   1           s(  0.00%)p 1.00( 88.78%)d 0.12( 10.70%)
                                                  f 0.01(  0.53%)
                                            0.0000 -0.0000 -0.0000  0.0000 -0.0000
                                           -0.0112  0.9415  0.0346 -0.0000  0.0000
                                            0.0000  0.0000 -0.0000 -0.0000  0.0753
                                            0.3004  0.0502 -0.0926  0.0000 -0.0000
                                           -0.0000  0.0000  0.0000  0.0000 -0.0000
                                           -0.0231  0.0000  0.0000 -0.0057 -0.0685
                                           -0.0000
    11. (0.00021) RY*( 3) C   1           s( 24.97%)p 1.60( 40.02%)d 1.23( 30.81%)
                                                  f 0.17(  4.19%)
                                            0.0000 -0.0178  0.1200  0.4847 -0.0076
                                            0.0000  0.0000  0.0000  0.0437  0.5616
                                            0.0061 -0.0266  0.2846  0.0344  0.0000
                                            0.0000 -0.0000  0.0000 -0.0514  0.0271
                                           -0.4543  0.2279 -0.2123  0.0375  0.0013
                                           -0.0000  0.1094 -0.0077 -0.0000 -0.0000
                                            0.1728
    12. (0.00002) RY*( 4) C   1           s(  5.04%)p 0.31(  1.57%)d17.82( 89.91%)
                                                  f 0.69(  3.47%)
    13. (0.00000) RY*( 5) C   1           s(  0.00%)p 1.00( 99.99%)d 0.00(  0.01%)
                                                  f 0.00(  0.00%)
    14. (0.00000) RY*( 6) C   1           s( 42.57%)p 0.69( 29.55%)d 0.65( 27.88%)
                                                  f 0.00(  0.00%)
    15. (0.00000) RY*( 7) C   1           s(  6.68%)p13.89( 92.85%)d 0.07(  0.45%)
                                                  f 0.00(  0.01%)
    16. (0.00000) RY*( 8) C   1           s( 13.64%)p 6.09( 83.11%)d 0.24(  3.25%)
                                                  f 0.00(  0.00%)
    17. (0.00000) RY*( 9) C   1           s(  0.12%)p99.99( 98.89%)d 7.92(  0.98%)
                                                  f 0.05(  0.01%)
    18. (0.00000) RY*(10) C   1           s(  0.00%)p 1.00(  0.69%)d99.99( 99.31%)
                                                  f 0.00(  0.00%)
    19. (0.00000) RY*(11) C   1           s(  0.00%)p 1.00(  9.13%)d 9.96( 90.87%)
    20. (0.00000) RY*(12) C   1           s(  0.00%)p 1.00(  0.31%)d99.99( 99.69%)
                                                  f 0.00(  0.00%)
    21. (0.00000) RY*(13) C   1           s(  0.00%)p 1.00(  0.78%)d99.99( 99.22%)
    22. (0.00000) RY*(14) C   1           s(  1.09%)p 0.47(  0.51%)d90.49( 98.39%)
                                                  f 0.01(  0.01%)
    23. (0.00000) RY*(15) C   1           s(  0.12%)p 0.45(  0.05%)d99.99( 99.83%)
                                                  f 0.03(  0.00%)
    24. (0.00000) RY*(16) C   1           s( 99.99%)p 0.00(  0.01%)d 0.00(  0.00%)
                                                  f 0.00(  0.00%)
    25. (0.00000) RY*(17) C   1           s(  5.37%)p 0.32(  1.72%)d17.31( 92.92%)
                                                  f 0.00(  0.00%)
    26. (0.00000) RY*(18) C   1           s( 54.25%)p 0.01(  0.33%)d 0.84( 45.42%)
                                                  f 0.00(  0.00%)
    27. (0.00000) RY*(19) C   1           s(  0.17%)p 0.48(  0.08%)d99.99( 99.74%)
                                                  f 0.03(  0.01%)
    28. (0.00000) RY*(20) C   1           s(  0.04%)p 0.69(  0.02%)d12.91(  0.45%)
                                                  f99.99( 99.49%)
    29. (0.00000) RY*(21) C   1           s(  0.00%)p 1.00(  0.06%)d 0.10(  0.01%)
                                                  f99.99( 99.93%)
    30. (0.00000) RY*(22) C   1           s(  0.40%)p 1.10(  0.44%)d 1.18(  0.47%)
                                                  f99.99( 98.69%)
    31. (0.00000) RY*(23) C   1           s(  0.02%)p 1.78(  0.03%)d34.97(  0.57%)
                                                  f99.99( 99.38%)
    32. (0.00000) RY*(24) C   1           s(  0.00%)p 0.00(  0.01%)d 0.00(  0.00%)
                                                  f 1.00( 99.99%)
    33. (0.00000) RY*(25) C   1           s(  0.00%)p 1.00(  0.42%)d 0.12(  0.05%)
                                                  f99.99( 99.53%)
    34. (0.00000) RY*(26) C   1           s(  1.51%)p 0.70(  1.05%)d 2.19(  3.30%)
                                                  f62.44( 94.14%)
    35. (0.00283) RY*( 1) C   2           s( 43.92%)p 1.15( 50.36%)d 0.12(  5.16%)
                                                  f 0.01(  0.55%)
                                           -0.0000  0.0150  0.6468  0.1435  0.0047
                                           -0.0000 -0.0000 -0.0000  0.0541  0.5833
                                           -0.3074 -0.0201  0.2553  0.0197  0.0000
                                            0.0000  0.0000 -0.0000  0.0552 -0.0353
                                           -0.1082  0.1852  0.0124  0.0346  0.0079
                                            0.0000 -0.0086  0.0066 -0.0000  0.0000
                                           -0.0733
    36. (0.00262) RY*( 2) C   2           s(  0.00%)p 1.00( 88.78%)d 0.12( 10.70%)
                                                  f 0.01(  0.53%)
                                            0.0000 -0.0000 -0.0000  0.0000 -0.0000
                                           -0.0112  0.9415  0.0346  0.0000 -0.0000
                                           -0.0000  0.0000 -0.0000 -0.0000 -0.0753
                                           -0.3004  0.0502 -0.0926 -0.0000  0.0000
                                           -0.0000  0.0000  0.0000  0.0000 -0.0000
                                           -0.0231 -0.0000  0.0000  0.0057 -0.0685
                                            0.0000
    37. (0.00021) RY*( 3) C   2           s( 24.97%)p 1.60( 40.02%)d 1.23( 30.81%)
                                                  f 0.17(  4.19%)
                                            0.0000 -0.0178  0.1200  0.4847 -0.0076
                                            0.0000  0.0000  0.0000 -0.0437 -0.5616
                                           -0.0061 -0.0266  0.2846  0.0344 -0.0000
                                           -0.0000 -0.0000  0.0000  0.0514 -0.0271
                                           -0.4543  0.2279 -0.2123  0.0375  0.0013
                                           -0.0000 -0.1094 -0.0077  0.0000 -0.0000
                                           -0.1728
    38. (0.00002) RY*( 4) C   2           s(  5.04%)p 0.31(  1.57%)d17.82( 89.91%)
                                                  f 0.69(  3.47%)
    39. (0.00000) RY*( 5) C   2           s(  0.00%)p 1.00( 99.99%)d 0.00(  0.01%)
                                                  f 0.00(  0.00%)
    40. (0.00000) RY*( 6) C   2           s( 42.57%)p 0.69( 29.55%)d 0.65( 27.88%)
                                                  f 0.00(  0.00%)
    41. (0.00000) RY*( 7) C   2           s(  6.68%)p13.89( 92.85%)d 0.07(  0.45%)
                                                  f 0.00(  0.01%)
    42. (0.00000) RY*( 8) C   2           s( 13.64%)p 6.09( 83.11%)d 0.24(  3.25%)
                                                  f 0.00(  0.00%)
    43. (0.00000) RY*( 9) C   2           s(  0.12%)p99.99( 98.89%)d 7.92(  0.98%)
                                                  f 0.05(  0.01%)
    44. (0.00000) RY*(10) C   2           s(  0.00%)p 1.00(  0.69%)d99.99( 99.31%)
                                                  f 0.00(  0.00%)
    45. (0.00000) RY*(11) C   2           s(  0.00%)p 1.00(  9.13%)d 9.96( 90.87%)
    46. (0.00000) RY*(12) C   2           s(  0.00%)p 1.00(  0.31%)d99.99( 99.69%)
                                                  f 0.00(  0.00%)
    47. (0.00000) RY*(13) C   2           s(  0.00%)p 1.00(  0.78%)d99.99( 99.22%)
    48. (0.00000) RY*(14) C   2           s(  1.09%)p 0.47(  0.51%)d90.49( 98.39%)
                                                  f 0.01(  0.01%)
    49. (0.00000) RY*(15) C   2           s(  0.12%)p 0.45(  0.05%)d99.99( 99.83%)
                                                  f 0.03(  0.00%)
    50. (0.00000) RY*(16) C   2           s( 99.99%)p 0.00(  0.01%)d 0.00(  0.00%)
                                                  f 0.00(  0.00%)
    51. (0.00000) RY*(17) C   2           s(  5.37%)p 0.32(  1.72%)d17.31( 92.92%)
                                                  f 0.00(  0.00%)
    52. (0.00000) RY*(18) C   2           s( 54.25%)p 0.01(  0.33%)d 0.84( 45.42%)
                                                  f 0.00(  0.00%)
    53. (0.00000) RY*(19) C   2           s(  0.17%)p 0.48(  0.08%)d99.99( 99.74%)
                                                  f 0.03(  0.01%)
    54. (0.00000) RY*(20) C   2           s(  0.04%)p 0.69(  0.02%)d12.91(  0.45%)
                                                  f99.99( 99.49%)
    55. (0.00000) RY*(21) C   2           s(  0.00%)p 1.00(  0.06%)d 0.10(  0.01%)
                                                  f99.99( 99.93%)
    56. (0.00000) RY*(22) C   2           s(  0.40%)p 1.10(  0.44%)d 1.18(  0.47%)
                                                  f99.99( 98.69%)
    57. (0.00000) RY*(23) C   2           s(  0.02%)p 1.78(  0.03%)d34.97(  0.57%)
                                                  f99.99( 99.38%)
    58. (0.00000) RY*(24) C   2           s(  0.00%)p 0.00(  0.01%)d 0.00(  0.00%)
                                                  f 1.00( 99.99%)
    59. (0.00000) RY*(25) C   2           s(  0.00%)p 1.00(  0.42%)d 0.12(  0.05%)
                                                  f99.99( 99.53%)
    60. (0.00000) RY*(26) C   2           s(  1.51%)p 0.70(  1.05%)d 2.19(  3.30%)
                                                  f62.44( 94.14%)
    61. (0.00101) RY*( 1) H   3           s( 92.43%)p 0.08(  7.57%)
                                            0.0005  0.9614  0.0083 -0.0815 -0.2017
                                           -0.1683
    62. (0.00017) RY*( 2) H   3           s( 91.82%)p 0.09(  8.18%)
                                            0.0008 -0.0503  0.9569 -0.1482 -0.2235
                                            0.0995
    63. (0.00008) RY*( 3) H   3           s(  3.89%)p24.70( 96.11%)
    64. (0.00001) RY*( 4) H   3           s(  8.97%)p10.14( 91.03%)
    65. (0.00002) RY*( 5) H   3           s(  2.92%)p33.20( 97.08%)
    66. (0.00101) RY*( 1) H   4           s( 92.43%)p 0.08(  7.57%)
                                            0.0005  0.9614  0.0083  0.0815 -0.2017
                                           -0.1683
    67. (0.00017) RY*( 2) H   4           s( 91.82%)p 0.09(  8.18%)
                                            0.0008 -0.0503  0.9569  0.1482 -0.2235
                                            0.0995
    68. (0.00008) RY*( 3) H   4           s(  3.89%)p24.70( 96.11%)
    69. (0.00001) RY*( 4) H   4           s(  8.97%)p10.14( 91.03%)
    70. (0.00002) RY*( 5) H   4           s(  2.92%)p33.20( 97.08%)
    71. (0.00101) RY*( 1) H   5           s( 92.43%)p 0.08(  7.57%)
                                            0.0005  0.9614  0.0083 -0.0815  0.2017
                                           -0.1683
    72. (0.00017) RY*( 2) H   5           s( 91.82%)p 0.09(  8.18%)
                                            0.0008 -0.0503  0.9569 -0.1482  0.2235
                                            0.0995
    73. (0.00008) RY*( 3) H   5           s(  3.89%)p24.70( 96.11%)
    74. (0.00001) RY*( 4) H   5           s(  8.97%)p10.14( 91.03%)
    75. (0.00002) RY*( 5) H   5           s(  2.92%)p33.20( 97.08%)
    76. (0.00101) RY*( 1) H   6           s( 92.43%)p 0.08(  7.57%)
                                            0.0005  0.9614  0.0083  0.0815  0.2017
                                           -0.1683
    77. (0.00017) RY*( 2) H   6           s( 91.82%)p 0.09(  8.18%)
                                            0.0008 -0.0503  0.9569  0.1482  0.2235
                                            0.0995
    78. (0.00008) RY*( 3) H   6           s(  3.89%)p24.70( 96.11%)
    79. (0.00001) RY*( 4) H   6           s(  8.97%)p10.14( 91.03%)
    80. (0.00002) RY*( 5) H   6           s(  2.92%)p33.20( 97.08%)
    81. (0.00009) BD*( 1) C   1 - C   2  
                ( 50.00%)   0.7071* C   1 s( 32.53%)p 2.07( 67.26%)d 0.01(  0.20%)
                                                  f 0.00(  0.01%)
                ( 50.00%)  -0.7071* C   2 s( 32.53%)p 2.07( 67.26%)d 0.01(  0.20%)
                                                  f 0.00(  0.01%)
    82. (0.00562) BD*( 2) C   1 - C   2  
                ( 50.00%)   0.7071* C   1 s(  7.60%)p12.15( 92.29%)d 0.01(  0.10%)
                                                  f 0.00(  0.01%)
                                           -0.0001 -0.2728  0.0396 -0.0015 -0.0005
                                           -0.0000 -0.0000 -0.0000  0.5520 -0.0229
                                            0.0045  0.7850  0.0366  0.0032 -0.0000
                                           -0.0000  0.0000 -0.0000 -0.0221 -0.0021
                                            0.0179  0.0052  0.0132  0.0033 -0.0082
                                            0.0000 -0.0084  0.0011  0.0000  0.0000
                                           -0.0022
                ( 50.00%)  -0.7071* C   2 s(  7.60%)p12.15( 92.29%)d 0.01(  0.10%)
                                                  f 0.00(  0.01%)
                                           -0.0001 -0.2728  0.0396 -0.0015 -0.0005
                                           -0.0000 -0.0000 -0.0000 -0.5520  0.0229
                                           -0.0045  0.7850  0.0366  0.0032  0.0000
                                            0.0000  0.0000 -0.0000  0.0221  0.0021
                                            0.0179  0.0052  0.0132  0.0033 -0.0082
                                            0.0000  0.0084  0.0011 -0.0000  0.0000
                                            0.0022
    83. (0.01086) BD*( 1) C   1 - H   3  
                ( 40.32%)   0.6350* C   1 s( 29.99%)p 2.33( 69.85%)d 0.01(  0.15%)
                                                  f 0.00(  0.02%)
                                           -0.0002  0.5473  0.0162 -0.0022  0.0001
                                           -0.7065 -0.0065 -0.0009  0.4312 -0.0089
                                           -0.0044 -0.1149  0.0056  0.0009 -0.0157
                                           -0.0047  0.0204 -0.0016 -0.0084  0.0010
                                            0.0261 -0.0032 -0.0087 -0.0020  0.0043
                                            0.0078 -0.0035 -0.0015  0.0042  0.0027
                                            0.0058
                ( 59.68%)  -0.7725* H   3 s( 99.96%)p 0.00(  0.04%)
                                            0.9998  0.0009 -0.0004  0.0173 -0.0065
                                            0.0074
    84. (0.01086) BD*( 1) C   1 - H   4  
                ( 40.32%)   0.6350* C   1 s( 29.99%)p 2.33( 69.85%)d 0.01(  0.15%)
                                                  f 0.00(  0.02%)
                                            0.0002 -0.5473 -0.0162  0.0022 -0.0001
                                           -0.7065 -0.0065 -0.0009 -0.4312  0.0089
                                            0.0044  0.1149 -0.0056 -0.0009 -0.0157
                                           -0.0047  0.0204 -0.0016  0.0084 -0.0010
                                           -0.0261  0.0032  0.0087  0.0020 -0.0043
                                            0.0078  0.0035  0.0015  0.0042  0.0027
                                           -0.0058
                ( 59.68%)  -0.7725* H   4 s( 99.96%)p 0.00(  0.04%)
                                           -0.9998 -0.0009  0.0004  0.0173  0.0065
                                           -0.0074
    85. (0.01086) BD*( 1) C   2 - H   5  
                ( 40.32%)   0.6350* C   2 s( 29.99%)p 2.33( 69.85%)d 0.01(  0.15%)
                                                  f 0.00(  0.02%)
                                           -0.0002  0.5473  0.0162 -0.0022  0.0001
                                           -0.7065 -0.0065 -0.0009 -0.4312  0.0089
                                            0.0044 -0.1149  0.0056  0.0009  0.0157
                                            0.0047  0.0204 -0.0016  0.0084 -0.0010
                                            0.0261 -0.0032 -0.0087 -0.0020  0.0043
                                            0.0078  0.0035 -0.0015 -0.0042  0.0027
                                           -0.0058
                ( 59.68%)  -0.7725* H   5 s( 99.96%)p 0.00(  0.04%)
                                            0.9998  0.0009 -0.0004  0.0173  0.0065
                                            0.0074
    86. (0.01086) BD*( 1) C   2 - H   6  
                ( 40.32%)   0.6350* C   2 s( 29.99%)p 2.33( 69.85%)d 0.01(  0.15%)
                                                  f 0.00(  0.02%)
                                            0.0002 -0.5473 -0.0162  0.0022 -0.0001
                                           -0.7065 -0.0065 -0.0009  0.4312 -0.0089
                                           -0.0044  0.1149 -0.0056 -0.0009  0.0157
                                            0.0047  0.0204 -0.0016 -0.0084  0.0010
                                           -0.0261  0.0032  0.0087  0.0020 -0.0043
                                            0.0078 -0.0035  0.0015 -0.0042  0.0027
                                            0.0058
                ( 59.68%)  -0.7725* H   6 s( 99.96%)p 0.00(  0.04%)
                                           -0.9998 -0.0009  0.0004  0.0173 -0.0065
                                           -0.0074


 NHO Directionality and "Bond Bending" (deviations from line of nuclear centers)

         [Thresholds for printing:  angular deviation  >  1.0 degree]
                                    hybrid p-character > 25.0%
                                    orbital occupancy  >  0.10e

                                Line of Centers        Hybrid 1              Hybrid 2
                                ---------------  -------------------   ------------------
                NBO               Theta   Phi    Theta   Phi    Dev    Theta   Phi    Dev
 ========================================================================================
     1. BD (   1) C   1 - C   2    90.0  270.0    39.9  270.0  50.1     39.9   90.0  50.1
     2. BD (   2) C   1 - C   2    90.0  270.0   147.1  270.0  57.1    147.1   90.0  57.1
     3. BD (   1) C   1 - H   3   105.0  152.0    97.5  149.7   7.9      --     --    --
     4. BD (   1) C   1 - H   4   105.0   28.0    97.5   30.3   7.9      --     --    --
     5. BD (   1) C   2 - H   5   105.0  208.0    97.5  210.3   7.9      --     --    --
     6. BD (   1) C   2 - H   6   105.0  332.0    97.5  329.7   7.9      --     --    --


 Second Order Perturbation Theory Analysis of Fock Matrix in NBO Basis

     Threshold for printing:   0.50 kcal/mol
                                                                              E(2)  E(j)-E(i) F(i,j)
         Donor NBO (i)                     Acceptor NBO (j)                 kcal/mol   a.u.    a.u. 
 ===================================================================================================

 within unit  1
   2. BD (   2) C   1 - C   2        / 61. RY*(   1) H   3                    0.51    1.47    0.024
   2. BD (   2) C   1 - C   2        / 66. RY*(   1) H   4                    0.51    1.47    0.024
   2. BD (   2) C   1 - C   2        / 71. RY*(   1) H   5                    0.51    1.47    0.024
   2. BD (   2) C   1 - C   2        / 76. RY*(   1) H   6                    0.51    1.47    0.024
   2. BD (   2) C   1 - C   2        / 83. BD*(   1) C   1 - H   3            0.92    0.95    0.027
   2. BD (   2) C   1 - C   2        / 84. BD*(   1) C   1 - H   4            0.92    0.95    0.027
   2. BD (   2) C   1 - C   2        / 85. BD*(   1) C   2 - H   5            0.92    0.95    0.027
   2. BD (   2) C   1 - C   2        / 86. BD*(   1) C   2 - H   6            0.92    0.95    0.027
   3. BD (   1) C   1 - H   3        / 35. RY*(   1) C   2                    1.60    1.51    0.044
   3. BD (   1) C   1 - H   3        / 36. RY*(   2) C   2                    1.34    1.64    0.042
   3. BD (   1) C   1 - H   3        / 82. BD*(   2) C   1 - C   2            1.34    0.88    0.031
   3. BD (   1) C   1 - H   3        / 85. BD*(   1) C   2 - H   5            0.91    1.06    0.028
   3. BD (   1) C   1 - H   3        / 86. BD*(   1) C   2 - H   6            4.68    1.06    0.063
   4. BD (   1) C   1 - H   4        / 35. RY*(   1) C   2                    1.60    1.51    0.044
   4. BD (   1) C   1 - H   4        / 36. RY*(   2) C   2                    1.34    1.64    0.042
   4. BD (   1) C   1 - H   4        / 82. BD*(   2) C   1 - C   2            1.34    0.88    0.031
   4. BD (   1) C   1 - H   4        / 85. BD*(   1) C   2 - H   5            4.68    1.06    0.063
   4. BD (   1) C   1 - H   4        / 86. BD*(   1) C   2 - H   6            0.91    1.06    0.028
   5. BD (   1) C   2 - H   5        /  9. RY*(   1) C   1                    1.60    1.51    0.044
   5. BD (   1) C   2 - H   5        / 10. RY*(   2) C   1                    1.34    1.64    0.042
   5. BD (   1) C   2 - H   5        / 82. BD*(   2) C   1 - C   2            1.34    0.88    0.031
   5. BD (   1) C   2 - H   5        / 83. BD*(   1) C   1 - H   3            0.91    1.06    0.028
   5. BD (   1) C   2 - H   5        / 84. BD*(   1) C   1 - H   4            4.68    1.06    0.063
   6. BD (   1) C   2 - H   6        /  9. RY*(   1) C   1                    1.60    1.51    0.044
   6. BD (   1) C   2 - H   6        / 10. RY*(   2) C   1                    1.34    1.64    0.042
   6. BD (   1) C   2 - H   6        / 82. BD*(   2) C   1 - C   2            1.34    0.88    0.031
   6. BD (   1) C   2 - H   6        / 83. BD*(   1) C   1 - H   3            4.68    1.06    0.063
   6. BD (   1) C   2 - H   6        / 84. BD*(   1) C   1 - H   4            0.91    1.06    0.028
   7. CR (   1) C   1                / 35. RY*(   1) C   2                    2.01   11.30    0.134
   7. CR (   1) C   1                / 37. RY*(   3) C   2                    1.31   11.49    0.109
   7. CR (   1) C   1                / 82. BD*(   2) C   1 - C   2            2.54   10.66    0.147
   8. CR (   1) C   2                /  9. RY*(   1) C   1                    2.01   11.30    0.134
   8. CR (   1) C   2                / 11. RY*(   3) C   1                    1.31   11.49    0.109
   8. CR (   1) C   2                / 82. BD*(   2) C   1 - C   2            2.54   10.66    0.147


 Natural Bond Orbitals (Summary):

                                                            Principal Delocalizations
           NBO                        Occupancy    Energy   (geminal,vicinal,remote)
 ====================================================================================
 Molecular unit  1  (C2H4)
     1. BD (   1) C   1 - C   2          1.99978    -0.70220   
     2. BD (   2) C   1 - C   2          1.99424    -0.48355  83(g),84(g),85(g),86(g)
                                                    61(v),66(v),71(v),76(v)
     3. BD (   1) C   1 - H   3          1.98551    -0.59389  86(v),35(v),36(v),82(g)
                                                    85(v)
     4. BD (   1) C   1 - H   4          1.98551    -0.59389  85(v),35(v),36(v),82(g)
                                                    86(v)
     5. BD (   1) C   2 - H   5          1.98551    -0.59389  84(v),9(v),10(v),82(g),83(v)
     6. BD (   1) C   2 - H   6          1.98551    -0.59389  83(v),9(v),10(v),82(g),84(v)
     7. CR (   1) C   1                  1.99912   -10.38099  82(g),35(v),37(v)
     8. CR (   1) C   2                  1.99912   -10.38099  82(g),9(v),11(v)
     9. RY*(   1) C   1                  0.00283     0.91614   
    10. RY*(   2) C   1                  0.00262     1.05082   
    11. RY*(   3) C   1                  0.00021     1.10593   
    12. RY*(   4) C   1                  0.00002     1.65548   
    13. RY*(   5) C   1                  0.00000     1.64268   
    14. RY*(   6) C   1                  0.00000     1.04883   
    15. RY*(   7) C   1                  0.00000     1.81654   
    16. RY*(   8) C   1                  0.00000     0.70774   
    17. RY*(   9) C   1                  0.00000     1.34642   
    18. RY*(  10) C   1                  0.00000     1.82356   
    19. RY*(  11) C   1                  0.00000     2.46254   
    20. RY*(  12) C   1                  0.00000     1.47643   
    21. RY*(  13) C   1                  0.00000     2.60475   
    22. RY*(  14) C   1                  0.00000     1.55084   
    23. RY*(  15) C   1                  0.00000     2.59986   
    24. RY*(  16) C   1                  0.00000    21.22930   
    25. RY*(  17) C   1                  0.00000     2.92402   
    26. RY*(  18) C   1                  0.00000     1.99468   
    27. RY*(  19) C   1                  0.00000     2.83558   
    28. RY*(  20) C   1                  0.00000     3.22831   
    29. RY*(  21) C   1                  0.00000     3.10957   
    30. RY*(  22) C   1                  0.00000     3.47125   
    31. RY*(  23) C   1                  0.00000     3.40745   
    32. RY*(  24) C   1                  0.00000     3.38135   
    33. RY*(  25) C   1                  0.00000     3.60686   
    34. RY*(  26) C   1                  0.00000     3.90317   
    35. RY*(   1) C   2                  0.00283     0.91614   
    36. RY*(   2) C   2                  0.00262     1.05082   
    37. RY*(   3) C   2                  0.00021     1.10593   
    38. RY*(   4) C   2                  0.00002     1.65548   
    39. RY*(   5) C   2                  0.00000     1.64268   
    40. RY*(   6) C   2                  0.00000     1.04883   
    41. RY*(   7) C   2                  0.00000     1.81654   
    42. RY*(   8) C   2                  0.00000     0.70774   
    43. RY*(   9) C   2                  0.00000     1.34642   
    44. RY*(  10) C   2                  0.00000     1.82356   
    45. RY*(  11) C   2                  0.00000     2.46254   
    46. RY*(  12) C   2                  0.00000     1.47643   
    47. RY*(  13) C   2                  0.00000     2.60475   
    48. RY*(  14) C   2                  0.00000     1.55084   
    49. RY*(  15) C   2                  0.00000     2.59986   
    50. RY*(  16) C   2                  0.00000    21.22930   
    51. RY*(  17) C   2                  0.00000     2.92402   
    52. RY*(  18) C   2                  0.00000     1.99468   
    53. RY*(  19) C   2                  0.00000     2.83558   
    54. RY*(  20) C   2                  0.00000     3.22831   
    55. RY*(  21) C   2                  0.00000     3.10957   
    56. RY*(  22) C   2                  0.00000     3.47125   
    57. RY*(  23) C   2                  0.00000     3.40745   
    58. RY*(  24) C   2                  0.00000     3.38135   
    59. RY*(  25) C   2                  0.00000     3.60686   
    60. RY*(  26) C   2                  0.00000     3.90317   
    61. RY*(   1) H   3                  0.00101     0.98848   
    62. RY*(   2) H   3                  0.00017     1.50824   
    63. RY*(   3) H   3                  0.00008     2.09342   
    64. RY*(   4) H   3                  0.00001     2.48634   
    65. RY*(   5) H   3                  0.00002     2.85665   
    66. RY*(   1) H   4                  0.00101     0.98848   
    67. RY*(   2) H   4                  0.00017     1.50824   
    68. RY*(   3) H   4                  0.00008     2.09342   
    69. RY*(   4) H   4                  0.00001     2.48634   
    70. RY*(   5) H   4                  0.00002     2.85665   
    71. RY*(   1) H   5                  0.00101     0.98848   
    72. RY*(   2) H   5                  0.00017     1.50824   
    73. RY*(   3) H   5                  0.00008     2.09342   
    74. RY*(   4) H   5                  0.00001     2.48634   
    75. RY*(   5) H   5                  0.00002     2.85665   
    76. RY*(   1) H   6                  0.00101     0.98848   
    77. RY*(   2) H   6                  0.00017     1.50824   
    78. RY*(   3) H   6                  0.00008     2.09342   
    79. RY*(   4) H   6                  0.00001     2.48634   
    80. RY*(   5) H   6                  0.00002     2.85665   
    81. BD*(   1) C   1 - C   2          0.00009     0.47830   
    82. BD*(   2) C   1 - C   2          0.00562     0.28384   
    83. BD*(   1) C   1 - H   3          0.01086     0.46927   
    84. BD*(   1) C   1 - H   4          0.01086     0.46927   
    85. BD*(   1) C   2 - H   5          0.01086     0.46927   
    86. BD*(   1) C   2 - H   6          0.01086     0.46927   
       -------------------------------
              Total Lewis   15.93430  ( 99.5894%)
        Valence non-Lewis    0.04915  (  0.3072%)
        Rydberg non-Lewis    0.01655  (  0.1035%)
       -------------------------------
            Total unit  1   16.00000  (100.0000%)
           Charge unit  1    0.00000
 Variable Step   Value    
 -------- ---- -----------
     6       2    1.989675
 ---------------------------------------------------------------------------------------------------
                            Z-MATRIX (ANGSTROMS AND DEGREES)
   CD    Cent   Atom    N1       Length/X        N2       Alpha/Y        N3        Beta/Z          J
 ---------------------------------------------------------------------------------------------------
      1      1  C 
      2      2  C        1   1.321406(     1)
      3      3  H        1   1.083410(     2)      2  114.000(     6)
      4      4  H        1   1.083410(     3)      2  114.000(     7)      3  114.000(    10)      1
      5      5  H        2   1.083410(     4)      1  114.000(     8)      3    0.000(    11)      0
      6      6  H        2   1.083410(     5)      1  114.000(     9)      4    0.000(    12)      0
 ---------------------------------------------------------------------------------------------------
                         Z-Matrix orientation:                         
 ---------------------------------------------------------------------
 Center     Atomic      Atomic             Coordinates (Angstroms)
 Number     Number       Type             X           Y           Z
 ---------------------------------------------------------------------
      1          6           0        0.000000    0.000000    0.000000
      2          6           0        0.000000    0.000000    1.321406
      3          1           0        0.989744    0.000000   -0.440662
      4          1           0       -0.678561    0.720520   -0.440662
      5          1           0        0.989744    0.000000    1.762068
      6          1           0       -0.678561    0.720520    1.762068
 ---------------------------------------------------------------------
                    Distance matrix (angstroms):
                    1          2          3          4          5
     1  C    0.000000
     2  C    1.321406   0.000000
     3  H    1.083410   2.021009   0.000000
     4  H    1.083410   2.021009   1.817248   0.000000
     5  H    2.021009   1.083410   2.202731   2.855593   0.000000
     6  H    2.021009   1.083410   2.855593   2.202731   1.817248
                    6
     6  H    0.000000
 Stoichiometry    C2H4
 Framework group  C2V[SGV(C2),X(H4)]
 Deg. of freedom     4
 Full point group                 C2V     NOp   4
 Largest Abelian subgroup         C2V     NOp   4
 Largest concise Abelian subgroup C2V     NOp   4
                         Standard orientation:                         
 ---------------------------------------------------------------------
 Center     Atomic      Atomic             Coordinates (Angstroms)
 Number     Number       Type             X           Y           Z
 ---------------------------------------------------------------------
      1          6           0        0.000000    0.660703    0.098106
      2          6           0        0.000000   -0.660703    0.098106
      3          1           0       -0.908624    1.101365   -0.294317
      4          1           0        0.908624    1.101365   -0.294317
      5          1           0       -0.908624   -1.101365   -0.294317
      6          1           0        0.908624   -1.101365   -0.294317
 ---------------------------------------------------------------------
 Rotational constants (GHZ):         130.9355559          31.7884566          27.0329886
 Standard basis: def2TZVP (5D, 7F)
 There are    31 symmetry adapted cartesian basis functions of A1  symmetry.
 There are    17 symmetry adapted cartesian basis functions of A2  symmetry.
 There are    17 symmetry adapted cartesian basis functions of B1  symmetry.
 There are    31 symmetry adapted cartesian basis functions of B2  symmetry.
 There are    27 symmetry adapted basis functions of A1  symmetry.
 There are    16 symmetry adapted basis functions of A2  symmetry.
 There are    16 symmetry adapted basis functions of B1  symmetry.
 There are    27 symmetry adapted basis functions of B2  symmetry.
    86 basis functions,   134 primitive gaussians,    96 cartesian basis functions
     8 alpha electrons        8 beta electrons
       nuclear repulsion energy        33.8568440127 Hartrees.
 NAtoms=    6 NActive=    6 NUniq=    2 SFac= 4.00D+00 NAtFMM=   60 NAOKFM=F Big=F
 Integral buffers will be    131072 words long.
 Raffenetti 2 integral format.
 Two-electron integral symmetry is turned on.
 One-electron integrals computed using PRISM.
   4 Symmetry operations used in ECPInt.
 ECPInt:  NShTT=     741 NPrTT=    2136 LenC2=     742 LenP2D=    1978.
 LDataN:  DoStor=T MaxTD1= 6 Len=  172
 NBasis=    86 RedAO= T EigKep=  1.98D-04  NBF=    27    16    16    27
 NBsUse=    86 1.00D-06 EigRej= -1.00D+00 NBFU=    27    16    16    27
 Initial guess from the checkpoint file:  "ethylene-pyramizalization-rigid-M-m06.chk"
 B after Tr=     0.000000    0.000000    0.000000
         Rot=    1.000000   -0.000000   -0.000000   -0.000000 Ang=   0.00 deg.
 Initial guess orbital symmetries:
       Occupied  (A1) (B2) (A1) (B2) (B1) (A1) (A2) (A1)
       Virtual   (B2) (A1) (B1) (B2) (A2) (A1) (A1) (B2) (A1) (B1)
                 (B2) (B2) (A2) (B1) (A1) (B2) (B2) (A2) (B1) (A1)
                 (A1) (A1) (B1) (A2) (B2) (A2) (B2) (B2) (A1) (A1)
                 (B2) (B1) (B2) (A2) (B1) (B2) (A1) (A1) (B1) (A2)
                 (B2) (A1) (B1) (A1) (B1) (A2) (B2) (A1) (B2) (A1)
                 (A2) (B2) (A2) (B1) (A1) (A1) (B1) (B2) (A2) (A1)
                 (B1) (B2) (A2) (B2) (A1) (B1) (B2) (A2) (A1) (B1)
                 (A2) (B2) (A1) (B2) (A2) (B2) (A1) (B2)
 ExpMin= 9.52D-02 ExpMax= 1.36D+04 ExpMxC= 4.63D+02 IAcc=2 IRadAn=         4 AccDes= 0.00D+00
 Harris functional with IExCor= 1009 and IRadAn=       4 diagonalized for initial guess.
 HarFok:  IExCor= 1009 AccDes= 0.00D+00 IRadAn=         4 IDoV= 1 UseB2=F ITyADJ=14
 ICtDFT=  3500011 ScaDFX=  1.000000  1.000000  1.000000  1.000000
 FoFCou: FMM=F IPFlag=           0 FMFlag=      100000 FMFlg1=           0
         NFxFlg=           0 DoJE=T BraDBF=F KetDBF=T FulRan=T
         wScrn=  0.000000 ICntrl=       500 IOpCl=  0 I1Cent=   200000004 NGrid=           0
         NMat0=    1 NMatS0=      1 NMatT0=    0 NMatD0=    1 NMtDS0=    0 NMtDT0=    0
 Petite list used in FoFCou.
 Keep R1 ints in memory in symmetry-blocked form, NReq=14384605.
 Requested convergence on RMS density matrix=1.00D-08 within 128 cycles.
 Requested convergence on MAX density matrix=1.00D-06.
 Requested convergence on             energy=1.00D-06.
 No special actions if energy rises.
 Integral accuracy reduced to 1.0D-05 until final iterations.
 Initial convergence to 1.0D-05 achieved.  Increase integral accuracy.
 SCF Done:  E(RM062X) =  -78.5312969150     A.U. after   10 cycles
            NFock= 10  Conv=0.45D-08     -V/T= 2.0042

 **********************************************************************

            Population analysis using the SCF density.

 **********************************************************************

 Orbital symmetries:
       Occupied  (A1) (B2) (A1) (B2) (B1) (A1) (A2) (A1)
       Virtual   (B2) (A1) (B1) (B2) (A2) (A1) (A1) (B2) (A1) (B1)
                 (B2) (A2) (B2) (B1) (A1) (B2) (A2) (B2) (B1) (A1)
                 (A1) (A1) (B1) (B2) (A2) (A2) (B2) (B2) (A1) (A1)
                 (B2) (B1) (B2) (B1) (A2) (A1) (B2) (A2) (A1) (B1)
                 (B2) (A1) (B1) (A1) (A2) (B1) (B2) (A1) (B2) (A2)
                 (A1) (B2) (A1) (B1) (A2) (B1) (A1) (B2) (A1) (A2)
                 (B1) (B2) (A2) (B2) (A1) (B1) (B2) (A2) (A1) (B1)
                 (A2) (B2) (A1) (B2) (A2) (B2) (A1) (B2)
 The electronic state is 1-A1.
 Alpha  occ. eigenvalues --  -10.53722 -10.53600  -0.87535  -0.65234  -0.54896
 Alpha  occ. eigenvalues --   -0.47907  -0.40499  -0.33790
 Alpha virt. eigenvalues --    0.00745   0.09199   0.11783   0.13539   0.20310
 Alpha virt. eigenvalues --    0.23034   0.24687   0.26033   0.27295   0.27363
 Alpha virt. eigenvalues --    0.34246   0.36341   0.40123   0.45082   0.49561
 Alpha virt. eigenvalues --    0.55227   0.60497   0.61336   0.64750   0.70855
 Alpha virt. eigenvalues --    0.86784   0.93640   0.98091   1.04850   1.05275
 Alpha virt. eigenvalues --    1.12628   1.14925   1.22255   1.37374   1.48448
 Alpha virt. eigenvalues --    1.52064   1.54651   1.65627   1.68115   1.68273
 Alpha virt. eigenvalues --    1.77197   1.82047   1.84266   1.84284   1.97208
 Alpha virt. eigenvalues --    2.06346   2.07824   2.17751   2.32340   2.35157
 Alpha virt. eigenvalues --    2.44110   2.44173   2.51329   2.57761   2.58647
 Alpha virt. eigenvalues --    2.59026   2.71873   2.83757   2.84667   2.86114
 Alpha virt. eigenvalues --    3.02648   3.03243   3.09817   3.11853   3.17247
 Alpha virt. eigenvalues --    3.25618   3.34340   3.42721   3.46266   3.53437
 Alpha virt. eigenvalues --    3.65639   3.76736   3.80860   4.00711   4.03618
 Alpha virt. eigenvalues --    4.12790   4.26512   4.39977   4.51205   4.67611
 Alpha virt. eigenvalues --    4.71738  21.99102  22.67314
          Condensed to atoms (all electrons):
               1          2          3          4          5          6
     1  C    5.003909   0.510847   0.416740   0.416740  -0.051744  -0.051744
     2  C    0.510847   5.003909  -0.051744  -0.051744   0.416740   0.416740
     3  H    0.416740  -0.051744   0.561914  -0.042859  -0.016925   0.010500
     4  H    0.416740  -0.051744  -0.042859   0.561914   0.010500  -0.016925
     5  H   -0.051744   0.416740  -0.016925   0.010500   0.561914  -0.042859
     6  H   -0.051744   0.416740   0.010500  -0.016925  -0.042859   0.561914
 Mulliken charges:
               1
     1  C   -0.244749
     2  C   -0.244749
     3  H    0.122374
     4  H    0.122374
     5  H    0.122374
     6  H    0.122374
 Sum of Mulliken charges =   0.00000
 Mulliken charges with hydrogens summed into heavy atoms:
               1
     1  C    0.000000
     2  C    0.000000
 Electronic spatial extent (au):  <R**2>=             80.2689
 Charge=              0.0000 electrons
 Dipole moment (field-independent basis, Debye):
    X=             -0.0000    Y=              0.0000    Z=             -1.0741  Tot=              1.0741
 Quadrupole moment (field-independent basis, Debye-Ang):
   XX=            -12.5471   YY=            -13.8357   ZZ=            -15.0344
   XY=             -0.0000   XZ=             -0.0000   YZ=              0.0000
 Traceless Quadrupole moment (field-independent basis, Debye-Ang):
   XX=              1.2586   YY=             -0.0300   ZZ=             -1.2287
   XY=             -0.0000   XZ=             -0.0000   YZ=              0.0000
 Octapole moment (field-independent basis, Debye-Ang**2):
  XXX=             -0.0000  YYY=             -0.0000  ZZZ=             -1.9236  XYY=             -0.0000
  XXY=             -0.0000  XXZ=             -1.7164  XZZ=             -0.0000  YZZ=             -0.0000
  YYZ=             -2.0969  XYZ=              0.0000
 Hexadecapole moment (field-independent basis, Debye-Ang**3):
 XXXX=            -27.5936 YYYY=            -69.9941 ZZZZ=            -20.8276 XXXY=              0.0000
 XXXZ=             -0.0000 YYYX=             -0.0000 YYYZ=             -0.0000 ZZZX=             -0.0000
 ZZZY=             -0.0000 XXYY=            -14.5134 XXZZ=             -8.1581 YYZZ=            -14.6140
 XXYZ=             -0.0000 YYXZ=              0.0000 ZZXY=              0.0000
 N-N= 3.385684401267D+01 E-N=-2.493764801857D+02  KE= 7.820298444426D+01
 Symmetry A1   KE= 3.963526765930D+01
 Symmetry A2   KE= 2.158044156309D+00
 Symmetry B1   KE= 1.871706187722D+00
 Symmetry B2   KE= 3.453796644092D+01
 ******************************Gaussian NBO Version 3.1******************************
             N A T U R A L   A T O M I C   O R B I T A L   A N D
          N A T U R A L   B O N D   O R B I T A L   A N A L Y S I S
 ******************************Gaussian NBO Version 3.1******************************

       /RESON  / : Allow strongly delocalized NBO set
       /DMNAO  / : Print the NAO density matrix
       /BNDIDX / : Print bond indices based on the NAO density matrix
       /MULORB / : Print Mulliken populations by orbital and atom

 Analyzing the SCF density

 Job title: Title Card Required                                             

 Storage needed:     22652 in NPA,     29909 in NBO (2147483420 available)


 Input atomic orbitals, gross Mulliken populations:

  AO  Atom No lang  Mulliken Population    Atom No      Total
 -------------------------------------------------------------------------------
   1    C  1  S        0.8552252
   2    C  1  S        1.1187749
   3    C  1  S        0.5203582
   4    C  1  S        0.6746186
   5    C  1  S        0.1330100
   6    C  1  px       0.4580563
   7    C  1  py       0.5149154
   8    C  1  pz       0.3293721
   9    C  1  px       0.4304666
  10    C  1  py       0.3676274
  11    C  1  pz       0.3990603
  12    C  1  px       0.1210481
  13    C  1  py       0.0611021
  14    C  1  pz       0.2116205
  15    C  1  dz2      0.0011758
  16    C  1  dxz      0.0020870
  17    C  1  dyz      0.0026430
  18    C  1  dx2y2    0.0055861
  19    C  1  dxy      0.0050621
  20    C  1  dz2      0.0004537
  21    C  1  dxz      0.0017406
  22    C  1  dyz      0.0132967
  23    C  1  dx2y2   -0.0040141
  24    C  1  dxy      0.0176738
  25    C  1  f(0)     0.0008397
  26    C  1  f(C1)    0.0002083
  27    C  1  f(S1)    0.0002138
  28    C  1  f(C2)    0.0005251
  29    C  1  f(S2)    0.0003435
  30    C  1  f(C3)    0.0011388
  31    C  1  f(S3)    0.0005192
                                             C  1      6.2447487
  32    C  2  S        0.8552252
  33    C  2  S        1.1187749
  34    C  2  S        0.5203582
  35    C  2  S        0.6746186
  36    C  2  S        0.1330100
  37    C  2  px       0.4580563
  38    C  2  py       0.5149154
  39    C  2  pz       0.3293721
  40    C  2  px       0.4304666
  41    C  2  py       0.3676274
  42    C  2  pz       0.3990603
  43    C  2  px       0.1210481
  44    C  2  py       0.0611021
  45    C  2  pz       0.2116205
  46    C  2  dz2      0.0011758
  47    C  2  dxz      0.0020870
  48    C  2  dyz      0.0026430
  49    C  2  dx2y2    0.0055861
  50    C  2  dxy      0.0050621
  51    C  2  dz2      0.0004537
  52    C  2  dxz      0.0017406
  53    C  2  dyz      0.0132967
  54    C  2  dx2y2   -0.0040141
  55    C  2  dxy      0.0176738
  56    C  2  f(0)     0.0008397
  57    C  2  f(C1)    0.0002083
  58    C  2  f(S1)    0.0002138
  59    C  2  f(C2)    0.0005251
  60    C  2  f(S2)    0.0003435
  61    C  2  f(C3)    0.0011388
  62    C  2  f(S3)    0.0005192
                                             C  2      6.2447487
  63    H  3  S        0.2748534
  64    H  3  S        0.4696128
  65    H  3  S        0.1130111
  66    H  3  px       0.0092873
  67    H  3  py       0.0053301
  68    H  3  pz       0.0055309
                                             H  3      0.8776256
  69    H  4  S        0.2748534
  70    H  4  S        0.4696128
  71    H  4  S        0.1130111
  72    H  4  px       0.0092873
  73    H  4  py       0.0053301
  74    H  4  pz       0.0055309
                                             H  4      0.8776256
  75    H  5  S        0.2748534
  76    H  5  S        0.4696128
  77    H  5  S        0.1130111
  78    H  5  px       0.0092873
  79    H  5  py       0.0053301
  80    H  5  pz       0.0055309
                                             H  5      0.8776256
  81    H  6  S        0.2748534
  82    H  6  S        0.4696128
  83    H  6  S        0.1130111
  84    H  6  px       0.0092873
  85    H  6  py       0.0053301
  86    H  6  pz       0.0055309
                                             H  6      0.8776256

 Total number of electrons:   16.000000


 Mayer-Mulliken atom-atom bond order matrix:                                   

     Atom    1       2       3       4       5       6
     ---- ------  ------  ------  ------  ------  ------
   1.  C  0.0000  1.8793  0.9664  0.9664  0.0012  0.0012
   2.  C  1.8793  0.0000  0.0012  0.0012  0.9664  0.9664
   3.  H  0.9664  0.0012  0.0000 -0.0074 -0.0033  0.0110
   4.  H  0.9664  0.0012 -0.0074  0.0000  0.0110 -0.0033
   5.  H  0.0012  0.9664 -0.0033  0.0110  0.0000 -0.0074
   6.  H  0.0012  0.9664  0.0110 -0.0033 -0.0074  0.0000


 Mayer-Mulliken valencies by atom:                                             

     Atom    1
     ---- ------
   1.  C  3.8144
   2.  C  3.8144
   3.  H  0.9679
   4.  H  0.9679
   5.  H  0.9679
   6.  H  0.9679
 GSVD:  LWork=        1996 too small for GESVD, short by        8354 words or        8354 for optimal perf.


 NATURAL POPULATIONS:  Natural atomic orbital occupancies 
                                                          
   NAO  Atom  No  lang   Type(AO)    Occupancy      Energy
 ----------------------------------------------------------
     1    C    1  S      Cor( 1S)     1.99895     -10.38162
     2    C    1  S      Val( 2S)     1.09647      -0.29167
     3    C    1  S      Ryd( 3S)     0.00403       0.79525
     4    C    1  S      Ryd( 4S)     0.00013       1.82472
     5    C    1  S      Ryd( 5S)     0.00000      21.14554
     6    C    1  px     Val( 2p)     1.16773      -0.07016
     7    C    1  px     Ryd( 3p)     0.00205       0.81709
     8    C    1  px     Ryd( 4p)     0.00000       1.61116
     9    C    1  py     Val( 2p)     1.12292      -0.09926
    10    C    1  py     Ryd( 3p)     0.00321       0.68362
    11    C    1  py     Ryd( 4p)     0.00038       2.08617
    12    C    1  pz     Val( 2p)     0.97504      -0.11293
    13    C    1  pz     Ryd( 3p)     0.00251       0.61207
    14    C    1  pz     Ryd( 4p)     0.00002       1.37550
    15    C    1  dxy    Ryd( 3d)     0.00029       1.65899
    16    C    1  dxy    Ryd( 4d)     0.00024       2.72570
    17    C    1  dxz    Ryd( 3d)     0.00189       1.55691
    18    C    1  dxz    Ryd( 4d)     0.00004       2.74563
    19    C    1  dyz    Ryd( 3d)     0.00113       1.53042
    20    C    1  dyz    Ryd( 4d)     0.00003       2.68674
    21    C    1  dx2y2  Ryd( 3d)     0.00339       1.80502
    22    C    1  dx2y2  Ryd( 4d)     0.00013       2.77730
    23    C    1  dz2    Ryd( 3d)     0.00109       1.49436
    24    C    1  dz2    Ryd( 4d)     0.00005       2.74526
    25    C    1  f(0)   Ryd( 4f)     0.00013       3.29792
    26    C    1  f(C1)  Ryd( 4f)     0.00008       3.05365
    27    C    1  f(S1)  Ryd( 4f)     0.00011       3.44460
    28    C    1  f(C2)  Ryd( 4f)     0.00003       3.53412
    29    C    1  f(S2)  Ryd( 4f)     0.00006       3.49050
    30    C    1  f(C3)  Ryd( 4f)     0.00002       3.58749
    31    C    1  f(S3)  Ryd( 4f)     0.00012       3.90148

    32    C    2  S      Cor( 1S)     1.99895     -10.38162
    33    C    2  S      Val( 2S)     1.09647      -0.29167
    34    C    2  S      Ryd( 3S)     0.00403       0.79525
    35    C    2  S      Ryd( 4S)     0.00013       1.82472
    36    C    2  S      Ryd( 5S)     0.00000      21.14554
    37    C    2  px     Val( 2p)     1.16773      -0.07016
    38    C    2  px     Ryd( 3p)     0.00205       0.81709
    39    C    2  px     Ryd( 4p)     0.00000       1.61116
    40    C    2  py     Val( 2p)     1.12292      -0.09926
    41    C    2  py     Ryd( 3p)     0.00321       0.68362
    42    C    2  py     Ryd( 4p)     0.00038       2.08617
    43    C    2  pz     Val( 2p)     0.97504      -0.11293
    44    C    2  pz     Ryd( 3p)     0.00251       0.61207
    45    C    2  pz     Ryd( 4p)     0.00002       1.37550
    46    C    2  dxy    Ryd( 3d)     0.00029       1.65899
    47    C    2  dxy    Ryd( 4d)     0.00024       2.72570
    48    C    2  dxz    Ryd( 3d)     0.00189       1.55691
    49    C    2  dxz    Ryd( 4d)     0.00004       2.74563
    50    C    2  dyz    Ryd( 3d)     0.00113       1.53042
    51    C    2  dyz    Ryd( 4d)     0.00003       2.68674
    52    C    2  dx2y2  Ryd( 3d)     0.00339       1.80502
    53    C    2  dx2y2  Ryd( 4d)     0.00013       2.77730
    54    C    2  dz2    Ryd( 3d)     0.00109       1.49436
    55    C    2  dz2    Ryd( 4d)     0.00005       2.74526
    56    C    2  f(0)   Ryd( 4f)     0.00013       3.29792
    57    C    2  f(C1)  Ryd( 4f)     0.00008       3.05365
    58    C    2  f(S1)  Ryd( 4f)     0.00011       3.44460
    59    C    2  f(C2)  Ryd( 4f)     0.00003       3.53412
    60    C    2  f(S2)  Ryd( 4f)     0.00006       3.49050
    61    C    2  f(C3)  Ryd( 4f)     0.00002       3.58749
    62    C    2  f(S3)  Ryd( 4f)     0.00012       3.90148

    63    H    3  S      Val( 1S)     0.80705       0.03200
    64    H    3  S      Ryd( 2S)     0.00114       0.91383
    65    H    3  S      Ryd( 3S)     0.00015       1.50417
    66    H    3  px     Ryd( 2p)     0.00024       2.75774
    67    H    3  py     Ryd( 2p)     0.00010       2.47970
    68    H    3  pz     Ryd( 2p)     0.00018       2.23353

    69    H    4  S      Val( 1S)     0.80705       0.03200
    70    H    4  S      Ryd( 2S)     0.00114       0.91383
    71    H    4  S      Ryd( 3S)     0.00015       1.50417
    72    H    4  px     Ryd( 2p)     0.00024       2.75774
    73    H    4  py     Ryd( 2p)     0.00010       2.47970
    74    H    4  pz     Ryd( 2p)     0.00018       2.23353

    75    H    5  S      Val( 1S)     0.80705       0.03200
    76    H    5  S      Ryd( 2S)     0.00114       0.91383
    77    H    5  S      Ryd( 3S)     0.00015       1.50417
    78    H    5  px     Ryd( 2p)     0.00024       2.75774
    79    H    5  py     Ryd( 2p)     0.00010       2.47970
    80    H    5  pz     Ryd( 2p)     0.00018       2.23353

    81    H    6  S      Val( 1S)     0.80705       0.03200
    82    H    6  S      Ryd( 2S)     0.00114       0.91383
    83    H    6  S      Ryd( 3S)     0.00015       1.50417
    84    H    6  px     Ryd( 2p)     0.00024       2.75774
    85    H    6  py     Ryd( 2p)     0.00010       2.47970
    86    H    6  pz     Ryd( 2p)     0.00018       2.23353

 WARNING:  1 low occupancy (<1.9990e) core orbital  found on  C    1
           1 low occupancy (<1.9990e) core orbital  found on  C    2


 Summary of Natural Population Analysis:                  
                                                          
                                       Natural Population 
                Natural  -----------------------------------------------
    Atom  No    Charge         Core      Valence    Rydberg      Total
 -----------------------------------------------------------------------
      C    1   -0.38227      1.99895     4.36216    0.02117     6.38227
      C    2   -0.38227      1.99895     4.36216    0.02117     6.38227
      H    3    0.19114      0.00000     0.80705    0.00181     0.80886
      H    4    0.19114      0.00000     0.80705    0.00181     0.80886
      H    5    0.19114      0.00000     0.80705    0.00181     0.80886
      H    6    0.19114      0.00000     0.80705    0.00181     0.80886
 =======================================================================
   * Total *   -0.00000      3.99790    11.95252    0.04959    16.00000

                                 Natural Population      
 --------------------------------------------------------
   Core                       3.99790 ( 99.9474% of   4)
   Valence                   11.95252 ( 99.6043% of  12)
   Natural Minimal Basis     15.95041 ( 99.6901% of  16)
   Natural Rydberg Basis      0.04959 (  0.3099% of  16)
 --------------------------------------------------------

    Atom  No          Natural Electron Configuration
 ----------------------------------------------------------------------------
      C    1      [core]2S( 1.10)2p( 3.27)3p( 0.01)3d( 0.01)
      C    2      [core]2S( 1.10)2p( 3.27)3p( 0.01)3d( 0.01)
      H    3            1S( 0.81)
      H    4            1S( 0.81)
      H    5            1S( 0.81)
      H    6            1S( 0.81)


 Wiberg bond index matrix in the NAO basis:                                    

     Atom    1       2       3       4       5       6
     ---- ------  ------  ------  ------  ------  ------
   1.  C  0.0000  2.0308  0.9389  0.9389  0.0076  0.0076
   2.  C  2.0308  0.0000  0.0076  0.0076  0.9389  0.9389
   3.  H  0.9389  0.0076  0.0000  0.0005  0.0041  0.0148
   4.  H  0.9389  0.0076  0.0005  0.0000  0.0148  0.0041
   5.  H  0.0076  0.9389  0.0041  0.0148  0.0000  0.0005
   6.  H  0.0076  0.9389  0.0148  0.0041  0.0005  0.0000


 Wiberg bond index, Totals by atom:                                            

     Atom    1
     ---- ------
   1.  C  3.9238
   2.  C  3.9238
   3.  H  0.9659
   4.  H  0.9659
   5.  H  0.9659
   6.  H  0.9659


 Atom-atom overlap-weighted NAO bond order:                                    

     Atom    1       2       3       4       5       6
     ---- ------  ------  ------  ------  ------  ------
   1.  C  0.0000  1.4183  0.7970  0.7970  0.0216  0.0216
   2.  C  1.4183  0.0000  0.0216  0.0216  0.7970  0.7970
   3.  H  0.7970  0.0216  0.0000 -0.0019 -0.0038 -0.0021
   4.  H  0.7970  0.0216 -0.0019  0.0000 -0.0021 -0.0038
   5.  H  0.0216  0.7970 -0.0038 -0.0021  0.0000 -0.0019
   6.  H  0.0216  0.7970 -0.0021 -0.0038 -0.0019  0.0000


 Atom-atom overlap-weighted NAO bond order, Totals by atom:                    

     Atom    1
     ---- ------
   1.  C  3.0555
   2.  C  3.0555
   3.  H  0.8108
   4.  H  0.8108
   5.  H  0.8108
   6.  H  0.8108


 MO bond order:                                                                

     Atom    1       2       3       4       5       6
     ---- ------  ------  ------  ------  ------  ------
   1.  C  0.0000  1.3182  0.0855  1.4165 -0.0220 -0.0972
   2.  C  1.3182  0.0000  0.0633  0.0233 -0.6691  0.6708
   3.  H  0.0855  0.0633  0.0000 -0.0339 -0.0578  0.0867
   4.  H  1.4165  0.0233 -0.0339  0.0000  0.0868 -0.0492
   5.  H -0.0220 -0.6691 -0.0578  0.0868  0.0000 -0.0408
   6.  H -0.0972  0.6708  0.0867 -0.0492 -0.0408  0.0000


 MO atomic valencies:                                                          

     Atom    1
     ---- ------
   1.  C  2.7009
   2.  C  1.4066
   3.  H  0.1438
   4.  H  1.4435
   5.  H -0.7029
   6.  H  0.5704


 NAO density matrix:                                                           

          NAO        1       2       3       4       5       6       7       8
      ---------- ------- ------- ------- ------- ------- ------- ------- -------
   1.  C 1 (S)    1.9989 -0.0000  0.0000 -0.0000 -0.0000  0.0000 -0.0000 -0.0000
   2.  C 1 (S)   -0.0000  1.0965 -0.0000  0.0000 -0.0000 -0.0000  0.0000 -0.0000
   3.  C 1 (S)    0.0000 -0.0000  0.0040  0.0000  0.0000 -0.0000  0.0000 -0.0000
   4.  C 1 (S)   -0.0000  0.0000  0.0000  0.0001  0.0000 -0.0000  0.0000 -0.0000
   5.  C 1 (S)   -0.0000 -0.0000  0.0000  0.0000  0.0000 -0.0000 -0.0000 -0.0000
   6.  C 1 (px)   0.0000 -0.0000 -0.0000 -0.0000 -0.0000  1.1677  0.0039  0.0010
   7.  C 1 (px)  -0.0000  0.0000  0.0000  0.0000 -0.0000  0.0039  0.0021  0.0001
   8.  C 1 (px)  -0.0000 -0.0000 -0.0000 -0.0000 -0.0000  0.0010  0.0001  0.0000
   9.  C 1 (py)   0.0126  0.1242  0.0556 -0.0054  0.0000 -0.0000  0.0000  0.0000
  10.  C 1 (py)  -0.0023  0.0174 -0.0029  0.0001 -0.0000  0.0000  0.0000  0.0000
  11.  C 1 (py)   0.0002 -0.0028  0.0005  0.0002 -0.0000  0.0000  0.0000  0.0000
  12.  C 1 (pz)   0.0160  0.0212  0.0144  0.0018 -0.0008  0.0000  0.0000  0.0000
  13.  C 1 (pz)   0.0002  0.0129  0.0023  0.0001 -0.0000  0.0000  0.0000  0.0000
  14.  C 1 (pz)  -0.0010  0.0038  0.0001  0.0000 -0.0000  0.0000  0.0000  0.0000
  15.  C 1 (d1)  -0.0000  0.0000  0.0000  0.0000 -0.0000  0.0173  0.0003  0.0000
  16.  C 1 (d1)   0.0000 -0.0000 -0.0000 -0.0000  0.0000  0.0082  0.0006  0.0000
  17.  C 1 (d2)   0.0000 -0.0000 -0.0000 -0.0000  0.0000 -0.0468 -0.0000 -0.0000
  18.  C 1 (d2)  -0.0000  0.0000  0.0000  0.0000 -0.0000  0.0027 -0.0002 -0.0000
  19.  C 1 (d3)   0.0023 -0.0176 -0.0014  0.0000  0.0000 -0.0000  0.0000  0.0000
  20.  C 1 (d3)   0.0001 -0.0014  0.0002  0.0000  0.0000  0.0000  0.0000 -0.0000
  21.  C 1 (d4)  -0.0011  0.0120  0.0025 -0.0004  0.0000 -0.0000 -0.0000 -0.0000
  22.  C 1 (d4)   0.0006 -0.0042  0.0004  0.0001 -0.0000  0.0000  0.0000  0.0000
  23.  C 1 (d5)   0.0049 -0.0256  0.0010 -0.0001  0.0000 -0.0000 -0.0000  0.0000
  24.  C 1 (d5)  -0.0003 -0.0016  0.0001  0.0000 -0.0000  0.0000  0.0000 -0.0000
  25.  C 1 (f1)  -0.0006  0.0047  0.0001 -0.0000  0.0000 -0.0000  0.0000 -0.0000
  26.  C 1 (f2)  -0.0000 -0.0000 -0.0000 -0.0000  0.0000 -0.0097 -0.0001 -0.0000
  27.  C 1 (f3)  -0.0003  0.0014 -0.0005  0.0001  0.0000  0.0000  0.0000  0.0000
  28.  C 1 (f4)   0.0007 -0.0052  0.0001 -0.0000 -0.0000  0.0000  0.0000  0.0000
  29.  C 1 (f5)   0.0000 -0.0000 -0.0000 -0.0000  0.0000 -0.0084 -0.0001 -0.0000
  30.  C 1 (f6)  -0.0000  0.0000  0.0000  0.0000 -0.0000 -0.0030 -0.0001 -0.0000
  31.  C 1 (f7)  -0.0011  0.0105  0.0001  0.0000  0.0000  0.0000  0.0000 -0.0000
  32.  C 2 (S)    0.0004  0.0024  0.0092 -0.0068  0.0003  0.0000 -0.0000 -0.0000
  33.  C 2 (S)    0.0024  0.3790  0.0021  0.0104  0.0001  0.0000  0.0000  0.0000
  34.  C 2 (S)    0.0092  0.0021  0.0040  0.0000 -0.0000  0.0000 -0.0000 -0.0000
  35.  C 2 (S)   -0.0068  0.0104  0.0000 -0.0000 -0.0000  0.0000 -0.0000  0.0000
  36.  C 2 (S)    0.0003  0.0001 -0.0000 -0.0000  0.0000  0.0000  0.0000  0.0000
  37.  C 2 (px)  -0.0000 -0.0000 -0.0000  0.0000  0.0000  0.1819 -0.0476 -0.0018
  38.  C 2 (px)  -0.0000 -0.0000 -0.0000 -0.0000  0.0000 -0.0476 -0.0006 -0.0001
  39.  C 2 (px)  -0.0000 -0.0000 -0.0000 -0.0000  0.0000 -0.0018 -0.0001 -0.0000
  40.  C 2 (py)   0.0139  0.4812 -0.0575 -0.0032 -0.0001  0.0000 -0.0000  0.0000
  41.  C 2 (py)   0.0213 -0.0079  0.0028 -0.0002  0.0000  0.0000  0.0000  0.0000
  42.  C 2 (py)  -0.0059 -0.0161 -0.0004  0.0001  0.0000  0.0000  0.0000  0.0000
  43.  C 2 (pz)  -0.0165  0.1760  0.0141 -0.0006 -0.0009 -0.0000 -0.0000 -0.0000
  44.  C 2 (pz)  -0.0019  0.0173  0.0023  0.0001 -0.0000 -0.0000 -0.0000 -0.0000
  45.  C 2 (pz)  -0.0004  0.0023  0.0001  0.0000 -0.0000 -0.0000 -0.0000 -0.0000
  46.  C 2 (d1)  -0.0000 -0.0000 -0.0000 -0.0000 -0.0000  0.0039  0.0008  0.0000
  47.  C 2 (d1)   0.0000 -0.0000 -0.0000  0.0000 -0.0000  0.0130  0.0005  0.0000
  48.  C 2 (d2)  -0.0000  0.0000  0.0000  0.0000 -0.0000 -0.0106  0.0019  0.0001
  49.  C 2 (d2)   0.0000 -0.0000 -0.0000 -0.0000  0.0000  0.0065 -0.0000  0.0000
  50.  C 2 (d3)  -0.0003  0.0053  0.0014  0.0002 -0.0000 -0.0000  0.0000  0.0000
  51.  C 2 (d3)  -0.0001  0.0002 -0.0002  0.0000 -0.0000  0.0000 -0.0000  0.0000
  52.  C 2 (d4)   0.0068 -0.0314  0.0026  0.0003  0.0000  0.0000  0.0000  0.0000
  53.  C 2 (d4)  -0.0010  0.0063  0.0004 -0.0001 -0.0000 -0.0000 -0.0000  0.0000
  54.  C 2 (d5)   0.0040 -0.0197  0.0010 -0.0002  0.0000  0.0000  0.0000  0.0000
  55.  C 2 (d5)  -0.0002  0.0031  0.0001 -0.0000 -0.0000 -0.0000 -0.0000  0.0000
  56.  C 2 (f1)   0.0003 -0.0013  0.0001  0.0001  0.0000  0.0000  0.0000 -0.0000
  57.  C 2 (f2)  -0.0000  0.0000  0.0000  0.0000 -0.0000 -0.0001  0.0004  0.0000
  58.  C 2 (f3)   0.0018 -0.0057  0.0006  0.0000 -0.0000  0.0000  0.0000  0.0000
  59.  C 2 (f4)   0.0003 -0.0019  0.0001 -0.0001 -0.0000 -0.0000  0.0000  0.0000
  60.  C 2 (f5)   0.0000  0.0000 -0.0000  0.0000  0.0000  0.0005 -0.0003 -0.0000
  61.  C 2 (f6)   0.0000 -0.0000 -0.0000 -0.0000  0.0000  0.0028  0.0002  0.0000
  62.  C 2 (f7)   0.0019 -0.0072 -0.0001 -0.0001 -0.0000  0.0000  0.0000  0.0000
  63.  H 3 (S)   -0.0055  0.5307  0.0156 -0.0017  0.0002 -0.6823 -0.0077 -0.0008
  64.  H 3 (S)   -0.0105  0.0061 -0.0015 -0.0001  0.0000 -0.0024  0.0008  0.0000
  65.  H 3 (S)   -0.0088 -0.0060 -0.0000  0.0001  0.0000 -0.0068 -0.0000 -0.0000
  66.  H 3 (px)  -0.0026  0.0098  0.0004 -0.0000  0.0000 -0.0082 -0.0002 -0.0000
  67.  H 3 (py)   0.0014 -0.0041  0.0003 -0.0000 -0.0000  0.0059 -0.0001 -0.0000
  68.  H 3 (pz)  -0.0010  0.0049  0.0004 -0.0000 -0.0000 -0.0085 -0.0001 -0.0000
  69.  H 4 (S)   -0.0055  0.5307  0.0156 -0.0017  0.0002  0.6823  0.0077  0.0008
  70.  H 4 (S)   -0.0105  0.0061 -0.0015 -0.0001  0.0000  0.0024 -0.0008 -0.0000
  71.  H 4 (S)   -0.0088 -0.0060 -0.0000  0.0001  0.0000  0.0068  0.0000  0.0000
  72.  H 4 (px)   0.0026 -0.0098 -0.0004  0.0000 -0.0000 -0.0082 -0.0002 -0.0000
  73.  H 4 (py)   0.0014 -0.0041  0.0003 -0.0000 -0.0000 -0.0059  0.0001  0.0000
  74.  H 4 (pz)  -0.0010  0.0049  0.0004 -0.0000 -0.0000  0.0085  0.0001  0.0000
  75.  H 5 (S)    0.0032  0.0179  0.0171  0.0057  0.0002  0.0225  0.0291  0.0012
  76.  H 5 (S)    0.0002 -0.0073 -0.0015  0.0001  0.0000 -0.0192 -0.0001 -0.0000
  77.  H 5 (S)   -0.0013  0.0042 -0.0001 -0.0000 -0.0000 -0.0016  0.0003  0.0000
  78.  H 5 (px)   0.0001 -0.0002  0.0004  0.0001  0.0000  0.0032  0.0004  0.0000
  79.  H 5 (py)  -0.0007  0.0022 -0.0003  0.0000  0.0000 -0.0049  0.0002  0.0000
  80.  H 5 (pz)  -0.0001  0.0014  0.0004  0.0001 -0.0000  0.0008  0.0004  0.0000
  81.  H 6 (S)    0.0032  0.0179  0.0171  0.0057  0.0002 -0.0225 -0.0291 -0.0012
  82.  H 6 (S)    0.0002 -0.0073 -0.0015  0.0001  0.0000  0.0192  0.0001  0.0000
  83.  H 6 (S)   -0.0013  0.0042 -0.0001 -0.0000 -0.0000  0.0016 -0.0003 -0.0000
  84.  H 6 (px)  -0.0001  0.0002 -0.0004 -0.0001 -0.0000  0.0032  0.0004  0.0000
  85.  H 6 (py)  -0.0007  0.0022 -0.0003  0.0000  0.0000  0.0049 -0.0002 -0.0000
  86.  H 6 (pz)  -0.0001  0.0014  0.0004  0.0001 -0.0000 -0.0008 -0.0004 -0.0000

          NAO        9      10      11      12      13      14      15      16
      ---------- ------- ------- ------- ------- ------- ------- ------- -------
   1.  C 1 (S)    0.0126 -0.0023  0.0002  0.0160  0.0002 -0.0010 -0.0000  0.0000
   2.  C 1 (S)    0.1242  0.0174 -0.0028  0.0212  0.0129  0.0038  0.0000 -0.0000
   3.  C 1 (S)    0.0556 -0.0029  0.0005  0.0144  0.0023  0.0001  0.0000 -0.0000
   4.  C 1 (S)   -0.0054  0.0001  0.0002  0.0018  0.0001  0.0000  0.0000 -0.0000
   5.  C 1 (S)    0.0000 -0.0000 -0.0000 -0.0008 -0.0000 -0.0000 -0.0000  0.0000
   6.  C 1 (px)  -0.0000  0.0000  0.0000  0.0000  0.0000  0.0000  0.0173  0.0082
   7.  C 1 (px)   0.0000  0.0000  0.0000  0.0000  0.0000  0.0000  0.0003  0.0006
   8.  C 1 (px)   0.0000  0.0000  0.0000  0.0000  0.0000  0.0000  0.0000  0.0000
   9.  C 1 (py)   1.1229 -0.0426 -0.0041  0.0022  0.0236  0.0010  0.0000 -0.0000
  10.  C 1 (py)  -0.0426  0.0032 -0.0003  0.0151 -0.0006  0.0001  0.0000 -0.0000
  11.  C 1 (py)  -0.0041 -0.0003  0.0004  0.0077  0.0005  0.0000  0.0000 -0.0000
  12.  C 1 (pz)   0.0022  0.0151  0.0077  0.9750  0.0386  0.0030 -0.0000  0.0000
  13.  C 1 (pz)   0.0236 -0.0006  0.0005  0.0386  0.0025  0.0002 -0.0000  0.0000
  14.  C 1 (pz)   0.0010  0.0001  0.0000  0.0030  0.0002  0.0000  0.0000 -0.0000
  15.  C 1 (d1)   0.0000  0.0000  0.0000 -0.0000 -0.0000  0.0000  0.0003  0.0002
  16.  C 1 (d1)  -0.0000 -0.0000 -0.0000  0.0000  0.0000 -0.0000  0.0002  0.0002
  17.  C 1 (d2)  -0.0000 -0.0000 -0.0000  0.0000 -0.0000 -0.0000 -0.0007 -0.0003
  18.  C 1 (d2)   0.0000  0.0000  0.0000 -0.0000 -0.0000  0.0000  0.0000 -0.0001
  19.  C 1 (d3)  -0.0197  0.0002 -0.0002 -0.0233 -0.0016 -0.0001 -0.0000  0.0000
  20.  C 1 (d3)   0.0030 -0.0003  0.0000 -0.0035 -0.0000 -0.0000  0.0000 -0.0000
  21.  C 1 (d4)   0.0586 -0.0022 -0.0004 -0.0147  0.0005  0.0000 -0.0000  0.0000
  22.  C 1 (d4)   0.0014 -0.0003  0.0002  0.0040  0.0003  0.0000  0.0000 -0.0000
  23.  C 1 (d5)   0.0186 -0.0014 -0.0000 -0.0078 -0.0002 -0.0001 -0.0000  0.0000
  24.  C 1 (d5)  -0.0016  0.0001  0.0001  0.0064  0.0003  0.0000  0.0000 -0.0000
  25.  C 1 (f1)   0.0044 -0.0002 -0.0001 -0.0094 -0.0002 -0.0000  0.0000 -0.0000
  26.  C 1 (f2)  -0.0000 -0.0000 -0.0000  0.0000 -0.0000  0.0000 -0.0002 -0.0001
  27.  C 1 (f3)  -0.0102  0.0004  0.0000 -0.0031 -0.0003 -0.0000  0.0000 -0.0000
  28.  C 1 (f4)   0.0005 -0.0001  0.0000  0.0004 -0.0000 -0.0000  0.0000  0.0000
  29.  C 1 (f5)  -0.0000  0.0000 -0.0000  0.0000 -0.0000  0.0000 -0.0001 -0.0001
  30.  C 1 (f6)   0.0000  0.0000 -0.0000 -0.0000 -0.0000 -0.0000 -0.0001 -0.0001
  31.  C 1 (f7)   0.0011  0.0001  0.0000  0.0012  0.0002  0.0000  0.0000 -0.0000
  32.  C 2 (S)   -0.0139 -0.0213  0.0059 -0.0165 -0.0019 -0.0004  0.0000 -0.0000
  33.  C 2 (S)   -0.4812  0.0079  0.0161  0.1760  0.0173  0.0023 -0.0000  0.0000
  34.  C 2 (S)    0.0575 -0.0028  0.0004  0.0141  0.0023  0.0001 -0.0000  0.0000
  35.  C 2 (S)    0.0032  0.0002 -0.0001 -0.0006  0.0001  0.0000 -0.0000  0.0000
  36.  C 2 (S)    0.0001 -0.0000 -0.0000 -0.0009 -0.0000 -0.0000  0.0000 -0.0000
  37.  C 2 (px)  -0.0000 -0.0000 -0.0000 -0.0000 -0.0000 -0.0000 -0.0039 -0.0130
  38.  C 2 (px)  -0.0000 -0.0000 -0.0000 -0.0000 -0.0000 -0.0000 -0.0008 -0.0005
  39.  C 2 (px)   0.0000 -0.0000 -0.0000  0.0000 -0.0000  0.0000 -0.0000 -0.0000
  40.  C 2 (py)  -0.6116  0.0509 -0.0119 -0.1323 -0.0273  0.0002  0.0000 -0.0000
  41.  C 2 (py)   0.0509 -0.0029 -0.0000 -0.0168  0.0006 -0.0000  0.0000 -0.0000
  42.  C 2 (py)  -0.0119 -0.0000  0.0001 -0.0038 -0.0004 -0.0001  0.0000 -0.0000
  43.  C 2 (pz)   0.1323  0.0168  0.0038  0.9411  0.0376  0.0033 -0.0000  0.0000
  44.  C 2 (pz)   0.0273 -0.0006  0.0004  0.0376  0.0025  0.0002 -0.0000 -0.0000
  45.  C 2 (pz)  -0.0002  0.0000  0.0001  0.0033  0.0002  0.0000  0.0000 -0.0000
  46.  C 2 (d1)   0.0000  0.0000  0.0000  0.0000  0.0000  0.0000  0.0002  0.0003
  47.  C 2 (d1)  -0.0000 -0.0000 -0.0000 -0.0000  0.0000 -0.0000  0.0003  0.0002
  48.  C 2 (d2)   0.0000  0.0000  0.0000  0.0000  0.0000  0.0000  0.0001  0.0005
  49.  C 2 (d2)  -0.0000 -0.0000 -0.0000 -0.0000 -0.0000 -0.0000  0.0001  0.0000
  50.  C 2 (d3)   0.0093 -0.0003  0.0005  0.0260  0.0016  0.0001 -0.0000  0.0000
  51.  C 2 (d3)  -0.0040  0.0003  0.0000  0.0038  0.0000  0.0000 -0.0000  0.0000
  52.  C 2 (d4)   0.0221 -0.0027  0.0007 -0.0052  0.0008 -0.0001  0.0000 -0.0000
  53.  C 2 (d4)   0.0103 -0.0002 -0.0001  0.0017  0.0003  0.0000 -0.0000  0.0000
  54.  C 2 (d5)   0.0235 -0.0014 -0.0002 -0.0091 -0.0002 -0.0001  0.0000 -0.0000
  55.  C 2 (d5)   0.0024  0.0001 -0.0000  0.0054  0.0002  0.0000 -0.0000  0.0000
  56.  C 2 (f1)  -0.0007 -0.0003  0.0001 -0.0080 -0.0002 -0.0000  0.0000  0.0000
  57.  C 2 (f2)   0.0000  0.0000  0.0000  0.0000  0.0000  0.0000  0.0001  0.0001
  58.  C 2 (f3)   0.0066 -0.0004  0.0001  0.0040  0.0003 -0.0000  0.0000 -0.0000
  59.  C 2 (f4)   0.0032 -0.0001 -0.0001 -0.0003 -0.0000 -0.0000 -0.0000  0.0000
  60.  C 2 (f5)  -0.0000 -0.0000 -0.0000 -0.0000 -0.0000 -0.0000 -0.0000 -0.0001
  61.  C 2 (f6)  -0.0000 -0.0000  0.0000  0.0000  0.0000 -0.0000  0.0001  0.0001
  62.  C 2 (f7)   0.0017 -0.0000 -0.0001 -0.0019 -0.0003 -0.0000 -0.0000  0.0000
  63.  H 3 (S)    0.4026 -0.0088 -0.0033 -0.1612  0.0069  0.0015 -0.0109 -0.0064
  64.  H 3 (S)   -0.0141  0.0009 -0.0004 -0.0162 -0.0012 -0.0000  0.0001  0.0002
  65.  H 3 (S)   -0.0046 -0.0001  0.0001 -0.0001 -0.0000 -0.0000 -0.0001 -0.0000
  66.  H 3 (px)   0.0094 -0.0003 -0.0001 -0.0030  0.0002  0.0000 -0.0001 -0.0001
  67.  H 3 (py)   0.0043 -0.0002  0.0000  0.0046  0.0002  0.0000  0.0001 -0.0000
  68.  H 3 (pz)   0.0057 -0.0000  0.0000  0.0080  0.0005  0.0000 -0.0001 -0.0001
  69.  H 4 (S)    0.4026 -0.0088 -0.0033 -0.1612  0.0069  0.0015  0.0109  0.0064
  70.  H 4 (S)   -0.0141  0.0009 -0.0004 -0.0162 -0.0012 -0.0000 -0.0001 -0.0002
  71.  H 4 (S)   -0.0046 -0.0001  0.0001 -0.0001 -0.0000 -0.0000  0.0001  0.0000
  72.  H 4 (px)  -0.0094  0.0003  0.0001  0.0030 -0.0002 -0.0000 -0.0001 -0.0001
  73.  H 4 (py)   0.0043 -0.0002  0.0000  0.0046  0.0002  0.0000 -0.0001  0.0000
  74.  H 4 (pz)   0.0057 -0.0000  0.0000  0.0080  0.0005  0.0000  0.0001  0.0001
  75.  H 5 (S)   -0.0301 -0.0155  0.0101 -0.0505  0.0101  0.0005  0.0043  0.0088
  76.  H 5 (S)   -0.0253  0.0008 -0.0000 -0.0131 -0.0011 -0.0001 -0.0003 -0.0001
  77.  H 5 (S)    0.0041  0.0002 -0.0002 -0.0022 -0.0001  0.0000  0.0000  0.0001
  78.  H 5 (px)   0.0010 -0.0004  0.0002 -0.0008  0.0002  0.0000  0.0001  0.0001
  79.  H 5 (py)  -0.0059  0.0002  0.0000 -0.0042 -0.0002 -0.0000 -0.0000  0.0000
  80.  H 5 (pz)   0.0028 -0.0001  0.0001  0.0088  0.0005  0.0000  0.0001  0.0001
  81.  H 6 (S)   -0.0301 -0.0155  0.0101 -0.0505  0.0101  0.0005 -0.0043 -0.0088
  82.  H 6 (S)   -0.0253  0.0008 -0.0000 -0.0131 -0.0011 -0.0001  0.0003  0.0001
  83.  H 6 (S)    0.0041  0.0002 -0.0002 -0.0022 -0.0001  0.0000 -0.0000 -0.0001
  84.  H 6 (px)  -0.0010  0.0004 -0.0002  0.0008 -0.0002 -0.0000  0.0001  0.0001
  85.  H 6 (py)  -0.0059  0.0002  0.0000 -0.0042 -0.0002 -0.0000  0.0000 -0.0000
  86.  H 6 (pz)   0.0028 -0.0001  0.0001  0.0088  0.0005  0.0000 -0.0001 -0.0001

          NAO       17      18      19      20      21      22      23      24
      ---------- ------- ------- ------- ------- ------- ------- ------- -------
   1.  C 1 (S)    0.0000 -0.0000  0.0023  0.0001 -0.0011  0.0006  0.0049 -0.0003
   2.  C 1 (S)   -0.0000  0.0000 -0.0176 -0.0014  0.0120 -0.0042 -0.0256 -0.0016
   3.  C 1 (S)   -0.0000  0.0000 -0.0014  0.0002  0.0025  0.0004  0.0010  0.0001
   4.  C 1 (S)   -0.0000  0.0000  0.0000  0.0000 -0.0004  0.0001 -0.0001  0.0000
   5.  C 1 (S)    0.0000 -0.0000  0.0000  0.0000  0.0000 -0.0000  0.0000 -0.0000
   6.  C 1 (px)  -0.0468  0.0027 -0.0000  0.0000 -0.0000  0.0000 -0.0000  0.0000
   7.  C 1 (px)  -0.0000 -0.0002  0.0000  0.0000 -0.0000  0.0000 -0.0000  0.0000
   8.  C 1 (px)  -0.0000 -0.0000  0.0000 -0.0000 -0.0000  0.0000  0.0000 -0.0000
   9.  C 1 (py)  -0.0000  0.0000 -0.0197  0.0030  0.0586  0.0014  0.0186 -0.0016
  10.  C 1 (py)  -0.0000  0.0000  0.0002 -0.0003 -0.0022 -0.0003 -0.0014  0.0001
  11.  C 1 (py)  -0.0000  0.0000 -0.0002  0.0000 -0.0004  0.0002 -0.0000  0.0001
  12.  C 1 (pz)   0.0000 -0.0000 -0.0233 -0.0035 -0.0147  0.0040 -0.0078  0.0064
  13.  C 1 (pz)  -0.0000 -0.0000 -0.0016 -0.0000  0.0005  0.0003 -0.0002  0.0003
  14.  C 1 (pz)  -0.0000  0.0000 -0.0001 -0.0000  0.0000  0.0000 -0.0001  0.0000
  15.  C 1 (d1)  -0.0007  0.0000 -0.0000  0.0000 -0.0000  0.0000 -0.0000  0.0000
  16.  C 1 (d1)  -0.0003 -0.0001  0.0000 -0.0000  0.0000 -0.0000  0.0000 -0.0000
  17.  C 1 (d2)   0.0019 -0.0001  0.0000 -0.0000  0.0000 -0.0000  0.0000 -0.0000
  18.  C 1 (d2)  -0.0001  0.0000 -0.0000  0.0000 -0.0000  0.0000 -0.0000  0.0000
  19.  C 1 (d3)   0.0000 -0.0000  0.0011  0.0000 -0.0007 -0.0001  0.0002 -0.0001
  20.  C 1 (d3)  -0.0000  0.0000  0.0000  0.0000  0.0002  0.0000  0.0001 -0.0000
  21.  C 1 (d4)   0.0000 -0.0000 -0.0007  0.0002  0.0034 -0.0001  0.0009 -0.0002
  22.  C 1 (d4)  -0.0000  0.0000 -0.0001  0.0000 -0.0001  0.0001  0.0001  0.0001
  23.  C 1 (d5)   0.0000 -0.0000  0.0002  0.0001  0.0009  0.0001  0.0011 -0.0000
  24.  C 1 (d5)  -0.0000  0.0000 -0.0001 -0.0000 -0.0002  0.0001 -0.0000  0.0001
  25.  C 1 (f1)  -0.0000  0.0000  0.0001  0.0000  0.0004 -0.0000  0.0000 -0.0001
  26.  C 1 (f2)   0.0004 -0.0000  0.0000  0.0000  0.0000 -0.0000  0.0000 -0.0000
  27.  C 1 (f3)  -0.0000  0.0000  0.0002 -0.0000 -0.0005 -0.0000 -0.0002 -0.0000
  28.  C 1 (f4)  -0.0000  0.0000  0.0001  0.0000 -0.0000  0.0000  0.0001  0.0000
  29.  C 1 (f5)   0.0003 -0.0000  0.0000 -0.0000  0.0000 -0.0000  0.0000 -0.0000
  30.  C 1 (f6)   0.0001  0.0000 -0.0000  0.0000  0.0000 -0.0000 -0.0000  0.0000
  31.  C 1 (f7)  -0.0000  0.0000 -0.0002 -0.0000  0.0001  0.0000 -0.0003  0.0000
  32.  C 2 (S)    0.0000 -0.0000  0.0003  0.0001  0.0068 -0.0010  0.0040 -0.0002
  33.  C 2 (S)    0.0000 -0.0000 -0.0053 -0.0002 -0.0314  0.0063 -0.0197  0.0031
  34.  C 2 (S)    0.0000 -0.0000 -0.0014  0.0002  0.0026  0.0004  0.0010  0.0001
  35.  C 2 (S)    0.0000 -0.0000 -0.0002 -0.0000  0.0003 -0.0001 -0.0002 -0.0000
  36.  C 2 (S)   -0.0000  0.0000  0.0000  0.0000  0.0000 -0.0000  0.0000 -0.0000
  37.  C 2 (px)  -0.0106  0.0065  0.0000 -0.0000  0.0000 -0.0000  0.0000 -0.0000
  38.  C 2 (px)   0.0019 -0.0000 -0.0000  0.0000  0.0000 -0.0000  0.0000 -0.0000
  39.  C 2 (px)   0.0001  0.0000 -0.0000  0.0000  0.0000 -0.0000 -0.0000 -0.0000
  40.  C 2 (py)   0.0000 -0.0000  0.0093 -0.0040 -0.0221 -0.0103 -0.0235 -0.0024
  41.  C 2 (py)  -0.0000  0.0000 -0.0003  0.0003  0.0027  0.0002  0.0014 -0.0001
  42.  C 2 (py)  -0.0000  0.0000  0.0005  0.0000 -0.0007  0.0001  0.0002  0.0000
  43.  C 2 (pz)   0.0000 -0.0000 -0.0260 -0.0038 -0.0052  0.0017 -0.0091  0.0054
  44.  C 2 (pz)   0.0000 -0.0000 -0.0016 -0.0000  0.0008  0.0003 -0.0002  0.0002
  45.  C 2 (pz)   0.0000 -0.0000 -0.0001 -0.0000 -0.0001  0.0000 -0.0001  0.0000
  46.  C 2 (d1)  -0.0001 -0.0001  0.0000 -0.0000 -0.0000  0.0000 -0.0000  0.0000
  47.  C 2 (d1)  -0.0005 -0.0000  0.0000  0.0000 -0.0000  0.0000  0.0000 -0.0000
  48.  C 2 (d2)   0.0006 -0.0003 -0.0000  0.0000 -0.0000  0.0000 -0.0000  0.0000
  49.  C 2 (d2)  -0.0003  0.0000  0.0000 -0.0000  0.0000 -0.0000  0.0000 -0.0000
  50.  C 2 (d3)   0.0000 -0.0000 -0.0009 -0.0000 -0.0000  0.0003 -0.0001  0.0002
  51.  C 2 (d3)   0.0000 -0.0000 -0.0000 -0.0000 -0.0003 -0.0000 -0.0001  0.0000
  52.  C 2 (d4)  -0.0000  0.0000  0.0000  0.0003  0.0007  0.0006  0.0013  0.0001
  53.  C 2 (d4)   0.0000 -0.0000 -0.0003  0.0000  0.0006 -0.0000  0.0000 -0.0000
  54.  C 2 (d5)  -0.0000  0.0000  0.0001  0.0001  0.0013  0.0000  0.0010 -0.0001
  55.  C 2 (d5)   0.0000 -0.0000 -0.0002 -0.0000  0.0001 -0.0000 -0.0001  0.0000
  56.  C 2 (f1)  -0.0000  0.0000  0.0002  0.0001  0.0000  0.0000  0.0001 -0.0000
  57.  C 2 (f2)   0.0000 -0.0001  0.0000 -0.0000 -0.0000  0.0000 -0.0000  0.0000
  58.  C 2 (f3)  -0.0000  0.0000 -0.0001  0.0000  0.0002  0.0001  0.0003  0.0000
  59.  C 2 (f4)  -0.0000  0.0000 -0.0000  0.0000  0.0002 -0.0000  0.0001 -0.0000
  60.  C 2 (f5)  -0.0000  0.0000  0.0000  0.0000  0.0000 -0.0000  0.0000 -0.0000
  61.  C 2 (f6)  -0.0001 -0.0000  0.0000 -0.0000 -0.0000  0.0000  0.0000 -0.0000
  62.  C 2 (f7)   0.0000  0.0000  0.0002  0.0000  0.0001 -0.0001  0.0002 -0.0000
  63.  H 3 (S)    0.0270 -0.0009 -0.0101  0.0010  0.0259 -0.0019 -0.0045 -0.0023
  64.  H 3 (S)    0.0001 -0.0001  0.0006 -0.0000 -0.0003 -0.0003 -0.0003 -0.0001
  65.  H 3 (S)    0.0003 -0.0000  0.0001  0.0000 -0.0003  0.0001  0.0000  0.0000
  66.  H 3 (px)   0.0003  0.0000 -0.0002  0.0000  0.0006 -0.0000 -0.0001 -0.0000
  67.  H 3 (py)  -0.0002  0.0000 -0.0001  0.0000  0.0001  0.0001  0.0002  0.0000
  68.  H 3 (pz)   0.0003 -0.0000 -0.0004 -0.0000  0.0002  0.0000 -0.0001  0.0000
  69.  H 4 (S)   -0.0270  0.0009 -0.0101  0.0010  0.0259 -0.0019 -0.0045 -0.0023
  70.  H 4 (S)   -0.0001  0.0001  0.0006 -0.0000 -0.0003 -0.0003 -0.0003 -0.0001
  71.  H 4 (S)   -0.0003  0.0000  0.0001  0.0000 -0.0003  0.0001  0.0000  0.0000
  72.  H 4 (px)   0.0003  0.0000  0.0002 -0.0000 -0.0006  0.0000  0.0001  0.0000
  73.  H 4 (py)   0.0002 -0.0000 -0.0001  0.0000  0.0001  0.0001  0.0002  0.0000
  74.  H 4 (pz)  -0.0003  0.0000 -0.0004 -0.0000  0.0002  0.0000 -0.0001  0.0000
  75.  H 5 (S)    0.0011 -0.0036 -0.0013  0.0018 -0.0052  0.0056 -0.0003  0.0011
  76.  H 5 (S)    0.0008 -0.0000  0.0008 -0.0000 -0.0012 -0.0001 -0.0002 -0.0000
  77.  H 5 (S)    0.0001 -0.0000 -0.0000 -0.0000  0.0003 -0.0001 -0.0000 -0.0000
  78.  H 5 (px)  -0.0001 -0.0000 -0.0000  0.0000 -0.0000  0.0001  0.0000  0.0000
  79.  H 5 (py)   0.0002 -0.0000  0.0002 -0.0000 -0.0002 -0.0000 -0.0001 -0.0000
  80.  H 5 (pz)  -0.0000 -0.0000 -0.0003 -0.0000 -0.0000  0.0001 -0.0000  0.0001
  81.  H 6 (S)   -0.0011  0.0036 -0.0013  0.0018 -0.0052  0.0056 -0.0003  0.0011
  82.  H 6 (S)   -0.0008  0.0000  0.0008 -0.0000 -0.0012 -0.0001 -0.0002 -0.0000
  83.  H 6 (S)   -0.0001  0.0000 -0.0000 -0.0000  0.0003 -0.0001 -0.0000 -0.0000
  84.  H 6 (px)  -0.0001 -0.0000  0.0000 -0.0000  0.0000 -0.0001 -0.0000 -0.0000
  85.  H 6 (py)  -0.0002  0.0000  0.0002 -0.0000 -0.0002 -0.0000 -0.0001 -0.0000
  86.  H 6 (pz)   0.0000  0.0000 -0.0003 -0.0000 -0.0000  0.0001 -0.0000  0.0001

          NAO       25      26      27      28      29      30      31      32
      ---------- ------- ------- ------- ------- ------- ------- ------- -------
   1.  C 1 (S)   -0.0006 -0.0000 -0.0003  0.0007  0.0000 -0.0000 -0.0011  0.0004
   2.  C 1 (S)    0.0047 -0.0000  0.0014 -0.0052 -0.0000  0.0000  0.0105  0.0024
   3.  C 1 (S)    0.0001 -0.0000 -0.0005  0.0001 -0.0000  0.0000  0.0001  0.0092
   4.  C 1 (S)   -0.0000 -0.0000  0.0001 -0.0000 -0.0000  0.0000  0.0000 -0.0068
   5.  C 1 (S)    0.0000  0.0000  0.0000 -0.0000  0.0000 -0.0000  0.0000  0.0003
   6.  C 1 (px)  -0.0000 -0.0097  0.0000  0.0000 -0.0084 -0.0030  0.0000  0.0000
   7.  C 1 (px)   0.0000 -0.0001  0.0000  0.0000 -0.0001 -0.0001  0.0000 -0.0000
   8.  C 1 (px)  -0.0000 -0.0000  0.0000  0.0000 -0.0000 -0.0000 -0.0000 -0.0000
   9.  C 1 (py)   0.0044 -0.0000 -0.0102  0.0005 -0.0000  0.0000  0.0011 -0.0139
  10.  C 1 (py)  -0.0002 -0.0000  0.0004 -0.0001  0.0000  0.0000  0.0001 -0.0213
  11.  C 1 (py)  -0.0001 -0.0000  0.0000  0.0000 -0.0000 -0.0000  0.0000  0.0059
  12.  C 1 (pz)  -0.0094  0.0000 -0.0031  0.0004  0.0000 -0.0000  0.0012 -0.0165
  13.  C 1 (pz)  -0.0002 -0.0000 -0.0003 -0.0000 -0.0000 -0.0000  0.0002 -0.0019
  14.  C 1 (pz)  -0.0000  0.0000 -0.0000 -0.0000  0.0000 -0.0000  0.0000 -0.0004
  15.  C 1 (d1)   0.0000 -0.0002  0.0000  0.0000 -0.0001 -0.0001  0.0000  0.0000
  16.  C 1 (d1)  -0.0000 -0.0001 -0.0000  0.0000 -0.0001 -0.0001 -0.0000 -0.0000
  17.  C 1 (d2)  -0.0000  0.0004 -0.0000 -0.0000  0.0003  0.0001 -0.0000  0.0000
  18.  C 1 (d2)   0.0000 -0.0000  0.0000  0.0000 -0.0000  0.0000  0.0000 -0.0000
  19.  C 1 (d3)   0.0001  0.0000  0.0002  0.0001  0.0000 -0.0000 -0.0002  0.0003
  20.  C 1 (d3)   0.0000  0.0000 -0.0000  0.0000 -0.0000  0.0000 -0.0000  0.0001
  21.  C 1 (d4)   0.0004  0.0000 -0.0005 -0.0000  0.0000  0.0000  0.0001  0.0068
  22.  C 1 (d4)  -0.0000 -0.0000 -0.0000  0.0000 -0.0000 -0.0000  0.0000 -0.0010
  23.  C 1 (d5)   0.0000  0.0000 -0.0002  0.0001  0.0000 -0.0000 -0.0003  0.0040
  24.  C 1 (d5)  -0.0001 -0.0000 -0.0000  0.0000 -0.0000  0.0000  0.0000 -0.0002
  25.  C 1 (f1)   0.0001  0.0000  0.0000 -0.0000  0.0000  0.0000  0.0000  0.0003
  26.  C 1 (f2)   0.0000  0.0001 -0.0000 -0.0000  0.0001  0.0000 -0.0000 -0.0000
  27.  C 1 (f3)   0.0000 -0.0000  0.0001 -0.0000 -0.0000  0.0000  0.0000 -0.0018
  28.  C 1 (f4)  -0.0000 -0.0000 -0.0000  0.0000 -0.0000 -0.0000 -0.0000  0.0003
  29.  C 1 (f5)   0.0000  0.0001 -0.0000 -0.0000  0.0001  0.0000 -0.0000 -0.0000
  30.  C 1 (f6)   0.0000  0.0000  0.0000 -0.0000  0.0000  0.0000  0.0000  0.0000
  31.  C 1 (f7)   0.0000 -0.0000  0.0000 -0.0000 -0.0000  0.0000  0.0001 -0.0019
  32.  C 2 (S)    0.0003 -0.0000 -0.0018  0.0003 -0.0000  0.0000 -0.0019  1.9989
  33.  C 2 (S)   -0.0013 -0.0000  0.0057 -0.0019  0.0000 -0.0000  0.0072  0.0000
  34.  C 2 (S)    0.0001  0.0000 -0.0006  0.0001  0.0000 -0.0000  0.0001  0.0000
  35.  C 2 (S)    0.0001  0.0000 -0.0000 -0.0001  0.0000 -0.0000  0.0001 -0.0000
  36.  C 2 (S)    0.0000 -0.0000  0.0000 -0.0000 -0.0000  0.0000  0.0000 -0.0000
  37.  C 2 (px)   0.0000 -0.0001 -0.0000  0.0000 -0.0005  0.0028 -0.0000  0.0000
  38.  C 2 (px)   0.0000  0.0004 -0.0000  0.0000  0.0003  0.0002 -0.0000  0.0000
  39.  C 2 (px)   0.0000  0.0000 -0.0000 -0.0000  0.0000  0.0000  0.0000 -0.0000
  40.  C 2 (py)   0.0007 -0.0000  0.0066 -0.0032  0.0000  0.0000  0.0017 -0.0126
  41.  C 2 (py)   0.0003  0.0000 -0.0004  0.0001 -0.0000 -0.0000 -0.0000  0.0023
  42.  C 2 (py)  -0.0001 -0.0000  0.0001  0.0001 -0.0000 -0.0000 -0.0001 -0.0002
  43.  C 2 (pz)  -0.0080  0.0000 -0.0040 -0.0003  0.0000  0.0000  0.0019  0.0160
  44.  C 2 (pz)  -0.0002  0.0000 -0.0003 -0.0000 -0.0000  0.0000  0.0003  0.0002
  45.  C 2 (pz)  -0.0000  0.0000  0.0000 -0.0000 -0.0000  0.0000  0.0000 -0.0010
  46.  C 2 (d1)  -0.0000 -0.0001  0.0000 -0.0000 -0.0000 -0.0001  0.0000 -0.0000
  47.  C 2 (d1)  -0.0000 -0.0001 -0.0000  0.0000 -0.0001 -0.0001 -0.0000  0.0000
  48.  C 2 (d2)   0.0000  0.0000  0.0000 -0.0000  0.0000 -0.0001  0.0000 -0.0000
  49.  C 2 (d2)  -0.0000 -0.0001 -0.0000  0.0000 -0.0000 -0.0000 -0.0000  0.0000
  50.  C 2 (d3)  -0.0002 -0.0000 -0.0001  0.0000  0.0000 -0.0000  0.0002 -0.0023
  51.  C 2 (d3)  -0.0001  0.0000  0.0000 -0.0000  0.0000 -0.0000  0.0000 -0.0001
  52.  C 2 (d4)   0.0000 -0.0000 -0.0002  0.0002 -0.0000 -0.0000 -0.0001 -0.0011
  53.  C 2 (d4)   0.0000  0.0000 -0.0001 -0.0000  0.0000 -0.0000  0.0001  0.0006
  54.  C 2 (d5)   0.0001 -0.0000 -0.0003  0.0001 -0.0000  0.0000 -0.0002  0.0049
  55.  C 2 (d5)  -0.0000  0.0000 -0.0000 -0.0000  0.0000 -0.0000  0.0000 -0.0003
  56.  C 2 (f1)   0.0001 -0.0000  0.0000  0.0000 -0.0000 -0.0000  0.0000 -0.0006
  57.  C 2 (f2)   0.0000 -0.0000  0.0000 -0.0000 -0.0000 -0.0000  0.0000 -0.0000
  58.  C 2 (f3)  -0.0000 -0.0000 -0.0001  0.0000 -0.0000 -0.0000 -0.0000  0.0003
  59.  C 2 (f4)   0.0000  0.0000 -0.0000  0.0000  0.0000  0.0000 -0.0000  0.0007
  60.  C 2 (f5)  -0.0000  0.0000 -0.0000  0.0000  0.0000  0.0000 -0.0000  0.0000
  61.  C 2 (f6)  -0.0000 -0.0000 -0.0000  0.0000 -0.0000 -0.0000 -0.0000  0.0000
  62.  C 2 (f7)  -0.0000  0.0000 -0.0000  0.0000  0.0000 -0.0000 -0.0001  0.0011
  63.  H 3 (S)    0.0052  0.0058 -0.0019 -0.0022  0.0050  0.0021  0.0050  0.0032
  64.  H 3 (S)    0.0001 -0.0000  0.0002 -0.0001  0.0000 -0.0000 -0.0000  0.0002
  65.  H 3 (S)   -0.0000  0.0001  0.0000  0.0000  0.0000  0.0000 -0.0000 -0.0013
  66.  H 3 (px)   0.0001  0.0001 -0.0001 -0.0000  0.0001  0.0000  0.0001  0.0001
  67.  H 3 (py)  -0.0000 -0.0000 -0.0001  0.0000 -0.0000 -0.0000 -0.0000  0.0007
  68.  H 3 (pz)  -0.0000  0.0001 -0.0001 -0.0000  0.0001  0.0000  0.0001 -0.0001
  69.  H 4 (S)    0.0052 -0.0058 -0.0019 -0.0022 -0.0050 -0.0021  0.0050  0.0032
  70.  H 4 (S)    0.0001  0.0000  0.0002 -0.0001 -0.0000  0.0000 -0.0000  0.0002
  71.  H 4 (S)   -0.0000 -0.0001  0.0000  0.0000 -0.0000 -0.0000 -0.0000 -0.0013
  72.  H 4 (px)  -0.0001  0.0001  0.0001  0.0000  0.0001  0.0000 -0.0001 -0.0001
  73.  H 4 (py)  -0.0000  0.0000 -0.0001  0.0000  0.0000  0.0000 -0.0000  0.0007
  74.  H 4 (pz)  -0.0000 -0.0001 -0.0001 -0.0000 -0.0001 -0.0000  0.0001 -0.0001
  75.  H 5 (S)    0.0008 -0.0011  0.0011  0.0001 -0.0007 -0.0020  0.0027 -0.0055
  76.  H 5 (S)    0.0000  0.0002  0.0003  0.0000  0.0001  0.0001 -0.0001 -0.0105
  77.  H 5 (S)    0.0000  0.0000 -0.0000 -0.0000  0.0000 -0.0000  0.0000 -0.0088
  78.  H 5 (px)   0.0000 -0.0000  0.0000  0.0000 -0.0000 -0.0000  0.0001 -0.0026
  79.  H 5 (py)   0.0000  0.0000  0.0001 -0.0000  0.0000 -0.0000  0.0000 -0.0014
  80.  H 5 (pz)  -0.0001 -0.0000 -0.0000  0.0000 -0.0000 -0.0000  0.0000 -0.0010
  81.  H 6 (S)    0.0008  0.0011  0.0011  0.0001  0.0007  0.0020  0.0027 -0.0055
  82.  H 6 (S)    0.0000 -0.0002  0.0003  0.0000 -0.0001 -0.0001 -0.0001 -0.0105
  83.  H 6 (S)    0.0000 -0.0000 -0.0000 -0.0000 -0.0000  0.0000  0.0000 -0.0088
  84.  H 6 (px)  -0.0000 -0.0000 -0.0000 -0.0000 -0.0000 -0.0000 -0.0001  0.0026
  85.  H 6 (py)   0.0000 -0.0000  0.0001 -0.0000 -0.0000  0.0000  0.0000 -0.0014
  86.  H 6 (pz)  -0.0001  0.0000 -0.0000  0.0000  0.0000  0.0000  0.0000 -0.0010

          NAO       33      34      35      36      37      38      39      40
      ---------- ------- ------- ------- ------- ------- ------- ------- -------
   1.  C 1 (S)    0.0024  0.0092 -0.0068  0.0003 -0.0000 -0.0000 -0.0000  0.0139
   2.  C 1 (S)    0.3790  0.0021  0.0104  0.0001 -0.0000 -0.0000 -0.0000  0.4812
   3.  C 1 (S)    0.0021  0.0040  0.0000 -0.0000 -0.0000 -0.0000 -0.0000 -0.0575
   4.  C 1 (S)    0.0104  0.0000 -0.0000 -0.0000  0.0000 -0.0000 -0.0000 -0.0032
   5.  C 1 (S)    0.0001 -0.0000 -0.0000  0.0000  0.0000  0.0000  0.0000 -0.0001
   6.  C 1 (px)   0.0000  0.0000  0.0000  0.0000  0.1819 -0.0476 -0.0018  0.0000
   7.  C 1 (px)   0.0000 -0.0000 -0.0000  0.0000 -0.0476 -0.0006 -0.0001 -0.0000
   8.  C 1 (px)   0.0000 -0.0000  0.0000  0.0000 -0.0018 -0.0001 -0.0000  0.0000
   9.  C 1 (py)  -0.4812  0.0575  0.0032  0.0001 -0.0000 -0.0000  0.0000 -0.6116
  10.  C 1 (py)   0.0079 -0.0028  0.0002 -0.0000 -0.0000 -0.0000 -0.0000  0.0509
  11.  C 1 (py)   0.0161  0.0004 -0.0001 -0.0000 -0.0000 -0.0000 -0.0000 -0.0119
  12.  C 1 (pz)   0.1760  0.0141 -0.0006 -0.0009 -0.0000 -0.0000  0.0000 -0.1323
  13.  C 1 (pz)   0.0173  0.0023  0.0001 -0.0000 -0.0000 -0.0000 -0.0000 -0.0273
  14.  C 1 (pz)   0.0023  0.0001  0.0000 -0.0000 -0.0000 -0.0000  0.0000  0.0002
  15.  C 1 (d1)  -0.0000 -0.0000 -0.0000  0.0000 -0.0039 -0.0008 -0.0000  0.0000
  16.  C 1 (d1)   0.0000  0.0000  0.0000 -0.0000 -0.0130 -0.0005 -0.0000 -0.0000
  17.  C 1 (d2)   0.0000  0.0000  0.0000 -0.0000 -0.0106  0.0019  0.0001  0.0000
  18.  C 1 (d2)  -0.0000 -0.0000 -0.0000  0.0000  0.0065 -0.0000  0.0000 -0.0000
  19.  C 1 (d3)  -0.0053 -0.0014 -0.0002  0.0000  0.0000 -0.0000 -0.0000  0.0093
  20.  C 1 (d3)  -0.0002  0.0002 -0.0000  0.0000 -0.0000  0.0000  0.0000 -0.0040
  21.  C 1 (d4)  -0.0314  0.0026  0.0003  0.0000  0.0000  0.0000  0.0000 -0.0221
  22.  C 1 (d4)   0.0063  0.0004 -0.0001 -0.0000 -0.0000 -0.0000 -0.0000 -0.0103
  23.  C 1 (d5)  -0.0197  0.0010 -0.0002  0.0000  0.0000  0.0000 -0.0000 -0.0235
  24.  C 1 (d5)   0.0031  0.0001 -0.0000 -0.0000 -0.0000 -0.0000 -0.0000 -0.0024
  25.  C 1 (f1)  -0.0013  0.0001  0.0001  0.0000  0.0000  0.0000  0.0000  0.0007
  26.  C 1 (f2)  -0.0000  0.0000  0.0000 -0.0000 -0.0001  0.0004  0.0000 -0.0000
  27.  C 1 (f3)   0.0057 -0.0006 -0.0000  0.0000 -0.0000 -0.0000 -0.0000  0.0066
  28.  C 1 (f4)  -0.0019  0.0001 -0.0001 -0.0000  0.0000  0.0000 -0.0000 -0.0032
  29.  C 1 (f5)   0.0000  0.0000  0.0000 -0.0000 -0.0005  0.0003  0.0000  0.0000
  30.  C 1 (f6)  -0.0000 -0.0000 -0.0000  0.0000  0.0028  0.0002  0.0000  0.0000
  31.  C 1 (f7)   0.0072  0.0001  0.0001  0.0000 -0.0000 -0.0000  0.0000  0.0017
  32.  C 2 (S)    0.0000  0.0000 -0.0000 -0.0000  0.0000  0.0000 -0.0000 -0.0126
  33.  C 2 (S)    1.0965 -0.0000  0.0000 -0.0000 -0.0000 -0.0000 -0.0000 -0.1242
  34.  C 2 (S)   -0.0000  0.0040  0.0000  0.0000 -0.0000  0.0000  0.0000 -0.0556
  35.  C 2 (S)    0.0000  0.0000  0.0001  0.0000 -0.0000 -0.0000 -0.0000  0.0054
  36.  C 2 (S)   -0.0000  0.0000  0.0000  0.0000 -0.0000 -0.0000 -0.0000 -0.0000
  37.  C 2 (px)  -0.0000 -0.0000 -0.0000 -0.0000  1.1677  0.0039  0.0010  0.0000
  38.  C 2 (px)  -0.0000  0.0000 -0.0000 -0.0000  0.0039  0.0021  0.0001  0.0000
  39.  C 2 (px)  -0.0000  0.0000 -0.0000 -0.0000  0.0010  0.0001  0.0000 -0.0000
  40.  C 2 (py)  -0.1242 -0.0556  0.0054 -0.0000  0.0000  0.0000 -0.0000  1.1229
  41.  C 2 (py)  -0.0174  0.0029 -0.0001  0.0000 -0.0000  0.0000 -0.0000 -0.0426
  42.  C 2 (py)   0.0028 -0.0005 -0.0002  0.0000 -0.0000 -0.0000 -0.0000 -0.0041
  43.  C 2 (pz)   0.0212  0.0144  0.0018 -0.0008  0.0000  0.0000 -0.0000 -0.0022
  44.  C 2 (pz)   0.0129  0.0023  0.0001 -0.0000  0.0000  0.0000  0.0000 -0.0236
  45.  C 2 (pz)   0.0038  0.0001  0.0000 -0.0000  0.0000  0.0000  0.0000 -0.0010
  46.  C 2 (d1)  -0.0000 -0.0000  0.0000  0.0000 -0.0173 -0.0003 -0.0000  0.0000
  47.  C 2 (d1)   0.0000  0.0000 -0.0000 -0.0000 -0.0082 -0.0006 -0.0000  0.0000
  48.  C 2 (d2)  -0.0000 -0.0000  0.0000  0.0000 -0.0468 -0.0000 -0.0000  0.0000
  49.  C 2 (d2)   0.0000  0.0000 -0.0000 -0.0000  0.0027 -0.0002 -0.0000 -0.0000
  50.  C 2 (d3)   0.0176  0.0014 -0.0000 -0.0000 -0.0000  0.0000  0.0000 -0.0197
  51.  C 2 (d3)   0.0014 -0.0002 -0.0000 -0.0000 -0.0000  0.0000 -0.0000  0.0030
  52.  C 2 (d4)   0.0120  0.0025 -0.0004  0.0000 -0.0000 -0.0000 -0.0000 -0.0586
  53.  C 2 (d4)  -0.0042  0.0004  0.0001 -0.0000  0.0000  0.0000  0.0000 -0.0014
  54.  C 2 (d5)  -0.0256  0.0010 -0.0001  0.0000 -0.0000 -0.0000  0.0000 -0.0186
  55.  C 2 (d5)  -0.0016  0.0001  0.0000 -0.0000  0.0000  0.0000  0.0000  0.0016
  56.  C 2 (f1)   0.0047  0.0001 -0.0000  0.0000 -0.0000 -0.0000 -0.0000 -0.0044
  57.  C 2 (f2)  -0.0000 -0.0000 -0.0000  0.0000 -0.0097 -0.0001 -0.0000  0.0000
  58.  C 2 (f3)  -0.0014  0.0005 -0.0001 -0.0000 -0.0000 -0.0000 -0.0000 -0.0102
  59.  C 2 (f4)  -0.0052  0.0001 -0.0000 -0.0000  0.0000 -0.0000 -0.0000 -0.0005
  60.  C 2 (f5)   0.0000  0.0000 -0.0000 -0.0000  0.0084  0.0001  0.0000 -0.0000
  61.  C 2 (f6)   0.0000  0.0000  0.0000 -0.0000 -0.0030 -0.0001 -0.0000  0.0000
  62.  C 2 (f7)  -0.0105 -0.0001 -0.0000 -0.0000 -0.0000 -0.0000 -0.0000  0.0011
  63.  H 3 (S)    0.0179  0.0171  0.0057  0.0002  0.0225  0.0291  0.0012  0.0301
  64.  H 3 (S)   -0.0073 -0.0015  0.0001  0.0000 -0.0192 -0.0001 -0.0000  0.0253
  65.  H 3 (S)    0.0042 -0.0001 -0.0000 -0.0000 -0.0016  0.0003  0.0000 -0.0041
  66.  H 3 (px)  -0.0002  0.0004  0.0001  0.0000  0.0032  0.0004  0.0000 -0.0010
  67.  H 3 (py)  -0.0022  0.0003 -0.0000 -0.0000  0.0049 -0.0002 -0.0000 -0.0059
  68.  H 3 (pz)   0.0014  0.0004  0.0001 -0.0000  0.0008  0.0004  0.0000 -0.0028
  69.  H 4 (S)    0.0179  0.0171  0.0057  0.0002 -0.0225 -0.0291 -0.0012  0.0301
  70.  H 4 (S)   -0.0073 -0.0015  0.0001  0.0000  0.0192  0.0001  0.0000  0.0253
  71.  H 4 (S)    0.0042 -0.0001 -0.0000 -0.0000  0.0016 -0.0003 -0.0000 -0.0041
  72.  H 4 (px)   0.0002 -0.0004 -0.0001 -0.0000  0.0032  0.0004  0.0000  0.0010
  73.  H 4 (py)  -0.0022  0.0003 -0.0000 -0.0000 -0.0049  0.0002  0.0000 -0.0059
  74.  H 4 (pz)   0.0014  0.0004  0.0001 -0.0000 -0.0008 -0.0004 -0.0000 -0.0028
  75.  H 5 (S)    0.5307  0.0156 -0.0017  0.0002 -0.6823 -0.0077 -0.0008 -0.4026
  76.  H 5 (S)    0.0061 -0.0015 -0.0001  0.0000 -0.0024  0.0008  0.0000  0.0141
  77.  H 5 (S)   -0.0060 -0.0000  0.0001  0.0000 -0.0068 -0.0000 -0.0000  0.0046
  78.  H 5 (px)   0.0098  0.0004 -0.0000  0.0000 -0.0082 -0.0002 -0.0000 -0.0094
  79.  H 5 (py)   0.0041 -0.0003  0.0000  0.0000 -0.0059  0.0001  0.0000  0.0043
  80.  H 5 (pz)   0.0049  0.0004 -0.0000 -0.0000 -0.0085 -0.0001 -0.0000 -0.0057
  81.  H 6 (S)    0.5307  0.0156 -0.0017  0.0002  0.6823  0.0077  0.0008 -0.4026
  82.  H 6 (S)    0.0061 -0.0015 -0.0001  0.0000  0.0024 -0.0008 -0.0000  0.0141
  83.  H 6 (S)   -0.0060 -0.0000  0.0001  0.0000  0.0068  0.0000  0.0000  0.0046
  84.  H 6 (px)  -0.0098 -0.0004  0.0000 -0.0000 -0.0082 -0.0002 -0.0000  0.0094
  85.  H 6 (py)   0.0041 -0.0003  0.0000  0.0000  0.0059 -0.0001 -0.0000  0.0043
  86.  H 6 (pz)   0.0049  0.0004 -0.0000 -0.0000  0.0085  0.0001  0.0000 -0.0057

          NAO       41      42      43      44      45      46      47      48
      ---------- ------- ------- ------- ------- ------- ------- ------- -------
   1.  C 1 (S)    0.0213 -0.0059 -0.0165 -0.0019 -0.0004 -0.0000  0.0000 -0.0000
   2.  C 1 (S)   -0.0079 -0.0161  0.1760  0.0173  0.0023 -0.0000 -0.0000  0.0000
   3.  C 1 (S)    0.0028 -0.0004  0.0141  0.0023  0.0001 -0.0000 -0.0000  0.0000
   4.  C 1 (S)   -0.0002  0.0001 -0.0006  0.0001  0.0000 -0.0000  0.0000  0.0000
   5.  C 1 (S)    0.0000  0.0000 -0.0009 -0.0000 -0.0000 -0.0000 -0.0000 -0.0000
   6.  C 1 (px)   0.0000  0.0000 -0.0000 -0.0000 -0.0000  0.0039  0.0130 -0.0106
   7.  C 1 (px)   0.0000  0.0000 -0.0000 -0.0000 -0.0000  0.0008  0.0005  0.0019
   8.  C 1 (px)   0.0000  0.0000 -0.0000 -0.0000 -0.0000  0.0000  0.0000  0.0001
   9.  C 1 (py)   0.0509 -0.0119  0.1323  0.0273 -0.0002  0.0000 -0.0000  0.0000
  10.  C 1 (py)  -0.0029 -0.0000  0.0168 -0.0006  0.0000  0.0000 -0.0000  0.0000
  11.  C 1 (py)  -0.0000  0.0001  0.0038  0.0004  0.0001  0.0000 -0.0000  0.0000
  12.  C 1 (pz)  -0.0168 -0.0038  0.9411  0.0376  0.0033  0.0000 -0.0000  0.0000
  13.  C 1 (pz)   0.0006 -0.0004  0.0376  0.0025  0.0002  0.0000  0.0000  0.0000
  14.  C 1 (pz)  -0.0000 -0.0001  0.0033  0.0002  0.0000  0.0000 -0.0000  0.0000
  15.  C 1 (d1)   0.0000  0.0000 -0.0000 -0.0000  0.0000  0.0002  0.0003  0.0001
  16.  C 1 (d1)  -0.0000 -0.0000  0.0000 -0.0000 -0.0000  0.0003  0.0002  0.0005
  17.  C 1 (d2)  -0.0000 -0.0000  0.0000  0.0000  0.0000 -0.0001 -0.0005  0.0006
  18.  C 1 (d2)   0.0000  0.0000 -0.0000 -0.0000 -0.0000 -0.0001 -0.0000 -0.0003
  19.  C 1 (d3)  -0.0003  0.0005 -0.0260 -0.0016 -0.0001  0.0000  0.0000 -0.0000
  20.  C 1 (d3)   0.0003  0.0000 -0.0038 -0.0000 -0.0000 -0.0000  0.0000  0.0000
  21.  C 1 (d4)   0.0027 -0.0007 -0.0052  0.0008 -0.0001 -0.0000 -0.0000 -0.0000
  22.  C 1 (d4)   0.0002  0.0001  0.0017  0.0003  0.0000  0.0000  0.0000  0.0000
  23.  C 1 (d5)   0.0014  0.0002 -0.0091 -0.0002 -0.0001 -0.0000  0.0000 -0.0000
  24.  C 1 (d5)  -0.0001  0.0000  0.0054  0.0002  0.0000  0.0000 -0.0000  0.0000
  25.  C 1 (f1)   0.0003 -0.0001 -0.0080 -0.0002 -0.0000 -0.0000 -0.0000  0.0000
  26.  C 1 (f2)   0.0000 -0.0000  0.0000  0.0000  0.0000 -0.0001 -0.0001  0.0000
  27.  C 1 (f3)  -0.0004  0.0001 -0.0040 -0.0003  0.0000  0.0000 -0.0000  0.0000
  28.  C 1 (f4)   0.0001  0.0001 -0.0003 -0.0000 -0.0000 -0.0000  0.0000 -0.0000
  29.  C 1 (f5)  -0.0000 -0.0000  0.0000 -0.0000 -0.0000 -0.0000 -0.0001  0.0000
  30.  C 1 (f6)  -0.0000 -0.0000  0.0000  0.0000  0.0000 -0.0001 -0.0001 -0.0001
  31.  C 1 (f7)  -0.0000 -0.0001  0.0019  0.0003  0.0000  0.0000 -0.0000  0.0000
  32.  C 2 (S)    0.0023 -0.0002  0.0160  0.0002 -0.0010 -0.0000  0.0000 -0.0000
  33.  C 2 (S)   -0.0174  0.0028  0.0212  0.0129  0.0038 -0.0000  0.0000 -0.0000
  34.  C 2 (S)    0.0029 -0.0005  0.0144  0.0023  0.0001 -0.0000  0.0000 -0.0000
  35.  C 2 (S)   -0.0001 -0.0002  0.0018  0.0001  0.0000  0.0000 -0.0000  0.0000
  36.  C 2 (S)    0.0000  0.0000 -0.0008 -0.0000 -0.0000  0.0000 -0.0000  0.0000
  37.  C 2 (px)  -0.0000 -0.0000  0.0000  0.0000  0.0000 -0.0173 -0.0082 -0.0468
  38.  C 2 (px)   0.0000 -0.0000  0.0000  0.0000  0.0000 -0.0003 -0.0006 -0.0000
  39.  C 2 (px)  -0.0000 -0.0000 -0.0000  0.0000  0.0000 -0.0000 -0.0000 -0.0000
  40.  C 2 (py)  -0.0426 -0.0041 -0.0022 -0.0236 -0.0010  0.0000  0.0000  0.0000
  41.  C 2 (py)   0.0032 -0.0003 -0.0151  0.0006 -0.0001  0.0000 -0.0000  0.0000
  42.  C 2 (py)  -0.0003  0.0004 -0.0077 -0.0005 -0.0000  0.0000 -0.0000  0.0000
  43.  C 2 (pz)  -0.0151 -0.0077  0.9750  0.0386  0.0030  0.0000 -0.0000 -0.0000
  44.  C 2 (pz)   0.0006 -0.0005  0.0386  0.0025  0.0002 -0.0000 -0.0000 -0.0000
  45.  C 2 (pz)  -0.0001 -0.0000  0.0030  0.0002  0.0000 -0.0000  0.0000 -0.0000
  46.  C 2 (d1)   0.0000  0.0000  0.0000 -0.0000 -0.0000  0.0003  0.0002  0.0007
  47.  C 2 (d1)  -0.0000 -0.0000 -0.0000 -0.0000  0.0000  0.0002  0.0002  0.0003
  48.  C 2 (d2)   0.0000  0.0000 -0.0000 -0.0000 -0.0000  0.0007  0.0003  0.0019
  49.  C 2 (d2)  -0.0000 -0.0000  0.0000  0.0000  0.0000 -0.0000  0.0001 -0.0001
  50.  C 2 (d3)   0.0002 -0.0002  0.0233  0.0016  0.0001 -0.0000 -0.0000  0.0000
  51.  C 2 (d3)  -0.0003  0.0000  0.0035  0.0000  0.0000  0.0000 -0.0000 -0.0000
  52.  C 2 (d4)   0.0022  0.0004 -0.0147  0.0005  0.0000  0.0000  0.0000  0.0000
  53.  C 2 (d4)   0.0003 -0.0002  0.0040  0.0003  0.0000  0.0000 -0.0000 -0.0000
  54.  C 2 (d5)   0.0014  0.0000 -0.0078 -0.0002 -0.0001  0.0000  0.0000  0.0000
  55.  C 2 (d5)  -0.0001 -0.0001  0.0064  0.0003  0.0000 -0.0000 -0.0000 -0.0000
  56.  C 2 (f1)   0.0002  0.0001 -0.0094 -0.0002 -0.0000 -0.0000  0.0000  0.0000
  57.  C 2 (f2)   0.0000  0.0000  0.0000  0.0000 -0.0000  0.0002  0.0001  0.0004
  58.  C 2 (f3)   0.0004  0.0000  0.0031  0.0003  0.0000  0.0000  0.0000  0.0000
  59.  C 2 (f4)   0.0001 -0.0000  0.0004 -0.0000 -0.0000  0.0000 -0.0000  0.0000
  60.  C 2 (f5)  -0.0000 -0.0000 -0.0000  0.0000  0.0000 -0.0001 -0.0001 -0.0003
  61.  C 2 (f6)  -0.0000 -0.0000 -0.0000 -0.0000 -0.0000  0.0001  0.0001  0.0001
  62.  C 2 (f7)   0.0001  0.0000 -0.0012 -0.0002 -0.0000  0.0000 -0.0000  0.0000
  63.  H 3 (S)    0.0155 -0.0101 -0.0505  0.0101  0.0005 -0.0043 -0.0088  0.0011
  64.  H 3 (S)   -0.0008  0.0000 -0.0131 -0.0011 -0.0001  0.0003  0.0001  0.0008
  65.  H 3 (S)   -0.0002  0.0002 -0.0022 -0.0001  0.0000 -0.0000 -0.0001  0.0001
  66.  H 3 (px)   0.0004 -0.0002 -0.0008  0.0002  0.0000 -0.0001 -0.0001 -0.0001
  67.  H 3 (py)   0.0002  0.0000  0.0042  0.0002  0.0000 -0.0000  0.0000 -0.0002
  68.  H 3 (pz)   0.0001 -0.0001  0.0088  0.0005  0.0000 -0.0001 -0.0001 -0.0000
  69.  H 4 (S)    0.0155 -0.0101 -0.0505  0.0101  0.0005  0.0043  0.0088 -0.0011
  70.  H 4 (S)   -0.0008  0.0000 -0.0131 -0.0011 -0.0001 -0.0003 -0.0001 -0.0008
  71.  H 4 (S)   -0.0002  0.0002 -0.0022 -0.0001  0.0000  0.0000  0.0001 -0.0001
  72.  H 4 (px)  -0.0004  0.0002  0.0008 -0.0002 -0.0000 -0.0001 -0.0001 -0.0001
  73.  H 4 (py)   0.0002  0.0000  0.0042  0.0002  0.0000  0.0000 -0.0000  0.0002
  74.  H 4 (pz)   0.0001 -0.0001  0.0088  0.0005  0.0000  0.0001  0.0001  0.0000
  75.  H 5 (S)    0.0088  0.0033 -0.1612  0.0069  0.0015  0.0109  0.0064  0.0270
  76.  H 5 (S)   -0.0009  0.0004 -0.0162 -0.0012 -0.0000 -0.0001 -0.0002  0.0001
  77.  H 5 (S)    0.0001 -0.0001 -0.0001 -0.0000 -0.0000  0.0001  0.0000  0.0003
  78.  H 5 (px)   0.0003  0.0001 -0.0030  0.0002  0.0000  0.0001  0.0001  0.0003
  79.  H 5 (py)  -0.0002  0.0000 -0.0046 -0.0002 -0.0000  0.0001 -0.0000  0.0002
  80.  H 5 (pz)   0.0000 -0.0000  0.0080  0.0005  0.0000  0.0001  0.0001  0.0003
  81.  H 6 (S)    0.0088  0.0033 -0.1612  0.0069  0.0015 -0.0109 -0.0064 -0.0270
  82.  H 6 (S)   -0.0009  0.0004 -0.0162 -0.0012 -0.0000  0.0001  0.0002 -0.0001
  83.  H 6 (S)    0.0001 -0.0001 -0.0001 -0.0000 -0.0000 -0.0001 -0.0000 -0.0003
  84.  H 6 (px)  -0.0003 -0.0001  0.0030 -0.0002 -0.0000  0.0001  0.0001  0.0003
  85.  H 6 (py)  -0.0002  0.0000 -0.0046 -0.0002 -0.0000 -0.0001  0.0000 -0.0002
  86.  H 6 (pz)   0.0000 -0.0000  0.0080  0.0005  0.0000 -0.0001 -0.0001 -0.0003

          NAO       49      50      51      52      53      54      55      56
      ---------- ------- ------- ------- ------- ------- ------- ------- -------
   1.  C 1 (S)    0.0000 -0.0003 -0.0001  0.0068 -0.0010  0.0040 -0.0002  0.0003
   2.  C 1 (S)   -0.0000  0.0053  0.0002 -0.0314  0.0063 -0.0197  0.0031 -0.0013
   3.  C 1 (S)   -0.0000  0.0014 -0.0002  0.0026  0.0004  0.0010  0.0001  0.0001
   4.  C 1 (S)   -0.0000  0.0002  0.0000  0.0003 -0.0001 -0.0002 -0.0000  0.0001
   5.  C 1 (S)    0.0000 -0.0000 -0.0000  0.0000 -0.0000  0.0000 -0.0000  0.0000
   6.  C 1 (px)   0.0065 -0.0000  0.0000  0.0000 -0.0000  0.0000 -0.0000  0.0000
   7.  C 1 (px)  -0.0000  0.0000 -0.0000  0.0000 -0.0000  0.0000 -0.0000  0.0000
   8.  C 1 (px)   0.0000  0.0000  0.0000  0.0000  0.0000  0.0000  0.0000 -0.0000
   9.  C 1 (py)  -0.0000  0.0093 -0.0040  0.0221  0.0103  0.0235  0.0024 -0.0007
  10.  C 1 (py)  -0.0000 -0.0003  0.0003 -0.0027 -0.0002 -0.0014  0.0001 -0.0003
  11.  C 1 (py)  -0.0000  0.0005  0.0000  0.0007 -0.0001 -0.0002 -0.0000  0.0001
  12.  C 1 (pz)  -0.0000  0.0260  0.0038 -0.0052  0.0017 -0.0091  0.0054 -0.0080
  13.  C 1 (pz)  -0.0000  0.0016  0.0000  0.0008  0.0003 -0.0002  0.0002 -0.0002
  14.  C 1 (pz)  -0.0000  0.0001  0.0000 -0.0001  0.0000 -0.0001  0.0000 -0.0000
  15.  C 1 (d1)   0.0001 -0.0000 -0.0000  0.0000 -0.0000  0.0000 -0.0000  0.0000
  16.  C 1 (d1)   0.0000  0.0000  0.0000 -0.0000  0.0000 -0.0000  0.0000  0.0000
  17.  C 1 (d2)  -0.0003  0.0000  0.0000 -0.0000  0.0000 -0.0000  0.0000 -0.0000
  18.  C 1 (d2)   0.0000 -0.0000 -0.0000  0.0000 -0.0000  0.0000 -0.0000  0.0000
  19.  C 1 (d3)   0.0000 -0.0009 -0.0000  0.0000 -0.0003  0.0001 -0.0002  0.0002
  20.  C 1 (d3)  -0.0000 -0.0000 -0.0000  0.0003  0.0000  0.0001 -0.0000  0.0001
  21.  C 1 (d4)   0.0000 -0.0000 -0.0003  0.0007  0.0006  0.0013  0.0001  0.0000
  22.  C 1 (d4)  -0.0000  0.0003 -0.0000  0.0006 -0.0000  0.0000 -0.0000  0.0000
  23.  C 1 (d5)   0.0000 -0.0001 -0.0001  0.0013  0.0000  0.0010 -0.0001  0.0001
  24.  C 1 (d5)  -0.0000  0.0002  0.0000  0.0001 -0.0000 -0.0001  0.0000 -0.0000
  25.  C 1 (f1)  -0.0000 -0.0002 -0.0001  0.0000  0.0000  0.0001 -0.0000  0.0001
  26.  C 1 (f2)  -0.0001 -0.0000  0.0000 -0.0000  0.0000 -0.0000  0.0000 -0.0000
  27.  C 1 (f3)  -0.0000 -0.0001  0.0000 -0.0002 -0.0001 -0.0003 -0.0000  0.0000
  28.  C 1 (f4)   0.0000  0.0000 -0.0000  0.0002 -0.0000  0.0001 -0.0000  0.0000
  29.  C 1 (f5)  -0.0000  0.0000  0.0000 -0.0000  0.0000 -0.0000  0.0000 -0.0000
  30.  C 1 (f6)  -0.0000 -0.0000 -0.0000 -0.0000 -0.0000  0.0000 -0.0000 -0.0000
  31.  C 1 (f7)  -0.0000  0.0002  0.0000 -0.0001  0.0001 -0.0002  0.0000  0.0000
  32.  C 2 (S)    0.0000 -0.0023 -0.0001 -0.0011  0.0006  0.0049 -0.0003 -0.0006
  33.  C 2 (S)    0.0000  0.0176  0.0014  0.0120 -0.0042 -0.0256 -0.0016  0.0047
  34.  C 2 (S)    0.0000  0.0014 -0.0002  0.0025  0.0004  0.0010  0.0001  0.0001
  35.  C 2 (S)   -0.0000 -0.0000 -0.0000 -0.0004  0.0001 -0.0001  0.0000 -0.0000
  36.  C 2 (S)   -0.0000 -0.0000 -0.0000  0.0000 -0.0000  0.0000 -0.0000  0.0000
  37.  C 2 (px)   0.0027 -0.0000 -0.0000 -0.0000  0.0000 -0.0000  0.0000 -0.0000
  38.  C 2 (px)  -0.0002  0.0000  0.0000 -0.0000  0.0000 -0.0000  0.0000 -0.0000
  39.  C 2 (px)  -0.0000  0.0000 -0.0000 -0.0000  0.0000  0.0000  0.0000 -0.0000
  40.  C 2 (py)  -0.0000 -0.0197  0.0030 -0.0586 -0.0014 -0.0186  0.0016 -0.0044
  41.  C 2 (py)  -0.0000  0.0002 -0.0003  0.0022  0.0003  0.0014 -0.0001  0.0002
  42.  C 2 (py)  -0.0000 -0.0002  0.0000  0.0004 -0.0002  0.0000 -0.0001  0.0001
  43.  C 2 (pz)   0.0000  0.0233  0.0035 -0.0147  0.0040 -0.0078  0.0064 -0.0094
  44.  C 2 (pz)   0.0000  0.0016  0.0000  0.0005  0.0003 -0.0002  0.0003 -0.0002
  45.  C 2 (pz)   0.0000  0.0001  0.0000  0.0000  0.0000 -0.0001  0.0000 -0.0000
  46.  C 2 (d1)  -0.0000 -0.0000  0.0000  0.0000  0.0000  0.0000 -0.0000 -0.0000
  47.  C 2 (d1)   0.0001 -0.0000 -0.0000  0.0000 -0.0000  0.0000 -0.0000  0.0000
  48.  C 2 (d2)  -0.0001  0.0000 -0.0000  0.0000 -0.0000  0.0000 -0.0000  0.0000
  49.  C 2 (d2)   0.0000 -0.0000  0.0000 -0.0000  0.0000 -0.0000  0.0000 -0.0000
  50.  C 2 (d3)  -0.0000  0.0011  0.0000  0.0007  0.0001 -0.0002  0.0001 -0.0001
  51.  C 2 (d3)   0.0000  0.0000  0.0000 -0.0002 -0.0000 -0.0001  0.0000 -0.0000
  52.  C 2 (d4)  -0.0000  0.0007 -0.0002  0.0034 -0.0001  0.0009 -0.0002  0.0004
  53.  C 2 (d4)   0.0000  0.0001 -0.0000 -0.0001  0.0001  0.0001  0.0001 -0.0000
  54.  C 2 (d5)  -0.0000 -0.0002 -0.0001  0.0009  0.0001  0.0011 -0.0000  0.0000
  55.  C 2 (d5)   0.0000  0.0001  0.0000 -0.0002  0.0001 -0.0000  0.0001 -0.0001
  56.  C 2 (f1)  -0.0000 -0.0001 -0.0000  0.0004 -0.0000  0.0000 -0.0001  0.0001
  57.  C 2 (f2)  -0.0000 -0.0000  0.0000  0.0000 -0.0000  0.0000 -0.0000 -0.0000
  58.  C 2 (f3)  -0.0000  0.0002 -0.0000  0.0005  0.0000  0.0002  0.0000 -0.0000
  59.  C 2 (f4)  -0.0000 -0.0001 -0.0000 -0.0000  0.0000  0.0001  0.0000 -0.0000
  60.  C 2 (f5)   0.0000  0.0000 -0.0000 -0.0000  0.0000 -0.0000  0.0000  0.0000
  61.  C 2 (f6)   0.0000 -0.0000  0.0000 -0.0000  0.0000 -0.0000  0.0000  0.0000
  62.  C 2 (f7)  -0.0000 -0.0002 -0.0000 -0.0001 -0.0000  0.0003 -0.0000 -0.0000
  63.  H 3 (S)   -0.0036  0.0013 -0.0018 -0.0052  0.0056 -0.0003  0.0011  0.0008
  64.  H 3 (S)   -0.0000 -0.0008  0.0000 -0.0012 -0.0001 -0.0002 -0.0000  0.0000
  65.  H 3 (S)   -0.0000  0.0000  0.0000  0.0003 -0.0001 -0.0000 -0.0000  0.0000
  66.  H 3 (px)  -0.0000  0.0000 -0.0000 -0.0000  0.0001  0.0000  0.0000  0.0000
  67.  H 3 (py)   0.0000  0.0002 -0.0000  0.0002  0.0000  0.0001  0.0000 -0.0000
  68.  H 3 (pz)  -0.0000  0.0003  0.0000 -0.0000  0.0001 -0.0000  0.0001 -0.0001
  69.  H 4 (S)    0.0036  0.0013 -0.0018 -0.0052  0.0056 -0.0003  0.0011  0.0008
  70.  H 4 (S)    0.0000 -0.0008  0.0000 -0.0012 -0.0001 -0.0002 -0.0000  0.0000
  71.  H 4 (S)    0.0000  0.0000  0.0000  0.0003 -0.0001 -0.0000 -0.0000  0.0000
  72.  H 4 (px)  -0.0000 -0.0000  0.0000  0.0000 -0.0001 -0.0000 -0.0000 -0.0000
  73.  H 4 (py)  -0.0000  0.0002 -0.0000  0.0002  0.0000  0.0001  0.0000 -0.0000
  74.  H 4 (pz)   0.0000  0.0003  0.0000 -0.0000  0.0001 -0.0000  0.0001 -0.0001
  75.  H 5 (S)   -0.0009  0.0101 -0.0010  0.0259 -0.0019 -0.0045 -0.0023  0.0052
  76.  H 5 (S)   -0.0001 -0.0006  0.0000 -0.0003 -0.0003 -0.0003 -0.0001  0.0001
  77.  H 5 (S)   -0.0000 -0.0001 -0.0000 -0.0003  0.0001  0.0000  0.0000 -0.0000
  78.  H 5 (px)   0.0000  0.0002 -0.0000  0.0006 -0.0000 -0.0001 -0.0000  0.0001
  79.  H 5 (py)  -0.0000 -0.0001  0.0000 -0.0001 -0.0001 -0.0002 -0.0000  0.0000
  80.  H 5 (pz)  -0.0000  0.0004  0.0000  0.0002  0.0000 -0.0001  0.0000 -0.0000
  81.  H 6 (S)    0.0009  0.0101 -0.0010  0.0259 -0.0019 -0.0045 -0.0023  0.0052
  82.  H 6 (S)    0.0001 -0.0006  0.0000 -0.0003 -0.0003 -0.0003 -0.0001  0.0001
  83.  H 6 (S)    0.0000 -0.0001 -0.0000 -0.0003  0.0001  0.0000  0.0000 -0.0000
  84.  H 6 (px)   0.0000 -0.0002  0.0000 -0.0006  0.0000  0.0001  0.0000 -0.0001
  85.  H 6 (py)   0.0000 -0.0001  0.0000 -0.0001 -0.0001 -0.0002 -0.0000  0.0000
  86.  H 6 (pz)   0.0000  0.0004  0.0000  0.0002  0.0000 -0.0001  0.0000 -0.0000

          NAO       57      58      59      60      61      62      63      64
      ---------- ------- ------- ------- ------- ------- ------- ------- -------
   1.  C 1 (S)   -0.0000  0.0018  0.0003  0.0000  0.0000  0.0019 -0.0055 -0.0105
   2.  C 1 (S)    0.0000 -0.0057 -0.0019  0.0000 -0.0000 -0.0072  0.5307  0.0061
   3.  C 1 (S)    0.0000  0.0006  0.0001 -0.0000 -0.0000 -0.0001  0.0156 -0.0015
   4.  C 1 (S)    0.0000  0.0000 -0.0001  0.0000 -0.0000 -0.0001 -0.0017 -0.0001
   5.  C 1 (S)   -0.0000 -0.0000 -0.0000  0.0000  0.0000 -0.0000  0.0002  0.0000
   6.  C 1 (px)  -0.0001  0.0000 -0.0000  0.0005  0.0028  0.0000 -0.6823 -0.0024
   7.  C 1 (px)   0.0004  0.0000  0.0000 -0.0003  0.0002  0.0000 -0.0077  0.0008
   8.  C 1 (px)   0.0000  0.0000  0.0000 -0.0000  0.0000  0.0000 -0.0008  0.0000
   9.  C 1 (py)   0.0000  0.0066  0.0032 -0.0000 -0.0000  0.0017  0.4026 -0.0141
  10.  C 1 (py)   0.0000 -0.0004 -0.0001 -0.0000 -0.0000 -0.0000 -0.0088  0.0009
  11.  C 1 (py)   0.0000  0.0001 -0.0001 -0.0000  0.0000 -0.0001 -0.0033 -0.0004
  12.  C 1 (pz)   0.0000  0.0040 -0.0003 -0.0000  0.0000 -0.0019 -0.1612 -0.0162
  13.  C 1 (pz)   0.0000  0.0003 -0.0000 -0.0000  0.0000 -0.0003  0.0069 -0.0012
  14.  C 1 (pz)   0.0000 -0.0000 -0.0000 -0.0000 -0.0000 -0.0000  0.0015 -0.0000
  15.  C 1 (d1)   0.0001  0.0000 -0.0000 -0.0000  0.0001 -0.0000 -0.0109  0.0001
  16.  C 1 (d1)   0.0001 -0.0000  0.0000 -0.0001  0.0001  0.0000 -0.0064  0.0002
  17.  C 1 (d2)   0.0000 -0.0000 -0.0000 -0.0000 -0.0001  0.0000  0.0270  0.0001
  18.  C 1 (d2)  -0.0001  0.0000  0.0000  0.0000 -0.0000  0.0000 -0.0009 -0.0001
  19.  C 1 (d3)   0.0000 -0.0001 -0.0000  0.0000  0.0000  0.0002 -0.0101  0.0006
  20.  C 1 (d3)  -0.0000  0.0000  0.0000  0.0000 -0.0000  0.0000  0.0010 -0.0000
  21.  C 1 (d4)  -0.0000  0.0002  0.0002  0.0000 -0.0000  0.0001  0.0259 -0.0003
  22.  C 1 (d4)   0.0000  0.0001 -0.0000 -0.0000  0.0000 -0.0001 -0.0019 -0.0003
  23.  C 1 (d5)  -0.0000  0.0003  0.0001  0.0000  0.0000  0.0002 -0.0045 -0.0003
  24.  C 1 (d5)   0.0000  0.0000 -0.0000 -0.0000 -0.0000 -0.0000 -0.0023 -0.0001
  25.  C 1 (f1)   0.0000 -0.0000  0.0000 -0.0000 -0.0000 -0.0000  0.0052  0.0001
  26.  C 1 (f2)  -0.0000 -0.0000  0.0000  0.0000 -0.0000  0.0000  0.0058 -0.0000
  27.  C 1 (f3)   0.0000 -0.0001 -0.0000 -0.0000 -0.0000 -0.0000 -0.0019  0.0002
  28.  C 1 (f4)  -0.0000  0.0000  0.0000  0.0000  0.0000  0.0000 -0.0022 -0.0001
  29.  C 1 (f5)  -0.0000 -0.0000  0.0000  0.0000 -0.0000  0.0000  0.0050  0.0000
  30.  C 1 (f6)  -0.0000 -0.0000  0.0000  0.0000 -0.0000 -0.0000  0.0021 -0.0000
  31.  C 1 (f7)   0.0000 -0.0000 -0.0000 -0.0000 -0.0000 -0.0001  0.0050 -0.0000
  32.  C 2 (S)   -0.0000  0.0003  0.0007  0.0000  0.0000  0.0011  0.0032  0.0002
  33.  C 2 (S)   -0.0000 -0.0014 -0.0052  0.0000  0.0000 -0.0105  0.0179 -0.0073
  34.  C 2 (S)   -0.0000  0.0005  0.0001  0.0000  0.0000 -0.0001  0.0171 -0.0015
  35.  C 2 (S)   -0.0000 -0.0001 -0.0000 -0.0000  0.0000 -0.0000  0.0057  0.0001
  36.  C 2 (S)    0.0000 -0.0000 -0.0000 -0.0000 -0.0000 -0.0000  0.0002  0.0000
  37.  C 2 (px)  -0.0097 -0.0000  0.0000  0.0084 -0.0030 -0.0000  0.0225 -0.0192
  38.  C 2 (px)  -0.0001 -0.0000 -0.0000  0.0001 -0.0001 -0.0000  0.0291 -0.0001
  39.  C 2 (px)  -0.0000 -0.0000 -0.0000  0.0000 -0.0000 -0.0000  0.0012 -0.0000
  40.  C 2 (py)   0.0000 -0.0102 -0.0005 -0.0000  0.0000  0.0011  0.0301  0.0253
  41.  C 2 (py)   0.0000  0.0004  0.0001 -0.0000 -0.0000  0.0001  0.0155 -0.0008
  42.  C 2 (py)   0.0000  0.0000 -0.0000 -0.0000 -0.0000  0.0000 -0.0101  0.0000
  43.  C 2 (pz)   0.0000  0.0031  0.0004 -0.0000 -0.0000 -0.0012 -0.0505 -0.0131
  44.  C 2 (pz)   0.0000  0.0003 -0.0000  0.0000 -0.0000 -0.0002  0.0101 -0.0011
  45.  C 2 (pz)  -0.0000  0.0000 -0.0000  0.0000 -0.0000 -0.0000  0.0005 -0.0001
  46.  C 2 (d1)   0.0002  0.0000  0.0000 -0.0001  0.0001  0.0000 -0.0043  0.0003
  47.  C 2 (d1)   0.0001  0.0000 -0.0000 -0.0001  0.0001 -0.0000 -0.0088  0.0001
  48.  C 2 (d2)   0.0004  0.0000  0.0000 -0.0003  0.0001  0.0000  0.0011  0.0008
  49.  C 2 (d2)  -0.0000 -0.0000 -0.0000  0.0000  0.0000 -0.0000 -0.0036 -0.0000
  50.  C 2 (d3)  -0.0000  0.0002 -0.0001  0.0000 -0.0000 -0.0002  0.0013 -0.0008
  51.  C 2 (d3)   0.0000 -0.0000 -0.0000 -0.0000  0.0000 -0.0000 -0.0018  0.0000
  52.  C 2 (d4)   0.0000  0.0005 -0.0000 -0.0000 -0.0000 -0.0001 -0.0052 -0.0012
  53.  C 2 (d4)  -0.0000  0.0000  0.0000  0.0000  0.0000 -0.0000  0.0056 -0.0001
  54.  C 2 (d5)   0.0000  0.0002  0.0001 -0.0000 -0.0000  0.0003 -0.0003 -0.0002
  55.  C 2 (d5)  -0.0000  0.0000  0.0000  0.0000  0.0000 -0.0000  0.0011 -0.0000
  56.  C 2 (f1)  -0.0000 -0.0000 -0.0000  0.0000  0.0000 -0.0000  0.0008  0.0000
  57.  C 2 (f2)   0.0001  0.0000  0.0000 -0.0001  0.0000  0.0000 -0.0011  0.0002
  58.  C 2 (f3)   0.0000  0.0001  0.0000 -0.0000 -0.0000  0.0000 -0.0011 -0.0003
  59.  C 2 (f4)   0.0000  0.0000  0.0000 -0.0000 -0.0000  0.0000  0.0001  0.0000
  60.  C 2 (f5)  -0.0001 -0.0000 -0.0000  0.0001 -0.0000 -0.0000  0.0007 -0.0001
  61.  C 2 (f6)   0.0000 -0.0000 -0.0000 -0.0000  0.0000 -0.0000 -0.0020  0.0001
  62.  C 2 (f7)   0.0000  0.0000  0.0000 -0.0000 -0.0000  0.0001 -0.0027  0.0001
  63.  H 3 (S)   -0.0011 -0.0011  0.0001  0.0007 -0.0020 -0.0027  0.8071  0.0000
  64.  H 3 (S)    0.0002 -0.0003  0.0000 -0.0001  0.0001  0.0001  0.0000  0.0011
  65.  H 3 (S)    0.0000  0.0000 -0.0000 -0.0000 -0.0000 -0.0000  0.0000 -0.0000
  66.  H 3 (px)  -0.0000 -0.0000  0.0000  0.0000 -0.0000 -0.0001  0.0132 -0.0001
  67.  H 3 (py)  -0.0000  0.0001  0.0000  0.0000  0.0000  0.0000 -0.0043 -0.0003
  68.  H 3 (pz)  -0.0000  0.0000  0.0000  0.0000 -0.0000 -0.0000  0.0078 -0.0002
  69.  H 4 (S)    0.0011 -0.0011  0.0001 -0.0007  0.0020 -0.0027 -0.0195  0.0015
  70.  H 4 (S)   -0.0002 -0.0003  0.0000  0.0001 -0.0001  0.0001  0.0015  0.0005
  71.  H 4 (S)   -0.0000  0.0000 -0.0000  0.0000  0.0000 -0.0000 -0.0078 -0.0000
  72.  H 4 (px)  -0.0000  0.0000 -0.0000  0.0000 -0.0000  0.0001 -0.0026 -0.0000
  73.  H 4 (py)   0.0000  0.0001  0.0000 -0.0000 -0.0000  0.0000  0.0017 -0.0001
  74.  H 4 (pz)   0.0000  0.0000  0.0000 -0.0000  0.0000 -0.0000 -0.0026 -0.0002
  75.  H 5 (S)    0.0058  0.0019 -0.0022 -0.0050  0.0021 -0.0050 -0.0635  0.0024
  76.  H 5 (S)   -0.0000 -0.0002 -0.0001 -0.0000 -0.0000  0.0000  0.0024  0.0005
  77.  H 5 (S)    0.0001 -0.0000  0.0000 -0.0000  0.0000  0.0000  0.0035  0.0002
  78.  H 5 (px)   0.0001  0.0001 -0.0000 -0.0001  0.0000 -0.0001 -0.0021 -0.0001
  79.  H 5 (py)   0.0000 -0.0001 -0.0000 -0.0000  0.0000 -0.0000  0.0022  0.0002
  80.  H 5 (pz)   0.0001  0.0001 -0.0000 -0.0001  0.0000 -0.0001 -0.0013 -0.0001
  81.  H 6 (S)   -0.0058  0.0019 -0.0022  0.0050 -0.0021 -0.0050  0.1179 -0.0201
  82.  H 6 (S)    0.0000 -0.0002 -0.0001  0.0000  0.0000  0.0000 -0.0201  0.0005
  83.  H 6 (S)   -0.0001 -0.0000  0.0000  0.0000 -0.0000  0.0000  0.0031  0.0000
  84.  H 6 (px)   0.0001 -0.0001  0.0000 -0.0001  0.0000  0.0001 -0.0036  0.0003
  85.  H 6 (py)  -0.0000 -0.0001 -0.0000  0.0000 -0.0000 -0.0000 -0.0023  0.0001
  86.  H 6 (pz)  -0.0001  0.0001 -0.0000  0.0001 -0.0000 -0.0001  0.0016 -0.0004

          NAO       65      66      67      68      69      70      71      72
      ---------- ------- ------- ------- ------- ------- ------- ------- -------
   1.  C 1 (S)   -0.0088 -0.0026  0.0014 -0.0010 -0.0055 -0.0105 -0.0088  0.0026
   2.  C 1 (S)   -0.0060  0.0098 -0.0041  0.0049  0.5307  0.0061 -0.0060 -0.0098
   3.  C 1 (S)   -0.0000  0.0004  0.0003  0.0004  0.0156 -0.0015 -0.0000 -0.0004
   4.  C 1 (S)    0.0001 -0.0000 -0.0000 -0.0000 -0.0017 -0.0001  0.0001  0.0000
   5.  C 1 (S)    0.0000  0.0000 -0.0000 -0.0000  0.0002  0.0000  0.0000 -0.0000
   6.  C 1 (px)  -0.0068 -0.0082  0.0059 -0.0085  0.6823  0.0024  0.0068 -0.0082
   7.  C 1 (px)  -0.0000 -0.0002 -0.0001 -0.0001  0.0077 -0.0008  0.0000 -0.0002
   8.  C 1 (px)  -0.0000 -0.0000 -0.0000 -0.0000  0.0008 -0.0000  0.0000 -0.0000
   9.  C 1 (py)  -0.0046  0.0094  0.0043  0.0057  0.4026 -0.0141 -0.0046 -0.0094
  10.  C 1 (py)  -0.0001 -0.0003 -0.0002 -0.0000 -0.0088  0.0009 -0.0001  0.0003
  11.  C 1 (py)   0.0001 -0.0001  0.0000  0.0000 -0.0033 -0.0004  0.0001  0.0001
  12.  C 1 (pz)  -0.0001 -0.0030  0.0046  0.0080 -0.1612 -0.0162 -0.0001  0.0030
  13.  C 1 (pz)  -0.0000  0.0002  0.0002  0.0005  0.0069 -0.0012 -0.0000 -0.0002
  14.  C 1 (pz)  -0.0000  0.0000  0.0000  0.0000  0.0015 -0.0000 -0.0000 -0.0000
  15.  C 1 (d1)  -0.0001 -0.0001  0.0001 -0.0001  0.0109 -0.0001  0.0001 -0.0001
  16.  C 1 (d1)  -0.0000 -0.0001 -0.0000 -0.0001  0.0064 -0.0002  0.0000 -0.0001
  17.  C 1 (d2)   0.0003  0.0003 -0.0002  0.0003 -0.0270 -0.0001 -0.0003  0.0003
  18.  C 1 (d2)  -0.0000  0.0000  0.0000 -0.0000  0.0009  0.0001  0.0000  0.0000
  19.  C 1 (d3)   0.0001 -0.0002 -0.0001 -0.0004 -0.0101  0.0006  0.0001  0.0002
  20.  C 1 (d3)   0.0000  0.0000  0.0000 -0.0000  0.0010 -0.0000  0.0000 -0.0000
  21.  C 1 (d4)  -0.0003  0.0006  0.0001  0.0002  0.0259 -0.0003 -0.0003 -0.0006
  22.  C 1 (d4)   0.0001 -0.0000  0.0001  0.0000 -0.0019 -0.0003  0.0001  0.0000
  23.  C 1 (d5)   0.0000 -0.0001  0.0002 -0.0001 -0.0045 -0.0003  0.0000  0.0001
  24.  C 1 (d5)   0.0000 -0.0000  0.0000  0.0000 -0.0023 -0.0001  0.0000  0.0000
  25.  C 1 (f1)  -0.0000  0.0001 -0.0000 -0.0000  0.0052  0.0001 -0.0000 -0.0001
  26.  C 1 (f2)   0.0001  0.0001 -0.0000  0.0001 -0.0058  0.0000 -0.0001  0.0001
  27.  C 1 (f3)   0.0000 -0.0001 -0.0001 -0.0001 -0.0019  0.0002  0.0000  0.0001
  28.  C 1 (f4)   0.0000 -0.0000  0.0000 -0.0000 -0.0022 -0.0001  0.0000  0.0000
  29.  C 1 (f5)   0.0000  0.0001 -0.0000  0.0001 -0.0050 -0.0000 -0.0000  0.0001
  30.  C 1 (f6)   0.0000  0.0000 -0.0000  0.0000 -0.0021  0.0000 -0.0000  0.0000
  31.  C 1 (f7)  -0.0000  0.0001 -0.0000  0.0001  0.0050 -0.0000 -0.0000 -0.0001
  32.  C 2 (S)   -0.0013  0.0001  0.0007 -0.0001  0.0032  0.0002 -0.0013 -0.0001
  33.  C 2 (S)    0.0042 -0.0002 -0.0022  0.0014  0.0179 -0.0073  0.0042  0.0002
  34.  C 2 (S)   -0.0001  0.0004  0.0003  0.0004  0.0171 -0.0015 -0.0001 -0.0004
  35.  C 2 (S)   -0.0000  0.0001 -0.0000  0.0001  0.0057  0.0001 -0.0000 -0.0001
  36.  C 2 (S)   -0.0000  0.0000 -0.0000 -0.0000  0.0002  0.0000 -0.0000 -0.0000
  37.  C 2 (px)  -0.0016  0.0032  0.0049  0.0008 -0.0225  0.0192  0.0016  0.0032
  38.  C 2 (px)   0.0003  0.0004 -0.0002  0.0004 -0.0291  0.0001 -0.0003  0.0004
  39.  C 2 (px)   0.0000  0.0000 -0.0000  0.0000 -0.0012  0.0000 -0.0000  0.0000
  40.  C 2 (py)  -0.0041 -0.0010 -0.0059 -0.0028  0.0301  0.0253 -0.0041  0.0010
  41.  C 2 (py)  -0.0002  0.0004  0.0002  0.0001  0.0155 -0.0008 -0.0002 -0.0004
  42.  C 2 (py)   0.0002 -0.0002  0.0000 -0.0001 -0.0101  0.0000  0.0002  0.0002
  43.  C 2 (pz)  -0.0022 -0.0008  0.0042  0.0088 -0.0505 -0.0131 -0.0022  0.0008
  44.  C 2 (pz)  -0.0001  0.0002  0.0002  0.0005  0.0101 -0.0011 -0.0001 -0.0002
  45.  C 2 (pz)   0.0000  0.0000  0.0000  0.0000  0.0005 -0.0001  0.0000 -0.0000
  46.  C 2 (d1)  -0.0000 -0.0001 -0.0000 -0.0001  0.0043 -0.0003  0.0000 -0.0001
  47.  C 2 (d1)  -0.0001 -0.0001  0.0000 -0.0001  0.0088 -0.0001  0.0001 -0.0001
  48.  C 2 (d2)   0.0001 -0.0001 -0.0002 -0.0000 -0.0011 -0.0008 -0.0001 -0.0001
  49.  C 2 (d2)  -0.0000 -0.0000  0.0000 -0.0000  0.0036  0.0000  0.0000 -0.0000
  50.  C 2 (d3)   0.0000  0.0000  0.0002  0.0003  0.0013 -0.0008  0.0000 -0.0000
  51.  C 2 (d3)   0.0000 -0.0000 -0.0000  0.0000 -0.0018  0.0000  0.0000  0.0000
  52.  C 2 (d4)   0.0003 -0.0000  0.0002 -0.0000 -0.0052 -0.0012  0.0003  0.0000
  53.  C 2 (d4)  -0.0001  0.0001  0.0000  0.0001  0.0056 -0.0001 -0.0001 -0.0001
  54.  C 2 (d5)  -0.0000  0.0000  0.0001 -0.0000 -0.0003 -0.0002 -0.0000 -0.0000
  55.  C 2 (d5)  -0.0000  0.0000  0.0000  0.0001  0.0011 -0.0000 -0.0000 -0.0000
  56.  C 2 (f1)   0.0000  0.0000 -0.0000 -0.0001  0.0008  0.0000  0.0000 -0.0000
  57.  C 2 (f2)   0.0000 -0.0000 -0.0000 -0.0000  0.0011 -0.0002 -0.0000 -0.0000
  58.  C 2 (f3)   0.0000 -0.0000  0.0001  0.0000 -0.0011 -0.0003  0.0000  0.0000
  59.  C 2 (f4)  -0.0000  0.0000  0.0000  0.0000  0.0001  0.0000 -0.0000 -0.0000
  60.  C 2 (f5)  -0.0000  0.0000  0.0000  0.0000 -0.0007  0.0001  0.0000  0.0000
  61.  C 2 (f6)  -0.0000 -0.0000  0.0000 -0.0000  0.0020 -0.0001  0.0000 -0.0000
  62.  C 2 (f7)  -0.0000 -0.0001  0.0000 -0.0000 -0.0027  0.0001 -0.0000  0.0001
  63.  H 3 (S)    0.0000  0.0132 -0.0043  0.0078 -0.0195  0.0015 -0.0078 -0.0026
  64.  H 3 (S)   -0.0000 -0.0001 -0.0003 -0.0002  0.0015  0.0005 -0.0000 -0.0000
  65.  H 3 (S)    0.0002 -0.0000 -0.0000  0.0000 -0.0078 -0.0000  0.0001  0.0001
  66.  H 3 (px)  -0.0000  0.0002 -0.0000  0.0001  0.0026  0.0000 -0.0001 -0.0001
  67.  H 3 (py)  -0.0000 -0.0000  0.0001  0.0000  0.0017 -0.0001  0.0000 -0.0000
  68.  H 3 (pz)   0.0000  0.0001  0.0000  0.0002 -0.0026 -0.0002 -0.0001  0.0000
  69.  H 4 (S)   -0.0078  0.0026  0.0017 -0.0026  0.8071  0.0000 -0.0000 -0.0132
  70.  H 4 (S)   -0.0000  0.0000 -0.0001 -0.0002  0.0000  0.0011  0.0000  0.0001
  71.  H 4 (S)    0.0001 -0.0001  0.0000 -0.0001 -0.0000  0.0000  0.0002  0.0000
  72.  H 4 (px)   0.0001 -0.0001 -0.0000  0.0000 -0.0132  0.0001  0.0000  0.0002
  73.  H 4 (py)   0.0000  0.0000  0.0000  0.0001 -0.0043 -0.0003 -0.0000  0.0000
  74.  H 4 (pz)  -0.0001 -0.0000  0.0001  0.0000  0.0078 -0.0002  0.0000 -0.0001
  75.  H 5 (S)    0.0035 -0.0021 -0.0022 -0.0013  0.1179 -0.0201  0.0031 -0.0036
  76.  H 5 (S)    0.0002 -0.0001 -0.0002 -0.0001 -0.0201  0.0005  0.0000  0.0003
  77.  H 5 (S)   -0.0000  0.0001 -0.0001  0.0000  0.0031  0.0000 -0.0001 -0.0001
  78.  H 5 (px)   0.0001 -0.0000 -0.0000 -0.0000  0.0036 -0.0003  0.0001 -0.0001
  79.  H 5 (py)   0.0001  0.0000 -0.0001 -0.0000 -0.0023  0.0001 -0.0000  0.0000
  80.  H 5 (pz)   0.0000 -0.0000  0.0000  0.0001  0.0016 -0.0004  0.0000 -0.0000
  81.  H 6 (S)    0.0031  0.0036  0.0023  0.0016 -0.0635  0.0024  0.0035  0.0021
  82.  H 6 (S)    0.0000 -0.0003 -0.0001 -0.0004  0.0024  0.0005  0.0002  0.0001
  83.  H 6 (S)   -0.0001  0.0001  0.0000  0.0000  0.0035  0.0002 -0.0000 -0.0001
  84.  H 6 (px)  -0.0001 -0.0001 -0.0000 -0.0000  0.0021  0.0001 -0.0001 -0.0000
  85.  H 6 (py)  -0.0000 -0.0000 -0.0000 -0.0001  0.0022  0.0002  0.0001 -0.0000
  86.  H 6 (pz)   0.0000  0.0000  0.0001  0.0001 -0.0013 -0.0001  0.0000  0.0000

          NAO       73      74      75      76      77      78      79      80
      ---------- ------- ------- ------- ------- ------- ------- ------- -------
   1.  C 1 (S)    0.0014 -0.0010  0.0032  0.0002 -0.0013  0.0001 -0.0007 -0.0001
   2.  C 1 (S)   -0.0041  0.0049  0.0179 -0.0073  0.0042 -0.0002  0.0022  0.0014
   3.  C 1 (S)    0.0003  0.0004  0.0171 -0.0015 -0.0001  0.0004 -0.0003  0.0004
   4.  C 1 (S)   -0.0000 -0.0000  0.0057  0.0001 -0.0000  0.0001  0.0000  0.0001
   5.  C 1 (S)   -0.0000 -0.0000  0.0002  0.0000 -0.0000  0.0000  0.0000 -0.0000
   6.  C 1 (px)  -0.0059  0.0085  0.0225 -0.0192 -0.0016  0.0032 -0.0049  0.0008
   7.  C 1 (px)   0.0001  0.0001  0.0291 -0.0001  0.0003  0.0004  0.0002  0.0004
   8.  C 1 (px)   0.0000  0.0000  0.0012 -0.0000  0.0000  0.0000  0.0000  0.0000
   9.  C 1 (py)   0.0043  0.0057 -0.0301 -0.0253  0.0041  0.0010 -0.0059  0.0028
  10.  C 1 (py)  -0.0002 -0.0000 -0.0155  0.0008  0.0002 -0.0004  0.0002 -0.0001
  11.  C 1 (py)   0.0000  0.0000  0.0101 -0.0000 -0.0002  0.0002  0.0000  0.0001
  12.  C 1 (pz)   0.0046  0.0080 -0.0505 -0.0131 -0.0022 -0.0008 -0.0042  0.0088
  13.  C 1 (pz)   0.0002  0.0005  0.0101 -0.0011 -0.0001  0.0002 -0.0002  0.0005
  14.  C 1 (pz)   0.0000  0.0000  0.0005 -0.0001  0.0000  0.0000 -0.0000  0.0000
  15.  C 1 (d1)  -0.0001  0.0001  0.0043 -0.0003  0.0000  0.0001 -0.0000  0.0001
  16.  C 1 (d1)   0.0000  0.0001  0.0088 -0.0001  0.0001  0.0001  0.0000  0.0001
  17.  C 1 (d2)   0.0002 -0.0003  0.0011  0.0008  0.0001 -0.0001  0.0002 -0.0000
  18.  C 1 (d2)  -0.0000  0.0000 -0.0036 -0.0000 -0.0000 -0.0000 -0.0000 -0.0000
  19.  C 1 (d3)  -0.0001 -0.0004 -0.0013  0.0008 -0.0000 -0.0000  0.0002 -0.0003
  20.  C 1 (d3)   0.0000 -0.0000  0.0018 -0.0000 -0.0000  0.0000 -0.0000 -0.0000
  21.  C 1 (d4)   0.0001  0.0002 -0.0052 -0.0012  0.0003 -0.0000 -0.0002 -0.0000
  22.  C 1 (d4)   0.0001  0.0000  0.0056 -0.0001 -0.0001  0.0001 -0.0000  0.0001
  23.  C 1 (d5)   0.0002 -0.0001 -0.0003 -0.0002 -0.0000  0.0000 -0.0001 -0.0000
  24.  C 1 (d5)   0.0000  0.0000  0.0011 -0.0000 -0.0000  0.0000 -0.0000  0.0001
  25.  C 1 (f1)  -0.0000 -0.0000  0.0008  0.0000  0.0000  0.0000  0.0000 -0.0001
  26.  C 1 (f2)   0.0000 -0.0001 -0.0011  0.0002  0.0000 -0.0000  0.0000 -0.0000
  27.  C 1 (f3)  -0.0001 -0.0001  0.0011  0.0003 -0.0000  0.0000  0.0001 -0.0000
  28.  C 1 (f4)   0.0000 -0.0000  0.0001  0.0000 -0.0000  0.0000 -0.0000  0.0000
  29.  C 1 (f5)   0.0000 -0.0001 -0.0007  0.0001  0.0000 -0.0000  0.0000 -0.0000
  30.  C 1 (f6)   0.0000 -0.0000 -0.0020  0.0001 -0.0000 -0.0000 -0.0000 -0.0000
  31.  C 1 (f7)  -0.0000  0.0001  0.0027 -0.0001  0.0000  0.0001  0.0000  0.0000
  32.  C 2 (S)    0.0007 -0.0001 -0.0055 -0.0105 -0.0088 -0.0026 -0.0014 -0.0010
  33.  C 2 (S)   -0.0022  0.0014  0.5307  0.0061 -0.0060  0.0098  0.0041  0.0049
  34.  C 2 (S)    0.0003  0.0004  0.0156 -0.0015 -0.0000  0.0004 -0.0003  0.0004
  35.  C 2 (S)   -0.0000  0.0001 -0.0017 -0.0001  0.0001 -0.0000  0.0000 -0.0000
  36.  C 2 (S)   -0.0000 -0.0000  0.0002  0.0000  0.0000  0.0000  0.0000 -0.0000
  37.  C 2 (px)  -0.0049 -0.0008 -0.6823 -0.0024 -0.0068 -0.0082 -0.0059 -0.0085
  38.  C 2 (px)   0.0002 -0.0004 -0.0077  0.0008 -0.0000 -0.0002  0.0001 -0.0001
  39.  C 2 (px)   0.0000 -0.0000 -0.0008  0.0000 -0.0000 -0.0000  0.0000 -0.0000
  40.  C 2 (py)  -0.0059 -0.0028 -0.4026  0.0141  0.0046 -0.0094  0.0043 -0.0057
  41.  C 2 (py)   0.0002  0.0001  0.0088 -0.0009  0.0001  0.0003 -0.0002  0.0000
  42.  C 2 (py)   0.0000 -0.0001  0.0033  0.0004 -0.0001  0.0001  0.0000 -0.0000
  43.  C 2 (pz)   0.0042  0.0088 -0.1612 -0.0162 -0.0001 -0.0030 -0.0046  0.0080
  44.  C 2 (pz)   0.0002  0.0005  0.0069 -0.0012 -0.0000  0.0002 -0.0002  0.0005
  45.  C 2 (pz)   0.0000  0.0000  0.0015 -0.0000 -0.0000  0.0000 -0.0000  0.0000
  46.  C 2 (d1)   0.0000  0.0001  0.0109 -0.0001  0.0001  0.0001  0.0001  0.0001
  47.  C 2 (d1)  -0.0000  0.0001  0.0064 -0.0002  0.0000  0.0001 -0.0000  0.0001
  48.  C 2 (d2)   0.0002  0.0000  0.0270  0.0001  0.0003  0.0003  0.0002  0.0003
  49.  C 2 (d2)  -0.0000  0.0000 -0.0009 -0.0001 -0.0000  0.0000 -0.0000 -0.0000
  50.  C 2 (d3)   0.0002  0.0003  0.0101 -0.0006 -0.0001  0.0002 -0.0001  0.0004
  51.  C 2 (d3)  -0.0000  0.0000 -0.0010  0.0000 -0.0000 -0.0000  0.0000  0.0000
  52.  C 2 (d4)   0.0002 -0.0000  0.0259 -0.0003 -0.0003  0.0006 -0.0001  0.0002
  53.  C 2 (d4)   0.0000  0.0001 -0.0019 -0.0003  0.0001 -0.0000 -0.0001  0.0000
  54.  C 2 (d5)   0.0001 -0.0000 -0.0045 -0.0003  0.0000 -0.0001 -0.0002 -0.0001
  55.  C 2 (d5)   0.0000  0.0001 -0.0023 -0.0001  0.0000 -0.0000 -0.0000  0.0000
  56.  C 2 (f1)  -0.0000 -0.0001  0.0052  0.0001 -0.0000  0.0001  0.0000 -0.0000
  57.  C 2 (f2)   0.0000  0.0000  0.0058 -0.0000  0.0001  0.0001  0.0000  0.0001
  58.  C 2 (f3)   0.0001  0.0000  0.0019 -0.0002 -0.0000  0.0001 -0.0001  0.0001
  59.  C 2 (f4)   0.0000  0.0000 -0.0022 -0.0001  0.0000 -0.0000 -0.0000 -0.0000
  60.  C 2 (f5)  -0.0000 -0.0000 -0.0050 -0.0000 -0.0000 -0.0001 -0.0000 -0.0001
  61.  C 2 (f6)  -0.0000  0.0000  0.0021 -0.0000  0.0000  0.0000  0.0000  0.0000
  62.  C 2 (f7)   0.0000 -0.0000 -0.0050  0.0000  0.0000 -0.0001 -0.0000 -0.0001
  63.  H 3 (S)    0.0017 -0.0026 -0.0635  0.0024  0.0035 -0.0021  0.0022 -0.0013
  64.  H 3 (S)   -0.0001 -0.0002  0.0024  0.0005  0.0002 -0.0001  0.0002 -0.0001
  65.  H 3 (S)    0.0000 -0.0001  0.0035  0.0002 -0.0000  0.0001  0.0001  0.0000
  66.  H 3 (px)   0.0000 -0.0000 -0.0021 -0.0001  0.0001 -0.0000  0.0000 -0.0000
  67.  H 3 (py)   0.0000  0.0001 -0.0022 -0.0002 -0.0001 -0.0000 -0.0001  0.0000
  68.  H 3 (pz)   0.0001  0.0000 -0.0013 -0.0001  0.0000 -0.0000 -0.0000  0.0001
  69.  H 4 (S)   -0.0043  0.0078  0.1179 -0.0201  0.0031  0.0036 -0.0023  0.0016
  70.  H 4 (S)   -0.0003 -0.0002 -0.0201  0.0005  0.0000 -0.0003  0.0001 -0.0004
  71.  H 4 (S)   -0.0000  0.0000  0.0031  0.0000 -0.0001  0.0001 -0.0000  0.0000
  72.  H 4 (px)   0.0000 -0.0001 -0.0036  0.0003 -0.0001 -0.0001  0.0000 -0.0000
  73.  H 4 (py)   0.0001  0.0000  0.0023 -0.0001  0.0000  0.0000 -0.0000  0.0001
  74.  H 4 (pz)   0.0000  0.0002  0.0016 -0.0004  0.0000  0.0000 -0.0001  0.0001
  75.  H 5 (S)    0.0023  0.0016  0.8071  0.0000  0.0000  0.0132  0.0043  0.0078
  76.  H 5 (S)   -0.0001 -0.0004  0.0000  0.0011 -0.0000 -0.0001  0.0003 -0.0002
  77.  H 5 (S)    0.0000  0.0000  0.0000 -0.0000  0.0002 -0.0000  0.0000  0.0000
  78.  H 5 (px)   0.0000  0.0000  0.0132 -0.0001 -0.0000  0.0002  0.0000  0.0001
  79.  H 5 (py)  -0.0000 -0.0001  0.0043  0.0003  0.0000  0.0000  0.0001 -0.0000
  80.  H 5 (pz)   0.0001  0.0001  0.0078 -0.0002  0.0000  0.0001 -0.0000  0.0002
  81.  H 6 (S)   -0.0022 -0.0013 -0.0195  0.0015 -0.0078  0.0026 -0.0017 -0.0026
  82.  H 6 (S)   -0.0002 -0.0001  0.0015  0.0005 -0.0000  0.0000  0.0001 -0.0002
  83.  H 6 (S)   -0.0001  0.0000 -0.0078 -0.0000  0.0001 -0.0001 -0.0000 -0.0001
  84.  H 6 (px)   0.0000  0.0000 -0.0026 -0.0000  0.0001 -0.0001  0.0000  0.0000
  85.  H 6 (py)  -0.0001 -0.0000 -0.0017  0.0001 -0.0000 -0.0000  0.0000 -0.0001
  86.  H 6 (pz)   0.0000  0.0001 -0.0026 -0.0002 -0.0001 -0.0000 -0.0001  0.0000

          NAO       81      82      83      84      85      86
      ---------- ------- ------- ------- ------- ------- -------
   1.  C 1 (S)    0.0032  0.0002 -0.0013 -0.0001 -0.0007 -0.0001
   2.  C 1 (S)    0.0179 -0.0073  0.0042  0.0002  0.0022  0.0014
   3.  C 1 (S)    0.0171 -0.0015 -0.0001 -0.0004 -0.0003  0.0004
   4.  C 1 (S)    0.0057  0.0001 -0.0000 -0.0001  0.0000  0.0001
   5.  C 1 (S)    0.0002  0.0000 -0.0000 -0.0000  0.0000 -0.0000
   6.  C 1 (px)  -0.0225  0.0192  0.0016  0.0032  0.0049 -0.0008
   7.  C 1 (px)  -0.0291  0.0001 -0.0003  0.0004 -0.0002 -0.0004
   8.  C 1 (px)  -0.0012  0.0000 -0.0000  0.0000 -0.0000 -0.0000
   9.  C 1 (py)  -0.0301 -0.0253  0.0041 -0.0010 -0.0059  0.0028
  10.  C 1 (py)  -0.0155  0.0008  0.0002  0.0004  0.0002 -0.0001
  11.  C 1 (py)   0.0101 -0.0000 -0.0002 -0.0002  0.0000  0.0001
  12.  C 1 (pz)  -0.0505 -0.0131 -0.0022  0.0008 -0.0042  0.0088
  13.  C 1 (pz)   0.0101 -0.0011 -0.0001 -0.0002 -0.0002  0.0005
  14.  C 1 (pz)   0.0005 -0.0001  0.0000 -0.0000 -0.0000  0.0000
  15.  C 1 (d1)  -0.0043  0.0003 -0.0000  0.0001  0.0000 -0.0001
  16.  C 1 (d1)  -0.0088  0.0001 -0.0001  0.0001 -0.0000 -0.0001
  17.  C 1 (d2)  -0.0011 -0.0008 -0.0001 -0.0001 -0.0002  0.0000
  18.  C 1 (d2)   0.0036  0.0000  0.0000 -0.0000  0.0000  0.0000
  19.  C 1 (d3)  -0.0013  0.0008 -0.0000  0.0000  0.0002 -0.0003
  20.  C 1 (d3)   0.0018 -0.0000 -0.0000 -0.0000 -0.0000 -0.0000
  21.  C 1 (d4)  -0.0052 -0.0012  0.0003  0.0000 -0.0002 -0.0000
  22.  C 1 (d4)   0.0056 -0.0001 -0.0001 -0.0001 -0.0000  0.0001
  23.  C 1 (d5)  -0.0003 -0.0002 -0.0000 -0.0000 -0.0001 -0.0000
  24.  C 1 (d5)   0.0011 -0.0000 -0.0000 -0.0000 -0.0000  0.0001
  25.  C 1 (f1)   0.0008  0.0000  0.0000 -0.0000  0.0000 -0.0001
  26.  C 1 (f2)   0.0011 -0.0002 -0.0000 -0.0000 -0.0000  0.0000
  27.  C 1 (f3)   0.0011  0.0003 -0.0000 -0.0000  0.0001 -0.0000
  28.  C 1 (f4)   0.0001  0.0000 -0.0000 -0.0000 -0.0000  0.0000
  29.  C 1 (f5)   0.0007 -0.0001 -0.0000 -0.0000 -0.0000  0.0000
  30.  C 1 (f6)   0.0020 -0.0001  0.0000 -0.0000  0.0000  0.0000
  31.  C 1 (f7)   0.0027 -0.0001  0.0000 -0.0001  0.0000  0.0000
  32.  C 2 (S)   -0.0055 -0.0105 -0.0088  0.0026 -0.0014 -0.0010
  33.  C 2 (S)    0.5307  0.0061 -0.0060 -0.0098  0.0041  0.0049
  34.  C 2 (S)    0.0156 -0.0015 -0.0000 -0.0004 -0.0003  0.0004
  35.  C 2 (S)   -0.0017 -0.0001  0.0001  0.0000  0.0000 -0.0000
  36.  C 2 (S)    0.0002  0.0000  0.0000 -0.0000  0.0000 -0.0000
  37.  C 2 (px)   0.6823  0.0024  0.0068 -0.0082  0.0059  0.0085
  38.  C 2 (px)   0.0077 -0.0008  0.0000 -0.0002 -0.0001  0.0001
  39.  C 2 (px)   0.0008 -0.0000  0.0000 -0.0000 -0.0000  0.0000
  40.  C 2 (py)  -0.4026  0.0141  0.0046  0.0094  0.0043 -0.0057
  41.  C 2 (py)   0.0088 -0.0009  0.0001 -0.0003 -0.0002  0.0000
  42.  C 2 (py)   0.0033  0.0004 -0.0001 -0.0001  0.0000 -0.0000
  43.  C 2 (pz)  -0.1612 -0.0162 -0.0001  0.0030 -0.0046  0.0080
  44.  C 2 (pz)   0.0069 -0.0012 -0.0000 -0.0002 -0.0002  0.0005
  45.  C 2 (pz)   0.0015 -0.0000 -0.0000 -0.0000 -0.0000  0.0000
  46.  C 2 (d1)  -0.0109  0.0001 -0.0001  0.0001 -0.0001 -0.0001
  47.  C 2 (d1)  -0.0064  0.0002 -0.0000  0.0001  0.0000 -0.0001
  48.  C 2 (d2)  -0.0270 -0.0001 -0.0003  0.0003 -0.0002 -0.0003
  49.  C 2 (d2)   0.0009  0.0001  0.0000  0.0000  0.0000  0.0000
  50.  C 2 (d3)   0.0101 -0.0006 -0.0001 -0.0002 -0.0001  0.0004
  51.  C 2 (d3)  -0.0010  0.0000 -0.0000  0.0000  0.0000  0.0000
  52.  C 2 (d4)   0.0259 -0.0003 -0.0003 -0.0006 -0.0001  0.0002
  53.  C 2 (d4)  -0.0019 -0.0003  0.0001  0.0000 -0.0001  0.0000
  54.  C 2 (d5)  -0.0045 -0.0003  0.0000  0.0001 -0.0002 -0.0001
  55.  C 2 (d5)  -0.0023 -0.0001  0.0000  0.0000 -0.0000  0.0000
  56.  C 2 (f1)   0.0052  0.0001 -0.0000 -0.0001  0.0000 -0.0000
  57.  C 2 (f2)  -0.0058  0.0000 -0.0001  0.0001 -0.0000 -0.0001
  58.  C 2 (f3)   0.0019 -0.0002 -0.0000 -0.0001 -0.0001  0.0001
  59.  C 2 (f4)  -0.0022 -0.0001  0.0000  0.0000 -0.0000 -0.0000
  60.  C 2 (f5)   0.0050  0.0000  0.0000 -0.0001  0.0000  0.0001
  61.  C 2 (f6)  -0.0021  0.0000 -0.0000  0.0000 -0.0000 -0.0000
  62.  C 2 (f7)  -0.0050  0.0000  0.0000  0.0001 -0.0000 -0.0001
  63.  H 3 (S)    0.1179 -0.0201  0.0031 -0.0036 -0.0023  0.0016
  64.  H 3 (S)   -0.0201  0.0005  0.0000  0.0003  0.0001 -0.0004
  65.  H 3 (S)    0.0031  0.0000 -0.0001 -0.0001 -0.0000  0.0000
  66.  H 3 (px)   0.0036 -0.0003  0.0001 -0.0001 -0.0000  0.0000
  67.  H 3 (py)   0.0023 -0.0001  0.0000 -0.0000 -0.0000  0.0001
  68.  H 3 (pz)   0.0016 -0.0004  0.0000 -0.0000 -0.0001  0.0001
  69.  H 4 (S)   -0.0635  0.0024  0.0035  0.0021  0.0022 -0.0013
  70.  H 4 (S)    0.0024  0.0005  0.0002  0.0001  0.0002 -0.0001
  71.  H 4 (S)    0.0035  0.0002 -0.0000 -0.0001  0.0001  0.0000
  72.  H 4 (px)   0.0021  0.0001 -0.0001 -0.0000 -0.0000  0.0000
  73.  H 4 (py)  -0.0022 -0.0002 -0.0001  0.0000 -0.0001  0.0000
  74.  H 4 (pz)  -0.0013 -0.0001  0.0000  0.0000 -0.0000  0.0001
  75.  H 5 (S)   -0.0195  0.0015 -0.0078 -0.0026 -0.0017 -0.0026
  76.  H 5 (S)    0.0015  0.0005 -0.0000 -0.0000  0.0001 -0.0002
  77.  H 5 (S)   -0.0078 -0.0000  0.0001  0.0001 -0.0000 -0.0001
  78.  H 5 (px)   0.0026  0.0000 -0.0001 -0.0001 -0.0000 -0.0000
  79.  H 5 (py)  -0.0017  0.0001 -0.0000  0.0000  0.0000 -0.0001
  80.  H 5 (pz)  -0.0026 -0.0002 -0.0001  0.0000 -0.0001  0.0000
  81.  H 6 (S)    0.8071  0.0000 -0.0000 -0.0132  0.0043  0.0078
  82.  H 6 (S)    0.0000  0.0011  0.0000  0.0001  0.0003 -0.0002
  83.  H 6 (S)   -0.0000  0.0000  0.0002  0.0000  0.0000  0.0000
  84.  H 6 (px)  -0.0132  0.0001  0.0000  0.0002 -0.0000 -0.0001
  85.  H 6 (py)   0.0043  0.0003  0.0000 -0.0000  0.0001 -0.0000
  86.  H 6 (pz)   0.0078 -0.0002  0.0000 -0.0001 -0.0000  0.0002


 NATURAL BOND ORBITAL ANALYSIS:

                       Occupancies       Lewis Structure    Low   High
           Occ.    -------------------  -----------------   occ   occ
  Cycle   Thresh.   Lewis   Non-Lewis     CR  BD  3C  LP    (L)   (NL)   Dev
 =============================================================================
   1(1)    1.90    15.92941   0.07059      2   6   0   0     0      0    0.03
 -----------------------------------------------------------------------------

 Structure accepted: No low occupancy Lewis orbitals

 WARNING:  1 low occupancy (<1.9990e) core orbital  found on  C    1
           1 low occupancy (<1.9990e) core orbital  found on  C    2

 --------------------------------------------------------
   Core                      3.99791 ( 99.948% of   4)
   Valence Lewis            11.93150 ( 99.429% of  12)
  ==================       ============================
   Total Lewis              15.92941 ( 99.559% of  16)
  -----------------------------------------------------
   Valence non-Lewis         0.05388 (  0.337% of  16)
   Rydberg non-Lewis         0.01671 (  0.104% of  16)
  ==================       ============================
   Total non-Lewis           0.07059 (  0.441% of  16)
 --------------------------------------------------------


       (Occupancy)   Bond orbital/ Coefficients/ Hybrids
 ---------------------------------------------------------------------------------
     1. (1.99983) BD ( 1) C   1 - C   2  
                ( 50.00%)   0.7071* C   1 s( 34.53%)p 1.89( 65.24%)d 0.01(  0.22%)
                                                  f 0.00(  0.01%)
                                            0.0000  0.5872 -0.0208  0.0041 -0.0005
                                           -0.0000 -0.0000 -0.0000 -0.5279  0.0421
                                            0.0054  0.6095  0.0187  0.0035 -0.0000
                                           -0.0000  0.0000 -0.0000 -0.0141 -0.0046
                                           -0.0334 -0.0007 -0.0297  0.0039 -0.0053
                                            0.0000  0.0044 -0.0031  0.0000  0.0000
                                            0.0063
                ( 50.00%)   0.7071* C   2 s( 34.53%)p 1.89( 65.24%)d 0.01(  0.22%)
                                                  f 0.00(  0.01%)
                                            0.0000  0.5872 -0.0208  0.0041 -0.0005
                                           -0.0000 -0.0000 -0.0000  0.5279 -0.0421
                                           -0.0054  0.6095  0.0187  0.0035  0.0000
                                            0.0000  0.0000 -0.0000  0.0141  0.0046
                                           -0.0334 -0.0007 -0.0297  0.0039 -0.0053
                                            0.0000 -0.0044 -0.0031 -0.0000  0.0000
                                           -0.0063
     2. (1.99068) BD ( 2) C   1 - C   2  
                ( 50.00%)   0.7071* C   1 s(  5.91%)p15.89( 93.96%)d 0.02(  0.11%)
                                                  f 0.00(  0.01%)
                                           -0.0001 -0.2388  0.0460 -0.0009 -0.0006
                                           -0.0000 -0.0000 -0.0000  0.6045 -0.0204
                                            0.0062  0.7563  0.0417  0.0019 -0.0000
                                           -0.0000  0.0000 -0.0000 -0.0246 -0.0003
                                            0.0177  0.0061  0.0122  0.0048 -0.0062
                                            0.0000 -0.0086  0.0021  0.0000  0.0000
                                           -0.0012
                ( 50.00%)   0.7071* C   2 s(  5.91%)p15.89( 93.96%)d 0.02(  0.11%)
                                                  f 0.00(  0.01%)
                                           -0.0001 -0.2388  0.0460 -0.0009 -0.0006
                                           -0.0000 -0.0000 -0.0000 -0.6045  0.0204
                                           -0.0062  0.7563  0.0417  0.0019  0.0000
                                            0.0000  0.0000 -0.0000  0.0246  0.0003
                                            0.0177  0.0061  0.0122  0.0048 -0.0062
                                            0.0000  0.0086  0.0021 -0.0000  0.0000
                                            0.0012
     3. (1.98525) BD ( 1) C   1 - H   3  
                ( 59.67%)   0.7724* C   1 s( 29.85%)p 2.34( 69.95%)d 0.01(  0.18%)
                                                  f 0.00(  0.01%)
                                            0.0002 -0.5461 -0.0155  0.0020 -0.0002
                                            0.7064  0.0047  0.0007 -0.4169  0.0084
                                            0.0039  0.1631 -0.0068 -0.0015  0.0108
                                            0.0056 -0.0282  0.0013  0.0104 -0.0010
                                           -0.0269  0.0022  0.0046  0.0024 -0.0053
                                           -0.0059  0.0021  0.0023 -0.0051 -0.0020
                                           -0.0051
                ( 40.33%)   0.6351* H   3 s( 99.96%)p 0.00(  0.04%)
                                           -0.9998 -0.0001  0.0005 -0.0163  0.0051
                                           -0.0102
     4. (1.98525) BD ( 1) C   1 - H   4  
                ( 59.67%)   0.7724* C   1 s( 29.85%)p 2.34( 69.95%)d 0.01(  0.18%)
                                                  f 0.00(  0.01%)
                                           -0.0002  0.5461  0.0155 -0.0020  0.0002
                                            0.7064  0.0047  0.0007  0.4169 -0.0084
                                           -0.0039 -0.1631  0.0068  0.0015  0.0108
                                            0.0056 -0.0282  0.0013 -0.0104  0.0010
[truncated: 2,755,788 more chars]
