# Supplementary material for: Hyperpyramidalized alkenes with bond orders near 1.5 as synthetic building blocks
Source: Nat Chem. 2026 Jan 21;18(5):913–22. doi: 10.1038/s41557-025-02055-9 (PMC12859755; doi:10.1038/s41557-025-02055-9)
Supplement: Supplementary file 2 — Output files for reported computations. [file 41557_2025_2055_MOESM2_ESM.zip › Computation data/Ethylene 1-Scan-Pyramidalized/AOcomponent-1d-HF/NAOMO/ethylene-pyramizalization-2d-2.out]

 Entering Gaussian System, Link 0=/u/local/apps/gaussian/16_sse4/g16
 Initial command:
 /u/local/apps/gaussian/16_sse4/l1.exe "/work/9188213.1.pod_smp.q/Gau-21986.inp" -scrdir="/work/9188213.1.pod_smp.q/"
 Entering Link 1 = /u/local/apps/gaussian/16_sse4/l1.exe PID=     21987.
  
 Copyright (c) 1988,1990,1992,1993,1995,1998,2003,2009,2016,
            Gaussian, Inc.  All Rights Reserved.
  
 This is part of the Gaussian(R) 16 program.  It is based on
 the Gaussian(R) 09 system (copyright 2009, Gaussian, Inc.),
 the Gaussian(R) 03 system (copyright 2003, Gaussian, Inc.),
 the Gaussian(R) 98 system (copyright 1998, Gaussian, Inc.),
 the Gaussian(R) 94 system (copyright 1995, Gaussian, Inc.),
 the Gaussian 92(TM) system (copyright 1992, Gaussian, Inc.),
 the Gaussian 90(TM) system (copyright 1990, Gaussian, Inc.),
 the Gaussian 88(TM) system (copyright 1988, Gaussian, Inc.),
 the Gaussian 86(TM) system (copyright 1986, Carnegie Mellon
 University), and the Gaussian 82(TM) system (copyright 1983,
 Carnegie Mellon University). Gaussian is a federally registered
 trademark of Gaussian, Inc.
  
 This software contains proprietary and confidential information,
 including trade secrets, belonging to Gaussian, Inc.
  
 This software is provided under written license and may be
 used, copied, transmitted, or stored only in accord with that
 written license.
  
 The following legend is applicable only to US Government
 contracts under FAR:
  
                    RESTRICTED RIGHTS LEGEND
  
 Use, reproduction and disclosure by the US Government is
 subject to restrictions as set forth in subparagraphs (a)
 and (c) of the Commercial Computer Software - Restricted
 Rights clause in FAR 52.227-19.
  
 Gaussian, Inc.
 340 Quinnipiac St., Bldg. 40, Wallingford CT 06492
  
  
 ---------------------------------------------------------------
 Warning -- This program may not be used in any manner that
 competes with the business of Gaussian, Inc. or will provide
 assistance to any competitor of Gaussian, Inc.  The licensee
 of this program is prohibited from giving any competitor of
 Gaussian, Inc. access to this program.  By using this program,
 the user acknowledges that Gaussian, Inc. is engaged in the
 business of creating and licensing software in the field of
 computational chemistry and represents and warrants to the
 licensee that it is not a competitor of Gaussian, Inc. and that
 it will not use this program in any manner prohibited above.
 ---------------------------------------------------------------
  

 Cite this work as:
 Gaussian 16, Revision A.03,
 M. J. Frisch, G. W. Trucks, H. B. Schlegel, G. E. Scuseria, 
 M. A. Robb, J. R. Cheeseman, G. Scalmani, V. Barone, 
 G. A. Petersson, H. Nakatsuji, X. Li, M. Caricato, A. V. Marenich, 
 J. Bloino, B. G. Janesko, R. Gomperts, B. Mennucci, H. P. Hratchian, 
 J. V. Ortiz, A. F. Izmaylov, J. L. Sonnenberg, D. Williams-Young, 
 F. Ding, F. Lipparini, F. Egidi, J. Goings, B. Peng, A. Petrone, 
 T. Henderson, D. Ranasinghe, V. G. Zakrzewski, J. Gao, N. Rega, 
 G. Zheng, W. Liang, M. Hada, M. Ehara, K. Toyota, R. Fukuda, 
 J. Hasegawa, M. Ishida, T. Nakajima, Y. Honda, O. Kitao, H. Nakai, 
 T. Vreven, K. Throssell, J. A. Montgomery, Jr., J. E. Peralta, 
 F. Ogliaro, M. J. Bearpark, J. J. Heyd, E. N. Brothers, K. N. Kudin, 
 V. N. Staroverov, T. A. Keith, R. Kobayashi, J. Normand, 
 K. Raghavachari, A. P. Rendell, J. C. Burant, S. S. Iyengar, 
 J. Tomasi, M. Cossi, J. M. Millam, M. Klene, C. Adamo, R. Cammi, 
 J. W. Ochterski, R. L. Martin, K. Morokuma, O. Farkas, 
 J. B. Foresman, and D. J. Fox, Gaussian, Inc., Wallingford CT, 2016.
 
 ******************************************
 Gaussian 16:  ES64L-G16RevA.03 25-Dec-2016
                25-May-2025 
 ******************************************
 %nproc=8
 Will use up to    8 processors via shared memory.
 %mem=16GB
 %chk=ethylene-pyramizalization-2d-2.chk
 ---------------------------
 # hf/6-31g(d,p) pop=nboread
 ---------------------------
 1/38=1,172=1/1;
 2/12=2,17=6,18=5,40=1/2;
 3/5=1,6=6,7=101,11=9,25=1,30=1/1,2,3;
 4//1;
 5/5=2,38=5/2;
 6/7=2,8=2,9=2,10=2,28=1,40=2/1,7;
 99/5=1,9=1/99;
 -------------------
 Title Card Required
 -------------------
 Symbolic Z-matrix:
 Charge =  0 Multiplicity = 1
 C                     0.        0.6607    0.1354 
 C                     0.       -0.6607    0.1354 
 H                    -0.8765    0.9955   -0.4063 
 H                     0.8765    0.9955   -0.4063 
 H                    -0.8765   -0.9955   -0.4063 
 H                     0.8765   -0.9955   -0.4063 
 
                          Input orientation:                          
 ---------------------------------------------------------------------
 Center     Atomic      Atomic             Coordinates (Angstroms)
 Number     Number       Type             X           Y           Z
 ---------------------------------------------------------------------
      1          6           0        0.000000    0.660700    0.135400
      2          6           0        0.000000   -0.660700    0.135400
      3          1           0       -0.876500    0.995500   -0.406300
      4          1           0        0.876500    0.995500   -0.406300
      5          1           0       -0.876500   -0.995500   -0.406300
      6          1           0        0.876500   -0.995500   -0.406300
 ---------------------------------------------------------------------
                    Distance matrix (angstroms):
                    1          2          3          4          5
     1  C    0.000000
     2  C    1.321400   0.000000
     3  H    1.083412   1.950561   0.000000
     4  H    1.083412   1.950561   1.753000   0.000000
     5  H    1.950561   1.083412   1.991000   2.652751   0.000000
     6  H    1.950561   1.083412   2.652751   1.991000   1.753000
                    6
     6  H    0.000000
 Stoichiometry    C2H4
 Framework group  C2V[SGV(C2),X(H4)]
 Deg. of freedom     4
 Full point group                 C2V     NOp   4
 Largest Abelian subgroup         C2V     NOp   4
 Largest concise Abelian subgroup C2V     NOp   4
                         Standard orientation:                         
 ---------------------------------------------------------------------
 Center     Atomic      Atomic             Coordinates (Angstroms)
 Number     Number       Type             X           Y           Z
 ---------------------------------------------------------------------
      1          6           0        0.000000    0.660700   -0.135425
      2          6           0       -0.000000   -0.660700   -0.135425
      3          1           0        0.876500    0.995500    0.406275
      4          1           0       -0.876500    0.995500    0.406275
      5          1           0        0.876500   -0.995500    0.406275
      6          1           0       -0.876500   -0.995500    0.406275
 ---------------------------------------------------------------------
 Rotational constants (GHZ):         122.9670923          32.6377258          28.7658031
 Standard basis: 6-31G(d,p) (6D, 7F)
 There are    16 symmetry adapted cartesian basis functions of A1  symmetry.
 There are     9 symmetry adapted cartesian basis functions of A2  symmetry.
 There are     9 symmetry adapted cartesian basis functions of B1  symmetry.
 There are    16 symmetry adapted cartesian basis functions of B2  symmetry.
 There are    16 symmetry adapted basis functions of A1  symmetry.
 There are     9 symmetry adapted basis functions of A2  symmetry.
 There are     9 symmetry adapted basis functions of B1  symmetry.
 There are    16 symmetry adapted basis functions of B2  symmetry.
    50 basis functions,    84 primitive gaussians,    50 cartesian basis functions
     8 alpha electrons        8 beta electrons
       nuclear repulsion energy        34.1846203676 Hartrees.
 NAtoms=    6 NActive=    6 NUniq=    2 SFac= 4.00D+00 NAtFMM=   60 NAOKFM=F Big=F
 Integral buffers will be    131072 words long.
 Raffenetti 1 integral format.
 Two-electron integral symmetry is turned on.
 One-electron integrals computed using PRISM.
 NBasis=    50 RedAO= T EigKep=  4.85D-03  NBF=    16     9     9    16
 NBsUse=    50 1.00D-06 EigRej= -1.00D+00 NBFU=    16     9     9    16
 ExpMin= 1.61D-01 ExpMax= 3.05D+03 ExpMxC= 4.57D+02 IAcc=3 IRadAn=         5 AccDes= 0.00D+00
 Harris functional with IExCor=  205 and IRadAn=       5 diagonalized for initial guess.
 HarFok:  IExCor=  205 AccDes= 0.00D+00 IRadAn=         5 IDoV= 1 UseB2=F ITyADJ=14
 ICtDFT=  3500011 ScaDFX=  1.000000  1.000000  1.000000  1.000000
 FoFCou: FMM=F IPFlag=           0 FMFlag=      100000 FMFlg1=           0
         NFxFlg=           0 DoJE=T BraDBF=F KetDBF=T FulRan=T
         wScrn=  0.000000 ICntrl=       500 IOpCl=  0 I1Cent=   200000004 NGrid=           0
         NMat0=    1 NMatS0=      1 NMatT0=    0 NMatD0=    1 NMtDS0=    0 NMtDT0=    0
 Petite list used in FoFCou.
 Initial guess orbital symmetries:
       Occupied  (A1) (B2) (A1) (B2) (B1) (A1) (A2) (A1)
       Virtual   (B2) (A1) (B1) (B2) (A2) (B2) (A1) (A1) (B1) (B2)
                 (A2) (B2) (A1) (B1) (A1) (A2) (B2) (B2) (B1) (A1)
                 (A1) (A2) (B2) (B1) (B2) (A1) (A2) (B1) (A2) (B1)
                 (A1) (B2) (A1) (B2) (A2) (B2) (A1) (B2) (B1) (A2)
                 (A1) (B2)
 The electronic state of the initial guess is 1-A1.
 Keep R1 ints in memory in symmetry-blocked form, NReq=2481956.
 Requested convergence on RMS density matrix=1.00D-08 within 128 cycles.
 Requested convergence on MAX density matrix=1.00D-06.
 Requested convergence on             energy=1.00D-06.
 No special actions if energy rises.
 SCF Done:  E(RHF) =  -77.9367119135     A.U. after   10 cycles
            NFock= 10  Conv=0.51D-08     -V/T= 1.9987

 **********************************************************************

            Population analysis using the SCF density.

 **********************************************************************

 Orbital symmetries:
       Occupied  (A1) (B2) (A1) (B2) (B1) (A1) (A2) (A1)
       Virtual   (B2) (A1) (B1) (B2) (A2) (B2) (A1) (B1) (A1) (A2)
                 (B2) (A1) (B1) (B2) (A1) (A2) (B2) (B2) (B1) (A1)
                 (A1) (A2) (B2) (B1) (B2) (A2) (A1) (B1) (A2) (B1)
                 (A1) (B2) (A1) (B2) (B2) (A2) (A1) (B2) (B1) (A2)
                 (A1) (B2)
 The electronic state is 1-A1.
 Alpha  occ. eigenvalues --  -11.23082 -11.22900  -1.06535  -0.76865  -0.64720
 Alpha  occ. eigenvalues --   -0.57148  -0.46632  -0.37673
 Alpha virt. eigenvalues --    0.10491   0.23951   0.26076   0.33524   0.42143
 Alpha virt. eigenvalues --    0.48975   0.64572   0.75817   0.76518   0.86631
 Alpha virt. eigenvalues --    0.86964   1.02605   1.04107   1.09147   1.14368
 Alpha virt. eigenvalues --    1.19437   1.23361   1.43650   1.58361   1.60165
 Alpha virt. eigenvalues --    1.99425   2.11465   2.18683   2.31907   2.37544
 Alpha virt. eigenvalues --    2.41373   2.42617   2.46366   2.68090   2.75987
 Alpha virt. eigenvalues --    2.79187   2.91508   3.02991   3.12363   3.26905
 Alpha virt. eigenvalues --    3.28084   3.59069   3.71169   3.74378   3.91869
 Alpha virt. eigenvalues --    4.61652   4.90600
          Condensed to atoms (all electrons):
               1          2          3          4          5          6
     1  C    5.004822   0.538988   0.412502   0.412502  -0.058454  -0.058454
     2  C    0.538988   5.004822  -0.058454  -0.058454   0.412502   0.412502
     3  H    0.412502  -0.058454   0.579900  -0.050794  -0.019746   0.010639
     4  H    0.412502  -0.058454  -0.050794   0.579900   0.010639  -0.019746
     5  H   -0.058454   0.412502  -0.019746   0.010639   0.579900  -0.050794
     6  H   -0.058454   0.412502   0.010639  -0.019746  -0.050794   0.579900
 Mulliken charges:
               1
     1  C   -0.251906
     2  C   -0.251906
     3  H    0.125953
     4  H    0.125953
     5  H    0.125953
     6  H    0.125953
 Sum of Mulliken charges =   0.00000
 Mulliken charges with hydrogens summed into heavy atoms:
               1
     1  C    0.000000
     2  C    0.000000
 Electronic spatial extent (au):  <R**2>=             78.0582
 Charge=             -0.0000 electrons
 Dipole moment (field-independent basis, Debye):
    X=             -0.0000    Y=             -0.0000    Z=              1.4246  Tot=              1.4246
 Quadrupole moment (field-independent basis, Debye-Ang):
   XX=            -12.8535   YY=            -14.7647   ZZ=            -14.1832
   XY=              0.0000   XZ=             -0.0000   YZ=              0.0000
 Traceless Quadrupole moment (field-independent basis, Debye-Ang):
   XX=              1.0803   YY=             -0.8309   ZZ=             -0.2494
   XY=              0.0000   XZ=             -0.0000   YZ=              0.0000
 Octapole moment (field-independent basis, Debye-Ang**2):
  XXX=              0.0000  YYY=             -0.0000  ZZZ=              2.4030  XYY=              0.0000
  XXY=             -0.0000  XXZ=              1.9163  XZZ=              0.0000  YZZ=             -0.0000
  YYZ=              2.1155  XYZ=             -0.0000
 Hexadecapole moment (field-independent basis, Debye-Ang**3):
 XXXX=            -26.5233 YYYY=            -66.5042 ZZZZ=            -19.6701 XXXY=             -0.0000
 XXXZ=             -0.0000 YYYX=              0.0000 YYYZ=              0.0000 ZZZX=             -0.0000
 ZZZY=             -0.0000 XXYY=            -14.8383 XXZZ=             -7.3026 YYZZ=            -13.3812
 XXYZ=              0.0000 YYXZ=             -0.0000 ZZXY=             -0.0000
 N-N= 3.418462036762D+01 E-N=-2.495702518310D+02  KE= 7.803868034158D+01
 Symmetry A1   KE= 3.948608445847D+01
 Symmetry A2   KE= 2.161776601656D+00
 Symmetry B1   KE= 1.811177153874D+00
 Symmetry B2   KE= 3.457964212758D+01
 ******************************Gaussian NBO Version 3.1******************************
             N A T U R A L   A T O M I C   O R B I T A L   A N D
          N A T U R A L   B O N D   O R B I T A L   A N A L Y S I S
 ******************************Gaussian NBO Version 3.1******************************

       /RESON  / : Allow strongly delocalized NBO set
       /NAOMO  / : Print all MOs in the NAO basis

 Analyzing the SCF density

 Job title: Title Card Required                                             

 Storage needed:     12786 in NPA,     10201 in NBO (2147483420 available)
 GSVD:  LWork=        1156 too small for GESVD, short by        1316 words or        1316 for optimal perf.


 NATURAL POPULATIONS:  Natural atomic orbital occupancies 
                                                          
   NAO  Atom  No  lang   Type(AO)    Occupancy      Energy
 ----------------------------------------------------------
     1    C    1  S      Cor( 1S)     1.99860     -11.07902
     2    C    1  S      Val( 2S)     1.12074      -0.27044
     3    C    1  S      Ryd( 3S)     0.00206       1.28355
     4    C    1  S      Ryd( 4S)     0.00001       4.65550
     5    C    1  px     Val( 2p)     1.18930      -0.03462
     6    C    1  px     Ryd( 3p)     0.00207       0.84449
     7    C    1  py     Val( 2p)     1.13342      -0.06027
     8    C    1  py     Ryd( 3p)     0.00468       0.72910
     9    C    1  pz     Val( 2p)     0.95713      -0.03359
    10    C    1  pz     Ryd( 3p)     0.00569       0.82486
    11    C    1  dxy    Ryd( 3d)     0.00063       2.54102
    12    C    1  dxz    Ryd( 3d)     0.00150       2.73941
    13    C    1  dyz    Ryd( 3d)     0.00196       2.37741
    14    C    1  dx2y2  Ryd( 3d)     0.00145       2.81547
    15    C    1  dz2    Ryd( 3d)     0.00028       2.37528

    16    C    2  S      Cor( 1S)     1.99860     -11.07902
    17    C    2  S      Val( 2S)     1.12074      -0.27044
    18    C    2  S      Ryd( 3S)     0.00206       1.28355
    19    C    2  S      Ryd( 4S)     0.00001       4.65550
    20    C    2  px     Val( 2p)     1.18930      -0.03462
    21    C    2  px     Ryd( 3p)     0.00207       0.84449
    22    C    2  py     Val( 2p)     1.13342      -0.06027
    23    C    2  py     Ryd( 3p)     0.00468       0.72910
    24    C    2  pz     Val( 2p)     0.95713      -0.03359
    25    C    2  pz     Ryd( 3p)     0.00569       0.82486
    26    C    2  dxy    Ryd( 3d)     0.00063       2.54102
    27    C    2  dxz    Ryd( 3d)     0.00150       2.73941
    28    C    2  dyz    Ryd( 3d)     0.00196       2.37741
    29    C    2  dx2y2  Ryd( 3d)     0.00145       2.81547
    30    C    2  dz2    Ryd( 3d)     0.00028       2.37528

    31    H    3  S      Val( 1S)     0.78776       0.15415
    32    H    3  S      Ryd( 2S)     0.00149       0.82030
    33    H    3  px     Ryd( 2p)     0.00043       3.09705
    34    H    3  py     Ryd( 2p)     0.00023       2.65188
    35    H    3  pz     Ryd( 2p)     0.00033       2.76890

    36    H    4  S      Val( 1S)     0.78776       0.15415
    37    H    4  S      Ryd( 2S)     0.00149       0.82030
    38    H    4  px     Ryd( 2p)     0.00043       3.09705
    39    H    4  py     Ryd( 2p)     0.00023       2.65188
    40    H    4  pz     Ryd( 2p)     0.00033       2.76890

    41    H    5  S      Val( 1S)     0.78776       0.15415
    42    H    5  S      Ryd( 2S)     0.00149       0.82030
    43    H    5  px     Ryd( 2p)     0.00043       3.09705
    44    H    5  py     Ryd( 2p)     0.00023       2.65188
    45    H    5  pz     Ryd( 2p)     0.00033       2.76890

    46    H    6  S      Val( 1S)     0.78776       0.15415
    47    H    6  S      Ryd( 2S)     0.00149       0.82030
    48    H    6  px     Ryd( 2p)     0.00043       3.09705
    49    H    6  py     Ryd( 2p)     0.00023       2.65188
    50    H    6  pz     Ryd( 2p)     0.00033       2.76890

 WARNING:  1 low occupancy (<1.9990e) core orbital  found on  C    1
           1 low occupancy (<1.9990e) core orbital  found on  C    2


 Summary of Natural Population Analysis:                  
                                                          
                                       Natural Population 
                Natural  -----------------------------------------------
    Atom  No    Charge         Core      Valence    Rydberg      Total
 -----------------------------------------------------------------------
      C    1   -0.41952      1.99860     4.40058    0.02034     6.41952
      C    2   -0.41952      1.99860     4.40058    0.02034     6.41952
      H    3    0.20976      0.00000     0.78776    0.00248     0.79024
      H    4    0.20976      0.00000     0.78776    0.00248     0.79024
      H    5    0.20976      0.00000     0.78776    0.00248     0.79024
      H    6    0.20976      0.00000     0.78776    0.00248     0.79024
 =======================================================================
   * Total *    0.00000      3.99720    11.95220    0.05060    16.00000

                                 Natural Population      
 --------------------------------------------------------
   Core                       3.99720 ( 99.9300% of   4)
   Valence                   11.95220 ( 99.6016% of  12)
   Natural Minimal Basis     15.94940 ( 99.6837% of  16)
   Natural Rydberg Basis      0.05060 (  0.3163% of  16)
 --------------------------------------------------------

    Atom  No          Natural Electron Configuration
 ----------------------------------------------------------------------------
      C    1      [core]2S( 1.12)2p( 3.28)3p( 0.01)3d( 0.01)
      C    2      [core]2S( 1.12)2p( 3.28)3p( 0.01)3d( 0.01)
      H    3            1S( 0.79)
      H    4            1S( 0.79)
      H    5            1S( 0.79)
      H    6            1S( 0.79)


 MOs in the NAO basis:                                                         

          NAO        1       2       3       4       5       6       7       8
      ---------- ------- ------- ------- ------- ------- ------- ------- -------
   1.  C 1 (S)    0.6998  0.7040 -0.0993 -0.0617  0.0000  0.0075  0.0000  0.0142
   2.  C 1 (S)    0.0855  0.0374  0.5731  0.4301  0.0000  0.0041  0.0000 -0.1953
   3.  C 1 (S)    0.0027 -0.0036 -0.0120  0.0063  0.0000  0.0203  0.0000 -0.0204
   4.  C 1 (S)   -0.0003  0.0003 -0.0009  0.0010  0.0000 -0.0015 -0.0000 -0.0007
   5.  C 1 (px)   0.0000 -0.0000 -0.0000  0.0000  0.5783  0.0000  0.5101 -0.0000
   6.  C 1 (px)   0.0000 -0.0000  0.0000  0.0000  0.0226 -0.0000 -0.0229  0.0000
   7.  C 1 (py)  -0.0349  0.0431 -0.2489  0.3423 -0.0000  0.5194  0.0000 -0.3387
   8.  C 1 (py)   0.0066 -0.0087 -0.0114  0.0003  0.0000  0.0456 -0.0000 -0.0033
   9.  C 1 (pz)  -0.0040 -0.0027  0.0803  0.1338 -0.0000  0.3403 -0.0000  0.5817
  10.  C 1 (pz)   0.0010  0.0006 -0.0006 -0.0054  0.0000  0.0080  0.0000 -0.0525
  11.  C 1 (d1)   0.0000  0.0000  0.0000  0.0000 -0.0028  0.0000  0.0175  0.0000
  12.  C 1 (d2)  -0.0000  0.0000  0.0000  0.0000  0.0205  0.0000  0.0181 -0.0000
  13.  C 1 (d3)  -0.0000  0.0001  0.0021  0.0078  0.0000 -0.0034  0.0000 -0.0301
  14.  C 1 (d4)  -0.0002 -0.0000 -0.0063  0.0110 -0.0000  0.0228  0.0000 -0.0068
  15.  C 1 (d5)  -0.0002 -0.0002 -0.0092 -0.0045 -0.0000  0.0058  0.0000  0.0006
  16.  C 2 (S)    0.6998 -0.7040 -0.0993  0.0617  0.0000  0.0075  0.0000  0.0142
  17.  C 2 (S)    0.0855 -0.0374  0.5731 -0.4301 -0.0000  0.0041  0.0000 -0.1953
  18.  C 2 (S)    0.0027  0.0036 -0.0120 -0.0063 -0.0000  0.0203  0.0000 -0.0204
  19.  C 2 (S)   -0.0003 -0.0003 -0.0009 -0.0010 -0.0000 -0.0015  0.0000 -0.0007
  20.  C 2 (px)   0.0000 -0.0000  0.0000 -0.0000  0.5783  0.0000 -0.5101  0.0000
  21.  C 2 (px)  -0.0000  0.0000 -0.0000  0.0000  0.0226  0.0000  0.0229 -0.0000
  22.  C 2 (py)   0.0349  0.0431  0.2489  0.3423 -0.0000 -0.5194 -0.0000  0.3387
  23.  C 2 (py)  -0.0066 -0.0087  0.0114  0.0003  0.0000 -0.0456  0.0000  0.0033
  24.  C 2 (pz)  -0.0040  0.0027  0.0803 -0.1338  0.0000  0.3403  0.0000  0.5817
  25.  C 2 (pz)   0.0010 -0.0006 -0.0006  0.0054  0.0000  0.0080 -0.0000 -0.0525
  26.  C 2 (d1)  -0.0000  0.0000 -0.0000  0.0000  0.0028 -0.0000  0.0175  0.0000
  27.  C 2 (d2)   0.0000 -0.0000  0.0000 -0.0000  0.0205  0.0000 -0.0181  0.0000
  28.  C 2 (d3)   0.0000  0.0001 -0.0021  0.0078 -0.0000  0.0034 -0.0000  0.0301
  29.  C 2 (d4)  -0.0002  0.0000 -0.0063 -0.0110  0.0000  0.0228  0.0000 -0.0068
  30.  C 2 (d5)  -0.0002  0.0002 -0.0092  0.0045  0.0000  0.0058 -0.0000  0.0006
  31.  H 3 (S)    0.0287  0.0219  0.2150  0.2964  0.2866  0.2357  0.3450 -0.0427
  32.  H 3 (S)   -0.0044 -0.0034  0.0125  0.0051  0.0077 -0.0029 -0.0139  0.0164
  33.  H 3 (px)  -0.0000  0.0001 -0.0039 -0.0071 -0.0056 -0.0062 -0.0087  0.0022
  34.  H 3 (py)  -0.0001  0.0001 -0.0033 -0.0004 -0.0067  0.0011 -0.0015 -0.0074
  35.  H 3 (pz)   0.0000  0.0001 -0.0029 -0.0056 -0.0049 -0.0020 -0.0076  0.0064
  36.  H 4 (S)    0.0287  0.0219  0.2150  0.2964 -0.2866  0.2357 -0.3450 -0.0427
  37.  H 4 (S)   -0.0044 -0.0034  0.0125  0.0051 -0.0077 -0.0029  0.0139  0.0164
  38.  H 4 (px)   0.0000 -0.0001  0.0039  0.0071 -0.0056  0.0062 -0.0087 -0.0022
  39.  H 4 (py)  -0.0001  0.0001 -0.0033 -0.0004  0.0067  0.0011  0.0015 -0.0074
  40.  H 4 (pz)   0.0000  0.0001 -0.0029 -0.0056  0.0049 -0.0020  0.0076  0.0064
  41.  H 5 (S)    0.0287 -0.0219  0.2150 -0.2964  0.2866  0.2357 -0.3450 -0.0427
  42.  H 5 (S)   -0.0044  0.0034  0.0125 -0.0051  0.0077 -0.0029  0.0139  0.0164
  43.  H 5 (px)  -0.0000 -0.0001 -0.0039  0.0071 -0.0056 -0.0062  0.0087  0.0022
  44.  H 5 (py)   0.0001  0.0001  0.0033 -0.0004  0.0067 -0.0011 -0.0015  0.0074
  45.  H 5 (pz)   0.0000 -0.0001 -0.0029  0.0056 -0.0049 -0.0020  0.0076  0.0064
  46.  H 6 (S)    0.0287 -0.0219  0.2150 -0.2964 -0.2866  0.2357  0.3450 -0.0427
  47.  H 6 (S)   -0.0044  0.0034  0.0125 -0.0051 -0.0077 -0.0029 -0.0139  0.0164
  48.  H 6 (px)   0.0000  0.0001  0.0039 -0.0071 -0.0056  0.0062  0.0087 -0.0022
  49.  H 6 (py)   0.0001  0.0001  0.0033 -0.0004 -0.0067 -0.0011  0.0015  0.0074
  50.  H 6 (pz)   0.0000 -0.0001 -0.0029  0.0056  0.0049 -0.0020 -0.0076  0.0064

          NAO        9      10      11      12      13      14      15      16
      ---------- ------- ------- ------- ------- ------- ------- ------- -------
   1.  C 1 (S)    0.0182  0.0057 -0.0000  0.0088  0.0000  0.0097  0.0064  0.0000
   2.  C 1 (S)   -0.2029  0.2703 -0.0000  0.2759  0.0000  0.1841  0.0181 -0.0000
   3.  C 1 (S)   -0.0237  0.0509  0.0000  0.0829  0.0000  0.0797 -0.0463  0.0000
   4.  C 1 (S)   -0.0042  0.0116  0.0000  0.0196  0.0000  0.0147 -0.0026  0.0000
   5.  C 1 (px)  -0.0000  0.0000 -0.3245  0.0000  0.3375  0.0000  0.0000  0.0735
   6.  C 1 (px)  -0.0000  0.0000  0.0809  0.0000 -0.1299  0.0000 -0.0000 -0.6474
   7.  C 1 (py)  -0.2239  0.1858 -0.0000 -0.0380  0.0000 -0.3816  0.0533 -0.0000
   8.  C 1 (py)   0.0825 -0.0771 -0.0000  0.1979  0.0000  0.4622 -0.6698 -0.0000
   9.  C 1 (pz)   0.5768  0.1361 -0.0000  0.1903  0.0000 -0.1944  0.0282 -0.0000
  10.  C 1 (pz)  -0.1473 -0.0374 -0.0000 -0.1029  0.0000  0.1164 -0.0968 -0.0000
  11.  C 1 (d1)   0.0000  0.0000  0.0165 -0.0000  0.0063  0.0000 -0.0000 -0.0062
  12.  C 1 (d2)   0.0000  0.0000  0.0068 -0.0000  0.0083 -0.0000 -0.0000 -0.0713
  13.  C 1 (d3)   0.0121  0.0009 -0.0000  0.0041 -0.0000 -0.0088  0.0037 -0.0000
  14.  C 1 (d4)  -0.0002 -0.0066  0.0000  0.0011  0.0000  0.0091 -0.0531 -0.0000
  15.  C 1 (d5)   0.0038  0.0003  0.0000 -0.0043 -0.0000 -0.0117 -0.0159 -0.0000
  16.  C 2 (S)   -0.0182  0.0057 -0.0000 -0.0088 -0.0000 -0.0097  0.0064  0.0000
  17.  C 2 (S)    0.2029  0.2703 -0.0000 -0.2759 -0.0000 -0.1841  0.0181 -0.0000
  18.  C 2 (S)    0.0237  0.0509  0.0000 -0.0829 -0.0000 -0.0797 -0.0463  0.0000
  19.  C 2 (S)    0.0042  0.0116  0.0000 -0.0196 -0.0000 -0.0147 -0.0026  0.0000
  20.  C 2 (px)  -0.0000  0.0000 -0.3245 -0.0000 -0.3375  0.0000 -0.0000  0.0735
  21.  C 2 (px)   0.0000  0.0000  0.0809 -0.0000  0.1299 -0.0000 -0.0000 -0.6474
  22.  C 2 (py)  -0.2239 -0.1858  0.0000 -0.0380  0.0000 -0.3816 -0.0533 -0.0000
  23.  C 2 (py)   0.0825  0.0771 -0.0000  0.1979  0.0000  0.4622  0.6698 -0.0000
  24.  C 2 (pz)  -0.5768  0.1361 -0.0000 -0.1903 -0.0000  0.1944  0.0282 -0.0000
  25.  C 2 (pz)   0.1473 -0.0374  0.0000  0.1029  0.0000 -0.1164 -0.0968 -0.0000
  26.  C 2 (d1)  -0.0000 -0.0000 -0.0165  0.0000  0.0063 -0.0000 -0.0000  0.0062
  27.  C 2 (d2)  -0.0000  0.0000  0.0068 -0.0000 -0.0083  0.0000 -0.0000 -0.0713
  28.  C 2 (d3)   0.0121 -0.0009  0.0000  0.0041 -0.0000 -0.0088 -0.0037 -0.0000
  29.  C 2 (d4)   0.0002 -0.0066 -0.0000 -0.0011 -0.0000 -0.0091 -0.0531  0.0000
  30.  C 2 (d5)  -0.0038  0.0003 -0.0000  0.0043 -0.0000  0.0117 -0.0159 -0.0000
  31.  H 3 (S)    0.1476 -0.2954  0.3316 -0.2280 -0.2398  0.1329 -0.0096 -0.0404
  32.  H 3 (S)   -0.0366  0.3075 -0.2897  0.3355  0.3564 -0.0808 -0.1264 -0.1797
  33.  H 3 (px)  -0.0048  0.0001 -0.0059  0.0038  0.0019  0.0059  0.0059  0.0352
  34.  H 3 (py)   0.0003  0.0061 -0.0015  0.0033 -0.0003 -0.0045  0.0126  0.0048
  35.  H 3 (pz)   0.0067  0.0018  0.0010  0.0007 -0.0018 -0.0058  0.0099  0.0029
  36.  H 4 (S)    0.1476 -0.2954 -0.3316 -0.2280  0.2398  0.1329 -0.0096  0.0404
  37.  H 4 (S)   -0.0366  0.3075  0.2897  0.3355 -0.3564 -0.0808 -0.1264  0.1797
  38.  H 4 (px)   0.0048 -0.0001 -0.0059 -0.0038  0.0019 -0.0059 -0.0059  0.0352
  39.  H 4 (py)   0.0003  0.0061  0.0015  0.0033  0.0003 -0.0045  0.0126 -0.0048
  40.  H 4 (pz)   0.0067  0.0018 -0.0010  0.0007  0.0018 -0.0058  0.0099 -0.0029
  41.  H 5 (S)   -0.1476 -0.2954  0.3316  0.2280  0.2398 -0.1329 -0.0096 -0.0404
  42.  H 5 (S)    0.0366  0.3075 -0.2897 -0.3355 -0.3564  0.0808 -0.1264 -0.1797
  43.  H 5 (px)   0.0048  0.0001 -0.0059 -0.0038 -0.0019 -0.0059  0.0059  0.0352
  44.  H 5 (py)   0.0003 -0.0061  0.0015  0.0033 -0.0003 -0.0045 -0.0126 -0.0048
  45.  H 5 (pz)  -0.0067  0.0018  0.0010 -0.0007  0.0018  0.0058  0.0099  0.0029
  46.  H 6 (S)   -0.1476 -0.2954 -0.3316  0.2280 -0.2398 -0.1329 -0.0096  0.0404
  47.  H 6 (S)    0.0366  0.3075  0.2897 -0.3355  0.3564  0.0808 -0.1264  0.1797
  48.  H 6 (px)  -0.0048 -0.0001 -0.0059  0.0038 -0.0019  0.0059 -0.0059  0.0352
  49.  H 6 (py)   0.0003 -0.0061 -0.0015  0.0033  0.0003 -0.0045 -0.0126  0.0048
  50.  H 6 (pz)  -0.0067  0.0018 -0.0010 -0.0007 -0.0018  0.0058  0.0099 -0.0029

          NAO       17      18      19      20      21      22      23      24
      ---------- ------- ------- ------- ------- ------- ------- ------- -------
   1.  C 1 (S)   -0.0007  0.0000 -0.0037 -0.0080  0.0000  0.0026  0.0045  0.0000
   2.  C 1 (S)    0.0076 -0.0000 -0.0342  0.1056 -0.0000  0.2093 -0.1974 -0.0000
   3.  C 1 (S)    0.2193  0.0000 -0.1334  0.5397  0.0000  0.1706  0.3629  0.0000
   4.  C 1 (S)    0.0212 -0.0000 -0.0117  0.0467 -0.0000  0.0165  0.0246 -0.0000
   5.  C 1 (px)   0.0000 -0.0225 -0.0000 -0.0000  0.2209  0.0000  0.0000  0.3483
   6.  C 1 (px)   0.0000 -0.6812 -0.0000 -0.0000  0.2551 -0.0000  0.0000  0.1153
   7.  C 1 (py)  -0.0205 -0.0000  0.0956  0.0329 -0.0000 -0.3771 -0.1139 -0.0000
   8.  C 1 (py)  -0.1013 -0.0000  0.1767  0.0829 -0.0000 -0.4403 -0.1514 -0.0000
   9.  C 1 (pz)   0.0502 -0.0000 -0.1774  0.0464 -0.0000 -0.0942 -0.1107 -0.0000
  10.  C 1 (pz)   0.6549 -0.0000 -0.6319 -0.2067 -0.0000 -0.2159 -0.0917 -0.0000
  11.  C 1 (d1)   0.0000 -0.0065 -0.0000 -0.0000 -0.1833  0.0000  0.0000 -0.0030
  12.  C 1 (d2)  -0.0000 -0.0535  0.0000 -0.0000 -0.0649  0.0000  0.0000 -0.1194
  13.  C 1 (d3)  -0.0781 -0.0000 -0.0167 -0.0818  0.0000 -0.0127  0.0784 -0.0000
  14.  C 1 (d4)   0.0063  0.0000 -0.0295 -0.0518  0.0000  0.0849  0.0691 -0.0000
  15.  C 1 (d5)   0.0011  0.0000 -0.0060  0.1319  0.0000  0.0708  0.0065  0.0000
  16.  C 2 (S)   -0.0007  0.0000  0.0037 -0.0080  0.0000 -0.0026  0.0045 -0.0000
  17.  C 2 (S)    0.0076  0.0000  0.0342  0.1056  0.0000 -0.2093 -0.1974  0.0000
  18.  C 2 (S)    0.2193  0.0000  0.1334  0.5397  0.0000 -0.1706  0.3629  0.0000
  19.  C 2 (S)    0.0212 -0.0000  0.0117  0.0467  0.0000 -0.0165  0.0246  0.0000
  20.  C 2 (px)  -0.0000  0.0225  0.0000 -0.0000  0.2209  0.0000  0.0000 -0.3483
  21.  C 2 (px)  -0.0000  0.6812  0.0000 -0.0000  0.2551 -0.0000  0.0000 -0.1153
  22.  C 2 (py)   0.0205 -0.0000  0.0956 -0.0329 -0.0000 -0.3771  0.1139 -0.0000
  23.  C 2 (py)   0.1013 -0.0000  0.1767 -0.0829 -0.0000 -0.4403  0.1514 -0.0000
  24.  C 2 (pz)   0.0502  0.0000  0.1774  0.0464 -0.0000  0.0942 -0.1107  0.0000
  25.  C 2 (pz)   0.6549  0.0000  0.6319 -0.2067 -0.0000  0.2159 -0.0917  0.0000
  26.  C 2 (d1)   0.0000 -0.0065 -0.0000  0.0000  0.1833 -0.0000  0.0000 -0.0030
  27.  C 2 (d2)   0.0000  0.0535 -0.0000 -0.0000 -0.0649  0.0000 -0.0000  0.1194
  28.  C 2 (d3)   0.0781 -0.0000 -0.0167  0.0818 -0.0000 -0.0127 -0.0784 -0.0000
  29.  C 2 (d4)   0.0063 -0.0000  0.0295 -0.0518  0.0000 -0.0849  0.0691  0.0000
  30.  C 2 (d5)   0.0011 -0.0000  0.0060  0.1319 -0.0000 -0.0708  0.0065  0.0000
  31.  H 3 (S)   -0.0256 -0.0083  0.0069 -0.1005 -0.2233  0.0829  0.2094 -0.2647
  32.  H 3 (S)   -0.0237 -0.1185 -0.0580 -0.2110 -0.3495  0.0513  0.2922 -0.3208
  33.  H 3 (px)  -0.0049  0.0313  0.0091 -0.0202 -0.0007  0.0146  0.0300 -0.0066
  34.  H 3 (py)  -0.0175  0.0339  0.0283 -0.0231 -0.0457 -0.0332 -0.0018 -0.0053
  35.  H 3 (pz)  -0.0045 -0.0037 -0.0011  0.0477 -0.0034  0.0258  0.0212 -0.0507
  36.  H 4 (S)   -0.0256  0.0083  0.0069 -0.1005  0.2233  0.0829  0.2094  0.2647
  37.  H 4 (S)   -0.0237  0.1185 -0.0580 -0.2110  0.3495  0.0513  0.2922  0.3208
  38.  H 4 (px)   0.0049  0.0313 -0.0091  0.0202 -0.0007 -0.0146 -0.0300 -0.0066
  39.  H 4 (py)  -0.0175 -0.0339  0.0283 -0.0231  0.0457 -0.0332 -0.0018  0.0053
  40.  H 4 (pz)  -0.0045  0.0037 -0.0011  0.0477  0.0034  0.0258  0.0212  0.0507
  41.  H 5 (S)   -0.0256  0.0083 -0.0069 -0.1005 -0.2233 -0.0829  0.2094  0.2647
  42.  H 5 (S)   -0.0237  0.1185  0.0580 -0.2110 -0.3495 -0.0513  0.2922  0.3208
  43.  H 5 (px)  -0.0049 -0.0313 -0.0091 -0.0202 -0.0007 -0.0146  0.0300  0.0066
  44.  H 5 (py)   0.0175  0.0339  0.0283  0.0231  0.0457 -0.0332  0.0018 -0.0053
  45.  H 5 (pz)  -0.0045  0.0037  0.0011  0.0477 -0.0034 -0.0258  0.0212  0.0507
  46.  H 6 (S)   -0.0256 -0.0083 -0.0069 -0.1005  0.2233 -0.0829  0.2094 -0.2647
  47.  H 6 (S)   -0.0237 -0.1185  0.0580 -0.2110  0.3495 -0.0513  0.2922 -0.3208
  48.  H 6 (px)   0.0049 -0.0313  0.0091  0.0202 -0.0007  0.0146 -0.0300  0.0066
  49.  H 6 (py)   0.0175 -0.0339  0.0283  0.0231 -0.0457 -0.0332  0.0018  0.0053
  50.  H 6 (pz)  -0.0045 -0.0037  0.0011  0.0477  0.0034 -0.0258  0.0212 -0.0507

          NAO       25      26      27      28      29      30      31      32
      ---------- ------- ------- ------- ------- ------- ------- ------- -------
   1.  C 1 (S)    0.0028  0.0008  0.0000  0.0002 -0.0007 -0.0000  0.0007  0.0000
   2.  C 1 (S)   -0.3182 -0.1027 -0.0000 -0.0018  0.0266 -0.0000  0.0088 -0.0000
   3.  C 1 (S)    0.0745  0.6093  0.0000 -0.0291  0.1275 -0.0000  0.2375  0.0000
   4.  C 1 (S)   -0.0027  0.0606  0.0000  0.0002  0.0042  0.0000  0.0093 -0.0000
   5.  C 1 (px)   0.0000 -0.0000  0.0527  0.0000 -0.0000  0.0219 -0.0000  0.0400
   6.  C 1 (px)   0.0000 -0.0000  0.0747 -0.0000 -0.0000 -0.0271 -0.0000 -0.0280
   7.  C 1 (py)   0.0359  0.1473 -0.0000 -0.0073  0.0054  0.0000  0.0397 -0.0000
   8.  C 1 (py)   0.0355  0.0725  0.0000  0.0109  0.0216 -0.0000 -0.0090 -0.0000
   9.  C 1 (pz)  -0.1772  0.0133 -0.0000  0.0236  0.0421 -0.0000  0.0441 -0.0000
  10.  C 1 (pz)   0.0144 -0.0657 -0.0000  0.0745 -0.0039 -0.0000 -0.0503 -0.0000
  11.  C 1 (d1)  -0.0000 -0.0000  0.4824 -0.0000 -0.0000 -0.3816 -0.0000  0.3531
  12.  C 1 (d2)   0.0000 -0.0000 -0.3366  0.0000 -0.0000  0.1179 -0.0000  0.4269
  13.  C 1 (d3)   0.0062  0.0089 -0.0000  0.4862  0.4220 -0.0000 -0.0980 -0.0000
  14.  C 1 (d4)   0.0365 -0.1348 -0.0000 -0.2002  0.1217 -0.0000  0.1926  0.0000
  15.  C 1 (d5)  -0.1014  0.1478  0.0000  0.3110 -0.4579 -0.0000 -0.4518  0.0000
  16.  C 2 (S)   -0.0028 -0.0008  0.0000  0.0002 -0.0007 -0.0000 -0.0007  0.0000
  17.  C 2 (S)    0.3182  0.1027 -0.0000 -0.0018  0.0266  0.0000 -0.0088  0.0000
  18.  C 2 (S)   -0.0745 -0.6093 -0.0000 -0.0291  0.1275  0.0000 -0.2375  0.0000
  19.  C 2 (S)    0.0027 -0.0606 -0.0000  0.0002  0.0042  0.0000 -0.0093  0.0000
  20.  C 2 (px)  -0.0000  0.0000  0.0527 -0.0000 -0.0000 -0.0219  0.0000  0.0400
  21.  C 2 (px)  -0.0000  0.0000  0.0747  0.0000 -0.0000  0.0271  0.0000 -0.0280
  22.  C 2 (py)   0.0359  0.1473  0.0000  0.0073 -0.0054 -0.0000  0.0397 -0.0000
  23.  C 2 (py)   0.0355  0.0725  0.0000 -0.0109 -0.0216 -0.0000 -0.0090 -0.0000
  24.  C 2 (pz)   0.1772 -0.0133  0.0000  0.0236  0.0421  0.0000 -0.0441 -0.0000
  25.  C 2 (pz)  -0.0144  0.0657 -0.0000  0.0745 -0.0039  0.0000  0.0503 -0.0000
  26.  C 2 (d1)  -0.0000 -0.0000 -0.4824  0.0000 -0.0000 -0.3816 -0.0000 -0.3531
  27.  C 2 (d2)   0.0000  0.0000 -0.3366  0.0000 -0.0000 -0.1179 -0.0000  0.4269
  28.  C 2 (d3)   0.0062  0.0089  0.0000 -0.4862 -0.4220 -0.0000 -0.0980  0.0000
  29.  C 2 (d4)  -0.0365  0.1348  0.0000 -0.2002  0.1217 -0.0000 -0.1926  0.0000
  30.  C 2 (d5)   0.1014 -0.1478 -0.0000  0.3110 -0.4579  0.0000  0.4518 -0.0000
  31.  H 3 (S)    0.2438 -0.0147 -0.0378 -0.0037 -0.0450 -0.0076 -0.0497 -0.0597
  32.  H 3 (S)    0.3298 -0.0708 -0.0541 -0.0036 -0.0725 -0.0189 -0.0846 -0.0739
  33.  H 3 (px)   0.0670 -0.0388 -0.0044 -0.1430 -0.0500  0.1234  0.0804 -0.2595
  34.  H 3 (py)   0.0201  0.0425  0.2174  0.1171  0.0163 -0.3795 -0.0696 -0.1285
  35.  H 3 (pz)  -0.0231  0.1137 -0.1456  0.1601 -0.1704  0.0999 -0.2689 -0.0496
  36.  H 4 (S)    0.2438 -0.0147  0.0378 -0.0037 -0.0450  0.0076 -0.0497  0.0597
  37.  H 4 (S)    0.3298 -0.0708  0.0541 -0.0036 -0.0725  0.0189 -0.0846  0.0739
  38.  H 4 (px)  -0.0670  0.0388 -0.0044  0.1430  0.0500  0.1234 -0.0804 -0.2595
  39.  H 4 (py)   0.0201  0.0425 -0.2174  0.1171  0.0163  0.3795 -0.0696  0.1285
  40.  H 4 (pz)  -0.0231  0.1137  0.1456  0.1601 -0.1704 -0.0999 -0.2689  0.0496
  41.  H 5 (S)   -0.2438  0.0147 -0.0378 -0.0037 -0.0450  0.0076  0.0497 -0.0597
  42.  H 5 (S)   -0.3298  0.0708 -0.0541 -0.0036 -0.0725  0.0189  0.0846 -0.0739
  43.  H 5 (px)  -0.0670  0.0388 -0.0044 -0.1430 -0.0500 -0.1234 -0.0804 -0.2595
  44.  H 5 (py)   0.0201  0.0425 -0.2174 -0.1171 -0.0163 -0.3795 -0.0696  0.1285
  45.  H 5 (pz)   0.0231 -0.1137 -0.1456  0.1601 -0.1704 -0.0999  0.2689 -0.0496
  46.  H 6 (S)   -0.2438  0.0147  0.0378 -0.0037 -0.0450 -0.0076  0.0497  0.0597
  47.  H 6 (S)   -0.3298  0.0708  0.0541 -0.0036 -0.0725 -0.0189  0.0846  0.0739
  48.  H 6 (px)   0.0670 -0.0388 -0.0044  0.1430  0.0500 -0.1234  0.0804 -0.2595
  49.  H 6 (py)   0.0201  0.0425  0.2174 -0.1171 -0.0163  0.3795 -0.0696 -0.1285
  50.  H 6 (pz)   0.0231 -0.1137  0.1456  0.1601 -0.1704  0.0999  0.2689  0.0496

          NAO       33      34      35      36      37      38      39      40
      ---------- ------- ------- ------- ------- ------- ------- ------- -------
   1.  C 1 (S)    0.0008  0.0000  0.0003 -0.0000  0.0000  0.0000 -0.0006 -0.0008
   2.  C 1 (S)    0.0296  0.0000 -0.0212  0.0000  0.0000 -0.0000  0.0011  0.0478
   3.  C 1 (S)    0.0120  0.0000  0.0476  0.0000  0.0000  0.0000  0.0301 -0.0328
   4.  C 1 (S)    0.0275  0.0000 -0.0196 -0.0000  0.0000 -0.0000 -0.0482  0.0587
   5.  C 1 (px)  -0.0000  0.0310 -0.0000  0.0111 -0.0110 -0.0039 -0.0000  0.0000
   6.  C 1 (px)   0.0000 -0.0430  0.0000 -0.0080 -0.0391 -0.0266 -0.0000 -0.0000
   7.  C 1 (py)  -0.0490 -0.0000  0.0054 -0.0000 -0.0000 -0.0000 -0.0143 -0.0450
   8.  C 1 (py)  -0.0475 -0.0000  0.0453  0.0000  0.0000 -0.0000 -0.0087 -0.0560
   9.  C 1 (pz)  -0.0088 -0.0000 -0.0079 -0.0000  0.0000  0.0000  0.0060  0.0248
  10.  C 1 (pz)  -0.0011 -0.0000  0.0027 -0.0000 -0.0000 -0.0000 -0.0047  0.0299
  11.  C 1 (d1)  -0.0000  0.0027 -0.0000 -0.0490  0.0789 -0.2556  0.0000  0.0000
  12.  C 1 (d2)   0.0000  0.2909 -0.0000 -0.0959  0.4476  0.2803  0.0000  0.0000
  13.  C 1 (d3)   0.4136  0.0000 -0.0999  0.0000  0.0000  0.0000 -0.0640 -0.3877
  14.  C 1 (d4)  -0.0348  0.0000 -0.5541  0.0000 -0.0000 -0.0000  0.1152 -0.3402
  15.  C 1 (d5)  -0.0881 -0.0000 -0.2802  0.0000  0.0000  0.0000  0.2176 -0.0220
  16.  C 2 (S)   -0.0008 -0.0000  0.0003  0.0000 -0.0000 -0.0000 -0.0006  0.0008
  17.  C 2 (S)   -0.0296 -0.0000 -0.0212 -0.0000  0.0000 -0.0000  0.0011 -0.0478
  18.  C 2 (S)   -0.0120 -0.0000  0.0476  0.0000 -0.0000  0.0000  0.0301  0.0328
  19.  C 2 (S)   -0.0275 -0.0000 -0.0196  0.0000  0.0000  0.0000 -0.0482 -0.0587
  20.  C 2 (px)   0.0000 -0.0310  0.0000  0.0111  0.0110 -0.0039 -0.0000  0.0000
  21.  C 2 (px)  -0.0000  0.0430  0.0000 -0.0080  0.0391 -0.0266 -0.0000 -0.0000
  22.  C 2 (py)  -0.0490 -0.0000 -0.0054 -0.0000 -0.0000 -0.0000  0.0143 -0.0450
  23.  C 2 (py)  -0.0475 -0.0000 -0.0453  0.0000 -0.0000  0.0000  0.0087 -0.0560
  24.  C 2 (pz)   0.0088  0.0000 -0.0079  0.0000 -0.0000 -0.0000  0.0060 -0.0248
  25.  C 2 (pz)   0.0011  0.0000  0.0027 -0.0000  0.0000 -0.0000 -0.0047 -0.0299
  26.  C 2 (d1)  -0.0000  0.0027  0.0000  0.0490  0.0789  0.2556  0.0000 -0.0000
  27.  C 2 (d2)  -0.0000 -0.2909 -0.0000 -0.0959 -0.4476  0.2803 -0.0000 -0.0000
  28.  C 2 (d3)   0.4136 -0.0000  0.0999 -0.0000 -0.0000  0.0000  0.0640 -0.3877
  29.  C 2 (d4)   0.0348  0.0000 -0.5541 -0.0000  0.0000 -0.0000  0.1152  0.3402
  30.  C 2 (d5)   0.0881  0.0000 -0.2802  0.0000 -0.0000 -0.0000  0.2176  0.0220
  31.  H 3 (S)   -0.0014 -0.0374  0.0256 -0.0020 -0.0180 -0.0032 -0.0015  0.0022
  32.  H 3 (S)   -0.0069 -0.0478  0.0266 -0.0064 -0.0215 -0.0104 -0.0062 -0.0063
  33.  H 3 (px)  -0.1119 -0.3669  0.1078 -0.2786 -0.0737 -0.0640  0.0196  0.2166
  34.  H 3 (py)   0.3552 -0.0013  0.1870  0.2077 -0.0872  0.3442  0.3642  0.2468
  35.  H 3 (pz)  -0.1340  0.2607  0.0408  0.3512 -0.3634 -0.2345 -0.2877 -0.0461
  36.  H 4 (S)   -0.0014  0.0374  0.0256  0.0020  0.0180  0.0032 -0.0015  0.0022
  37.  H 4 (S)   -0.0069  0.0478  0.0266  0.0064  0.0215  0.0104 -0.0062 -0.0063
  38.  H 4 (px)   0.1119 -0.3669 -0.1078 -0.2786 -0.0737 -0.0640 -0.0196 -0.2166
  39.  H 4 (py)   0.3552  0.0013  0.1870 -0.2077  0.0872 -0.3442  0.3642  0.2468
  40.  H 4 (pz)  -0.1340 -0.2607  0.0408 -0.3512  0.3634  0.2345 -0.2877 -0.0461
  41.  H 5 (S)    0.0014  0.0374  0.0256 -0.0020  0.0180 -0.0032 -0.0015 -0.0022
  42.  H 5 (S)    0.0069  0.0478  0.0266 -0.0064  0.0215 -0.0104 -0.0062  0.0063
  43.  H 5 (px)   0.1119  0.3669  0.1078 -0.2786  0.0737 -0.0640  0.0196 -0.2166
  44.  H 5 (py)   0.3552 -0.0013 -0.1870 -0.2077 -0.0872 -0.3442 -0.3642  0.2468
  45.  H 5 (pz)   0.1340 -0.2607  0.0408  0.3512  0.3634 -0.2345 -0.2877  0.0461
  46.  H 6 (S)    0.0014 -0.0374  0.0256  0.0020 -0.0180  0.0032 -0.0015 -0.0022
  47.  H 6 (S)    0.0069 -0.0478  0.0266  0.0064 -0.0215  0.0104 -0.0062  0.0063
  48.  H 6 (px)  -0.1119  0.3669 -0.1078 -0.2786  0.0737 -0.0640 -0.0196  0.2166
  49.  H 6 (py)   0.3552  0.0013 -0.1870  0.2077  0.0872  0.3442 -0.3642  0.2468
  50.  H 6 (pz)   0.1340  0.2607  0.0408 -0.3512 -0.3634  0.2345 -0.2877  0.0461

          NAO       41      42      43      44      45      46      47      48
      ---------- ------- ------- ------- ------- ------- ------- ------- -------
   1.  C 1 (S)   -0.0003 -0.0008 -0.0004  0.0000 -0.0020  0.0011  0.0000  0.0000
   2.  C 1 (S)   -0.0007  0.0392  0.0106  0.0000  0.0348 -0.0067 -0.0000  0.0000
   3.  C 1 (S)    0.0032 -0.0343  0.0108  0.0000 -0.0106  0.0085  0.0000  0.0000
   4.  C 1 (S)   -0.0098  0.1106  0.0140  0.0000  0.1016 -0.1567 -0.0000  0.0000
   5.  C 1 (px)  -0.0000  0.0000 -0.0000 -0.0239 -0.0000  0.0000  0.0391  0.0447
   6.  C 1 (px)   0.0000 -0.0000 -0.0000 -0.0279 -0.0000  0.0000  0.0403  0.0182
   7.  C 1 (py)  -0.0074 -0.0406 -0.0003 -0.0000  0.0093 -0.0422 -0.0000 -0.0000
   8.  C 1 (py)  -0.0026 -0.0473 -0.0036  0.0000  0.0187 -0.0326 -0.0000 -0.0000
   9.  C 1 (pz)  -0.0099 -0.0052  0.0027 -0.0000  0.0232 -0.0261 -0.0000 -0.0000
  10.  C 1 (pz)  -0.0127 -0.0075 -0.0083 -0.0000  0.0241 -0.0120 -0.0000 -0.0000
  11.  C 1 (d1)  -0.0000  0.0000  0.0000  0.5292  0.0000 -0.0000  0.2025  0.2601
  12.  C 1 (d2)  -0.0000 -0.0000 -0.0000 -0.1770  0.0000 -0.0000  0.3269  0.3902
  13.  C 1 (d3)  -0.1835  0.1511  0.3565 -0.0000  0.1308 -0.1275  0.0000 -0.0000
  14.  C 1 (d4)   0.2357 -0.2973 -0.2840 -0.0000  0.2382 -0.3861  0.0000 -0.0000
  15.  C 1 (d5)  -0.2228 -0.4684  0.1610 -0.0000 -0.0187 -0.0009  0.0000 -0.0000
  16.  C 2 (S)   -0.0003  0.0008  0.0004 -0.0000 -0.0020 -0.0011  0.0000 -0.0000
  17.  C 2 (S)   -0.0007 -0.0392 -0.0106  0.0000  0.0348  0.0067 -0.0000 -0.0000
  18.  C 2 (S)    0.0032  0.0343 -0.0108  0.0000 -0.0106 -0.0085  0.0000 -0.0000
  19.  C 2 (S)   -0.0098 -0.1106 -0.0140  0.0000  0.1016  0.1567  0.0000  0.0000
  20.  C 2 (px)   0.0000  0.0000  0.0000  0.0239 -0.0000 -0.0000  0.0391 -0.0447
  21.  C 2 (px)  -0.0000 -0.0000  0.0000  0.0279 -0.0000 -0.0000  0.0403 -0.0182
  22.  C 2 (py)   0.0074 -0.0406 -0.0003 -0.0000 -0.0093 -0.0422  0.0000 -0.0000
  23.  C 2 (py)   0.0026 -0.0473 -0.0036  0.0000 -0.0187 -0.0326  0.0000 -0.0000
  24.  C 2 (pz)  -0.0099  0.0052 -0.0027  0.0000  0.0232  0.0261 -0.0000  0.0000
  25.  C 2 (pz)  -0.0127  0.0075  0.0083 -0.0000  0.0241  0.0120 -0.0000  0.0000
  26.  C 2 (d1)   0.0000  0.0000  0.0000  0.5292  0.0000 -0.0000 -0.2025  0.2601
  27.  C 2 (d2)   0.0000 -0.0000  0.0000  0.1770 -0.0000  0.0000  0.3269 -0.3902
  28.  C 2 (d3)   0.1835  0.1511  0.3565 -0.0000 -0.1308 -0.1275 -0.0000  0.0000
  29.  C 2 (d4)   0.2357  0.2973  0.2840  0.0000  0.2382  0.3861  0.0000 -0.0000
  30.  C 2 (d5)  -0.2228  0.4684 -0.1610  0.0000 -0.0187  0.0009  0.0000  0.0000
  31.  H 3 (S)    0.0001  0.0009 -0.0033  0.0065 -0.0285  0.0319 -0.0368 -0.0392
  32.  H 3 (S)    0.0008 -0.0056 -0.0110  0.0082 -0.0493  0.0473 -0.0552 -0.0517
  33.  H 3 (px)  -0.2566 -0.0108  0.2713 -0.0462  0.3806 -0.3102  0.3156  0.3025
  34.  H 3 (py)   0.2254 -0.0762 -0.1796 -0.3007  0.1273 -0.1163  0.1498  0.0824
  35.  H 3 (pz)   0.2524  0.2632 -0.1640  0.0311  0.2049 -0.2004  0.2191  0.1908
  36.  H 4 (S)    0.0001  0.0009 -0.0033 -0.0065 -0.0285  0.0319  0.0368  0.0392
  37.  H 4 (S)    0.0008 -0.0056 -0.0110 -0.0082 -0.0493  0.0473  0.0552  0.0517
  38.  H 4 (px)   0.2566  0.0108 -0.2713 -0.0462 -0.3806  0.3102  0.3156  0.3025
  39.  H 4 (py)   0.2254 -0.0762 -0.1796  0.3007  0.1273 -0.1163 -0.1498 -0.0824
  40.  H 4 (pz)   0.2524  0.2632 -0.1640 -0.0311  0.2049 -0.2004 -0.2191 -0.1908
  41.  H 5 (S)    0.0001 -0.0009  0.0033 -0.0065 -0.0285 -0.0319 -0.0368  0.0392
  42.  H 5 (S)    0.0008  0.0056  0.0110 -0.0082 -0.0493 -0.0473 -0.0552  0.0517
  43.  H 5 (px)  -0.2566  0.0108 -0.2713  0.0462  0.3806  0.3102  0.3156 -0.3025
  44.  H 5 (py)  -0.2254 -0.0762 -0.1796 -0.3007 -0.1273 -0.1163 -0.1498  0.0824
  45.  H 5 (pz)   0.2524 -0.2632  0.1640 -0.0311  0.2049  0.2004  0.2191 -0.1908
  46.  H 6 (S)    0.0001 -0.0009  0.0033  0.0065 -0.0285 -0.0319  0.0368 -0.0392
  47.  H 6 (S)    0.0008  0.0056  0.0110  0.0082 -0.0493 -0.0473  0.0552 -0.0517
  48.  H 6 (px)   0.2566 -0.0108  0.2713  0.0462 -0.3806 -0.3102  0.3156 -0.3025
  49.  H 6 (py)  -0.2254 -0.0762 -0.1796  0.3007 -0.1273 -0.1163  0.1498 -0.0824
  50.  H 6 (pz)   0.2524 -0.2632  0.1640  0.0311  0.2049  0.2004 -0.2191  0.1908

          NAO       49      50
      ---------- ------- -------
   1.  C 1 (S)    0.0008 -0.0003
   2.  C 1 (S)   -0.0100 -0.0254
   3.  C 1 (S)   -0.0525 -0.0588
   4.  C 1 (S)    0.6953  0.6738
   5.  C 1 (px)  -0.0000  0.0000
   6.  C 1 (px)   0.0000 -0.0000
   7.  C 1 (py)  -0.0024  0.0075
   8.  C 1 (py)  -0.0005 -0.0006
   9.  C 1 (pz)  -0.0051 -0.0083
  10.  C 1 (pz)  -0.0066 -0.0034
  11.  C 1 (d1)  -0.0000 -0.0000
  12.  C 1 (d2)  -0.0000 -0.0000
  13.  C 1 (d3)  -0.0266 -0.0443
  14.  C 1 (d4)  -0.0390  0.0027
  15.  C 1 (d5)   0.0003  0.0699
  16.  C 2 (S)    0.0008  0.0003
  17.  C 2 (S)   -0.0100  0.0254
  18.  C 2 (S)   -0.0525  0.0588
  19.  C 2 (S)    0.6953 -0.6738
  20.  C 2 (px)  -0.0000  0.0000
  21.  C 2 (px)   0.0000 -0.0000
  22.  C 2 (py)   0.0024  0.0075
  23.  C 2 (py)   0.0005 -0.0006
  24.  C 2 (pz)  -0.0051  0.0083
  25.  C 2 (pz)  -0.0066  0.0034
  26.  C 2 (d1)  -0.0000 -0.0000
  27.  C 2 (d2)   0.0000 -0.0000
  28.  C 2 (d3)   0.0266 -0.0443
  29.  C 2 (d4)  -0.0390 -0.0027
  30.  C 2 (d5)   0.0003 -0.0699
  31.  H 3 (S)    0.0109  0.0125
  32.  H 3 (S)    0.0069  0.0114
  33.  H 3 (px)  -0.0540 -0.0881
  34.  H 3 (py)   0.0171 -0.0483
  35.  H 3 (pz)  -0.0480 -0.0840
  36.  H 4 (S)    0.0109  0.0125
  37.  H 4 (S)    0.0069  0.0114
  38.  H 4 (px)   0.0540  0.0881
  39.  H 4 (py)   0.0171 -0.0483
  40.  H 4 (pz)  -0.0480 -0.0840
  41.  H 5 (S)    0.0109 -0.0125
  42.  H 5 (S)    0.0069 -0.0114
  43.  H 5 (px)  -0.0540  0.0881
  44.  H 5 (py)  -0.0171 -0.0483
  45.  H 5 (pz)  -0.0480  0.0840
  46.  H 6 (S)    0.0109 -0.0125
  47.  H 6 (S)    0.0069 -0.0114
  48.  H 6 (px)   0.0540 -0.0881
  49.  H 6 (py)  -0.0171 -0.0483
  50.  H 6 (pz)  -0.0480  0.0840


 NATURAL BOND ORBITAL ANALYSIS:

                       Occupancies       Lewis Structure    Low   High
           Occ.    -------------------  -----------------   occ   occ
  Cycle   Thresh.   Lewis   Non-Lewis     CR  BD  3C  LP    (L)   (NL)   Dev
 =============================================================================
   1(1)    1.90    15.92905   0.07095      2   6   0   0     0      0    0.01
 -----------------------------------------------------------------------------

 Structure accepted: No low occupancy Lewis orbitals

 WARNING:  1 low occupancy (<1.9990e) core orbital  found on  C    1
           1 low occupancy (<1.9990e) core orbital  found on  C    2

 --------------------------------------------------------
   Core                      3.99723 ( 99.931% of   4)
   Valence Lewis            11.93182 ( 99.432% of  12)
  ==================       ============================
   Total Lewis              15.92905 ( 99.557% of  16)
  -----------------------------------------------------
   Valence non-Lewis         0.05461 (  0.341% of  16)
   Rydberg non-Lewis         0.01635 (  0.102% of  16)
  ==================       ============================
   Total non-Lewis           0.07095 (  0.443% of  16)
 --------------------------------------------------------


       (Occupancy)   Bond orbital/ Coefficients/ Hybrids
 ---------------------------------------------------------------------------------
     1. (1.99940) BD ( 1) C   1 - C   2  
                ( 50.00%)   0.7071* C   1 s( 36.41%)p 1.74( 63.46%)d 0.00(  0.13%)
                                           -0.0000 -0.6032  0.0147 -0.0010 -0.0000
                                            0.0000  0.4715  0.0484  0.6397 -0.0275
                                           -0.0000 -0.0000 -0.0247  0.0219  0.0134
                ( 50.00%)   0.7071* C   2 s( 36.41%)p 1.74( 63.46%)d 0.00(  0.13%)
                                           -0.0000 -0.6032  0.0147 -0.0010 -0.0000
                                            0.0000 -0.4715 -0.0484  0.6397 -0.0275
                                            0.0000 -0.0000  0.0247  0.0219  0.0134
     2. (1.98524) BD ( 2) C   1 - C   2  
                ( 50.00%)   0.7071* C   1 s(  4.07%)p23.52( 95.78%)d 0.04(  0.15%)
                                            0.0002  0.1983 -0.0377 -0.0010 -0.0000
                                            0.0000 -0.6875 -0.0233  0.6929 -0.0674
                                           -0.0000 -0.0000 -0.0338 -0.0175 -0.0075
                ( 50.00%)   0.7071* C   2 s(  4.07%)p23.52( 95.78%)d 0.04(  0.15%)
                                            0.0002  0.1983 -0.0377 -0.0010 -0.0000
                                            0.0000  0.6875  0.0233  0.6929 -0.0674
                                            0.0000 -0.0000  0.0338 -0.0175 -0.0075
     3. (1.98679) BD ( 1) C   1 - H   3  
                ( 60.61%)   0.7785* C   1 s( 29.81%)p 2.35( 70.08%)d 0.00(  0.10%)
                                           -0.0001  0.5459  0.0101 -0.0004  0.7066
                                           -0.0002  0.3859  0.0167  0.2289  0.0045
                                            0.0095  0.0251  0.0069  0.0156 -0.0042
                ( 39.39%)   0.6276* H   3 s( 99.91%)p 0.00(  0.09%)
                                            0.9995 -0.0010 -0.0232 -0.0059 -0.0187
     4. (1.98679) BD ( 1) C   1 - H   4  
                ( 60.61%)   0.7785* C   1 s( 29.81%)p 2.35( 70.08%)d 0.00(  0.10%)
                                            0.0001 -0.5459 -0.0101  0.0004  0.7066
                                           -0.0002 -0.3859 -0.0167 -0.2289 -0.0045
                                            0.0095  0.0251 -0.0069 -0.0156  0.0042
                ( 39.39%)   0.6276* H   4 s( 99.91%)p 0.00(  0.09%)
                                           -0.9995  0.0010 -0.0232  0.0059  0.0187
     5. (1.98679) BD ( 1) C   2 - H   5  
                ( 60.61%)   0.7785* C   2 s( 29.81%)p 2.35( 70.08%)d 0.00(  0.10%)
                                           -0.0001  0.5459  0.0101 -0.0004  0.7066
                                           -0.0002 -0.3859 -0.0167  0.2289  0.0045
                                           -0.0095  0.0251 -0.0069  0.0156 -0.0042
                ( 39.39%)   0.6276* H   5 s( 99.91%)p 0.00(  0.09%)
                                            0.9995 -0.0010 -0.0232  0.0059 -0.0187
     6. (1.98679) BD ( 1) C   2 - H   6  
                ( 60.61%)   0.7785* C   2 s( 29.81%)p 2.35( 70.08%)d 0.00(  0.10%)
                                            0.0001 -0.5459 -0.0101  0.0004  0.7066
                                           -0.0002  0.3859  0.0167 -0.2289 -0.0045
                                           -0.0095  0.0251  0.0069 -0.0156  0.0042
                ( 39.39%)   0.6276* H   6 s( 99.91%)p 0.00(  0.09%)
                                           -0.9995  0.0010 -0.0232 -0.0059  0.0187
     7. (1.99861) CR ( 1) C   1           s(100.00%)p 0.00(  0.00%)
                                            1.0000  0.0001  0.0000  0.0000 -0.0000
                                            0.0000  0.0003  0.0000 -0.0001  0.0000
                                           -0.0000 -0.0000  0.0000  0.0000  0.0000
     8. (1.99861) CR ( 1) C   2           s(100.00%)p 0.00(  0.00%)
                                            1.0000  0.0001  0.0000  0.0000 -0.0000
                                            0.0000 -0.0003 -0.0000 -0.0001  0.0000
                                            0.0000 -0.0000 -0.0000  0.0000  0.0000
     9. (0.00253) RY*( 1) C   1           s(  0.00%)p 1.00( 82.07%)d 0.22( 17.93%)
                                            0.0000 -0.0000 -0.0000  0.0000  0.0059
                                            0.9059 -0.0000 -0.0000 -0.0000 -0.0000
                                           -0.4235 -0.0009 -0.0000 -0.0000  0.0000
    10. (0.00194) RY*( 2) C   1           s(  6.74%)p13.58( 91.46%)d 0.27(  1.81%)
                                           -0.0000  0.0096  0.2534 -0.0554  0.0000
                                           -0.0000 -0.0761  0.7666  0.0203  0.5663
                                            0.0000  0.0000  0.0064  0.1142  0.0706
    11. (0.00015) RY*( 3) C   1           s( 18.97%)p 4.26( 80.89%)d 0.01(  0.14%)
                                           -0.0000  0.0150  0.4328  0.0471  0.0000
                                           -0.0000 -0.0124  0.4373 -0.0527 -0.7840
                                            0.0000  0.0000  0.0307  0.0191 -0.0091
    12. (0.00000) RY*( 4) C   1           s( 99.48%)p 0.01(  0.52%)d 0.00(  0.01%)
    13. (0.00000) RY*( 5) C   1           s( 74.46%)p 0.34( 25.54%)d 0.00(  0.00%)
    14. (0.00000) RY*( 6) C   1           s(  0.00%)p 1.00( 17.95%)d 4.57( 82.05%)
    15. (0.00000) RY*( 7) C   1           s(  0.00%)p 1.00(  0.13%)d99.99( 99.87%)
    16. (0.00000) RY*( 8) C   1           s(  0.05%)p 4.93(  0.24%)d99.99( 99.72%)
    17. (0.00000) RY*( 9) C   1           s(  0.16%)p 8.26(  1.32%)d99.99( 98.52%)
    18. (0.00000) RY*(10) C   1           s(  0.04%)p11.72(  0.49%)d99.99( 99.47%)
    19. (0.00253) RY*( 1) C   2           s(  0.00%)p 1.00( 82.07%)d 0.22( 17.93%)
                                            0.0000 -0.0000 -0.0000  0.0000  0.0059
                                            0.9059  0.0000  0.0000 -0.0000 -0.0000
                                            0.4235 -0.0009  0.0000 -0.0000  0.0000
    20. (0.00194) RY*( 2) C   2           s(  6.74%)p13.58( 91.46%)d 0.27(  1.81%)
                                           -0.0000  0.0096  0.2534 -0.0554  0.0000
                                           -0.0000  0.0761 -0.7666  0.0203  0.5663
                                           -0.0000  0.0000 -0.0064  0.1142  0.0706
    21. (0.00015) RY*( 3) C   2           s( 18.97%)p 4.26( 80.89%)d 0.01(  0.14%)
                                           -0.0000  0.0150  0.4328  0.0471  0.0000
                                           -0.0000  0.0124 -0.4373 -0.0527 -0.7840
                                           -0.0000  0.0000 -0.0307  0.0191 -0.0091
    22. (0.00000) RY*( 4) C   2           s( 99.48%)p 0.01(  0.52%)d 0.00(  0.01%)
    23. (0.00000) RY*( 5) C   2           s( 74.46%)p 0.34( 25.54%)d 0.00(  0.00%)
    24. (0.00000) RY*( 6) C   2           s(  0.00%)p 1.00( 17.95%)d 4.57( 82.05%)
    25. (0.00000) RY*( 7) C   2           s(  0.00%)p 1.00(  0.13%)d99.99( 99.87%)
    26. (0.00000) RY*( 8) C   2           s(  0.05%)p 4.93(  0.24%)d99.99( 99.72%)
    27. (0.00000) RY*( 9) C   2           s(  0.16%)p 8.26(  1.32%)d99.99( 98.52%)
    28. (0.00000) RY*(10) C   2           s(  0.04%)p11.72(  0.49%)d99.99( 99.47%)
    29. (0.00165) RY*( 1) H   3           s( 89.96%)p 0.11( 10.04%)
                                            0.0036  0.9485  0.0629 -0.2708  0.1520
    30. (0.00009) RY*( 2) H   3           s(  9.87%)p 9.13( 90.13%)
    31. (0.00004) RY*( 3) H   3           s(  0.14%)p99.99( 99.86%)
    32. (0.00000) RY*( 4) H   3           s(  0.12%)p99.99( 99.88%)
    33. (0.00165) RY*( 1) H   4           s( 89.96%)p 0.11( 10.04%)
                                            0.0036  0.9485 -0.0629 -0.2708  0.1520
    34. (0.00009) RY*( 2) H   4           s(  9.87%)p 9.13( 90.13%)
    35. (0.00004) RY*( 3) H   4           s(  0.14%)p99.99( 99.86%)
    36. (0.00000) RY*( 4) H   4           s(  0.12%)p99.99( 99.88%)
    37. (0.00165) RY*( 1) H   5           s( 89.96%)p 0.11( 10.04%)
                                            0.0036  0.9485  0.0629  0.2708  0.1520
    38. (0.00009) RY*( 2) H   5           s(  9.87%)p 9.13( 90.13%)
    39. (0.00004) RY*( 3) H   5           s(  0.14%)p99.99( 99.86%)
    40. (0.00000) RY*( 4) H   5           s(  0.12%)p99.99( 99.88%)
    41. (0.00165) RY*( 1) H   6           s( 89.96%)p 0.11( 10.04%)
                                            0.0036  0.9485 -0.0629  0.2708  0.1520
    42. (0.00009) RY*( 2) H   6           s(  9.87%)p 9.13( 90.13%)
    43. (0.00004) RY*( 3) H   6           s(  0.14%)p99.99( 99.86%)
    44. (0.00000) RY*( 4) H   6           s(  0.12%)p99.99( 99.88%)
    45. (0.00068) BD*( 1) C   1 - C   2  
                ( 50.00%)   0.7071* C   1 s( 36.41%)p 1.74( 63.46%)d 0.00(  0.13%)
                                           -0.0000 -0.6032  0.0147 -0.0010 -0.0000
                                            0.0000  0.4715  0.0484  0.6397 -0.0275
                                           -0.0000 -0.0000 -0.0247  0.0219  0.0134
                ( 50.00%)  -0.7071* C   2 s( 36.41%)p 1.74( 63.46%)d 0.00(  0.13%)
                                           -0.0000 -0.6032  0.0147 -0.0010 -0.0000
                                            0.0000 -0.4715 -0.0484  0.6397 -0.0275
                                            0.0000 -0.0000  0.0247  0.0219  0.0134
    46. (0.01552) BD*( 2) C   1 - C   2  
                ( 50.00%)   0.7071* C   1 s(  4.07%)p23.52( 95.78%)d 0.04(  0.15%)
                                            0.0002  0.1983 -0.0377 -0.0010 -0.0000
                                            0.0000 -0.6875 -0.0233  0.6929 -0.0674
                                           -0.0000 -0.0000 -0.0338 -0.0175 -0.0075
                ( 50.00%)  -0.7071* C   2 s(  4.07%)p23.52( 95.78%)d 0.04(  0.15%)
                                            0.0002  0.1983 -0.0377 -0.0010 -0.0000
                                            0.0000  0.6875  0.0233  0.6929 -0.0674
                                            0.0000 -0.0000  0.0338 -0.0175 -0.0075
    47. (0.00960) BD*( 1) C   1 - H   3  
                ( 39.39%)   0.6276* C   1 s( 29.81%)p 2.35( 70.08%)d 0.00(  0.10%)
                                            0.0001 -0.5459 -0.0101  0.0004 -0.7066
                                            0.0002 -0.3859 -0.0167 -0.2289 -0.0045
                                           -0.0095 -0.0251 -0.0069 -0.0156  0.0042
                ( 60.61%)  -0.7785* H   3 s( 99.91%)p 0.00(  0.09%)
                                           -0.9995  0.0010  0.0232  0.0059  0.0187
    48. (0.00960) BD*( 1) C   1 - H   4  
                ( 39.39%)   0.6276* C   1 s( 29.81%)p 2.35( 70.08%)d 0.00(  0.10%)
                                           -0.0001  0.5459  0.0101 -0.0004 -0.7066
                                            0.0002  0.3859  0.0167  0.2289  0.0045
                                           -0.0095 -0.0251  0.0069  0.0156 -0.0042
                ( 60.61%)  -0.7785* H   4 s( 99.91%)p 0.00(  0.09%)
                                            0.9995 -0.0010  0.0232 -0.0059 -0.0187
    49. (0.00960) BD*( 1) C   2 - H   5  
                ( 39.39%)   0.6276* C   2 s( 29.81%)p 2.35( 70.08%)d 0.00(  0.10%)
                                            0.0001 -0.5459 -0.0101  0.0004 -0.7066
                                            0.0002  0.3859  0.0167 -0.2289 -0.0045
                                            0.0095 -0.0251  0.0069 -0.0156  0.0042
                ( 60.61%)  -0.7785* H   5 s( 99.91%)p 0.00(  0.09%)
                                           -0.9995  0.0010  0.0232 -0.0059  0.0187
    50. (0.00960) BD*( 1) C   2 - H   6  
                ( 39.39%)   0.6276* C   2 s( 29.81%)p 2.35( 70.08%)d 0.00(  0.10%)
                                           -0.0001  0.5459  0.0101 -0.0004 -0.7066
                                            0.0002 -0.3859 -0.0167  0.2289  0.0045
                                            0.0095 -0.0251 -0.0069  0.0156 -0.0042
                ( 60.61%)  -0.7785* H   6 s( 99.91%)p 0.00(  0.09%)
                                            0.9995 -0.0010  0.0232  0.0059 -0.0187


 NHO Directionality and "Bond Bending" (deviations from line of nuclear centers)

         [Thresholds for printing:  angular deviation  >  1.0 degree]
                                    hybrid p-character > 25.0%
                                    orbital occupancy  >  0.10e

                                Line of Centers        Hybrid 1              Hybrid 2
                                ---------------  -------------------   ------------------
                NBO               Theta   Phi    Theta   Phi    Dev    Theta   Phi    Dev
 ========================================================================================
     1. BD (   1) C   1 - C   2    90.0  270.0   139.7  270.0  49.7    139.7   90.0  49.7
     2. BD (   2) C   1 - C   2    90.0  270.0    48.7  270.0  41.3     48.7   90.0  41.3
     3. BD (   1) C   1 - H   3    60.0   20.9    74.0   29.7  16.1      --     --    --
     4. BD (   1) C   1 - H   4    60.0  159.1    74.0  150.3  16.1      --     --    --
     5. BD (   1) C   2 - H   5    60.0  339.1    74.0  330.3  16.1      --     --    --
     6. BD (   1) C   2 - H   6    60.0  200.9    74.0  209.7  16.1      --     --    --


 Second Order Perturbation Theory Analysis of Fock Matrix in NBO Basis

     Threshold for printing:   0.50 kcal/mol
                                                                              E(2)  E(j)-E(i) F(i,j)
         Donor NBO (i)                     Acceptor NBO (j)                 kcal/mol   a.u.    a.u. 
 ===================================================================================================

 within unit  1
   2. BD (   2) C   1 - C   2        / 29. RY*(   1) H   3                    1.93    1.56    0.049
   2. BD (   2) C   1 - C   2        / 33. RY*(   1) H   4                    1.93    1.56    0.049
   2. BD (   2) C   1 - C   2        / 37. RY*(   1) H   5                    1.93    1.56    0.049
   2. BD (   2) C   1 - C   2        / 41. RY*(   1) H   6                    1.93    1.56    0.049
   2. BD (   2) C   1 - C   2        / 47. BD*(   1) C   1 - H   3            2.73    1.29    0.053
   2. BD (   2) C   1 - C   2        / 48. BD*(   1) C   1 - H   4            2.73    1.29    0.053
   2. BD (   2) C   1 - C   2        / 49. BD*(   1) C   2 - H   5            2.73    1.29    0.053
   2. BD (   2) C   1 - C   2        / 50. BD*(   1) C   2 - H   6            2.73    1.29    0.053
   3. BD (   1) C   1 - H   3        / 19. RY*(   1) C   2                    1.35    1.82    0.044
   3. BD (   1) C   1 - H   3        / 20. RY*(   2) C   2                    1.04    1.51    0.036
   3. BD (   1) C   1 - H   3        / 46. BD*(   2) C   1 - C   2            3.77    1.18    0.059
   3. BD (   1) C   1 - H   3        / 50. BD*(   1) C   2 - H   6            4.14    1.42    0.068
   4. BD (   1) C   1 - H   4        / 19. RY*(   1) C   2                    1.35    1.82    0.044
   4. BD (   1) C   1 - H   4        / 20. RY*(   2) C   2                    1.04    1.51    0.036
   4. BD (   1) C   1 - H   4        / 46. BD*(   2) C   1 - C   2            3.77    1.18    0.059
   4. BD (   1) C   1 - H   4        / 49. BD*(   1) C   2 - H   5            4.14    1.42    0.068
   5. BD (   1) C   2 - H   5        /  9. RY*(   1) C   1                    1.35    1.82    0.044
   5. BD (   1) C   2 - H   5        / 10. RY*(   2) C   1                    1.04    1.51    0.036
   5. BD (   1) C   2 - H   5        / 46. BD*(   2) C   1 - C   2            3.77    1.18    0.059
   5. BD (   1) C   2 - H   5        / 48. BD*(   1) C   1 - H   4            4.14    1.42    0.068
   6. BD (   1) C   2 - H   6        /  9. RY*(   1) C   1                    1.35    1.82    0.044
   6. BD (   1) C   2 - H   6        / 10. RY*(   2) C   1                    1.04    1.51    0.036
   6. BD (   1) C   2 - H   6        / 46. BD*(   2) C   1 - C   2            3.77    1.18    0.059
   6. BD (   1) C   2 - H   6        / 47. BD*(   1) C   1 - H   3            4.14    1.42    0.068
   7. CR (   1) C   1                / 20. RY*(   2) C   2                    2.76   11.90    0.162
   7. CR (   1) C   1                / 21. RY*(   3) C   2                    0.85   12.03    0.090
   7. CR (   1) C   1                / 46. BD*(   2) C   1 - C   2            7.51   11.56    0.264
   8. CR (   1) C   2                / 10. RY*(   2) C   1                    2.76   11.90    0.162
   8. CR (   1) C   2                / 11. RY*(   3) C   1                    0.85   12.03    0.090
   8. CR (   1) C   2                / 46. BD*(   2) C   1 - C   2            7.51   11.56    0.264


 Natural Bond Orbitals (Summary):

                                                            Principal Delocalizations
           NBO                        Occupancy    Energy   (geminal,vicinal,remote)
 ====================================================================================
 Molecular unit  1  (C2H4)
     1. BD (   1) C   1 - C   2          1.99940    -0.80166   
     2. BD (   2) C   1 - C   2          1.98524    -0.56334  47(g),48(g),49(g),50(g)
                                                    29(v),33(v),37(v),41(v)
     3. BD (   1) C   1 - H   3          1.98679    -0.69154  50(v),46(g),19(v),20(v)
     4. BD (   1) C   1 - H   4          1.98679    -0.69154  49(v),46(g),19(v),20(v)
     5. BD (   1) C   2 - H   5          1.98679    -0.69154  48(v),46(g),9(v),10(v)
     6. BD (   1) C   2 - H   6          1.98679    -0.69154  47(v),46(g),9(v),10(v)
     7. CR (   1) C   1                  1.99861   -11.07923  46(g),20(v),21(v)
     8. CR (   1) C   2                  1.99861   -11.07923  46(g),10(v),11(v)
     9. RY*(   1) C   1                  0.00253     1.12965   
    10. RY*(   2) C   1                  0.00194     0.82252   
    11. RY*(   3) C   1                  0.00015     0.95104   
    12. RY*(   4) C   1                  0.00000     4.63664   
    13. RY*(   5) C   1                  0.00000     1.12530   
    14. RY*(   6) C   1                  0.00000     2.25440   
    15. RY*(   7) C   1                  0.00000     2.73056   
    16. RY*(   8) C   1                  0.00000     2.37213   
    17. RY*(   9) C   1                  0.00000     2.76996   
    18. RY*(  10) C   1                  0.00000     2.36086   
    19. RY*(   1) C   2                  0.00253     1.12965   
    20. RY*(   2) C   2                  0.00194     0.82252   
    21. RY*(   3) C   2                  0.00015     0.95104   
    22. RY*(   4) C   2                  0.00000     4.63664   
    23. RY*(   5) C   2                  0.00000     1.12530   
    24. RY*(   6) C   2                  0.00000     2.25440   
    25. RY*(   7) C   2                  0.00000     2.73056   
    26. RY*(   8) C   2                  0.00000     2.37213   
    27. RY*(   9) C   2                  0.00000     2.76996   
    28. RY*(  10) C   2                  0.00000     2.36086   
    29. RY*(   1) H   3                  0.00165     0.99275   
    30. RY*(   2) H   3                  0.00009     2.39069   
    31. RY*(   3) H   3                  0.00004     2.77222   
    32. RY*(   4) H   3                  0.00000     3.17560   
    33. RY*(   1) H   4                  0.00165     0.99275   
    34. RY*(   2) H   4                  0.00009     2.39069   
    35. RY*(   3) H   4                  0.00004     2.77222   
    36. RY*(   4) H   4                  0.00000     3.17560   
    37. RY*(   1) H   5                  0.00165     0.99275   
    38. RY*(   2) H   5                  0.00009     2.39069   
    39. RY*(   3) H   5                  0.00004     2.77222   
    40. RY*(   4) H   5                  0.00000     3.17560   
    41. RY*(   1) H   6                  0.00165     0.99275   
    42. RY*(   2) H   6                  0.00009     2.39069   
    43. RY*(   3) H   6                  0.00004     2.77222   
    44. RY*(   4) H   6                  0.00000     3.17560   
    45. BD*(   1) C   1 - C   2          0.00068     0.65990   
    46. BD*(   2) C   1 - C   2          0.01552     0.48374   
    47. BD*(   1) C   1 - H   3          0.00960     0.72507   
    48. BD*(   1) C   1 - H   4          0.00960     0.72507   
    49. BD*(   1) C   2 - H   5          0.00960     0.72507   
    50. BD*(   1) C   2 - H   6          0.00960     0.72507   
       -------------------------------
              Total Lewis   15.92905  ( 99.5565%)
        Valence non-Lewis    0.05461  (  0.3413%)
        Rydberg non-Lewis    0.01635  (  0.1022%)
       -------------------------------
            Total unit  1   16.00000  (100.0000%)
           Charge unit  1    0.00000
 1\1\GINC-N1832\SP\RHF\6-31G(d,p)\C2H4\JIAMINGD\25-May-2025\0\\# hf/6-3
 1g(d,p) pop=nboread\\Title Card Required\\0,1\C,0,0.,0.6607,0.1354\C,0
 ,0.,-0.6607,0.1354\H,0,-0.8765,0.9955,-0.4063\H,0,0.8765,0.9955,-0.406
 3\H,0,-0.8765,-0.9955,-0.4063\H,0,0.8765,-0.9955,-0.4063\\Version=ES64
 L-G16RevA.03\State=1-A1\HF=-77.9367119\RMSD=5.066e-09\Dipole=0.,0.,-0.
 5604969\Quadrupole=0.8031885,-0.6177829,-0.1854056,0.,0.,0.\PG=C02V [S
 GV(C2),X(H4)]\\@


 THERE'S SMALL CHOICE IN A BOWL OF ROTTEN APPLES.
                     SHAKESPEARE
 Job cpu time:       0 days  0 hours  0 minutes 22.6 seconds.
 Elapsed time:       0 days  0 hours  0 minutes  2.8 seconds.
 File lengths (MBytes):  RWF=      6 Int=      0 D2E=      0 Chk=      1 Scr=      1
 Normal termination of Gaussian 16 at Sun May 25 21:28:06 2025.
