# Supplementary material for: Hyperpyramidalized alkenes with bond orders near 1.5 as synthetic building blocks
Source: Nat Chem. 2026 Jan 21;18(5):913–22. doi: 10.1038/s41557-025-02055-9 (PMC12859755; doi:10.1038/s41557-025-02055-9)
Supplement: Supplementary file 2 — Output files for reported computations. [file 41557_2025_2055_MOESM2_ESM.zip › Computation data/Ethylene 1-Scan-Pyramidalized/AOcomponent-1e-HF/NAOMO/ethylene-pyramizalization-2e-NAO.out]

 Entering Gaussian System, Link 0=/u/local/apps/gaussian/16_sse4/g16
 Initial command:
 /u/local/apps/gaussian/16_sse4/l1.exe "/work/9188314.1.pod_smp.q/Gau-2249.inp" -scrdir="/work/9188314.1.pod_smp.q/"
 Entering Link 1 = /u/local/apps/gaussian/16_sse4/l1.exe PID=      2250.
  
 Copyright (c) 1988,1990,1992,1993,1995,1998,2003,2009,2016,
            Gaussian, Inc.  All Rights Reserved.
  
 This is part of the Gaussian(R) 16 program.  It is based on
 the Gaussian(R) 09 system (copyright 2009, Gaussian, Inc.),
 the Gaussian(R) 03 system (copyright 2003, Gaussian, Inc.),
 the Gaussian(R) 98 system (copyright 1998, Gaussian, Inc.),
 the Gaussian(R) 94 system (copyright 1995, Gaussian, Inc.),
 the Gaussian 92(TM) system (copyright 1992, Gaussian, Inc.),
 the Gaussian 90(TM) system (copyright 1990, Gaussian, Inc.),
 the Gaussian 88(TM) system (copyright 1988, Gaussian, Inc.),
 the Gaussian 86(TM) system (copyright 1986, Carnegie Mellon
 University), and the Gaussian 82(TM) system (copyright 1983,
 Carnegie Mellon University). Gaussian is a federally registered
 trademark of Gaussian, Inc.
  
 This software contains proprietary and confidential information,
 including trade secrets, belonging to Gaussian, Inc.
  
 This software is provided under written license and may be
 used, copied, transmitted, or stored only in accord with that
 written license.
  
 The following legend is applicable only to US Government
 contracts under FAR:
  
                    RESTRICTED RIGHTS LEGEND
  
 Use, reproduction and disclosure by the US Government is
 subject to restrictions as set forth in subparagraphs (a)
 and (c) of the Commercial Computer Software - Restricted
 Rights clause in FAR 52.227-19.
  
 Gaussian, Inc.
 340 Quinnipiac St., Bldg. 40, Wallingford CT 06492
  
  
 ---------------------------------------------------------------
 Warning -- This program may not be used in any manner that
 competes with the business of Gaussian, Inc. or will provide
 assistance to any competitor of Gaussian, Inc.  The licensee
 of this program is prohibited from giving any competitor of
 Gaussian, Inc. access to this program.  By using this program,
 the user acknowledges that Gaussian, Inc. is engaged in the
 business of creating and licensing software in the field of
 computational chemistry and represents and warrants to the
 licensee that it is not a competitor of Gaussian, Inc. and that
 it will not use this program in any manner prohibited above.
 ---------------------------------------------------------------
  

 Cite this work as:
 Gaussian 16, Revision A.03,
 M. J. Frisch, G. W. Trucks, H. B. Schlegel, G. E. Scuseria, 
 M. A. Robb, J. R. Cheeseman, G. Scalmani, V. Barone, 
 G. A. Petersson, H. Nakatsuji, X. Li, M. Caricato, A. V. Marenich, 
 J. Bloino, B. G. Janesko, R. Gomperts, B. Mennucci, H. P. Hratchian, 
 J. V. Ortiz, A. F. Izmaylov, J. L. Sonnenberg, D. Williams-Young, 
 F. Ding, F. Lipparini, F. Egidi, J. Goings, B. Peng, A. Petrone, 
 T. Henderson, D. Ranasinghe, V. G. Zakrzewski, J. Gao, N. Rega, 
 G. Zheng, W. Liang, M. Hada, M. Ehara, K. Toyota, R. Fukuda, 
 J. Hasegawa, M. Ishida, T. Nakajima, Y. Honda, O. Kitao, H. Nakai, 
 T. Vreven, K. Throssell, J. A. Montgomery, Jr., J. E. Peralta, 
 F. Ogliaro, M. J. Bearpark, J. J. Heyd, E. N. Brothers, K. N. Kudin, 
 V. N. Staroverov, T. A. Keith, R. Kobayashi, J. Normand, 
 K. Raghavachari, A. P. Rendell, J. C. Burant, S. S. Iyengar, 
 J. Tomasi, M. Cossi, J. M. Millam, M. Klene, C. Adamo, R. Cammi, 
 J. W. Ochterski, R. L. Martin, K. Morokuma, O. Farkas, 
 J. B. Foresman, and D. J. Fox, Gaussian, Inc., Wallingford CT, 2016.
 
 ******************************************
 Gaussian 16:  ES64L-G16RevA.03 25-Dec-2016
                25-May-2025 
 ******************************************
 %nproc=8
 Will use up to    8 processors via shared memory.
 %mem=16GB
 %chk=ethylene-pyramizalization-2e-NAO.chk
 ---------------------------
 # hf/6-31g(d,p) pop=nboread
 ---------------------------
 1/38=1,172=1/1;
 2/12=2,17=6,18=5,40=1/2;
 3/5=1,6=6,7=101,11=9,25=1,30=1/1,2,3;
 4//1;
 5/5=2,38=5/2;
 6/7=2,8=2,9=2,10=2,28=1,40=2/1,7;
 99/5=1,9=1/99;
 --
 2e
 --
 Symbolic Z-matrix:
 Charge =  0 Multiplicity = 1
 C                     0.        0.6607    0.1993 
 C                     0.       -0.6607    0.1993 
 H                    -0.7249    0.5475   -0.5978 
 H                     0.7249    0.5475   -0.5978 
 H                    -0.7249   -0.5475   -0.5978 
 H                     0.7249   -0.5475   -0.5978 
 
                          Input orientation:                          
 ---------------------------------------------------------------------
 Center     Atomic      Atomic             Coordinates (Angstroms)
 Number     Number       Type             X           Y           Z
 ---------------------------------------------------------------------
      1          6           0        0.000000    0.660700    0.199300
      2          6           0        0.000000   -0.660700    0.199300
      3          1           0       -0.724900    0.547500   -0.597800
      4          1           0        0.724900    0.547500   -0.597800
      5          1           0       -0.724900   -0.547500   -0.597800
      6          1           0        0.724900   -0.547500   -0.597800
 ---------------------------------------------------------------------
                    Distance matrix (angstroms):
                    1          2          3          4          5
     1  C    0.000000
     2  C    1.321400   0.000000
     3  H    1.083357   1.618825   0.000000
     4  H    1.083357   1.618825   1.449800   0.000000
     5  H    1.618825   1.083357   1.095000   1.816850   0.000000
     6  H    1.618825   1.083357   1.816850   1.095000   1.449800
                    6
     6  H    0.000000
 Stoichiometry    C2H4
 Framework group  C2V[SGV(C2),X(H4)]
 Deg. of freedom     4
 Full point group                 C2V     NOp   4
 Largest Abelian subgroup         C2V     NOp   4
 Largest concise Abelian subgroup C2V     NOp   4
                         Standard orientation:                         
 ---------------------------------------------------------------------
 Center     Atomic      Atomic             Coordinates (Angstroms)
 Number     Number       Type             X           Y           Z
 ---------------------------------------------------------------------
      1          6           0        0.000000    0.660700   -0.199275
      2          6           0       -0.000000   -0.660700   -0.199275
      3          1           0        0.724900    0.547500    0.597825
      4          1           0       -0.724900    0.547500    0.597825
      5          1           0        0.724900   -0.547500    0.597825
      6          1           0       -0.724900   -0.547500    0.597825
 ---------------------------------------------------------------------
 Rotational constants (GHZ):         117.2200980          36.6127455          36.4158497
 Standard basis: 6-31G(d,p) (6D, 7F)
 There are    16 symmetry adapted cartesian basis functions of A1  symmetry.
 There are     9 symmetry adapted cartesian basis functions of A2  symmetry.
 There are     9 symmetry adapted cartesian basis functions of B1  symmetry.
 There are    16 symmetry adapted cartesian basis functions of B2  symmetry.
 There are    16 symmetry adapted basis functions of A1  symmetry.
 There are     9 symmetry adapted basis functions of A2  symmetry.
 There are     9 symmetry adapted basis functions of B1  symmetry.
 There are    16 symmetry adapted basis functions of B2  symmetry.
    50 basis functions,    84 primitive gaussians,    50 cartesian basis functions
     8 alpha electrons        8 beta electrons
       nuclear repulsion energy        36.2642745659 Hartrees.
 NAtoms=    6 NActive=    6 NUniq=    2 SFac= 4.00D+00 NAtFMM=   60 NAOKFM=F Big=F
 Integral buffers will be    131072 words long.
 Raffenetti 1 integral format.
 Two-electron integral symmetry is turned on.
 One-electron integrals computed using PRISM.
 NBasis=    50 RedAO= T EigKep=  2.83D-03  NBF=    16     9     9    16
 NBsUse=    50 1.00D-06 EigRej= -1.00D+00 NBFU=    16     9     9    16
 ExpMin= 1.61D-01 ExpMax= 3.05D+03 ExpMxC= 4.57D+02 IAcc=3 IRadAn=         5 AccDes= 0.00D+00
 Harris functional with IExCor=  205 and IRadAn=       5 diagonalized for initial guess.
 HarFok:  IExCor=  205 AccDes= 0.00D+00 IRadAn=         5 IDoV= 1 UseB2=F ITyADJ=14
 ICtDFT=  3500011 ScaDFX=  1.000000  1.000000  1.000000  1.000000
 FoFCou: FMM=F IPFlag=           0 FMFlag=      100000 FMFlg1=           0
         NFxFlg=           0 DoJE=T BraDBF=F KetDBF=T FulRan=T
         wScrn=  0.000000 ICntrl=       500 IOpCl=  0 I1Cent=   200000004 NGrid=           0
         NMat0=    1 NMatS0=      1 NMatT0=    0 NMatD0=    1 NMtDS0=    0 NMtDT0=    0
 Petite list used in FoFCou.
 Initial guess orbital symmetries:
       Occupied  (A1) (B2) (A1) (B1) (B2) (A1) (A1) (A2)
       Virtual   (B2) (B1) (A1) (B2) (B2) (A2) (A1) (B1) (A1) (B2)
                 (A2) (B1) (B2) (A1) (A2) (A1) (B2) (A1) (B1) (B2)
                 (A1) (B2) (B1) (A1) (B1) (A2) (B1) (A2) (B2) (A1)
                 (A1) (B2) (A2) (B2) (A1) (B1) (B2) (A2) (B2) (A2)
                 (A1) (B2)
 The electronic state of the initial guess is 1-A1.
 Keep R1 ints in memory in symmetry-blocked form, NReq=2482412.
 Requested convergence on RMS density matrix=1.00D-08 within 128 cycles.
 Requested convergence on MAX density matrix=1.00D-06.
 Requested convergence on             energy=1.00D-06.
 No special actions if energy rises.
 SCF Done:  E(RHF) =  -77.5965435270     A.U. after   11 cycles
            NFock= 11  Conv=0.46D-08     -V/T= 1.9879

 **********************************************************************

            Population analysis using the SCF density.

 **********************************************************************

 Orbital symmetries:
       Occupied  (A1) (B2) (A1) (B1) (B2) (A1) (A1) (A2)
       Virtual   (B2) (A1) (B1) (B2) (A2) (B2) (A1) (B1) (A1) (A2)
                 (B2) (B1) (A1) (B2) (A2) (A1) (B2) (A1) (B1) (B2)
                 (A1) (B2) (B1) (A1) (B1) (A2) (B1) (A2) (B2) (A1)
                 (A1) (A2) (B2) (B2) (A1) (B1) (A2) (B2) (B2) (A2)
                 (A1) (B2)
 The electronic state is 1-A1.
 Alpha  occ. eigenvalues --  -11.24809 -11.24630  -1.20926  -0.71559  -0.71245
 Alpha  occ. eigenvalues --   -0.61190  -0.39161  -0.34263
 Alpha virt. eigenvalues --    0.04263   0.18725   0.19839   0.37265   0.46365
 Alpha virt. eigenvalues --    0.48252   0.62268   0.63673   0.72287   0.77184
 Alpha virt. eigenvalues --    0.80681   0.95530   1.02618   1.07011   1.18451
 Alpha virt. eigenvalues --    1.36704   1.39975   1.40342   1.51093   1.69190
 Alpha virt. eigenvalues --    1.75449   1.80956   2.12997   2.24875   2.42172
 Alpha virt. eigenvalues --    2.46665   2.54170   2.61288   2.68815   2.71185
 Alpha virt. eigenvalues --    2.83161   2.94987   3.02889   3.15134   3.45951
 Alpha virt. eigenvalues --    3.66378   3.68646   3.72819   3.80585   3.89759
 Alpha virt. eigenvalues --    4.64541   4.91002
          Condensed to atoms (all electrons):
               1          2          3          4          5          6
     1  C    5.382220   0.174222   0.463002   0.463002  -0.141361  -0.141361
     2  C    0.174222   5.382220  -0.141361  -0.141361   0.463002   0.463002
     3  H    0.463002  -0.141361   0.832409  -0.170682  -0.179751   0.096522
     4  H    0.463002  -0.141361  -0.170682   0.832409   0.096522  -0.179751
     5  H   -0.141361   0.463002  -0.179751   0.096522   0.832409  -0.170682
     6  H   -0.141361   0.463002   0.096522  -0.179751  -0.170682   0.832409
 Mulliken charges:
               1
     1  C   -0.199724
     2  C   -0.199724
     3  H    0.099862
     4  H    0.099862
     5  H    0.099862
     6  H    0.099862
 Sum of Mulliken charges =   0.00000
 Mulliken charges with hydrogens summed into heavy atoms:
               1
     1  C    0.000000
     2  C    0.000000
 Electronic spatial extent (au):  <R**2>=             71.0572
 Charge=              0.0000 electrons
 Dipole moment (field-independent basis, Debye):
    X=             -0.0000    Y=             -0.0000    Z=              1.5824  Tot=              1.5824
 Quadrupole moment (field-independent basis, Debye-Ang):
   XX=            -14.3954   YY=            -18.5797   ZZ=            -12.4281
   XY=             -0.0000   XZ=             -0.0000   YZ=              0.0000
 Traceless Quadrupole moment (field-independent basis, Debye-Ang):
   XX=              0.7390   YY=             -3.4453   ZZ=              2.7063
   XY=             -0.0000   XZ=             -0.0000   YZ=              0.0000
 Octapole moment (field-independent basis, Debye-Ang**2):
  XXX=              0.0000  YYY=             -0.0000  ZZZ=              2.8323  XYY=              0.0000
  XXY=             -0.0000  XXZ=              1.3340  XZZ=              0.0000  YZZ=              0.0000
  YYZ=              0.4974  XYZ=              0.0000
 Hexadecapole moment (field-independent basis, Debye-Ang**3):
 XXXX=            -25.4541 YYYY=            -62.1897 ZZZZ=            -21.6268 XXXY=             -0.0000
 XXXZ=             -0.0000 YYYX=             -0.0000 YYYZ=              0.0000 ZZZX=             -0.0000
 ZZZY=              0.0000 XXYY=            -16.1073 XXZZ=             -7.1542 YYZZ=            -13.1858
 XXYZ=              0.0000 YYXZ=              0.0000 ZZXY=             -0.0000
 N-N= 3.626427456589D+01 E-N=-2.533139928049D+02  KE= 7.854799366932D+01
 Symmetry A1   KE= 3.940683406977D+01
 Symmetry A2   KE= 2.465386106363D+00
 Symmetry B1   KE= 1.806931456653D+00
 Symmetry B2   KE= 3.486884203653D+01
 ******************************Gaussian NBO Version 3.1******************************
             N A T U R A L   A T O M I C   O R B I T A L   A N D
          N A T U R A L   B O N D   O R B I T A L   A N A L Y S I S
 ******************************Gaussian NBO Version 3.1******************************

       /RESON  / : Allow strongly delocalized NBO set
       /NAOMO  / : Print all MOs in the NAO basis

 Analyzing the SCF density

 Job title: 2e                                                              

 Storage needed:     12786 in NPA,     10201 in NBO (2147483420 available)
 GSVD:  LWork=        1356 too small for GESVD, short by         734 words or         734 for optimal perf.


 NATURAL POPULATIONS:  Natural atomic orbital occupancies 
                                                          
   NAO  Atom  No  lang   Type(AO)    Occupancy      Energy
 ----------------------------------------------------------
     1    C    1  S      Cor( 1S)     1.99823     -11.09021
     2    C    1  S      Val( 2S)     1.26121      -0.35066
     3    C    1  S      Ryd( 3S)     0.00149       1.51532
     4    C    1  S      Ryd( 4S)     0.00001       4.71312
     5    C    1  px     Val( 2p)     1.17854      -0.07164
     6    C    1  px     Ryd( 3p)     0.00542       0.79115
     7    C    1  py     Val( 2p)     1.14888      -0.09863
     8    C    1  py     Ryd( 3p)     0.00442       0.76291
     9    C    1  pz     Val( 2p)     0.79372      -0.00811
    10    C    1  pz     Ryd( 3p)     0.00703       0.80219
    11    C    1  dxy    Ryd( 3d)     0.00213       2.20959
    12    C    1  dxz    Ryd( 3d)     0.00490       2.43987
    13    C    1  dyz    Ryd( 3d)     0.00563       2.22560
    14    C    1  dx2y2  Ryd( 3d)     0.00367       2.50952
    15    C    1  dz2    Ryd( 3d)     0.00186       2.13645

    16    C    2  S      Cor( 1S)     1.99823     -11.09021
    17    C    2  S      Val( 2S)     1.26121      -0.35066
    18    C    2  S      Ryd( 3S)     0.00149       1.51532
    19    C    2  S      Ryd( 4S)     0.00001       4.71312
    20    C    2  px     Val( 2p)     1.17854      -0.07164
    21    C    2  px     Ryd( 3p)     0.00542       0.79115
    22    C    2  py     Val( 2p)     1.14888      -0.09863
    23    C    2  py     Ryd( 3p)     0.00442       0.76291
    24    C    2  pz     Val( 2p)     0.79372      -0.00811
    25    C    2  pz     Ryd( 3p)     0.00703       0.80219
    26    C    2  dxy    Ryd( 3d)     0.00213       2.20959
    27    C    2  dxz    Ryd( 3d)     0.00490       2.43987
    28    C    2  dyz    Ryd( 3d)     0.00563       2.22560
    29    C    2  dx2y2  Ryd( 3d)     0.00367       2.50952
    30    C    2  dz2    Ryd( 3d)     0.00186       2.13645

    31    H    3  S      Val( 1S)     0.78352       0.12542
    32    H    3  S      Ryd( 2S)     0.00619       0.87517
    33    H    3  px     Ryd( 2p)     0.00030       3.03471
    34    H    3  py     Ryd( 2p)     0.00113       2.97887
    35    H    3  pz     Ryd( 2p)     0.00029       3.13849

    36    H    4  S      Val( 1S)     0.78352       0.12542
    37    H    4  S      Ryd( 2S)     0.00619       0.87517
    38    H    4  px     Ryd( 2p)     0.00030       3.03471
    39    H    4  py     Ryd( 2p)     0.00113       2.97887
    40    H    4  pz     Ryd( 2p)     0.00029       3.13849

    41    H    5  S      Val( 1S)     0.78352       0.12542
    42    H    5  S      Ryd( 2S)     0.00619       0.87517
    43    H    5  px     Ryd( 2p)     0.00030       3.03471
    44    H    5  py     Ryd( 2p)     0.00113       2.97887
    45    H    5  pz     Ryd( 2p)     0.00029       3.13849

    46    H    6  S      Val( 1S)     0.78352       0.12542
    47    H    6  S      Ryd( 2S)     0.00619       0.87517
    48    H    6  px     Ryd( 2p)     0.00030       3.03471
    49    H    6  py     Ryd( 2p)     0.00113       2.97887
    50    H    6  pz     Ryd( 2p)     0.00029       3.13849

 WARNING:  1 low occupancy (<1.9990e) core orbital  found on  C    1
           1 low occupancy (<1.9990e) core orbital  found on  C    2


 Summary of Natural Population Analysis:                  
                                                          
                                       Natural Population 
                Natural  -----------------------------------------------
    Atom  No    Charge         Core      Valence    Rydberg      Total
 -----------------------------------------------------------------------
      C    1   -0.41714      1.99823     4.38235    0.03656     6.41714
      C    2   -0.41714      1.99823     4.38235    0.03656     6.41714
      H    3    0.20857      0.00000     0.78352    0.00791     0.79143
      H    4    0.20857      0.00000     0.78352    0.00791     0.79143
      H    5    0.20857      0.00000     0.78352    0.00791     0.79143
      H    6    0.20857      0.00000     0.78352    0.00791     0.79143
 =======================================================================
   * Total *    0.00000      3.99647    11.89876    0.10477    16.00000

                                 Natural Population      
 --------------------------------------------------------
   Core                       3.99647 ( 99.9117% of   4)
   Valence                   11.89876 ( 99.1563% of  12)
   Natural Minimal Basis     15.89523 ( 99.3452% of  16)
   Natural Rydberg Basis      0.10477 (  0.6548% of  16)
 --------------------------------------------------------

    Atom  No          Natural Electron Configuration
 ----------------------------------------------------------------------------
      C    1      [core]2S( 1.26)2p( 3.12)3p( 0.02)3d( 0.02)
      C    2      [core]2S( 1.26)2p( 3.12)3p( 0.02)3d( 0.02)
      H    3            1S( 0.78)2S( 0.01)
      H    4            1S( 0.78)2S( 0.01)
      H    5            1S( 0.78)2S( 0.01)
      H    6            1S( 0.78)2S( 0.01)


 MOs in the NAO basis:                                                         

          NAO        1       2       3       4       5       6       7       8
      ---------- ------- ------- ------- ------- ------- ------- ------- -------
   1.  C 1 (S)    0.6995  0.7039 -0.0964 -0.0000 -0.0612  0.0236 -0.0274 -0.0000
   2.  C 1 (S)    0.0883  0.0414  0.5006  0.0000  0.4757 -0.1922  0.3276 -0.0000
   3.  C 1 (S)    0.0012 -0.0022 -0.0122  0.0000  0.0051  0.0139  0.0193 -0.0000
   4.  C 1 (S)   -0.0003  0.0003 -0.0016  0.0000  0.0010 -0.0017 -0.0000 -0.0000
   5.  C 1 (px)  -0.0000  0.0000  0.0000  0.5239 -0.0000 -0.0000  0.0000  0.5611
   6.  C 1 (px)   0.0000 -0.0000  0.0000  0.0401  0.0000  0.0000 -0.0000 -0.0332
   7.  C 1 (py)  -0.0309  0.0428 -0.2900 -0.0000  0.3042  0.3240  0.5385  0.0000
   8.  C 1 (py)   0.0051 -0.0087  0.0114 -0.0000  0.0079  0.0436 -0.0043 -0.0000
   9.  C 1 (pz)  -0.0062 -0.0031  0.1590  0.0000  0.1831  0.5061 -0.2861 -0.0000
  10.  C 1 (pz)   0.0015  0.0007 -0.0239 -0.0000 -0.0031  0.0132  0.0525  0.0000
  11.  C 1 (d1)   0.0000 -0.0000  0.0000 -0.0322  0.0000  0.0000 -0.0000  0.0057
  12.  C 1 (d2)  -0.0000  0.0000 -0.0000  0.0365  0.0000 -0.0000  0.0000  0.0334
  13.  C 1 (d3)  -0.0000 -0.0001 -0.0200 -0.0000 -0.0020 -0.0295  0.0393  0.0000
  14.  C 1 (d4)  -0.0002 -0.0002 -0.0140  0.0000  0.0111  0.0260  0.0290  0.0000
  15.  C 1 (d5)  -0.0002 -0.0003  0.0018 -0.0000  0.0102  0.0277  0.0073  0.0000
  16.  C 2 (S)    0.6995 -0.7039 -0.0964 -0.0000  0.0612  0.0236 -0.0274 -0.0000
  17.  C 2 (S)    0.0883 -0.0414  0.5006  0.0000 -0.4757 -0.1922  0.3276  0.0000
  18.  C 2 (S)    0.0012  0.0022 -0.0122  0.0000 -0.0051  0.0139  0.0193  0.0000
  19.  C 2 (S)   -0.0003 -0.0003 -0.0016  0.0000 -0.0010 -0.0017 -0.0000  0.0000
  20.  C 2 (px)  -0.0000 -0.0000 -0.0000  0.5239  0.0000 -0.0000  0.0000 -0.5611
  21.  C 2 (px)  -0.0000  0.0000 -0.0000  0.0401 -0.0000 -0.0000  0.0000  0.0332
  22.  C 2 (py)   0.0309  0.0428  0.2900 -0.0000  0.3042 -0.3240 -0.5385  0.0000
  23.  C 2 (py)  -0.0051 -0.0087 -0.0114 -0.0000  0.0079 -0.0436  0.0043 -0.0000
  24.  C 2 (pz)  -0.0062  0.0031  0.1590 -0.0000 -0.1831  0.5061 -0.2861 -0.0000
  25.  C 2 (pz)   0.0015 -0.0007 -0.0239  0.0000  0.0031  0.0132  0.0525 -0.0000
  26.  C 2 (d1)   0.0000 -0.0000 -0.0000  0.0322  0.0000  0.0000 -0.0000  0.0057
  27.  C 2 (d2)   0.0000 -0.0000 -0.0000  0.0365  0.0000 -0.0000 -0.0000 -0.0334
  28.  C 2 (d3)   0.0000 -0.0001  0.0200 -0.0000 -0.0020  0.0295 -0.0393  0.0000
  29.  C 2 (d4)  -0.0002  0.0002 -0.0140 -0.0000 -0.0111  0.0260  0.0290 -0.0000
  30.  C 2 (d5)  -0.0002  0.0003  0.0018 -0.0000 -0.0102  0.0277  0.0073 -0.0000
  31.  H 3 (S)    0.0304  0.0206  0.2534  0.3318  0.2678  0.2197  0.0773  0.3002
  32.  H 3 (S)   -0.0051 -0.0035  0.0174  0.0222  0.0004  0.0064 -0.0310 -0.0355
  33.  H 3 (px)   0.0000  0.0001 -0.0069 -0.0000 -0.0053 -0.0077  0.0040 -0.0002
  34.  H 3 (py)   0.0000  0.0001 -0.0082 -0.0128  0.0042 -0.0037  0.0166  0.0054
  35.  H 3 (pz)   0.0001  0.0000 -0.0035 -0.0068 -0.0035  0.0054 -0.0024 -0.0061
  36.  H 4 (S)    0.0304  0.0206  0.2534 -0.3318  0.2678  0.2197  0.0773 -0.3002
  37.  H 4 (S)   -0.0051 -0.0035  0.0174 -0.0222  0.0004  0.0064 -0.0310  0.0355
  38.  H 4 (px)  -0.0000 -0.0001  0.0069 -0.0000  0.0053  0.0077 -0.0040 -0.0002
  39.  H 4 (py)   0.0000  0.0001 -0.0082  0.0128  0.0042 -0.0037  0.0166 -0.0054
  40.  H 4 (pz)   0.0001  0.0000 -0.0035  0.0068 -0.0035  0.0054 -0.0024  0.0061
  41.  H 5 (S)    0.0304 -0.0206  0.2534  0.3318 -0.2678  0.2197  0.0773 -0.3002
  42.  H 5 (S)   -0.0051  0.0035  0.0174  0.0222 -0.0004  0.0064 -0.0310  0.0355
  43.  H 5 (px)   0.0000 -0.0001 -0.0069 -0.0000  0.0053 -0.0077  0.0040  0.0002
  44.  H 5 (py)  -0.0000  0.0001  0.0082  0.0128  0.0042  0.0037 -0.0166  0.0054
  45.  H 5 (pz)   0.0001 -0.0000 -0.0035 -0.0068  0.0035  0.0054 -0.0024  0.0061
  46.  H 6 (S)    0.0304 -0.0206  0.2534 -0.3318 -0.2678  0.2197  0.0773  0.3002
  47.  H 6 (S)   -0.0051  0.0035  0.0174 -0.0222 -0.0004  0.0064 -0.0310 -0.0355
  48.  H 6 (px)  -0.0000  0.0001  0.0069 -0.0000 -0.0053  0.0077 -0.0040  0.0002
  49.  H 6 (py)  -0.0000  0.0001  0.0082 -0.0128  0.0042  0.0037 -0.0166 -0.0054
  50.  H 6 (pz)   0.0001 -0.0000 -0.0035  0.0068  0.0035  0.0054 -0.0024 -0.0061

          NAO        9      10      11      12      13      14      15      16
      ---------- ------- ------- ------- ------- ------- ------- ------- -------
   1.  C 1 (S)    0.0235  0.0044  0.0000  0.0131 -0.0000 -0.0043  0.0024 -0.0000
   2.  C 1 (S)   -0.2159  0.2673 -0.0000  0.2513 -0.0000 -0.1251  0.0463  0.0000
   3.  C 1 (S)   -0.0064  0.0887 -0.0000  0.1214 -0.0000 -0.0517 -0.0752  0.0000
   4.  C 1 (S)   -0.0037  0.0059 -0.0000  0.0020 -0.0000  0.0003  0.0012  0.0000
   5.  C 1 (px)   0.0000 -0.0000 -0.4207 -0.0000 -0.3203  0.0000 -0.0000  0.0910
   6.  C 1 (px)  -0.0000  0.0000  0.1424  0.0000  0.1507 -0.0000 -0.0000 -0.5313
   7.  C 1 (py)  -0.2890  0.1156  0.0000 -0.1672  0.0000  0.3560  0.0387 -0.0000
   8.  C 1 (py)   0.0942 -0.0125 -0.0000  0.3305 -0.0000 -0.3220 -0.5778 -0.0000
   9.  C 1 (pz)   0.5367  0.2880  0.0000  0.0822  0.0000  0.2976  0.1011 -0.0000
  10.  C 1 (pz)  -0.1049 -0.1124 -0.0000 -0.0413  0.0000 -0.1914 -0.2334 -0.0000
  11.  C 1 (d1)  -0.0000  0.0000  0.0196 -0.0000  0.0016  0.0000 -0.0000  0.1061
  12.  C 1 (d2)   0.0000 -0.0000 -0.0000  0.0000 -0.0100  0.0000  0.0000 -0.0984
  13.  C 1 (d3)   0.0036 -0.0189  0.0000  0.0022  0.0000  0.0025  0.0325  0.0000
  14.  C 1 (d4)  -0.0005  0.0070  0.0000  0.0067  0.0000 -0.0117 -0.0855 -0.0000
  15.  C 1 (d5)   0.0132  0.0095  0.0000  0.0055  0.0000  0.0030 -0.0480  0.0000
  16.  C 2 (S)   -0.0235  0.0044  0.0000 -0.0131  0.0000  0.0043  0.0024 -0.0000
  17.  C 2 (S)    0.2159  0.2673  0.0000 -0.2513 -0.0000  0.1251  0.0463  0.0000
  18.  C 2 (S)    0.0064  0.0887  0.0000 -0.1214  0.0000  0.0517 -0.0752 -0.0000
  19.  C 2 (S)    0.0037  0.0059  0.0000 -0.0020  0.0000 -0.0003  0.0012 -0.0000
  20.  C 2 (px)   0.0000 -0.0000 -0.4207  0.0000  0.3203  0.0000  0.0000  0.0910
  21.  C 2 (px)   0.0000 -0.0000  0.1424  0.0000 -0.1507  0.0000  0.0000 -0.5313
  22.  C 2 (py)  -0.2890 -0.1156 -0.0000 -0.1672  0.0000  0.3560 -0.0387 -0.0000
  23.  C 2 (py)   0.0942  0.0125 -0.0000  0.3305  0.0000 -0.3220  0.5778 -0.0000
  24.  C 2 (pz)  -0.5367  0.2880  0.0000 -0.0822 -0.0000 -0.2976  0.1011  0.0000
  25.  C 2 (pz)   0.1049 -0.1124 -0.0000  0.0413 -0.0000  0.1914 -0.2334  0.0000
  26.  C 2 (d1)  -0.0000  0.0000 -0.0196  0.0000  0.0016 -0.0000 -0.0000 -0.1061
  27.  C 2 (d2)  -0.0000 -0.0000 -0.0000  0.0000  0.0100  0.0000  0.0000 -0.0984
  28.  C 2 (d3)   0.0036  0.0189  0.0000  0.0022 -0.0000  0.0025 -0.0325 -0.0000
  29.  C 2 (d4)   0.0005  0.0070 -0.0000 -0.0067 -0.0000  0.0117 -0.0855  0.0000
  30.  C 2 (d5)  -0.0132  0.0095  0.0000 -0.0055 -0.0000 -0.0030 -0.0480  0.0000
  31.  H 3 (S)    0.1728 -0.3077  0.3372 -0.1618  0.2680 -0.1892 -0.0422 -0.0068
  32.  H 3 (S)   -0.0258  0.2466 -0.1934  0.3346 -0.3398  0.1646 -0.1970 -0.3026
  33.  H 3 (px)  -0.0061  0.0002 -0.0032  0.0030 -0.0046  0.0001 -0.0083  0.0046
  34.  H 3 (py)   0.0002  0.0055 -0.0065  0.0010 -0.0026  0.0018  0.0028  0.0501
  35.  H 3 (pz)   0.0037 -0.0018  0.0053  0.0007  0.0005  0.0027 -0.0063  0.0088
  36.  H 4 (S)    0.1728 -0.3077 -0.3372 -0.1618 -0.2680 -0.1892 -0.0422  0.0068
  37.  H 4 (S)   -0.0258  0.2466  0.1934  0.3346  0.3398  0.1646 -0.1970  0.3026
  38.  H 4 (px)   0.0061 -0.0002 -0.0032 -0.0030 -0.0046 -0.0001  0.0083  0.0046
  39.  H 4 (py)   0.0002  0.0055  0.0065  0.0010  0.0026  0.0018  0.0028 -0.0501
  40.  H 4 (pz)   0.0037 -0.0018 -0.0053  0.0007 -0.0005  0.0027 -0.0063 -0.0088
  41.  H 5 (S)   -0.1728 -0.3077  0.3372  0.1618 -0.2680  0.1892 -0.0422 -0.0068
  42.  H 5 (S)    0.0258  0.2466 -0.1934 -0.3346  0.3398 -0.1646 -0.1970 -0.3026
  43.  H 5 (px)   0.0061  0.0002 -0.0032 -0.0030  0.0046 -0.0001 -0.0083  0.0046
  44.  H 5 (py)   0.0002 -0.0055  0.0065  0.0010 -0.0026  0.0018 -0.0028 -0.0501
  45.  H 5 (pz)  -0.0037 -0.0018  0.0053 -0.0007 -0.0005 -0.0027 -0.0063  0.0088
  46.  H 6 (S)   -0.1728 -0.3077 -0.3372  0.1618  0.2680  0.1892 -0.0422  0.0068
  47.  H 6 (S)    0.0258  0.2466  0.1934 -0.3346 -0.3398 -0.1646 -0.1970  0.3026
  48.  H 6 (px)  -0.0061 -0.0002 -0.0032  0.0030  0.0046  0.0001  0.0083  0.0046
  49.  H 6 (py)   0.0002 -0.0055 -0.0065  0.0010  0.0026  0.0018 -0.0028  0.0501
  50.  H 6 (pz)  -0.0037 -0.0018 -0.0053 -0.0007  0.0005 -0.0027 -0.0063 -0.0088

          NAO       17      18      19      20      21      22      23      24
      ---------- ------- ------- ------- ------- ------- ------- ------- -------
   1.  C 1 (S)    0.0017 -0.0000 -0.0031 -0.0000  0.0057  0.0004 -0.0000 -0.0036
   2.  C 1 (S)   -0.0385 -0.0000 -0.0509 -0.0000 -0.1350  0.1643  0.0000  0.0171
   3.  C 1 (S)   -0.1734 -0.0000 -0.0584 -0.0000  0.3751  0.0084 -0.0000  0.2338
   4.  C 1 (S)   -0.0159  0.0000 -0.0152 -0.0000  0.0137  0.0129 -0.0000  0.0092
   5.  C 1 (px)  -0.0000  0.0135  0.0000  0.1958  0.0000 -0.0000  0.2840 -0.0000
   6.  C 1 (px)  -0.0000 -0.6365 -0.0000  0.4326  0.0000 -0.0000  0.2619 -0.0000
   7.  C 1 (py)   0.0327  0.0000  0.1421 -0.0000 -0.0245 -0.3379 -0.0000 -0.0422
   8.  C 1 (py)   0.2484  0.0000  0.3091 -0.0000 -0.2553 -0.4134 -0.0000  0.0349
   9.  C 1 (pz)  -0.0687  0.0000 -0.1216 -0.0000 -0.1730 -0.1648  0.0000  0.0767
  10.  C 1 (pz)  -0.6157  0.0000 -0.5800 -0.0000 -0.1481 -0.3282  0.0000  0.0423
  11.  C 1 (d1)   0.0000  0.0003  0.0000  0.0096 -0.0000  0.0000  0.0089 -0.0000
  12.  C 1 (d2)   0.0000 -0.0765 -0.0000 -0.0820 -0.0000  0.0000 -0.1108 -0.0000
  13.  C 1 (d3)   0.1139  0.0000  0.0057 -0.0000 -0.0178 -0.0131  0.0000  0.4534
  14.  C 1 (d4)   0.0095  0.0000 -0.0343 -0.0000  0.0528  0.0781 -0.0000  0.2544
  15.  C 1 (d5)  -0.0101  0.0000 -0.0378 -0.0000 -0.0092  0.0325 -0.0000 -0.2420
  16.  C 2 (S)    0.0017 -0.0000  0.0031  0.0000  0.0057 -0.0004 -0.0000 -0.0036
  17.  C 2 (S)   -0.0385  0.0000  0.0509 -0.0000 -0.1350 -0.1643 -0.0000  0.0171
  18.  C 2 (S)   -0.1734  0.0000  0.0584 -0.0000  0.3751 -0.0084  0.0000  0.2338
  19.  C 2 (S)   -0.0159 -0.0000  0.0152 -0.0000  0.0137 -0.0129  0.0000  0.0092
  20.  C 2 (px)  -0.0000 -0.0135 -0.0000  0.1958 -0.0000  0.0000 -0.2840  0.0000
  21.  C 2 (px)  -0.0000  0.6365 -0.0000  0.4326 -0.0000  0.0000 -0.2619  0.0000
  22.  C 2 (py)  -0.0327  0.0000  0.1421 -0.0000  0.0245 -0.3379  0.0000  0.0422
  23.  C 2 (py)  -0.2484  0.0000  0.3091 -0.0000  0.2553 -0.4134 -0.0000 -0.0349
  24.  C 2 (pz)  -0.0687 -0.0000  0.1216  0.0000 -0.1730  0.1648 -0.0000  0.0767
  25.  C 2 (pz)  -0.6157 -0.0000  0.5800  0.0000 -0.1481  0.3282 -0.0000  0.0423
  26.  C 2 (d1)  -0.0000  0.0003 -0.0000 -0.0096  0.0000  0.0000  0.0089 -0.0000
  27.  C 2 (d2)   0.0000  0.0765 -0.0000 -0.0820 -0.0000  0.0000  0.1108  0.0000
  28.  C 2 (d3)  -0.1139  0.0000  0.0057 -0.0000  0.0178 -0.0131  0.0000 -0.4534
  29.  C 2 (d4)   0.0095  0.0000  0.0343  0.0000  0.0528 -0.0781 -0.0000  0.2544
  30.  C 2 (d5)  -0.0101 -0.0000  0.0378  0.0000 -0.0092 -0.0325 -0.0000 -0.2420
  31.  H 3 (S)    0.0459 -0.0665  0.0006 -0.1525  0.1643  0.1047 -0.2802 -0.0201
  32.  H 3 (S)    0.0118 -0.1987 -0.1074 -0.3223  0.2772  0.1060 -0.2947 -0.0867
  33.  H 3 (px)   0.0302 -0.0018  0.0236 -0.0167  0.0519  0.0198 -0.0243  0.1032
  34.  H 3 (py)   0.0281 -0.0195 -0.0041  0.0668 -0.0528 -0.0098 -0.0291  0.1655
  35.  H 3 (pz)   0.0169  0.0122  0.0039 -0.0442  0.0258  0.0072 -0.0492 -0.0822
  36.  H 4 (S)    0.0459  0.0665  0.0006  0.1525  0.1643  0.1047  0.2802 -0.0201
  37.  H 4 (S)    0.0118  0.1987 -0.1074  0.3223  0.2772  0.1060  0.2947 -0.0867
  38.  H 4 (px)  -0.0302 -0.0018 -0.0236 -0.0167 -0.0519 -0.0198 -0.0243 -0.1032
  39.  H 4 (py)   0.0281  0.0195 -0.0041 -0.0668 -0.0528 -0.0098  0.0291  0.1655
  40.  H 4 (pz)   0.0169 -0.0122  0.0039  0.0442  0.0258  0.0072  0.0492 -0.0822
  41.  H 5 (S)    0.0459  0.0665 -0.0006 -0.1525  0.1643 -0.1047  0.2802 -0.0201
  42.  H 5 (S)    0.0118  0.1987  0.1074 -0.3223  0.2772 -0.1060  0.2947 -0.0867
  43.  H 5 (px)   0.0302  0.0018 -0.0236 -0.0167  0.0519 -0.0198  0.0243  0.1032
  44.  H 5 (py)  -0.0281 -0.0195 -0.0041 -0.0668  0.0528 -0.0098 -0.0291 -0.1655
  45.  H 5 (pz)   0.0169 -0.0122 -0.0039 -0.0442  0.0258 -0.0072  0.0492 -0.0822
  46.  H 6 (S)    0.0459 -0.0665 -0.0006  0.1525  0.1643 -0.1047 -0.2802 -0.0201
  47.  H 6 (S)    0.0118 -0.1987  0.1074  0.3223  0.2772 -0.1060 -0.2947 -0.0867
  48.  H 6 (px)  -0.0302  0.0018  0.0236 -0.0167 -0.0519  0.0198  0.0243 -0.1032
  49.  H 6 (py)  -0.0281  0.0195 -0.0041  0.0668  0.0528 -0.0098  0.0291 -0.1655
  50.  H 6 (pz)   0.0169  0.0122 -0.0039  0.0442  0.0258 -0.0072 -0.0492 -0.0822

          NAO       25      26      27      28      29      30      31      32
      ---------- ------- ------- ------- ------- ------- ------- ------- -------
   1.  C 1 (S)   -0.0029 -0.0023 -0.0000  0.0014 -0.0057  0.0002  0.0000 -0.0000
   2.  C 1 (S)   -0.3204  0.0083  0.0000  0.0930  0.0477  0.0181  0.0000  0.0035
   3.  C 1 (S)    0.3178  0.2406 -0.0000  0.5730  0.4298  0.1725  0.0000  0.0797
   4.  C 1 (S)   -0.0166  0.0075 -0.0000  0.0048  0.0060 -0.0011  0.0000  0.0291
   5.  C 1 (px)  -0.0000 -0.0000  0.0076 -0.0000 -0.0000 -0.0000 -0.0142  0.0000
   6.  C 1 (px)  -0.0000 -0.0000  0.0621  0.0000 -0.0000  0.0000 -0.0542  0.0000
   7.  C 1 (py)   0.1689 -0.0245  0.0000 -0.0146  0.0052  0.0006 -0.0000  0.0299
   8.  C 1 (py)   0.0365  0.0347  0.0000 -0.0744  0.1626 -0.0155 -0.0000  0.0844
   9.  C 1 (pz)  -0.1722  0.0148  0.0000  0.0957  0.0287 -0.0047 -0.0000  0.0236
  10.  C 1 (pz)   0.0171 -0.0265  0.0000 -0.0591 -0.1504 -0.0394 -0.0000  0.0409
  11.  C 1 (d1)  -0.0000  0.0000  0.6108 -0.0000 -0.0000  0.0000 -0.1240  0.0000
  12.  C 1 (d2)   0.0000 -0.0000  0.1265 -0.0000 -0.0000  0.0000  0.5534 -0.0000
  13.  C 1 (d3)   0.0281  0.2439  0.0000  0.1515 -0.3192 -0.0024 -0.0000  0.2385
  14.  C 1 (d4)  -0.0115 -0.1663 -0.0000  0.0979  0.0597 -0.2911 -0.0000 -0.5175
  15.  C 1 (d5)  -0.0292  0.4644  0.0000 -0.1460 -0.1342  0.5157 -0.0000 -0.2441
  16.  C 2 (S)    0.0029 -0.0023  0.0000 -0.0014 -0.0057 -0.0002 -0.0000 -0.0000
  17.  C 2 (S)    0.3204  0.0083 -0.0000 -0.0930  0.0477 -0.0181 -0.0000  0.0035
  18.  C 2 (S)   -0.3178  0.2406  0.0000 -0.5730  0.4298 -0.1725 -0.0000  0.0797
  19.  C 2 (S)    0.0166  0.0075  0.0000 -0.0048  0.0060  0.0011 -0.0000  0.0291
  20.  C 2 (px)   0.0000  0.0000  0.0076 -0.0000  0.0000  0.0000 -0.0142 -0.0000
  21.  C 2 (px)   0.0000  0.0000  0.0621 -0.0000  0.0000 -0.0000 -0.0542 -0.0000
  22.  C 2 (py)   0.1689  0.0245  0.0000 -0.0146 -0.0052  0.0006 -0.0000 -0.0299
  23.  C 2 (py)   0.0365 -0.0347  0.0000 -0.0744 -0.1626 -0.0155 -0.0000 -0.0844
  24.  C 2 (pz)   0.1722  0.0148 -0.0000 -0.0957  0.0287  0.0047  0.0000  0.0236
  25.  C 2 (pz)  -0.0171 -0.0265 -0.0000  0.0591 -0.1504  0.0394  0.0000  0.0409
  26.  C 2 (d1)  -0.0000 -0.0000 -0.6108 -0.0000  0.0000  0.0000  0.1240  0.0000
  27.  C 2 (d2)  -0.0000  0.0000  0.1265  0.0000  0.0000  0.0000  0.5534 -0.0000
  28.  C 2 (d3)   0.0281 -0.2439 -0.0000  0.1515  0.3192 -0.0024 -0.0000 -0.2385
  29.  C 2 (d4)   0.0115 -0.1663 -0.0000 -0.0979  0.0597  0.2911  0.0000 -0.5175
  30.  C 2 (d5)   0.0292  0.4644  0.0000  0.1460 -0.1342 -0.5157  0.0000 -0.2441
  31.  H 3 (S)    0.2454 -0.0145  0.0173 -0.1104 -0.0547 -0.0216 -0.0200  0.0003
  32.  H 3 (S)    0.2275 -0.0723  0.0695 -0.1749 -0.2277 -0.0425 -0.0574  0.0005
  33.  H 3 (px)   0.0526 -0.1698 -0.0072  0.0114 -0.0671 -0.1825  0.1165  0.0740
  34.  H 3 (py)   0.0266  0.0991  0.2172 -0.0047 -0.1021 -0.0111  0.0845 -0.2041
  35.  H 3 (pz)   0.0420  0.1554  0.0339 -0.0496 -0.0024  0.1518 -0.2515  0.0449
  36.  H 4 (S)    0.2454 -0.0145 -0.0173 -0.1104 -0.0547 -0.0216  0.0200  0.0003
  37.  H 4 (S)    0.2275 -0.0723 -0.0695 -0.1749 -0.2277 -0.0425  0.0574  0.0005
  38.  H 4 (px)  -0.0526  0.1698 -0.0072 -0.0114  0.0671  0.1825  0.1165 -0.0740
  39.  H 4 (py)   0.0266  0.0991 -0.2172 -0.0047 -0.1021 -0.0111 -0.0845 -0.2041
  40.  H 4 (pz)   0.0420  0.1554 -0.0339 -0.0496 -0.0024  0.1518  0.2515  0.0449
  41.  H 5 (S)   -0.2454 -0.0145  0.0173  0.1104 -0.0547  0.0216 -0.0200  0.0003
  42.  H 5 (S)   -0.2275 -0.0723  0.0695  0.1749 -0.2277  0.0425 -0.0574  0.0005
  43.  H 5 (px)  -0.0526 -0.1698 -0.0072 -0.0114 -0.0671  0.1825  0.1165  0.0740
  44.  H 5 (py)   0.0266 -0.0991 -0.2172 -0.0047  0.1021 -0.0111 -0.0845  0.2041
  45.  H 5 (pz)  -0.0420  0.1554  0.0339  0.0496 -0.0024 -0.1518 -0.2515  0.0449
  46.  H 6 (S)   -0.2454 -0.0145 -0.0173  0.1104 -0.0547  0.0216  0.0200  0.0003
  47.  H 6 (S)   -0.2275 -0.0723 -0.0695  0.1749 -0.2277  0.0425  0.0574  0.0005
  48.  H 6 (px)   0.0526  0.1698 -0.0072  0.0114  0.0671 -0.1825  0.1165 -0.0740
  49.  H 6 (py)   0.0266 -0.0991  0.2172 -0.0047  0.1021 -0.0111  0.0845  0.2041
  50.  H 6 (pz)  -0.0420  0.1554 -0.0339  0.0496 -0.0024 -0.1518  0.2515  0.0449

          NAO       33      34      35      36      37      38      39      40
      ---------- ------- ------- ------- ------- ------- ------- ------- -------
   1.  C 1 (S)   -0.0000 -0.0000  0.0000  0.0000  0.0001 -0.0002 -0.0004  0.0000
   2.  C 1 (S)    0.0000  0.0000 -0.0000  0.0000  0.0016  0.0132 -0.0049  0.0000
   3.  C 1 (S)    0.0000 -0.0000 -0.0000 -0.0000  0.1156 -0.0076  0.1043  0.0000
   4.  C 1 (S)   -0.0000 -0.0000 -0.0000 -0.0000 -0.0248 -0.0307 -0.0237  0.0000
   5.  C 1 (px)   0.0227  0.0032 -0.0214  0.0042  0.0000 -0.0000 -0.0000 -0.0118
   6.  C 1 (px)   0.0257 -0.0329  0.0098  0.0193  0.0000 -0.0000  0.0000 -0.0021
   7.  C 1 (py)  -0.0000  0.0000  0.0000 -0.0000  0.0051 -0.0057  0.0023 -0.0000
   8.  C 1 (py)   0.0000 -0.0000  0.0000 -0.0000 -0.0097 -0.0025  0.0302  0.0000
   9.  C 1 (pz)   0.0000  0.0000  0.0000 -0.0000  0.0122  0.0149 -0.0007  0.0000
  10.  C 1 (pz)   0.0000  0.0000  0.0000 -0.0000 -0.0116 -0.0135 -0.0260 -0.0000
  11.  C 1 (d1)   0.3067  0.3146 -0.0582  0.5166  0.0000  0.0000  0.0000  0.3130
  12.  C 1 (d2)  -0.0228  0.5935 -0.3289 -0.2285  0.0000 -0.0000 -0.0000 -0.1864
  13.  C 1 (d3)   0.0000 -0.0000 -0.0000 -0.0000 -0.6146  0.1862 -0.1479 -0.0000
  14.  C 1 (d4)  -0.0000 -0.0000  0.0000 -0.0000 -0.0099  0.1915 -0.2689 -0.0000
  15.  C 1 (d5)   0.0000  0.0000 -0.0000 -0.0000 -0.1890  0.2828  0.2091 -0.0000
  16.  C 2 (S)   -0.0000  0.0000  0.0000  0.0000 -0.0001 -0.0002 -0.0004 -0.0000
  17.  C 2 (S)    0.0000 -0.0000 -0.0000 -0.0000 -0.0016  0.0132 -0.0049 -0.0000
  18.  C 2 (S)   -0.0000  0.0000  0.0000  0.0000 -0.1156 -0.0076  0.1043 -0.0000
  19.  C 2 (S)   -0.0000  0.0000  0.0000  0.0000  0.0248 -0.0307 -0.0237  0.0000
  20.  C 2 (px)   0.0227 -0.0032 -0.0214 -0.0042  0.0000  0.0000  0.0000  0.0118
  21.  C 2 (px)   0.0257  0.0329  0.0098 -0.0193 -0.0000  0.0000  0.0000  0.0021
  22.  C 2 (py)  -0.0000  0.0000  0.0000 -0.0000  0.0051  0.0057 -0.0023 -0.0000
  23.  C 2 (py)   0.0000 -0.0000  0.0000 -0.0000 -0.0097  0.0025 -0.0302  0.0000
  24.  C 2 (pz)   0.0000 -0.0000 -0.0000 -0.0000 -0.0122  0.0149 -0.0007  0.0000
  25.  C 2 (pz)   0.0000 -0.0000 -0.0000  0.0000  0.0116 -0.0135 -0.0260  0.0000
  26.  C 2 (d1)  -0.3067  0.3146  0.0582  0.5166  0.0000 -0.0000  0.0000  0.3130
  27.  C 2 (d2)  -0.0228 -0.5935 -0.3289  0.2285 -0.0000  0.0000  0.0000  0.1864
  28.  C 2 (d3)  -0.0000 -0.0000  0.0000 -0.0000 -0.6146 -0.1862  0.1479 -0.0000
  29.  C 2 (d4)  -0.0000 -0.0000 -0.0000 -0.0000  0.0099  0.1915 -0.2689  0.0000
  30.  C 2 (d5)   0.0000 -0.0000 -0.0000 -0.0000  0.1890  0.2828  0.2091 -0.0000
  31.  H 3 (S)   -0.0195 -0.0510  0.0318  0.0098 -0.0073 -0.0211  0.0037  0.0159
  32.  H 3 (S)   -0.0275 -0.0572  0.0635  0.0164 -0.0163 -0.0373 -0.0285  0.0154
  33.  H 3 (px)   0.1633 -0.0396  0.3700 -0.1598 -0.1192  0.0321  0.2496  0.3810
  34.  H 3 (py)  -0.3891  0.0706  0.1866  0.0983 -0.1221 -0.3462  0.1803  0.0332
  35.  H 3 (pz)  -0.1514 -0.1068 -0.1310  0.2339  0.0813 -0.2254 -0.2809 -0.1919
  36.  H 4 (S)    0.0195  0.0510 -0.0318 -0.0098 -0.0073 -0.0211  0.0037 -0.0159
  37.  H 4 (S)    0.0275  0.0572 -0.0635 -0.0164 -0.0163 -0.0373 -0.0285 -0.0154
  38.  H 4 (px)   0.1633 -0.0396  0.3700 -0.1598  0.1192 -0.0321 -0.2496  0.3810
  39.  H 4 (py)   0.3891 -0.0706 -0.1866 -0.0983 -0.1221 -0.3462  0.1803 -0.0332
  40.  H 4 (pz)   0.1514  0.1068  0.1310 -0.2339  0.0813 -0.2254 -0.2809  0.1919
  41.  H 5 (S)   -0.0195  0.0510  0.0318 -0.0098  0.0073 -0.0211  0.0037 -0.0159
  42.  H 5 (S)   -0.0275  0.0572  0.0635 -0.0164  0.0163 -0.0373 -0.0285 -0.0154
  43.  H 5 (px)   0.1633  0.0396  0.3700  0.1598  0.1192  0.0321  0.2496 -0.3810
  44.  H 5 (py)   0.3891  0.0706 -0.1866  0.0983 -0.1221  0.3462 -0.1803  0.0332
  45.  H 5 (pz)  -0.1514  0.1068 -0.1310 -0.2339 -0.0813 -0.2254 -0.2809  0.1919
  46.  H 6 (S)    0.0195 -0.0510 -0.0318  0.0098  0.0073 -0.0211  0.0037  0.0159
  47.  H 6 (S)    0.0275 -0.0572 -0.0635  0.0164  0.0163 -0.0373 -0.0285  0.0154
  48.  H 6 (px)   0.1633  0.0396  0.3700  0.1598 -0.1192 -0.0321 -0.2496 -0.3810
  49.  H 6 (py)  -0.3891 -0.0706  0.1866 -0.0983 -0.1221  0.3462 -0.1803 -0.0332
  50.  H 6 (pz)   0.1514 -0.1068  0.1310  0.2339 -0.0813 -0.2254 -0.2809 -0.1919

          NAO       41      42      43      44      45      46      47      48
      ---------- ------- ------- ------- ------- ------- ------- ------- -------
   1.  C 1 (S)   -0.0008  0.0006 -0.0028 -0.0000 -0.0000  0.0004 -0.0002 -0.0000
   2.  C 1 (S)    0.0591 -0.0140  0.0339 -0.0000 -0.0000  0.0311  0.0098 -0.0000
   3.  C 1 (S)    0.0094  0.0760 -0.0062 -0.0000 -0.0000  0.0253  0.0035 -0.0000
   4.  C 1 (S)    0.0254 -0.0406  0.1269 -0.0000  0.0000  0.1437  0.0711 -0.0000
   5.  C 1 (px)   0.0000  0.0000 -0.0000  0.0276  0.0064  0.0000 -0.0000  0.0393
   6.  C 1 (px)   0.0000  0.0000 -0.0000  0.0337 -0.0099  0.0000  0.0000  0.0303
   7.  C 1 (py)  -0.0576  0.0148 -0.0086 -0.0000 -0.0000 -0.0094  0.0199 -0.0000
   8.  C 1 (py)  -0.0609  0.0066  0.0035 -0.0000 -0.0000  0.0005  0.0220 -0.0000
   9.  C 1 (pz)   0.0165  0.0072  0.0334 -0.0000 -0.0000  0.0284  0.0295  0.0000
  10.  C 1 (pz)   0.0117 -0.0030  0.0223  0.0000  0.0000  0.0008  0.0289  0.0000
  11.  C 1 (d1)   0.0000  0.0000 -0.0000 -0.0368 -0.1661  0.0000  0.0000 -0.0920
  12.  C 1 (d2)   0.0000  0.0000 -0.0000  0.2265 -0.0518 -0.0000 -0.0000  0.1969
  13.  C 1 (d3)   0.0244 -0.2606 -0.0453 -0.0000  0.0000 -0.1724  0.0074  0.0000
  14.  C 1 (d4)  -0.6017 -0.0264  0.1241 -0.0000  0.0000  0.0783  0.1696  0.0000
  15.  C 1 (d5)  -0.2279  0.3098  0.1452 -0.0000  0.0000  0.0364  0.1554  0.0000
  16.  C 2 (S)    0.0008 -0.0006 -0.0028 -0.0000 -0.0000 -0.0004  0.0002  0.0000
  17.  C 2 (S)   -0.0591  0.0140  0.0339 -0.0000 -0.0000 -0.0311 -0.0098  0.0000
  18.  C 2 (S)   -0.0094 -0.0760 -0.0062 -0.0000  0.0000 -0.0253 -0.0035  0.0000
  19.  C 2 (S)   -0.0254  0.0406  0.1269 -0.0000 -0.0000 -0.1437 -0.0711 -0.0000
  20.  C 2 (px)   0.0000  0.0000  0.0000  0.0276 -0.0064 -0.0000 -0.0000 -0.0393
  21.  C 2 (px)  -0.0000 -0.0000  0.0000  0.0337  0.0099 -0.0000 -0.0000 -0.0303
  22.  C 2 (py)  -0.0576  0.0148  0.0086 -0.0000  0.0000 -0.0094  0.0199  0.0000
  23.  C 2 (py)  -0.0609  0.0066 -0.0035 -0.0000  0.0000  0.0005  0.0220 -0.0000
  24.  C 2 (pz)  -0.0165 -0.0072  0.0334  0.0000  0.0000 -0.0284 -0.0295 -0.0000
  25.  C 2 (pz)  -0.0117  0.0030  0.0223  0.0000 -0.0000 -0.0008 -0.0289 -0.0000
  26.  C 2 (d1)   0.0000  0.0000 -0.0000  0.0368 -0.1661  0.0000 -0.0000 -0.0920
  27.  C 2 (d2)   0.0000 -0.0000 -0.0000  0.2265  0.0518 -0.0000 -0.0000 -0.1969
  28.  C 2 (d3)   0.0244 -0.2606  0.0453  0.0000  0.0000 -0.1724  0.0074  0.0000
  29.  C 2 (d4)   0.6017  0.0264  0.1241  0.0000 -0.0000 -0.0783 -0.1696 -0.0000
  30.  C 2 (d5)   0.2279 -0.3098  0.1452  0.0000  0.0000 -0.0364 -0.1554 -0.0000
  31.  H 3 (S)   -0.0033 -0.0060 -0.0305 -0.0281 -0.0140 -0.0355 -0.0236 -0.0441
  32.  H 3 (S)   -0.0050 -0.0147 -0.0721 -0.0609 -0.0195 -0.0435 -0.0288 -0.0532
  33.  H 3 (px)   0.1889  0.2137  0.3606  0.2693 -0.0092  0.1629  0.2947  0.2776
  34.  H 3 (py)  -0.0247  0.0236 -0.0652 -0.0479  0.4815  0.3856 -0.2854  0.0344
  35.  H 3 (pz)   0.0239 -0.3425  0.2843  0.3787 -0.0482  0.2035  0.2235  0.3770
  36.  H 4 (S)   -0.0033 -0.0060 -0.0305  0.0281  0.0140 -0.0355 -0.0236  0.0441
  37.  H 4 (S)   -0.0050 -0.0147 -0.0721  0.0609  0.0195 -0.0435 -0.0288  0.0532
  38.  H 4 (px)  -0.1889 -0.2137 -0.3606  0.2693 -0.0092 -0.1629 -0.2947  0.2776
  39.  H 4 (py)  -0.0247  0.0236 -0.0652  0.0479 -0.4815  0.3856 -0.2854 -0.0344
  40.  H 4 (pz)   0.0239 -0.3425  0.2843 -0.3787  0.0482  0.2035  0.2235 -0.3770
  41.  H 5 (S)    0.0033  0.0060 -0.0305 -0.0281  0.0140  0.0355  0.0236  0.0441
  42.  H 5 (S)    0.0050  0.0147 -0.0721 -0.0609  0.0195  0.0435  0.0288  0.0532
  43.  H 5 (px)  -0.1889 -0.2137  0.3606  0.2693  0.0092 -0.1629 -0.2947 -0.2776
  44.  H 5 (py)  -0.0247  0.0236  0.0652  0.0479  0.4815  0.3856 -0.2854  0.0344
  45.  H 5 (pz)  -0.0239  0.3425  0.2843  0.3787  0.0482 -0.2035 -0.2235 -0.3770
  46.  H 6 (S)    0.0033  0.0060 -0.0305  0.0281 -0.0140  0.0355  0.0236 -0.0441
  47.  H 6 (S)    0.0050  0.0147 -0.0721  0.0609 -0.0195  0.0435  0.0288 -0.0532
  48.  H 6 (px)   0.1889  0.2137 -0.3606  0.2693  0.0092  0.1629  0.2947 -0.2776
  49.  H 6 (py)  -0.0247  0.0236  0.0652 -0.0479 -0.4815  0.3856 -0.2854 -0.0344
  50.  H 6 (pz)  -0.0239  0.3425  0.2843 -0.3787 -0.0482 -0.2035 -0.2235  0.3770

          NAO       49      50
      ---------- ------- -------
   1.  C 1 (S)    0.0007 -0.0002
   2.  C 1 (S)   -0.0065 -0.0256
   3.  C 1 (S)   -0.0204  0.0048
   4.  C 1 (S)    0.6935  0.6861
   5.  C 1 (px)   0.0000 -0.0000
   6.  C 1 (px)   0.0000 -0.0000
   7.  C 1 (py)   0.0012  0.0151
   8.  C 1 (py)   0.0064  0.0156
   9.  C 1 (pz)  -0.0071 -0.0109
  10.  C 1 (pz)  -0.0161 -0.0105
  11.  C 1 (d1)  -0.0000 -0.0000
  12.  C 1 (d2)   0.0000  0.0000
  13.  C 1 (d3)  -0.0015 -0.0032
  14.  C 1 (d4)  -0.0045 -0.0173
  15.  C 1 (d5)   0.0027 -0.0041
  16.  C 2 (S)    0.0007  0.0002
  17.  C 2 (S)   -0.0065  0.0256
  18.  C 2 (S)   -0.0204 -0.0048
  19.  C 2 (S)    0.6935 -0.6861
  20.  C 2 (px)  -0.0000  0.0000
  21.  C 2 (px)  -0.0000  0.0000
  22.  C 2 (py)  -0.0012  0.0151
  23.  C 2 (py)  -0.0064  0.0156
  24.  C 2 (pz)  -0.0071  0.0109
  25.  C 2 (pz)  -0.0161  0.0105
  26.  C 2 (d1)   0.0000 -0.0000
  27.  C 2 (d2)  -0.0000  0.0000
  28.  C 2 (d3)   0.0015 -0.0032
  29.  C 2 (d4)  -0.0045  0.0173
  30.  C 2 (d5)   0.0027  0.0041
  31.  H 3 (S)    0.0073  0.0151
  32.  H 3 (S)    0.0076  0.0119
  33.  H 3 (px)  -0.0584 -0.0623
  34.  H 3 (py)   0.0105 -0.0526
  35.  H 3 (pz)  -0.0742 -0.0824
  36.  H 4 (S)    0.0073  0.0151
  37.  H 4 (S)    0.0076  0.0119
  38.  H 4 (px)   0.0584  0.0623
  39.  H 4 (py)   0.0105 -0.0526
  40.  H 4 (pz)  -0.0742 -0.0824
  41.  H 5 (S)    0.0073 -0.0151
  42.  H 5 (S)    0.0076 -0.0119
  43.  H 5 (px)  -0.0584  0.0623
  44.  H 5 (py)  -0.0105 -0.0526
  45.  H 5 (pz)  -0.0742  0.0824
  46.  H 6 (S)    0.0073 -0.0151
  47.  H 6 (S)    0.0076 -0.0119
  48.  H 6 (px)   0.0584 -0.0623
  49.  H 6 (py)  -0.0105 -0.0526
  50.  H 6 (pz)  -0.0742  0.0824


 NATURAL BOND ORBITAL ANALYSIS:

                       Occupancies       Lewis Structure    Low   High
           Occ.    -------------------  -----------------   occ   occ
  Cycle   Thresh.   Lewis   Non-Lewis     CR  BD  3C  LP    (L)   (NL)   Dev
 =============================================================================
   1(1)    1.90    15.74421   0.25579      2   6   0   0     0      0    0.05
 -----------------------------------------------------------------------------

 Structure accepted: No low occupancy Lewis orbitals

 WARNING:  1 low occupancy (<1.9990e) core orbital  found on  C    1
           1 low occupancy (<1.9990e) core orbital  found on  C    2

 --------------------------------------------------------
   Core                      3.99653 ( 99.913% of   4)
   Valence Lewis            11.74767 ( 97.897% of  12)
  ==================       ============================
   Total Lewis              15.74421 ( 98.401% of  16)
  -----------------------------------------------------
   Valence non-Lewis         0.20690 (  1.293% of  16)
   Rydberg non-Lewis         0.04890 (  0.306% of  16)
  ==================       ============================
   Total non-Lewis           0.25579 (  1.599% of  16)
 --------------------------------------------------------


       (Occupancy)   Bond orbital/ Coefficients/ Hybrids
 ---------------------------------------------------------------------------------
     1. (1.99036) BD ( 1) C   1 - C   2  
                ( 50.00%)   0.7071* C   1 s( 42.52%)p 1.34( 57.18%)d 0.01(  0.29%)
                                            0.0000  0.6517 -0.0221  0.0005  0.0000
                                            0.0000 -0.5324 -0.0421 -0.5349 -0.0231
                                           -0.0000  0.0000  0.0262 -0.0365 -0.0301
                ( 50.00%)   0.7071* C   2 s( 42.52%)p 1.34( 57.18%)d 0.01(  0.29%)
                                            0.0000  0.6517 -0.0221  0.0005  0.0000
                                            0.0000  0.5324  0.0421 -0.5349 -0.0231
                                            0.0000  0.0000 -0.0262 -0.0365 -0.0301
     2. (1.91225) BD ( 2) C   1 - C   2  
                ( 50.00%)   0.7071* C   1 s(  0.58%)p99.99( 98.74%)d 1.17(  0.68%)
                                           -0.0005  0.0705  0.0288  0.0009  0.0000
                                            0.0000  0.7423 -0.0247 -0.6548  0.0837
                                           -0.0000  0.0000  0.0729  0.0386 -0.0004
                ( 50.00%)   0.7071* C   2 s(  0.58%)p99.99( 98.74%)d 1.17(  0.68%)
                                           -0.0005  0.0705  0.0288  0.0009  0.0000
                                            0.0000 -0.7423  0.0247 -0.6548  0.0837
                                            0.0000  0.0000 -0.0729  0.0386 -0.0004
     3. (1.96126) BD ( 1) C   1 - H   3  
                ( 60.93%)   0.7806* C   1 s( 28.51%)p 2.50( 71.16%)d 0.01(  0.33%)
                                            0.0000  0.5339  0.0059 -0.0007  0.7054
                                            0.0045  0.2770  0.0275  0.3695 -0.0012
                                           -0.0172  0.0454 -0.0176  0.0153  0.0200
                ( 39.07%)   0.6250* H   3 s( 99.97%)p 0.00(  0.03%)
                                            0.9997 -0.0158 -0.0094  0.0010 -0.0143
     4. (1.96126) BD ( 1) C   1 - H   4  
                ( 60.93%)   0.7806* C   1 s( 28.51%)p 2.50( 71.16%)d 0.01(  0.33%)
                                            0.0000  0.5339  0.0059 -0.0007 -0.7054
                                           -0.0045  0.2770  0.0275  0.3695 -0.0012
                                            0.0172 -0.0454 -0.0176  0.0153  0.0200
                ( 39.07%)   0.6250* H   4 s( 99.97%)p 0.00(  0.03%)
                                            0.9997 -0.0158  0.0094  0.0010 -0.0143
     5. (1.96126) BD ( 1) C   2 - H   5  
                ( 60.93%)   0.7806* C   2 s( 28.51%)p 2.50( 71.16%)d 0.01(  0.33%)
                                            0.0000  0.5339  0.0059 -0.0007  0.7054
                                            0.0045 -0.2770 -0.0275  0.3695 -0.0012
                                            0.0172  0.0454  0.0176  0.0153  0.0200
                ( 39.07%)   0.6250* H   5 s( 99.97%)p 0.00(  0.03%)
                                            0.9997 -0.0158 -0.0094 -0.0010 -0.0143
     6. (1.96126) BD ( 1) C   2 - H   6  
                ( 60.93%)   0.7806* C   2 s( 28.51%)p 2.50( 71.16%)d 0.01(  0.33%)
                                            0.0000  0.5339  0.0059 -0.0007 -0.7054
                                           -0.0045 -0.2770 -0.0275  0.3695 -0.0012
                                           -0.0172 -0.0454  0.0176  0.0153  0.0200
                ( 39.07%)   0.6250* H   6 s( 99.97%)p 0.00(  0.03%)
                                            0.9997 -0.0158  0.0094 -0.0010 -0.0143
     7. (1.99827) CR ( 1) C   1           s(100.00%)p 0.00(  0.00%)
                                            1.0000 -0.0000  0.0000  0.0000  0.0000
                                            0.0000  0.0003 -0.0000 -0.0003  0.0000
                                           -0.0000  0.0000  0.0000  0.0000 -0.0000
     8. (1.99827) CR ( 1) C   2           s(100.00%)p 0.00(  0.00%)
                                            1.0000 -0.0000  0.0000  0.0000  0.0000
                                            0.0000 -0.0003  0.0000 -0.0003  0.0000
                                            0.0000  0.0000 -0.0000  0.0000 -0.0000
     9. (0.00694) RY*( 1) C   1           s(  0.00%)p 1.00( 77.99%)d 0.28( 22.01%)
                                           -0.0000  0.0000 -0.0000  0.0000 -0.0211
                                            0.8829  0.0000 -0.0000  0.0000 -0.0000
                                           -0.4646  0.0649 -0.0000 -0.0000 -0.0000
    10. (0.00162) RY*( 2) C   1           s(  4.25%)p19.22( 81.69%)d 3.31( 14.06%)
                                           -0.0000  0.0091  0.1918 -0.0751  0.0000
                                            0.0000 -0.0910  0.6012 -0.0166  0.6685
                                           -0.0000  0.0000 -0.0203  0.2855  0.2423
    11. (0.00010) RY*( 3) C   1           s( 11.82%)p 6.40( 75.69%)d 1.06( 12.49%)
    12. (0.00000) RY*( 4) C   1           s( 98.94%)p 0.01(  0.86%)d 0.00(  0.19%)
    13. (0.00000) RY*( 5) C   1           s( 84.84%)p 0.16( 13.54%)d 0.02(  1.62%)
    14. (0.00000) RY*( 6) C   1           s(  0.00%)p 1.00( 21.74%)d 3.60( 78.26%)
    15. (0.00000) RY*( 7) C   1           s(  0.00%)p 1.00(  0.74%)d99.99( 99.26%)
    16. (0.00000) RY*( 8) C   1           s(  0.00%)p 1.00( 11.22%)d 7.91( 88.78%)
    17. (0.00000) RY*( 9) C   1           s(  0.02%)p99.99(  9.57%)d99.99( 90.42%)
    18. (0.00000) RY*(10) C   1           s(  0.00%)p 1.00(  8.72%)d10.47( 91.28%)
    19. (0.00694) RY*( 1) C   2           s(  0.00%)p 1.00( 77.99%)d 0.28( 22.01%)
                                           -0.0000  0.0000 -0.0000  0.0000 -0.0211
                                            0.8829 -0.0000  0.0000  0.0000 -0.0000
                                            0.4646  0.0649  0.0000 -0.0000 -0.0000
    20. (0.00162) RY*( 2) C   2           s(  4.25%)p19.22( 81.69%)d 3.31( 14.06%)
                                           -0.0000  0.0091  0.1918 -0.0751  0.0000
                                            0.0000  0.0910 -0.6012 -0.0166  0.6685
                                            0.0000  0.0000  0.0203  0.2855  0.2423
    21. (0.00010) RY*( 3) C   2           s( 11.82%)p 6.40( 75.69%)d 1.06( 12.49%)
    22. (0.00000) RY*( 4) C   2           s( 98.94%)p 0.01(  0.86%)d 0.00(  0.19%)
    23. (0.00000) RY*( 5) C   2           s( 84.84%)p 0.16( 13.54%)d 0.02(  1.62%)
    24. (0.00000) RY*( 6) C   2           s(  0.00%)p 1.00( 21.74%)d 3.60( 78.26%)
    25. (0.00000) RY*( 7) C   2           s(  0.00%)p 1.00(  0.74%)d99.99( 99.26%)
    26. (0.00000) RY*( 8) C   2           s(  0.00%)p 1.00( 11.22%)d 7.91( 88.78%)
    27. (0.00000) RY*( 9) C   2           s(  0.02%)p99.99(  9.57%)d99.99( 90.42%)
    28. (0.00000) RY*(10) C   2           s(  0.00%)p 1.00(  8.72%)d10.47( 91.28%)
    29. (0.00740) RY*( 1) H   3           s( 85.97%)p 0.16( 14.03%)
                                            0.0147  0.9271 -0.0898 -0.3617  0.0376
    30. (0.00028) RY*( 2) H   3           s(  0.77%)p99.99( 99.23%)
                                            0.0043  0.0877 -0.6204  0.4454  0.6395
    31. (0.00018) RY*( 3) H   3           s( 12.84%)p 6.79( 87.16%)
                                            0.0018  0.3583  0.2509  0.8174 -0.3749
    32. (0.00004) RY*( 4) H   3           s(  0.45%)p99.99( 99.55%)
    33. (0.00740) RY*( 1) H   4           s( 85.97%)p 0.16( 14.03%)
                                            0.0147  0.9271  0.0898 -0.3617  0.0376
    34. (0.00028) RY*( 2) H   4           s(  0.77%)p99.99( 99.23%)
                                            0.0043  0.0877  0.6204  0.4454  0.6395
    35. (0.00018) RY*( 3) H   4           s( 12.84%)p 6.79( 87.16%)
                                            0.0018  0.3583 -0.2509  0.8174 -0.3749
    36. (0.00004) RY*( 4) H   4           s(  0.45%)p99.99( 99.55%)
    37. (0.00740) RY*( 1) H   5           s( 85.97%)p 0.16( 14.03%)
                                            0.0147  0.9271 -0.0898  0.3617  0.0376
    38. (0.00028) RY*( 2) H   5           s(  0.77%)p99.99( 99.23%)
                                            0.0043  0.0877 -0.6204 -0.4454  0.6395
    39. (0.00018) RY*( 3) H   5           s( 12.84%)p 6.79( 87.16%)
                                            0.0018  0.3583  0.2509 -0.8174 -0.3749
    40. (0.00004) RY*( 4) H   5           s(  0.45%)p99.99( 99.55%)
    41. (0.00740) RY*( 1) H   6           s( 85.97%)p 0.16( 14.03%)
                                            0.0147  0.9271  0.0898  0.3617  0.0376
    42. (0.00028) RY*( 2) H   6           s(  0.77%)p99.99( 99.23%)
                                            0.0043  0.0877  0.6204 -0.4454  0.6395
    43. (0.00018) RY*( 3) H   6           s( 12.84%)p 6.79( 87.16%)
                                            0.0018  0.3583 -0.2509 -0.8174 -0.3749
    44. (0.00004) RY*( 4) H   6           s(  0.45%)p99.99( 99.55%)
    45. (0.00974) BD*( 1) C   1 - C   2  
                ( 50.00%)   0.7071* C   1 s( 42.52%)p 1.34( 57.18%)d 0.01(  0.29%)
                                            0.0000  0.6517 -0.0221  0.0005  0.0000
                                            0.0000 -0.5324 -0.0421 -0.5349 -0.0231
                                           -0.0000  0.0000  0.0262 -0.0365 -0.0301
                ( 50.00%)  -0.7071* C   2 s( 42.52%)p 1.34( 57.18%)d 0.01(  0.29%)
                                            0.0000  0.6517 -0.0221  0.0005  0.0000
                                            0.0000  0.5324  0.0421 -0.5349 -0.0231
                                            0.0000  0.0000 -0.0262 -0.0365 -0.0301
    46. (0.08315) BD*( 2) C   1 - C   2  
                ( 50.00%)   0.7071* C   1 s(  0.58%)p99.99( 98.74%)d 1.17(  0.68%)
                                           -0.0005  0.0705  0.0288  0.0009  0.0000
                                            0.0000  0.7423 -0.0247 -0.6548  0.0837
                                           -0.0000  0.0000  0.0729  0.0386 -0.0004
                ( 50.00%)  -0.7071* C   2 s(  0.58%)p99.99( 98.74%)d 1.17(  0.68%)
                                           -0.0005  0.0705  0.0288  0.0009  0.0000
                                            0.0000 -0.7423  0.0247 -0.6548  0.0837
                                            0.0000  0.0000 -0.0729  0.0386 -0.0004
    47. (0.02850) BD*( 1) C   1 - H   3  
                ( 39.07%)   0.6250* C   1 s( 28.51%)p 2.50( 71.16%)d 0.01(  0.33%)
                                           -0.0000 -0.5339 -0.0059  0.0007 -0.7054
                                           -0.0045 -0.2770 -0.0275 -0.3695  0.0012
                                            0.0172 -0.0454  0.0176 -0.0153 -0.0200
                ( 60.93%)  -0.7806* H   3 s( 99.97%)p 0.00(  0.03%)
                                           -0.9997  0.0158  0.0094 -0.0010  0.0143
    48. (0.02850) BD*( 1) C   1 - H   4  
                ( 39.07%)   0.6250* C   1 s( 28.51%)p 2.50( 71.16%)d 0.01(  0.33%)
                                           -0.0000 -0.5339 -0.0059  0.0007  0.7054
                                            0.0045 -0.2770 -0.0275 -0.3695  0.0012
                                           -0.0172  0.0454  0.0176 -0.0153 -0.0200
                ( 60.93%)  -0.7806* H   4 s( 99.97%)p 0.00(  0.03%)
                                           -0.9997  0.0158 -0.0094 -0.0010  0.0143
    49. (0.02850) BD*( 1) C   2 - H   5  
                ( 39.07%)   0.6250* C   2 s( 28.51%)p 2.50( 71.16%)d 0.01(  0.33%)
                                           -0.0000 -0.5339 -0.0059  0.0007 -0.7054
                                           -0.0045  0.2770  0.0275 -0.3695  0.0012
                                           -0.0172 -0.0454 -0.0176 -0.0153 -0.0200
                ( 60.93%)  -0.7806* H   5 s( 99.97%)p 0.00(  0.03%)
                                           -0.9997  0.0158  0.0094  0.0010  0.0143
    50. (0.02850) BD*( 1) C   2 - H   6  
                ( 39.07%)   0.6250* C   2 s( 28.51%)p 2.50( 71.16%)d 0.01(  0.33%)
                                           -0.0000 -0.5339 -0.0059  0.0007  0.7054
                                            0.0045  0.2770  0.0275 -0.3695  0.0012
                                            0.0172  0.0454 -0.0176 -0.0153 -0.0200
                ( 60.93%)  -0.7806* H   6 s( 99.97%)p 0.00(  0.03%)
                                           -0.9997  0.0158 -0.0094  0.0010  0.0143


 NHO Directionality and "Bond Bending" (deviations from line of nuclear centers)

         [Thresholds for printing:  angular deviation  >  1.0 degree]
                                    hybrid p-character > 25.0%
                                    orbital occupancy  >  0.10e

                                Line of Centers        Hybrid 1              Hybrid 2
                                ---------------  -------------------   ------------------
                NBO               Theta   Phi    Theta   Phi    Dev    Theta   Phi    Dev
 ========================================================================================
     1. BD (   1) C   1 - C   2    90.0  270.0   134.2  270.0  44.2    134.2   90.0  44.2
     2. BD (   2) C   1 - C   2    90.0  270.0   128.5   90.0 141.5    128.5  270.0 141.5
     3. BD (   1) C   1 - H   3    42.6  351.1    64.5   23.2  33.4      --     --    --
     4. BD (   1) C   1 - H   4    42.6  188.9    64.5  156.8  33.4      --     --    --
     5. BD (   1) C   2 - H   5    42.6    8.9    64.5  336.8  33.4      --     --    --
     6. BD (   1) C   2 - H   6    42.6  171.1    64.5  203.2  33.4      --     --    --


 Second Order Perturbation Theory Analysis of Fock Matrix in NBO Basis

     Threshold for printing:   0.50 kcal/mol
                                                                              E(2)  E(j)-E(i) F(i,j)
         Donor NBO (i)                     Acceptor NBO (j)                 kcal/mol   a.u.    a.u. 
 ===================================================================================================

 within unit  1
   2. BD (   2) C   1 - C   2        / 29. RY*(   1) H   3                    8.44    1.65    0.108
   2. BD (   2) C   1 - C   2        / 33. RY*(   1) H   4                    8.44    1.65    0.108
   2. BD (   2) C   1 - C   2        / 37. RY*(   1) H   5                    8.44    1.65    0.108
   2. BD (   2) C   1 - C   2        / 41. RY*(   1) H   6                    8.44    1.65    0.108
   2. BD (   2) C   1 - C   2        / 47. BD*(   1) C   1 - H   3           12.53    1.13    0.108
   2. BD (   2) C   1 - C   2        / 48. BD*(   1) C   1 - H   4           12.53    1.13    0.108
   2. BD (   2) C   1 - C   2        / 49. BD*(   1) C   2 - H   5           12.53    1.13    0.108
   2. BD (   2) C   1 - C   2        / 50. BD*(   1) C   2 - H   6           12.53    1.13    0.108
   3. BD (   1) C   1 - H   3        / 19. RY*(   1) C   2                    2.18    1.74    0.055
   3. BD (   1) C   1 - H   3        / 20. RY*(   2) C   2                    0.73    1.71    0.032
   3. BD (   1) C   1 - H   3        / 37. RY*(   1) H   5                    3.11    1.85    0.068
   3. BD (   1) C   1 - H   3        / 45. BD*(   1) C   1 - C   2            0.57    1.41    0.026
   3. BD (   1) C   1 - H   3        / 46. BD*(   2) C   1 - C   2           12.27    0.94    0.097
   3. BD (   1) C   1 - H   3        / 49. BD*(   1) C   2 - H   5            6.06    1.33    0.080
   3. BD (   1) C   1 - H   3        / 50. BD*(   1) C   2 - H   6            0.67    1.33    0.027
   4. BD (   1) C   1 - H   4        / 19. RY*(   1) C   2                    2.18    1.74    0.055
   4. BD (   1) C   1 - H   4        / 20. RY*(   2) C   2                    0.73    1.71    0.032
   4. BD (   1) C   1 - H   4        / 41. RY*(   1) H   6                    3.11    1.85    0.068
   4. BD (   1) C   1 - H   4        / 45. BD*(   1) C   1 - C   2            0.57    1.41    0.026
   4. BD (   1) C   1 - H   4        / 46. BD*(   2) C   1 - C   2           12.27    0.94    0.097
   4. BD (   1) C   1 - H   4        / 49. BD*(   1) C   2 - H   5            0.67    1.33    0.027
   4. BD (   1) C   1 - H   4        / 50. BD*(   1) C   2 - H   6            6.06    1.33    0.080
   5. BD (   1) C   2 - H   5        /  9. RY*(   1) C   1                    2.18    1.74    0.055
   5. BD (   1) C   2 - H   5        / 10. RY*(   2) C   1                    0.73    1.71    0.032
   5. BD (   1) C   2 - H   5        / 29. RY*(   1) H   3                    3.11    1.85    0.068
   5. BD (   1) C   2 - H   5        / 45. BD*(   1) C   1 - C   2            0.57    1.41    0.026
   5. BD (   1) C   2 - H   5        / 46. BD*(   2) C   1 - C   2           12.27    0.94    0.097
   5. BD (   1) C   2 - H   5        / 47. BD*(   1) C   1 - H   3            6.06    1.33    0.080
   5. BD (   1) C   2 - H   5        / 48. BD*(   1) C   1 - H   4            0.67    1.33    0.027
   6. BD (   1) C   2 - H   6        /  9. RY*(   1) C   1                    2.18    1.74    0.055
   6. BD (   1) C   2 - H   6        / 10. RY*(   2) C   1                    0.73    1.71    0.032
   6. BD (   1) C   2 - H   6        / 33. RY*(   1) H   4                    3.11    1.85    0.068
   6. BD (   1) C   2 - H   6        / 45. BD*(   1) C   1 - C   2            0.57    1.41    0.026
   6. BD (   1) C   2 - H   6        / 46. BD*(   2) C   1 - C   2           12.27    0.94    0.097
   6. BD (   1) C   2 - H   6        / 47. BD*(   1) C   1 - H   3            0.67    1.33    0.027
   6. BD (   1) C   2 - H   6        / 48. BD*(   1) C   1 - H   4            6.06    1.33    0.080
   7. CR (   1) C   1                / 20. RY*(   2) C   2                    1.96   12.12    0.137
   7. CR (   1) C   1                / 46. BD*(   2) C   1 - C   2           17.40   11.36    0.405
   8. CR (   1) C   2                / 10. RY*(   2) C   1                    1.96   12.12    0.137
   8. CR (   1) C   2                / 46. BD*(   2) C   1 - C   2           17.40   11.36    0.405


 Natural Bond Orbitals (Summary):

                                                            Principal Delocalizations
           NBO                        Occupancy    Energy   (geminal,vicinal,remote)
 ====================================================================================
 Molecular unit  1  (C2H4)
     1. BD (   1) C   1 - C   2          1.99036    -0.91719   
     2. BD (   2) C   1 - C   2          1.91225    -0.48299  47(g),48(g),49(g),50(g)
                                                    29(v),33(v),37(v),41(v)
     3. BD (   1) C   1 - H   3          1.96126    -0.67890  46(g),49(v),37(r),19(v)
                                                    20(v),50(v),45(g)
     4. BD (   1) C   1 - H   4          1.96126    -0.67890  46(g),50(v),41(r),19(v)
                                                    20(v),49(v),45(g)
     5. BD (   1) C   2 - H   5          1.96126    -0.67890  46(g),47(v),29(r),9(v),10(v)
                                                    48(v),45(g)
     6. BD (   1) C   2 - H   6          1.96126    -0.67890  46(g),48(v),33(r),9(v),10(v)
                                                    47(v),45(g)
     7. CR (   1) C   1                  1.99827   -11.09030  46(g),20(v)
     8. CR (   1) C   2                  1.99827   -11.09030  46(g),10(v)
     9. RY*(   1) C   1                  0.00694     1.05722   
    10. RY*(   2) C   1                  0.00162     1.03141   
    11. RY*(   3) C   1                  0.00010     1.05479   
    12. RY*(   4) C   1                  0.00000     4.66692   
    13. RY*(   5) C   1                  0.00000     1.44586   
    14. RY*(   6) C   1                  0.00000     1.94514   
    15. RY*(   7) C   1                  0.00000     2.42831   
    16. RY*(   8) C   1                  0.00000     2.11277   
    17. RY*(   9) C   1                  0.00000     2.34857   
    18. RY*(  10) C   1                  0.00000     1.98422   
    19. RY*(   1) C   2                  0.00694     1.05722   
    20. RY*(   2) C   2                  0.00162     1.03141   
    21. RY*(   3) C   2                  0.00010     1.05479   
    22. RY*(   4) C   2                  0.00000     4.66692   
    23. RY*(   5) C   2                  0.00000     1.44586   
    24. RY*(   6) C   2                  0.00000     1.94514   
    25. RY*(   7) C   2                  0.00000     2.42831   
    26. RY*(   8) C   2                  0.00000     2.11277   
    27. RY*(   9) C   2                  0.00000     2.34857   
    28. RY*(  10) C   2                  0.00000     1.98422   
    29. RY*(   1) H   3                  0.00740     1.17047   
    30. RY*(   2) H   3                  0.00028     2.68302   
    31. RY*(   3) H   3                  0.00018     2.68612   
    32. RY*(   4) H   3                  0.00004     3.49163   
    33. RY*(   1) H   4                  0.00740     1.17047   
    34. RY*(   2) H   4                  0.00028     2.68302   
    35. RY*(   3) H   4                  0.00018     2.68612   
    36. RY*(   4) H   4                  0.00004     3.49163   
    37. RY*(   1) H   5                  0.00740     1.17047   
    38. RY*(   2) H   5                  0.00028     2.68302   
    39. RY*(   3) H   5                  0.00018     2.68612   
    40. RY*(   4) H   5                  0.00004     3.49163   
    41. RY*(   1) H   6                  0.00740     1.17047   
    42. RY*(   2) H   6                  0.00028     2.68302   
    43. RY*(   3) H   6                  0.00018     2.68612   
    44. RY*(   4) H   6                  0.00004     3.49163   
    45. BD*(   1) C   1 - C   2          0.00974     0.73269   
    46. BD*(   2) C   1 - C   2          0.08315     0.26568   
    47. BD*(   1) C   1 - H   3          0.02850     0.65154   
    48. BD*(   1) C   1 - H   4          0.02850     0.65154   
    49. BD*(   1) C   2 - H   5          0.02850     0.65154   
    50. BD*(   1) C   2 - H   6          0.02850     0.65154   
       -------------------------------
              Total Lewis   15.74421  ( 98.4013%)
        Valence non-Lewis    0.20690  (  1.2931%)
        Rydberg non-Lewis    0.04890  (  0.3056%)
       -------------------------------
            Total unit  1   16.00000  (100.0000%)
           Charge unit  1    0.00000
 1\1\GINC-N6030\SP\RHF\6-31G(d,p)\C2H4\JIAMINGD\25-May-2025\0\\# hf/6-3
 1g(d,p) pop=nboread\\2e\\0,1\C,0,0.,0.6607,0.1993\C,0,0.,-0.6607,0.199
 3\H,0,-0.7249,0.5475,-0.5978\H,0,0.7249,0.5475,-0.5978\H,0,-0.7249,-0.
 5475,-0.5978\H,0,0.7249,-0.5475,-0.5978\\Version=ES64L-G16RevA.03\Stat
 e=1-A1\HF=-77.5965435\RMSD=4.600e-09\Dipole=0.,0.,-0.6225623\Quadrupol
 e=0.549465,-2.5615162,2.0120513,0.,0.,0.\PG=C02V [SGV(C2),X(H4)]\\@


 IF AT FIRST YOU DON'T SUCCEED, TRY, TRY AGAIN.
 THEN GIVE UP;
 THERE'S NO USE BEING A DAMN FOOL ABOUT IT.

                                 -- W. C. FIELDS
 Job cpu time:       0 days  0 hours  0 minutes 22.8 seconds.
 Elapsed time:       0 days  0 hours  0 minutes  2.8 seconds.
 File lengths (MBytes):  RWF=      6 Int=      0 D2E=      0 Chk=      1 Scr=      1
 Normal termination of Gaussian 16 at Sun May 25 21:51:49 2025.
