# Supplementary material for: Hyperpyramidalized alkenes with bond orders near 1.5 as synthetic building blocks
Source: Nat Chem. 2026 Jan 21;18(5):913–22. doi: 10.1038/s41557-025-02055-9 (PMC12859755; doi:10.1038/s41557-025-02055-9)
Supplement: Supplementary file 2 — Output files for reported computations. [file 41557_2025_2055_MOESM2_ESM.zip › Computation data/Quadricyclene 11/wb97xd-def2tzvp/stability check/parent-qce-stab.out]

 Entering Gaussian System, Link 0=/u/local/apps/gaussian/16_sse4/g16
 Initial command:
 /u/local/apps/gaussian/16_sse4/l1.exe "/work/8798722.1.pod_smp.q/Gau-47214.inp" -scrdir="/work/8798722.1.pod_smp.q/"
 Entering Link 1 = /u/local/apps/gaussian/16_sse4/l1.exe PID=     47215.
  
 Copyright (c) 1988,1990,1992,1993,1995,1998,2003,2009,2016,
            Gaussian, Inc.  All Rights Reserved.
  
 This is part of the Gaussian(R) 16 program.  It is based on
 the Gaussian(R) 09 system (copyright 2009, Gaussian, Inc.),
 the Gaussian(R) 03 system (copyright 2003, Gaussian, Inc.),
 the Gaussian(R) 98 system (copyright 1998, Gaussian, Inc.),
 the Gaussian(R) 94 system (copyright 1995, Gaussian, Inc.),
 the Gaussian 92(TM) system (copyright 1992, Gaussian, Inc.),
 the Gaussian 90(TM) system (copyright 1990, Gaussian, Inc.),
 the Gaussian 88(TM) system (copyright 1988, Gaussian, Inc.),
 the Gaussian 86(TM) system (copyright 1986, Carnegie Mellon
 University), and the Gaussian 82(TM) system (copyright 1983,
 Carnegie Mellon University). Gaussian is a federally registered
 trademark of Gaussian, Inc.
  
 This software contains proprietary and confidential information,
 including trade secrets, belonging to Gaussian, Inc.
  
 This software is provided under written license and may be
 used, copied, transmitted, or stored only in accord with that
 written license.
  
 The following legend is applicable only to US Government
 contracts under FAR:
  
                    RESTRICTED RIGHTS LEGEND
  
 Use, reproduction and disclosure by the US Government is
 subject to restrictions as set forth in subparagraphs (a)
 and (c) of the Commercial Computer Software - Restricted
 Rights clause in FAR 52.227-19.
  
 Gaussian, Inc.
 340 Quinnipiac St., Bldg. 40, Wallingford CT 06492
  
  
 ---------------------------------------------------------------
 Warning -- This program may not be used in any manner that
 competes with the business of Gaussian, Inc. or will provide
 assistance to any competitor of Gaussian, Inc.  The licensee
 of this program is prohibited from giving any competitor of
 Gaussian, Inc. access to this program.  By using this program,
 the user acknowledges that Gaussian, Inc. is engaged in the
 business of creating and licensing software in the field of
 computational chemistry and represents and warrants to the
 licensee that it is not a competitor of Gaussian, Inc. and that
 it will not use this program in any manner prohibited above.
 ---------------------------------------------------------------
  

 Cite this work as:
 Gaussian 16, Revision A.03,
 M. J. Frisch, G. W. Trucks, H. B. Schlegel, G. E. Scuseria, 
 M. A. Robb, J. R. Cheeseman, G. Scalmani, V. Barone, 
 G. A. Petersson, H. Nakatsuji, X. Li, M. Caricato, A. V. Marenich, 
 J. Bloino, B. G. Janesko, R. Gomperts, B. Mennucci, H. P. Hratchian, 
 J. V. Ortiz, A. F. Izmaylov, J. L. Sonnenberg, D. Williams-Young, 
 F. Ding, F. Lipparini, F. Egidi, J. Goings, B. Peng, A. Petrone, 
 T. Henderson, D. Ranasinghe, V. G. Zakrzewski, J. Gao, N. Rega, 
 G. Zheng, W. Liang, M. Hada, M. Ehara, K. Toyota, R. Fukuda, 
 J. Hasegawa, M. Ishida, T. Nakajima, Y. Honda, O. Kitao, H. Nakai, 
 T. Vreven, K. Throssell, J. A. Montgomery, Jr., J. E. Peralta, 
 F. Ogliaro, M. J. Bearpark, J. J. Heyd, E. N. Brothers, K. N. Kudin, 
 V. N. Staroverov, T. A. Keith, R. Kobayashi, J. Normand, 
 K. Raghavachari, A. P. Rendell, J. C. Burant, S. S. Iyengar, 
 J. Tomasi, M. Cossi, J. M. Millam, M. Klene, C. Adamo, R. Cammi, 
 J. W. Ochterski, R. L. Martin, K. Morokuma, O. Farkas, 
 J. B. Foresman, and D. J. Fox, Gaussian, Inc., Wallingford CT, 2016.
 
 ******************************************
 Gaussian 16:  ES64L-G16RevA.03 25-Dec-2016
                 7-May-2025 
 ******************************************
 %nproc=8
 Will use up to    8 processors via shared memory.
 %mem=16GB
 %chk=parent-qce.chk
 -----------------------------------------------------
 # stable wb97xd guess=read geom=connectivity def2tzvp
 -----------------------------------------------------
 1/38=1,57=2,172=1/1;
 2/12=2,17=6,18=5,40=1/2;
 3/5=44,7=101,11=2,25=1,30=1,74=-58,116=-2/1,2,3;
 4/5=1/1;
 5/5=2,38=6/2;
 8/6=1,10=90,11=11/1;
 9/8=-1,42=1/14;
 6/7=2,8=2,9=2,10=2,28=1/1;
 99/5=1,9=1/99;
 -----
 M0001
 -----
 Symbolic Z-matrix:
 Charge =  0 Multiplicity = 1
 C                     0.37716   1.10231   0.00069 
 C                    -0.0133   -1.08114   0.67461 
 C                    -0.01364  -1.08055  -0.67509 
 C                    -1.25093  -0.54986   0.00022 
 C                     1.09006  -0.0203   -0.74833 
 C                     1.09098  -0.02117   0.74776 
 H                     0.82769   2.0883    0.00093 
 H                    -2.18737  -1.08621   0.00029 
 H                     1.85831   0.13707  -1.49132 
 C                    -1.14195   0.96675   0.0002 
 H                    -1.59498   1.41479   0.88707 
 H                    -1.59383   1.41475  -0.8874 
 H                     1.8599    0.13511   1.49004 
 
                          Input orientation:                          
 ---------------------------------------------------------------------
 Center     Atomic      Atomic             Coordinates (Angstroms)
 Number     Number       Type             X           Y           Z
 ---------------------------------------------------------------------
      1          6           0        0.377161    1.102310    0.000692
      2          6           0       -0.013298   -1.081139    0.674609
      3          6           0       -0.013637   -1.080547   -0.675089
      4          6           0       -1.250931   -0.549864    0.000223
      5          6           0        1.090056   -0.020303   -0.748327
      6          6           0        1.090979   -0.021168    0.747758
      7          1           0        0.827686    2.088299    0.000934
      8          1           0       -2.187372   -1.086213    0.000286
      9          1           0        1.858314    0.137072   -1.491319
     10          6           0       -1.141948    0.966746    0.000200
     11          1           0       -1.594982    1.414787    0.887065
     12          1           0       -1.593833    1.414747   -0.887400
     13          1           0        1.859896    0.135107    1.490038
 ---------------------------------------------------------------------
                    Distance matrix (angstroms):
                    1          2          3          4          5
     1  C    0.000000
     2  C    2.318204   0.000000
     3  C    2.318247   1.349698   0.000000
     4  C    2.319561   1.506249   1.506176   0.000000
     5  C    1.526273   2.089859   1.532194   2.514156   0.000000
     6  C    1.526383   1.532422   2.089726   2.514532   1.496086
     7  H    1.084042   3.347601   3.347599   3.358653   2.253094
     8  H    3.371418   2.276255   2.276244   1.079163   3.526772
     9  H    2.313352   3.110983   2.377610   3.516246   1.080289
    10  C    1.525146   2.433621   2.433210   1.520521   2.552724
    11  H    2.184639   2.962517   3.341806   2.182822   3.455925
    12  H    2.184294   3.341767   2.961180   2.182923   3.046633
    13  H    2.313468   2.377611   3.110581   3.516529   2.372148
                    6          7          8          9         10
     6  C    0.000000
     7  H    2.253202   0.000000
     8  H    3.527126   4.378139   0.000000
     9  H    2.372195   2.663888   4.482063   0.000000
    10  C    2.553582   2.266570   2.303812   3.451747   0.000000
    11  H    3.048895   2.666115   2.718879   4.383437   1.092021
    12  H    3.455982   2.665814   2.719389   3.730213   1.092126
    13  H    1.080109   2.664179   4.482339   2.981358   3.452870
                   11         12         13
    11  H    0.000000
    12  H    1.774465   0.000000
    13  H    3.733275   4.383826   0.000000
 Stoichiometry    C7H6
 Framework group  C1[X(C7H6)]
 Deg. of freedom    33
 Full point group                 C1      NOp   1
 Largest Abelian subgroup         C1      NOp   1
 Largest concise Abelian subgroup C1      NOp   1
                         Standard orientation:                         
 ---------------------------------------------------------------------
 Center     Atomic      Atomic             Coordinates (Angstroms)
 Number     Number       Type             X           Y           Z
 ---------------------------------------------------------------------
      1          6           0       -0.377162    1.102310   -0.000692
      2          6           0        0.013299   -1.081139   -0.674609
      3          6           0        0.013638   -1.080547    0.675089
      4          6           0        1.250931   -0.549863   -0.000223
      5          6           0       -1.090056   -0.020304    0.748327
      6          6           0       -1.090979   -0.021169   -0.747758
      7          1           0       -0.827687    2.088298   -0.000934
      8          1           0        2.187373   -1.086212   -0.000286
      9          1           0       -1.858314    0.137071    1.491319
     10          6           0        1.141947    0.966747   -0.000200
     11          1           0        1.594981    1.414788   -0.887065
     12          1           0        1.593832    1.414748    0.887400
     13          1           0       -1.859896    0.135106   -1.490038
 ---------------------------------------------------------------------
 Rotational constants (GHZ):           5.1903395           4.4842607           3.3868297
 Standard basis: def2TZVP (5D, 7F)
 There are   288 symmetry adapted cartesian basis functions of A   symmetry.
 There are   253 symmetry adapted basis functions of A   symmetry.
   253 basis functions,   405 primitive gaussians,   288 cartesian basis functions
    24 alpha electrons       24 beta electrons
       nuclear repulsion energy       277.2422382949 Hartrees.
 NAtoms=   13 NActive=   13 NUniq=   13 SFac= 1.00D+00 NAtFMM=   60 NAOKFM=F Big=F
 Integral buffers will be    131072 words long.
 Raffenetti 2 integral format.
 Two-electron integral symmetry is turned on.
 Nuclear repulsion after empirical dispersion term =      277.2367696674 Hartrees.
 One-electron integrals computed using PRISM.
   1 Symmetry operations used in ECPInt.
 ECPInt:  NShTT=    5151 NPrTT=   15748 LenC2=    5132 LenP2D=   13335.
 LDataN:  DoStor=T MaxTD1= 6 Len=  172
 NBasis=   253 RedAO= T EigKep=  3.82D-05  NBF=   253
 NBsUse=   253 1.00D-06 EigRej= -1.00D+00 NBFU=   253
 Initial guess from the checkpoint file:  "parent-qce.chk"
 B after Tr=     0.000000   -0.000000    0.000000
         Rot=   -0.000000   -0.000000    1.000000   -0.000000 Ang=-180.00 deg.
 Requested convergence on RMS density matrix=1.00D-08 within 128 cycles.
 Requested convergence on MAX density matrix=1.00D-06.
 Requested convergence on             energy=1.00D-06.
 No special actions if energy rises.
 SCF Done:  E(RwB97XD) =  -270.119164353     A.U. after    1 cycles
            NFock=  1  Conv=0.58D-08     -V/T= 2.0051
 DoSCS=F DFT=T ScalE2(SS,OS)=  1.000000  1.000000
 Range of M.O.s used for correlation:     1   253
 NBasis=   253 NAE=    24 NBE=    24 NFC=     0 NFV=     0
 NROrb=    253 NOA=    24 NOB=    24 NVA=   229 NVB=   229

 **** Warning!!: The largest alpha MO coefficient is  0.51393248D+02

 Keep R1 and R2 ints in memory in canonical form, NReq=2145964721.
 Orbital symmetries:
       Occupied  (A) (A) (A) (A) (A) (A) (A) (A) (A) (A) (A) (A)
                 (A) (A) (A) (A) (A) (A) (A) (A) (A) (A) (A) (A)
       Virtual   (A) (A) (A) (A) (A) (A) (A) (A) (A) (A) (A) (A)
                 (A) (A) (A) (A) (A) (A) (A) (A) (A) (A) (A) (A)
                 (A) (A) (A) (A) (A) (A) (A) (A) (A) (A) (A) (A)
                 (A) (A) (A) (A) (A) (A) (A) (A) (A) (A) (A) (A)
                 (A) (A) (A) (A) (A) (A) (A) (A) (A) (A) (A) (A)
                 (A) (A) (A) (A) (A) (A) (A) (A) (A) (A) (A) (A)
                 (A) (A) (A) (A) (A) (A) (A) (A) (A) (A) (A) (A)
                 (A) (A) (A) (A) (A) (A) (A) (A) (A) (A) (A) (A)
                 (A) (A) (A) (A) (A) (A) (A) (A) (A) (A) (A) (A)
                 (A) (A) (A) (A) (A) (A) (A) (A) (A) (A) (A) (A)
                 (A) (A) (A) (A) (A) (A) (A) (A) (A) (A) (A) (A)
                 (A) (A) (A) (A) (A) (A) (A) (A) (A) (A) (A) (A)
                 (A) (A) (A) (A) (A) (A) (A) (A) (A) (A) (A) (A)
                 (A) (A) (A) (A) (A) (A) (A) (A) (A) (A) (A) (A)
                 (A) (A) (A) (A) (A) (A) (A) (A) (A) (A) (A) (A)
                 (A) (A) (A) (A) (A) (A) (A) (A) (A) (A) (A) (A)
                 (A) (A) (A) (A) (A) (A) (A) (A) (A) (A) (A) (A)
                 (A) (A) (A) (A) (A) (A) (A) (A) (A) (A) (A) (A)
                 (A) (A) (A) (A) (A) (A) (A) (A) (A) (A) (A) (A)
                 (A)
    24 initial guesses have been made.
 Convergence on wavefunction:    0.001000000000000
 Iteration     1 Dimension    24 NMult     0 NNew     24
 CISAX will form    24 AO SS matrices at one time.
 New state      1 was old state      2
 New state      2 was old state      6
 New state      3 was old state      1
 New state      5 was old state      8
 New state      6 was old state     10
 New state      7 was old state      3
 New state      8 was old state      9
 New state      9 was old state      7
 New state     10 was old state     14
 New state     11 was old state     13
 New state     12 was old state     18
 Iteration     2 Dimension    48 NMult    24 NNew     24
 New state      3 was old state      4
 New state      4 was old state      3
 New state      6 was old state      7
 New state      7 was old state      6
 New state     10 was old state     24
 New state     11 was old state     12
 New state     12 was old state     10
 Iteration     3 Dimension    54 NMult    48 NNew      6
 New state      5 was old state      6
 New state      6 was old state      8
 Iteration     4 Dimension    60 NMult    54 NNew      6
 Iteration     5 Dimension    66 NMult    60 NNew      6
 Iteration     6 Dimension    68 NMult    66 NNew      2
 Iteration     7 Dimension    69 NMult    68 NNew      1
 ***********************************************************************
 Stability analysis using <AA,BB:AA,BB> singles matrix:
 ***********************************************************************
 Ground to excited state transition densities written to RWF  633

 Eigenvectors of the stability matrix:
 
 Eigenvector   1:      Triplet-A    Eigenvalue= 0.0208853  <S**2>=2.000
      22 -> 25         0.36456
      24 -> 25         0.58190
 
 Eigenvector   2:      Triplet-A    Eigenvalue= 0.0987986  <S**2>=2.000
      20 -> 25         0.15120
      22 -> 25         0.56080
      24 -> 25        -0.36366
 
 Eigenvector   3:      Triplet-A    Eigenvalue= 0.1147323  <S**2>=2.000
      21 -> 25        -0.22013
      23 -> 25         0.64967
 
 Eigenvector   4:      Singlet-A    Eigenvalue= 0.1228697  <S**2>=0.000
      22 -> 25        -0.31461
      24 -> 25         0.62408
 
 Eigenvector   5:      Singlet-A    Eigenvalue= 0.1774026  <S**2>=0.000
      23 -> 25         0.68781
 
 Eigenvector   6:      Singlet-A    Eigenvalue= 0.2204234  <S**2>=0.000
      19 -> 25        -0.11180
      20 -> 25         0.50107
      22 -> 25         0.38213
      24 -> 25         0.20531
 The wavefunction is stable under the perturbations considered.

 **********************************************************************

            Population analysis using the SCF density.

 **********************************************************************

 Orbital symmetries:
       Occupied  (A) (A) (A) (A) (A) (A) (A) (A) (A) (A) (A) (A)
                 (A) (A) (A) (A) (A) (A) (A) (A) (A) (A) (A) (A)
       Virtual   (A) (A) (A) (A) (A) (A) (A) (A) (A) (A) (A) (A)
                 (A) (A) (A) (A) (A) (A) (A) (A) (A) (A) (A) (A)
                 (A) (A) (A) (A) (A) (A) (A) (A) (A) (A) (A) (A)
                 (A) (A) (A) (A) (A) (A) (A) (A) (A) (A) (A) (A)
                 (A) (A) (A) (A) (A) (A) (A) (A) (A) (A) (A) (A)
                 (A) (A) (A) (A) (A) (A) (A) (A) (A) (A) (A) (A)
                 (A) (A) (A) (A) (A) (A) (A) (A) (A) (A) (A) (A)
                 (A) (A) (A) (A) (A) (A) (A) (A) (A) (A) (A) (A)
                 (A) (A) (A) (A) (A) (A) (A) (A) (A) (A) (A) (A)
                 (A) (A) (A) (A) (A) (A) (A) (A) (A) (A) (A) (A)
                 (A) (A) (A) (A) (A) (A) (A) (A) (A) (A) (A) (A)
                 (A) (A) (A) (A) (A) (A) (A) (A) (A) (A) (A) (A)
                 (A) (A) (A) (A) (A) (A) (A) (A) (A) (A) (A) (A)
                 (A) (A) (A) (A) (A) (A) (A) (A) (A) (A) (A) (A)
                 (A) (A) (A) (A) (A) (A) (A) (A) (A) (A) (A) (A)
                 (A) (A) (A) (A) (A) (A) (A) (A) (A) (A) (A) (A)
                 (A) (A) (A) (A) (A) (A) (A) (A) (A) (A) (A) (A)
                 (A) (A) (A) (A) (A) (A) (A) (A) (A) (A) (A) (A)
                 (A) (A) (A) (A) (A) (A) (A) (A) (A) (A) (A) (A)
                 (A)
 The electronic state is 1-A.
 Alpha  occ. eigenvalues --  -10.32287 -10.31933 -10.31688 -10.31660 -10.29776
 Alpha  occ. eigenvalues --  -10.29690 -10.29633  -1.08141  -0.90713  -0.85316
 Alpha  occ. eigenvalues --   -0.72441  -0.68407  -0.66773  -0.61447  -0.56296
 Alpha  occ. eigenvalues --   -0.54942  -0.51534  -0.50775  -0.45774  -0.41808
 Alpha  occ. eigenvalues --   -0.39340  -0.36771  -0.36204  -0.31298
 Alpha virt. eigenvalues --   -0.00545   0.12234   0.14556   0.14596   0.15945
 Alpha virt. eigenvalues --    0.16932   0.17418   0.17935   0.19128   0.20878
 Alpha virt. eigenvalues --    0.21173   0.22402   0.23163   0.24113   0.27610
 Alpha virt. eigenvalues --    0.28733   0.29600   0.31203   0.31983   0.33293
 Alpha virt. eigenvalues --    0.35809   0.36852   0.37466   0.39274   0.42787
 Alpha virt. eigenvalues --    0.44085   0.44904   0.45236   0.45355   0.47017
 Alpha virt. eigenvalues --    0.47551   0.48144   0.48596   0.49018   0.50065
 Alpha virt. eigenvalues --    0.50555   0.51212   0.51894   0.52105   0.52764
 Alpha virt. eigenvalues --    0.55664   0.56781   0.58311   0.59358   0.63894
 Alpha virt. eigenvalues --    0.65896   0.68584   0.71665   0.73406   0.74796
 Alpha virt. eigenvalues --    0.78717   0.84725   0.85899   0.89323   0.92729
 Alpha virt. eigenvalues --    0.96459   1.00438   1.00700   1.01796   1.02716
 Alpha virt. eigenvalues --    1.04305   1.07971   1.09489   1.10334   1.12497
 Alpha virt. eigenvalues --    1.13434   1.15228   1.17634   1.18440   1.20240
 Alpha virt. eigenvalues --    1.21904   1.24569   1.25507   1.25984   1.26524
 Alpha virt. eigenvalues --    1.28621   1.29816   1.31982   1.33243   1.35237
 Alpha virt. eigenvalues --    1.36491   1.39075   1.41013   1.46289   1.51106
 Alpha virt. eigenvalues --    1.54589   1.56107   1.59826   1.60368   1.65382
 Alpha virt. eigenvalues --    1.67008   1.69668   1.73810   1.73840   1.74894
 Alpha virt. eigenvalues --    1.79513   1.81125   1.83737   1.87491   1.90541
 Alpha virt. eigenvalues --    1.97292   1.98971   2.03471   2.05803   2.08011
 Alpha virt. eigenvalues --    2.08277   2.15026   2.16164   2.22332   2.25175
 Alpha virt. eigenvalues --    2.26798   2.27239   2.32798   2.33478   2.34501
 Alpha virt. eigenvalues --    2.37182   2.40189   2.44477   2.45316   2.47385
 Alpha virt. eigenvalues --    2.48032   2.51817   2.52960   2.57684   2.58949
 Alpha virt. eigenvalues --    2.61913   2.62119   2.64685   2.64964   2.69520
 Alpha virt. eigenvalues --    2.72554   2.74226   2.74553   2.76138   2.79955
 Alpha virt. eigenvalues --    2.80302   2.83180   2.84958   2.87730   2.89774
 Alpha virt. eigenvalues --    2.91108   2.93306   2.95265   2.99380   3.00914
 Alpha virt. eigenvalues --    3.05656   3.06390   3.09365   3.09449   3.11140
 Alpha virt. eigenvalues --    3.12708   3.13513   3.14383   3.16468   3.18424
 Alpha virt. eigenvalues --    3.19161   3.21109   3.25413   3.25747   3.31932
 Alpha virt. eigenvalues --    3.34680   3.35723   3.39144   3.39879   3.43892
 Alpha virt. eigenvalues --    3.44028   3.45466   3.48728   3.51651   3.54385
 Alpha virt. eigenvalues --    3.61027   3.64829   3.65518   3.69162   3.70848
 Alpha virt. eigenvalues --    3.72263   3.73105   3.79407   3.83294   3.92784
 Alpha virt. eigenvalues --    3.94456   3.95863   3.97499   4.00398   4.01352
 Alpha virt. eigenvalues --    4.02436   4.04352   4.06233   4.08842   4.13081
 Alpha virt. eigenvalues --    4.17625   4.17925   4.21848   4.24530   4.25331
 Alpha virt. eigenvalues --    4.28642   4.29917   4.32385   4.36382   4.38056
 Alpha virt. eigenvalues --    4.40956   4.44279   4.47199   4.48926   4.52299
 Alpha virt. eigenvalues --    4.53549   4.65291   4.67314   4.70476   4.71064
 Alpha virt. eigenvalues --    4.81692   4.86813   4.88327   4.94951   4.98864
 Alpha virt. eigenvalues --    5.03161   5.03618   5.06106   5.10111   5.13692
 Alpha virt. eigenvalues --    5.28077   5.29091  22.28974  22.48141  22.58995
 Alpha virt. eigenvalues --   22.61358  22.61746  22.68363  22.74347
          Condensed to atoms (all electrons):
               1          2          3          4          5          6
     1  C    5.054914  -0.018275  -0.018300  -0.097625   0.264273   0.264288
     2  C   -0.018275   5.265927   0.315665   0.285590  -0.092930   0.349617
     3  C   -0.018300   0.315665   5.265881   0.285692   0.349722  -0.093045
     4  C   -0.097625   0.285590   0.285692   5.075801  -0.009847  -0.009682
     5  C    0.264273  -0.092930   0.349722  -0.009847   5.023119   0.272074
     6  C    0.264288   0.349617  -0.093045  -0.009682   0.272074   5.023091
     7  H    0.418136   0.005296   0.005312   0.007591  -0.031364  -0.031334
     8  H    0.007834  -0.021550  -0.021564   0.413306   0.000955   0.000933
     9  H   -0.029400   0.020661  -0.046089  -0.001092   0.423701  -0.046265
    10  C    0.375841  -0.047310  -0.047293   0.328788  -0.051452  -0.051247
    11  H   -0.028980  -0.008188   0.007213  -0.020057   0.007652  -0.002917
    12  H   -0.028958   0.007212  -0.008232  -0.020017  -0.002921   0.007629
    13  H   -0.029344  -0.046026   0.020642  -0.001098  -0.046220   0.423642
               7          8          9         10         11         12
     1  C    0.418136   0.007834  -0.029400   0.375841  -0.028980  -0.028958
     2  C    0.005296  -0.021550   0.020661  -0.047310  -0.008188   0.007212
     3  C    0.005312  -0.021564  -0.046089  -0.047293   0.007213  -0.008232
     4  C    0.007591   0.413306  -0.001092   0.328788  -0.020057  -0.020017
     5  C   -0.031364   0.000955   0.423701  -0.051452   0.007652  -0.002921
     6  C   -0.031334   0.000933  -0.046265  -0.051247  -0.002917   0.007629
     7  H    0.554773  -0.000024  -0.004906  -0.030594  -0.000563  -0.000562
     8  H   -0.000024   0.528258   0.000215  -0.038394  -0.000385  -0.000375
     9  H   -0.004906   0.000215   0.564591  -0.002817  -0.000068   0.000347
    10  C   -0.030594  -0.038394  -0.002817   4.843168   0.397977   0.397957
    11  H   -0.000563  -0.000385  -0.000068   0.397977   0.577828  -0.030711
    12  H   -0.000562  -0.000375   0.000347   0.397957  -0.030711   0.577875
    13  H   -0.004895   0.000214  -0.000354  -0.002806   0.000343  -0.000067
              13
     1  C   -0.029344
     2  C   -0.046026
     3  C    0.020642
     4  C   -0.001098
     5  C   -0.046220
     6  C    0.423642
     7  H   -0.004895
     8  H    0.000214
     9  H   -0.000354
    10  C   -0.002806
    11  H    0.000343
    12  H   -0.000067
    13  H    0.564423
 Mulliken charges:
               1
     1  C   -0.134405
     2  C   -0.015689
     3  C   -0.015605
     4  C   -0.237349
     5  C   -0.106762
     6  C   -0.106784
     7  H    0.113134
     8  H    0.130576
     9  H    0.121476
    10  C   -0.071818
    11  H    0.100856
    12  H    0.100823
    13  H    0.121546
 Sum of Mulliken charges =  -0.00000
 Mulliken charges with hydrogens summed into heavy atoms:
               1
     1  C   -0.021271
     2  C   -0.015689
     3  C   -0.015605
     4  C   -0.106773
     5  C    0.014714
     6  C    0.014763
    10  C    0.129862
 Electronic spatial extent (au):  <R**2>=            470.5651
 Charge=             -0.0000 electrons
 Dipole moment (field-independent basis, Debye):
    X=             -0.2006    Y=              2.2771    Z=              0.0004  Tot=              2.2859
 Quadrupole moment (field-independent basis, Debye-Ang):
   XX=            -37.2738   YY=            -42.5046   ZZ=            -42.4630
   XY=             -1.0121   XZ=              0.0007   YZ=              0.0006
 Traceless Quadrupole moment (field-independent basis, Debye-Ang):
   XX=              3.4733   YY=             -1.7575   ZZ=             -1.7158
   XY=             -1.0121   XZ=              0.0007   YZ=              0.0006
 Octapole moment (field-independent basis, Debye-Ang**2):
  XXX=              1.5406  YYY=             12.5067  ZZZ=              0.0064  XYY=              0.7723
  XXY=              1.8095  XXZ=             -0.0085  XZZ=             -3.9739  YZZ=              5.2785
  YYZ=              0.0017  XYZ=             -0.0022
 Hexadecapole moment (field-independent basis, Debye-Ang**3):
 XXXX=           -271.1332 YYYY=           -247.3849 ZZZZ=           -140.0360 XXXY=             -8.5163
 XXXZ=              0.0126 YYYX=             -5.0018 YYYZ=             -0.0070 ZZZX=             -0.0050
 ZZZY=              0.0046 XXYY=            -84.2124 XXZZ=            -62.8308 YYZZ=            -68.4275
 XXYZ=              0.0064 YYXZ=              0.0006 ZZXY=              3.2724
 N-N= 2.772367696674D+02 E-N=-1.180473350116D+03  KE= 2.687599687766D+02
 1\1\GINC-N1039\Stability\RwB97XD\def2TZVP\C7H6\JIAMINGD\07-May-2025\0\
 \# stable wb97xd guess=read geom=connectivity def2tzvp\\M0001\\0,1\C,0
 ,0.377161,1.10231,0.000692\C,0,-0.013298,-1.081139,0.674609\C,0,-0.013
 637,-1.080547,-0.675089\C,0,-1.250931,-0.549864,0.000223\C,0,1.090056,
 -0.020303,-0.748327\C,0,1.090979,-0.021168,0.747758\H,0,0.827686,2.088
 299,0.000934\H,0,-2.187372,-1.086213,0.000286\H,0,1.858314,0.137072,-1
 .491319\C,0,-1.141948,0.966746,0.0002\H,0,-1.594982,1.414787,0.887065\
 H,0,-1.593833,1.414747,-0.8874\H,0,1.859896,0.135107,1.490038\\Version
 =ES64L-G16RevA.03\State=1-A\HF=-270.1191644\RMSD=5.846e-09\Dipole=0.07
 89215,0.8958813,-0.0001519\Quadrupole=2.582346,-1.3066656,-1.2756804,0
 .7524486,0.0005323,-0.0004728\PG=C01 [X(C7H6)]\\@


 THE MEEK SHALL INHERIT THE EARTH.
 (THE REST OF US WILL ESCAPE TO THE STARS)
 Job cpu time:       0 days  0 hours 37 minutes 12.9 seconds.
 Elapsed time:       0 days  0 hours  4 minutes 41.3 seconds.
 File lengths (MBytes):  RWF=    284 Int=      0 D2E=      0 Chk=     18 Scr=      1
 Normal termination of Gaussian 16 at Wed May  7 18:32:30 2025.
