# Supplementary material for: Hyperpyramidalized alkenes with bond orders near 1.5 as synthetic building blocks
Source: Nat Chem. 2026 Jan 21;18(5):913–22. doi: 10.1038/s41557-025-02055-9 (PMC12859755; doi:10.1038/s41557-025-02055-9)
Supplement: Supplementary file 2 — Output files for reported computations. [file 41557_2025_2055_MOESM2_ESM.zip › Computation data/Quadricyclene 11/wb97xd-def2tzvp/MOEnergy-HF-6-31Gdp/parent-qce-HF-MOenergy.fchk]

M0001                                                                   
SP        RHF                                                         6-31G(d,p)          
Number of atoms                            I               13
Info1-9                                    I   N=           9
          39          39           0           0           0         110
           1           1           2
Full Title                                 C   N=           1
M0001       
Route                                      C   N=           5
# hf/6-31g(d,p) geom=connectivity pop=(nboread,full)        
Charge                                     I                0
Multiplicity                               I                1
Number of electrons                        I               48
Number of alpha electrons                  I               24
Number of beta electrons                   I               24
Number of basis functions                  I              135
Number of independent functions            I              135
Number of point charges in /Mol/           I                0
Number of translation vectors              I                0
Atomic numbers                             I   N=          13
           6           6           6           6           6           6
           1           1           1           6           1           1
           1
Nuclear charges                            R   N=          13
  6.00000000E+00  6.00000000E+00  6.00000000E+00  6.00000000E+00  6.00000000E+00
  6.00000000E+00  1.00000000E+00  1.00000000E+00  1.00000000E+00  6.00000000E+00
  1.00000000E+00  1.00000000E+00  1.00000000E+00
Current cartesian coordinates              R   N=          39
 -7.12732376E-01  2.08306316E+00 -1.30769048E-03  2.51310110E-02 -2.04305695E+00
 -1.27482625E+00  2.57716274E-02 -2.04193823E+00  1.27573332E+00  2.36391774E+00
 -1.03909111E+00 -4.21408926E-04 -2.05990723E+00 -3.83688689E-02  1.41413308E+00
 -2.06165145E+00 -4.00034832E-02 -1.41305783E+00 -1.56410251E+00  3.94631175E+00
 -1.76500420E-03  4.13353545E+00 -2.05264262E+00 -5.40461672E-04 -3.51170465E+00
  2.59025790E-01  2.81818447E+00  2.15796776E+00  1.82688629E+00 -3.77945225E-04
  3.01407737E+00  2.67356166E+00 -1.67630990E+00  3.01190607E+00  2.67348607E+00
  1.67694296E+00 -3.51469419E+00  2.55312476E-01 -2.81576374E+00
Number of symbols in /Mol/                 I                0
Int Atom Types                             I   N=          13
           0           0           0           0           0           0
           0           0           0           0           0           0
           0
Force Field                                I                0
Atom Types                                 C   N=          13
                                                            
                                                            
                                    
MM charges                                 R   N=          13
  0.00000000E+00  0.00000000E+00  0.00000000E+00  0.00000000E+00  0.00000000E+00
  0.00000000E+00  0.00000000E+00  0.00000000E+00  0.00000000E+00  0.00000000E+00
  0.00000000E+00  0.00000000E+00  0.00000000E+00
Integer atomic weights                     I   N=          13
          12          12          12          12          12          12
           1           1           1          12           1           1
           1
Real atomic weights                        R   N=          13
  1.20000000E+01  1.20000000E+01  1.20000000E+01  1.20000000E+01  1.20000000E+01
  1.20000000E+01  1.00782504E+00  1.00782504E+00  1.00782504E+00  1.20000000E+01
  1.00782504E+00  1.00782504E+00  1.00782504E+00
Atom fragment info                         I   N=          13
           0           0           0           0           0           0
           0           0           0           0           0           0
           0
Atom residue num                           I   N=          13
           0           0           0           0           0           0
           0           0           0           0           0           0
           0
Nuclear spins                              I   N=          13
           0           0           0           0           0           0
           1           1           1           0           1           1
           1
Nuclear ZEff                               R   N=          13
 -3.60000000E+00 -3.60000000E+00 -3.60000000E+00 -3.60000000E+00 -3.60000000E+00
 -3.60000000E+00 -1.00000000E+00 -1.00000000E+00 -1.00000000E+00 -3.60000000E+00
 -1.00000000E+00 -1.00000000E+00 -1.00000000E+00
Nuclear ZNuc                               R   N=          13
  6.00000000E+00  6.00000000E+00  6.00000000E+00  6.00000000E+00  6.00000000E+00
  6.00000000E+00  1.00000000E+00  1.00000000E+00  1.00000000E+00  6.00000000E+00
  1.00000000E+00  1.00000000E+00  1.00000000E+00
Nuclear QMom                               R   N=          13
  0.00000000E+00  0.00000000E+00  0.00000000E+00  0.00000000E+00  0.00000000E+00
  0.00000000E+00  0.00000000E+00  0.00000000E+00  0.00000000E+00  0.00000000E+00
  0.00000000E+00  0.00000000E+00  0.00000000E+00
Nuclear GFac                               R   N=          13
  0.00000000E+00  0.00000000E+00  0.00000000E+00  0.00000000E+00  0.00000000E+00
  0.00000000E+00  2.79284600E+00  2.79284600E+00  2.79284600E+00  0.00000000E+00
  2.79284600E+00  2.79284600E+00  2.79284600E+00
MicOpt                                     I   N=          13
          -1          -1          -1          -1          -1          -1
          -1          -1          -1          -1          -1          -1
          -1
Number of residues                         I                0
Number of secondary structures             I                0
SymInf integers                            I   N=          26
           1           1           1           1           1           0
           0           0           0           0           0           0
           0           0           0           0           0           0
           0           0           0           0           0           0
           0           0
RotTr to input orientation                 R   N=          12
 -1.00000000E+00 -6.82107349E-07  0.00000000E+00 -6.82107349E-07  1.00000000E+00
 -0.00000000E+00  0.00000000E+00  0.00000000E+00 -1.00000000E+00  3.93692943E-08
  3.54323648E-07  9.25185854E-18
Number of contracted shells                I               46
Number of primitive shells                 I              107
Pure/Cartesian d shells                    I                1
Pure/Cartesian f shells                    I                0
Highest angular momentum                   I                2
Largest degree of contraction              I                6
Shell types                                I   N=          46
           0          -1          -1           2           0          -1
          -1           2           0          -1          -1           2
           0          -1          -1           2           0          -1
          -1           2           0          -1          -1           2
           0           0           1           0           0           1
           0           0           1           0          -1          -1
           2           0           0           1           0           0
           1           0           0           1
Number of primitives per shell             I   N=          46
           6           3           1           1           6           3
           1           1           6           3           1           1
           6           3           1           1           6           3
           1           1           6           3           1           1
           3           1           1           3           1           1
           3           1           1           6           3           1
           1           3           1           1           3           1
           1           3           1           1
Shell to atom map                          I   N=          46
           1           1           1           1           2           2
           2           2           3           3           3           3
           4           4           4           4           5           5
           5           5           6           6           6           6
           7           7           7           8           8           8
           9           9           9          10          10          10
          10          11          11          11          12          12
          12          13          13          13
Primitive exponents                        R   N=         107
  3.04752488E+03  4.57369518E+02  1.03948685E+02  2.92101553E+01  9.28666296E+00
  3.16392696E+00  7.86827235E+00  1.88128854E+00  5.44249258E-01  1.68714478E-01
  8.00000000E-01  3.04752488E+03  4.57369518E+02  1.03948685E+02  2.92101553E+01
  9.28666296E+00  3.16392696E+00  7.86827235E+00  1.88128854E+00  5.44249258E-01
  1.68714478E-01  8.00000000E-01  3.04752488E+03  4.57369518E+02  1.03948685E+02
  2.92101553E+01  9.28666296E+00  3.16392696E+00  7.86827235E+00  1.88128854E+00
  5.44249258E-01  1.68714478E-01  8.00000000E-01  3.04752488E+03  4.57369518E+02
  1.03948685E+02  2.92101553E+01  9.28666296E+00  3.16392696E+00  7.86827235E+00
  1.88128854E+00  5.44249258E-01  1.68714478E-01  8.00000000E-01  3.04752488E+03
  4.57369518E+02  1.03948685E+02  2.92101553E+01  9.28666296E+00  3.16392696E+00
  7.86827235E+00  1.88128854E+00  5.44249258E-01  1.68714478E-01  8.00000000E-01
  3.04752488E+03  4.57369518E+02  1.03948685E+02  2.92101553E+01  9.28666296E+00
  3.16392696E+00  7.86827235E+00  1.88128854E+00  5.44249258E-01  1.68714478E-01
  8.00000000E-01  1.87311370E+01  2.82539436E+00  6.40121692E-01  1.61277759E-01
  1.10000000E+00  1.87311370E+01  2.82539436E+00  6.40121692E-01  1.61277759E-01
  1.10000000E+00  1.87311370E+01  2.82539436E+00  6.40121692E-01  1.61277759E-01
  1.10000000E+00  3.04752488E+03  4.57369518E+02  1.03948685E+02  2.92101553E+01
  9.28666296E+00  3.16392696E+00  7.86827235E+00  1.88128854E+00  5.44249258E-01
  1.68714478E-01  8.00000000E-01  1.87311370E+01  2.82539436E+00  6.40121692E-01
  1.61277759E-01  1.10000000E+00  1.87311370E+01  2.82539436E+00  6.40121692E-01
  1.61277759E-01  1.10000000E+00  1.87311370E+01  2.82539436E+00  6.40121692E-01
  1.61277759E-01  1.10000000E+00
Contraction coefficients                   R   N=         107
  1.83473713E-03  1.40373228E-02  6.88426223E-02  2.32184443E-01  4.67941348E-01
  3.62311985E-01 -1.19332420E-01 -1.60854152E-01  1.14345644E+00  1.00000000E+00
  1.00000000E+00  1.83473713E-03  1.40373228E-02  6.88426223E-02  2.32184443E-01
  4.67941348E-01  3.62311985E-01 -1.19332420E-01 -1.60854152E-01  1.14345644E+00
  1.00000000E+00  1.00000000E+00  1.83473713E-03  1.40373228E-02  6.88426223E-02
  2.32184443E-01  4.67941348E-01  3.62311985E-01 -1.19332420E-01 -1.60854152E-01
  1.14345644E+00  1.00000000E+00  1.00000000E+00  1.83473713E-03  1.40373228E-02
  6.88426223E-02  2.32184443E-01  4.67941348E-01  3.62311985E-01 -1.19332420E-01
 -1.60854152E-01  1.14345644E+00  1.00000000E+00  1.00000000E+00  1.83473713E-03
  1.40373228E-02  6.88426223E-02  2.32184443E-01  4.67941348E-01  3.62311985E-01
 -1.19332420E-01 -1.60854152E-01  1.14345644E+00  1.00000000E+00  1.00000000E+00
  1.83473713E-03  1.40373228E-02  6.88426223E-02  2.32184443E-01  4.67941348E-01
  3.62311985E-01 -1.19332420E-01 -1.60854152E-01  1.14345644E+00  1.00000000E+00
  1.00000000E+00  3.34946043E-02  2.34726953E-01  8.13757326E-01  1.00000000E+00
  1.00000000E+00  3.34946043E-02  2.34726953E-01  8.13757326E-01  1.00000000E+00
  1.00000000E+00  3.34946043E-02  2.34726953E-01  8.13757326E-01  1.00000000E+00
  1.00000000E+00  1.83473713E-03  1.40373228E-02  6.88426223E-02  2.32184443E-01
  4.67941348E-01  3.62311985E-01 -1.19332420E-01 -1.60854152E-01  1.14345644E+00
  1.00000000E+00  1.00000000E+00  3.34946043E-02  2.34726953E-01  8.13757326E-01
  1.00000000E+00  1.00000000E+00  3.34946043E-02  2.34726953E-01  8.13757326E-01
  1.00000000E+00  1.00000000E+00  3.34946043E-02  2.34726953E-01  8.13757326E-01
  1.00000000E+00  1.00000000E+00
P(S=P) Contraction coefficients            R   N=         107
  0.00000000E+00  0.00000000E+00  0.00000000E+00  0.00000000E+00  0.00000000E+00
  0.00000000E+00  6.89990666E-02  3.16423961E-01  7.44308291E-01  1.00000000E+00
  0.00000000E+00  0.00000000E+00  0.00000000E+00  0.00000000E+00  0.00000000E+00
  0.00000000E+00  0.00000000E+00  6.89990666E-02  3.16423961E-01  7.44308291E-01
  1.00000000E+00  0.00000000E+00  0.00000000E+00  0.00000000E+00  0.00000000E+00
  0.00000000E+00  0.00000000E+00  0.00000000E+00  6.89990666E-02  3.16423961E-01
  7.44308291E-01  1.00000000E+00  0.00000000E+00  0.00000000E+00  0.00000000E+00
  0.00000000E+00  0.00000000E+00  0.00000000E+00  0.00000000E+00  6.89990666E-02
  3.16423961E-01  7.44308291E-01  1.00000000E+00  0.00000000E+00  0.00000000E+00
  0.00000000E+00  0.00000000E+00  0.00000000E+00  0.00000000E+00  0.00000000E+00
  6.89990666E-02  3.16423961E-01  7.44308291E-01  1.00000000E+00  0.00000000E+00
  0.00000000E+00  0.00000000E+00  0.00000000E+00  0.00000000E+00  0.00000000E+00
  0.00000000E+00  6.89990666E-02  3.16423961E-01  7.44308291E-01  1.00000000E+00
  0.00000000E+00  0.00000000E+00  0.00000000E+00  0.00000000E+00  0.00000000E+00
  0.00000000E+00  0.00000000E+00  0.00000000E+00  0.00000000E+00  0.00000000E+00
  0.00000000E+00  0.00000000E+00  0.00000000E+00  0.00000000E+00  0.00000000E+00
  0.00000000E+00  0.00000000E+00  0.00000000E+00  0.00000000E+00  0.00000000E+00
  0.00000000E+00  0.00000000E+00  6.89990666E-02  3.16423961E-01  7.44308291E-01
  1.00000000E+00  0.00000000E+00  0.00000000E+00  0.00000000E+00  0.00000000E+00
  0.00000000E+00  0.00000000E+00  0.00000000E+00  0.00000000E+00  0.00000000E+00
  0.00000000E+00  0.00000000E+00  0.00000000E+00  0.00000000E+00  0.00000000E+00
  0.00000000E+00  0.00000000E+00
Coordinates of each shell                  R   N=         138
 -7.12732376E-01  2.08306316E+00 -1.30769048E-03 -7.12732376E-01  2.08306316E+00
 -1.30769048E-03 -7.12732376E-01  2.08306316E+00 -1.30769048E-03 -7.12732376E-01
  2.08306316E+00 -1.30769048E-03  2.51310110E-02 -2.04305695E+00 -1.27482625E+00
  2.51310110E-02 -2.04305695E+00 -1.27482625E+00  2.51310110E-02 -2.04305695E+00
 -1.27482625E+00  2.51310110E-02 -2.04305695E+00 -1.27482625E+00  2.57716274E-02
 -2.04193823E+00  1.27573332E+00  2.57716274E-02 -2.04193823E+00  1.27573332E+00
  2.57716274E-02 -2.04193823E+00  1.27573332E+00  2.57716274E-02 -2.04193823E+00
  1.27573332E+00  2.36391774E+00 -1.03909111E+00 -4.21408926E-04  2.36391774E+00
 -1.03909111E+00 -4.21408926E-04  2.36391774E+00 -1.03909111E+00 -4.21408926E-04
  2.36391774E+00 -1.03909111E+00 -4.21408926E-04 -2.05990723E+00 -3.83688689E-02
  1.41413308E+00 -2.05990723E+00 -3.83688689E-02  1.41413308E+00 -2.05990723E+00
 -3.83688689E-02  1.41413308E+00 -2.05990723E+00 -3.83688689E-02  1.41413308E+00
 -2.06165145E+00 -4.00034832E-02 -1.41305783E+00 -2.06165145E+00 -4.00034832E-02
 -1.41305783E+00 -2.06165145E+00 -4.00034832E-02 -1.41305783E+00 -2.06165145E+00
 -4.00034832E-02 -1.41305783E+00 -1.56410251E+00  3.94631175E+00 -1.76500420E-03
 -1.56410251E+00  3.94631175E+00 -1.76500420E-03 -1.56410251E+00  3.94631175E+00
 -1.76500420E-03  4.13353545E+00 -2.05264262E+00 -5.40461672E-04  4.13353545E+00
 -2.05264262E+00 -5.40461672E-04  4.13353545E+00 -2.05264262E+00 -5.40461672E-04
 -3.51170465E+00  2.59025790E-01  2.81818447E+00 -3.51170465E+00  2.59025790E-01
  2.81818447E+00 -3.51170465E+00  2.59025790E-01  2.81818447E+00  2.15796776E+00
  1.82688629E+00 -3.77945225E-04  2.15796776E+00  1.82688629E+00 -3.77945225E-04
  2.15796776E+00  1.82688629E+00 -3.77945225E-04  2.15796776E+00  1.82688629E+00
 -3.77945225E-04  3.01407737E+00  2.67356166E+00 -1.67630990E+00  3.01407737E+00
  2.67356166E+00 -1.67630990E+00  3.01407737E+00  2.67356166E+00 -1.67630990E+00
  3.01190607E+00  2.67348607E+00  1.67694296E+00  3.01190607E+00  2.67348607E+00
  1.67694296E+00  3.01190607E+00  2.67348607E+00  1.67694296E+00 -3.51469419E+00
  2.55312476E-01 -2.81576374E+00 -3.51469419E+00  2.55312476E-01 -2.81576374E+00
 -3.51469419E+00  2.55312476E-01 -2.81576374E+00
Num ILSW                                   I              100
ILSW                                       I   N=         100
           0           1           0           0           2           0
           0           0           0           0           0          -1
           5           0           0           0           0           0
           0           0           1           0           0           0
           1           0           0           0           0           0
           0           0      100000           0          -1           0
           0           0           0           0           0           0
           0           0           0           1           0           0
           0 -2000000000           1           0           0           0
           0           0           4          52           0           0
           0           0           0           0           0           0
           0           0           0           0           0           1
           0           0           0           0           0           0
           0           0           0           0           0           0
           0           0           0           0           0           0
           0           0           0           0           0           0
           0           0           0           0
Num RLSW                                   I               52
RLSW                                       R   N=          52
  1.00000000E+00  1.00000000E+00  1.00000000E+00  1.00000000E+00  1.00000000E+00
  0.00000000E+00  0.00000000E+00  1.00000000E+00  0.00000000E+00  0.00000000E+00
  0.00000000E+00  0.00000000E+00  1.00000000E+00  0.00000000E+00  0.00000000E+00
  0.00000000E+00  0.00000000E+00  1.00000000E+00  0.00000000E+00  0.00000000E+00
  0.00000000E+00  0.00000000E+00  1.00000000E+00  0.00000000E+00  0.00000000E+00
  0.00000000E+00  0.00000000E+00  1.00000000E+00  0.00000000E+00  0.00000000E+00
  0.00000000E+00  0.00000000E+00  1.00000000E+00  0.00000000E+00  0.00000000E+00
  0.00000000E+00  0.00000000E+00  0.00000000E+00  1.00000000E+00  1.00000000E+00
  0.00000000E+00  1.00000000E+00  0.00000000E+00  0.00000000E+00  0.00000000E+00
  0.00000000E+00  0.00000000E+00  0.00000000E+00  0.00000000E+00  0.00000000E+00
  0.00000000E+00  0.00000000E+00
MxBond                                     I                4
NBond                                      I   N=          13
           4           3           3           4           4           4
           1           1           1           4           1           1
           1
IBond                                      I   N=          52
           5           6           7          10           3           4
           6           0           2           4           5           0
           2           3           8          10           1           3
           6           9           1           2           5          13
           1           0           0           0           4           0
           0           0           5           0           0           0
           1           4          11          12          10           0
           0           0          10           0           0           0
           6           0           0           0
RBond                                      R   N=          52
  9.00000000E-01  9.00000000E-01  9.00000000E-01  1.00000000E+00  1.70000000E+00
  1.00000000E+00  1.00000000E+00  0.00000000E+00  1.70000000E+00  1.00000000E+00
  1.00000000E+00  0.00000000E+00  1.00000000E+00  1.00000000E+00  9.00000000E-01
  1.00000000E+00  9.00000000E-01  1.00000000E+00  1.00000000E+00  9.00000000E-01
  9.00000000E-01  1.00000000E+00  1.00000000E+00  9.00000000E-01  9.00000000E-01
  0.00000000E+00  0.00000000E+00  0.00000000E+00  9.00000000E-01  0.00000000E+00
  0.00000000E+00  0.00000000E+00  9.00000000E-01  0.00000000E+00  0.00000000E+00
  0.00000000E+00  1.00000000E+00  1.00000000E+00  9.00000000E-01  9.00000000E-01
  9.00000000E-01  0.00000000E+00  0.00000000E+00  0.00000000E+00  9.00000000E-01
  0.00000000E+00  0.00000000E+00  0.00000000E+00  9.00000000E-01  0.00000000E+00
  0.00000000E+00  0.00000000E+00
Virial Ratio                               R      2.000524150393172E+00
SCF Energy                                 R     -2.683185773279989E+02
Total Energy                               R     -2.683185773279989E+02
RMS Density                                R      6.953216914040077E-09
Job Status                                 I                1
Nuclear derivative order                   I                0
External E-field                           R   N=          35
  0.00000000E+00  0.00000000E+00  0.00000000E+00  0.00000000E+00  0.00000000E+00
  0.00000000E+00  0.00000000E+00  0.00000000E+00  0.00000000E+00  0.00000000E+00
  0.00000000E+00  0.00000000E+00  0.00000000E+00  0.00000000E+00  0.00000000E+00
  0.00000000E+00  0.00000000E+00  0.00000000E+00  0.00000000E+00  0.00000000E+00
  0.00000000E+00  0.00000000E+00  0.00000000E+00  0.00000000E+00  0.00000000E+00
  0.00000000E+00  0.00000000E+00  0.00000000E+00  0.00000000E+00  0.00000000E+00
  0.00000000E+00  0.00000000E+00  0.00000000E+00  0.00000000E+00  0.00000000E+00
IOpCl                                      I                0
IROHF                                      I                0
Alpha Orbital Energies                     R   N=         135
 -1.12695123E+01 -1.12577748E+01 -1.12557938E+01 -1.12551970E+01 -1.12377679E+01
 -1.12314573E+01 -1.12297594E+01 -1.28152487E+00 -1.07395391E+00 -1.01365518E+00
 -8.49230299E-01 -7.93066031E-01 -7.78675871E-01 -6.95516893E-01 -6.43242540E-01
 -6.23118884E-01 -5.77308242E-01 -5.75870736E-01 -5.15169365E-01 -4.64276961E-01
 -4.32210652E-01 -3.91881857E-01 -3.89913982E-01 -3.33383561E-01  7.88850751E-02
  2.50918601E-01  2.62810016E-01  2.77670803E-01  2.92094635E-01  2.98191336E-01
  3.06418637E-01  3.13415115E-01  3.39178299E-01  3.57602381E-01  3.72568991E-01
  4.07392972E-01  4.10886349E-01  4.16661205E-01  5.06834394E-01  5.37164786E-01
  5.61856528E-01  6.67998274E-01  7.11469131E-01  7.46162531E-01  7.53588788E-01
  7.63731612E-01  7.77493194E-01  8.16656707E-01  8.41769337E-01  8.55790624E-01
  8.77697274E-01  8.99092464E-01  9.35413124E-01  9.48625329E-01  9.64677525E-01
  9.73128065E-01  1.01018970E+00  1.01315117E+00  1.04231271E+00  1.06408346E+00
  1.06427457E+00  1.07405652E+00  1.11606179E+00  1.13406249E+00  1.16841546E+00
  1.17484919E+00  1.21853969E+00  1.32822040E+00  1.34633944E+00  1.44396305E+00
  1.48879988E+00  1.51385017E+00  1.63418929E+00  1.68402971E+00  1.71210784E+00
  1.78861867E+00  1.80014536E+00  1.89916179E+00  1.91236175E+00  1.92493954E+00
  1.99259988E+00  2.03117350E+00  2.08234870E+00  2.12551283E+00  2.15147481E+00
  2.18475775E+00  2.20408178E+00  2.22456246E+00  2.24411260E+00  2.30857235E+00
  2.32094661E+00  2.34137131E+00  2.39947467E+00  2.50229228E+00  2.51093974E+00
  2.57839351E+00  2.60817894E+00  2.61202499E+00  2.61393654E+00  2.65585229E+00
  2.68298534E+00  2.68778289E+00  2.73776966E+00  2.74392920E+00  2.75578344E+00
  2.80192675E+00  2.82451227E+00  2.84428983E+00  2.85652824E+00  2.87206720E+00
  2.90530161E+00  2.96430954E+00  3.00588160E+00  3.05355621E+00  3.05417246E+00
  3.10772779E+00  3.13604279E+00  3.22917502E+00  3.26998553E+00  3.29973663E+00
  3.38009980E+00  3.38473631E+00  3.59300522E+00  3.64673060E+00  3.82165686E+00
  3.83946834E+00  3.84183799E+00  3.98908015E+00  4.69611019E+00  4.82020382E+00
  4.83479673E+00  4.89259505E+00  5.15910320E+00  5.17443578E+00  5.25472875E+00
Alpha MO coefficients                      R   N=       18225
 -6.92542764E-05 -1.73613361E-04 -1.81329315E-05 -1.91563120E-06  4.08997335E-08
 -9.72414793E-04 -9.71233926E-04 -2.58244851E-04 -4.18214114E-07  1.26906466E-05
  1.68512366E-04 -3.88502845E-06 -1.52089478E-04  7.38296118E-09  3.00929789E-08
  8.25979721E-03  4.80631760E-04  1.35809806E-04  7.46729394E-05 -1.80691153E-05
  4.18099452E-03  1.85086483E-03  1.04146364E-03  3.00893883E-04 -3.96977080E-04
 -1.40902015E-04 -2.81100841E-04 -8.63875837E-05 -2.39124569E-04 -1.03189114E-04
  8.26181067E-03  4.81060178E-04  1.35847699E-04  7.48374906E-05  1.80615032E-05
  4.17946587E-03  1.85127623E-03  1.04008525E-03 -3.01587642E-04 -3.96444939E-04
 -1.40715026E-04 -2.81175470E-04 -8.61740803E-05  2.39194372E-04  1.03260668E-04
  9.95876291E-01  2.80083242E-02 -1.02274087E-03 -6.07883174E-05  7.41831593E-08
 -1.83118676E-02  5.36173230E-03 -1.49469007E-03 -1.57700544E-06 -8.94069994E-04
 -1.31490035E-03 -1.57560466E-03 -1.75694714E-04 -2.17732916E-07 -2.88109801E-08
 -4.96839272E-04 -1.94809096E-04 -5.45928784E-05  1.09524058E-04  5.50212100E-05
 -2.80543689E-04  1.26622537E-04 -3.92890174E-04 -2.56315573E-04  2.86045463E-05
 -1.68858175E-05 -4.26771583E-05  1.95664327E-05 -3.80801165E-05 -1.05795384E-05
 -4.98683566E-04 -1.94975035E-04 -5.50712086E-05  1.09520943E-04 -5.50491414E-05
 -2.79986549E-04  1.28176930E-04 -3.93291461E-04  2.57465703E-04  2.82177842E-05
 -1.70877326E-05 -4.29311446E-05  1.96186469E-05  3.79437477E-05  1.05811045E-05
 -5.01360126E-05  1.58289125E-04  4.75944883E-05  7.21879223E-05  1.89168751E-08
 -3.50127056E-04  5.38178991E-04  1.90847298E-04 -2.11802594E-04  1.11010266E-07
  5.20341092E-05  2.18768002E-04  2.41410381E-05  2.07813805E-05  6.63653408E-06
  9.68167481E-03  2.09460869E-04  6.23067602E-05 -1.69097184E-04  7.50500768E-08
  5.80189486E-03 -1.44277460E-03 -2.33450845E-03 -2.23720198E-07 -1.99205062E-04
 -4.95280788E-04 -1.29057259E-04  7.45975151E-05  5.24582785E-08  1.23599660E-08
 -2.05013903E-04  3.33806783E-04  5.30891894E-05 -2.08078637E-05  5.87352359E-05
 -2.05314695E-04  3.33976664E-04  5.32092391E-05 -2.08665026E-05 -5.86472962E-05
  5.22156034E-05  2.19539953E-04  2.41627575E-05  2.07945238E-05 -6.59037426E-06
  9.69975563E-01  2.76301190E-02 -4.07165186E-04 -8.88337232E-04  1.04377225E-06
 -1.55054274E-02 -1.93658781E-04  3.65726491E-03 -8.10046559E-06 -1.35419609E-03
 -1.00127867E-03 -1.56960500E-03 -2.01693404E-04 -7.69059986E-08 -4.65108677E-07
  1.49732957E-03 -2.56912671E-04  1.47397376E-05  1.39314669E-04  1.13342383E-06
  1.32108414E-03 -5.48128495E-04  6.23135280E-04  3.19948456E-04 -9.61264021E-05
  1.20203998E-04 -4.11433528E-05  1.87593024E-05 -4.14166906E-05  1.04570562E-04
  1.47927525E-03 -2.56850063E-04  1.48605633E-05  1.39753203E-04 -1.31354189E-06
  1.29966928E-03 -5.46308166E-04  6.15915752E-04 -3.15829648E-04 -9.45664894E-05
  1.21102531E-04 -3.99426559E-05  1.80302862E-05  4.19067223E-05 -1.04954103E-04
  2.78376811E-05 -2.47998174E-04  6.15758744E-05 -3.71599321E-05  3.49949937E-07
 -1.25759378E-03 -4.36017370E-04 -7.21167816E-04  5.38914580E-07  1.69339668E-04
  1.26588278E-05 -4.55187497E-05 -1.38039634E-04 -4.48712406E-08 -1.20911376E-07
  1.58250361E-01  4.96003522E-03  2.66775841E-04  1.34086098E-04 -2.83692241E-04
  1.56103506E-03 -3.54344986E-04  1.69395696E-03  6.74543355E-04 -2.75964732E-04
 -5.39747914E-04 -4.81484065E-04 -1.04582323E-04  4.48626253E-05  2.76175602E-04
  1.60376351E-01  5.01922083E-03  2.67952971E-04  1.35116735E-04  2.84968719E-04
  1.51010896E-03 -3.60497636E-04  1.69173336E-03 -6.88293525E-04 -2.78599913E-04
 -5.43628880E-04 -4.81781303E-04 -1.05057165E-04 -4.35456596E-05 -2.76252573E-04
 -2.87158779E-04  1.10638942E-03 -2.11948259E-04  2.39485381E-04  3.93361265E-07
 -1.98755451E-05  3.37640165E-04  5.72312615E-05  3.66714994E-05 -4.05453875E-08
 -3.39148533E-04 -5.97549582E-04 -7.88168098E-05 -6.63467456E-05  3.87317309E-05
  1.43386063E-02  2.57334499E-04 -7.71990874E-05  6.51694640E-05  5.83073210E-09
  4.77231003E-03 -1.96631507E-03 -1.44522545E-03  1.75106185E-07 -5.20200131E-04
 -2.21854823E-04 -2.01296678E-04  1.24677514E-04 -2.91670340E-07  1.47003432E-07
 -1.76768941E-04  3.43460829E-04 -1.87941654E-05  5.66958542E-05  7.00425219E-05
 -1.77071721E-04  3.44084101E-04 -1.92679300E-05  5.67877563E-05 -7.00674007E-05
 -3.39479341E-04 -5.94938701E-04 -7.96347464E-05 -6.63576966E-05 -3.86448380E-05
 -2.25502259E-01 -6.06389917E-03 -1.37987338E-04 -4.32168022E-05 -6.27034925E-06
  1.13207097E-02 -3.57843195E-04 -3.47793574E-03 -5.92684707E-05  7.17805916E-05
 -2.38372215E-04  1.15627860E-04 -2.94669987E-04 -3.57694894E-06 -3.96541795E-06
  7.70464931E-03  9.56804502E-05 -1.91802091E-04  1.75838946E-04 -3.15400531E-05
  4.72786362E-03 -1.01451414E-03  1.82060014E-03  4.20074772E-04 -2.58485906E-04
 -3.03336236E-04 -1.34217094E-04  1.27162089E-04 -6.64169775E-05  4.78848541E-05
  7.31203386E-03  8.46563218E-05 -1.89509924E-04  1.76785528E-04  2.81378108E-05
  4.31800334E-03 -9.36997833E-04  1.71261937E-03 -3.47222953E-04 -2.37742354E-04
 -2.83357950E-04 -1.20465881E-04  1.15059204E-04  7.47998483E-05 -5.48487802E-05
  5.35360488E-04 -1.16771905E-04  1.76257172E-04  6.50754516E-05  5.53824334E-06
 -1.60599139E-03  4.98858819E-04 -6.51977096E-04  5.95488699E-06  1.05235442E-05
 -6.25763906E-05 -8.03028407E-05  1.82585862E-05 -1.05714114E-06 -3.60730747E-07
  6.65327024E-01  1.93755645E-02  4.34858077E-04  3.77543234E-05 -8.25969227E-04
 -1.07324667E-02 -4.27336124E-03 -4.38498072E-04  2.46273123E-03 -7.68868187E-04
 -9.73045526E-04 -1.00111377E-03  4.10345660E-05 -2.20109224E-04  4.28977115E-05
  7.05975221E-01  2.05221564E-02  4.64039328E-04  4.72114660E-05  8.57811996E-04
 -1.17703009E-02 -4.45451405E-03 -4.00238965E-04 -2.76624048E-03 -8.11307768E-04
 -1.02956500E-03 -1.01573427E-03  4.01005910E-05  2.45059753E-04 -4.71377765E-05
 -1.31228920E-04 -9.15483792E-05  6.12994702E-05 -4.85305579E-05  2.89530481E-06
 -5.92072832E-06 -2.21433389E-05 -2.25251918E-05  1.40547623E-05 -7.21647199E-07
 -4.18455247E-04 -4.15789740E-04 -7.34327131E-05  1.10069345E-04  1.98481354E-04
 -4.54699899E-03 -4.73112153E-04  2.56057725E-04 -4.46077626E-06  1.93386271E-06
 -3.44944759E-04  3.73556712E-04 -5.26356839E-04 -4.33780384E-06 -3.10094086E-05
 -3.22442506E-06 -1.75304544E-04  9.26299055E-07  1.44955360E-07  1.83284772E-06
  2.71898853E-05  6.74056791E-05  1.48276596E-05  5.47450222E-06  5.32416705E-05
  2.63283901E-05  8.32787577E-05  1.22580604E-05  5.29942445E-06 -5.27339612E-05
 -4.34778396E-04 -4.08488890E-04 -9.03884555E-05  1.11826637E-04 -2.02296639E-04
 -5.04503724E-03 -1.32740040E-04 -4.65087580E-06 -2.64717589E-06  2.19182562E-04
  2.98645115E-04 -1.00647406E-05 -9.08344411E-05  2.12880184E-03  2.42857978E-07
 -8.00766133E-06  8.70521542E-07 -8.64997280E-06  1.28580666E-04  1.49759713E-04
 -6.79652742E-03 -1.83206624E-04  3.42881940E-05  2.05132802E-05  5.60039037E-05
 -7.16441180E-03  1.31330210E-03 -1.84978287E-03 -1.32381317E-03  3.52510989E-04
  3.47378700E-04  2.37898506E-04 -2.09060400E-04 -1.44800031E-04  1.23982568E-04
  7.25035504E-03  1.88467239E-04 -4.48382033E-05 -9.76779911E-06  5.76911883E-05
  7.42953310E-03 -1.37149433E-03  1.95281714E-03 -1.34695540E-03 -3.67212783E-04
 -3.63522045E-04 -2.45223180E-04  2.16240771E-04 -1.40697448E-04  1.20584517E-04
  1.41853299E-05 -3.63346531E-06  5.08273954E-06  1.64909826E-06 -1.96551672E-04
 -5.17286710E-05  1.36378519E-05 -2.17681138E-05 -2.46951106E-04  8.74896103E-07
 -1.73235341E-06 -2.28382006E-06  2.56432701E-07  3.42233436E-05  9.59682789E-06
  7.24069552E-01  2.04633103E-02  5.03287135E-04  1.44545730E-04 -5.90556715E-04
 -1.84497486E-02 -3.25570044E-03  7.32589362E-04  5.48582270E-03 -7.62211909E-04
 -1.00120261E-03 -2.79718193E-04 -2.18821103E-05 -4.40668163E-04  7.55791215E-05
 -6.84001995E-01 -1.92958037E-02 -4.76845062E-04 -1.42417807E-04 -5.39947514E-04
  1.78055356E-02  3.01053428E-03 -7.43765903E-04  5.33092595E-03  7.15313569E-04
  9.42177890E-04  2.20547849E-04  2.33810236E-05 -4.28083207E-04  7.12229389E-05
 -4.28551173E-06 -1.75133821E-06  1.30909932E-06 -1.09597780E-06 -1.00329813E-04
 -1.63088510E-07 -4.45988090E-08 -4.68956661E-07  5.31987061E-07  2.81875245E-05
 -2.93657225E-04  9.90519670E-05 -2.97045892E-04  3.79803206E-05  7.40015847E-05
 -1.11025716E-04 -1.45871143E-05  7.25681530E-06  3.86268538E-08 -7.70747084E-05
  2.98339824E-06  5.49994238E-06 -2.09790125E-05  2.81905359E-04 -1.59863644E-06
 -6.34365836E-07 -5.39307907E-06  6.12466809E-07 -1.13938794E-05 -6.39537664E-05
  3.17905173E-06  3.27179585E-04 -5.12454507E-05 -5.02462941E-06 -9.85314663E-06
 -2.81675853E-06 -3.20628351E-04  5.22111757E-05  5.83174930E-06 -1.32473682E-05
  2.68250518E-04 -1.24153225E-04  2.91963513E-04 -3.16753854E-05  6.18108134E-05
 -1.53145468E-02 -2.42089385E-04  1.21729542E-04  1.09230930E-05 -1.49706430E-07
  4.04638097E-03  2.33537915E-03  2.36262244E-04 -3.71736772E-07 -4.89037682E-04
 -1.69715013E-04 -1.05028656E-04  8.34529857E-05 -2.09514237E-07  2.30216625E-07
 -2.14379840E-03 -3.78981449E-04 -3.58468687E-05 -7.32361021E-05 -3.13642745E-05
  4.57100334E-04  2.56118631E-04  8.79871673E-05  1.08129916E-04 -6.80387276E-05
 -7.51888849E-06 -6.97233664E-05  5.14307881E-05  4.81397897E-05 -6.25433269E-06
 -2.14058694E-03 -3.78771066E-04 -3.55958499E-05 -7.32407998E-05  3.15027086E-05
  4.50342343E-04  2.56585069E-04  8.68452178E-05 -1.06641545E-04 -6.79659507E-05
 -7.21135353E-06 -6.96989430E-05  5.16425512E-05 -4.80839474E-05  6.19920472E-06
 -9.96191591E-03 -9.41579203E-05  3.45477751E-05  1.17857933E-04  2.14891018E-08
  3.97757283E-03  1.50438089E-04  2.25510415E-03  4.76338707E-07 -1.69141664E-04
 -4.93511858E-04 -1.12041428E-04  9.49747252E-05  1.58629722E-08  3.54787769E-08
  7.53077854E-04 -2.69243197E-04 -8.95490740E-05 -3.78497615E-05  5.12184285E-05
  5.55350241E-04  2.03396572E-04  1.75211799E-04 -2.41177408E-04 -7.23540299E-05
 -7.21663728E-05 -1.06638324E-04  7.72366224E-06  1.61064067E-05 -5.84357151E-05
  7.51583249E-04 -2.67960113E-04 -8.94939603E-05 -3.79076039E-05 -5.12045941E-05
  5.47616539E-04  1.98886207E-04  1.76317551E-04  2.37621900E-04 -7.27160979E-05
 -7.17956970E-05 -1.06454184E-04  7.54771840E-06 -1.62867458E-05  5.84189673E-05
 -1.05799255E-04 -1.77930717E-04 -6.97248328E-05 -7.29264498E-05  3.54890773E-08
 -7.65455484E-05 -1.03336702E-04 -8.87335284E-05 -7.96382833E-05 -3.22755868E-08
  3.68679046E-05  7.43731073E-05  2.41736976E-05 -1.21868113E-05 -2.31733380E-05
  9.95739906E-01  2.84965054E-02 -1.42775343E-04 -1.10971717E-04  4.39091297E-07
 -1.78833638E-02  1.50629697E-03  1.37909956E-03 -1.61001726E-06 -1.49826803E-03
 -1.47211569E-03 -1.22992929E-03  1.80450517E-04 -4.30256495E-07 -3.25361495E-08
  1.11413781E-04  2.41411570E-03  3.82949977E-05  4.02441727E-05 -2.64220972E-04
  1.12074614E-04  2.41581453E-03  3.79806806E-05  4.00549523E-05  2.64390572E-04
  3.67155552E-05  7.30282061E-05  2.43265859E-05 -1.21369638E-05  2.31414848E-05
  2.52023904E-04 -3.49995531E-04  9.50797439E-05  1.26813475E-04  5.77363839E-07
 -1.65598790E-03 -4.70703505E-05 -1.84453319E-04  2.94418588E-07 -4.68032450E-05
  2.59366796E-04 -6.31848259E-05 -1.02754273E-04 -2.24698307E-07  4.38890552E-08
  7.06568138E-01  2.06018946E-02  6.94972895E-05  7.54363477E-04  1.10562902E-03
 -1.18590510E-02 -5.33360258E-04 -3.77047071E-03 -2.16908043E-03 -9.56632563E-04
 -1.15006384E-03 -8.75399565E-04  5.80291273E-05 -1.68269777E-05 -6.24766662E-05
  7.01618817E-01  2.04616772E-02  6.77697592E-05  7.49671845E-04 -1.09725788E-03
 -1.17163904E-02 -5.40051508E-04 -3.74954915E-03  2.12956157E-03 -9.50090865E-04
 -1.14160716E-03 -8.73971545E-04  5.80658745E-05  1.69673245E-05  6.29893200E-05
 -1.21197289E-02 -2.38925793E-04 -7.90837535E-05 -1.12182278E-04 -4.28556039E-07
  8.56506157E-03 -3.51077428E-03  3.62985282E-05 -4.69628174E-06 -6.04864820E-04
 -3.09662624E-04 -3.16958723E-04 -3.75327025E-04 -4.46478908E-07 -3.12908613E-07
 -7.92448692E-03 -4.18036955E-04  1.60057504E-04 -1.91734029E-04  1.01113211E-04
  4.30088100E-03  2.15461692E-03 -9.05296948E-04 -8.32418576E-04 -1.76330758E-04
 -2.55651794E-04 -1.19673106E-04  1.04410886E-04 -7.19165172E-05  5.66648740E-05
 -7.96033154E-03 -4.20406601E-04  1.59584071E-04 -1.92125748E-04 -1.01349886E-04
  4.35473155E-03  2.17422327E-03 -9.14785180E-04  8.50251209E-04 -1.79040592E-04
 -2.58273207E-04 -1.21256405E-04  1.05731408E-04  7.10840373E-05 -5.57514877E-05
  5.26758877E-06  4.35389131E-04 -1.88636323E-05  3.32034255E-05 -5.29538568E-08
 -1.68207047E-04  3.69079984E-04  3.77346883E-05  5.54702408E-05  2.95346165E-07
 -1.81903169E-05  4.17493375E-04 -5.37190729E-05  4.95425857E-05 -4.46280527E-05
  2.77580535E-03 -3.91131141E-04 -8.53963968E-06  2.08604217E-04  1.74168267E-07
  1.65737314E-04 -5.98312061E-04 -3.37323650E-05 -1.26326759E-06 -2.12541304E-05
 -6.96762959E-05 -1.94120188E-04  8.02055203E-05  2.56410934E-07  6.99920293E-08
 -1.99596535E-05  1.39478571E-04  1.78332942E-05  1.61731108E-05  5.53778452E-05
 -2.01114414E-05  1.41655710E-04  1.78044238E-05  1.59002903E-05 -5.53256301E-05
 -1.77479302E-05  4.22932191E-04 -5.33907181E-05  5.01848160E-05  4.50433807E-05
  1.10341037E-06 -4.69761948E-07  4.32654949E-07  2.61938594E-07 -1.48339738E-04
 -1.30640294E-05 -3.28294833E-06  3.38241512E-06 -3.90087933E-04 -3.15081492E-09
  1.05818019E-06  4.19455442E-08 -3.42040407E-07  3.68503345E-05 -4.33470936E-05
 -7.01948507E-01 -2.01394058E-02 -1.56900630E-04 -5.82647672E-04 -1.08754528E-03
  2.09111188E-02 -9.63991920E-04  3.08817848E-03  6.08212762E-03  9.02836743E-04
  1.17634150E-03  3.22534206E-04  1.09762375E-05 -2.69538960E-05 -6.05562425E-08
  7.06895135E-01  2.02850740E-02  1.57254973E-04  5.87217422E-04 -1.09524000E-03
 -2.09985551E-02  9.63788353E-04 -3.11119206E-03  6.09845121E-03 -9.09528049E-04
 -1.18423255E-03 -3.28870927E-04 -1.05947569E-05 -2.64874031E-05  1.31870104E-06
 -4.38464707E-05 -5.31675985E-07 -4.73798031E-07 -4.53805616E-07  1.47124470E-04
  2.85521774E-05 -1.05781720E-05 -1.75146183E-07  1.66540641E-03 -1.84613235E-06
 -9.32200152E-07 -1.09154972E-06 -1.18662518E-06  1.76323303E-04  9.36332844E-05
 -7.36199756E-03 -3.23457819E-04 -2.06073564E-05 -2.84622974E-05  4.66728195E-05
  7.38194705E-03  2.46508656E-03 -1.39032807E-03 -2.15892161E-03 -3.35209268E-04
 -3.33552692E-04 -1.96165542E-04  1.90586905E-04  1.13659165E-04 -1.27997877E-04
  7.29257570E-03  3.19350554E-04  2.17538914E-05  2.76674639E-05  4.56428389E-05
 -7.34395356E-03 -2.44838746E-03  1.37994283E-03 -2.14907945E-03  3.34260051E-04
  3.31276664E-04  1.95129544E-04 -1.89674088E-04  1.14264092E-04 -1.28376444E-04
 -1.52839144E-07  5.60384465E-08 -2.19418955E-08  1.89224106E-07  3.87517856E-05
 -7.01359907E-07  7.04032194E-07  1.49733350E-07  1.49024933E-07 -9.64183783E-05
  2.02446972E-05  5.59153887E-04  2.51208124E-05  7.60918451E-05 -5.92139343E-05
  7.48118766E-06 -2.00253800E-06 -1.34163815E-07  6.82779858E-07 -9.32519425E-05
  5.40400790E-06 -5.57712253E-06 -1.75996409E-06  8.32833766E-04  3.52297391E-08
 -1.04137017E-07 -5.09572517E-07  5.11208245E-07 -8.44586929E-05 -6.34776853E-05
  4.53272552E-05  5.24397070E-04 -1.46120805E-05 -5.54082993E-05 -2.45860626E-05
 -4.59342245E-05 -5.22120940E-04  1.49748766E-05  5.56282249E-05 -2.49758704E-05
 -2.02148416E-05 -5.54926151E-04 -2.55225129E-05 -7.58175354E-05 -5.87844070E-05
 -7.51786534E-02  1.31751134E-01 -7.66846432E-03 -7.04322029E-02  6.74009472E-05
  1.01543157E-01  1.12160913E-02 -2.74196860E-02  2.92680294E-05  2.11404555E-03
  8.21081866E-03 -4.76404767E-03  4.13355383E-03 -7.33527727E-07 -1.39983610E-05
 -9.51769179E-02  1.73162771E-01 -1.41101001E-03  5.73530055E-02  9.21299689E-02
  8.47284396E-02 -5.26717093E-04  8.58895798E-03  9.13998607E-03 -3.05295649E-05
 -8.71961059E-04  7.92980835E-03 -3.13519995E-03  3.22656548E-03  7.81192498E-03
 -9.52006145E-02  1.73199864E-01 -1.46129574E-03  5.72986826E-02 -9.21599183E-02
  8.47337396E-02 -5.16581878E-04  8.59174460E-03 -9.14111875E-03 -3.67717813E-05
 -8.78608066E-04  7.93834031E-03 -3.14304500E-03 -3.22120959E-03 -7.79945217E-03
 -7.53677900E-02  1.39996229E-01 -8.06027074E-02 -6.44362068E-05  3.07452247E-05
  9.38473339E-02 -1.92228392E-02  1.34167561E-02  4.73728611E-06  1.03636664E-02
  1.16888840E-04 -6.15207190E-03  2.72427973E-03 -6.90764294E-06 -4.23045777E-07
 -8.37990182E-02  1.53137100E-01  5.42339928E-02 -4.01266593E-03 -6.99423998E-02
  7.92187880E-02  1.14132477E-02 -1.77494958E-03 -1.45222037E-02  1.76193682E-03
  1.40839337E-04  6.46205748E-03 -3.53601502E-03 -7.72834074E-03 -1.63139650E-03
 -8.37752935E-02  1.53108306E-01  5.42904446E-02 -3.92874159E-03  6.98859362E-02
  7.91457965E-02  1.13915879E-02 -1.73582343E-03  1.44635830E-02  1.77927734E-03
  1.42575608E-04  6.44797414E-03 -3.52362170E-03  7.73877011E-03  1.64314102E-03
  2.22456216E-02  8.97172545E-03  7.31935156E-04 -2.24382725E-03  1.89491337E-07
  2.12294503E-02  6.14540599E-03 -2.04338964E-03  6.63734139E-04  1.55980961E-07
  2.12685953E-02  6.61372117E-03  1.20472488E-03 -3.15923980E-04 -1.19457832E-03
 -4.42510740E-02  8.56313534E-02 -3.18763227E-02 -3.26496134E-02  3.84327035E-06
  1.82250834E-02  9.61900207E-03  1.07657176E-02 -2.87594726E-06  4.03132703E-03
  4.52486693E-03 -3.19822553E-03  7.08774000E-04  1.60821093E-06 -7.01562509E-07
  1.66664343E-02 -3.34545754E-03 -1.25769313E-03 -1.28257439E-03  1.19942154E-03
  1.66809012E-02 -3.34234127E-03 -1.25610436E-03 -1.28315324E-03 -1.20235820E-03
  2.12659978E-02  6.59054379E-03  1.20365647E-03 -3.14433881E-04  1.19247465E-03
  9.58591678E-02 -1.84211578E-01  7.31362038E-02  6.01861197E-02 -8.64489898E-05
 -1.39377430E-01  1.46017941E-02  1.13557559E-02 -1.93496267E-05 -2.39943281E-04
 -7.46437323E-03  3.17200511E-03 -1.08462078E-02  6.53600530E-06  1.33030842E-05
 -7.01194272E-02  1.33816117E-01  8.91000750E-02 -3.80938456E-03  9.54843246E-02
  9.37842933E-02  4.45825979E-03  4.43719655E-03  1.09086869E-02  1.18847444E-04
 -8.77427525E-03  9.16745633E-03  9.54901236E-03  9.08814618E-03  2.79994590E-03
 -7.01237290E-02  1.33818925E-01  8.90678846E-02 -3.90127505E-03 -9.55244624E-02
  9.38118186E-02  4.45327298E-03  4.43120981E-03 -1.09186022E-02  1.13053518E-04
 -8.77926677E-03  9.17705489E-03  9.54166488E-03 -9.08917079E-03 -2.78780367E-03
 -1.08735137E-01  2.11389380E-01 -7.49910482E-02 -3.64711689E-02  4.24027255E-05
  1.66191069E-01 -1.92934692E-02 -3.22882969E-03  8.72424448E-06  1.06231703E-02
 -6.86214335E-04 -6.56466136E-03  6.14109892E-03 -7.37639820E-06 -1.36032113E-06
  8.57163212E-02 -1.63959012E-01  1.85161983E-03 -6.56592025E-02  7.87090947E-02
 -1.29068058E-01 -5.76403640E-03 -5.49032215E-03  1.43001173E-02  5.80758406E-03
  1.44595318E-03 -1.03725112E-02 -6.95375918E-03  4.11654634E-03  8.01922501E-03
  8.57175079E-02 -1.63963051E-01  1.76533784E-03 -6.57300553E-02 -7.86264030E-02
 -1.29070868E-01 -5.78533533E-03 -5.50662343E-03 -1.42949425E-02  5.79764542E-03
  1.43170857E-03 -1.03495244E-02 -6.96574755E-03 -4.13288730E-03 -8.02707254E-03
 -5.46242174E-02 -1.28145497E-02 -1.76383025E-03  5.48665035E-03 -1.88837493E-06
  5.57870475E-02  1.47772994E-02 -4.90513034E-03  2.31962360E-03  4.81274424E-07
 -4.22722568E-02 -1.09041016E-02 -2.54604947E-03 -3.68598341E-04  3.50628808E-03
 -1.53612804E-02  2.87808352E-02  3.69613368E-02 -4.92716702E-02  5.20240004E-06
  1.81555814E-02  7.24564998E-03 -6.71004583E-03  4.10873449E-06 -8.26974117E-03
  9.82698560E-03 -7.19337195E-04  4.75887181E-04 -2.42494041E-06 -5.43984933E-07
  8.15889191E-03  1.32995119E-03 -9.25087228E-05 -7.45752454E-04  6.82306365E-04
  8.14844792E-03  1.32608918E-03 -9.13917596E-05 -7.45038421E-04 -6.82181476E-04
 -4.22826643E-02 -1.09096668E-02 -2.54841732E-03 -3.74308502E-04 -3.50284851E-03
 -7.86544601E-02  1.47066896E-01  1.01319834E-01  2.71659672E-02  3.65135347E-05
  1.53941859E-01  1.75689685E-02 -1.91064027E-02  2.80093242E-05  1.48082660E-02
 -3.77762676E-03 -6.64929253E-03 -5.89610430E-03  6.90118986E-06 -5.00728316E-06
  5.60929595E-02 -1.07320391E-01  4.56408279E-02 -5.02913064E-03 -6.66820292E-02
 -8.70797288E-02  3.12077577E-03 -4.85740670E-03 -1.25585300E-02  1.88892361E-03
  3.70515896E-03 -7.49380932E-03  6.24995309E-03  2.15469128E-03 -8.38567044E-04
  5.60779651E-02 -1.07298187E-01  4.56885922E-02 -4.95474406E-03  6.66703877E-02
 -8.70398788E-02  3.13394584E-03 -4.83720522E-03  1.25516068E-02  1.88988422E-03
  3.70675062E-03 -7.49663506E-03  6.24948308E-03 -2.16554146E-03  8.22689183E-04
 -5.30352058E-02  9.80624571E-02  4.41762525E-02  1.14126791E-01 -1.23477563E-05
  1.04748422E-01 -1.29255153E-02  2.27623454E-02 -7.70776047E-07 -6.76852822E-03
  1.60023699E-02 -5.45498729E-03 -7.37405981E-03  3.66940183E-07 -3.14067371E-07
  3.67391297E-02 -6.79908741E-02 -2.73143932E-04  5.80546504E-02  2.77361867E-02
 -7.11920572E-02 -8.06285152E-03  7.00963723E-03  1.21698036E-02  3.72222105E-04
  1.56714107E-03 -4.74025592E-03  8.56418891E-03  1.91376182E-03 -4.83217915E-03
  3.67875429E-02 -6.80794812E-02 -3.42071079E-04  5.79831294E-02 -2.77698165E-02
 -7.12994582E-02 -8.10794206E-03  7.00312338E-03 -1.22024344E-02  3.61687457E-04
  1.57644637E-03 -4.74206976E-03  8.56551247E-03 -1.93500705E-03  4.81221036E-03
  4.92365331E-02  2.13906111E-02  3.02356892E-03 -3.39574485E-03  7.87286072E-07
  3.10142861E-02  1.54317030E-02 -1.37137097E-03  2.59522413E-03 -1.43921359E-07
 -1.61474897E-02 -7.27698997E-03 -1.77210528E-04  1.10799925E-03  7.33087923E-04
 -1.59699007E-01  3.01175320E-01 -3.01381061E-02 -1.87329023E-02 -4.57770491E-06
  2.58647698E-01 -1.36429626E-03  1.13748384E-03  1.69774101E-05  4.91129624E-03
  2.82974781E-03 -2.71349992E-03 -5.29878658E-04 -1.11048003E-07  1.64227410E-06
  9.98952779E-02  2.45848014E-02 -4.34941271E-03 -4.18653512E-03  7.88054285E-03
  9.98915247E-02  2.45706606E-02 -4.33868648E-03 -4.18510999E-03 -7.88779036E-03
 -1.61896879E-02 -7.30937647E-03 -1.81126763E-04  1.10731521E-03 -7.35594458E-04
  4.33825970E-05 -8.53966922E-05  7.74264654E-05  3.42376799E-05  1.21527299E-01
 -9.92119393E-05  2.42785809E-05  1.31974689E-05  3.30799338E-02 -1.10214427E-05
 -1.70926203E-05  2.45289380E-05 -1.11992197E-05 -6.47505449E-03 -1.56843697E-02
  6.84060178E-02 -1.30748669E-01  4.29133422E-02 -6.41547503E-02  6.52734731E-02
 -1.54189169E-01  6.08261431E-03 -1.86918308E-02  5.17275040E-03 -7.15037231E-03
 -5.54306234E-03  1.07946853E-02  8.10432945E-03 -4.62621012E-03  2.57162852E-03
 -6.84342674E-02  1.30802758E-01 -4.29874457E-02  6.42937676E-02  6.52872350E-02
  1.54249113E-01 -6.09678623E-03  1.87183054E-02  5.16278924E-03  7.13217651E-03
  5.55651717E-03 -1.07937723E-02 -8.11629472E-03 -4.62590136E-03  2.56483652E-03
  5.89505939E-05 -1.17994713E-04 -3.41429984E-05  3.54667907E-05  6.03441883E-02
 -1.35741996E-04 -5.15461091E-06  7.39371677E-06  1.64922345E-02 -4.70974100E-06
 -5.14000412E-06  9.07233149E-06 -3.02208413E-06 -8.81512692E-03 -1.36366506E-03
 -1.19226456E-01  2.27422706E-01  2.84916819E-02 -7.93562220E-03  1.05955509E-01
  2.82395425E-01  2.20764708E-02  1.48023606E-03  9.59473304E-05  9.04587412E-03
  3.54201151E-03 -1.05600791E-02 -6.44087240E-03 -8.21859419E-03 -1.89053407E-03
  1.19230431E-01 -2.27432981E-01 -2.82598264E-02  7.90671569E-03  1.06031045E-01
 -2.82385070E-01 -2.20635660E-02 -1.51266019E-03  1.18294977E-04 -9.06292778E-03
 -3.53809734E-03  1.05752886E-02  6.41612516E-03 -8.20487116E-03 -1.88915696E-03
 -5.01488268E-05 -2.38706700E-05 -6.96548207E-07  3.98951592E-06  1.96682540E-03
 -7.29846569E-05 -3.22561211E-05  4.79877050E-06 -2.88777513E-06  8.94086229E-04
  1.24485773E-01  6.43018233E-02  7.80660110E-03 -1.47759278E-03 -5.03135323E-03
  1.33635725E-05 -3.12895979E-05 -4.04047774E-05  2.03477812E-05  4.31974594E-02
 -2.04979258E-05 -1.41480271E-05 -2.07602641E-06  1.45873510E-02  9.71328751E-07
 -4.90399286E-06  1.68956203E-06  1.48239999E-06 -2.02855178E-03 -7.28742282E-04
 -1.64579207E-02 -7.76226173E-03  8.32242857E-04  7.43170151E-04 -7.03163604E-04
  1.64444415E-02  7.75891144E-03 -8.31590839E-04 -7.41633761E-04 -7.02134348E-04
 -1.24583313E-01 -6.43513044E-02 -7.81629177E-03  1.46872868E-03 -5.02923041E-03
 -8.59407428E-02  1.66159925E-01 -1.29629555E-01  4.54780757E-02  5.55994113E-05
  2.22742059E-01 -4.60309103E-02  4.11441438E-03  3.11382365E-05 -4.89127127E-03
  6.71460286E-03 -3.03849476E-03 -3.87952169E-04 -9.37472751E-06 -9.76287863E-06
  2.26832356E-02 -4.26341072E-02  1.51007123E-01 -2.38234336E-02 -8.20993353E-03
 -5.20367047E-02  3.34567964E-02 -7.00645820E-03 -6.68075494E-03  3.85595451E-03
 -1.88541595E-03 -2.76069035E-03  9.84797992E-03  1.11499160E-02 -3.91563950E-04
  2.26757801E-02 -4.26164570E-02  1.50997415E-01 -2.38200413E-02  8.15926958E-03
 -5.20360808E-02  3.34498040E-02 -7.00811739E-03  6.67670555E-03  3.85305206E-03
 -1.88481527E-03 -2.75377621E-03  9.83500846E-03 -1.11611397E-02  3.85130194E-04
 -8.55190489E-02  1.69502484E-01  2.40516972E-02 -1.27784085E-01  1.86953856E-05
  2.12771550E-01  1.67786819E-03 -3.38259630E-02  1.47532544E-05  7.52619915E-03
 -7.33830779E-03 -3.09393829E-03 -1.47114599E-03 -2.68406735E-06 -5.29888516E-07
  1.90011763E-02 -3.38371424E-02 -1.75397690E-02  1.44717093E-01 -4.11699846E-03
 -5.74736808E-02 -1.23363879E-02  3.93738588E-02  7.82604008E-03 -2.89477661E-03
  2.75584982E-03 -1.48954515E-03  1.11721386E-02  8.84983386E-04 -1.17439473E-02
  1.90969030E-02 -3.40240598E-02 -1.75028660E-02  1.44684822E-01  4.07862778E-03
 -5.77033920E-02 -1.23402769E-02  3.93547151E-02 -7.83750308E-03 -2.90639366E-03
  2.78137931E-03 -1.50800419E-03  1.11893632E-02 -9.06919488E-04  1.17250852E-02
  1.23264795E-01  6.26327564E-02  2.74440262E-03 -8.41886298E-03  2.85363901E-06
  1.17097039E-01  5.73486849E-02 -7.78627217E-03  3.44323761E-03  1.19097352E-07
 -3.24450506E-03 -5.36009447E-03  6.67296303E-04  2.10684976E-03 -4.80520015E-04
  9.04935928E-02 -1.72147810E-01 -7.04428359E-02 -6.87876909E-02 -9.38720702E-06
 -2.16168038E-01 -2.09773090E-02 -1.69091570E-02 -7.49198274E-06  4.94183053E-03
  5.24192854E-03 -7.75489299E-03 -5.30797265E-03  9.12094121E-06 -1.43780416E-06
 -1.04067733E-01 -5.12025144E-02  2.67727159E-03  2.56706187E-03 -7.11839255E-03
 -1.04023177E-01 -5.11857315E-02  2.66755234E-03  2.56568410E-03  7.12090797E-03
 -3.39472550E-03 -5.43641331E-03  6.60231362E-04  2.11006208E-03  4.71699228E-04
 -8.69988782E-02  1.65916812E-01  7.45767258E-02  9.34700477E-02 -5.38106443E-05
  2.15362903E-01  1.80242193E-02  1.70545015E-02  4.04535817E-06  2.47536265E-03
  4.00935736E-03 -7.14343525E-03 -9.85653122E-03  8.95003866E-06  1.82441816E-06
 -4.09080855E-02  8.02437905E-02 -4.88424813E-03 -1.01696485E-02  9.79059912E-02
  7.55770590E-02 -1.62522945E-03 -8.96254949E-04  2.63504642E-02 -1.11494356E-02
 -2.82906001E-03  1.00892156E-02  7.78659415E-04 -1.61044695E-04  1.43126867E-03
 -4.08314788E-02  8.01005935E-02 -4.92665801E-03 -1.03228350E-02 -9.79658761E-02
  7.53475818E-02 -1.64119853E-03 -9.53806522E-04 -2.63472125E-02 -1.11574859E-02
 -2.83374064E-03  1.01019985E-02  7.82853764E-04  1.76601908E-04 -1.42168930E-03
  8.96187696E-02 -1.79912372E-01 -1.74076332E-01 -3.39785938E-02 -1.45699190E-05
 -2.00203214E-01 -5.66155863E-02  2.79026439E-04 -3.92930077E-06  2.41369989E-03
 -7.80899584E-03  4.29651353E-03  8.54785959E-03  5.08351786E-06 -7.08677076E-07
  6.34066651E-02 -1.27872764E-01  1.10785555E-01  2.79100171E-03 -7.37964724E-04
 -1.51064475E-01  3.86007872E-02 -3.06349705E-03 -1.72075294E-03  3.36842849E-03
  8.29583739E-03 -1.05644351E-02  1.71397776E-03 -1.60846897E-03 -7.06183875E-04
  6.33921736E-02 -1.27849316E-01  1.10860294E-01  2.73173401E-03  6.08215972E-04
 -1.51015567E-01  3.86113691E-02 -3.06288901E-03  1.66712097E-03  3.37677022E-03
  8.30216314E-03 -1.05752695E-02  1.70713611E-03  1.58175773E-03  6.80330474E-04
  1.06521599E-01  5.85100850E-02  4.37084483E-03 -5.77053945E-03  3.00902131E-07
 -1.49087587E-01 -7.22197735E-02  8.01968081E-03 -6.87737016E-03 -6.77310013E-07
 -9.74540030E-02 -4.61886523E-02 -4.22899670E-03  1.44109091E-03  5.79199201E-03
  9.34032939E-03 -1.67834823E-02 -1.42419301E-01  1.00080779E-01 -3.22684807E-05
 -3.37855976E-02 -4.18801190E-02  3.89102077E-02 -1.52143412E-05  1.45855906E-02
 -1.26410514E-02 -2.10203331E-03  6.88123451E-04  1.21264612E-05  5.55352349E-07
 -1.70639802E-02 -1.08012101E-02 -1.46951027E-03  1.87081252E-03 -1.14261254E-03
 -1.70179379E-02 -1.07796427E-02 -1.47181496E-03  1.86909149E-03  1.13930262E-03
 -9.74899883E-02 -4.62046486E-02 -4.23473905E-03  1.43169049E-03 -5.79143262E-03
 -9.92576056E-03  2.88841765E-02 -3.65959827E-02  2.53774067E-01 -6.06015731E-05
 -1.34576991E-02 -4.49026190E-02  1.34682686E-01 -3.46569775E-05  4.06020627E-03
 -3.63857557E-03  1.11156241E-03 -6.06866491E-03  5.69522311E-07  8.49361917E-06
 -3.84048746E-02  8.01524222E-02  2.82380260E-03 -9.74868686E-02  4.83694334E-02
  1.04870288E-01 -1.60417662E-03 -3.41283058E-02  1.15931568E-02  2.06049012E-03
 -1.07388594E-02  7.75380902E-03  1.62902137E-04  2.19109252E-03 -1.16055881E-02
 -3.84608004E-02  8.02677417E-02  2.78102087E-03 -9.75046853E-02 -4.82226187E-02
  1.05071704E-01 -1.62203336E-03 -3.41397048E-02 -1.15597828E-02  2.06550139E-03
 -1.07200241E-02  7.73269626E-03  1.61859475E-04 -2.19085152E-03  1.16265937E-02
  2.28208152E-02 -4.00474222E-02  1.63463202E-02 -1.29268227E-01  7.09954814E-05
 -8.11366855E-02  3.40855337E-02 -6.23544149E-02  2.38314909E-05 -1.46458577E-04
 -3.86861630E-03  3.41810575E-03  1.02853420E-02 -6.99674913E-06 -3.63294872E-06
 -1.20396108E-02  2.25853061E-02 -1.48980143E-01 -2.94403696E-02  1.36422310E-01
  5.38645639E-02 -5.52908618E-02 -2.72834607E-03  4.70316659E-02 -1.57726175E-04
  3.78640004E-03 -2.75943684E-03 -5.40337841E-03  3.43803075E-03  6.58839207E-03
 -1.20274257E-02  2.25474364E-02 -1.49206826E-01 -2.95944559E-02 -1.36221782E-01
  5.38788339E-02 -5.53165115E-02 -2.80577719E-03 -4.68920678E-02 -1.71068888E-04
  3.76082268E-03 -2.73349775E-03 -5.41247823E-03 -3.43044384E-03 -6.59168661E-03
  1.50847012E-01  8.08624010E-02  4.81388355E-03 -8.04719085E-03  2.74919902E-06
  1.75407148E-02 -1.02649079E-03 -2.22035210E-03  1.07500804E-04  1.45678649E-06
  1.18351357E-01  7.09141637E-02  5.42934139E-03 -1.98709152E-03 -5.73941662E-03
 -1.86869409E-02  2.91832535E-02  6.68554174E-02  1.73129491E-01  2.12819401E-05
  1.02392937E-01  2.59165472E-03  4.78310548E-02  3.67909116E-06 -9.16527139E-04
 -9.09772190E-03  9.52799740E-03 -1.61596948E-03 -6.23318283E-06 -1.83599767E-06
  7.22184063E-02  5.18876910E-02 -1.17506170E-03  5.39199574E-04  4.71906777E-03
  7.21864172E-02  5.18768821E-02 -1.16940618E-03  5.39685642E-04 -4.71858621E-03
  1.18385645E-01  7.09521513E-02  5.43667271E-03 -1.97911799E-03  5.73887658E-03
  8.25072851E-06  1.05470451E-05 -2.11411457E-04 -5.51942781E-06 -1.16476077E-02
 -1.12807188E-04 -8.64311235E-05  7.66760380E-05 -4.09750467E-03 -8.45553983E-06
  1.41744778E-05 -6.69730206E-06  1.87409369E-05 -9.25679128E-03  9.13112166E-04
 -8.34934688E-02  1.63231881E-01  4.79819542E-02  4.93217432E-02 -7.70481456E-02
  2.16123202E-01  3.32526910E-02  1.49045155E-02 -2.61662221E-02  8.61083988E-03
  2.59970533E-03 -1.27703256E-02  2.13064351E-03  1.22926789E-03 -4.57062440E-04
  8.34559973E-02 -1.63157133E-01 -4.84261774E-02 -4.96816311E-02 -7.72396081E-02
 -2.15975265E-01 -3.33657697E-02 -1.50302681E-02 -2.62410603E-02 -8.60706253E-03
 -2.62292417E-03  1.27925667E-02 -2.16375888E-03  1.29222361E-03 -4.29057291E-04
  2.05364667E-06  9.47156172E-06  4.61710425E-04 -2.95906683E-04 -1.93779033E-01
 -8.04018541E-05  2.50008093E-04 -1.41289254E-04 -8.46541935E-02  1.30591311E-05
  5.59665356E-06 -1.99874721E-05  5.43905779E-06  1.89310729E-02  3.10942457E-03
 -3.91630897E-02  8.29229989E-02 -1.53279163E-01  6.67823836E-02  8.25921067E-02
  6.19000941E-02 -8.77275348E-02  4.49131004E-02  5.29588888E-02 -2.77478990E-03
 -5.19874407E-03  4.43478770E-03  4.11886906E-03 -1.19630624E-02  3.77362080E-03
  3.91825653E-02 -8.29677089E-02  1.53574496E-01 -6.67787633E-02  8.33580338E-02
 -6.18691700E-02  8.78950579E-02 -4.48964346E-02  5.32452731E-02  2.71302277E-03
  5.21892852E-03 -4.37434018E-03 -4.13075067E-03 -1.19813966E-02  3.76672825E-03
  4.36916513E-05  6.11313218E-06 -2.93282580E-07 -3.34451623E-06 -2.48089925E-05
  3.25113152E-04  1.96179897E-04 -1.66249500E-05  1.06777835E-05 -3.25645006E-03
  1.48593062E-01  8.85050548E-02  5.63098492E-03 -8.40742238E-04 -6.24453674E-03
 -2.79856143E-05  5.46346917E-05  4.17487930E-04  3.16417460E-04 -1.78940759E-01
  1.38060136E-04  1.73407220E-04  1.16898717E-04 -8.63901497E-02 -3.53338871E-07
 -1.43067912E-05  1.42109402E-05  3.04304042E-06 -5.69366253E-03 -1.46703814E-03
  8.79866517E-02  6.04950472E-02 -2.66442108E-03 -2.86760526E-03  2.80798134E-03
 -8.76302797E-02 -6.02489471E-02  2.65858830E-03  2.86545079E-03  2.79036749E-03
 -1.49061949E-01 -8.88065052E-02 -5.66322522E-03  8.32992253E-04 -6.25551570E-03
 -6.32786782E-03  2.56218342E-02 -1.28784079E-01  1.29990883E-02 -1.59986566E-05
 -3.87305956E-02 -6.66871198E-02  5.39782564E-02 -2.75344792E-05 -5.41078342E-03
  8.56547034E-03 -4.65346499E-03  9.87519541E-03  9.39457982E-06 -6.75322366E-06
 -4.52992714E-03  9.24136788E-03 -8.66585132E-02 -5.72271771E-02  5.22912021E-02
  1.47131657E-02 -1.91919025E-02 -2.36776754E-02  2.29862606E-02  2.83723215E-04
 -3.80800343E-03  4.32863647E-03 -8.15877319E-03 -1.14796987E-02 -3.19617041E-03
 -4.92772775E-03  1.00281956E-02 -8.65229311E-02 -5.70734234E-02 -5.18228077E-02
  1.57734833E-02 -1.90698499E-02 -2.36485161E-02 -2.28146905E-02  3.41188405E-04
 -3.79595352E-03  4.25218822E-03 -8.14536170E-03  1.14822180E-02  3.20897151E-03
  2.38767044E-03  1.67469840E-03  2.31310388E-01 -1.31547498E-01  3.99963336E-04
 -4.72521060E-02  1.32016867E-01 -6.71969233E-02  1.79812704E-04  2.92074942E-03
 -1.57085950E-03 -3.03631866E-03 -2.44107814E-03 -4.38109005E-05 -1.17748212E-05
  1.16779194E-02 -2.33213639E-02  8.46213193E-02 -2.60160372E-02 -2.12464460E-01
 -1.47106811E-02  4.91514081E-02 -1.73809742E-02 -9.01802064E-02 -1.02324500E-02
  4.87648685E-03  8.57166141E-03  4.59355487E-04  3.10821235E-03 -2.00901319E-03
  1.15158612E-02 -2.29965632E-02  8.42903939E-02 -2.53900622E-02  2.12089383E-01
 -1.43883334E-02  4.89306628E-02 -1.70423973E-02  8.99727253E-02 -1.02414859E-02
  4.86287625E-03  8.58845479E-03  4.82423215E-04 -3.03311604E-03  1.99591635E-03
  4.70816401E-02  1.55685490E-02  4.30563055E-04 -3.19007215E-03  1.48706841E-07
  1.57222489E-01  9.64065619E-02 -7.73631531E-03  5.17669263E-03  7.47511266E-06
 -1.38606796E-01 -9.54665340E-02 -7.26563406E-03  9.61248849E-04  4.98885830E-03
 -1.65759656E-03 -1.31170341E-03  1.54911429E-01  1.39688159E-01  2.95112572E-04
  5.19784317E-02  5.33212913E-02  4.76787712E-02  1.30022157E-04 -4.24889929E-03
 -6.75599772E-03  1.12749644E-02 -6.44908923E-04 -5.25398942E-06 -2.01306829E-06
  7.56854255E-02  5.78580727E-02  3.36069482E-04 -1.18066137E-04  4.52084273E-03
  7.58674406E-02  5.79991258E-02  3.35899533E-04 -1.25049135E-04 -4.52649558E-03
 -1.38025750E-01 -9.50681116E-02 -7.24868087E-03  9.51512408E-04 -4.95903103E-03
 -2.93006317E-02  5.27875891E-02  1.51372955E-01  1.42724878E-01 -1.89984922E-03
  8.29732773E-02  6.10236120E-02  6.44198895E-02 -8.29558707E-04 -1.61305172E-03
  1.74708382E-03 -1.23645278E-03 -1.79947115E-02 -1.68816529E-05  6.95439974E-05
 -9.49512760E-03  9.32295422E-03 -1.72422215E-01  4.65724670E-02 -1.38802310E-01
  5.67816053E-02 -5.56688008E-02  1.85498091E-02 -4.42173792E-02  5.23335470E-03
  5.58607032E-03 -9.73918703E-03 -1.11982890E-02 -1.05561632E-02 -4.30780937E-03
 -1.11490465E-02  1.26595993E-02 -1.73468815E-01  4.75451578E-02  1.40666205E-01
  6.09962978E-02 -5.59359064E-02  1.88607726E-02  4.50790463E-02  5.38816313E-03
  5.60952160E-03 -9.97016266E-03 -1.13336176E-02  1.04617463E-02  4.33926914E-03
 -1.69132000E-02  2.73123793E-02  2.28518399E-01  2.89058033E-02 -6.63306976E-05
  3.83504042E-02  1.04974105E-01  3.42917006E-03  9.83640778E-05 -7.55476200E-04
  1.11248759E-03 -9.10484766E-04 -2.06779531E-02 -8.76446430E-05 -1.47655635E-04
  1.98246125E-03 -1.15214600E-02  9.77364407E-02 -1.65640530E-01  1.20430724E-01
  1.16686566E-02  5.47653674E-02 -7.18075068E-02  4.31485518E-02  6.66815244E-03
  5.98130929E-03 -1.22539867E-02 -9.17908609E-03  4.54619231E-04  9.12322034E-03
  1.97273780E-03 -1.14930876E-02  9.59498545E-02 -1.62577977E-01 -1.20643919E-01
  1.14258978E-02  5.37375517E-02 -7.00023893E-02 -4.34546013E-02  6.62991868E-03
  5.91585086E-03 -1.21621783E-02 -8.89000970E-03 -3.34402411E-04 -9.22577231E-03
  8.13707883E-02  6.63733430E-02  3.98057682E-03 -2.53814990E-03 -3.75465468E-05
  1.39132941E-01  1.05610806E-01 -4.99054849E-03  5.17544330E-03 -4.55837983E-06
 -9.63699779E-03  4.22425357E-04  8.22137229E-04 -2.05176695E-03  1.98624862E-03
  2.11951898E-02 -3.85505577E-02 -1.61510492E-01 -7.87140616E-02 -4.82012421E-03
 -5.62865713E-02 -7.95633368E-02 -4.67724004E-02 -2.61224421E-03  1.15825882E-02
  2.02050130E-03 -1.13957447E-02 -1.12717804E-02 -1.59745572E-04 -2.13939518E-04
 -8.41113957E-02 -6.33230777E-02 -2.95130016E-05  1.13971667E-03 -4.86200788E-03
 -8.91625164E-02 -6.72672873E-02  1.03940631E-04  1.27176981E-03  5.00698570E-03
 -8.41840644E-03  1.22790202E-03  8.64211852E-04 -2.02450050E-03 -1.93345348E-03
 -3.62380794E-04  6.45208671E-04  2.11083921E-03  1.76970532E-03  1.32639856E-01
  1.02677136E-03  8.71960517E-04  7.90383463E-04  5.87508226E-02 -2.93616214E-05
  5.67369944E-06  5.35642993E-06 -2.24790768E-04  2.44886459E-03 -4.55985706E-03
 -6.32759449E-02  1.26978724E-01 -4.18852411E-02  3.10599271E-02 -7.04575288E-02
  1.64795802E-01 -1.04747798E-02  1.03896261E-02 -3.23216817E-02  5.96566951E-03
  4.67502359E-04 -8.61511058E-03 -5.46325060E-03  3.26482281E-03 -1.36580814E-03
  6.29927836E-02 -1.26661129E-01  3.72381196E-02 -3.00205359E-02 -6.67025287E-02
 -1.63148530E-01  8.95750441E-03 -9.97942209E-03 -3.11029563E-02 -5.80898640E-03
 -3.25939260E-04  8.35080643E-03  5.15548951E-03  3.55606226E-03 -1.23109660E-03
 -2.06521182E-04  3.28045630E-04  3.20916344E-03  9.11269096E-05 -5.08971178E-03
  4.37080786E-04  1.50701613E-03 -1.24490395E-04 -1.17755828E-02 -3.51501750E-06
  5.92823726E-06 -1.30959668E-05 -2.77957379E-04  7.33754121E-03  1.15313571E-02
 -6.49588442E-04  2.11909718E-03 -6.09063230E-02  1.16517887E-01  1.23430439E-02
 -1.04015767E-02 -3.71701023E-02  6.80788337E-02  1.35300319E-02 -1.51313661E-03
 -1.42456687E-03  2.44618612E-03  1.12238375E-02 -5.10399717E-03  3.42014738E-03
  6.88508471E-04 -2.38304803E-03  6.35866174E-02 -1.20748234E-01  9.23094244E-03
  1.07399571E-02  3.86454209E-02 -6.99078785E-02  1.23868801E-02  1.68822611E-03
  1.58364586E-03 -2.76047494E-03 -1.14582400E-02 -5.10506016E-03  3.19158649E-03
  9.23616310E-04  7.59373053E-04  5.05545375E-05 -2.68244384E-05  2.72260926E-03
  2.01690871E-03  1.51338483E-03 -7.51438452E-05  7.24457086E-05  1.94243746E-04
  4.52822613E-02  2.96766647E-02  1.61123396E-03  1.14983225E-03 -1.91059980E-03
  2.70482208E-04 -5.07842229E-04 -2.33673635E-03 -8.00476217E-04  3.59204395E-01
 -6.53298019E-04 -1.17098376E-03 -5.43505832E-04  1.94893337E-01  1.41618599E-04
  2.98108676E-06 -1.18298877E-04 -1.59314927E-04  1.35288935E-02  1.63606466E-02
 -1.94371326E-01 -1.52115548E-01  5.34701781E-03  5.04699102E-03 -5.54966279E-03
  1.92247735E-01  1.50541925E-01 -5.34298863E-03 -5.01036393E-03 -5.43817970E-03
 -4.55360178E-02 -2.96728632E-02 -1.58985757E-03 -1.20568881E-03 -1.96196267E-03
  1.72891314E-02 -3.53438288E-02 -2.36045742E-01  2.17898413E-01 -1.53900515E-04
 -8.70800109E-02 -1.44788503E-01  1.43238825E-01 -6.86549370E-05 -1.12773472E-02
  1.50221624E-02 -4.90024421E-03 -1.62803984E-02 -9.01933141E-07  8.17534645E-06
  5.78979701E-04 -1.51475421E-03 -5.84095116E-02  4.84025775E-02  3.42817725E-02
 -1.15952662E-02 -2.29618794E-02  2.34654308E-02  1.67331726E-02 -2.05953212E-03
  7.09662433E-04  2.21590417E-03  2.99389647E-03 -5.16409286E-03  6.89124946E-03
  6.68691288E-04 -1.69752394E-03 -5.82302094E-02  4.82968397E-02 -3.44012037E-02
 -1.17657618E-02 -2.29161692E-02  2.34562667E-02 -1.67993603E-02 -2.05269175E-03
  6.92793929E-04  2.23199528E-03  3.01644049E-03  5.16992217E-03 -6.89480941E-03
 -2.52499572E-02  5.59292046E-02 -6.96215631E-02  3.03561453E-01  6.95776884E-05
  6.48533102E-02 -4.16714563E-02  1.57340272E-01  3.33352551E-05 -7.20696097E-03
  1.29083074E-02 -3.84607777E-03  5.03053645E-03  3.25749240E-07  1.03307183E-05
  8.93533543E-03 -2.10720549E-02 -2.09620620E-02 -6.03732661E-02 -4.42734444E-02
 -2.05333635E-02  7.57658533E-04 -2.81093196E-02 -3.52941092E-02 -4.97381054E-03
  4.11726090E-03  8.99058035E-04 -6.95340160E-03  4.73956998E-03  4.47025432E-03
  8.90977949E-03 -2.10476301E-02 -2.04926399E-02 -6.04253547E-02  4.44853421E-02
 -2.02445541E-02  1.12301700E-03 -2.81694805E-02  3.54924403E-02 -4.97625929E-03
  4.12818295E-03  8.95175572E-04 -6.96941335E-03 -4.74401539E-03 -4.45535356E-03
  1.94201856E-01  1.61812826E-01  1.68781944E-03 -8.08645903E-03  9.04339532E-07
 -1.12323152E-01 -8.91965341E-02  6.12810358E-03 -1.32475826E-04  1.09668343E-06
 -2.92010015E-02 -1.64996605E-02 -1.67724092E-03 -5.87177243E-04  2.85762568E-04
  3.05220897E-03 -5.62654822E-03  1.95440388E-01 -2.57872109E-01  3.91038983E-04
  9.71638007E-03  8.83036002E-02 -1.26713580E-01  2.00011577E-04 -2.00567865E-02
  2.45415801E-02 -3.16251418E-03 -3.80009879E-03  1.20986675E-05  1.21715744E-05
 -2.16530658E-02 -2.17056853E-02  3.62278158E-03 -3.25809840E-03 -1.24198359E-03
 -2.13094166E-02 -2.13802909E-02  3.61380791E-03 -3.26617972E-03  1.23787299E-03
 -2.94570270E-02 -1.66616055E-02 -1.68299990E-03 -5.87457257E-04 -2.92864382E-04
  1.02762675E-02 -3.31895454E-02 -2.06916528E-01 -3.82626081E-02 -3.88381429E-04
  1.05890921E-02 -1.14119157E-01 -4.02144666E-02 -2.27973971E-04 -2.16144196E-02
  8.13877828E-03  1.34909100E-02  3.02999169E-03  2.00706480E-05  3.70129379E-05
 -2.00512929E-02  4.26868306E-02  4.03144818E-02  1.29280874E-01 -1.93187307E-01
  6.15569927E-02  2.43736048E-02  5.36021644E-02 -1.01273689E-01  3.10886168E-03
  1.07652691E-02 -1.20964806E-02 -3.98163463E-03  8.72111048E-03  1.81105348E-03
 -2.00773375E-02  4.27531777E-02  4.05811950E-02  1.29407026E-01  1.93105059E-01
  6.16448131E-02  2.45231109E-02  5.36848699E-02  1.01269196E-01  3.11197503E-03
  1.07467769E-02 -1.20799656E-02 -3.97433876E-03 -8.72899756E-03 -1.82439167E-03
  9.65472555E-03 -3.31956849E-02 -5.28108140E-02 -7.56399620E-02  1.79935390E-04
  2.70040497E-02 -5.81501243E-02 -2.66941418E-02  1.03550236E-04  2.66911989E-05
 -1.35824232E-02  1.20241693E-02  6.70148559E-03 -6.89369867E-06  5.40832126E-06
 -2.95276184E-03  7.35538840E-03  2.00962463E-01  5.92620295E-02  1.60143340E-01
  5.16967339E-03  1.21517985E-01  2.71964319E-02  9.90554195E-02  9.19180115E-03
  6.42147852E-03 -1.46927446E-02 -3.66024989E-03 -5.45160223E-03 -1.10342050E-02
 -2.98324203E-03  7.38338552E-03  2.01273260E-01  5.95034891E-02 -1.60278882E-01
  5.47934820E-03  1.21776356E-01  2.73056975E-02 -9.90069124E-02  9.21926004E-03
  6.47259018E-03 -1.47514023E-02 -3.59938165E-03  5.41023558E-03  1.10107143E-02
  2.27472892E-02  2.94309690E-02 -1.74698480E-03 -1.99899201E-03 -6.47456251E-06
 -2.57609440E-02 -1.36242692E-02 -4.22971934E-04 -1.07614724E-03  3.82468688E-06
 -1.32946141E-02 -1.05052634E-02  2.46758589E-03  2.04832003E-03  3.76927497E-03
  2.52905064E-02 -5.87366819E-02  2.33836320E-01  1.17396424E-01  1.33530254E-04
 -1.03645426E-01  1.18730271E-01  6.33579299E-02  8.82684796E-05 -1.43673088E-02
 -5.12297854E-03  1.30432243E-02  8.21991753E-03 -9.60225119E-06 -6.25335893E-06
  7.98314582E-02  9.59631807E-02  1.22957657E-03 -6.79720712E-04  4.59763739E-03
  7.98196157E-02  9.59754911E-02  1.23742606E-03 -6.81284814E-04 -4.59466558E-03
 -1.35636005E-02 -1.07032850E-02  2.46051907E-03  2.05483908E-03 -3.78750730E-03
  5.83509056E-05 -1.39836490E-04 -3.06232675E-04  3.21640548E-04  3.33179571E-01
 -1.73882378E-04 -1.63322882E-04  1.89228337E-04  2.02847263E-01 -4.60972276E-05
 -5.96895578E-07  4.19481590E-05 -2.61267507E-05 -1.11861579E-02 -2.56261228E-02
 -2.50315837E-02  5.76353386E-02  1.12782824E-01 -5.35053539E-02 -3.18225969E-02
  6.62341664E-02  6.41739044E-02 -3.45989165E-02 -4.25616666E-02  1.18277514E-02
 -8.96678353E-03 -2.01320751E-03  9.66066516E-03 -7.02609263E-04  1.02381973E-03
  2.50220207E-02 -5.75981673E-02 -1.12693666E-01  5.41089554E-02 -3.14361215E-02
 -6.62184258E-02 -6.41392221E-02  3.49186248E-02 -4.23603205E-02 -1.18180143E-02
  9.00043272E-03  1.98258957E-03 -9.66353042E-03 -7.08508931E-04  9.77192554E-04
 -2.04378764E-05  4.66494661E-05 -1.76941586E-04 -3.76499755E-05 -1.90958421E-01
  8.34405352E-05 -1.08396748E-04 -1.99261913E-05 -1.31987064E-01  1.66433029E-05
 -1.27115930E-05  1.91092118E-06  1.40722233E-05  1.11426552E-02  7.12455756E-03
 -2.80861207E-02  4.82629661E-02  2.36125333E-01  1.05695430E-01 -6.40733556E-02
  1.72875893E-01  1.67659412E-01  7.24094097E-02 -8.16912866E-02  3.52065115E-03
  1.39039848E-02 -1.33349950E-02  1.12067685E-02  7.37987023E-03 -2.27353518E-03
  2.80632921E-02 -4.81964872E-02 -2.35763246E-01 -1.05836433E-01 -6.38552923E-02
 -1.72875688E-01 -1.67479810E-01 -7.25268621E-02 -8.15159202E-02 -3.49846705E-03
 -1.38987529E-02  1.33045641E-02 -1.12266470E-02  7.42029630E-03 -2.21300688E-03
  1.92292753E-04  2.01076310E-04  1.00000705E-06 -6.25825882E-06  6.27806085E-03
 -6.40323354E-05 -5.82315335E-05  1.91563021E-06 -2.49617669E-06 -3.78396169E-03
 -1.23663660E-01 -1.09647447E-01 -1.40344790E-03  3.11238999E-03  5.12427603E-03
  5.38702957E-05 -1.17707228E-04  3.93678155E-04  7.37034096E-05 -7.31595947E-02
 -2.29718533E-04  2.33296645E-04  2.66930998E-05 -3.75814269E-02 -1.49741177E-05
  5.78185982E-06  4.00766877E-06  1.14330440E-05 -1.51896686E-02  2.63682152E-04
  5.13990846E-02  5.83108007E-02 -2.09805427E-04 -1.72341312E-03  1.10650173E-03
 -5.12429837E-02 -5.81129961E-02  2.11946350E-04  1.72341141E-03  1.10210571E-03
  1.23551781E-01  1.09513881E-01  1.40784833E-03 -3.10331901E-03  5.11724973E-03
  2.82797985E-02 -5.99128213E-02  8.08279739E-02  1.74355812E-01 -4.22095574E-03
 -1.42090574E-01  8.40122315E-02  1.03051002E-01 -2.87141998E-03  1.69700538E-03
  6.64659362E-03 -1.24391350E-02 -5.04433279E-03  2.76010890E-04  2.35799789E-04
  3.84902211E-02 -7.09620548E-02  1.18141081E-01  2.46146233E-01 -7.07519074E-02
 -1.62320709E-01  5.70987678E-02  1.71822983E-01 -4.20541655E-02  1.53586069E-02
  1.39643182E-03 -1.22059140E-02 -2.53682433E-04  1.03223959E-02  2.59000131E-02
  3.85689254E-02 -7.06513852E-02  1.07418550E-01  2.47296709E-01  7.11699258E-02
 -1.64756372E-01  5.05592375E-02  1.72124391E-01  4.27295169E-02  1.52013983E-02
  1.44612323E-03 -1.20417493E-02 -1.01509183E-03 -1.06134729E-02 -2.57683025E-02
 -2.90064436E-02  6.47777887E-02 -1.53190326E-01 -1.59791457E-01 -5.97872726E-03
  1.35827813E-01 -9.36069840E-02 -7.95367386E-02 -4.08719197E-03  1.61829525E-02
 -1.84144244E-02  6.49273152E-03 -3.58034573E-03  4.42743937E-04  3.02499182E-04
 -2.00316765E-02  4.05055900E-02 -6.74954282E-02 -1.74232872E-01 -1.29882414E-01
  7.18720751E-02 -5.25846241E-02 -8.77893765E-02 -1.00508639E-01  2.71145903E-03
 -1.37527396E-02  1.31250469E-02 -6.91718834E-03  7.77370732E-03  1.17181500E-02
 -1.95271638E-02  3.90634000E-02 -6.89838354E-02 -1.64370265E-01  1.30788389E-01
  7.13580291E-02 -5.29074672E-02 -8.11509692E-02  1.01843672E-01  2.65263074E-03
 -1.38433754E-02  1.32443617E-02 -6.26538404E-03 -7.58044759E-03 -1.18774226E-02
  6.93934203E-02  9.36260118E-02  3.11775376E-03 -1.00326524E-03 -9.07180236E-05
  7.64849349E-03  6.49170638E-03 -7.61490882E-04 -3.22109149E-03 -1.24052420E-04
 -2.12802036E-02 -1.83659877E-02 -3.33003643E-03 -3.28356438E-03 -5.23016239E-04
  1.52538808E-02 -2.72888036E-02 -4.78478409E-02  1.64690330E-01  3.04796370E-03
 -9.38454065E-02 -2.06267388E-02  1.23676287E-01  2.04758224E-03  8.21811343E-04
 -4.04671305E-03  4.07538255E-03  2.78109777E-03  3.34683796E-04  3.85593008E-04
  1.97888768E-02  2.15595406E-02 -1.69667380E-03  2.40360891E-03  8.01539308E-04
  2.43965976E-02  2.68891581E-02 -1.77468376E-03  2.33908698E-03 -8.98636558E-04
 -2.03759117E-02 -1.70777795E-02 -3.29201062E-03 -3.11834659E-03  5.70405151E-04
  6.07891981E-04 -1.28231303E-03  1.78534485E-03  3.80176415E-03  1.85150766E-01
 -3.09351183E-03  1.84788026E-03  2.29410976E-03  1.27516863E-01  1.93303502E-05
  1.37107131E-04 -2.41167248E-04 -1.18661787E-04 -1.28090516E-02 -1.05659361E-02
  2.52210324E-03  6.10245714E-03 -2.53418862E-01  3.15450031E-02 -1.78762328E-02
 -5.99154702E-02 -1.55750687E-01  9.35446563E-03 -2.03620839E-02 -3.35085609E-03
  2.35663756E-03  2.45235031E-03 -1.74773613E-02  6.77128576E-03 -2.81164994E-03
 -8.66051730E-04 -9.14909654E-03  2.58167426E-01 -2.08859598E-02 -1.50280975E-02
  5.28733728E-02  1.58019005E-01 -1.88462491E-03 -1.86698879E-02  4.01895920E-03
 -2.30175874E-03 -2.97045502E-03  1.74432360E-02  6.31498850E-03 -3.94136198E-03
 -6.15850099E-04  1.38772352E-03 -3.18331602E-03 -3.38126581E-03  2.87614519E-01
  2.84608252E-03 -1.91218062E-03 -1.69087962E-03  1.97102503E-01  3.43747775E-04
 -4.04447530E-04  1.50812365E-04 -8.70266654E-05 -2.09565181E-02 -1.39841007E-02
  1.25041811E-02 -3.51667999E-02 -4.62050518E-02  2.22530774E-01 -1.59414220E-02
 -1.72564576E-02 -1.63073304E-02  1.50407632E-01 -2.87274730E-02 -1.10973888E-03
 -2.20429137E-03  2.53656692E-03  1.53794612E-02 -4.05631953E-03  5.12472093E-03
 -1.33627046E-02  3.68788944E-02  4.35256731E-02 -2.29733826E-01 -1.03695079E-02
  2.03884058E-02  1.42144471E-02 -1.54023798E-01 -2.43248088E-02  1.23783007E-03
  1.61908466E-03 -1.98916520E-03 -1.56701095E-02 -4.35361652E-03  4.63744725E-03
  1.48694701E-03  2.00379867E-03  6.76552611E-05 -1.95720951E-05  4.06362077E-03
  2.00801047E-04  1.67276879E-04 -1.60327725E-05 -6.68809668E-05  5.95300607E-03
  2.38775023E-02  3.33070637E-02  8.59383358E-04  3.79576447E-03 -1.06361459E-03
  3.46618829E-04 -6.19855729E-04 -9.49296911E-04  3.53148717E-03 -1.41000280E-01
 -2.13348595E-03 -3.95072998E-04  2.64636427E-03 -9.56505482E-02  3.65178472E-05
 -8.44331811E-05  6.89981050E-05  6.30880378E-05 -1.51088291E-02 -1.82984661E-02
  1.06688744E-01  1.23880611E-01 -1.90472612E-03 -1.36457235E-03  2.19997076E-03
 -1.05805040E-01 -1.22894645E-01  1.82825191E-03  1.46738728E-03  2.17091822E-03
 -2.47320427E-02 -3.40066377E-02 -9.97143479E-04 -3.93522463E-03 -1.03952593E-03
 -4.64339433E-04 -1.94982406E-02 -7.34100418E-03 -7.29369513E-03 -9.98934753E-05
  7.35293876E-02  3.24253322E-02 -5.96602620E-02 -4.52440250E-06 -9.52785701E-03
  3.17885356E-03  7.54871228E-03 -5.96452633E-03  1.79863851E-05  1.07235609E-05
  3.21956232E-02 -5.07923755E-02 -9.68152508E-02  1.48461310E-01  3.29475282E-01
 -1.35083510E-01 -5.99959472E-02  1.67086687E-01  2.30915727E-01 -1.37606758E-02
 -2.38869738E-04  2.11409060E-02 -3.98323866E-03 -1.96945160E-03  2.01658143E-02
  3.21584079E-02 -5.07168922E-02 -9.71104933E-02  1.48146898E-01 -3.29462692E-01
 -1.34970734E-01 -6.01899569E-02  1.66906427E-01 -2.30928314E-01 -1.37692347E-02
 -2.67064856E-04  2.11610450E-02 -3.99884680E-03  1.98866482E-03 -2.01412685E-02
  1.06519150E-03  3.26257432E-02  7.15731853E-02 -3.21389767E-02 -1.27778242E-04
 -1.49388867E-01  1.21938946E-01  1.55067583E-02 -1.07036584E-04  2.49612628E-02
 -5.15660919E-03 -2.02765792E-02 -8.77589954E-03 -2.65103182E-06 -1.21487128E-06
  5.63311192E-03 -4.50654465E-03  7.30064578E-02  4.10663796E-02  1.61613675E-01
 -1.20427449E-01  3.69034292E-02  6.25643951E-02  9.44251227E-02  9.38099411E-03
  1.28723131E-03 -8.74252161E-03 -2.99907247E-03 -2.27151791E-02  1.17437758E-02
  5.64600369E-03 -4.51499538E-03  7.28499641E-02  4.10088667E-02 -1.61734643E-01
 -1.20477181E-01  3.67561511E-02  6.26041275E-02 -9.45752214E-02  9.42443431E-03
  1.27407006E-03 -8.76586891E-03 -2.97155173E-03  2.26939749E-02 -1.17546429E-02
 -1.74038427E-03  2.82057484E-02 -9.03831577E-04  6.15193567E-04 -3.23371544E-06
  9.76516248E-02  1.07557854E-01 -8.10210518E-04  1.53721668E-03 -3.16526975E-06
  7.01098905E-02  1.02500299E-01  3.01745527E-03  1.06074990E-03  2.21346522E-03
  1.50098480E-02 -1.93228849E-02  4.48453204E-02  4.18081548E-02  7.77882631E-05
 -1.09200745E-01  6.60622739E-02  5.32632192E-02  3.61891823E-05  3.18587850E-04
 -4.96739672E-04  3.05970589E-03  1.05788365E-03  1.05168582E-07  8.20834378E-06
  1.46455943E-02  8.27267339E-03  1.56983415E-04  3.51971678E-04  1.30451013E-04
  1.47235043E-02  8.38193099E-03  1.54011085E-04  3.51609055E-04 -1.31695638E-04
  7.00722589E-02  1.02401753E-01  3.01300057E-03  1.06072315E-03 -2.22151798E-03
  1.18340720E-05 -6.62719542E-05 -4.03201397E-05  5.37167706E-05  1.36748745E-01
  1.13307048E-04  1.28761647E-05 -1.95032750E-05  2.64526274E-01 -1.27179077E-05
  3.14966337E-06  3.44273797E-06 -2.87447388E-06 -8.15555814E-03  7.33019684E-03
  4.91006559E-02 -1.15067355E-01  2.80527046E-03  2.69901213E-01  1.26716414E-01
  7.96786273E-02 -2.47337612E-03  4.11059835E-01  3.87474222E-01  4.67938057E-03
  7.37340683E-03 -6.61332531E-04 -1.48930256E-03  1.39823357E-03 -5.40963350E-03
 -4.90957738E-02  1.15059705E-01 -2.75247208E-03 -2.69765769E-01  1.27076390E-01
 -7.96902172E-02  2.63212820E-03 -4.10755887E-01  3.88006048E-01 -4.66170265E-03
 -7.38819491E-03  6.62491230E-04  1.49633265E-03  1.40167143E-03 -5.41192895E-03
 -3.10199652E-05  4.57075641E-05 -8.57407770E-05 -7.13379155E-06 -2.30445368E-01
  3.78933980E-04 -6.00790871E-05  6.13457653E-05 -1.83708627E-01 -3.64896252E-06
 -1.03069305E-05  1.47264525E-05 -1.28210958E-06  2.39901287E-03 -1.29351672E-02
  3.18873554E-02 -6.49044861E-02 -7.62487513E-02  1.02817959E-01 -2.92809404E-02
 -1.22541498E-01 -4.47879892E-02  3.24395777E-02 -3.90626098E-02 -9.97786058E-03
  1.14575602E-02  1.18776276E-03  2.78803336E-03  9.28865581E-04 -8.05823925E-05
 -3.18802988E-02  6.48867042E-02  7.62484020E-02 -1.02841349E-01 -2.92703944E-02
  1.22450895E-01  4.47503147E-02 -3.26163469E-02 -3.91363475E-02  9.96698199E-03
 -1.14512001E-02 -1.19248923E-03 -2.78578128E-03  9.13435819E-04 -6.00379286E-05
  1.83582485E-05  8.75840037E-05  5.54589690E-07  1.00896280E-06  5.22739258E-03
 -4.05130669E-05 -1.46983534E-04 -2.24756730E-07 -2.18997100E-06 -6.56429090E-03
 -8.28933438E-03  3.95718200E-02 -3.13633544E-04  3.71378131E-03 -1.45385379E-03
  1.91942837E-05 -7.39970859E-06 -1.62316479E-06  3.37908430E-05  6.13045905E-04
 -3.71779295E-04  3.35108037E-05  5.33589146E-05 -1.18614364E-01 -6.86202621E-06
  6.48827682E-06  1.97669133E-06 -2.86722266E-06 -1.95316159E-03  1.76709102E-02
 -3.18381251E-02 -1.35208610E-01  2.32699868E-03 -1.82719583E-03 -5.43699832E-04
  3.18762927E-02  1.35480500E-01 -2.32921827E-03  1.82934147E-03 -5.51925486E-04
  8.25992950E-03 -3.96748127E-02  3.14818948E-04 -3.71483890E-03 -1.45136224E-03
  4.95835338E-02 -7.02146218E-02  7.02779986E-02 -1.36594250E-01 -2.57571016E-04
 -9.97400581E-01  3.42649349E-01 -5.01300040E-01 -4.30342409E-04 -4.80891424E-04
  1.00285780E-03 -7.67806983E-03 -7.49848376E-03 -3.86101721E-06 -1.12960167E-05
 -1.43142661E-02  2.67602630E-02 -1.93901015E-02  2.15285121E-02 -2.19437499E-02
  9.64204999E-02  3.20983437E-03 -1.07744701E-01 -1.55836306E-01 -1.38413775E-02
  6.49633194E-03  1.46569552E-04  2.03372073E-03 -1.02401604E-02  5.69550690E-03
 -1.43113926E-02  2.68057141E-02 -1.90929594E-02  2.17125610E-02  2.20631306E-02
  9.54190139E-02  3.90622160E-03 -1.07370116E-01  1.56764919E-01 -1.38625280E-02
  6.50469541E-03  1.53014089E-04  2.04373917E-03  1.02528883E-02 -5.69172069E-03
  4.81783109E-02 -1.06994692E-01 -3.49575015E-02  7.53081373E-02 -2.04242162E-04
 -3.78988548E-01 -3.32887830E-01  3.85263438E-01 -2.99251446E-04  6.05983012E-03
 -5.11669362E-03  2.07693254E-03 -1.33293287E-02 -1.26834315E-05 -5.14113792E-06
  3.92156705E-02 -9.29267975E-02  2.96592889E-02  1.98475470E-02 -1.02153324E-01
 -5.92179782E-01  2.15868827E-01  1.12859998E-01 -4.15432565E-01  4.73315101E-03
 -1.07632768E-02 -3.14642499E-03 -5.94959686E-03 -7.62971871E-03 -7.04239554E-04
  3.91067082E-02 -9.27743528E-02  2.93148526E-02  1.97011873E-02  1.02324196E-01
 -5.90894647E-01  2.14647241E-01  1.12847923E-01  4.15721125E-01  4.74108297E-03
 -1.07268048E-02 -3.19712322E-03 -5.92937673E-03  7.64505770E-03  7.32677650E-04
  1.18400799E-02  1.22466688E+00 -8.54278051E-04 -5.80798247E-03 -5.64784732E-06
  2.58555260E-02  8.47038164E-01 -2.68329086E-04 -1.38993690E-04 -9.44562910E-06
  2.08304361E-02  8.78142193E-01 -1.01337828E-03  1.22178009E-03 -4.13275264E-03
  3.93480069E-02 -5.64492009E-03 -9.51633761E-02 -5.54284739E-02 -1.54192318E-04
 -9.69346853E-01 -1.79712155E-01 -1.29016938E-02 -5.10141935E-04  3.84012964E-03
 -6.88855039E-04  3.30847155E-03  7.58317403E-03  1.79562704E-05  1.03231058E-05
  4.77342917E-03  5.19856889E-01 -1.68740724E-03 -1.77067522E-03  6.68358663E-04
  4.89545995E-03  5.20923823E-01 -1.68301100E-03 -1.77048029E-03 -6.76178760E-04
  2.07916227E-02  8.76760318E-01 -1.02747606E-03  1.21158802E-03  4.14359326E-03
 -1.34584528E-04  1.89331390E-04 -9.85790986E-05  8.81976122E-05 -2.44953232E-01
  2.34641902E-03  5.38447717E-04  2.14083819E-03 -4.34504649E-01 -5.12074508E-05
 -2.49803741E-05  7.70140925E-05 -1.53443558E-05 -3.76764734E-03 -5.96692761E-03
 -1.45255194E-04 -1.50637790E-02 -1.05872526E-01 -8.01499247E-02  7.82036020E-02
  2.56246967E-01 -2.08866146E-01 -1.62189617E-01  3.26585258E-01  1.48234179E-02
 -6.94841451E-03 -5.83711699E-03  1.53022151E-04  1.85969482E-03  6.60270351E-03
  3.48051649E-04  1.44262135E-02  1.06231380E-01  7.95548437E-02  7.75722499E-02
 -2.56789020E-01  2.10331521E-01  1.62308219E-01  3.24866018E-01 -1.47577466E-02
  6.88982683E-03  5.79463056E-03 -1.01171664E-04  1.84538746E-03  6.69650692E-03
 -9.08584469E-05  1.49556076E-04 -9.72324689E-05 -1.62952755E-04 -1.88669729E-01
 -1.89386039E-04  1.49240431E-03 -1.56116687E-04 -3.05872111E-01 -7.37614365E-05
 -1.65338134E-05  2.85414916E-05  2.21764685E-05 -1.02366836E-02 -4.59070477E-03
  3.55741744E-02 -4.24810119E-02  1.49086121E-01  1.42501253E-01  1.11926869E-01
 -5.16945109E-01  5.08745803E-01  3.12330399E-01  3.07664779E-01  2.48835702E-03
 -1.36278632E-02  1.37886860E-02 -5.35301297E-03  8.43920673E-03  4.86624771E-03
 -3.59553996E-02  4.28734481E-02 -1.49441541E-01 -1.42735291E-01  1.11752908E-01
  5.25148294E-01 -5.09728785E-01 -3.12520553E-01  3.05404641E-01 -2.51854629E-03
  1.36521357E-02 -1.38089147E-02  5.49645753E-03  8.35356877E-03  4.78639648E-03
 -1.08059287E-04 -2.95625912E-03 -8.19878181E-06  8.73841372E-06 -9.64584276E-03
 -2.10785129E-04 -1.72900348E-03 -1.40204223E-05 -9.78668623E-06 -8.91629778E-03
  1.67121812E-02  4.06538688E-01  7.74550512E-03  6.85333156E-03  4.55975968E-03
  5.23005864E-04 -4.48768212E-04 -2.17125650E-04 -6.42139300E-04 -1.11851778E-01
 -8.76794699E-03 -1.98765850E-03 -3.51460134E-03 -3.75253239E-01  5.34323530E-06
  1.81116663E-05  6.33950830E-05 -1.00651174E-05  1.21988890E-02  9.37133562E-03
 -4.70483124E-02 -5.57123763E-01 -8.68598387E-04 -3.19671908E-04 -1.87445302E-03
  4.71762414E-02  5.69372550E-01  8.40020483E-04  2.80165861E-04 -1.88821487E-03
 -1.69619844E-02 -4.14175933E-01 -7.75217282E-03 -6.88367182E-03  4.54898200E-03
  9.42577513E-03 -1.12258081E-03 -6.42051346E-03 -3.88404956E-02 -1.00532262E-03
 -2.92366190E-01 -2.42914540E-01 -3.68576086E-01 -1.14956863E-03  2.99890631E-03
  9.13831191E-03 -1.12306430E-02  4.10510310E-03  1.41218714E-06 -2.18173567E-05
 -1.99703892E-04  3.34312404E-02 -2.99204496E-03  2.61895272E-02 -4.03103840E-02
 -1.68430905E-01 -8.96142255E-02 -4.05766786E-02 -1.03359674E-01 -1.01712421E-04
  5.69980526E-03 -2.11102228E-04 -6.45483611E-03 -9.40493115E-04  4.99732464E-03
 -1.89336856E-04  3.36736713E-02 -2.07174409E-03  2.70604983E-02  4.10905271E-02
 -1.73039478E-01 -8.75554752E-02 -3.90504097E-02  1.07614735E-01 -2.59918979E-04
  5.76400539E-03 -1.56142811E-04 -6.44436066E-03  9.62487782E-04 -4.93566353E-03
 -6.57670712E-03  1.30810369E-02  4.73650029E-02 -4.16224019E-02 -9.31204861E-04
  3.39305293E-01 -9.72537887E-02 -3.20041584E-01 -1.39331176E-03  7.46277755E-03
  6.97679006E-03 -4.15291222E-03  9.75352519E-04 -5.81256807E-05 -8.14433675E-06
  2.43998383E-02 -1.35164514E-02  8.43092695E-02 -7.67322189E-03 -4.57295907E-02
 -6.69477134E-01  2.66990060E-01 -9.33189049E-02 -2.82668134E-01  2.57678753E-03
 -1.44337072E-03  2.70635845E-03 -6.37000270E-03 -8.62273773E-03 -3.66443301E-03
  2.38357617E-02 -1.27498885E-02  8.27607182E-02 -8.69003550E-03  4.65802152E-02
 -6.62101375E-01  2.60393676E-01 -9.45641045E-02  2.83824748E-01  2.57882696E-03
 -1.29916998E-03  2.52276647E-03 -6.29329352E-03  8.72103514E-03  3.71867396E-03
  2.58241011E-02  3.94401620E-01  2.54083351E-03 -7.47683760E-04 -4.33735191E-05
  2.02333906E-02 -2.73720438E-01  2.45179509E-03 -3.40369655E-04 -4.61040080E-05
  2.20487923E-02  7.70728802E-01  2.20048606E-03  9.25581996E-04 -9.68256674E-04
 -1.09544230E-01  7.06291323E-02  1.20555914E-01  1.28076145E-01 -3.98017149E-04
  2.12750413E+00  4.79305583E-01  6.02774283E-01 -1.43894148E-03 -3.71733119E-03
 -5.19124851E-03 -7.61991683E-03  2.71780723E-03  3.11335808E-05  3.83268504E-05
 -3.62489271E-03 -1.32780896E+00  4.15613533E-03  3.19277290E-03 -1.70975471E-03
 -3.34655716E-03 -1.32278091E+00  4.14736270E-03  3.19397027E-03  1.69849781E-03
  2.18143606E-02  7.62754843E-01  2.11484418E-03  8.66540532E-04  1.00074013E-03
  3.49277348E-03 -1.17777484E-02 -8.29631211E-02  1.39668077E-01 -1.11711983E-04
  1.21400342E-01 -5.05701449E-01  4.54342974E-01  3.21136833E-04  2.28855664E-02
 -1.78675798E-02 -5.03000146E-03  2.38147257E-03  2.33500843E-05  3.74338853E-05
 -5.91965646E-02  7.78859104E-02 -8.05905962E-02  1.18602503E-01 -2.20456742E-02
  7.25342539E-01 -1.43877542E-01  3.08646474E-01 -9.68157884E-02 -1.21744764E-02
 -1.04807565E-03  9.94364768E-03  1.02702913E-02 -6.77128483E-03  1.04893919E-02
 -5.91527554E-02  7.79590931E-02 -8.01799868E-02  1.18953219E-01  2.22024138E-02
  7.22350698E-01 -1.42976391E-01  3.09046425E-01  9.86353288E-02 -1.22175919E-02
 -1.04201161E-03  9.96166699E-03  1.03007037E-02  6.78544793E-03 -1.04552881E-02
  5.06315489E-02 -5.64459395E-02 -7.12980043E-02  1.37112840E-01 -2.61348198E-04
 -9.03423772E-01 -3.73558603E-01  5.67856072E-01 -6.79770357E-04  1.67291775E-02
 -1.90161658E-02  6.16160419E-03 -1.03827610E-02 -3.49261607E-05  1.56356427E-05
  3.10646346E-02 -5.05871572E-02 -1.11823335E-01  1.10006260E-01  1.65069447E-02
 -3.10981035E-01 -3.55316318E-01  3.38559305E-01 -6.80384533E-03  3.46608404E-03
  7.38507889E-03 -1.16714394E-02 -1.88635900E-02  1.47707141E-02 -6.08834031E-03
  3.05907038E-02 -4.99373627E-02 -1.12554558E-01  1.10189706E-01 -1.62874931E-02
 -3.04433752E-01 -3.59428748E-01  3.39748827E-01  6.36139979E-03  3.43362229E-03
  7.44582417E-03 -1.17287855E-02 -1.88720383E-02 -1.47128770E-02  6.09064850E-03
 -4.24034322E-02 -9.46287597E-01 -5.35655324E-03 -5.65383276E-05 -1.53665263E-06
  5.75745950E-02  1.27925902E+00  6.95035470E-04  6.01965987E-03 -1.84590147E-05
 -1.18060630E-02 -2.52100314E-01 -2.36699145E-03  6.31511944E-03 -5.48647011E-03
 -3.34285138E-02  1.72287802E-02 -7.54721834E-02  1.23319955E-01  2.36023626E-05
  6.00697464E-01 -1.58144670E-01  2.97733921E-01  2.46966229E-04 -5.61340504E-03
  2.27001961E-04 -1.64584565E-03  5.73197562E-04 -2.33774418E-05  3.27175886E-06
 -3.11332937E-03 -3.23587382E-01 -2.50205698E-03  3.35269823E-03 -2.21183673E-04
 -3.17825457E-03 -3.24237441E-01 -2.52168621E-03  3.35753486E-03  2.22104417E-04
 -1.18832463E-02 -2.59153811E-01 -2.40011144E-03  6.32662090E-03  5.48719986E-03
 -8.86316016E-05  1.44196829E-04 -1.57059796E-04  3.18656189E-04 -9.04619548E-02
  1.01799909E-03 -1.60757874E-03  1.55335827E-03 -3.14516790E-01  2.09862892E-05
 -3.30325221E-05 -4.79915482E-06 -6.32373811E-06 -1.96539773E-02 -1.32409243E-02
  5.56807984E-03  1.11223928E-02 -1.73638809E-02  3.34509222E-02 -1.02719210E-02
 -5.20106713E-01 -3.35039840E-02 -4.06604134E-02 -2.61984013E-01 -4.09439845E-03
  1.08182816E-03 -2.75331262E-03  6.81685745E-03 -1.88777132E-03 -1.89893979E-03
 -5.86038347E-03 -1.06272587E-02  1.70428913E-02 -3.28230580E-02 -1.01250750E-02
  5.23022911E-01  3.27901760E-02  4.18718356E-02 -2.60994850E-01  4.02114720E-03
 -1.08625992E-03  2.80779212E-03 -6.77700768E-03 -1.83601917E-03 -1.95878168E-03
  9.89507807E-05 -1.52688655E-04  2.22471806E-05  2.16700327E-04  6.08103547E-03
 -1.45564295E-03 -5.90524986E-04  7.53514017E-04  1.18534985E-01  4.74090713E-05
 -6.32711571E-05  1.95165354E-05 -5.03319358E-06  8.64200685E-03 -1.04554199E-02
 -8.31378884E-02  1.32547214E-01 -6.33763691E-02  9.16256530E-02  4.22044195E-02
  1.01629902E+00 -6.46676182E-01  3.88298569E-01  4.24589001E-01  6.94264533E-04
  2.70483838E-03 -6.28268519E-03 -1.78438236E-03 -7.52527895E-03  4.91978878E-04
  8.34471852E-02 -1.33081816E-01  6.31884864E-02 -9.11722688E-02  4.26261368E-02
 -1.02131310E+00  6.47620518E-01 -3.86702724E-01  4.26586893E-01 -6.89412673E-04
 -2.68547956E-03  6.24353261E-03  1.69940225E-03 -7.54627547E-03  5.42535535E-04
 -1.04031482E-04 -3.29864302E-03 -6.07866616E-06  5.06685638E-06 -3.27902869E-03
  1.06550321E-04  1.86799974E-03  7.17821809E-06  1.99248374E-05  3.09015668E-03
 -5.84333397E-03 -1.41604717E+00 -3.75708236E-03  3.49481449E-03  2.79308473E-03
 -1.23698774E-04 -5.70100263E-05  2.31979698E-04  4.51992204E-04 -1.52988818E-01
  3.38344999E-03  8.32008244E-04  9.87812275E-04 -6.48118314E-01 -8.54344997E-06
 -2.39994135E-05 -1.53912056E-06  1.19733252E-06  1.65331247E-02  4.17746665E-03
 -4.68550809E-02 -7.73048614E-01 -3.60269523E-03  1.31454687E-03 -2.77564291E-03
  4.68474424E-02  7.69142470E-01  3.61929137E-03 -1.29292819E-03 -2.77205557E-03
  5.90012204E-03  1.42041815E+00  3.75803776E-03 -3.47057835E-03  2.83255845E-03
 -4.97095846E-02  2.68850691E-02  1.37325360E-03 -1.66838676E-02 -1.97783919E-04
  1.19698418E+00  8.47681795E-02 -1.82319564E-01 -5.59755486E-04 -4.88357994E-03
  1.78375516E-02 -5.23645734E-03 -1.77706793E-02  2.59354608E-06 -3.40276288E-05
  3.62296391E-02 -2.71501664E-02  8.67467785E-02 -1.87960735E-02  1.62325160E-02
 -7.46509162E-01  2.62366185E-01 -3.65656614E-01  1.55039637E-02 -8.99429323E-04
  1.09785612E-03 -3.31785399E-03 -7.35966218E-03  1.04645110E-02 -1.28909791E-04
  3.62475752E-02 -2.71540100E-02  8.65605105E-02 -1.90405465E-02 -1.61274292E-02
 -7.47413927E-01  2.62146883E-01 -3.66303027E-01 -1.47415125E-02 -9.41557373E-04
  1.09986018E-03 -3.29574381E-03 -7.36316733E-03 -1.04595910E-02  1.26957793E-04
  7.71755499E-02 -1.15634285E-01 -2.06241448E-01 -3.42939779E-02 -5.70671901E-05
 -1.25053946E+00 -1.25906225E+00  1.81457393E-01  2.78514053E-05 -5.48006543E-03
  1.58241300E-02 -7.95273346E-03  1.13130607E-02  9.60523488E-06  7.80675841E-06
 -1.83340906E-02  2.85504787E-02  1.77899147E-02 -1.01037272E-01  4.74965856E-02
  3.44203962E-01  8.79158514E-02 -5.16207382E-01  1.54546409E-01  6.76096404E-03
 -5.50864970E-03  2.76093814E-03  8.27770113E-03 -7.11019375E-03  3.60894718E-03
 -1.82478111E-02  2.85129015E-02  1.77309421E-02 -1.01620470E-01 -4.72493168E-02
  3.42269837E-01  8.77921139E-02 -5.17430237E-01 -1.53851096E-01  6.78462756E-03
 -5.51108964E-03  2.74678560E-03  8.29532330E-03  7.08945567E-03 -3.59986795E-03
  7.94418889E-02 -1.09214210E-01 -2.43695812E-03  4.38491690E-03 -1.76681548E-05
 -1.69910880E-02  1.79761868E+00 -1.01550641E-02 -4.35269304E-04  9.40428882E-07
  1.08127261E-02 -1.46348839E-01 -3.78812703E-04 -5.35698525E-03  3.32963795E-03
 -2.83705774E-02  5.59574622E-02  1.10900700E-01 -1.16605176E-01  2.83553290E-04
  1.71670888E-01  8.33867607E-01 -2.78584456E-01  1.34047431E-03  6.44435680E-03
 -1.48886950E-02  2.25071649E-03  1.05899809E-02  1.69670274E-05  2.43873129E-06
  1.24884053E-02 -2.72514239E-01  2.50967859E-03 -2.76029140E-03 -9.70982928E-04
  1.25111821E-02 -2.74381386E-01  2.51913502E-03 -2.75921711E-03  9.82240530E-04
  1.07940744E-02 -1.45112485E-01 -3.88529682E-04 -5.38406776E-03 -3.31606629E-03
 -1.14557326E-01  1.13707388E-01 -4.20163033E-02  1.04568536E-01  1.01493463E-04
  1.86094626E+00 -3.78785903E-01  7.12919794E-01  1.58550652E-04 -8.89676340E-03
  9.11438494E-03 -1.10790245E-02 -5.14678842E-03  1.46984603E-05  8.55783789E-07
 -1.08466338E-03  1.74712506E-02  1.57641499E-02  2.12175656E-02 -1.59042520E-03
 -1.22394779E-01  6.38165505E-02 -1.89489962E-02 -1.07990948E-01  1.21424668E-03
 -4.04643374E-03 -7.84771254E-04  5.59775402E-03 -2.42975360E-03  6.11940204E-03
 -1.04389716E-03  1.75483206E-02  1.54802034E-02  2.11502648E-02  1.51951303E-03
 -1.24680396E-01  6.34404029E-02 -1.96569498E-02  1.08790831E-01  1.22397096E-03
 -4.04969634E-03 -7.87410198E-04  5.61151773E-03  2.42672723E-03 -6.11666098E-03
 -9.68894691E-03  3.13243052E-03  9.32701086E-03 -2.39713933E-02  1.00120666E-04
  1.53557226E-01  5.18554892E-02  9.82805845E-03  3.21815439E-05  3.32687243E-03
 -1.15239356E-02  4.28206517E-03  7.14241987E-03  3.68098693E-07  2.69774130E-05
  5.13621645E-02 -7.56571385E-02  3.59340731E-02 -4.62463495E-02 -8.24308109E-02
 -8.60867268E-01  3.59937564E-01 -4.01173266E-01 -4.04908070E-01  3.87921834E-04
  2.59496775E-03 -4.43520693E-03  7.20373500E-03 -5.01023600E-03 -2.73784947E-03
  5.12209141E-02 -7.54070175E-02  3.58536675E-02 -4.60549235E-02  8.22454907E-02
 -8.59714582E-01  3.58946868E-01 -3.99816711E-01  4.03833262E-01  4.00577118E-04
  2.58383257E-03 -4.45321400E-03  7.21211923E-03  5.00264443E-03  2.72121787E-03
  4.95481694E-03 -1.69072757E+00 -4.16522999E-04  6.78151098E-03 -7.98444764E-07
 -3.02189337E-02 -2.04140875E-01  8.61586987E-04  3.15767793E-03  5.32233041E-07
  1.86264233E-02  1.10305927E+00  1.17901098E-03 -3.35804685E-03 -2.88144465E-03
  5.38710528E-02 -5.36789077E-02  4.46831197E-02 -5.82417709E-03  4.25641507E-04
 -7.26658721E-01  1.72795847E-01 -3.04983748E-01  1.66951440E-03  1.31456851E-02
 -3.99198684E-03 -8.76113681E-04 -4.55770971E-03  1.36008263E-07 -1.21798863E-05
  3.28768054E-03  3.52493140E-01  1.99595583E-03 -8.02565799E-04  7.77247282E-04
  3.17509398E-03  3.48723068E-01  1.99577087E-03 -7.99350703E-04 -7.62396709E-04
  1.86451465E-02  1.10039189E+00  1.17906058E-03 -3.35276841E-03  2.88090762E-03
  6.61384837E-05  5.33899537E-07 -2.29700635E-04 -2.51024159E-04 -1.04483511E-01
 -2.02317367E-03 -1.64354157E-03 -1.39205369E-03 -7.56521678E-01  8.50772464E-06
 -3.01212811E-05  1.30962303E-05  5.10837470E-06  8.11878997E-03 -1.05532629E-02
  1.78226301E-03  2.30554105E-02 -5.41257970E-02  3.32022333E-02  5.32217598E-02
 -3.55035124E-01 -2.14788196E-01 -4.41319325E-02  3.49809724E-02  9.55541569E-03
 -2.23461523E-03 -6.12236722E-03 -4.82321637E-03 -3.99045232E-04  1.86752295E-03
 -1.82242270E-03 -2.30517639E-02  5.37828501E-02 -3.30171112E-02  5.34028335E-02
  3.56742861E-01  2.12819799E-01  4.51673962E-02  3.50291952E-02 -9.53461452E-03
  2.25990432E-03  6.11338427E-03  4.87303640E-03 -3.77828519E-04  1.86560329E-03
 -9.88554078E-05  1.68067724E-04  2.10676040E-05 -1.35573650E-04 -9.72074078E-02
  1.65365177E-03  7.72281525E-04 -9.72608912E-04 -6.17704809E-01  2.64256243E-05
 -2.06236235E-05  3.28848032E-06 -4.46562229E-05 -3.12218683E-03  9.30719984E-03
 -1.93021925E-02  6.18354297E-03 -3.64434264E-02  1.02009914E-01  1.02492621E-01
  4.52775675E-01 -2.69483194E-01  3.80380202E-01  5.46298575E-01  2.93074675E-03
 -1.10559661E-02  4.58444316E-03  2.43203326E-03 -2.92040952E-03  2.37367615E-03
  1.94529696E-02 -6.28919716E-03  3.64590179E-02 -1.01664508E-01  1.02404774E-01
 -4.55746748E-01  2.68338428E-01 -3.78851627E-01  5.46284644E-01 -2.92135247E-03
  1.11111702E-02 -4.63232092E-03 -2.43633449E-03 -2.96842361E-03  2.39118592E-03
 -7.50995117E-05  1.05593199E-03 -7.59044658E-06 -1.48334735E-05 -7.10693999E-03
  1.37431332E-04 -1.61833659E-03  1.09420150E-05 -9.25183137E-06 -6.01033929E-03
  2.72146081E-02 -8.37697105E-01 -1.01578433E-03  1.73797591E-03  5.10959093E-03
 -9.33565064E-05 -1.06501613E-04 -2.59116757E-04  2.13798859E-04  2.96131498E-01
  2.67647955E-03 -2.67032652E-03  4.90359449E-04  1.58516266E+00 -3.39219075E-05
 -7.44488224E-06  1.31927987E-05  2.40497395E-05  9.88096341E-03  7.33053264E-03
 -1.81838380E-02  1.44865940E+00 -5.99129066E-03 -4.38370346E-03  5.09889709E-03
  1.83015293E-02 -1.44920380E+00  5.99030701E-03  4.39089345E-03  5.09878093E-03
 -2.73585096E-02  8.37381934E-01  1.01861115E-03 -1.72478944E-03  5.12629152E-03
 -3.32592131E-02 -3.15364941E-02 -2.20597061E-01 -1.52994808E-01  2.47326396E-04
  9.07556007E-01 -1.06761341E+00 -1.16168373E+00  1.64573175E-03  1.15769847E-02
 -8.45532182E-03 -6.06573052E-03 -7.48223715E-03 -5.43512536E-06  1.26013132E-05
  3.33803051E-02 -3.28559016E-02 -1.03727212E-01  2.42762431E-02 -3.55068675E-02
 -5.53487116E-01 -7.19311801E-01 -6.58443922E-02 -1.45484726E-01  1.04130988E-02
 -8.64553837E-04 -1.00719580E-02  1.00132821E-02  4.08654654E-03  1.50278335E-03
  3.31174222E-02 -3.27466254E-02 -1.03268977E-01  2.49236093E-02  3.55571419E-02
 -5.47056772E-01 -7.18338679E-01 -6.32469097E-02  1.43396648E-01  1.04262332E-02
 -8.74614806E-04 -1.00828897E-02  1.00034611E-02 -4.11379468E-03 -1.53570268E-03
 -6.90037800E-02  5.83089536E-02 -1.38831295E-01 -1.21830908E-01 -5.20682955E-05
  1.51287912E+00 -8.64781874E-01 -5.21735774E-01 -5.43589654E-04  1.46496399E-02
  3.68411118E-03 -9.19827722E-03 -2.55001559E-02 -4.50152806E-05 -3.01599628E-05
  4.43871066E-02 -3.69327237E-02 -1.12532822E-02 -2.72715242E-02  8.72713265E-02
 -1.01344322E+00 -4.51352750E-01 -3.99239853E-01  2.96511664E-01 -8.44455674E-03
  1.73211654E-02 -1.92351727E-02  3.56127195E-03  8.29081189E-03 -9.63429337E-03
  4.44376560E-02 -3.70302894E-02 -1.09406714E-02 -2.70439314E-02 -8.78012638E-02
 -1.01343463E+00 -4.50200557E-01 -3.99406662E-01 -2.98227158E-01 -8.51422971E-03
  1.73583064E-02 -1.92080141E-02  3.57615241E-03 -8.33190195E-03  9.57437842E-03
  5.72956072E-03  2.70342665E-01 -8.51391257E-03 -5.68436654E-03  1.74214626E-05
  7.79771185E-02 -1.36258890E-02  3.67579024E-04 -9.12209492E-03 -1.14228402E-05
 -4.53491057E-02 -1.28258362E-01  2.21846639E-03 -2.60175226E-03 -2.25145072E-03
 -1.89449701E-02  3.26268378E-02 -1.14843521E-01 -9.84567565E-03 -4.22185999E-04
  3.30210641E-01 -4.92719881E-01  1.95170460E-01 -1.95300664E-03 -1.08471611E-02
  1.87091443E-03  1.03513910E-02  2.39894789E-02 -2.98026052E-05  2.64633501E-05
  6.10945109E-02  2.24441483E-01 -1.24655286E-03  1.85027801E-03 -1.19866391E-03
  6.11440980E-02  2.27774463E-01 -1.25677929E-03  1.86762130E-03  1.18162760E-03
 -4.54517990E-02 -1.29204080E-01  2.26068816E-03 -2.59452529E-03  2.21550363E-03
 -1.02307986E-04 -1.57165062E-05 -1.13641808E-04 -3.57739810E-04 -2.27881613E-04
  2.75631834E-03 -7.70293817E-04 -3.04733386E-03  2.42833917E-01  3.35573070E-05
 -2.55036266E-06 -1.10020812E-05 -1.40071219E-05  7.84551044E-04  2.59693006E-03
 -9.46864646E-02  5.30359006E-02  1.11173213E-01  1.25869696E-01 -3.41283986E-02
  2.22028627E+00  3.01345510E-01  5.68628417E-01  7.81262141E-01 -1.30422392E-03
  2.62352287E-03 -2.16417011E-03 -2.50680766E-04  4.55727435E-04  6.26739612E-03
  9.46944012E-02 -5.30743152E-02 -1.11516352E-01 -1.25697502E-01 -3.38719102E-02
 -2.22015047E+00 -3.03568326E-01 -5.66968352E-01  7.82130911E-01  1.32714238E-03
 -2.62129296E-03  2.14565393E-03  2.76644922E-04  4.46141591E-04  6.25800133E-03
 -6.84353411E-05  4.32121749E-05 -9.11413263E-06 -3.03209233E-04  1.25904687E-01
  2.07980567E-03 -1.74914876E-04 -9.95002346E-04  9.80542317E-01  4.13607222E-05
  2.09385979E-06 -2.84354891E-05 -3.05366272E-05  2.70776751E-02  5.66036154E-03
  2.30399145E-02 -4.92127557E-03  4.89558348E-02 -3.26152711E-02  1.60819018E-01
 -5.03856814E-01  2.45238155E-01 -2.71728609E-01  1.07118828E+00 -1.42437270E-02
  2.70919031E-03  4.97633623E-03  6.58326263E-03  6.15176300E-03  1.76220249E-03
 -2.28405764E-02  4.81998488E-03 -4.89568921E-02  3.27951687E-02  1.60399786E-01
  4.99210138E-01 -2.47237877E-01  2.71859234E-01  1.06961974E+00  1.42582315E-02
 -2.66606201E-03 -5.07673707E-03 -6.54819694E-03  6.09936259E-03  1.78429207E-03
  1.69927743E-05  1.50665041E-03 -1.45658145E-05 -1.22724913E-05 -6.94791289E-04
  1.51911610E-04 -1.04395874E-03  1.12915918E-05 -7.78523563E-06  1.30588241E-02
 -3.82774060E-02 -4.16495388E-01  8.91724231E-03 -3.30960179E-03  8.56792654E-03
 -1.11177154E-05  7.95409159E-05 -1.18567574E-04 -6.76371352E-05 -4.20948941E-02
 -1.79465976E-04  7.72018533E-05  4.52172173E-05 -1.72565078E-01  2.16036787E-05
 -1.46321150E-05 -6.10511975E-07  3.25961693E-05 -1.79818949E-03 -1.58291824E-02
  6.02846635E-02 -1.56662600E-02  2.86147501E-04  6.87715603E-03  1.50113275E-03
 -6.02045340E-02  1.62353314E-02 -2.82545198E-04 -6.88503496E-03  1.50516971E-03
  3.80927169E-02  4.15060257E-01 -8.91384557E-03  3.31117000E-03  8.58848673E-03
  9.67808137E-04  5.33685969E-05 -1.42224474E-03  1.82247933E-03  1.06679123E-01
 -2.73192468E-02 -1.10929489E-02  2.14182988E-02  1.12840285E+00 -1.23463090E-04
 -8.07680509E-05  5.44778448E-05 -8.44666600E-05  1.71082745E-02  1.77402000E-02
  2.24391767E-03  6.31293404E-02 -1.85021418E-01 -1.02077129E-01  5.97483556E-02
 -8.73074465E-01 -4.83011045E-01 -7.07416561E-01 -7.73689585E-02 -8.68618126E-04
  6.10565968E-03 -3.97522675E-03 -4.27679492E-03 -1.20429101E-03  1.78242715E-03
 -1.49337913E-03 -6.33893262E-02  1.84332355E-01  1.01395919E-01  5.89147743E-02
  8.54386693E-01  4.88747692E-01  6.98784967E-01 -7.79640289E-02  9.01481222E-04
 -6.14870319E-03  3.89322826E-03  4.15232412E-03 -1.04705340E-03  1.92149814E-03
  1.21505584E-04  1.20503836E-04 -3.30589742E-04  2.46170022E-04 -9.82210454E-02
 -7.45365228E-03 -3.19330439E-03 -6.88323520E-03 -7.20579558E-01 -2.12829273E-04
  1.36152377E-04  4.89340135E-05 -2.66294718E-05 -1.52668210E-02 -8.00123218E-03
  4.65050644E-02  3.55880575E-02 -1.73570980E-01 -1.80003443E-01  7.29011363E-02
 -1.59524055E+00 -1.03066407E+00 -5.09987759E-01  1.37066784E+00  5.43367895E-03
 -1.15611178E-02 -1.05315096E-03  6.76020363E-03  4.74973749E-03 -3.91845894E-04
 -4.74816810E-02 -3.60997399E-02  1.74984269E-01  1.78937484E-01  7.42244058E-02
  1.61728827E+00  1.05819032E+00  5.13368355E-01  1.37915685E+00 -5.64349881E-03
  1.15696669E-02  1.25089014E-03 -6.91514128E-03  4.84047963E-03 -5.01851911E-04
  2.09374507E-04 -1.22298995E-02 -4.03123285E-05  4.97223967E-05  9.26652214E-03
 -1.40290476E-04  2.51907614E-03 -9.30069490E-05 -1.10272546E-04 -8.96125489E-03
  9.89228855E-03 -9.71713544E-01 -3.60005813E-03 -8.80414191E-03 -1.23400820E-05
 -7.63718938E-04 -2.11967206E-04 -6.61534054E-04 -9.12252587E-04 -7.61072140E-02
  2.06804199E-02 -1.49561554E-02 -9.93815450E-03 -1.81837041E-01 -1.58596458E-04
  1.15564042E-04  8.38517776E-05 -1.55959469E-05 -2.54060570E-02  1.12283441E-02
  4.07713444E-02 -1.71084304E-01  1.03951504E-02 -7.61458608E-03  7.51138999E-04
 -3.98527299E-02  1.77036303E-01 -1.05599282E-02  7.63378721E-03  7.61013824E-04
 -9.89557080E-03  9.86804697E-01  3.71784341E-03  8.86843350E-03 -6.33800744E-05
  7.82126144E-02  1.67184626E-02 -7.76588474E-02  1.35238725E-01 -7.59282874E-04
 -2.40880489E+00 -1.22749576E+00  1.58698134E+00 -1.04076932E-02 -8.31635544E-03
 -1.69648909E-02  1.15158250E-02 -1.95849981E-02 -1.39041811E-04 -1.25810380E-04
  3.37090862E-03 -2.68313625E-02 -5.95557228E-02 -7.64530210E-03  2.34448435E-02
 -1.50467186E-02  2.30812291E-01  1.32885470E-01  5.47157809E-02  5.31081962E-03
 -3.56358416E-03 -2.45350864E-03 -1.00823993E-02 -6.98875970E-03 -5.80621979E-03
  3.49283019E-03 -2.57717263E-02 -6.28312626E-02 -9.58829418E-03 -2.45294558E-02
 -3.14168732E-02  2.22429367E-01  1.19751259E-01 -5.31376824E-02  5.31769360E-03
 -3.44094130E-03 -2.54366897E-03 -1.01315922E-02  7.01809338E-03  5.79077296E-03
  6.24643514E-02  5.36346017E-03  2.92199686E-02 -1.30819791E-01  9.56940425E-04
 -1.99145860E+00  6.04467410E-01 -1.54427942E+00  6.44043377E-03 -2.57985256E-02
  6.01190400E-03  1.14288488E-02 -7.29769176E-03  1.44006175E-04  7.13925082E-05
 -2.26209994E-02 -3.60661472E-02  3.07176433E-02 -7.49342694E-02 -5.18895889E-02
  5.49609421E-01  7.16566879E-01  2.39310838E-01 -3.56723298E-01 -6.13540033E-03
  1.82021060E-03  5.89752462E-04 -7.43248337E-03  4.29444498E-03  9.14669801E-03
 -2.18639439E-02 -3.54088258E-02  2.79615645E-02 -7.77745679E-02  5.06747327E-02
  5.21865936E-01  6.99732554E-01  2.31450338E-01  3.33375715E-01 -6.06399475E-03
  1.58958597E-03  6.17401854E-04 -7.37334757E-03 -4.36080831E-03 -9.12614139E-03
  2.32368037E-02 -9.06307901E-01 -1.17288332E-02 -1.65600345E-04 -7.15543617E-05
  7.87729883E-03 -4.20867242E-01 -6.83901600E-03 -1.29738687E-02  8.61280367E-05
 -1.43452629E-02  4.53576078E-01  2.64463807E-03  4.29822626E-03 -1.50968782E-03
 -1.03824364E-01 -4.06146851E-02 -5.83212694E-02 -1.24999560E-01  6.01106507E-04
  2.96660481E+00 -1.52850489E+00 -1.80455962E+00  9.65485073E-04 -5.51250371E-03
 -6.31421948E-03  1.55781590E-02  5.41742263E-03  1.73649345E-04 -1.14323729E-04
  7.09724562E-02  3.68298931E-01 -3.94810040E-03 -3.37381539E-03 -6.96627173E-04
  7.15273491E-02  3.64860223E-01 -3.77414860E-03 -3.52279181E-03  6.74984784E-04
 -1.41437191E-02  4.37942229E-01  2.60192673E-03  4.17065226E-03  1.50833359E-03
  6.55696937E-02 -2.29636875E-02 -1.65417116E-01  9.75241031E-02 -6.31658996E-04
 -1.63877988E+00 -2.52951021E-01  1.41479769E+00 -7.11387538E-03 -1.34195307E-02
  1.13248411E-04  9.60018602E-05  1.13534609E-02 -9.55796974E-05 -9.08132294E-05
  6.32879426E-02  1.80894854E-02 -1.00268567E-02 -3.37047358E-02  7.62917930E-03
 -1.73546415E+00 -6.13261324E-02 -9.71774590E-01 -1.67554955E-01 -5.63354143E-03
  1.59376752E-03 -5.52716066E-03  7.79685818E-03 -8.02653478E-03 -2.02603360E-03
  6.34636721E-02  1.87507416E-02 -1.23242443E-02 -3.49601100E-02 -8.32350567E-03
 -1.74940377E+00 -6.77092392E-02 -9.80686793E-01  1.70525382E-01 -5.63350681E-03
  1.66571170E-03 -5.58086202E-03  7.75913938E-03  8.03437643E-03  2.00178945E-03
 -8.96174533E-02  1.31517652E-02 -1.04955554E-01  2.28603178E-01  5.91700868E-04
  2.17602311E+00 -1.67885847E+00  1.00404195E+00  5.27007687E-03  6.02003744E-03
  1.34513519E-02 -1.05043215E-02 -1.01633361E-04  9.31982593E-05  5.70263463E-05
 -5.06560172E-02 -1.58297278E-02  5.93388429E-02  3.42086739E-02 -6.74605311E-02
  1.26343334E+00  1.22864507E+00 -5.01068062E-02 -4.04916676E-01 -1.15943257E-02
  2.79879790E-03  1.25432099E-02 -3.31670173E-03 -1.26127838E-02 -4.00694352E-03
 -5.01891474E-02 -1.54268429E-02  5.75337457E-02  3.23772398E-02  6.68699356E-02
  1.24590534E+00  1.21767145E+00 -5.51271443E-02  3.91130793E-01 -1.15034331E-02
  2.68124722E-03  1.24905580E-02 -3.22293532E-03  1.26004816E-02  4.03839117E-03
 -2.35481282E-02 -7.80042672E-01  9.02233657E-03  6.13627927E-03 -5.70643305E-05
 -9.95882645E-03  1.03629942E+00 -5.51133301E-03 -1.83329466E-03  5.97686295E-05
  1.92632682E-02  5.80519184E-01  6.50503136E-03  3.28370103E-04  4.86132751E-03
  1.64371524E-02  1.08732066E-02 -1.63978734E-02  2.97681345E-02  4.20317732E-04
 -6.10597109E-01 -5.29456353E-01  1.03299372E+00  8.76622352E-04 -2.68340314E-02
  2.91972940E-02 -4.03493594E-03 -5.42325034E-03  1.25314804E-04 -7.74253621E-05
 -1.75885329E-02 -2.23178829E-02 -8.43801906E-03  7.88619550E-03  3.08987103E-04
 -1.72107438E-02 -2.47636220E-02 -8.31299224E-03  7.78157611E-03 -3.23097176E-04
  1.93853353E-02  5.71531373E-01  6.45086796E-03  2.32535066E-04 -4.84910001E-03
  3.44941652E-05  9.22369924E-05  1.63973996E-04  6.22245340E-05  6.20872013E-02
 -1.34541647E-03  2.76111456E-04  7.29418085E-04 -2.91417594E-01  2.65429890E-05
 -4.53646288E-06  7.17355289E-07  6.06337687E-06 -7.95688745E-03  2.96515457E-03
 -7.26022142E-02 -4.29835074E-02  1.03155276E-01 -1.60381693E-01  1.29618287E-01
  3.41597487E+00  2.62419486E-01 -1.16614237E-01  2.29815514E+00  1.66210844E-02
 -5.25782626E-03  4.32939743E-03 -5.89860752E-03  9.69222636E-03  1.13459311E-02
  7.25629606E-02  4.30570899E-02 -1.03191552E-01  1.60562174E-01  1.29645382E-01
 -3.41566373E+00 -2.62052426E-01  1.18822496E-01  2.29854353E+00 -1.65990415E-02
  5.26020396E-03 -4.35248462E-03  5.90942057E-03  9.69600361E-03  1.13122470E-02
 -6.43096951E-06  3.71845001E-05 -7.62801476E-05 -5.35057871E-05 -1.76031687E-01
  3.49901781E-04 -1.61735383E-04 -1.01977263E-04  5.74079215E-01  1.35197319E-05
  1.04255980E-05 -5.64897101E-06 -3.96015245E-06  1.60560874E-03  1.88861545E-02
 -2.67546877E-02 -6.95617464E-02 -1.29944036E-01  8.06421987E-02 -1.62490748E-01
  1.46001391E+00  5.98470557E-02  1.28460134E-01 -1.43050431E+00  7.53177718E-03
  1.91726175E-03 -9.97452764E-03 -7.41969416E-03 -2.47539855E-03 -6.64305744E-03
  2.67510443E-02  6.95470291E-02  1.29736619E-01 -8.07166127E-02 -1.62524710E-01
 -1.45958248E+00 -6.13359942E-02 -1.28663334E-01 -1.42950978E+00 -7.55492680E-03
 -1.90661321E-03  9.99547882E-03  7.37627955E-03 -2.45738337E-03 -6.61060880E-03
 -7.53002937E-05 -1.50765145E-04  8.97078053E-07  9.45168939E-07  2.97642883E-03
  1.06218185E-05  3.14412295E-05  3.06808378E-06 -2.12772908E-06 -4.68704908E-03
 -1.86321464E-02  3.00136561E-01 -8.79331610E-03  2.11490368E-04 -1.11818622E-02
  1.05356827E-05  1.89788862E-05 -1.09582814E-04 -4.43340776E-05 -3.12318305E-02
 -9.61853319E-05  3.06344517E-05 -1.89560957E-04  3.35561299E-02  2.65570903E-05
  5.17832484E-06 -4.40675809E-06  5.49705068E-07 -3.59004164E-04 -8.73939552E-03
  3.29081748E-02  2.72168993E-02 -4.12241339E-03  7.08774066E-03  1.49094486E-03
 -3.29954350E-02 -2.68943359E-02  4.13129127E-03 -7.09125478E-03  1.50336263E-03
  1.86559219E-02 -3.00122974E-01  8.78594762E-03 -2.17731742E-04 -1.11854432E-02
  2.10281887E-06 -7.72390517E-06  1.57825567E-05 -8.26861589E-05 -1.80661616E-01
 -3.45381680E-04  1.00959047E-03  1.82358363E-04  4.11530304E-01 -1.70735429E-06
 -1.41917856E-05 -1.34059432E-06  1.13605998E-05 -1.24129991E-02  1.95603603E-02
  7.12771073E-02  5.77892629E-02  1.87720274E-01 -1.41964707E-02  9.16026202E-02
 -3.39186181E+00  1.52959045E+00 -1.27917687E+00 -8.32064821E-01 -5.16873697E-03
  3.15082031E-03 -1.03777809E-02  4.03821813E-03 -4.52513361E-03 -5.25083457E-03
 -7.13271963E-02 -5.77962080E-02 -1.87809601E-01  1.42612835E-02  9.18445228E-02
  3.39397424E+00 -1.53092880E+00  1.27985242E+00 -8.31785431E-01  5.19902920E-03
 -3.17066624E-03  1.03821728E-02 -4.05037278E-03 -4.49801219E-03 -5.22468035E-03
  1.78472360E-07 -2.84037975E-06 -2.64239418E-06  6.67752664E-06  1.57628258E-01
 -1.66797107E-04 -1.80703959E-04 -6.02677713E-04  1.77207142E-01 -1.81945578E-05
  2.42756212E-05 -9.46507452E-06  1.03975353E-05  1.16178380E-02  2.69422323E-02
  9.06777940E-02  4.90677119E-02 -1.08192972E-01  4.28839481E-02  5.46171519E-03
 -3.36445077E+00 -1.69024166E+00  1.37707475E+00  1.63536571E+00 -1.29983181E-02
  8.02687591E-03 -7.72418840E-03 -1.10057004E-02  1.23367975E-02  4.92834685E-03
 -9.06349833E-02 -4.90763485E-02  1.08186842E-01 -4.28043566E-02  5.38883442E-03
  3.36252107E+00  1.69154851E+00 -1.37295797E+00  1.63503519E+00  1.29867601E-02
 -7.98355343E-03  7.67832697E-03  1.10288023E-02  1.23089604E-02  4.91531187E-03
 -1.04994247E-04  2.74020006E-04  3.78979583E-06 -3.38289524E-06  1.29227786E-02
  1.02280440E-05  5.97566358E-05 -5.46481503E-06 -6.16478328E-06 -4.27097594E-03
 -4.47090443E-03 -9.53775183E-01 -4.63555271E-04  1.52644989E-02  1.42369974E-04
 -1.71656017E-05  6.77911671E-05  5.86935989E-05 -1.32321106E-04 -1.37243373E-02
 -1.40455830E-04  2.45226497E-04 -3.94396836E-04 -1.14462122E-01 -1.07700030E-05
  1.17739834E-05 -3.43548753E-06 -9.92931455E-06  8.03500900E-03 -2.31021873E-02
  4.36889150E-02 -4.20860639E-02  3.02146560E-03  4.22523947E-03  4.44415886E-04
 -4.37347244E-02  4.21698388E-02 -3.03612929E-03 -4.23226017E-03  4.39637114E-04
  4.47516946E-03  9.53748688E-01  4.64435001E-04 -1.52391041E-02  1.58460450E-04
  1.32943274E-03 -3.32849364E-02  2.78222245E-01  1.48876503E-01 -1.90165630E-05
 -2.34874934E-01  1.81885531E+00  9.02358575E-01  1.73066157E-04 -1.14865421E-02
 -1.75200349E-02  8.04580647E-03 -7.55283774E-03  1.73691232E-05  2.09854469E-05
  1.59497915E-02  4.95079976E-03 -1.38717560E-01  9.82658048E-02 -1.35334831E-01
 -7.25796296E-01 -1.20751096E+00 -2.30444270E-01 -3.26269124E-01  4.41395763E-03
  4.01021775E-03 -1.58146890E-02  1.16939546E-03 -3.96427639E-03  9.29014277E-03
  1.59003978E-02  4.92829613E-03 -1.38063966E-01  9.83295987E-02  1.35332082E-01
 -7.23830773E-01 -1.20548002E+00 -2.29720865E-01  3.26064763E-01  4.41444817E-03
  3.99259672E-03 -1.57932416E-02  1.16923645E-03  3.95154075E-03 -9.31893248E-03
 -4.93203136E-02  1.27601538E-02 -1.38696145E-01 -1.98074276E-01 -1.28463896E-04
  1.59657219E+00 -1.81045288E+00 -1.15190833E+00 -4.50676181E-04  1.51259523E-02
  1.51913026E-02 -1.15899354E-02 -1.01399555E-02 -2.88259415E-05 -7.72510449E-06
 -7.70847030E-03 -5.49301659E-02 -2.04862777E-02  8.74197543E-02 -3.12350315E-02
  3.67625305E-01  9.77989193E-02  1.07348340E+00 -4.01040136E-01  1.24494883E-03
  2.66767771E-03 -1.17968261E-02 -1.33811686E-02  9.95314582E-03  1.31300614E-02
 -7.74365976E-03 -5.49852859E-02 -2.04865979E-02  8.77761484E-02  3.13496782E-02
  3.69348487E-01  9.82374134E-02  1.07576103E+00  4.01290002E-01  1.22936859E-03
  2.65324025E-03 -1.17637072E-02 -1.34469653E-02 -9.95658065E-03 -1.31399479E-02
 -5.71465449E-02 -7.72675489E-02  9.46222018E-03 -1.48954189E-03  5.47923548E-06
  4.24678334E-02  2.80160412E-01 -6.81527880E-03 -1.06122785E-02 -1.41160652E-05
 -1.29162012E-02  7.58976654E-02  4.55958116E-04  1.27549409E-02 -5.26944180E-03
  2.25714776E-02  1.21351501E-02  1.57142203E-01 -1.82329575E-01  2.19106137E-05
 -7.53015961E-01  1.50761528E+00 -6.65239319E-01  5.56969534E-04  1.91716031E-02
 -8.69670098E-03 -8.74402237E-03  2.81972116E-03 -3.44243402E-06  5.68928366E-06
 -2.16191719E-02 -4.43232669E-02  7.66910477E-03 -8.45129168E-04  1.04589599E-03
 -2.17336587E-02 -4.39710363E-02  7.65321690E-03 -8.35053187E-04 -1.03198332E-03
 -1.29441623E-02  7.63151892E-02  4.51616608E-04  1.27882018E-02  5.26514968E-03
 -1.50262720E-02  6.71991031E-02  6.58152524E-03  9.42585934E-02 -4.85921032E-04
  4.02278804E-01 -1.73471187E-01 -5.52894713E-01  6.58060041E-04  1.78789582E-02
  3.15693309E-02 -1.65300335E-02 -4.53174101E-02  2.10027943E-05  1.26719864E-05
 -3.73258778E-02 -3.20288497E-02 -1.50237051E-01 -1.10342875E-03 -3.66443290E-01
  2.38619334E-01  4.12004301E-01  9.02365955E-02  5.94606753E-01  1.70036722E-02
  3.74115798E-02 -3.21101772E-02 -3.66488748E-02 -1.38642385E-02 -5.14289027E-03
 -3.73051264E-02 -3.18248318E-02 -1.50247067E-01 -7.20639901E-04  3.66505631E-01
  2.37435896E-01  4.12599592E-01  8.89591038E-02 -5.94778346E-01  1.70067520E-02
  3.74527098E-02 -3.21129679E-02 -3.66521371E-02  1.38446125E-02  5.10988110E-03
 -1.88680758E-02  2.27233578E-02  1.52762930E-01  2.04958982E-01 -2.40369827E-04
 -2.60846755E-01 -2.76249428E-02  2.81854061E-01  2.60868565E-04 -5.05661353E-02
  3.58982621E-02  4.86430717E-03 -3.75947770E-02  4.37387344E-05 -2.00501913E-05
  2.44889660E-03  1.37358028E-01  1.37603924E-01 -1.63220668E-01  2.45100497E-01
 -4.66261819E-01 -2.76693422E-01  4.07882706E-02 -1.72124013E-01  4.13717574E-02
  1.43561115E-02 -1.88250436E-02 -3.19380230E-02 -2.88316890E-02  7.09896317E-03
  2.48931140E-03  1.37268195E-01  1.37274103E-01 -1.63310096E-01 -2.44910260E-01
 -4.67741249E-01 -2.77013234E-01  4.07848113E-02  1.71700427E-01  4.14318823E-02
  1.43374990E-02 -1.89157455E-02 -3.18327823E-02  2.87823085E-02 -7.08630970E-03
  9.54287944E-02 -6.67454909E-02 -6.90316414E-03 -4.38858508E-03 -1.59980633E-07
 -1.64227444E-02  8.54290249E-02 -1.34765044E-02 -2.92639949E-03  1.52140989E-05
  1.59401053E-01 -6.88823516E-02 -9.88205462E-03  6.98445959E-03 -6.20283014E-03
  2.64600491E-02  5.30650595E-02 -1.76676259E-01 -1.63852754E-01 -4.87277509E-05
 -4.43061232E-01  2.71166087E-01  7.46345373E-01 -2.68197005E-04  1.07743473E-02
  4.25534688E-02 -1.21079659E-02  1.86076325E-02  5.42304267E-05  4.74747717E-05
 -3.25089516E-02  1.29164453E-02  1.12263758E-02  1.70738155E-02 -5.80031725E-03
 -3.22773111E-02  1.31131642E-02  1.12275874E-02  1.70837629E-02  5.81496858E-03
  1.59263623E-01 -6.88277727E-02 -9.88823622E-03  6.95560950E-03  6.19968919E-03
 -2.74185082E-02  4.90167514E-02 -6.55751563E-02  6.59444657E-02 -2.85648128E-04
 -2.00441889E-01  3.58136198E-01 -2.62866577E-01  8.33825047E-04 -2.38058889E-02
  2.12560901E-02 -9.19609044E-03 -2.47628060E-02 -3.86889877E-05  4.49111416E-06
  2.97449070E-02  6.72707545E-02 -1.78028728E-01  3.78258003E-01  2.66966414E-01
 -9.49284180E-01  2.29527570E-01 -7.92774131E-01 -6.35434682E-01 -8.00029390E-02
  1.57362791E-02  1.71699256E-02  6.25036428E-03 -6.03091883E-02  4.37437678E-02
  2.97652991E-02  6.73290668E-02 -1.77955670E-01  3.78274182E-01 -2.67231765E-01
 -9.49262518E-01  2.29707071E-01 -7.91863306E-01  6.36561864E-01 -7.98941986E-02
  1.56503743E-02  1.71598037E-02  6.25853905E-03  6.03710269E-02 -4.37422269E-02
 -1.19701286E-03 -2.42902313E-01  3.31857478E-01  1.20772585E-01 -7.02369605E-05
  1.22729650E+00 -9.46111755E-01 -1.36404539E-01  1.77523132E-04  4.21966093E-02
 -3.29375265E-02 -2.43567891E-02 -3.54816129E-02 -2.27450062E-05 -8.76344561E-07
 -5.00873771E-04 -1.33545982E-01 -1.46224221E-01  1.40476211E-01  1.57481276E-01
  5.15450359E-01  4.10154930E-01 -3.07187339E-01 -5.05255454E-01  6.04489977E-02
 -1.65216879E-02 -2.99887898E-02 -3.23023404E-02 -5.36514630E-02  9.22619727E-03
 -5.11767616E-04 -1.33858655E-01 -1.46598766E-01  1.40549770E-01 -1.57825910E-01
  5.17663542E-01  4.12641252E-01 -3.06953639E-01  5.06740646E-01  6.05476847E-02
 -1.65853706E-02 -3.00258784E-02 -3.22033047E-02  5.36036194E-02 -9.20354461E-03
  1.39435579E-01  2.08899902E-01  1.18188377E-02 -4.94488761E-04  1.10992143E-05
  8.03122016E-02 -1.31736077E-01 -1.24933269E-02 -1.21243793E-02  2.73961750E-06
  1.73640145E-01  5.34773992E-02 -9.15281141E-03 -5.44878404E-03 -8.07340160E-03
  5.40919406E-03 -4.61875355E-02  1.66998620E-01 -1.94353750E-02  2.15647804E-04
 -3.02620954E-01  1.93015757E-02  7.43756082E-02 -2.56375265E-04 -1.37852340E-02
 -8.88857160E-03  2.20379252E-03  5.00216228E-03  2.02097188E-05  1.57902790E-05
  6.20626644E-02  1.19745769E-02  2.96276193E-05 -6.43337181E-04  1.51073623E-03
  6.22078604E-02  1.16969555E-02  3.16695884E-05 -6.55433431E-04 -1.51375632E-03
  1.73911771E-01  5.44106469E-02 -9.13952690E-03 -5.44792738E-03  8.07692972E-03
  8.65012716E-03  2.42799559E-01 -2.05599606E-01 -2.08961735E-01  3.55610734E-04
 -1.04405357E-01  4.34709710E-01  3.63835118E-01 -1.01842390E-04  1.04411217E-02
  7.08213218E-02 -8.92633996E-03 -5.13553254E-03 -8.73360937E-05 -1.25473039E-04
 -3.91608330E-02  2.49390415E-01 -1.02147635E-01 -3.11813046E-01 -3.17376284E-02
 -1.87018978E-01 -1.61832508E-01  5.84334431E-01 -1.23285377E-01  2.61432502E-03
 -1.55358061E-02  4.94135909E-02  1.82920613E-03 -1.60903603E-02 -1.85910789E-02
 -3.91760909E-02  2.49116622E-01 -1.01458169E-01 -3.12112079E-01  3.21191175E-02
 -1.85670300E-01 -1.62148767E-01  5.85965680E-01  1.22855946E-01  2.63490796E-03
 -1.55333425E-02  4.93692451E-02  1.87344519E-03  1.61214025E-02  1.86117900E-02
  2.38953295E-02 -1.48851661E-02  1.15834064E-01  4.92036763E-02  1.69873317E-04
  1.16686030E-01 -5.03158307E-01 -5.61310142E-01 -2.40081303E-04 -1.22024535E-02
  8.18828424E-02 -2.47851531E-02 -2.17607478E-02 -3.76617622E-05 -1.17453710E-05
  3.24219783E-02  1.05229649E-01 -2.02380505E-01  1.48857749E-01 -1.27527794E-01
 -2.69592578E-01  8.75759329E-03 -5.49529215E-02  7.41121267E-02 -2.35213146E-03
  1.13338668E-02  4.55505955E-02  1.15138622E-02 -3.64695975E-02 -4.24502957E-02
  3.24695674E-02  1.05085947E-01 -2.02481399E-01  1.48427199E-01  1.27291800E-01
 -2.67889322E-01  9.61663426E-03 -5.38660500E-02 -7.31493271E-02 -2.20117762E-03
  1.13921556E-02  4.54638653E-02  1.14999573E-02  3.65667406E-02  4.24605916E-02
  1.07932900E-01 -1.14617285E-01  1.61835228E-02  2.72581278E-02 -2.66557130E-05
  1.86479126E-01  6.62392887E-02  2.41852239E-03 -2.02066604E-02 -2.00480219E-05
  1.82600925E-01 -7.37657829E-02 -7.19371632E-03 -1.02644434E-02  8.46328132E-03
  1.48765740E-03  1.51555652E-01  1.30889005E-01 -4.60395606E-01  2.03654292E-04
 -1.15628060E-01  2.50466746E-01  3.78773306E-01 -3.64122333E-04 -3.80341523E-03
  3.03838749E-02  2.08093035E-02  3.14996948E-02  1.72147244E-05 -1.95791059E-06
 -6.74279676E-03 -7.89548753E-02  6.33088858E-03  6.38480862E-03 -8.75299197E-03
 -6.51242922E-03 -7.86425949E-02  6.33669160E-03  6.36017918E-03  8.74803644E-03
  1.83007931E-01 -7.38179695E-02 -7.23810300E-03 -1.02279985E-02 -8.45230582E-03
 -2.51647447E-02 -8.26686454E-02 -1.91506921E-01 -1.76755308E-01  2.21476043E-03
 -1.39780691E-01  7.16990790E-01  5.94472530E-01 -1.83299484E-03 -1.15212836E-01
 -3.51426576E-02  6.59385840E-02  2.19687239E-02 -2.27452076E-04 -2.40493996E-04
 -7.18521415E-03 -4.91514584E-02 -4.55247018E-03 -6.61192320E-02  6.40988706E-03
  3.90926809E-01  1.07135853E-01  3.19345673E-01  5.98885801E-02 -2.35078735E-03
  1.13764001E-02 -9.87201046E-03 -1.10165592E-02  4.93124420E-03 -3.16484227E-02
 -7.22527543E-03 -4.99092642E-02 -1.54019172E-03 -6.62757849E-02 -6.04591857E-03
  3.94443317E-01  1.00251669E-01  3.23650475E-01 -5.98296970E-02 -2.38386456E-03
  1.13082781E-02 -9.91162022E-03 -1.06164681E-02 -4.89369161E-03  3.15384791E-02
  1.19988456E-02 -1.53516554E-02  4.53027038E-02  1.57575555E-01  2.03914894E-03
 -6.68233790E-01  3.07640889E-01 -4.49557159E-01 -1.75036184E-03 -4.36276602E-02
  2.21115178E-02  2.56112833E-03  2.93706727E-02 -2.36701421E-04 -4.53527416E-05
 -3.12531135E-03 -2.31147852E-01  3.11677843E-01  4.07109804E-02  1.80782991E-01
  4.51610587E-01 -6.06782493E-01  1.32529963E-01 -1.73135494E-01  1.48741793E-02
  8.42087036E-03 -7.63256901E-02  4.90830083E-02  2.54638638E-02 -1.28253385E-02
 -3.18470390E-03 -2.31337832E-01  3.11311597E-01  3.67009650E-02 -1.82064753E-01
  4.59681069E-01 -6.03359888E-01  1.37472933E-01  1.77778115E-01  1.49947506E-02
  8.33667809E-03 -7.60886405E-02  4.85558414E-02 -2.55796826E-02  1.25243003E-02
 -2.29053311E-01 -6.35480090E-02  1.94609016E-02 -8.51697871E-03 -3.21038252E-05
 -4.31146425E-02 -1.56143302E-02 -7.79744525E-03 -1.05480571E-02 -5.29829045E-05
 -2.24727251E-01 -1.15376199E-01 -1.23847734E-02 -5.78064075E-03 -1.32025730E-02
 -5.68781334E-03 -1.52032155E-01  5.50731880E-01 -1.27192546E-01  5.51670026E-05
  2.23907190E-01 -6.38269684E-01 -3.36176108E-01  4.64820683E-04 -5.96703771E-02
  1.33570239E-02 -8.72464086E-03 -2.61487051E-02  8.30552358E-05  2.41296379E-05
  2.22347641E-02  6.96873272E-02 -1.55089627E-02 -6.51038338E-03  8.55100201E-03
  2.32329686E-02  6.92659973E-02 -1.53084757E-02 -6.37561859E-03 -8.56070251E-03
 -2.23735479E-01 -1.15140926E-01 -1.23941485E-02 -5.57112006E-03  1.32145879E-02
 -1.27854800E-04 -5.51869272E-04 -9.41169563E-04 -8.91394252E-04 -4.03406989E-01
  8.54361132E-04  3.89490191E-03  2.26109893E-03  3.69705850E-01 -4.59645522E-04
 -1.39797925E-04  2.28714152E-04  1.96229332E-04  4.27447468E-02  6.62804276E-02
 -1.03350151E-02 -6.95107043E-02  2.84724363E-01 -7.00368719E-02 -4.36073687E-02
  3.67419015E-01 -7.17082678E-01  4.66419425E-01  3.98877806E-02 -6.51821629E-03
 -1.19047714E-02  4.41534592E-03  4.14299749E-02 -2.68194905E-03  1.19152900E-02
  1.02784421E-02  6.96351985E-02 -2.84740229E-01  6.86868917E-02 -4.45167458E-02
 -3.64643510E-01  7.17521921E-01 -4.62229008E-01  4.11216669E-02  6.41515638E-03
  1.19126233E-02 -4.34365548E-03 -4.16444318E-02 -2.75079646E-03  1.23367111E-02
  1.15098597E-04 -1.85160041E-04  3.60207286E-04  7.85806861E-04 -4.01804434E-01
 -1.97896728E-03  4.77777252E-04 -2.85034431E-03  3.17921140E-01 -1.77234702E-04
  3.01209769E-04 -9.79756669E-05  1.85392235E-04  4.44871961E-02  4.40968920E-03
 -2.32364079E-03  1.99879870E-02 -1.62795673E-03 -4.24234920E-01  5.01541318E-02
  5.63687197E-01  1.52349055E-01  4.86687454E-01 -2.55467604E-01  1.79294234E-02
 -3.41788651E-03  1.51282869E-02 -5.12772134E-02 -3.42308436E-03  1.30529366E-02
  2.25455237E-03 -2.23121802E-02  4.63253451E-03  4.24843901E-01  4.84019529E-02
 -5.59500682E-01 -1.59217953E-01 -4.86120837E-01 -2.53863086E-01 -1.79811807E-02
  3.50001929E-03 -1.58168908E-02  5.17560126E-02 -3.92288237E-03  1.31120126E-02
 -1.23028750E-03 -5.82835115E-05  1.29744175E-04 -3.55553934E-05  1.53775001E-02
 -7.39741801E-05  2.37969234E-05 -2.76356108E-05 -7.39627477E-05  1.16419155E-02
  6.64556102E-02 -3.69751675E-02 -6.44998076E-03  1.86927441E-02  1.22610082E-03
 -3.45007543E-05 -1.85073173E-04  2.50828757E-03 -1.53190726E-03  4.39745837E-02
 -2.44103955E-05 -1.82956520E-03 -3.25371621E-04 -7.16893377E-02 -2.44257156E-04
  1.21907413E-04 -4.71244393E-05 -1.46922325E-04 -1.69119612E-02  1.29676711E-03
  7.99782306E-02  3.82235505E-02  1.51790217E-02  1.03202757E-02  4.43883189E-04
 -8.01746486E-02 -3.79565490E-02 -1.53274997E-02 -1.03851096E-02  3.73053086E-04
 -6.92951847E-02  3.56765215E-02  6.37814922E-03 -1.87579413E-02  1.37412293E-03
 -8.80093345E-03 -1.04880129E-01  1.85950978E-01  1.45708663E-01  1.11894344E-03
  9.01038327E-01 -2.13956580E-01 -6.84324641E-01 -1.93725281E-03  7.24167539E-02
 -6.12705735E-02 -3.85749449E-03  6.37667096E-03  8.60875010E-05 -8.68438896E-05
  2.14845705E-02  1.32080214E-02 -9.79929874E-02 -3.62799672E-02  2.95251435E-01
 -2.97928839E-01  1.39992986E-02  2.24346138E-02 -5.29104796E-01 -8.20262043E-03
 -4.54603894E-02  2.47637152E-02 -5.19125503E-02 -3.27128663E-03 -1.52790094E-02
  2.12789723E-02  1.30504300E-02 -9.79850978E-02 -3.80870761E-02 -2.94098172E-01
 -2.94405013E-01  1.39908108E-02  2.53391658E-02  5.25618075E-01 -8.42071156E-03
 -4.54300116E-02  2.50125312E-02 -5.17367016E-02  3.32136695E-03  1.53097904E-02
  2.93843577E-03 -1.44855252E-02  1.03477580E-01  1.92656819E-01 -3.76121177E-04
  8.82030462E-01 -6.94346561E-01 -3.64700802E-01 -4.38891328E-05 -1.24197012E-02
  8.94465986E-02 -2.95416665E-02  1.82317759E-02  1.76860095E-05  5.99640769E-05
 -2.49262779E-02 -4.65525045E-02  8.96504388E-02 -9.72538966E-02  2.90407286E-02
 -1.36996421E-01 -8.12153336E-02 -8.63414631E-02  1.71519321E-02 -5.14636321E-02
  1.11322738E-02 -1.15726639E-02 -2.72417026E-02  5.37796677E-02  1.33113996E-02
 -2.49446417E-02 -4.55990196E-02  9.00590972E-02 -9.88450019E-02 -2.79045471E-02
 -1.40768118E-01 -8.48962810E-02 -8.44023395E-02 -2.08182855E-02 -5.15044636E-02
  1.12534377E-02 -1.16023096E-02 -2.75547492E-02 -5.37772618E-02 -1.33855660E-02
 -1.67314770E-01  2.11521320E-01 -3.25175042E-03 -2.07084021E-02 -4.75950830E-05
 -1.18345667E-01  1.25143617E-01 -8.74735657E-03 -9.56506991E-03 -3.39213048E-05
 -2.34508252E-01  1.42539785E-01  1.80410330E-02 -2.50250145E-04 -7.35496793E-03
  6.04890571E-03  1.62250687E-01 -3.53656235E-01 -4.03705399E-01 -6.99253187E-04
 -1.42102440E-01  1.08974722E+00  1.06674150E+00  1.35840695E-03  4.62659087E-02
  5.39360081E-02 -4.11541668E-02 -1.39127509E-02 -5.42975275E-05 -1.07713132E-04
 -2.29038212E-01 -2.07639520E-01  2.03030909E-02  2.12728508E-02  2.85486570E-04
 -2.29931442E-01 -2.06653057E-01  2.03417043E-02  2.12216113E-02 -2.26046454E-04
 -2.35316165E-01  1.40298134E-01  1.80272744E-02 -1.68449784E-04  7.34883427E-03
 -4.53351418E-05 -1.04499357E-04  3.77628991E-04 -5.22816408E-05 -4.15512140E-01
  1.58925806E-03 -7.14100652E-04 -9.00714421E-04  7.94169977E-01  2.16998483E-04
 -2.23205691E-04  1.15526579E-05  2.21121228E-05 -6.64787178E-02  5.48667174E-03
 -3.44633641E-02  1.92828194E-02 -1.41110626E-01 -3.68475101E-01 -2.21405194E-01
  5.76187827E-01  2.50036642E-01  4.52786249E-01  7.31718871E-01 -3.19926877E-02
 -2.90147583E-03  6.11057292E-02  1.21636793E-02  1.61726571E-03  8.36978958E-03
  3.46409406E-02 -1.94025125E-02  1.39869466E-01  3.67794937E-01 -2.23161035E-01
 -5.76668308E-01 -2.49867255E-01 -4.51633152E-01  7.34834786E-01  3.22137124E-02
  2.54342571E-03 -6.10405526E-02 -1.23850430E-02  1.49568805E-03  8.35240314E-03
 -6.20319729E-05  2.43583437E-04 -4.36777938E-04  1.67642041E-04  3.45772242E-01
  1.48552818E-03 -7.25121358E-04 -1.21324307E-03 -1.50807403E-01 -1.58771300E-04
  1.62385110E-04  1.93010568E-05  7.20362336E-05 -4.37217904E-02 -3.95902567E-02
 -1.28900770E-02  2.02367653E-01  1.26671009E-01 -4.91602744E-02 -1.96365896E-01
 -7.83660990E-01 -5.99888195E-01  1.69086586E-01  6.55669289E-01  3.79640834E-03
  2.54140574E-02 -2.89316911E-02 -2.49412883E-02  1.47428762E-02  9.95186093E-03
  1.28151734E-02 -2.01874518E-01 -1.27037709E-01  4.77931541E-02 -1.96166352E-01
  7.81347569E-01  6.01340863E-01 -1.67737793E-01  6.55096394E-01 -4.17781066E-03
 -2.51799077E-02  2.89980791E-02  2.47536524E-02  1.45711114E-02  9.95611903E-03
 -6.02772924E-04  5.81721594E-04 -3.35478005E-05 -5.85326213E-05  1.41837784E-02
 -8.13661076E-04  2.95326793E-04 -3.90260770E-05 -2.43376978E-05  6.98104306E-03
 -2.04802757E-01 -2.97697853E-01  2.36358025E-03  1.28588240E-02 -6.75664978E-04
 -1.95578108E-05  1.75563505E-04 -9.65483936E-04 -5.24850446E-04  2.15222186E-01
  9.46987277E-04  2.68688475E-03  1.61693644E-03 -4.50332346E-01  5.01868467E-05
  1.17188548E-04 -8.53689860E-05 -5.12087632E-05  6.88459776E-02  5.43734833E-02
 -2.45228359E-01  1.42268001E-01  5.55899874E-03 -1.48366341E-02 -7.62428999E-03
  2.44005739E-01 -1.43577279E-01 -5.45389434E-03  1.49395331E-02 -7.70220028E-03
  2.03989575E-01  2.98963050E-01 -2.23931586E-03 -1.28305029E-02 -6.55244916E-04
  2.59659827E-02 -3.54830555E-01  4.26272369E-02  4.08930682E-01 -8.81055021E-04
  1.16577284E+00  7.81408313E-02 -1.11225856E+00  1.36177784E-03 -1.88774855E-02
  3.81578618E-02 -3.31528432E-02 -5.24997695E-03 -8.96332352E-05 -8.87407600E-05
 -1.56914973E-02  1.35814185E-01  4.22401877E-01  8.09374295E-02 -4.11536454E-02
 -1.24067599E-01 -3.49087593E-01 -1.10259229E-01  8.21304799E-02 -6.99319342E-02
  6.23134558E-02  1.70886902E-02 -3.68709431E-02  2.22024956E-02 -7.32192485E-03
 -1.56446980E-02  1.35564375E-01  4.22919582E-01  8.15980361E-02  4.03630621E-02
 -1.25164432E-01 -3.50259180E-01 -1.11025084E-01 -8.01315997E-02 -6.99657743E-02
  6.23451789E-02  1.69393785E-02 -3.68049089E-02 -2.21040117E-02  7.28770848E-03
  6.66298427E-02 -1.28823862E-01  3.99030140E-01 -1.71540021E-02  5.36156040E-04
  4.15790157E-01 -6.13874269E-01  3.98567204E-01 -4.65874260E-04  1.06308109E-01
  4.45903079E-02 -6.74177695E-02 -8.96283187E-03 -1.35827018E-04 -5.58871217E-05
 -1.56926587E-02  8.78785436E-02  2.08824106E-01  1.46683991E-01 -7.84250266E-02
 -3.77974645E-01 -5.14634973E-01 -1.50826004E-01  3.89983365E-01  2.88058369E-02
 -7.14625044E-02  1.93180981E-02 -8.42275586E-03  3.79993592E-02  2.03102685E-02
 -1.56172719E-02  8.76204596E-02  2.08775702E-01  1.46281197E-01  7.76358148E-02
 -3.77518464E-01 -5.14613418E-01 -1.50918321E-01 -3.89573572E-01  2.87237027E-02
 -7.14876054E-02  1.94977842E-02 -8.42515672E-03 -3.79565333E-02 -2.01568680E-02
  2.04772445E-01  1.45570010E-01  1.07562475E-02 -2.44006608E-03 -1.21983634E-05
  4.35866408E-01  5.16587599E-02  2.40681319E-02  1.16828216E-02 -1.49386224E-05
 -1.08275285E-01 -2.24356176E-01 -2.54904311E-03  4.62337421E-03  6.06757603E-03
 -1.08661846E-02  2.27652467E-01 -5.26135440E-02 -2.82845290E-01 -2.25056070E-04
 -8.75721202E-01  1.62053816E-01  5.03670950E-01  4.68006380E-04 -9.61953057E-03
 -1.30290766E-02  3.66390327E-02 -3.33282285E-03  7.42568783E-05  7.86679102E-05
  6.82147645E-02  5.34619528E-02 -1.78817996E-04 -1.57675940E-03 -1.21286759E-02
  6.87956905E-02  5.23606751E-02 -1.70985221E-04 -1.48996543E-03  1.21589829E-02
 -1.07871546E-01 -2.24616534E-01 -2.55956294E-03  4.58980948E-03 -6.10638026E-03
  7.41981142E-02 -2.24536821E-01 -2.35389730E-01  1.80762920E-01  9.45929050E-04
  6.76751786E-01  7.62233324E-01 -9.87710451E-02 -3.03544062E-04  5.40638829E-02
  5.64362790E-02 -5.04082794E-02  7.05001099E-02 -4.56819161E-05  1.20702012E-05
  1.07405783E-02 -4.76921688E-02 -1.60121575E-01 -5.45694942E-02  3.65989727E-02
  3.28388065E-01  1.12514444E-01  2.39158564E-01 -8.85507571E-02  2.50471362E-02
 -8.85890361E-03 -3.92883621E-03  5.36124784E-03  7.88774614E-03 -5.84942134E-03
  1.07633040E-02 -4.72915306E-02 -1.60518481E-01 -5.39031852E-02 -3.56666597E-02
  3.27148171E-01  1.11883344E-01  2.39053345E-01  8.84076233E-02  2.50498035E-02
 -8.89675687E-03 -3.72471672E-03  5.31523726E-03 -7.94858077E-03  5.91057497E-03
 -1.44175727E-02  7.96823729E-03 -2.59469375E-01 -1.86285924E-01 -3.15540031E-05
 -3.16046955E-01  5.32105687E-01 -2.08646762E-01  1.21452185E-03 -7.28371699E-02
  3.77427471E-03  1.76235200E-02  7.90383463E-03  8.94843847E-05 -8.49613328E-05
 -3.96741882E-03  2.75224051E-01  3.26321987E-01  4.84794953E-01  8.15476874E-02
 -4.24115124E-01 -4.25348204E-01 -3.24529818E-01 -1.59607112E-01  3.81244682E-03
  1.03656121E-02  2.99699198E-02 -2.76909426E-02 -1.31623244E-02 -2.78853283E-02
 -4.16377476E-03  2.75981692E-01  3.25748514E-01  4.85253249E-01 -8.10351993E-02
 -4.24468761E-01 -4.24448772E-01 -3.25526657E-01  1.59563452E-01  3.93440446E-03
  1.04289493E-02  2.96618601E-02 -2.75612982E-02  1.31627494E-02  2.78889128E-02
  2.12348213E-01  9.53102777E-02  1.88102878E-02  2.38711625E-02  3.30671957E-05
 -2.16482244E-01 -1.62153063E-01 -1.28037070E-02 -5.67776531E-03  5.82555786E-05
  3.83156994E-02  1.95417359E-02 -3.10558362E-03  6.01345231E-03  4.32545124E-03
 -3.11658147E-02  2.39763352E-01 -3.84659300E-01  7.94834961E-02  3.66933293E-04
 -5.20489082E-01  4.76428109E-01 -4.59598244E-01 -1.74881130E-03 -5.55728673E-02
  1.70599740E-02  3.54144865E-02 -3.40472205E-02  1.90514480E-04  1.42541266E-04
 -3.09550173E-02  7.84831889E-02 -1.81896764E-02 -1.24450833E-02 -1.01268930E-02
 -2.91079179E-02  7.85867164E-02 -1.80533173E-02 -1.24215084E-02  1.00361070E-02
  3.76457797E-02  2.01865209E-02 -3.13709050E-03  6.00737594E-03 -4.23989119E-03
  1.67628659E-04 -1.22518290E-04  5.32682475E-04  5.69178198E-04 -4.18662440E-01
  9.32868097E-04 -2.00472745E-05 -9.15727653E-04 -1.10227247E-01 -4.98035572E-06
  2.79416197E-04  2.02779006E-05  8.13044647E-05  3.85549778E-03 -6.39180362E-02
  1.44561672E-02  8.41263607E-02 -7.14088798E-02  2.84534758E-01 -2.31190608E-01
 -4.89571210E-01 -1.59359562E-01 -2.11610538E-01 -1.67247729E-01  2.08575327E-03
 -1.37214168E-02  5.41390023E-02 -1.40261020E-02  1.42209624E-02 -1.95376023E-02
 -1.44171204E-02 -8.52502926E-02  6.99529114E-02 -2.86271194E-01 -2.31289881E-01
  4.92416958E-01  1.60174288E-01  2.14243557E-01 -1.67291472E-01 -2.02490483E-03
  1.37479412E-02 -5.42440958E-02  1.41911030E-02  1.43180391E-02 -1.95179121E-02
 -1.45401118E-04  6.94312066E-04 -5.70007941E-04  6.48937528E-04 -1.19633564E-03
 -2.30295152E-03  1.20031297E-03 -1.99453857E-03 -5.44978100E-01 -1.83739036E-04
 -9.72352173E-05  1.81790066E-04 -6.97956999E-05 -2.27302532E-02  2.96847892E-02
 -5.66151280E-02  2.14505083E-01 -2.14912069E-01  4.24424311E-02 -4.43565374E-01
 -2.62237448E-01  3.86036152E-01 -8.98650951E-02  3.83330495E-01  1.49895096E-02
  8.38899753E-03 -6.82341900E-02  2.69420731E-02  1.86776149E-02  1.32127845E-02
  5.65363867E-02 -2.13530612E-01  2.16071301E-01 -4.05765007E-02 -4.43915008E-01
  2.59785997E-01 -3.88454994E-01  8.84527897E-02  3.83631744E-01 -1.48462300E-02
 -8.59848289E-03  6.82954133E-02 -2.68870793E-02  1.87810831E-02  1.32381283E-02
  8.65514729E-04  1.47418025E-05  2.62210200E-05  7.97423134E-05 -3.92225590E-02
 -5.48014578E-04 -3.32582803E-04 -3.08372437E-05 -1.88026837E-05 -2.44029833E-02
 -1.90735867E-01  2.29161858E-01 -8.50682491E-04 -3.18571682E-03 -2.80092513E-02
  6.16067591E-05 -8.83474202E-05 -3.92807343E-04  1.06697204E-03 -3.08591636E-01
  8.34987956E-04  4.99270449E-05 -1.67262236E-03  9.76203148E-01 -3.52196581E-05
  1.85898865E-04 -3.39905722E-05  4.93343837E-05 -4.03221124E-02 -5.88372017E-02
  2.48749322E-01  1.91821508E-01  8.16892305E-03  3.66343981E-04  1.88904113E-02
 -2.48397230E-01 -1.91623066E-01 -8.20828766E-03 -3.16442905E-04  1.89026595E-02
  1.90613502E-01 -2.29691312E-01  7.98334983E-04  3.21032350E-03 -2.80209347E-02
 -8.50987355E-03  1.00651537E-02 -4.58694455E-01 -2.67770976E-01  3.65606433E-05
 -3.78924072E-01  4.51023390E-01  7.38303872E-01 -1.86706655E-03  6.81500212E-02
 -1.10045702E-01 -5.62490330E-03  2.69247304E-02 -4.39331241E-06 -5.49882892E-05
 -3.83913018E-03  2.14624902E-01  1.23077553E-01  3.67378404E-01 -8.97736814E-02
 -3.45538656E-01  1.66818337E-01 -4.97573731E-01  1.36850876E-01  3.18227606E-02
 -3.20975261E-02  1.64576226E-02 -1.33313571E-02  3.40279979E-02  1.88870018E-02
 -3.87114715E-03  2.14270868E-01  1.23165669E-01  3.65379950E-01  8.86535799E-02
 -3.43607534E-01  1.68095715E-01 -4.95722447E-01 -1.37226286E-01  3.18790302E-02
 -3.21517530E-02  1.63603438E-02 -1.33785853E-02 -3.39822228E-02 -1.89394798E-02
  5.49731203E-02 -2.64649748E-01 -4.50134947E-02 -4.39301977E-01  3.40617260E-04
  4.90188345E-01  4.12365050E-01  8.27310721E-01 -1.67194052E-03  7.84370710E-03
  5.19018029E-02 -5.60584435E-02  3.81100745E-02 -2.22061820E-05  2.95089390E-05
  8.29200432E-03 -8.49052733E-02 -1.27018210E-01 -5.12266894E-02  7.23775336E-02
  5.49951191E-01  5.16891415E-01 -1.49586689E-02 -2.85916612E-01 -2.30857948E-02
  6.57549932E-02 -2.49590834E-02 -1.62884645E-02 -6.23018265E-03 -4.95639706E-02
  8.55073377E-03 -8.59941532E-02 -1.25636689E-01 -5.04759955E-02 -7.45273858E-02
  5.51294969E-01  5.14543176E-01 -1.58761421E-02  2.88347817E-01 -2.30621208E-02
  6.56959100E-02 -2.47199334E-02 -1.63813770E-02  6.33906229E-03  4.94664269E-02
 -3.13006141E-01  1.98872122E-02  2.63149375E-03 -2.01223468E-02 -6.21337255E-05
 -1.65333675E-02 -1.33259907E-01  3.07895297E-03  1.15367937E-04 -4.71203953E-05
  1.89740249E-02  2.79671368E-01  5.62114477E-03 -8.95400545E-03 -3.98332162E-03
 -5.78023485E-02  3.22821142E-01 -1.66218917E-01 -4.26208512E-01 -5.27364664E-04
 -6.62187580E-01  4.48801394E-02  4.70476810E-01  1.48508074E-03 -8.80949654E-04
 -5.16417761E-02  2.67170015E-02 -4.63924749E-02 -2.93226390E-05 -6.22262826E-05
 -1.64783850E-01 -1.47398125E-02 -1.74846539E-02 -2.42428826E-02 -8.47808828E-03
 -1.64798362E-01 -1.54982535E-02 -1.74607024E-02 -2.41760957E-02  8.49459948E-03
  2.00025689E-02  2.78583836E-01  5.61514774E-03 -8.93110982E-03  3.86943225E-03
  4.08831415E-05  1.09063026E-04 -4.00430550E-05 -4.00687967E-04  1.10723746E-01
 -7.96245217E-04 -7.22885542E-04  1.60511525E-03 -7.33103464E-01  6.42010811E-05
  2.86538494E-05 -2.97406132E-05  8.92287843E-05  7.51527376E-02  3.35383705E-02
  2.58313195E-03  8.32936019E-02  1.22253459E-01 -3.08730221E-01 -2.67649914E-01
  6.14252209E-01 -2.85788862E-01  7.84191784E-01  6.70136544E-01  2.13852636E-02
 -1.39650671E-02  7.74900823E-02 -5.77290259E-02 -1.48054772E-02  2.14410698E-03
 -2.69934797E-03 -8.29643574E-02 -1.22756194E-01  3.09090613E-01 -2.67186889E-01
 -6.15544740E-01  2.87929881E-01 -7.83804516E-01  6.69076372E-01 -2.13636527E-02
  1.38983716E-02 -7.74826681E-02  5.79511638E-02 -1.46768543E-02  2.02029857E-03
  3.64013947E-05 -3.32271161E-04  4.06627825E-05  3.06264477E-04  4.87615617E-01
 -8.19628158E-04  1.25102372E-03 -1.01144881E-03 -1.03309804E+00 -7.82227190E-05
 -7.66464176E-06  2.27443027E-05 -6.67934538E-05 -5.77768966E-02  4.89006228E-02
  1.24512680E-02 -2.32457362E-01 -1.76253508E-01 -8.18106184E-03  2.31111134E-01
  1.65373751E+00  1.01670004E+00  1.36728810E-01 -1.32492421E+00  2.42398178E-02
 -3.89773488E-02  4.24565581E-02 -2.14440430E-02 -3.87434308E-02  1.11864049E-02
 -1.24142653E-02  2.31283412E-01  1.75955762E-01  9.86123434E-03  2.31066163E-01
 -1.64979597E+00 -1.01673215E+00 -1.40416622E-01 -1.32359600E+00 -2.42931457E-02
  3.90829825E-02 -4.25914503E-02  2.14495019E-02 -3.87705850E-02  1.10517813E-02
 -1.01652326E-04 -6.57229013E-04  2.14694025E-05  5.53693061E-05 -1.20897923E-02
 -1.60678102E-04 -9.21481391E-04  9.86936111E-07 -4.34314420E-05 -1.60542566E-02
  2.51506136E-01  4.30282888E-01 -1.49382488E-03  5.15843052E-03  2.98433451E-04
 -9.17562470E-06  1.83914288E-06 -4.75075022E-05 -2.05512073E-04 -3.91311539E-01
  1.47524869E-03 -5.45226037E-04 -3.15711022E-04  1.25813148E+00  7.37397493E-05
  5.30347494E-05 -6.17104868E-05  6.50679090E-06 -6.24069105E-02 -3.49831393E-02
  1.82915548E-01  2.31403007E-01 -4.02214279E-03 -2.19781312E-02  2.15320016E-02
 -1.83210247E-01 -2.31528191E-01  4.00709005E-03  2.20019746E-02  2.15757067E-02
 -2.51259920E-01 -4.30499183E-01  1.48757584E-03 -5.16384394E-03  3.26088458E-04
  2.06515992E-05  1.69648419E-04 -1.17244768E-03 -7.06641980E-04 -6.85801949E-01
 -2.16841896E-03  2.72104826E-03  2.68599543E-03  1.30109589E+00  1.37446782E-05
 -6.59860389E-05  4.77980295E-05 -7.17544197E-05  4.51603282E-03 -3.79620790E-02
  8.53160893E-03  8.42618431E-02 -1.47577642E-01 -7.97827499E-02  4.68880376E-02
  5.87857647E-02  2.32387366E-01  1.15160844E-01 -1.10452530E-01  5.75513356E-02
 -1.85081561E-02 -4.86516551E-03 -1.48568985E-02  2.94124758E-03  9.60582831E-03
 -8.45491141E-03 -8.45505322E-02  1.47541904E-01  7.99973965E-02  4.63764616E-02
 -5.69290894E-02 -2.31685082E-01 -1.16071061E-01 -1.09446851E-01 -5.74098399E-02
  1.83958746E-02  4.84951131E-03  1.48877793E-02  2.79613579E-03  9.51741384E-03
  4.43306039E-05 -2.39302190E-04 -7.67008701E-04 -1.38842210E-03 -2.75229306E-01
  4.87662356E-04  2.03320239E-03  2.54560878E-03  4.19506791E-01 -4.16046502E-05
  8.10647003E-05 -7.66942793E-05 -1.18725584E-05 -2.54082897E-02  1.86204000E-02
 -1.11448307E-02 -7.07589693E-02  2.20288087E-01  4.05515587E-01  3.38368091E-01
  4.46501935E-01 -2.64512724E-01 -9.59853602E-01 -1.13890795E+00  3.12981296E-03
 -5.92743928E-02  4.19803066E-02 -9.22066669E-03  1.90246452E-02  1.74364741E-02
  1.10941282E-02  7.08773749E-02 -2.19706071E-01 -4.05558696E-01  3.38186743E-01
 -4.44935529E-01  2.64563832E-01  9.60141082E-01 -1.13732128E+00 -3.04330787E-03
  5.94454973E-02 -4.21538129E-02  9.31284411E-03  1.90085484E-02  1.74237634E-02
 -2.84387987E-05 -3.53952160E-04  2.14957768E-05 -2.94067054E-06 -1.22912284E-02
 -3.22038102E-05 -4.79334821E-04  1.25953542E-05 -4.79325263E-06 -6.36670954E-03
  8.07511432E-03  2.83404021E-01  6.92948361E-03 -1.96615857E-03 -1.30672708E-02
 -8.75661413E-05  5.93275428E-04 -1.47879775E-04 -6.22362216E-04 -1.55136229E-02
 -2.92504794E-03 -7.13944800E-04  2.19442373E-04 -9.10266447E-02 -7.93636691E-05
 -1.13740428E-04  1.14630252E-04  4.53332703E-05 -3.23609974E-02 -2.66701713E-02
  1.77196339E-01 -7.40207274E-02  2.87937306E-02  7.73726638E-03  3.85446411E-03
 -1.76982779E-01  7.43884768E-02 -2.89130340E-02 -7.84874000E-03  3.92265694E-03
 -7.90623465E-03 -2.81923109E-01 -6.94222452E-03  1.92646930E-03 -1.29942441E-02
 -1.08992871E-02 -2.31899492E-01  4.88420796E-03  4.80503933E-03 -8.53451673E-04
  1.31168911E+00 -2.48950877E-01 -2.65278864E-01  2.39789028E-03  3.56266864E-02
 -7.82944042E-02  1.48424042E-02  8.09278234E-02 -8.55617045E-05 -1.26997064E-05
 -3.56050555E-02  2.24377549E-01 -8.21048560E-02  2.07076166E-01 -2.54339907E-01
 -7.04907666E-01  3.68201322E-01 -2.37454228E-03  6.40027689E-01 -1.56466556E-02
  1.49214625E-02  1.04263552E-02  3.42620029E-02 -3.64669667E-02 -7.67156135E-03
 -3.55488668E-02  2.23933721E-01 -8.04981571E-02  2.06685518E-01  2.54836134E-01
 -7.03565788E-01  3.64300433E-01 -9.20908156E-04 -6.40041540E-01 -1.56296969E-02
  1.49044092E-02  1.04983899E-02  3.41405649E-02  3.65200183E-02  7.66565753E-03
  5.65445520E-03  1.04688089E-03  1.87524593E-01  5.08195336E-01 -7.68056042E-04
 -9.77967514E-01  1.74384932E-01 -1.27705888E+00  1.65063460E-03  3.79680353E-03
 -4.15345320E-02  2.37846324E-02 -4.57562100E-03 -3.85320187E-06 -4.18817159E-05
  1.40465312E-02 -2.78224124E-01 -1.69293892E-01  3.32353233E-01 -2.43198638E-01
  5.53728208E-01  6.22301339E-03 -7.63955704E-01  7.27643763E-01 -3.34469335E-02
  1.08324686E-02 -2.20499326E-02 -2.67548507E-02  5.16511415E-02 -6.89525110E-03
  1.41290384E-02 -2.78700997E-01 -1.70650820E-01  3.32600271E-01  2.44073163E-01
  5.55858634E-01  9.86664190E-03 -7.64679322E-01 -7.29222585E-01 -3.34271252E-02
  1.09070204E-02 -2.20865405E-02 -2.68755608E-02 -5.14237100E-02  6.85773635E-03
 -2.09061968E-01  2.39800438E-01  3.78756310E-03 -4.90786085E-03  2.34417124E-05
 -1.00149976E-01 -3.24204935E-01 -3.37077628E-03 -7.16556680E-03 -6.34012602E-06
 -1.22310249E-01 -2.33171639E-01  5.73902420E-03  6.32363923E-04  7.82979311E-03
  1.48357413E-03 -1.05811060E-01 -1.48319633E-01  2.46652099E-01  3.59288901E-04
  8.39865944E-01  3.89729835E-01 -8.61160912E-01 -1.33255216E-03 -1.94639506E-02
  5.92518131E-02 -3.78838587E-02 -4.02209571E-02  3.80200532E-05  1.34886726E-05
 -5.91264331E-02  9.89495619E-02 -2.68055640E-03  1.22336965E-02  8.05181232E-03
 -5.91529864E-02  9.96022627E-02 -2.76618275E-03  1.21808231E-02 -8.09384949E-03
 -1.21588973E-01 -2.33365744E-01  5.69544128E-03  6.25704150E-04 -7.86094687E-03
  2.73166012E-05 -4.29093884E-04 -7.88275049E-04 -2.22474027E-04  2.16826217E-01
  7.18287566E-04  1.63411911E-03  8.68177272E-04 -4.01573216E-01  5.32218334E-05
 -8.18153524E-05 -3.79638059E-05 -1.05834707E-04 -5.65831934E-04  1.79831889E-03
  3.88800838E-02 -2.17782851E-01 -2.12212380E-01 -4.44441374E-01 -1.21453247E-01
 -2.63553618E-01  7.48823783E-01  8.10738004E-01 -8.30506347E-01  2.86877641E-02
 -3.03439578E-02  1.31740781E-02 -1.66053645E-02  2.80847002E-02  1.12276018E-02
 -3.89523289E-02  2.17656871E-01  2.12203432E-01  4.44357969E-01 -1.21676888E-01
  2.62645402E-01 -7.49261797E-01 -8.11592581E-01 -8.30094975E-01 -2.87898805E-02
  3.03981633E-02 -1.32391430E-02  1.66963357E-02  2.82421649E-02  1.11932521E-02
  2.01097609E-05 -2.81165091E-04  1.89266671E-04 -1.67601146E-04 -6.98307660E-01
 -2.02177683E-05 -7.64731681E-04  9.72210859E-05  1.23083102E+00  3.29172043E-05
 -6.48584846E-05  2.84599409E-05 -1.66859857E-04 -8.02495713E-02 -2.29350987E-02
  2.70094331E-02 -1.40439890E-01 -2.11119664E-01  9.82187370E-02 -2.29717359E-01
 -4.00588795E-01  3.22421226E-01  1.00123362E-01  1.11739525E+00  3.14745183E-02
 -9.60951207E-03 -3.98586976E-02 -1.21397782E-02 -3.46572010E-02  6.41467404E-03
 -2.69735549E-02  1.39138243E-01  2.10637901E-01 -9.86544688E-02 -2.29533759E-01
  4.04145368E-01 -3.21023787E-01 -9.81571924E-02  1.11715653E+00 -3.15396498E-02
  9.59064636E-03  3.97835985E-02  1.21590358E-02 -3.45722313E-02  6.37643716E-03
  4.58412933E-05 -3.56868366E-04 -4.33677993E-05 -7.37594564E-06 -3.61313378E-03
  3.27422932E-04 -4.03588919E-05  4.00326318E-06  1.46131758E-06 -5.35977508E-03
  8.54288302E-02 -3.89149667E-01 -5.28389505E-03  1.62774893E-03  1.59057112E-02
 -5.91025164E-05 -9.40866260E-05 -6.35517447E-04  1.63170192E-04 -8.38781794E-02
 -3.40239350E-06  1.74140079E-03 -4.03730524E-04  1.96688073E-01 -6.35295434E-05
 -2.09025054E-05 -2.30684329E-06  1.28128945E-04  6.82064381E-03  2.01300065E-02
  5.42889856E-03  1.84112288E-01 -1.65179601E-02  1.84227341E-02  8.40548291E-03
 -5.86211202E-03 -1.84984446E-01  1.65139673E-02 -1.83809368E-02  8.39803958E-03
 -8.53189074E-02  3.88211446E-01  5.25187672E-03 -1.61668751E-03  1.58717146E-02
 -1.51457140E-03 -4.73545043E-01 -6.40936553E-01  4.27882571E-02  1.36649029E-03
  1.35312947E+00  2.01471350E+00 -4.61578484E-01 -9.52539618E-03 -1.47951948E-02
 -2.24330204E-02 -3.04548756E-02 -1.13331957E-01  4.32397012E-04  6.51909165E-04
 -1.31681158E-02 -3.37237490E-01 -1.97911208E-01 -1.18059118E-01 -1.77389861E-02
  6.06587809E-01  2.63151871E-01  1.40265191E-01  2.08806737E-01 -5.34341669E-02
  4.27361563E-02 -3.67105263E-02  2.38212204E-02 -2.57533561E-02 -1.67973027E-02
 -1.27045573E-02 -3.41513469E-01 -1.85239193E-01 -1.20996991E-01  1.81818742E-02
  6.01666412E-01  2.27357169E-01  1.44270219E-01 -1.93005646E-01 -5.32381789E-02
  4.24939008E-02 -3.70460461E-02  2.32093206E-02  2.60610134E-02  1.68451041E-02
 -6.84657390E-03 -9.50656286E-02  2.67505841E-02 -1.81226033E-01 -6.04378689E-04
 -2.90030836E-01 -2.14040595E-01  4.01061897E-01  5.50228406E-03  5.48395450E-03
 -1.56902183E-02 -1.60667422E-02 -1.42339720E-01 -6.49426386E-04  6.46646943E-05
 -1.91572380E-03 -4.40118506E-01 -2.20888676E-02 -1.88977496E-01 -1.42917127E-01
  9.22814411E-01 -5.24640723E-01  4.92655890E-01  4.20740334E-01  6.03527922E-03
 -5.71633274E-02 -3.52429227E-02  2.74392502E-02  2.80217105E-02  2.79993278E-02
 -8.75886848E-04 -4.40705365E-01 -2.17135871E-02 -1.77919778E-01  1.50004917E-01
  9.07260729E-01 -5.31990029E-01  4.60789789E-01 -4.56485405E-01  7.16240376E-03
 -5.69581055E-02 -3.59886436E-02  2.60162958E-02 -2.71721490E-02 -2.86161001E-02
  1.90560681E-01  1.87606494E-01 -1.50224839E-02 -1.74768317E-02  2.15384047E-04
  2.10944601E-01 -8.96121619E-02 -4.06336927E-03 -6.24815234E-03 -3.16215285E-04
 -6.07060787E-02 -5.68239758E-01 -2.38705056E-02 -5.01661354E-03  7.26216382E-03
 -2.12052611E-02 -6.42985362E-02 -3.20626249E-01  9.26673718E-02 -3.94798636E-04
 -9.49273056E-01  1.64238782E+00  2.59641235E-01  2.61798259E-03 -9.74698884E-02
  3.31563513E-03  7.89874177E-03  1.26461882E-01 -1.98503014E-04 -5.36849129E-04
 -8.06078557E-02 -4.97014902E-01 -3.78318730E-03  1.62048057E-02  9.70853067E-03
 -8.30375460E-02 -4.95255129E-01 -3.50235295E-03  1.56917108E-02 -9.71163734E-03
 -5.57402554E-02 -5.84703574E-01 -2.45670974E-02 -4.96640946E-03 -7.83309462E-03
 -4.95267504E-05 -5.58896807E-03 -7.28814394E-03  7.37947432E-04 -1.04042659E-01
  1.80416313E-02  2.30852755E-02 -7.10883204E-03  8.38530868E-01 -2.05864085E-04
 -3.18160242E-04 -2.46480781E-04 -1.22969067E-03 -3.34687581E-02 -5.03068783E-02
  1.43046469E-02 -1.70531031E-01  5.63345822E-01 -1.01328752E-01  1.39290238E-02
 -2.41573489E-01 -1.63860992E+00  9.02368819E-02 -6.12353745E-01 -4.90622414E-04
 -6.35333986E-03 -1.70089281E-02 -2.31826452E-02 -1.64575406E-02 -8.35556523E-03
 -1.46839548E-02  1.62788484E-01 -5.68407857E-01  9.92868893E-02  1.51254305E-02
  2.55695139E-01  1.64552932E+00 -8.74392029E-02 -6.19973164E-01 -7.48423907E-04
  7.29653472E-03  1.61886847E-02  2.37867496E-02 -1.57911218E-02 -8.07064580E-03
 -8.09013904E-05 -1.24388039E-03  2.27102190E-04 -1.98734435E-03  1.42237613E-01
 -4.25474529E-03 -1.38601445E-03  4.18884718E-03 -6.69748221E-01  5.21193385E-06
 -1.29492103E-04 -2.42812435E-04 -1.62442953E-03  6.89438211E-02 -2.52275030E-03
  4.24737899E-02 -6.74041307E-03  4.24012185E-02  4.44762799E-01 -3.09035619E-01
 -7.24995434E-01 -4.09914146E-01 -1.32285278E+00  1.57808594E+00  4.82994071E-02
  1.56595247E-02 -3.75536187E-02 -6.02859272E-02 -3.73712737E-02  2.47988179E-02
 -4.23953092E-02 -4.32820844E-03 -4.32130189E-02 -4.48566455E-01 -3.03915149E-01
  7.47095418E-01  3.97204445E-01  1.33333644E+00  1.56235415E+00 -4.83039491E-02
 -1.69743857E-02  3.67817841E-02  6.06896644E-02 -3.79287699E-02  2.40825412E-02
  1.94974970E-03  3.20108574E-03 -1.41553464E-04 -2.30551923E-04 -1.31414118E-02
  2.19635026E-03 -1.51063506E-03 -6.41580482E-05 -9.95164536E-05  2.81039282E-02
  1.98220966E-01 -7.44120301E-01 -3.11823693E-02  3.63639168E-03  2.71157108E-02
 -2.62316500E-04 -7.85659039E-04 -3.44735792E-03  8.61530067E-04  3.68093588E-02
 -1.07762040E-02  1.87984964E-02  3.29136658E-03 -1.44906930E-01 -1.13593856E-03
  6.67285500E-05  4.45106655E-05  1.37782796E-03  4.24248413E-03  3.89720563E-02
 -7.04810780E-02  2.43045031E-02  1.62960964E-02 -2.04357758E-02 -1.56866392E-03
  6.83473777E-02 -3.57277733E-02 -1.63863811E-02  2.07924515E-02 -1.84546004E-03
 -1.99431964E-01  7.28154624E-01  3.05836885E-02 -3.70080587E-03  2.68256142E-02
 -2.29182501E-02  2.22145213E-01 -3.54795412E-01  1.37676528E-01  2.24525098E-05
 -9.54162939E-01  1.63399805E+00  1.38538465E-01  5.86527011E-05  4.90877765E-02
 -1.04218269E-01  3.93459929E-02  4.14561299E-02 -1.51025354E-05  8.94079521E-05
  2.40276886E-02  2.62583802E-01  6.64863918E-02 -5.95145308E-02  5.13904113E-02
 -3.97926893E-01 -1.90181186E-01 -9.63519993E-02 -3.84749956E-01 -6.30784782E-03
  2.11382714E-02  2.94883986E-02  2.08526071E-02  6.56476767E-02  7.03524706E-03
  2.39991160E-02  2.62887978E-01  6.53087772E-02 -5.92159853E-02 -5.13565538E-02
 -3.99382288E-01 -1.86156550E-01 -9.74230077E-02  3.84231576E-01 -6.37480550E-03
  2.10919887E-02  2.95824232E-02  2.09351904E-02 -6.57219348E-02 -7.01188693E-03
  4.31508894E-02  3.30433206E-01 -2.80953409E-01  4.04022909E-01  2.95599438E-04
 -6.51863335E-01  4.88882245E-01 -1.40224465E+00 -9.26630972E-04  1.79106721E-01
 -2.16358476E-02 -4.28659282E-02 -7.90088756E-02  7.28870468E-06 -1.18237923E-05
 -3.78258860E-02  2.36178094E-01 -1.79649365E-01 -8.63003544E-02  3.14162971E-01
 -2.56712745E-01  7.28217275E-01  3.59767218E-01 -1.02482368E+00 -3.63772342E-02
  7.23426047E-02 -3.17252620E-02  2.93101018E-02  1.05318305E-01 -5.55074683E-02
 -3.78501119E-02  2.36343158E-01 -1.78919773E-01 -8.73251968E-02 -3.13781216E-01
 -2.58124930E-01  7.26180915E-01  3.63877556E-01  1.02350452E+00 -3.65372419E-02
  7.23352881E-02 -3.16226989E-02  2.93704778E-02 -1.05356455E-01  5.53593457E-02
 -1.42522766E-01  7.87059407E-01  3.24782714E-02 -4.21882185E-02 -1.69067751E-05
  4.10167068E-01 -9.48940061E-01  7.82251595E-02 -2.38518143E-02  1.21606957E-05
 -2.23677129E-01  1.10604372E+00  4.77829887E-02 -2.29753402E-02 -4.98858577E-02
  2.17076240E-02 -2.08603220E-03 -2.17958008E-01  2.42112452E-01 -1.63452275E-04
  5.23183666E-03  7.80259035E-01 -1.18104259E+00  2.19171369E-04 -4.32073930E-02
  5.78627062E-02  2.42022608E-02  2.48150114E-02 -3.48523522E-05  6.67363269E-05
  1.45604809E-01  1.78289313E-02  1.71475015E-04  6.81951585E-03 -1.52960937E-02
  1.46002382E-01  1.77466934E-02  1.52422931E-04  6.88583249E-03  1.52952216E-02
 -2.23380071E-01  1.10461732E+00  4.77894492E-02 -2.29140104E-02  4.98422640E-02
 -4.37512409E-02  1.90409301E-01  3.39294832E-02  6.35786499E-01 -1.06063895E-02
  1.90773708E-01 -6.61112654E-01 -2.78228679E+00  1.10004374E-02 -2.18380657E-02
 -3.73997460E-02  5.25858067E-02  8.52698705E-02  1.87429664E-03  2.57334151E-03
  2.62696537E-04 -1.66736334E-01 -1.75365383E-01  1.59929484E-02 -1.20762159E-02
  1.23147318E+00  6.76107402E-01  3.35434696E-01  4.01131867E-01  9.25969232E-03
  2.94648310E-02 -2.44160413E-02  2.48344867E-02  9.62005938E-03  3.76017872E-02
  2.95830842E-03 -1.78827923E-01 -1.84581036E-01  5.27280124E-02  8.50217823E-02
  1.12046049E+00  7.45750051E-01  1.71029523E-01 -5.17123621E-01  4.34915154E-03
  2.02843059E-02 -7.55509862E-03  3.00756250E-02 -1.15991966E-02 -3.55039084E-02
  3.55519317E-02 -2.03303733E-01 -6.52855922E-01  1.10790262E-03  1.53396795E-02
 -2.18006738E-01  2.80801403E+00  3.28666475E-01  8.61513745E-03  1.95306010E-02
  2.77612571E-02 -5.58602119E-02 -1.14647206E-01  1.40998305E-03  2.98902962E-03
  9.33678240E-03  2.35141917E-02 -2.22860981E-02  6.46523151E-02 -1.75345082E-01
 -6.12271760E-01 -4.37793689E-01 -5.72286865E-01  7.08072645E-01 -2.16251544E-02
 -1.45528922E-02  2.24209778E-02 -3.60676395E-02  6.97438711E-03  2.62141760E-02
  1.50935564E-02 -4.71706179E-03  7.32022879E-02  4.86267025E-02  1.88444160E-01
 -7.29762802E-01 -8.00377972E-01 -4.63380197E-01 -8.63656117E-01 -1.78831149E-02
 -2.15668130E-02  2.32837633E-02 -3.30079300E-02  2.48061761E-03 -2.86876177E-02
 -2.77817587E-01  1.59334301E+00  4.38516045E-02 -8.63722456E-02 -1.53070086E-03
  2.45725424E-01 -1.64409822E+00  7.52143233E-02 -5.49054778E-02  1.98494529E-03
  6.45970421E-02 -3.77963183E-01 -7.56682174E-03 -3.40965965E-03  1.31244894E-02
 -1.30500625E-03 -5.15646574E-02  3.41519318E-01 -3.06891289E-01  3.45408714E-02
  2.44547586E-01 -1.14551204E+00  1.13186340E+00 -8.91046025E-02  7.24382338E-03
 -4.76216580E-03 -1.17819824E-02  9.90630751E-03 -5.93083401E-03 -4.29254744E-03
 -1.09057531E-02 -8.79191697E-02  1.61174885E-02 -8.34370736E-03  1.30956616E-03
 -3.38528420E-02  3.03506476E-02  1.15203497E-02 -1.05820098E-02 -7.35889298E-03
  1.02882435E-01 -6.25035151E-01 -1.72520469E-02 -2.52786074E-03 -2.17380677E-02
  3.84636509E-03 -1.76485467E-02 -1.90291998E-03 -5.57264403E-02 -1.22564741E-01
 -1.48551215E-02  5.31943290E-02  2.43445472E-01  1.27249394E-01  1.75651988E-03
  3.37610791E-03 -4.63146423E-03 -7.61851836E-03  2.17734296E-02  2.91071782E-02
 -1.56908361E-02  8.45298964E-02  7.38281634E-02 -2.13020076E-01  4.22170133E-01
  5.29282930E-01 -4.80311347E-01  9.17047312E-01 -7.03655143E-01  2.74616639E-02
  5.01798136E-02 -9.50391585E-02 -3.25993380E-02 -1.24086094E-02  9.04305415E-03
  1.53131771E-02 -5.46824022E-02 -4.31222220E-02  2.07290847E-01  4.14248549E-01
 -7.37499650E-01  3.60371716E-01 -9.63477926E-01 -6.25149930E-01 -2.86849783E-02
 -5.45598532E-02  9.77170802E-02  2.80835531E-02 -1.03979028E-02  1.57470609E-02
 -3.13416597E-03  1.70127993E-02  5.70109869E-02 -9.23931627E-04  1.78722490E-01
  2.00346958E-02 -2.44396738E-01 -2.48685612E-02  9.03333091E-02 -1.85106526E-03
 -2.43083972E-03  4.87330954E-03  9.87934474E-03  1.66417023E-02  3.41084254E-02
 -3.38955895E-02  1.61270160E-01 -5.48180370E-01  9.20882708E-02  9.08444095E-02
  7.26382705E-01  2.12295582E+00 -6.02420215E-01 -9.58005644E-01 -1.94356004E-02
  4.14717577E-02 -6.94227292E-03 -1.52198404E-02  5.37552197E-02 -1.69319480E-02
  3.15667477E-02 -1.63425477E-01  5.42407986E-01 -1.00215726E-01  5.79922041E-02
 -6.07718023E-01 -2.01149399E+00  6.86073586E-01 -8.18518572E-01  2.29809559E-02
 -3.83586188E-02  2.57190094E-03  2.12560591E-02  5.35457629E-02 -1.21358411E-02
  2.49854523E-02 -1.41523710E-01 -3.85688949E-03  7.69028269E-03 -1.79046956E-02
 -2.15553328E-02  1.43913530E-01 -6.60362230E-03  4.80120589E-03  2.28994956E-02
 -2.27471936E-01  1.45621206E+00  5.64074105E-02 -4.92917160E-03 -5.10682981E-02
  1.36362582E-04  4.27635082E-03 -2.94647516E-02  2.62178247E-02  3.93534950E-01
 -2.12141954E-02  9.89364863E-02 -9.56190149E-02 -1.01814312E+00 -4.42102678E-04
  2.66923766E-04  9.51922986E-04 -6.66847453E-04 -6.79180836E-02 -4.86047995E-02
  1.31548930E-01 -6.74729776E-01  2.52682717E-02  1.34967851E-02 -3.51071079E-02
 -1.27791153E-01  6.78740092E-01 -2.75857633E-02 -1.18309893E-02 -3.44055922E-02
  2.11340785E-01 -1.36497658E+00 -5.40449986E-02  5.40133358E-03 -4.77730994E-02
  1.06935659E-02 -2.88450533E-01  3.74845188E-01 -7.99872920E-02  4.44990902E-04
 -1.10925470E-01 -1.59677513E+00  4.74657465E-01 -5.73846838E-04 -4.30099921E-02
  7.89901918E-03  3.54760372E-03 -9.16623476E-02 -7.08798475E-05 -5.09088757E-05
 -6.75223120E-03 -4.76061423E-03 -1.90368585E-01 -4.25067499E-02 -1.07969385E-01
 -5.70719359E-01  1.03204545E+00 -3.97936282E-01  3.09084630E-01 -3.10137050E-03
 -4.00219297E-03 -1.41806838E-02  5.90027497E-02  3.20293132E-03 -4.24042549E-02
 -6.78724051E-03 -4.22079751E-03 -1.89879562E-01 -4.31061164E-02  1.06681143E-01
 -5.67820839E-01  1.02884993E+00 -3.94187143E-01 -3.07003040E-01 -2.92527495E-03
 -3.73754309E-03 -1.45566765E-02  5.88253013E-02 -3.18651504E-03  4.23044136E-02
 -6.94399282E-03 -1.62142129E-01 -7.37412515E-02 -3.96150125E-01 -3.82894202E-04
  1.08795298E-01  3.90259801E-01  1.69267293E+00  9.08956065E-05 -2.30069310E-02
 -5.42484691E-03 -4.91875345E-03 -6.52494254E-02  1.70028138E-05 -8.47942112E-05
 -5.21103705E-02 -4.52880891E-02 -3.18511887E-01  2.54717447E-01  2.27634724E-01
  1.93914367E-01  1.17291768E+00 -9.25727072E-01 -5.40526920E-01 -4.91529453E-03
  1.60767988E-02 -7.81315412E-02  1.19362275E-02  1.51928170E-01  1.63414301E-03
 -5.23124898E-02 -4.46859653E-02 -3.21739948E-01  2.55058473E-01 -2.28544182E-01
  1.98408809E-01  1.18507405E+00 -9.29006060E-01  5.47616727E-01 -5.41590249E-03
  1.62025075E-02 -7.78042498E-02  1.16897530E-02 -1.52379433E-01 -1.74236557E-03
  2.76617773E-01 -8.89620699E-01 -7.73177832E-03  5.36093146E-02  3.65982320E-05
  4.39549793E-02  1.34058263E-01 -6.40616624E-03  5.21026911E-03 -2.56593752E-05
 -3.66137467E-01  1.15640055E+00  6.51313880E-02 -3.82425291E-03 -5.76780880E-02
  4.73890794E-03 -1.94565859E-01  1.20417299E-01 -2.44589889E-01 -5.54476721E-04
  3.74301486E-01 -7.32510215E-01  1.18885298E+00  1.40817680E-03  4.63802817E-02
 -7.18551823E-02  5.59065297E-03  9.10488431E-02  1.51371490E-04  1.04143933E-04
  5.24283145E-02 -2.92367077E-01  1.87189793E-02  3.74634317E-03 -6.61664286E-03
  5.28086074E-02 -2.94512694E-01  1.88138576E-02  3.76630620E-03  6.74213431E-03
 -3.67223053E-01  1.16498715E+00  6.55542030E-02 -3.79585118E-03  5.79444272E-02
 -3.58784335E-05  1.05292765E-03 -2.07771892E-04  3.14645603E-04 -1.28922279E-01
 -2.06320913E-03  4.93082377E-04 -1.71617325E-03 -1.06679615E-01  3.91501880E-05
 -1.49379437E-05  7.17171737E-05  6.93023823E-05 -5.89750588E-02  2.24738862E-02
 -2.75496075E-02  1.47950627E-01  1.33404198E-02 -7.53501689E-02  3.85305369E-01
 -3.20311387E-01 -1.82162065E-01  4.67300194E-01 -6.52651124E-01  2.29668289E-02
  2.06831288E-02 -8.00759514E-02 -3.04393985E-03  2.55138673E-04  1.65306359E-02
  2.76153747E-02 -1.47400312E-01 -1.44769887E-02  7.58861661E-02  3.85212969E-01
  3.20217699E-01  1.84972673E-01 -4.69099300E-01 -6.53278196E-01 -2.28675467E-02
 -2.06709491E-02  8.01539696E-02  3.08958539E-03  1.42072765E-04  1.67563280E-02
 -4.39091119E-05  1.50800485E-03  4.01549889E-04 -7.52148870E-04  3.89983596E-02
 -3.80271308E-03 -4.60785724E-04  2.93449575E-03 -1.50185717E-01 -7.40625463E-05
  8.98032313E-05  8.88427225E-05  1.55117908E-04  6.12801915E-02 -4.55808462E-02
 -1.10866302E-02 -1.31381195E-02 -4.31739272E-02 -3.19171343E-02  9.25937822E-03
  4.04489614E-01  2.55939127E-01 -1.30563007E-01 -5.99901160E-02  6.19769920E-03
  3.41208587E-03 -1.18940460E-02  1.04851829E-02  3.27668100E-02 -7.09518001E-03
  1.11821345E-02  1.25183595E-02  4.29878301E-02  3.15779001E-02  1.01745752E-02
 -4.01030028E-01 -2.57067803E-01  1.29958185E-01 -6.23680759E-02 -6.03684263E-03
 -3.44811274E-03  1.19137194E-02 -1.05361399E-02  3.25991567E-02 -6.87426392E-03
 -2.20479297E-04  1.84656262E-03  6.16956478E-05 -9.00034478E-05  1.94142892E-03
 -5.71632098E-04  2.47143809E-03 -1.51736741E-04  1.12368216E-04  2.24527377E-02
 -1.02968786E-01  1.87891143E-01  1.92275394E-03 -6.28569696E-03 -1.22079457E-02
  4.54424069E-05 -9.72546422E-04  4.05352076E-04 -3.10434449E-04 -8.85442622E-01
  8.81945410E-04 -1.40758671E-03  1.02135991E-03  1.87353148E+00 -2.51509353E-04
 -1.68437015E-04  3.34261620E-04 -7.64533550E-05  1.57382217E-01  1.47643835E-01
 -4.23807482E-01  1.43859946E+00 -4.97922350E-02 -5.19259866E-02  7.88317288E-02
  4.25429239E-01 -1.44067912E+00  4.97168226E-02  5.19513598E-02  7.91154894E-02
  1.02642482E-01 -1.89620024E-01 -2.04008666E-03  6.21916351E-03 -1.22838959E-02
  8.40303340E-03 -5.22664176E-01  1.64076014E-01 -3.99267766E-01 -3.41352623E-04
  9.54359389E-01 -5.30284701E-01  1.09411792E+00  1.80550084E-04 -4.49015208E-02
  6.36797442E-02 -6.62923882E-02 -8.23018796E-02 -7.76963330E-05 -2.94868107E-05
 -1.88812065E-02 -2.60372065E-01  2.40814396E-01 -1.62249766E-02  8.03101296E-04
  4.07947114E-01 -6.86036650E-01  4.20985219E-01 -5.99032497E-02 -2.19040898E-02
 -3.36718341E-03 -2.87635153E-02  8.96630338E-03 -5.45370304E-02  3.21589067E-02
 -1.87361219E-02 -2.61181224E-01  2.40710553E-01 -1.62239679E-02  8.09366933E-04
  4.10233269E-01 -6.84375113E-01  4.20144338E-01  5.72343573E-02 -2.19226846E-02
 -3.48827344E-03 -2.84143332E-02  8.91585283E-03  5.45299647E-02 -3.21424684E-02
  1.37246072E-02 -8.96852521E-01 -3.99425962E-01  4.52807172E-01  5.41534506E-05
  1.97669248E+00  1.09109064E+00 -1.68587456E+00 -3.47756053E-04  3.16220265E-02
 -5.34503938E-02 -6.17586470E-02 -9.38045197E-02  1.73966640E-04 -6.99075052E-05
 -3.12812354E-03  2.58577440E-02 -1.08893397E-02  1.97115196E-02  1.09945265E-01
 -5.98611240E-01  9.86596096E-02  1.86841091E-01 -3.02049741E-01 -1.45325732E-02
 -5.06524516E-03 -2.04361120E-03  2.60008655E-02 -5.68880809E-02  5.19579151E-02
 -3.06963021E-03  2.58447051E-02 -1.15437912E-02  1.97412514E-02 -1.10326663E-01
 -5.99297323E-01  9.99502727E-02  1.88209092E-01  3.03230805E-01 -1.45633479E-02
 -5.09392080E-03 -1.99466692E-03  2.59356702E-02  5.69659786E-02 -5.20086837E-02
  2.45770190E-01 -1.28949186E+00 -4.35790645E-02  7.32061339E-02 -6.04975634E-09
  2.76769611E-01 -1.82126883E+00  9.48458804E-02 -6.93023024E-02  4.39077061E-05
  9.35797348E-02  1.43670451E-01  1.16672251E-02  2.00019207E-02 -2.60848893E-03
 -1.70902075E-02  2.92355873E-02 -3.12112404E-02  3.26780314E-03 -1.42225045E-03
  7.77058227E-01 -2.68219246E-02 -3.31353475E-01  2.77562457E-03  2.54632182E-02
  4.96395668E-02 -7.52750541E-02  3.62729990E-02  3.76809053E-04  2.77087372E-04
 -2.10989952E-01  1.10088602E-01  1.35824521E-03  3.66065696E-03  2.72397509E-02
 -2.09359794E-01  1.05340453E-01  1.55904366E-03  3.87134127E-03 -2.69915033E-02
  9.37581716E-02  1.44635958E-01  1.17273185E-02  2.00517893E-02  2.56733440E-03
 -7.14768865E-05 -1.28590145E-03  4.43916301E-04 -9.68705958E-04 -2.46959335E-03
  3.91771268E-03 -1.12253917E-03  1.22746047E-03  3.17518754E-01 -2.99453456E-04
  1.92073879E-04 -8.88615466E-05 -1.80767415E-04 -4.49112815E-02  6.47602079E-02
  3.71806717E-02 -4.43178857E-01  1.71402536E-01  1.39716192E-01 -4.68431621E-01
  1.82503355E+00 -1.46457253E-01 -2.80379837E-01  9.27599890E-01 -5.91315875E-02
 -1.89258865E-02  8.74418134E-02 -3.59558069E-02 -5.22293648E-03  1.57618890E-02
 -3.72692798E-02  4.42215218E-01 -1.72001088E-01 -1.39646743E-01 -4.68207297E-01
 -1.82172887E+00  1.48208678E-01  2.82476437E-01  9.26180161E-01  5.91128723E-02
  1.88707519E-02 -8.74536006E-02  3.59445761E-02 -5.20402247E-03  1.52948767E-02
 -1.11929569E-05 -4.24120599E-04 -5.18510686E-04  2.76715059E-04 -1.90975409E-01
 -8.27002061E-04  2.32856693E-03 -8.57645643E-04  3.48767940E-01  3.56600351E-05
 -1.43599209E-04 -8.00883389E-07 -1.73270825E-04 -4.73148241E-02 -6.64815701E-02
  8.89919811E-03  3.43574284E-03 -3.51549435E-01  1.72744390E-01  3.84805410E-01
  2.17311435E-01  7.99481471E-01 -4.86637131E-01 -1.17233890E+00 -5.54056104E-02
  4.42566054E-02  1.94201531E-02 -1.69819211E-02  4.77750757E-02  9.51399141E-03
 -8.83434461E-03 -5.19068341E-03  3.52277492E-01 -1.72341098E-01  3.85557295E-01
 -2.14259782E-01 -8.02954724E-01  4.84823049E-01 -1.17521835E+00  5.54143714E-02
 -4.43713357E-02 -1.94530215E-02  1.70294401E-02  4.80194094E-02  9.28188373E-03
  2.16103445E-04 -2.29491417E-03 -5.17864281E-06  1.64487788E-04  1.86906933E-02
 -6.54372014E-05 -1.61930032E-03  7.91862473E-05  1.82529468E-05  2.16551759E-03
 -2.75117080E-01  1.05228100E+00  5.32427961E-02 -1.00872371E-02 -4.99449412E-02
  1.02075752E-04 -4.24969027E-03 -1.16849473E-03 -1.62082690E-03 -4.86845730E-02
  9.72855760E-03  2.46912587E-03  2.41045348E-03 -4.29321513E-01 -4.56010793E-04
 -3.57171752E-04  5.34580976E-04  2.91159832E-04  6.56912020E-02  1.02316195E-01
 -3.10408704E-01  1.73880216E-01 -1.48839745E-02 -1.95666902E-02  2.66418061E-03
  3.14412156E-01 -1.83980252E-01  1.50187306E-02  1.97330122E-02  3.45575973E-03
  2.75236049E-01 -1.05600106E+00 -5.33930828E-02  1.01156417E-02 -5.00879016E-02
 -6.06260803E-03 -6.26563361E-02  1.70308740E-02 -1.04871723E-01  1.98823014E-05
  3.91488780E-02 -1.23760299E-01  3.27669533E-01 -8.96798786E-04 -4.25919592E-02
  1.84182241E-03  1.93342786E-02 -8.05911924E-04  2.05476977E-04 -2.64173475E-04
 -5.18303775E-03 -6.24229758E-02  7.73283556E-02  3.99485021E-02  2.26650296E-02
  2.16856480E-01 -1.84414048E-01  1.59238746E-01 -9.68894370E-03  1.74916892E-02
 -2.03354841E-02 -2.13064852E-03 -2.70988111E-03 -2.10146587E-02  1.78513601E-02
 -4.92582010E-03 -6.54276552E-02  7.85884356E-02  4.06631639E-02 -1.97879763E-02
  2.28749898E-01 -1.85871573E-01  1.57944173E-01  4.19474038E-03  1.71363116E-02
 -2.04882096E-02 -1.58136856E-03 -2.99497567E-03  2.10506308E-02 -1.79798989E-02
 -5.80589823E-03 -1.97038823E-01 -7.31324955E-02  1.11889137E-01  6.73787977E-04
  2.71159067E-01  3.63329706E-01 -5.38988923E-01 -9.70960251E-04 -1.11798755E-02
 -4.84793078E-02  2.23928380E-02  2.42175426E-03  1.47234058E-04  2.30772551E-04
  6.20496907E-03 -5.93336660E-02  5.78640982E-02  9.23312047E-03 -4.70367256E-02
  6.19386047E-02 -1.09136174E-01  1.03545884E-01  9.47885604E-02 -1.76386721E-02
  1.25276873E-02  1.00087983E-02  3.39450897E-03 -4.03019230E-02  1.92488933E-02
  6.25186110E-03 -5.97959193E-02  5.56256096E-02  1.06594584E-02  4.39583199E-02
  6.56231616E-02 -1.04260486E-01  9.97898681E-02 -8.59213998E-02 -1.79817744E-02
  1.28000511E-02  1.00888474E-02  3.29445474E-03  3.99392445E-02 -1.93124478E-02
 -1.12530741E-01 -1.75402772E-01  1.89221839E-02  1.12695763E-02 -7.24776053E-05
 -1.20581323E-01 -3.38872028E-01  1.71161742E-02  1.21432152E-02 -1.86650975E-06
  6.78215755E-02 -2.02211686E-01 -5.39099597E-03  1.11514029E-02  1.47806140E-02
  2.37469245E-02 -1.10166208E+00 -4.25759044E-01 -4.25471217E-01  7.26019977E-04
  2.75816626E+00  5.80745282E-01  4.68491116E-01 -1.48078247E-04 -1.05145623E-01
 -9.99160496E-02  1.45271180E-01  5.78046440E-02 -5.61458273E-04 -4.25740158E-04
  5.77599324E-01 -1.31248680E+00  1.98041078E-02  2.08434930E-02 -1.16249078E-01
  5.75037262E-01 -1.30865022E+00  1.94400922E-02  2.06294469E-02  1.16070793E-01
  6.55402959E-02 -1.94956363E-01 -5.05990778E-03  1.10560501E-02 -1.44053318E-02
  2.73858717E-03  2.53772320E-01 -2.65171264E-01  4.82104813E-01 -1.74837084E-04
 -1.19674312E+00  3.95004771E-01 -7.14397214E-01  6.98956820E-04  3.77310033E-03
 -7.97137395E-02  8.05575223E-02  1.47125134E-02 -7.75817672E-05  1.73825971E-04
 -1.38020946E-02 -1.45134654E-01  2.72920991E-01 -1.89494749E-01 -9.54851617E-03
 -5.59838949E-01 -1.10556558E+00  1.60676445E-01 -2.12974794E-01  9.93811814E-03
 -4.90869005E-03 -4.32465108E-02  2.08664138E-02 -1.27364709E-01 -8.40510612E-02
 -1.38586628E-02 -1.44341152E-01  2.72336975E-01 -1.89611970E-01  8.92607878E-03
 -5.62485591E-01 -1.10393573E+00  1.61651738E-01  2.14739177E-01  1.02138567E-02
 -4.77699925E-03 -4.35999633E-02  2.10242099E-02  1.27317622E-01  8.40513225E-02
 -4.57574767E-02 -9.22927593E-01  3.34712265E-01 -5.88698935E-02 -2.06330597E-04
  2.83004137E+00 -1.15940467E+00 -6.43402912E-01  3.38733240E-04 -1.80156257E-01
 -8.57439864E-02  1.16985999E-01  3.65739244E-02  6.29985119E-05 -4.32254066E-05
 -1.10425948E-02  1.80002207E-01 -1.91526616E-01  4.18579680E-02  1.52696636E-01
 -9.88490643E-01  3.00833748E-01  3.13522390E-01 -4.64332115E-01 -1.52318913E-02
  2.57729540E-02 -1.55788735E-02  4.87909410E-02  3.10170614E-02  6.76796300E-02
 -1.10771429E-02  1.79871475E-01 -1.91247541E-01  4.11868243E-02 -1.51835755E-01
 -9.88132616E-01  3.00936500E-01  3.15822674E-01  4.62831408E-01 -1.53242888E-02
  2.55946826E-02 -1.53905109E-02  4.87054645E-02 -3.09227254E-02 -6.77993882E-02
 -2.89778336E-01  9.95345762E-01  3.51708485E-02 -8.40729003E-02  7.02758392E-05
 -3.97889373E-01  2.61364712E-01 -4.92665999E-02 -3.20049283E-03  2.36825802E-05
 -1.25050493E-02  5.60146274E-01  3.34995068E-02  4.56989417E-03 -2.57336873E-02
 -2.84935612E-02 -2.06683356E-01  1.27274711E-02  5.57924468E-02 -4.33916510E-04
  3.50446807E-01  2.06707403E-01  2.99528666E-01  6.47567885E-04 -2.80188991E-02
 -5.42704548E-02  6.42593216E-03  2.89170696E-03  1.39013659E-04  1.01592075E-04
 -1.25096484E-01 -1.40702354E-01  3.51916958E-03 -7.58697223E-03  1.39395403E-02
 -1.24534791E-01 -1.42141288E-01  3.61142227E-03 -7.57906073E-03 -1.38404661E-02
 -1.17822411E-02  5.58930345E-01  3.34719570E-02  4.68608717E-03  2.55941612E-02
 -6.49321981E-02 -1.05517167E+00  1.35672433E-01  6.44418884E-02  2.16577696E-04
  3.26160577E+00 -1.03468902E+00  2.29495134E-01 -8.67970339E-04 -7.75103735E-02
 -2.01905235E-01  1.14923321E-01  1.83378089E-02  1.18642899E-04  1.45032356E-04
  2.45949024E-02  1.65746354E-01 -4.50777949E-02 -1.96885232E-01  1.42583424E-02
 -6.55259664E-01  6.75536344E-01 -2.43974829E-01 -2.08353544E-01  3.39331241E-02
 -2.09704888E-04  2.09702946E-02 -4.99857338E-04 -1.04218308E-01  1.52871847E-01
  2.44290499E-02  1.62872801E-01 -4.61993111E-02 -1.96497030E-01 -1.39148566E-02
 -6.40303837E-01  6.81239047E-01 -2.43574578E-01  2.00766577E-01  3.39304177E-02
 -7.81820619E-04  2.11436606E-02 -4.48583903E-04  1.04165911E-01 -1.52755046E-01
  2.07881759E-02  4.82853799E-01  8.11650038E-02 -2.11130808E-01 -6.29263260E-05
 -1.40035767E+00 -7.68666716E-01  7.89644645E-01 -2.24897072E-03  7.57115060E-02
 -9.32443299E-03  1.91580475E-02 -7.53824487E-02  8.98952707E-05  5.39977640E-05
 -6.73492771E-03  9.09848334E-02  2.70689195E-02  1.05902966E-01  9.69810989E-02
 -4.94471189E-01  3.46473378E-01 -1.07103764E+00 -2.96395063E-01 -3.00274416E-02
  7.16570723E-02 -2.50908503E-02  7.26313867E-03 -9.93537176E-02  1.97487695E-01
 -6.55312497E-03  9.50765267E-02  2.65807371E-02  1.05712883E-01 -9.68406953E-02
 -5.05452296E-01  3.50990294E-01 -1.07084980E+00  2.98812879E-01 -2.94294728E-02
  7.13105888E-02 -2.46619863E-02  6.95769610E-03  9.97628864E-02 -1.97680256E-01
 -5.90311896E-01 -4.94166069E-01 -3.10415524E-02 -2.60008529E-02 -3.08882081E-05
  2.65627601E-01  6.86357427E-01 -6.84867265E-03  1.46380004E-02 -3.66173977E-05
  1.80984274E-01  2.74641934E-01  1.86856857E-03 -1.75714837E-03  2.59686422E-03
 -3.36391363E-03  4.04536075E-02 -5.74665113E-02  8.79798012E-02 -2.95086173E-04
 -2.84290161E-01  4.63398063E-01 -2.10526461E-01  1.31342550E-03 -1.56301870E-02
 -1.47936599E-02  2.62106075E-02  1.33438935E-02 -1.45742966E-04 -4.09667054E-05
 -2.87038293E-02 -7.03812719E-03  1.06888167E-03 -1.24749743E-02  5.54814016E-03
 -2.89857010E-02 -7.30306906E-03  1.02417481E-03 -1.24091595E-02 -5.49088178E-03
  1.83273572E-01  2.77808639E-01  1.88664021E-03 -1.76889355E-03 -2.73905646E-03
  1.78480361E-04  2.48670812E-03  1.02327804E-04 -1.13698002E-04  1.84387668E-01
 -8.02703500E-03 -1.57518465E-04 -2.00461746E-04 -9.44289221E-01  2.41808797E-04
  4.54734784E-04 -2.95217478E-04  4.79803446E-05 -1.82074222E-02 -5.81244655E-03
  4.32980525E-02  5.57080404E-01  2.20708077E-01 -1.02389861E-01 -3.61082271E-02
 -3.18288172E+00 -1.04190654E+00 -5.77357855E-02 -1.49965164E+00  3.92754683E-02
  4.94953758E-02  1.30029098E-03 -3.57828726E-02 -1.24917002E-02  2.39703317E-02
 -4.34446894E-02 -5.58233376E-01 -2.20501877E-01  1.03450827E-01 -3.59156084E-02
  3.18629283E+00  1.03899452E+00  5.74113604E-02 -1.50182156E+00 -3.94677345E-02
 -4.93875154E-02 -1.47820947E-03  3.58441009E-02 -1.29858112E-02  2.48317309E-02
 -4.28342252E-05 -1.06925969E-03 -1.71117130E-04  3.61354163E-04 -7.02581546E-02
  2.06505831E-03  1.52789909E-03 -1.51455406E-03 -8.36223364E-01 -1.56313953E-04
 -1.32518309E-05 -2.18875883E-05  1.32132401E-04 -7.82104892E-03  8.18024648E-02
 -4.24781722E-02 -1.02020027E+00  7.27318571E-02  8.08404522E-03  5.97028112E-02
  2.79743010E+00 -8.65978115E-01  2.82814590E-01  2.58379747E-01 -1.03957659E-01
 -8.07915043E-04 -5.58616762E-02  3.55348758E-02  8.39714625E-02 -1.48605055E-02
  4.25315586E-02  1.02001077E+00 -7.23260741E-02 -8.16768353E-03  6.01518940E-02
 -2.79586772E+00  8.64763664E-01 -2.78873893E-01  2.56678201E-01  1.04294802E-01
  3.87075707E-04  5.58931652E-02 -3.55552753E-02  8.35648486E-02 -1.36157221E-02
  1.00680482E-03  5.73282602E-04  2.44227494E-05  3.36070661E-05 -2.74588004E-02
 -3.55688046E-04 -1.35210523E-03  2.27039727E-05 -2.59595358E-05 -3.85201688E-02
 -5.23718784E-01 -7.13306732E-01 -1.22553946E-02  2.61065115E-03 -2.60751279E-02
 -2.12638555E-05 -8.52702029E-04 -1.15898998E-04 -3.52960408E-04  7.84573637E-03
  4.17023228E-03 -1.51277079E-03  1.07778905E-03  3.99295867E-01  1.09502253E-04
 -3.68008637E-05 -1.03485185E-04  6.97271813E-05 -2.10685857E-02 -1.10363361E-01
  1.15385207E-01 -9.42655777E-02 -2.03463397E-02  1.58217267E-02 -1.45502881E-03
 -1.15371049E-01  9.29808311E-02  2.04909426E-02 -1.57316867E-02 -1.39009207E-03
  5.23236718E-01  7.12407283E-01  1.21449020E-02 -2.68696062E-03 -2.61382738E-02
 -2.14036510E-02 -5.93451159E-01  9.12693893E-02  5.17399072E-04 -7.65362211E-04
  1.73685643E+00 -1.36201731E+00  2.91401026E-02  1.61663597E-03 -1.43081934E-02
  3.45813979E-02 -1.16228938E-01  1.45829966E-01 -6.27989685E-05 -1.31061884E-04
  2.54429515E-04 -6.81517953E-02 -9.95306839E-02 -3.09842312E-02  3.82998474E-02
 -6.11574388E-02 -1.66726751E-01  1.13013445E-01 -5.48795196E-02 -1.13321294E-01
  1.38697863E-01 -2.17662766E-02 -5.32324300E-03  1.31505887E-01 -9.76300335E-02
  2.61879423E-04 -6.82039596E-02 -9.91691945E-02 -3.16933817E-02 -3.83260206E-02
 -6.67613160E-02 -1.67281156E-01  1.11833496E-01  5.61314299E-02 -1.13945500E-01
  1.39258710E-01 -2.18112290E-02 -4.99460516E-03 -1.31458904E-01  9.75002548E-02
 -1.15712547E-02 -2.19234143E-01  1.51921206E-01 -8.82493884E-02  1.22668670E-04
 -3.73357675E-01 -9.06618348E-01 -4.67264591E-01  8.51870772E-04  6.26401714E-03
 -4.63798165E-02 -3.93967644E-02 -2.49502726E-02 -1.04514630E-05  1.55971022E-04
  3.59017448E-02  5.39524873E-01  6.03327295E-03 -4.59245414E-02 -3.59043815E-02
 -1.50489220E+00 -2.50092518E-01 -4.39594829E-01  1.56071360E-01  1.00863247E-01
 -8.31688380E-02  4.37451850E-02 -6.23387326E-02 -9.10465192E-03 -2.47960007E-01
  3.59925391E-02  5.41071384E-01  6.89469178E-03 -4.58358712E-02  3.56854097E-02
 -1.51186985E+00 -2.55572472E-01 -4.37743645E-01 -1.61196298E-01  1.00370799E-01
 -8.20954322E-02  4.32255091E-02 -6.22307431E-02  8.95893259E-03  2.48358398E-01
 -2.79973820E-01 -5.12910042E-01 -1.04613844E-02 -8.14737924E-04  5.84711827E-05
  1.93660418E-01  2.40718837E-01 -3.03267522E-02 -3.89816131E-02  4.95377238E-05
  7.62726619E-02  1.12282193E-01 -2.59669544E-02 -7.08530249E-02 -1.47137692E-02
 -7.57561355E-02 -1.15674214E+00  5.38536014E-02  1.17243638E-01  1.29115892E-04
  3.25633205E+00  1.54993180E-02 -4.08063457E-01 -1.55612668E-03 -7.43608109E-02
 -8.51367446E-02 -5.89839389E-02 -9.67727187E-02  2.00116223E-04 -1.38093327E-04
 -2.70424889E-01 -3.70957476E-01 -1.61722311E-03 -3.11772056E-02 -8.25522196E-03
 -2.69826956E-01 -3.70207253E-01 -1.52600254E-03 -3.11779108E-02  8.19668910E-03
  7.47391730E-02  1.10224858E-01 -2.57365525E-02 -7.07543875E-02  1.47705868E-02
  6.33112730E-02  8.86364105E-01  1.74697850E-01 -2.53353695E-01  3.02484404E-04
 -2.05571902E+00 -2.54239847E-01  2.35356055E+00 -1.60343409E-04  1.71831085E-01
  5.35376568E-02 -9.33523846E-02  1.21519646E-01 -6.11645869E-04  7.82616625E-05
 -3.87074400E-02 -4.55257246E-01 -3.80098489E-02  2.41420720E-02 -6.02633737E-03
  2.41352019E-01  5.02614009E-01 -7.40232945E-02  2.38046260E-01  1.76376932E-02
 -3.77040532E-02 -5.52508618E-02  7.20473447E-02 -1.74713404E-01 -1.69398402E-01
 -3.85162240E-02 -4.51957929E-01 -3.81598944E-02  2.46890804E-02  6.24904121E-03
  2.31134302E-01  5.03688954E-01 -7.56664399E-02 -2.34199045E-01  1.81749508E-02
 -3.73371892E-02 -5.56192376E-02  7.18390895E-02  1.74552161E-01  1.69298115E-01
 -1.58925294E-02 -2.13602301E-01  1.46627209E-01 -1.27421522E-01  2.63306066E-04
 -3.48099900E-01 -1.33790842E+00  1.41812170E+00 -5.47324281E-04 -8.26920745E-02
 -8.05043435E-02  1.49567732E-01 -1.73328660E-01  7.35173871E-05  2.84436750E-04
 -4.54577151E-03 -1.15763294E-01  1.68163616E-01  7.55685455E-02  2.21007014E-02
  1.38389439E+00  2.48193216E-01  1.08101675E-01 -9.36072358E-02 -1.07917562E-01
  4.44540026E-02  5.76183623E-02  4.44897481E-03 -2.12695879E-02 -7.96071984E-02
 -4.74998495E-03 -1.18955137E-01  1.67343949E-01  7.53629552E-02 -2.19400273E-02
  1.39283290E+00  2.51715640E-01  1.09536205E-01  9.79728781E-02 -1.07771734E-01
  4.41809972E-02  5.73775912E-02  4.99533861E-03  2.15186270E-02  7.94836705E-02
 -3.35823272E-01 -6.27845697E-01  5.75856788E-02  2.29241569E-02  1.30990254E-04
  5.77307897E-01  7.29732878E-01  8.05257107E-03 -2.19796821E-02 -1.03624488E-04
 -2.79648840E-02 -1.25699070E-01  2.82436293E-02 -4.49641592E-03  4.20328929E-02
  3.39451646E-02  3.93588551E-01 -1.53035815E-01  8.27560830E-02 -2.90169635E-04
 -1.07951396E+00  1.84340270E-01 -1.58845561E-01  1.74371712E-03  1.29341974E-01
 -3.83577674E-02 -1.75078233E-03  4.97297983E-02  5.84637385E-04 -3.70583695E-04
  1.20665079E-01  1.17588177E-01  6.29026567E-02 -3.21698926E-02  3.76879808E-03
  1.20059048E-01  1.16154283E-01  6.30755740E-02 -3.25291031E-02 -3.60126527E-03
 -2.71809000E-02 -1.25061734E-01  2.80438660E-02 -4.46953871E-03 -4.20236786E-02
 -2.74580917E-04 -4.73408181E-03  7.56018461E-05  3.61469709E-04  2.59616674E-01
  1.68344279E-02 -1.70701464E-04 -6.03279877E-03 -2.92294778E-01 -4.61405847E-04
 -1.87801374E-04  1.50180080E-04  3.06709014E-05 -1.74565549E-01  1.11006719E-01
 -4.36052203E-02 -8.23473193E-01  5.19188969E-02 -1.97505691E-01  7.65952752E-02
  2.18814020E+00 -4.21289413E-01  3.70296267E-01  8.63724928E-01 -1.22713527E-01
  1.28144093E-02 -1.01981077E-02  1.00714133E-01 -1.34116760E-02 -1.91588150E-02
  4.37125293E-02  8.24490328E-01 -5.20351837E-02  1.98050367E-01  7.61339161E-02
 -2.18505643E+00  4.18642264E-01 -3.67945736E-01  8.64367216E-01  1.22396296E-01
 -1.22720380E-02  1.02340535E-02 -1.01207084E-01 -1.44822503E-02 -1.88642851E-02
 -2.51984571E-05 -5.52425297E-04 -3.15137537E-04  4.31324456E-04  8.41962200E-02
  3.95205979E-03  3.08258973E-03 -1.68723550E-03 -4.05180693E-01 -1.38112254E-04
  2.16570969E-04 -1.78799150E-04  2.94564974E-04 -3.03017152E-02  6.55657875E-02
  3.87521345E-02  6.02441594E-01  2.34770211E-01  4.70268076E-02  9.18788652E-02
 -1.54947041E+00 -9.88005917E-01 -5.36744975E-02  1.33483025E+00 -9.79115017E-02
  1.63792184E-01  2.67367249E-03 -1.13719714E-01  1.27625097E-02 -2.50004904E-02
 -3.83859438E-02 -5.97353354E-01 -2.35306317E-01 -4.76138733E-02  9.28291135E-02
  1.53028416E+00  9.84245906E-01  5.27234197E-02  1.33156100E+00  9.86839985E-02
 -1.64053727E-01 -2.67189205E-03  1.13388486E-01  1.25133605E-02 -2.43023041E-02
 -8.09802252E-05 -2.69853944E-04 -1.09986168E-04  6.02930114E-05  3.66489867E-02
 -1.18290051E-03 -1.95725349E-03  8.04464513E-06  4.59816317E-05 -7.00724074E-02
 -3.14073450E-01 -3.50347243E-01  5.34853058E-02  5.27424143E-03  1.91973320E-02
  6.83776503E-05  1.37489362E-03  3.13015009E-04 -3.56947895E-04 -2.78205444E-01
 -5.73895430E-03 -5.14921294E-04  7.24069759E-04  1.69966311E+00 -3.95957321E-04
  1.71313654E-04  2.49878525E-04 -1.94895295E-04  6.01512315E-02 -1.29775536E-01
  3.13531464E-01  5.81690912E-01  1.68178628E-02  7.50560912E-02  6.35009532E-02
 -3.12427830E-01 -5.80559209E-01 -1.71915875E-02 -7.49987478E-02  6.35960603E-02
  3.14699374E-01  3.51290733E-01 -5.38501326E-02 -5.63284927E-03  1.96025792E-02
 -2.56117791E-04 -3.85282748E-03  3.87675041E-04 -1.89692054E-04  9.42131973E-02
  1.90919767E-02  2.11711012E-03 -2.50504734E-03 -5.84585169E-01 -2.95798955E-04
 -2.25654666E-04  3.33725127E-04  1.36767105E-04  3.03717049E-01 -7.67403512E-02
 -1.92926843E-02 -3.02014028E-01 -4.83814102E-02 -4.22684671E-02  2.76815469E-02
  1.17317467E+00  2.18804658E-01  1.22944354E-01  4.86486018E-01 -9.98141454E-02
  8.36915235E-02 -3.23630585E-03  6.26605058E-02 -2.82299256E-02  9.75710833E-03
  1.91449951E-02  3.00309605E-01  4.77990855E-02  4.31973583E-02  2.70167215E-02
 -1.16695266E+00 -2.21417181E-01 -1.20241313E-01  4.86893959E-01  9.94603764E-02
 -8.31938820E-02  2.99762613E-03 -6.27896094E-02 -2.85203312E-02  1.20320610E-02
 -1.56581350E-04 -1.96208661E-03 -8.25362699E-05  4.71145704E-04  4.51320867E-02
  9.15193954E-03  1.57707913E-04  2.64152368E-03  1.04245281E-01 -5.67130220E-04
  1.42362029E-04  3.55547444E-04 -3.18541053E-04  1.04241476E-01 -3.77510888E-01
 -9.42269878E-03 -1.53474399E-01  8.29812597E-02  5.76377508E-03  7.83283928E-04
  7.35812508E-01 -3.30246064E-01  3.45387157E-01  8.46818309E-02 -7.72929753E-03
  1.53832017E-02 -1.61629218E-02 -6.15126817E-02  3.45097264E-02  1.23472888E-02
  9.82496572E-03  1.58761603E-01 -8.31271524E-02 -6.53479347E-03  2.08057983E-03
 -7.52474616E-01  3.24234945E-01 -3.45861230E-01  8.18053026E-02  8.79834787E-03
 -1.57451712E-02  1.59786929E-02  6.14131240E-02  3.39281591E-02  1.35540221E-02
 -1.19232477E-03 -1.34647724E-03  1.63254589E-04  8.20422152E-05 -1.57389682E-01
 -5.01731596E-04 -8.14049088E-04  7.17592272E-05  5.95350470E-05  1.34364760E-01
 -1.67258401E-01 -2.46984234E-01 -2.34812079E-03  6.80802352E-02 -2.90970976E-02
  4.30084145E-04  5.72580587E-03 -6.08301057E-05 -1.97136386E-04 -8.61976276E-02
 -2.06142700E-02  2.99873699E-03  2.37916321E-03  6.35540248E-01  3.28844652E-04
  2.62785259E-04 -7.17312034E-06  5.20000295E-04 -3.87394802E-01  3.56546798E-01
  1.17871719E-01  1.98029667E-01  1.33165242E-01 -9.26422500E-02  2.69077575E-02
 -1.14840031E-01 -1.95169856E-01 -1.33022270E-01  9.28726131E-02  2.65092329E-02
  1.68104488E-01  2.46580982E-01  1.76853553E-03 -6.86388870E-02 -2.86123840E-02
  8.19840398E-02  1.06214173E+00 -5.60688809E-02  2.98272021E-02  6.00694436E-04
 -5.39618746E+00 -1.04204959E+00  1.13461235E+00 -3.87659725E-03  7.75551269E-02
  5.49799866E-02 -8.72737028E-02  4.19082294E-02  9.54933070E-04 -8.99645194E-05
 -9.45259731E-03 -1.82775883E-01  1.18963981E-01 -7.90254034E-02 -7.33223119E-02
  1.64400515E-01  4.48127372E-01  3.94508891E-02  1.27019964E-01  3.04347995E-02
 -7.87708693E-02  8.62048127E-03  4.79062773E-02 -1.29410610E-02  8.92229070E-02
 -8.95573341E-03 -1.75021740E-01  1.19431234E-01 -7.78160797E-02  7.42344719E-02
  1.35023592E-01  4.48477681E-01  3.43924569E-02 -1.16165212E-01  3.17824133E-02
 -7.95768764E-02  8.78873444E-03  4.66804864E-02  1.25925662E-02 -8.92516999E-02
  6.27209958E-02  7.38988161E-01  1.51287085E-02 -1.07462621E-01  6.11911652E-04
 -3.72702370E+00  3.92783289E-01 -7.73468327E-01 -2.66962615E-04  1.09551265E-01
  2.89910161E-02 -1.10116649E-01  1.08003981E-01  3.54162851E-04 -1.36569638E-03
 -4.39596122E-02 -5.93563365E-01  4.48534428E-04  1.65797952E-01  1.81706063E-01
  1.69768726E+00  8.77534790E-01  9.88609770E-02 -6.16775154E-01 -9.42038782E-02
  2.61381313E-02 -6.50607375E-03  4.65928840E-02 -1.73744404E-02  9.88886567E-02
 -4.39879623E-02 -5.94159173E-01 -1.71213570E-03  1.65454582E-01 -1.81481041E-01
  1.69163832E+00  8.84325426E-01  9.75367536E-02  6.20059634E-01 -9.40347154E-02
  2.54136375E-02 -6.12556281E-03  4.75842717E-02  1.78432474E-02 -9.89157266E-02
  2.19315880E-01  1.02740519E-01 -5.00013984E-02 -3.36531117E-02 -6.60581206E-04
  2.53156682E-01  1.83575553E-01 -1.92259156E-02 -4.04870997E-02  4.00932818E-04
  2.60310780E-02  2.31891131E-01  4.61791880E-02  6.48263352E-02  3.06798412E-02
 -1.15590582E-01 -1.52711408E+00 -2.89710538E-02  2.04638152E-02 -7.62554551E-04
  6.13272806E+00 -1.07187713E+00 -8.47634172E-01  5.10697346E-03  1.59615370E-02
 -2.79938252E-02 -1.17849239E-01 -2.36470874E-01 -1.23436751E-03  9.08584153E-04
 -3.90087466E-01 -3.61792291E-01 -2.05008608E-02 -2.63171227E-02 -4.13110981E-02
 -3.92072139E-01 -3.65351747E-01 -2.15205339E-02 -2.61127480E-02  4.17919092E-02
  2.87638389E-02  2.35626586E-01  4.61055373E-02  6.42527911E-02 -3.11279735E-02
  2.07425460E-02  3.11992952E-01  3.28012158E-02  2.30864755E-02 -5.97348563E-05
 -1.05658896E+00  4.65857387E-01  2.16038751E-01 -2.22014282E-03  5.53592267E-02
  1.11020687E-01 -1.64610673E-01  1.81598815E-02  4.37761546E-04 -2.62312776E-04
  6.27212432E-02  8.86156147E-01 -1.54118129E-01 -1.11882256E-01  4.96270836E-03
 -2.90133941E+00 -4.12992235E-01 -9.96810514E-01 -3.41876388E-01 -3.32690515E-02
  6.91252800E-02  4.01597189E-02 -4.68294453E-02 -4.11314223E-02  3.33633275E-01
  6.30453137E-02  8.91980153E-01 -1.53401289E-01 -1.11576564E-01 -4.38557691E-03
 -2.93085846E+00 -4.11639831E-01 -1.00236236E+00  3.52069136E-01 -3.29585202E-02
  6.86274273E-02  4.07060805E-02 -4.75679967E-02  4.08525692E-02 -3.33657028E-01
 -9.11814804E-02 -1.14309669E+00  9.02029850E-02 -1.14138877E-01  7.71282541E-04
  4.89053118E+00 -2.35924010E+00  6.81469479E-01  6.16686793E-04  2.55785779E-02
 -2.15483927E-01  1.06255688E-01 -7.13231626E-02  4.58243973E-04 -5.64674335E-04
 -2.24080602E-02 -2.12179948E-01  1.41157427E-01 -1.54644315E-01  1.03937209E-02
  1.69470540E+00  1.42646818E-01  1.84859336E-01  1.68040028E-01 -6.92012554E-02
 -1.75705508E-02  9.22359481E-02 -6.58756555E-02 -1.29011574E-01 -6.60709810E-02
 -2.22196484E-02 -2.08810461E-01  1.40853759E-01 -1.54427832E-01 -1.03163027E-02
  1.67498659E+00  1.39031302E-01  1.85470031E-01 -1.73288385E-01 -6.92291150E-02
 -1.72064492E-02  9.20363016E-02 -6.53549854E-02  1.29454725E-01  6.65048292E-02
  6.89725497E-02  8.47780878E-02  6.16192156E-02  1.66367466E-02 -4.08463333E-04
 -2.46161956E-02  3.98111635E-01 -9.09358699E-03 -3.15384542E-02  4.01870698E-04
 -2.97142630E-01 -2.53504920E-01  6.80026092E-02 -1.90555963E-02  6.27082761E-02
 -3.12878013E-03 -1.42061101E-02  2.78318527E-02  1.20056018E-01 -3.62985128E-04
 -1.30692497E+00  2.28287664E-01  6.17989862E-01  2.95946954E-03  3.15897045E-02
 -1.63276407E-01  8.24131031E-02  6.82078313E-03 -2.22705320E-04  1.54010775E-04
 -2.87832265E-02 -1.92109527E-02  6.46792061E-03 -5.95958640E-02  1.54032002E-03
 -2.98753780E-02 -2.11115909E-02  6.33488687E-03 -5.98866573E-02 -1.28564697E-03
 -2.96295165E-01 -2.53484065E-01  6.81167003E-02 -1.92912184E-02 -6.29990971E-02
  2.41664482E-05  5.34074445E-04  1.26694685E-04  3.41819627E-04  1.55818467E-01
 -1.08319767E-03 -4.10863728E-04  9.19660253E-04  2.84634354E-01 -6.04570720E-05
  1.31996958E-03 -1.46015226E-03  5.13429481E-04 -1.10352306E-01 -1.01201865E-03
  6.40346065E-02  1.27350971E+00  1.48835337E-01 -2.87948728E-03 -4.39867639E-02
 -6.88121899E+00  4.78522758E-01 -1.28962581E+00 -2.14364805E+00 -1.33987790E-01
  1.81931230E-01  1.76401021E-02 -6.45711121E-02  6.58881644E-02  2.13984637E-02
 -6.44771714E-02 -1.27849588E+00 -1.48343693E-01  1.88097093E-03 -4.29395175E-02
  6.89491765E+00 -4.78653379E-01  1.29394433E+00 -2.14814553E+00  1.32996277E-01
 -1.80798797E-01 -1.80007261E-02  6.45142834E-02  6.60227477E-02  1.93220125E-02
  3.09224469E-05  7.30476262E-04  3.26443718E-04 -3.28789281E-04 -3.13116912E-01
 -7.44049340E-03  3.80995972E-03 -1.33170446E-03 -2.52325929E-01  8.26274668E-05
  2.92049664E-04 -5.81345228E-04 -4.48620741E-04 -1.55202653E-01 -3.07126929E-02
  5.20093651E-02  8.58427602E-01  5.30977963E-02  7.34041377E-02 -3.57234888E-03
 -4.77166915E+00 -1.39301619E+00  5.39827832E-01  1.61912659E+00 -2.33157853E-01
  1.94653503E-01  4.81999063E-02 -8.37058133E-03 -4.45590840E-02 -2.28891663E-02
 -5.21002902E-02 -8.59471324E-01 -5.46082173E-02 -7.33608029E-02 -4.70309541E-03
  4.76943029E+00  1.39247019E+00 -5.35405815E-01  1.61633283E+00  2.32594039E-01
 -1.96064848E-01 -4.71985383E-02  8.25181248E-03 -4.28110950E-02 -2.13623362E-02
 -8.16322728E-04 -2.47166347E-04  3.40509043E-04 -8.55673241E-06  3.79654181E-02
 -9.29904796E-04 -3.99400792E-04 -2.90410171E-04 -1.23789947E-04 -1.29346438E-01
  6.31449259E-02 -2.77169457E-01  8.89794620E-02  5.97052241E-02  7.89532068E-02
 -6.68231410E-06  1.25291456E-04 -1.15622087E-04 -1.42679569E-04 -2.45067493E-02
  2.28471321E-03 -5.01686914E-04 -1.20074658E-03 -6.39518509E-02 -3.04755289E-05
  3.73280484E-04 -2.88827454E-04 -3.99059977E-04 -1.43893076E-01  1.07469176E-01
 -3.85313395E-02 -2.81055746E-03  7.64769275E-02 -7.01434624E-02  6.98749829E-03
  3.86443751E-02  2.98921078E-03 -7.65923035E-02  6.99620502E-02  7.07180186E-03
 -6.64093503E-02  2.77052089E-01 -8.81850256E-02 -6.00577719E-02  7.91706107E-02
  1.72753694E-02  1.88740487E-01  5.95111980E-02 -4.76931796E-02  4.01187353E-04
 -1.06726469E+00 -1.69667181E-02  1.42473401E-01  8.02836498E-04  1.88226308E-02
 -2.52138752E-01  2.80592109E-01 -8.72210290E-02 -3.45998735E-04  3.70984515E-04
  8.43464142E-02  1.00063651E+00 -1.33569734E-01  5.76905034E-02  1.23682245E-01
 -3.17202028E+00 -2.37148051E-01 -1.26901810E+00 -6.90838485E-01  9.00374997E-02
 -8.30397997E-02  3.94609859E-02 -6.33972919E-03  3.37493652E-02 -1.76099709E-01
  8.39335684E-02  9.91717093E-01 -1.34703769E-01  5.74544109E-02 -1.23896993E-01
 -3.12634034E+00 -2.39980979E-01 -1.25996738E+00  6.77587668E-01  9.14138511E-02
 -8.45193346E-02  3.90626893E-02 -5.79537479E-03 -3.32562213E-02  1.76466651E-01
 -5.14490234E-02 -7.15410373E-01 -4.33525262E-02 -5.60371201E-02 -1.00013961E-03
  3.81907691E+00 -2.47214272E+00  6.92495911E-01 -6.45742522E-04 -5.81310457E-02
 -1.54734070E-01  2.25468758E-01  8.16590357E-02 -5.40980800E-04 -2.82812030E-04
 -5.66513912E-03 -6.40715262E-02  2.40333677E-01 -6.18984524E-02 -9.89651457E-02
  1.14912743E+00  6.20661053E-01 -2.07473625E-01 -3.13988870E-01  5.59257014E-02
  1.26472146E-01 -7.06482956E-02  1.37214010E-03  2.18768770E-01  1.17409585E-01
 -6.05568977E-03 -7.01759040E-02  2.40213005E-01 -6.24231797E-02  9.88799986E-02
  1.18150239E+00  6.29764587E-01 -2.10107968E-01  3.23977204E-01  5.75933208E-02
  1.24296708E-01 -7.02240993E-02  1.04090718E-03 -2.19234603E-01 -1.17698831E-01
  2.54171015E-01  4.52484450E-02 -6.65632447E-02  7.58384259E-03  1.41969587E-04
  3.87241446E-01  4.75896563E-01  4.57806355E-02 -4.44483428E-02 -4.50772178E-04
  3.19396663E-01  1.60986383E-02 -5.14132652E-02  4.68806942E-02  4.47330629E-02
 -2.78723127E-02 -4.02099823E-01 -8.55673197E-03  1.45716038E-01 -1.45470860E-04
  1.71526260E-02  1.70145613E-01  5.42708130E-01  4.50771708E-04  3.30341599E-04
 -1.73927999E-01  1.04630412E-01 -2.22249356E-02 -4.19361790E-04  3.78900535E-04
 -1.43787797E-01 -1.49493807E-01  2.53358537E-03 -3.70109394E-02  4.28175745E-03
 -1.43953026E-01 -1.49811487E-01  2.12483195E-03 -3.67687291E-02 -4.20761709E-03
  3.18648650E-01  1.74759622E-02 -5.21240631E-02  4.62951136E-02 -4.40738200E-02
  1.56160539E-02  1.85157034E-01  1.11806681E-02 -1.10167380E-02 -2.58072494E-03
 -1.86622051E+00 -2.60006921E-01  1.96486478E+00 -3.89289771E-04  2.18976649E-01
 -3.70589751E-02 -1.96417254E-01 -1.49339504E-01 -1.07899618E-03 -1.91007316E-03
  5.98257861E-03 -1.03038276E-01  5.59665151E-02 -2.21151066E-01 -1.20992619E-02
 -1.08720481E+00  8.39496808E-02 -2.91517845E-01 -1.52760529E-01 -5.31533152E-02
 -7.83950571E-03 -1.14529312E-02 -1.15742326E-01  2.80025352E-01  4.17134520E-03
  6.74134081E-03 -9.30981440E-02  5.61022915E-02 -2.21079467E-01  1.41492807E-02
 -1.16037957E+00  8.93794582E-02 -3.05292412E-01  1.76353423E-01 -4.94524190E-02
 -1.17357556E-02 -1.13426501E-02 -1.14423824E-01 -2.79767307E-01 -4.84465434E-03
 -3.95007011E-02 -4.89617265E-01  1.51706433E-01 -6.90739373E-03  5.63613271E-04
  1.42657150E+00 -6.57385285E-01  2.39816399E-01  2.01997165E-03  1.74848051E-01
 -2.97131158E-02 -2.20606460E-01 -3.95293722E-04 -1.39963500E-03 -1.37869047E-03
 -3.92219355E-02 -5.78393675E-01 -9.44978526E-03  2.07676445E-01  1.52518383E-01
  1.53565073E+00  1.19185395E+00 -2.48517921E-01 -9.43944710E-01 -6.02209469E-02
  5.99831614E-02 -3.77584064E-02 -1.57746251E-01  1.06574081E-01 -2.78959877E-02
 -3.88008828E-02 -5.68877326E-01 -8.33974088E-03  2.09508030E-01 -1.51917239E-01
  1.48132161E+00  1.17002659E+00 -2.39877628E-01  9.13761815E-01 -5.72447212E-02
  5.61254576E-02 -3.74002511E-02 -1.60094983E-01 -1.07718073E-01  2.93928793E-02
 -3.81709753E-01 -4.90705867E-01  5.82602270E-02 -2.23931239E-02 -1.26018392E-03
 -1.51670467E-01  1.48128558E-01  2.47879438E-02  9.26523919E-02 -2.33768400E-04
  3.01931124E-01  4.05037441E-01  8.89341534E-03  1.11014354E-01  4.49008875E-02
  2.69429345E-02  8.23393208E-02  5.27093802E-02  1.33180028E-01 -2.67815818E-05
 -3.69887960E-01 -4.28830171E-01 -2.87248270E-01 -9.39999988E-06  2.18401395E-01
 -2.43483083E-02 -1.69803218E-01  3.16933013E-01  8.62333632E-04 -4.50827400E-04
  1.18229900E-01  1.42053492E-01  8.71378331E-02  2.11937352E-02  4.51595611E-02
  1.18068200E-01  1.41449963E-01  8.75145388E-02  1.99604442E-02 -4.48142111E-02
  2.98176250E-01  3.96779849E-01  8.92446486E-03  1.11202734E-01 -4.39897318E-02
 -1.00624881E-04 -1.53832181E-03 -4.91482445E-04  3.94429907E-04 -3.47590686E-01
  1.86264896E-02  2.91537785E-03 -1.96957934E-02  3.82902616E-02 -2.42527370E-03
  6.98659210E-04  1.98784032E-03  1.26987079E-03 -8.24223289E-02 -2.62864445E-01
 -5.25649719E-02 -6.98283259E-01 -1.73718084E-02 -4.78042995E-03  1.30242085E-01
  5.08238390E+00 -3.70034286E-01  9.72770541E-01  1.61939207E+00 -2.51341089E-01
  2.47874329E-01  9.61435027E-03 -1.07045136E-01  4.14966918E-03 -5.75853497E-02
  5.22203971E-02  6.95974127E-01  1.68473112E-02  8.67917474E-03  1.29780698E-01
 -5.05296417E+00  3.70914612E-01 -9.63357472E-01  1.61469749E+00  2.54736553E-01
 -2.49475758E-01 -1.02245624E-02  1.06407736E-01  7.97738009E-03 -5.69395455E-02
  4.59585009E-04  4.53067069E-03 -3.86280779E-04  1.37164561E-04  7.51585583E-02
 -1.90990614E-02  6.18388073E-03 -5.57230431E-05  3.13942336E-01 -1.80912275E-03
  6.47132622E-04  1.77530965E-03  1.07187743E-04 -1.92083350E-01 -1.20468615E-01
 -3.38329578E-02 -7.02842663E-01 -8.77362742E-02 -1.44946633E-01  4.20393461E-02
  3.91658186E+00  1.59014705E+00 -4.87085847E-01 -2.05948052E+00 -2.04460054E-01
  2.49681756E-01 -1.24639397E-02  1.58216027E-01 -9.13511049E-02  1.02350062E-01
  3.47000251E-02  7.14822848E-01  8.68455312E-02  1.42376475E-01  4.60595679E-02
 -3.94691546E+00 -1.61859268E+00  4.88131685E-01 -2.07969343E+00  2.03930379E-01
 -2.47487610E-01  1.13882245E-02 -1.57283299E-01 -8.74466858E-02  1.02593404E-01
  3.29933625E-03  5.54769690E-03  9.69839772E-05  4.43759917E-04 -1.84319001E-01
  2.32828503E-03 -2.12027002E-04  2.06540227E-04 -2.69560311E-04 -4.10820809E-02
  2.46580084E-01  5.66211975E-01 -8.88961905E-03 -1.57855759E-02  6.82334611E-02
 -2.74144735E-04 -1.96110405E-03 -1.36294215E-04 -4.35472570E-04  8.86472363E-03
  4.14452645E-03  3.90701721E-03  1.72082998E-03 -8.68091165E-02 -2.36804859E-03
  4.78546887E-04  1.63747095E-03 -1.44411314E-03  7.64860503E-02 -8.01630841E-02
 -8.32464814E-03 -9.87272008E-03 -3.42342398E-02  6.74384340E-02  1.47761812E-03
  5.36031184E-03  7.34478162E-03  3.26687970E-02 -6.75006100E-02  1.94355457E-03
 -2.53685552E-01 -5.75700902E-01  8.57957168E-03  1.49256042E-02  6.98699272E-02
 -8.28590961E-03  2.58856565E-02  4.87364646E-02 -1.19227040E-01 -1.69900804E-03
 -7.44599662E-01 -3.33420775E-01  1.12604262E+00  1.73223757E-04  1.13004455E-01
 -9.73440365E-02 -5.19675078E-02 -7.04355843E-02 -2.04673616E-04 -1.24714833E-03
  5.19347466E-03  1.72463823E-01  1.66824698E-03 -2.18624842E-02 -3.89240912E-02
 -5.76135982E-01 -7.02200925E-02 -1.11711058E-01 -1.30404321E-01 -2.70013706E-01
  1.59835541E-01  9.11903497E-02  2.31061796E-01 -9.95071361E-03  2.00350344E-02
  5.80201417E-03  1.80380086E-01  1.95758431E-03 -2.17789009E-02  4.04324085E-02
 -6.32579283E-01 -6.59540246E-02 -1.22242918E-01  1.48443849E-01 -2.67353824E-01
  1.57251381E-01  9.11173774E-02  2.32113147E-01  1.01280711E-02 -2.08940492E-02
 -1.53833695E-02  4.76054515E-02 -1.41751938E-01  1.91289997E-02  4.72364042E-04
  6.52471390E-01  3.29236061E-01 -5.10132456E-01  2.01529560E-03  8.73236875E-02
 -7.38261050E-02 -2.61106339E-02 -6.09680810E-02 -1.02991047E-03 -2.81004142E-04
 -2.41100857E-02 -2.81109846E-01  8.49399757E-02 -2.20122149E-02  2.02528280E-01
  6.04710085E-01  7.07978172E-01 -1.49677694E-02 -7.09118951E-01  1.12280462E-01
 -3.13299152E-01  1.86704575E-01  1.80371088E-01  2.13212553E-01  3.34537061E-02
 -2.37598707E-02 -2.74102557E-01  8.54738446E-02 -2.08433235E-02 -2.02224629E-01
  5.64155414E-01  6.92271806E-01 -8.22237177E-03  6.87937993E-01  1.13810729E-01
 -3.15941888E-01  1.87338975E-01  1.78927844E-01 -2.14238574E-01 -3.18875644E-02
 -1.79057599E-01 -4.57284009E-01 -1.26994709E-01 -8.61597858E-02 -8.77327336E-04
 -2.90477741E-01 -2.87924799E-01 -8.68886007E-02 -7.00948026E-02 -2.40104778E-04
  2.31181757E-01  3.11573946E-01  3.54439042E-02 -7.92323589E-02  9.63933608E-02
  1.34124479E-02  3.05849064E-01 -5.53523198E-02 -1.36572547E-01  2.04173171E-04
 -9.99395494E-03 -1.74067374E-01 -8.51354194E-02 -1.54617573E-03  1.19727845E-01
 -3.67633568E-02 -6.00406083E-02 -1.17951512E-01  5.63987532E-04 -5.67025726E-04
  9.78827741E-02  5.88436137E-02  1.64084777E-02 -1.38236280E-02 -1.82066844E-02
  9.83319214E-02  5.96628757E-02  1.70402674E-02 -1.43145929E-02  1.80107243E-02
  2.28788497E-01  3.06086780E-01  3.54395454E-02 -7.93035491E-02 -9.56499793E-02
  4.68778694E-02  7.64143621E-01  2.59448468E-01 -1.01591250E-01 -9.60492445E-06
 -2.45851795E+00 -8.61040626E-01  1.99536169E+00  1.54161092E-04 -1.11449541E-01
  1.71338515E-01 -2.62466674E-02  1.57590623E-02  1.11861282E-03 -1.97268629E-04
  2.17545628E-02  2.14673603E-01 -5.34182543E-02 -1.43500944E-01 -1.63757532E-03
 -1.98921235E+00 -6.04630079E-02 -6.90198956E-01 -2.42786015E-01 -1.69617868E-01
  1.27253758E-01  1.22275759E-02 -1.13257368E-01  1.09131610E-01  1.10495518E-03
  2.17844834E-02  2.15091815E-01 -5.33720431E-02 -1.43564555E-01  1.89492242E-03
 -1.99233634E+00 -6.03681694E-02 -6.90417635E-01  2.44104990E-01 -1.69474264E-01
  1.26930409E-01  1.23227087E-02 -1.13465802E-01 -1.08817062E-01 -1.32281876E-03
 -7.02658706E-02 -7.72681773E-01 -6.69611148E-02 -2.08988086E-01  1.39825572E-04
  3.25079254E+00 -1.80694107E+00  1.17555604E+00  5.08294065E-04 -1.69827974E-01
  1.95607966E-01 -6.94151911E-02  5.97138552E-02 -1.91230041E-05 -5.41948034E-05
 -3.56209910E-02 -4.73420267E-01 -8.99917557E-02  7.99590287E-02 -2.38262759E-02
  1.94183488E+00  1.22905352E+00 -1.18801050E-01 -4.14307761E-01  3.43648351E-01
 -5.84789263E-02 -2.54750117E-01  9.97052995E-02 -8.50064339E-02  1.06425442E-01
 -3.55760990E-02 -4.73593521E-01 -9.01921604E-02  7.96826800E-02  2.35846575E-02
  1.94140398E+00  1.23032415E+00 -1.17310374E-01  4.14026033E-01  3.43859600E-01
 -5.85577687E-02 -2.54737342E-01  1.00216836E-01  8.41408863E-02 -1.06445679E-01
 -3.13913986E-01 -5.56723031E-01  5.20576613E-02 -2.12185466E-02 -3.15835407E-04
  2.60504824E-01  4.27871454E-01 -1.90619733E-02 -1.39902711E-01  5.84578444E-05
 -4.02403885E-02  2.68590745E-01 -6.70416239E-02  3.66232661E-02 -8.25587158E-02
  2.99950748E-02  4.31868633E-01 -3.70633599E-01  2.19502864E-01  8.03513037E-05
 -1.12053181E+00  1.18189918E-01  4.34836258E-01 -1.81954537E-03 -1.17647609E-01
  1.19548337E-01  1.63893568E-02 -2.36075241E-01  4.46303891E-04 -6.52965240E-04
  1.34809180E-01  1.26113622E-02 -2.21997084E-03 -2.24343801E-02 -3.39103679E-02
  1.35635904E-01  1.36975815E-02 -7.03442083E-04 -2.29763318E-02  3.33586030E-02
 -3.98303135E-02  2.69174669E-01 -6.71701428E-02  3.62303780E-02  8.24585027E-02
  1.90153952E-05  1.60623447E-04 -2.24874161E-04  1.95136067E-05  5.69132231E-02
 -1.88213059E-03  1.11688541E-03  1.46510876E-03  3.09626185E-01  7.92358926E-04
 -6.17683209E-04 -2.18518994E-04 -3.67471589E-04  1.58327688E-01 -2.59720811E-01
 -1.90260247E-02 -4.64322995E-01  1.40190810E-01 -1.17235299E-01  7.64355271E-02
  9.49796177E-01  1.54402418E-01  1.14128422E-02  4.58889733E-01  1.50714587E-01
 -1.93806025E-01  9.81187466E-03 -1.46982433E-01  8.95935244E-02 -1.44237895E-01
  1.93103048E-02  4.65688970E-01 -1.40040853E-01  1.16236950E-01  7.58014210E-02
 -9.58695228E-01 -1.54566768E-01 -1.38949411E-02  4.60775164E-01 -1.49966974E-01
  1.94226444E-01 -1.05605541E-02  1.46589615E-01  8.98543153E-02 -1.44810272E-01
 -8.64136694E-05 -7.89120163E-04 -9.45021784E-05  1.97248582E-05 -2.09560961E-02
  5.55395360E-03 -3.53324962E-03  1.45032663E-03  5.50477660E-01 -8.89192446E-05
 -1.82063609E-04  4.27246287E-04  2.78599348E-04 -1.91158164E-01  4.32976075E-01
  2.42446478E-02  3.84764929E-01  1.54338749E-01 -1.39387637E-01  3.75330452E-02
 -1.49806617E+00 -1.01274287E+00  3.38492058E-01  1.08573800E+00  4.20777050E-02
 -5.88164010E-02  6.08555918E-03  1.73563047E-01 -1.02031911E-01  3.18787485E-02
 -2.43740323E-02 -3.86567083E-01 -1.54421276E-01  1.39668770E-01  3.75945743E-02
  1.50419306E+00  1.01766607E+00 -3.37851044E-01  1.08649302E+00 -4.13467191E-02
  5.87267590E-02 -6.59401447E-03 -1.74716145E-01 -1.02032328E-01  3.22574981E-02
 -2.03834770E-05 -3.83282721E-05 -2.66106617E-04 -1.51054026E-04 -1.43949146E-01
  5.88102975E-04  8.46547534E-04  1.73999261E-04 -6.06497773E-05 -1.34426828E-01
 -2.50795005E-01 -4.53278508E-01  8.74407048E-02 -9.55202967E-02  3.11636148E-02
  6.62250937E-05  2.73970541E-04  1.73969679E-04  9.06856614E-05 -1.16651039E-02
 -2.93943838E-03  5.11420731E-04  9.61483129E-04 -3.44406430E-01  6.88007189E-04
 -4.90245896E-04 -1.92884472E-04 -5.07391920E-04 -1.86104790E-01  1.28594423E-01
 -1.30569114E-01 -2.15010837E-02  7.28123114E-02 -1.78591182E-01 -3.20443078E-02
  1.31156769E-01  2.14414880E-02 -7.25964783E-02  1.78439791E-01 -3.19884623E-02
  2.50977152E-01  4.54200279E-01 -8.76308630E-02  9.56419865E-02  3.12413675E-02
 -1.69285384E-02  2.05024098E-01  1.29615905E-01 -7.46368566E-02  3.31920565E-04
  1.07226651E-01 -4.76659355E-01  6.91987783E-02  1.94441051E-04 -3.37316431E-01
  1.71391414E-01  1.49174123E-01 -1.16762407E-02  2.38761113E-04 -3.27128003E-04
 -1.94909270E-02  1.68427140E-01 -5.23518796E-02  1.97433525E-01 -9.42141376E-02
  1.34066580E-01 -1.40673941E-02 -8.25805759E-02  5.87322809E-02 -1.23148160E-01
 -1.68747740E-01  2.10129618E-01 -5.89352439E-02  8.86627415E-02 -8.59000814E-02
 -1.93947432E-02  1.70095504E-01 -5.27507305E-02  1.98033553E-01  9.44626853E-02
  1.32315566E-01 -1.49826024E-02 -8.25430549E-02 -5.75872229E-02 -1.24076598E-01
 -1.67462454E-01  2.09995260E-01 -5.86392110E-02 -8.81618106E-02  8.57770957E-02
 -8.07892673E-03 -2.67177352E-01  5.21929442E-02 -1.96531553E-01  2.73793014E-05
  1.80507338E-02 -1.25880706E-01  3.44437626E-01  7.81674428E-04 -1.03696735E-01
  2.37143658E-01 -1.88329783E-01 -1.32963364E-01 -2.94119315E-04  7.01497755E-04
  2.70148184E-02  2.30603054E-01  7.66751279E-02 -2.28486939E-02  4.44490417E-02
 -4.91744004E-01 -3.63488224E-01 -1.92184312E-02  4.91624674E-02 -1.92736241E-01
 -3.52292812E-02  2.25148461E-01  7.98895142E-02 -8.51183440E-03  8.78845018E-02
  2.68416444E-02  2.28716931E-01  7.59663534E-02 -2.23984488E-02 -4.42605522E-02
 -4.83406442E-01 -3.58390957E-01 -2.13030977E-02 -4.28214251E-02 -1.92982347E-01
 -3.51733960E-02  2.25361524E-01  7.93974116E-02  8.56517592E-03 -8.78905240E-02
 -1.52288904E-01 -6.93512125E-02  1.01811427E-01 -4.11641132E-04 -2.09074956E-04
 -3.17766376E-02  1.25149661E-01 -9.08588017E-02 -7.80470482E-02 -1.93859909E-04
 -1.95525770E-02 -7.11764590E-02  1.19682842E-01  3.37709421E-02  9.67446984E-02
 -2.35024755E-02 -3.82714872E-01 -7.74255618E-02  2.49321070E-01 -2.04759168E-04
  7.45798485E-01 -1.68158060E-01 -3.77224549E-01  4.21210632E-04 -2.88242055E-01
  2.91330077E-01 -2.21885412E-02  2.82603049E-01 -5.71985872E-04  4.28455651E-04
 -1.03142662E-01  1.69262529E-02 -5.09811763E-02  6.17071495E-02  3.54842835E-02
 -1.03077226E-01  1.63339145E-02 -5.13060594E-02  6.21950970E-02 -3.54745272E-02
 -1.84359519E-02 -6.88474029E-02  1.19296045E-01  3.41456605E-02 -9.68611760E-02
  2.45244857E-04 -6.57803943E-04  5.11603926E-04  9.06296705E-04  4.20495579E-02
  3.22875795E-05 -2.24584348E-03 -2.11659306E-03  5.26993455E-01 -9.67533037E-04
  7.23601103E-04  5.77899920E-04  1.26802679E-03  6.13587972E-01  1.62451130E-02
 -1.83403168E-02  2.94019132E-02  1.24322160E-02  4.79675089E-02  8.38787369E-02
  3.85523002E-01 -1.76338551E-02  2.77561858E-03  5.51945425E-02 -1.30255113E-01
  1.20867040E-01  1.87729226E-02  3.81612984E-02  4.03833725E-02 -5.31996502E-02
  1.77340173E-02 -3.46934696E-02 -1.40367953E-02 -4.75658961E-02  8.45324698E-02
 -3.69707223E-01  1.95307209E-02  4.44771398E-03  5.21694870E-02  1.30509357E-01
 -1.21347911E-01 -1.91555489E-02 -3.47821200E-02  3.74811772E-02 -5.28081767E-02
  1.22455199E-04 -5.08736607E-04  2.07806104E-03  1.22662958E-03 -3.11936695E-02
 -7.75179177E-03  2.79300152E-03 -4.48057111E-03  3.01881284E-01  2.14715305E-03
 -2.15946481E-03 -6.13939705E-04 -4.55244331E-04 -1.90335226E-01  9.35621137E-02
 -1.30922529E-02  1.80146698E-01  7.84393708E-02  1.06575188E-01 -6.96969850E-02
 -4.05459297E-01 -2.17284805E-01 -4.08492001E-01  2.53217371E-01  1.82927426E-02
 -7.85782265E-02  1.16426399E-02 -1.43375391E-01  2.12691944E-02  1.87409038E-01
  1.31947831E-02 -1.77214741E-01 -7.77613288E-02 -1.07630624E-01 -6.84990061E-02
  3.95907341E-01  2.11342846E-01  4.11251289E-01  2.49762792E-01 -2.11830397E-02
  8.27019460E-02 -1.29780301E-02  1.46658205E-01  2.18318825E-02  1.86932740E-01
  7.13535677E-04 -4.84261075E-05  9.83923291E-04  6.18654663E-04 -9.07622868E-02
 -1.69956572E-03 -4.51224425E-04 -5.70360060E-05  1.21400022E-03 -1.64456400E-01
 -6.37569532E-02 -6.18219593E-02  5.18906155E-02  1.80600083E-01 -4.15030963E-02
 -2.56414752E-04  7.37276026E-04 -1.30375747E-04 -1.52939874E-03 -6.77280635E-03
  6.11305981E-03 -7.75534904E-04 -2.68249381E-04 -5.42153105E-01  1.38730510E-04
 -9.47738684E-04  4.91882631E-04  9.76388079E-04  5.19013907E-02 -1.93431406E-01
 -2.12938775E-01 -6.20789626E-02 -2.67136774E-01  6.31417426E-02 -5.59929851E-02
  2.11067863E-01  6.25219411E-02  2.67359985E-01 -6.34796617E-02 -5.61046843E-02
  6.48486658E-02  5.93416018E-02 -5.20427722E-02 -1.80289344E-01 -4.13256739E-02
 -5.79316836E-02 -1.83898314E-01 -1.55076092E-01 -1.03979867E-01  2.95843950E-04
  1.02757601E+00  6.55229042E-01 -2.37529451E-01  2.33592305E-03  1.67126314E-01
 -1.18903979E-01 -1.05748872E-01 -2.09529391E-01  3.74959458E-03  8.97323750E-04
  3.84448330E-02  3.26229217E-01  1.32641187E-01  2.18522334E-02  4.75215519E-02
 -5.96697354E-01 -1.66278615E-01 -3.31146128E-01 -1.61239150E-01  4.70863695E-02
 -2.90472121E-02  3.20199411E-02 -2.80865427E-01 -2.31164765E-01 -5.98598772E-03
  3.87871121E-02  3.26180837E-01  1.32551797E-01  2.07729962E-02 -4.61781394E-02
 -6.10425638E-01 -1.64751767E-01 -3.33484735E-01  1.64168294E-01  4.92402038E-02
 -3.08441749E-02  3.14757728E-02 -2.80771197E-01  2.31811324E-01  5.77604969E-03
 -3.37279037E-03  3.05749083E-01 -3.05035812E-01 -1.10278939E-01  6.27975327E-05
  2.80827435E-01  5.09382451E-02  3.31351626E-01  1.73066959E-03 -2.93786105E-01
  2.75139826E-01  1.14397301E-01  4.09132668E-02 -1.32501632E-03  2.12609835E-05
  6.34223494E-03 -5.93082833E-02 -4.79922582E-02  7.20565093E-02  6.08352889E-02
  5.30673329E-02  6.23327804E-02 -1.77785205E-01 -4.58329690E-02  1.27813145E-01
 -2.81309618E-01  1.49016633E-01 -2.86554158E-01  6.34494142E-02 -4.44427071E-02
  6.72848097E-03 -5.99436815E-02 -4.89165829E-02  7.04980990E-02 -6.21103363E-02
  4.67245869E-02  5.97532484E-02 -1.70555804E-01  4.37143841E-02  1.27357533E-01
 -2.80010712E-01  1.48764889E-01 -2.84625840E-01 -6.23980096E-02  4.82084511E-02
 -9.50834247E-02  1.69151894E-01 -1.37587361E-01 -9.73684519E-02 -1.03055355E-04
  1.92746427E-01 -5.10803538E-02  2.73791103E-02 -1.22049474E-01 -1.04685516E-03
 -9.32058686E-02  1.06032011E-01  3.82013860E-02 -3.84476261E-02  6.65712204E-03
  3.41058788E-02 -2.59533044E-01  1.56039191E-01  1.97533635E-01  4.64291224E-06
 -7.32727958E-01  1.67085709E-01 -1.61219643E-01 -2.27726143E-03  1.62797445E-02
  9.81596607E-02 -6.55772629E-02  8.46054712E-03  4.05306199E-04 -1.18424598E-03
  9.99369800E-02 -1.87810030E-02 -4.08768118E-03  3.02873343E-02 -1.86619150E-02
  1.02013888E-01 -1.84587284E-02 -7.95757381E-04  2.89322157E-02  1.83034098E-02
 -9.30805643E-02  1.04868202E-01  3.77982077E-02 -4.09830885E-02 -7.26430630E-03
  4.59248070E-05  7.97962798E-04 -2.54780581E-05 -3.01990432E-04 -1.74738006E-01
 -1.08962593E-03 -9.51170037E-04  4.48428370E-04 -7.63081793E-01  3.69779797E-05
  3.78572486E-04 -3.02973546E-04  3.80888624E-04 -1.16951260E-01  4.78282301E-01
 -6.77784381E-02 -6.00501790E-01 -1.99097028E-01  1.73778980E-01  1.63654595E-01
  5.95333912E+00 -5.96287797E-01  1.36687260E+00  1.48095492E+00 -8.97504398E-04
 -4.84365838E-04  4.83418152E-02 -5.86030193E-02 -5.65896999E-02  2.38124308E-02
  6.77733199E-02  6.00339591E-01  1.98985449E-01 -1.74057942E-01  1.63408614E-01
 -5.95573017E+00  5.96947447E-01 -1.36618752E+00  1.48178375E+00  4.02391296E-04
  1.36143484E-03 -4.86452195E-02  5.86869879E-02 -5.71483000E-02  2.37903004E-02
 -4.15683652E-05 -9.24830953E-04  2.22917454E-04 -1.32204820E-04  1.08306925E-01
  3.03935214E-03 -9.69557259E-04  1.43978791E-03  6.15888500E-01 -1.44061650E-04
  1.78806351E-04 -4.07180899E-05 -2.05726172E-04 -2.21023237E-01  3.27778271E-01
 -1.03769128E-01 -9.49253015E-01 -5.81869040E-02  1.07784616E-02 -1.62252964E-01
  6.13977135E+00  2.36894134E+00 -9.28973746E-01 -2.65250900E+00 -1.13896195E-01
  1.02020057E-01  8.09459552E-02 -1.34896352E-01  1.21210860E-01  1.66855129E-01
  1.03759572E-01  9.49274695E-01  5.80732403E-02 -1.09133670E-02 -1.62008303E-01
 -6.13693786E+00 -2.37204579E+00  9.24673845E-01 -2.65134692E+00  1.13687118E-01
 -1.00807294E-01 -8.18649828E-02  1.35165373E-01  1.21104815E-01  1.65956793E-01
  6.20890214E-05 -2.74614699E-04  1.59077830E-04  2.07971965E-04  1.85987109E-01
 -1.22287422E-04  3.93933556E-04 -1.30555309E-04 -1.61026173E-04 -1.25733083E-01
  2.31403089E-01  7.39327290E-01 -4.97154965E-02  1.22742080E-01  5.07130579E-02
  7.45735687E-05  8.77211474E-04 -1.87948743E-04  1.06101379E-04  2.27781466E-02
 -2.61359398E-03  4.12369666E-05  9.70354005E-04 -1.21257831E-01  1.49548605E-04
  1.60431984E-04 -2.34781092E-04 -3.84328528E-04 -1.87213033E-01  1.60147607E-01
 -3.62684125E-02 -4.66940378E-02  9.25411697E-02 -1.97738633E-01 -3.89549541E-02
  3.68367642E-02  4.70136992E-02 -9.24561064E-02  1.97905237E-01 -3.90168729E-02
 -2.31680491E-01 -7.39952977E-01  4.99824406E-02 -1.22012308E-01  5.08277458E-02
 -2.82086174E-02  4.55216034E-02 -1.30562390E-01 -1.77435385E-01  8.11218740E-05
  1.31540943E+00  9.86768866E-02 -6.89284058E-02  1.32983280E-04 -1.48470132E-01
  1.74822732E-01 -9.46265775E-02 -2.68780612E-01 -9.28130012E-05 -1.34295494E-04
 -1.41502415E-02 -2.02644104E-01 -2.32434443E-01  4.94765951E-02 -5.58523683E-02
  3.59207906E-01 -8.99445234E-03  2.12843125E-01  3.27534183E-02  1.79385471E-02
 -2.50904441E-02 -1.35578975E-04  4.71244004E-03  1.34497428E-01 -1.45923013E-01
 -1.43229380E-02 -2.03583082E-01 -2.31897419E-01  4.95607717E-02  5.53153692E-02
  3.65646747E-01 -8.93295828E-03  2.14153176E-01 -3.48886242E-02  1.73454451E-02
 -2.46658377E-02 -2.90211408E-05  4.02743435E-03 -1.34370243E-01  1.46070724E-01
 -2.04360026E-02  3.82323892E-02  6.00411787E-02  2.37484710E-01 -2.10305562E-06
  9.31853887E-02 -5.35930811E-01 -2.30003048E-01 -6.27829268E-04  8.18290794E-02
 -2.08178436E-01  1.06530458E-01  2.49695747E-01  5.89788472E-04  3.94262070E-04
  2.09151854E-02  3.34621744E-01 -8.35442556E-03  8.04723632E-02 -4.30669196E-02
 -7.15493451E-01 -5.11498660E-01 -1.28047182E-01  2.89937740E-01  2.03245401E-02
 -2.54571453E-01  1.56912597E-01 -4.71273510E-02 -1.66698312E-01  1.91195600E-01
  2.08917663E-02  3.35587081E-01 -7.85714297E-03  8.02896424E-02  4.30574892E-02
 -7.15939915E-01 -5.12367947E-01 -1.28416561E-01 -2.90641518E-01  2.11894539E-02
 -2.55460011E-01  1.56919481E-01 -4.67324528E-02  1.66641903E-01 -1.91039271E-01
 -3.39983849E-01  9.40023867E-03 -4.71359976E-02 -1.75146561E-01  1.15893621E-04
  2.17150876E-01  5.23503369E-02  1.40060645E-01  1.29102400E-01  1.73646819E-04
 -2.56955387E-01 -2.80263848E-02  1.08611795E-01  8.24634301E-02 -5.83809066E-02
 -3.99327107E-03  2.22694254E-01 -6.97419430E-02 -7.42471436E-02 -6.38430659E-05
 -4.42955989E-01  4.97154354E-01  2.40063438E-01  1.17423382E-04  2.17802941E-02
 -3.00459908E-01  2.42684090E-01 -2.93201968E-02 -2.91173896E-04 -7.57331358E-05
 -1.17520783E-01 -5.31901200E-03 -5.09385579E-02 -1.03977972E-01 -6.81683159E-03
 -1.17311496E-01 -5.22615549E-03 -5.11049734E-02 -1.03536169E-01  6.66276465E-03
 -2.57233478E-01 -2.86045078E-02  1.08531550E-01  8.25985410E-02  5.82820910E-02
 -3.14212608E-02  1.14578137E-01 -1.98640190E-01 -2.76645644E-01  3.04646685E-04
  2.09289621E+00  5.54675699E-01 -1.11494314E+00  2.80655809E-03  1.78470750E-01
 -2.28404313E-01  9.95107091E-02  1.11045481E-01  2.40158376E-04 -1.18612635E-03
 -1.63226061E-02 -2.35038400E-01  4.54143873E-03  2.84858122E-02  3.13420134E-02
  1.32452649E+00 -1.00219862E-01  6.01905394E-01  1.48504627E-01 -2.80426137E-01
  3.71469580E-01 -1.84135236E-02 -8.08134320E-02  8.19905292E-02 -5.09685541E-02
 -1.67758948E-02 -2.38081890E-01  5.31784125E-03  2.86895973E-02 -3.30542346E-02
  1.34865289E+00 -1.01789021E-01  6.07450568E-01 -1.55696741E-01 -2.80750256E-01
  3.71226824E-01 -1.78745873E-02 -8.25100316E-02 -8.14669505E-02  5.08579260E-02
 -1.65037172E-02  1.03966385E-01 -4.05327286E-02  3.11225702E-02 -2.53650150E-04
 -2.84706568E-01  6.14743379E-01  1.89895480E-01 -1.51322620E-03 -7.77895254E-02
  5.41626477E-02 -7.99597444E-03 -2.66947850E-01  1.45429601E-03  7.90362673E-04
  5.58096719E-02  5.71085475E-01  7.10773095E-03 -3.63539661E-02 -1.54629325E-01
 -1.58315371E+00 -1.22247625E+00 -8.18008451E-02  7.67012628E-01 -1.79550274E-01
  1.39322544E-01  5.08458461E-02 -1.69258593E-01 -5.04431429E-02  2.28070482E-01
  5.54770129E-02  5.70625983E-01  8.33820859E-03 -3.65475491E-02  1.55430671E-01
 -1.56792766E+00 -1.21913839E+00 -8.32475526E-02 -7.61964902E-01 -1.78644167E-01
  1.37760009E-01  5.16449117E-02 -1.68843872E-01  5.03233397E-02 -2.28592038E-01
  2.71755916E-01  1.89990318E-01 -9.76876695E-02  7.91727275E-02 -8.88595380E-04
 -2.11385758E-01 -3.88094506E-02 -1.46209135E-01 -1.20488823E-01  4.75538684E-04
 -1.53315882E-01 -3.70311891E-01  7.61028798E-02  1.88551265E-01 -1.19034874E-02
  3.48676942E-02  8.78434385E-02  1.89251446E-01 -4.90549618E-02  9.15408827E-05
 -1.17079214E+00  2.46498540E-01  4.10787804E-01 -9.16791315E-04  3.47366201E-02
 -6.75702481E-02  6.67260562E-02 -1.73341686E-01 -6.65358353E-05 -9.04773257E-04
  6.88903815E-02 -2.51864715E-02 -2.53960601E-02 -3.34953943E-02 -4.19277288E-02
  7.00899393E-02 -2.50458930E-02 -2.51868965E-02 -3.28506576E-02  4.19791157E-02
 -1.53532857E-01 -3.69976094E-01  7.58101707E-02  1.88206725E-01  1.16290871E-02
 -2.47721606E-05  7.01429079E-04 -5.44306939E-04 -8.02619122E-04  2.81945285E-02
  4.43800256E-03  7.81674240E-04 -2.30329786E-03 -4.12531656E-01  3.93237573E-04
 -2.49002612E-04 -2.52134797E-05  3.06685720E-04  3.84154102E-03  1.69576311E-01
 -5.92292547E-02 -2.03224942E-01  1.83344007E-01  2.96425276E-02  2.41401645E-01
  1.93247159E+00 -1.34153679E-02  5.08868796E-01  5.27122163E-01 -9.37867428E-02
 -7.88032353E-03  8.82518586E-02 -2.17257200E-01 -1.43371654E-01 -1.69102776E-02
  5.91346048E-02  2.02068092E-01 -1.84195196E-01 -2.91837236E-02  2.41639525E-01
 -1.92704575E+00  1.31340311E-02 -5.05649465E-01  5.26882496E-01  9.18284277E-02
  9.82330130E-03 -8.80330166E-02  2.17168348E-01 -1.44754199E-01 -1.65737447E-02
 -1.21495768E-04 -3.08330107E-04 -3.22759789E-05  3.00447933E-04  9.99844245E-03
  1.99941295E-03  3.46207952E-04  9.64001487E-04  4.72004651E-01 -2.35154736E-04
 -2.34890284E-04  2.65215266E-04 -4.21982481E-04 -5.28906125E-01 -3.34471436E-01
 -1.51297214E-02  1.37257724E-01  1.28154298E-01 -5.81163567E-02 -6.43274246E-02
  4.72564791E-01  1.55489007E-01  2.40814476E-01  1.99156468E-01  2.33970365E-01
 -2.44736265E-01  9.57904599E-03  6.64339716E-02  1.04158200E-01 -8.47044292E-02
  1.54157446E-02 -1.33601933E-01 -1.27938394E-01  5.78001026E-02 -6.32360809E-02
 -4.80054267E-01 -1.61849895E-01 -2.40897539E-01  1.95469928E-01 -2.34695334E-01
  2.45096916E-01 -9.32247260E-03 -6.67440205E-02  1.05532638E-01 -8.68280709E-02
  4.90219351E-04  2.15019793E-04 -2.20116659E-04  1.25138420E-04  1.37919487E-01
 -3.32950546E-04  1.09815868E-05 -2.80415837E-04 -2.42746372E-04 -2.11342105E-01
 -4.82335077E-02 -8.85582024E-02 -9.65414241E-02 -1.12246063E-01 -8.15033747E-02
  8.25889669E-05  9.65211680E-04  2.05040130E-04 -3.31343618E-04 -1.23656871E-02
 -4.03583227E-03  4.22434148E-04  2.03013817E-03  2.37949257E-01  2.09291293E-04
 -6.43509773E-04  3.98809241E-04 -7.19386666E-04  1.85589487E-02  1.65611163E-01
  1.36129276E-01  2.88310541E-02  3.04635776E-02  1.45998764E-01  2.63127846E-02
 -1.35729294E-01 -2.88663200E-02 -3.04261624E-02 -1.46489973E-01  2.64281184E-02
  4.68353402E-02  8.66893325E-02  9.70308556E-02  1.13283327E-01 -8.14853157E-02
 -1.91435383E-05  8.34805787E-04  9.59863931E-04  1.82528119E-04 -4.95182327E-02
 -5.64043545E-03 -2.35131391E-03  3.06377489E-03  4.78337849E-01 -5.57487280E-04
  1.71947437E-04  1.63943569E-05 -5.89375395E-04 -3.41580961E-02 -2.81718338E-01
 -1.73283717E-02 -5.12772779E-03 -5.76629327E-02  5.14677688E-02  2.36288379E-02
  3.42152551E-01  1.71356179E-01  1.88709959E-01 -1.91737707E-02 -7.26987994E-02
  5.08514952E-02  3.28235830E-02  2.17688816E-01 -2.47967205E-01  9.63782640E-02
  1.74996776E-02  6.18866276E-03  5.93906144E-02 -5.21717395E-02  2.35614244E-02
 -3.48106897E-01 -1.70659298E-01 -1.90906683E-01 -1.86498511E-02  7.22767261E-02
 -5.15401104E-02 -3.20611425E-02 -2.18492121E-01 -2.46727239E-01  9.61413909E-02
  1.23039478E-05  2.28487904E-03 -9.17997688E-04  3.27315743E-04 -5.16725037E-02
 -2.71172723E-03  1.73093180E-03 -1.74374294E-03  5.23266016E-01  5.35744824E-05
 -6.43719264E-04  3.63025944E-04 -7.40630260E-04 -1.88524024E-01  2.02731829E-01
  3.85657994E-02  8.97989693E-03 -8.62838844E-02 -3.98455473E-03  9.59946976E-02
 -8.05950173E-01  1.54045407E-01 -1.55934096E-02  3.53255715E-01  6.17541139E-02
  8.31018675E-02 -1.21838979E-01 -2.44064728E-01  2.30765602E-02 -3.81441642E-01
 -3.89062043E-02 -1.28428480E-02  8.59960620E-02  4.51496003E-03  9.52642401E-02
  8.15039092E-01 -1.45776831E-01  1.45438827E-02  3.56819970E-01 -6.03453340E-02
 -8.40569210E-02  1.21579694E-01  2.42817781E-01  2.20993877E-02 -3.79918553E-01
 -6.66619610E-04 -5.31484543E-04  3.16364151E-04 -2.44514387E-04 -2.18394512E-01
 -4.42065205E-04 -5.56313095E-04 -2.08736277E-04  1.78146318E-04 -2.35745255E-01
  1.04279718E-01 -4.46597961E-03 -1.45201813E-01 -6.33567022E-02 -9.91943202E-02
 -1.09862385E-04 -4.49988489E-04 -3.78112727E-04 -2.01464770E-04 -8.65437150E-03
  5.62988200E-03 -2.69498530E-04 -6.80295479E-04 -3.87895943E-01 -7.36977587E-04
 -4.70984552E-04  9.45225425E-04  1.02568138E-03 -2.61039793E-02 -2.20338077E-02
 -1.16008446E-01 -2.74477401E-02 -2.14929707E-02 -1.43874921E-01 -9.33694439E-02
  1.13991696E-01  2.73827964E-02  2.06536499E-02  1.43102079E-01 -9.34922112E-02
 -1.03034946E-01  6.33742901E-03  1.44265106E-01  6.32482764E-02 -9.92604653E-02
 -6.06513799E-02 -4.81314641E-02  2.59179843E-01 -6.56752782E-02  3.27400974E-05
  1.44763243E+00 -8.96421485E-02 -4.01972309E-01 -8.39573066E-04 -1.95037023E-01
 -2.24630109E-04  1.91415190E-01  9.07723152E-02  1.62041000E-04  6.30421344E-04
 -1.49337385E-02 -4.01108258E-01  3.70603054E-02 -1.49976252E-01  5.90708337E-02
  3.65439720E-01  4.42982780E-02  2.84301767E-01 -2.84598511E-02  1.12660886E-01
  1.51931827E-01 -1.84379949E-01 -5.86056817E-02 -1.01000044E-02  6.70418383E-02
 -1.49672068E-02 -4.00300196E-01  3.68015435E-02 -1.49843832E-01 -5.91020531E-02
  3.61809481E-01  4.57522436E-02  2.83599612E-01  2.94718570E-02  1.12271070E-01
  1.51903740E-01 -1.84101903E-01 -5.78303000E-02  1.02259581E-02 -6.74532793E-02
  9.13035918E-03  4.72911144E-02  7.11061273E-02  9.88041824E-02  1.00158740E-04
  3.42498107E-03 -1.51101167E-01  5.25268237E-02 -7.43244914E-04  3.46369814E-02
  1.17662878E-02 -3.02231087E-02 -1.79984574E-02  5.50297812E-05 -5.40143979E-04
  1.23337509E-02 -3.99467616E-01 -1.95177366E-01 -3.02052938E-03  1.83176666E-01
 -4.38679765E-01  1.63476052E-01 -2.30585289E-01 -3.01366112E-01 -1.46485221E-02
 -5.49212171E-02  1.36574100E-01 -1.77348321E-01  2.34178091E-01 -1.07988728E-01
  1.25671057E-02 -3.98535220E-01 -1.95618987E-01 -3.18583243E-03 -1.83388099E-01
 -4.46824940E-01  1.61991612E-01 -2.30257445E-01  2.98632530E-01 -1.50563429E-02
 -5.42912569E-02  1.36372926E-01 -1.78443923E-01 -2.33551762E-01  1.09228559E-01
 -9.49946106E-03 -2.95314405E-02  1.12447179E-01  8.40297980E-02  3.41368942E-04
  1.66177049E-02  6.76185098E-02  4.35977823E-02  9.07988560E-02  4.10948684E-04
  1.91397840E-01  1.54589131E-01  7.03661105E-02  5.60341971E-02  1.56680944E-01
  2.99383544E-02  6.16932318E-01 -1.33252783E-01 -8.00823319E-02 -7.29159309E-05
 -1.37846162E+00  9.97552061E-01  5.41946728E-01  6.91701316E-04 -4.75980715E-01
 -3.15933639E-02  4.43618245E-01 -1.51147076E-01 -6.95286315E-04 -1.23654206E-04
 -1.19664047E-01  1.57162282E-02 -1.80925493E-01 -6.86591396E-02 -2.20963761E-02
 -1.19759086E-01  1.59845166E-02 -1.80191943E-01 -6.91380839E-02  2.16394449E-02
  1.91498533E-01  1.54353762E-01  7.00985328E-02  5.59715948E-02 -1.56529585E-01
  2.74869226E-02  6.07995770E-01  1.66802592E-01 -5.95635623E-02  1.17297527E-04
 -2.40691974E+00 -9.90754606E-01  9.47063143E-01 -2.80312437E-03 -9.24215710E-02
  7.57429697E-02 -9.28100788E-02 -6.50061990E-02 -9.60061945E-05  1.09002533E-03
  9.94900708E-03  1.12483503E-01  2.57365648E-01  1.59047230E-03 -4.41636673E-02
 -1.31338255E-01  1.38338620E-01 -6.56495290E-02  1.55030164E-01 -1.92304846E-01
 -7.63930659E-02  2.01453466E-01 -5.90763802E-02 -1.04667409E-01 -9.24913790E-03
  1.00660902E-02  1.14359238E-01  2.57095704E-01  1.85211673E-03  4.45438323E-02
 -1.40952555E-01  1.40194820E-01 -6.71693897E-02 -1.51287528E-01 -1.93097762E-01
 -7.55016275E-02  2.01269645E-01 -5.74122324E-02  1.05950173E-01  8.59014568E-03
  3.44945193E-04  8.68951225E-01 -3.22593678E-01  1.39911562E-01  3.79152401E-04
 -1.64924302E+00  1.17115390E+00 -7.50744471E-01 -1.38079832E-03  6.48932623E-02
 -2.96683202E-01  7.24449493E-02 -3.60532907E-01  3.43230463E-04 -5.17752571E-04
 -3.50879313E-02 -1.76511533E-01  4.71054472E-02  7.23387594E-02 -2.85455334E-02
  9.62455973E-01  6.98443651E-01 -1.11013879E-01 -1.47187109E-01  1.68837113E-01
  1.09785770E-02 -1.77393724E-01 -4.63706516E-02  1.04631811E-02 -7.11994291E-02
 -3.47051944E-02 -1.76378269E-01  4.59745947E-02  7.25884115E-02  2.74221096E-02
  9.50256661E-01  6.99278871E-01 -1.10664009E-01  1.42889707E-01  1.69765905E-01
  1.16233571E-02 -1.78675533E-01 -4.70504980E-02 -1.10518937E-02  7.27239410E-02
 -8.94658362E-02 -2.08167484E-01  4.80739946E-02 -5.78176640E-02  7.00739708E-04
 -2.88041086E-01 -2.80509852E-01 -1.49528556E-01  5.42987142E-02  8.40608707E-04
  4.22121353E-02  1.20922335E-01 -1.32677741E-01  4.29727182E-02 -1.19961335E-01
 -5.60028817E-02 -3.16771987E-01 -8.45797025E-02 -1.59278544E-01 -5.20133957E-05
  2.78385665E+00 -7.01166853E-01 -2.66508474E-01  1.54734295E-03 -6.62010505E-02
 -2.27051004E-01  1.98093797E-01  3.34052031E-01 -2.07315918E-04  4.05214291E-04
 -3.19984283E-01 -2.20182865E-02 -7.81979009E-02 -1.62371289E-01  3.02765223E-02
 -3.20961804E-01 -2.24058887E-02 -7.83799039E-02 -1.62960338E-01 -3.00003194E-02
  4.32332864E-02  1.21297529E-01 -1.33696195E-01  4.27858215E-02  1.20868782E-01
 -1.04618997E-05  2.72173597E-04 -1.93287099E-04 -1.94608314E-04  1.36157260E-01
  1.94269815E-04 -3.97750863E-05 -3.12807961E-04 -1.23415913E-01  5.74501912E-05
 -1.40761399E-04  1.19400440E-04  6.42818602E-05 -7.46107293E-02  3.51574100E-02
  6.71028639E-03  1.29937685E-01  1.43480797E-02 -3.41279510E-02  1.90491248E-02
 -1.01478523E+00  2.11326118E-02 -1.22699424E-01 -3.51348588E-01 -2.30801040E-02
 -2.58703542E-02  2.46437755E-02  1.18044150E-02  1.12374183E-01  2.36458304E-02
 -6.77393429E-03 -1.30654279E-01 -1.42156679E-02  3.43216322E-02  1.90918594E-02
  1.01899025E+00 -2.13871849E-02  1.24041252E-01 -3.52171600E-01  2.30434070E-02
  2.62282043E-02 -2.48312566E-02 -1.19176611E-02  1.12215883E-01  2.34396848E-02
  2.91571809E-05  4.75692379E-04 -2.48757656E-05  3.57026535E-05  5.48920565E-02
 -2.69076229E-03  1.72653076E-03 -7.92604092E-04 -3.15536856E-01 -2.51960021E-07
  4.78772343E-06 -8.39456108E-05 -2.61881723E-05  1.32407263E-01 -2.64152049E-02
  2.28854417E-02  1.21739633E-01  2.16878846E-02  4.67083774E-03  7.15610426E-02
 -9.30861365E-01 -3.42382116E-01  1.48358704E-02  5.18312124E-01  4.62234252E-02
  4.19924188E-02 -8.02046402E-02  3.24437532E-02  6.84553165E-03  1.24079408E-01
 -2.27562322E-02 -1.20592353E-01 -2.16105400E-02 -4.45310095E-03  7.16317560E-02
  9.27337927E-01  3.41009448E-01 -1.40042264E-02  5.17175888E-01 -4.64609663E-02
 -4.19308676E-02  8.03340726E-02 -3.25320673E-02  7.11359775E-03  1.24102868E-01
  1.60578534E-04  3.20748163E-06 -5.63417327E-05  1.38647512E-06 -1.98376744E-01
 -1.75675241E-04 -3.90853078E-04 -3.25075354E-05  6.63679119E-05 -1.87450158E-01
 -3.74115289E-02 -1.21800962E-01 -2.11381337E-02  6.73483491E-02 -4.86147136E-02
 -2.30189742E-05 -5.85818500E-04  2.65414145E-04 -1.02758401E-04 -1.93346939E-01
  1.86535419E-03 -1.37587944E-03 -7.85251976E-04  8.83947870E-01 -4.08225895E-04
 -2.08149398E-05  4.71466117E-04 -1.12235082E-05  4.60310958E-01  4.21937713E-01
  4.99815121E-01  6.21618949E-02 -2.68144259E-02 -5.79513548E-02 -3.78085483E-01
 -4.99958248E-01 -6.18605590E-02  2.72146606E-02  5.80612050E-02 -3.78169574E-01
  3.71871490E-02  1.21643323E-01  2.11108170E-02 -6.73981672E-02 -4.83981678E-02
  4.67677699E-02  1.19340076E+00 -2.50858513E-02 -4.43816186E-01 -7.14343084E-04
 -1.89672691E+00 -7.50026462E-01  1.61467083E+00 -2.50961449E-03 -2.15126169E-01
 -7.28681755E-02  1.54146967E-01 -1.63895722E-01  1.15762946E-03  1.32473838E-03
 -3.25645795E-02 -5.90488525E-02  3.51374176E-02  9.04297275E-02  1.48151392E-01
  1.13943364E+00  1.67509117E-01  5.05742014E-01  2.34387896E-01  2.23332396E-01
  1.45392482E-01 -3.31499063E-01  1.88577829E-01 -3.24404991E-03  2.10398744E-01
 -3.22536544E-02 -5.69434562E-02  3.53274731E-02  8.98059631E-02 -1.47624258E-01
  1.12045927E+00  1.71366117E-01  5.02705853E-01 -2.26808663E-01  2.21300234E-01
  1.47381261E-01 -3.31480921E-01  1.90074417E-01  5.23020695E-04 -2.10932248E-01
  5.80365859E-02 -1.98059813E-02  2.23931699E-01 -7.55094619E-02  1.77290740E-04
 -2.45794678E+00  5.31931236E-01 -5.50593187E-01 -1.36324202E-03  1.19584967E-01
 -6.35690709E-02 -8.96994048E-02 -1.22580232E-01 -5.32463385E-04 -9.48808808E-04
  3.61450549E-02  7.21907347E-01  2.20772324E-01  1.62142083E-01 -2.52851200E-01
 -1.69152493E-01 -5.04833157E-01  7.97705601E-02  6.05185510E-01  7.85843604E-02
 -1.33206646E-01  1.46983310E-02 -4.12660456E-02  9.01949510E-02  1.81705557E-02
  3.68548695E-02  7.24111096E-01  2.20213326E-01  1.62616595E-01  2.50179162E-01
 -1.97354731E-01 -5.06839417E-01  7.81744525E-02 -6.19363466E-01  8.22764683E-02
 -1.33928758E-01  1.15718649E-02 -3.96736930E-02 -9.06150995E-02 -2.12124348E-02
 -1.59975923E-01 -4.67040907E-01 -1.10369361E-01 -1.33036603E-01 -2.44960605E-04
 -4.40032790E-02  5.67012066E-02 -9.74811174E-02 -1.69625253E-02  1.19123733E-03
 -8.77390441E-02 -3.33659919E-01 -9.81472620E-02  3.50814148E-02 -1.55081617E-01
 -6.68270055E-02 -4.79473989E-01 -1.13010450E-01 -4.50186699E-02 -4.37385719E-04
  2.91616159E+00 -6.69629695E-01 -1.16017522E+00  2.90004516E-03 -6.12053584E-02
  2.91427770E-01 -2.54746491E-01  2.39494417E-01 -2.98384268E-04  8.54991651E-04
 -8.51561000E-02 -2.20681579E-02 -4.44768281E-02  8.80897052E-02  2.38423625E-02
 -8.64855868E-02 -2.38413595E-02 -4.14911864E-02  8.74241030E-02 -2.56456094E-02
 -8.75702746E-02 -3.34708310E-01 -1.00008871E-01  3.65067378E-02  1.58008568E-01
 -1.29579824E-04 -6.36065491E-03 -4.61449437E-04  2.48617433E-03 -1.69132730E-01
  7.78289292E-03  4.26986986E-03 -8.14593805E-03 -3.08563229E-01  1.30180576E-03
 -5.06429404E-05 -1.22880576E-04  1.16027434E-03  1.93202838E-01  1.79448682E-01
 -1.43894849E-02 -2.26231347E-01 -2.72258391E-02  2.14365538E-02 -1.95910280E-02
  1.51645767E+00 -4.01058185E-01  2.48497238E-01  6.70565529E-01  1.55112867E-01
 -1.30421242E-01 -1.65650617E-02 -1.91098003E-01 -1.81997432E-01  5.82913567E-02
  1.46570051E-02  2.25289797E-01  2.65448367E-02 -2.25562764E-02 -1.75097422E-02
 -1.52645942E+00  3.98870959E-01 -2.52560103E-01  6.72279207E-01 -1.57698624E-01
  1.28583643E-01  2.06752326E-02  1.88660920E-01 -1.82037163E-01  6.02085090E-02
 -3.65572966E-04 -6.30620765E-04 -9.20207587E-04  2.33869966E-04  2.21066761E-02
  1.38177356E-02 -3.41141394E-03  3.21980680E-03 -2.98877711E-01 -5.38744863E-04
  5.07543865E-04  2.62161881E-04  9.07319042E-04 -2.28127908E-02 -8.87955585E-02
 -6.59232369E-02 -2.05042575E-01  5.93919857E-02 -1.54626623E-02 -2.07599649E-01
  2.56531987E+00  1.78938863E-01  9.99721483E-02 -1.32688971E+00 -3.12860231E-01
  2.95039664E-02  3.25216309E-01 -8.08223794E-02  4.80909607E-02 -2.83163130E-01
  6.55779125E-02  1.97863003E-01 -6.17901693E-02  1.36524249E-02 -2.10247524E-01
 -2.56383291E+00 -1.76593099E-01 -1.01121818E-01 -1.31995412E+00  3.11471525E-01
 -2.88614350E-02 -3.24190547E-01  8.09886432E-02  4.85931867E-02 -2.83261011E-01
  1.39058660E-03  2.19650810E-03  2.91751190E-04  9.90281880E-04 -7.65285567E-02
  2.43766831E-04 -2.27891434E-05  7.65833834E-04  2.71146563E-04  2.43138327E-01
  2.81517484E-02  7.17452803E-02  1.38727081E-01 -1.19955269E-01  2.72915266E-01
  3.55695086E-04  1.88662401E-03  8.97074878E-04  4.54231656E-04 -8.77416872E-02
 -1.48484108E-02  1.92851830E-03  6.02032201E-03  5.79177957E-01  1.14185338E-03
 -1.61756748E-03  9.56707894E-04 -1.43646127E-03 -4.32163806E-02  7.15083354E-02
  1.10394968E-01  1.70153717E-01 -2.71609215E-01 -4.53883066E-03 -1.96998116E-01
 -1.09206053E-01 -1.69730658E-01  2.73224246E-01  3.73160055E-03 -1.96336736E-01
 -2.76751660E-02 -6.84278508E-02 -1.37278053E-01  1.19606976E-01  2.71330278E-01
  9.09334726E-02  8.79589841E-01 -5.11896828E-02 -1.43010553E-01 -1.23451308E-04
 -1.97822131E+00 -1.21330288E-01  1.16710543E+00 -2.75534361E-03 -1.29988516E-03
 -3.26426819E-01  4.40497752E-01  3.77767972E-02 -1.19036034E-04  6.08372326E-04
 -1.02695700E-01 -1.20138644E+00 -8.50734202E-02 -2.13897910E-02 -2.20468328E-01
  2.40588421E+00 -2.95819006E-01  9.79433136E-01  6.96275771E-01 -5.36952520E-02
 -6.34845951E-02  1.51579435E-01 -2.79535988E-01  1.33997383E-01  2.19414089E-01
 -1.02740967E-01 -1.20165630E+00 -8.48883003E-02 -2.08061756E-02  2.20689164E-01
  2.40865851E+00 -2.98275493E-01  9.79048529E-01 -6.98183298E-01 -5.28953929E-02
 -6.47603467E-02  1.52001861E-01 -2.80745624E-01 -1.32945905E-01 -2.20696559E-01
 -4.08247261E-02 -2.95423101E-01  3.07378258E-01  9.58156587E-02 -1.54554420E-04
 -6.12613902E-01 -1.67908292E-02  2.78962059E-01  2.67320056E-04 -1.67840668E-01
  1.00077514E-01  4.70484000E-02  4.22449738E-02  9.22023432E-05 -5.10255666E-05
  4.66326670E-02  3.33829445E-01 -7.67702952E-03  2.11902756E-01 -6.85338139E-02
 -7.53122425E-01 -6.45008315E-01  7.40131501E-01  3.62265471E-01 -5.69643201E-02
 -7.79338878E-02  1.66669005E-01  1.86018082E-01  5.39874383E-02 -1.46567367E-02
  4.66293893E-02  3.34617097E-01 -7.57317139E-03  2.11701997E-01  6.86529486E-02
 -7.53262527E-01 -6.47047084E-01  7.37031613E-01 -3.61301896E-01 -5.75710182E-02
 -7.78196139E-02  1.67622751E-01  1.85688071E-01 -5.50803962E-02  1.48380198E-02
  2.02991921E-01 -4.65647276E-01 -1.22393852E-01  9.96116792E-02  1.29508092E-03
  1.01477712E-01  1.69881459E-01  1.49566041E-01  1.97738215E-02 -1.53790624E-04
 -7.42673351E-02 -2.30011191E-01 -1.43280702E-01 -2.40257647E-01 -8.05169932E-02
  8.18685767E-03 -2.00402392E-03 -9.97253635E-02  2.53219544E-02 -3.21195436E-06
  3.07736203E-01 -3.14936291E-01  1.98485203E-01  1.09991236E-03  8.94383621E-02
 -1.99380527E-01  1.31339627E-01  9.22433702E-02 -7.26679419E-04 -9.26971950E-05
 -5.36149985E-02  5.72981139E-03  1.18677925E-01 -1.08103583E-01  4.34974937E-02
 -5.34318043E-02  4.54152313E-03  1.19283982E-01 -1.06719013E-01 -4.38342570E-02
 -7.36713025E-02 -2.30513503E-01 -1.42650283E-01 -2.39249536E-01  7.98714120E-02
  3.74872156E-05  3.26659481E-04 -8.75436399E-04  2.93768437E-04 -1.52387025E-02
 -8.82179822E-03 -5.95866359E-03  1.29323255E-03  2.50187729E-01 -9.70773822E-04
 -1.76502187E-04  1.36956870E-03  2.00742604E-03 -1.87207835E-01 -1.18089309E-01
 -4.39623484E-02  2.02729316E-01 -2.40861982E-02  1.52522642E-01  2.24473633E-01
  1.54429228E+00 -3.72264089E-01  1.48818952E-02  3.81528621E-01  2.33499943E-01
 -3.98853154E-01  1.35873809E-01  3.48183042E-02 -1.58545345E-01 -2.86782793E-01
  4.43085340E-02 -1.99557719E-01  2.47956781E-02 -1.52105887E-01  2.23781273E-01
 -1.54901490E+00  3.69138599E-01 -1.46265818E-02  3.84949725E-01 -2.35000907E-01
  4.01366834E-01 -1.36511766E-01 -3.67230205E-02 -1.57786429E-01 -2.86146981E-01
  1.24191994E-04  3.32514577E-03 -1.49875297E-03 -5.85100819E-04  6.87043886E-02
 -5.99023332E-03  3.92099607E-03 -8.15200582E-03  1.20900167E-01 -8.65522884E-05
 -9.95872862E-04  1.21690785E-03  1.08736218E-03 -3.06878738E-01 -1.95116791E-01
 -1.86052495E-02 -4.45882472E-01 -5.50911872E-02 -5.95384521E-02  1.29529209E-02
  1.60132432E+00  5.88191328E-01 -7.25539029E-01 -8.29304392E-01 -4.51544618E-02
  9.04754990E-02 -6.60816890E-02 -2.39210674E-01 -2.78873647E-01  4.98958043E-02
  1.86351037E-02  4.41531518E-01  5.38283826E-02  5.93678678E-02  1.15267790E-02
 -1.60031737E+00 -5.83893599E-01  7.24074460E-01 -8.23888343E-01  4.64379757E-02
 -9.19689492E-02  6.65724945E-02  2.39643976E-01 -2.78596286E-01  4.84667789E-02
  9.75357894E-04 -1.31414068E-03  1.04280460E-03  1.49734298E-03 -6.99404937E-02
 -1.70074856E-04 -2.72839819E-03  1.37443315E-03  1.35923915E-03  7.79190996E-02
 -7.95298588E-02  3.65214787E-01  2.01143941E-01  2.33081674E-01 -2.44101214E-02
 -4.34714935E-04 -2.42915059E-03 -5.14251169E-04 -6.93266914E-04  1.54890394E-02
  1.79616823E-02 -5.59021789E-03 -4.55579979E-03 -3.82899739E-01  7.88261347E-04
  1.07136996E-04 -7.86910135E-04  1.09296893E-03  4.46465156E-02  6.29427606E-02
 -1.45444753E-02 -1.77188572E-01  6.29850604E-02  1.35608192E-01  3.19559733E-02
  1.29226413E-02  1.77738883E-01 -6.09821313E-02 -1.35019796E-01  3.09874257E-02
  7.98926650E-02 -3.61627136E-01 -1.98807810E-01 -2.33898689E-01 -2.54193627E-02
 -4.46749546E-05 -6.74183666E-04 -1.68208854E-04  8.57944304E-04 -1.07201688E-01
 -9.01145812E-03 -3.69759757E-03  1.11266691E-03 -9.24947250E-01 -6.97301675E-04
  4.77178428E-04 -5.11068751E-05  8.11191165E-04 -6.23024670E-02  1.00227347E-01
  1.32372329E-02  8.89888901E-02  6.89104531E-04 -4.63700041E-02  1.20816861E-02
 -3.78920702E-01  1.87975261E-01 -1.41754235E-02 -1.73068406E-01 -1.38596872E-01
  1.79782148E-01 -1.40688927E-02  1.88704839E-01  2.78505818E-02 -3.40140961E-01
 -1.25211258E-02 -8.01257307E-02  1.05206045E-03  4.67667480E-02  1.02847292E-02
  3.64060165E-01 -1.85617451E-01  8.18841226E-03 -1.67883801E-01  1.38011461E-01
 -1.78573078E-01  1.32091521E-02 -1.87686313E-01  2.77636533E-02 -3.38296406E-01
  3.83574373E-04  3.73752927E-03 -1.53764458E-03 -7.86035423E-04 -2.73511531E-02
 -8.16217339E-03  5.29374762E-03 -5.86290856E-03 -1.56907804E-01  1.91415003E-05
 -1.50885801E-03  1.65666257E-03  9.40195507E-05  1.99896178E-02 -1.70196621E-01
 -2.30885388E-02 -3.23682554E-01 -6.42463006E-03  6.25707893E-02 -2.20321950E-02
  1.14376794E+00  3.90752335E-01  4.74326135E-01 -4.01952687E-01  1.96389094E-02
 -6.00173980E-02 -3.35001414E-02  6.93056352E-02 -2.61156255E-01 -3.27032104E-02
  2.25638599E-02  3.17736918E-01  6.18299041E-03 -6.31370609E-02 -2.33428063E-02
 -1.13047332E+00 -3.80453053E-01 -4.78121631E-01 -3.92769836E-01 -1.91201607E-02
  5.94969661E-02  3.31224607E-02 -7.05961982E-02 -2.59419459E-01 -3.23945939E-02
  2.18735293E-04 -2.09426201E-06  3.64128931E-04  5.76610456E-04  4.74744805E-01
 -2.10778858E-04 -2.58924296E-03  9.54230299E-05  1.58407917E-04  1.82759479E-02
 -1.45024691E-01  1.89076436E-01  5.86995651E-02 -2.05637086E-01 -9.51678835E-02
 -4.02948047E-04 -1.85294422E-03 -2.72346193E-04 -8.45057039E-04 -5.83968395E-02
  1.51772178E-02 -4.79179051E-03 -5.08965032E-03  8.58821305E-01  3.01563662E-04
  1.13879734E-03 -1.50460364E-03  6.48933081E-04 -2.03625311E-01 -4.41767564E-02
  7.32821992E-02  3.09077177E-01 -2.22642238E-01 -2.25527059E-01 -2.13628588E-01
 -7.40967585E-02 -3.08908852E-01  2.23428158E-01  2.27150208E-01 -2.13795666E-01
  1.45344016E-01 -1.84192728E-01 -5.68753023E-02  2.06476677E-01 -9.60765866E-02
  3.07248118E-03  2.20415476E-01 -2.01502718E-01 -4.57762420E-02  4.19518971E-04
 -1.66843785E+00 -1.59525183E+00  3.58730255E-01  1.21763024E-03 -3.26736746E-01
  8.03064743E-02  2.44997514E-01  4.48221142E-01  1.03092471E-03  5.71196636E-04
  2.94684718E-02  3.21914211E-01  7.22515712E-02  3.38718841E-02  5.10507819E-02
 -3.95587818E-01 -7.58516334E-02 -9.33043701E-03 -1.64294223E-01 -1.31520807E-01
  1.73913930E-01 -4.36018650E-02 -8.11771717E-02 -3.70095177E-02 -3.24350589E-02
  2.92440851E-02  3.24689508E-01  7.21382146E-02  3.49261083E-02 -5.27091862E-02
 -3.86653016E-01 -7.83394014E-02 -1.02368217E-02  1.62482643E-01 -1.29528926E-01
  1.71111798E-01 -4.29799055E-02 -7.92360886E-02  3.93391520E-02  3.64204090E-02
  4.98698936E-02  5.84237109E-01 -2.23541783E-01 -2.03989875E-01 -2.01111491E-04
 -2.05818436E+00  8.52402461E-01 -1.66638959E+00  1.50042265E-04  5.38013466E-02
 -3.83878118E-01  3.54948018E-01  1.03025866E-01  1.45666736E-03  1.81143665E-03
  7.90487698E-03 -2.26233316E-01 -5.82310590E-02 -3.90594973E-02  9.91942508E-02
  2.84561571E-02  4.33045825E-01 -2.90732574E-01 -2.64237216E-01  1.82142051E-01
 -2.36638402E-01  4.92675474E-02 -3.33769193E-02  1.57647446E-03  8.87326595E-02
  7.58948630E-03 -2.32933370E-01 -5.93837525E-02 -3.93910834E-02 -9.87911902E-02
  5.10382063E-02  4.40462350E-01 -2.94783109E-01  2.75851639E-01  1.82084341E-01
 -2.36861396E-01  4.93598134E-02 -3.45297381E-02  1.79753017E-03 -8.89951183E-02
  9.99777253E-02 -3.15732028E-01  1.35094272E-01  2.30939089E-01 -1.33542399E-03
 -2.90317100E-02 -4.53363905E-01  2.32280624E-01  3.04139726E-01 -1.54263933E-04
  7.51359488E-03  2.65287305E-01  1.09049979E-01  1.07518780E-01 -8.00658787E-03
 -1.19173764E-01 -5.60932758E-01 -1.29799726E-01 -1.93171896E-01  1.51686747E-04
  4.42668988E+00 -1.32767067E+00 -1.25575417E+00 -1.62662724E-03  1.15061534E-01
  2.17248350E-01 -3.21082228E-01  1.58450332E-01  7.09182346E-04  3.33532821E-07
 -1.49897520E-01  3.33998579E-02  2.08071017E-01  1.17690418E-01  7.17772684E-02
 -1.49548708E-01  3.36483114E-02  2.07032486E-01  1.17592609E-01 -7.00195158E-02
  6.08423638E-03  2.69845345E-01  1.11875149E-01  1.09268246E-01  7.65743844E-03
 -5.12555736E-02 -3.23691403E-01 -5.02547713E-02 -4.14454267E-02 -1.31139138E-04
  2.57310935E+00  2.87823523E-01 -8.59594342E-01  3.22000399E-04  6.53635389E-02
  5.72504681E-02 -4.48019076E-02  2.24925585E-01 -3.68429731E-04 -6.69116078E-04
  1.07500691E-02 -7.48336777E-02 -1.74241435E-01 -1.13006518E-01 -1.58389482E-01
 -1.12572575E+00 -1.49535709E-01 -3.91884005E-01  8.99474736E-02 -1.91328052E-02
 -3.03646006E-01  2.54571082E-01  3.32738974E-02 -1.44906146E-01  2.11936884E-02
  1.07744238E-02 -7.62752186E-02 -1.74281788E-01 -1.13298885E-01  1.58981658E-01
 -1.12742347E+00 -1.49802117E-01 -3.91239944E-01 -8.98805963E-02 -1.96956771E-02
 -3.02839064E-01  2.54426496E-01  3.17839258E-02  1.44074398E-01 -2.22508810E-02
 -6.93228240E-02 -1.03742682E+00  9.74340323E-02 -1.26806911E-01  1.76284875E-04
  3.10505455E+00 -1.96893065E+00  8.19645472E-01  1.07103798E-03  2.53500047E-01
  1.29588518E-02 -2.22880500E-01 -5.03327052E-02 -6.61738402E-04 -7.94273924E-04
  1.61057015E-02  2.33938747E-01  4.56498061E-02 -1.85720374E-01  3.32066553E-03
 -4.40467041E-01 -3.06706221E-01 -3.98861242E-01  5.03234308E-01  1.07003816E-02
 -1.39661663E-01  1.01384075E-01 -1.47660236E-01  1.26918499E-01 -1.39315912E-02
  1.61496943E-02  2.37146238E-01  4.64513741E-02 -1.85760184E-01 -3.16052620E-03
 -4.48086793E-01 -3.10505324E-01 -3.97882211E-01 -5.07134709E-01  1.01425004E-02
 -1.39798930E-01  1.01880825E-01 -1.47979652E-01 -1.28273330E-01  1.48142622E-02
 -1.78857704E-02  7.64508450E-02 -2.02152948E-01  1.88566699E-04  9.01601103E-04
 -3.12909076E-02  6.22473658E-01  5.14489548E-02  3.13513428E-01 -8.14102660E-04
 -3.38635403E-02 -1.70273464E-01 -1.60359988E-01  3.12458119E-01 -2.22173468E-01
  4.54966715E-02  2.81699583E-01  1.05839956E-01  1.36607567E-01 -5.36844887E-05
 -2.55281609E+00  7.93592911E-01  7.21788299E-01  6.18061489E-06 -1.56463080E-01
  1.77546468E-01  6.49280502E-02 -3.24199075E-01 -4.18394925E-04 -7.10598326E-05
  1.30047070E-01 -1.99318534E-02  8.66439418E-02 -4.09661787E-02 -6.38434197E-02
  1.30220044E-01 -1.98171859E-02  8.68386976E-02 -4.09327250E-02  6.34947117E-02
 -3.33932274E-02 -1.72542593E-01 -1.61545593E-01  3.11906386E-01  2.22034538E-01
  3.11278429E-02  3.64546991E-01 -3.30116448E-02 -8.76312904E-02 -6.22221398E-04
 -1.07511544E+00 -7.86848444E-02  2.74315098E-01 -2.11382879E-03  7.37424031E-05
 -7.89288053E-02  8.51363267E-02 -1.28971135E-02  6.77673975E-04 -2.63122741E-05
  4.34705898E-02  4.65959482E-01 -1.35885868E-01 -1.62003631E-02  4.22021555E-02
 -1.56056320E+00 -8.11836662E-01 -4.41474620E-01 -5.58584938E-01  3.61634115E-02
  8.73969462E-02 -1.39910351E-01 -1.77389324E-01 -2.34332682E-01 -1.65351672E-01
  4.31694922E-02  4.66698447E-01 -1.35868763E-01 -1.59197636E-02 -4.33568474E-02
 -1.56061017E+00 -8.18165926E-01 -4.41114201E-01  5.60428446E-01  3.62308686E-02
  8.64114077E-02 -1.39367575E-01 -1.80630703E-01  2.34940928E-01  1.66786928E-01
 -1.11226958E-01 -6.52630644E-01 -2.29997265E-01  1.25272007E-03  8.22313041E-04
  3.99122486E+00 -1.85137235E+00  1.27807992E-01  3.22394941E-03  3.90558816E-01
  2.18231389E-01 -7.41863930E-01  6.87008315E-02  8.22299679E-04 -4.94932845E-04
  1.32572253E-02  1.84209205E-01  9.06417053E-02 -1.55518100E-02 -1.33591738E-01
  1.52520782E-01 -4.77240349E-02  3.46087294E-01  1.99362748E-02  1.15437780E-01
 -4.81396949E-02 -8.88919748E-02  5.07978541E-02 -2.56064344E-02  1.13375348E-01
  1.33796643E-02  1.88047175E-01  9.23058576E-02 -1.62552218E-02  1.32877201E-01
  1.40106181E-01 -5.00716960E-02  3.40674590E-01 -3.02422231E-02  1.15371175E-01
 -4.74690228E-02 -9.03602910E-02  4.89538994E-02  2.56411483E-02 -1.13791990E-01
  1.12511950E-01 -1.02444873E-01  9.25422017E-02  6.45170704E-02  1.13655725E-03
 -2.27490263E-01  4.54690022E-01 -6.68951859E-02  3.24428431E-01 -3.69155360E-03
 -3.36930038E-02 -7.32480468E-02  1.48147374E-01 -2.22631062E-01  1.04135430E-01
  8.70424147E-03 -1.94677880E-01 -2.64072416E-02  2.23186712E-01  1.44740508E-04
 -3.85743679E-01 -1.70819063E-01  6.15006570E-01 -1.58316633E-03  1.18410544E-01
 -1.28560003E-01  2.38712581E-02  3.48966959E-03 -6.49388150E-04  1.12871561E-03
 -2.10968757E-02 -2.69436736E-02  1.21818398E-01 -2.41460003E-01 -3.94107916E-02
 -2.08883261E-02 -2.57279361E-02  1.21662128E-01 -2.42732199E-01  4.02652347E-02
 -3.38373727E-02 -7.51136969E-02  1.46487034E-01 -2.20736617E-01 -1.01729747E-01
  6.78458486E-05  6.51747297E-04 -3.91810666E-05 -2.01400865E-04  1.12319694E-01
 -7.66081824E-04  2.11668334E-03 -2.41381292E-04  8.17611946E-02  2.71941422E-04
 -2.07618526E-04  1.51717643E-04 -2.30218650E-04 -1.07282526E-01  1.45565801E-01
 -1.98195768E-02  6.48518229E-02 -8.31610265E-03  1.30374527E-04  9.64246856E-02
 -3.76004189E-01 -4.19797223E-01  1.71920994E-02 -2.30478532E-01 -9.41892118E-02
 -2.41588228E-02  9.24687863E-02 -3.31466966E-01  7.27894704E-02 -1.19076329E-01
  2.02978336E-02 -5.90938676E-02  6.94478727E-03 -4.09884346E-04  9.59277360E-02
  3.56409901E-01  4.12300721E-01 -2.40161175E-02 -2.24847967E-01  9.57323207E-02
  2.33438744E-02 -9.37104931E-02  3.30308432E-01  7.44635649E-02 -1.17679298E-01
 -5.72896510E-04 -4.68446320E-03 -8.23473728E-04  9.75988382E-05 -1.36423445E-01
  2.41529762E-02 -1.15299981E-02  2.99221470E-03 -4.88969659E-01  2.06114619E-03
  1.33250722E-03 -4.05551132E-03 -2.58315172E-04 -1.29773942E-01  1.21517465E-01
  1.49368219E-02  4.41278924E-01  1.63698136E-01 -5.15381639E-02  8.28857756E-02
 -1.49603787E+00 -2.01733586E-01 -1.86013054E-01  1.20438196E+00 -2.31924518E-02
  1.32703302E-01 -2.11135300E-01 -1.37080074E-01 -2.07215500E-02  3.15993944E-03
 -1.48685397E-02 -4.39363774E-01 -1.62452936E-01  5.09479858E-02  8.42199918E-02
  1.49830575E+00  2.02556884E-01  1.89889723E-01  1.20348198E+00  2.36458394E-02
 -1.33204315E-01  2.10698511E-01  1.37012845E-01 -2.02027753E-02  2.50538773E-03
  4.89150399E-04  1.58234034E-04 -2.24055723E-04 -8.63416688E-05 -2.18776995E-01
 -1.25291733E-03  3.31930847E-03 -6.63389922E-04  1.76894705E-03  6.43078390E-01
 -4.74875948E-03 -2.36995238E-01 -2.63757591E-01  3.07623881E-02 -2.74940807E-01
  1.76902575E-04 -1.71242613E-04  9.12726085E-05  1.34204047E-03 -1.35618652E-02
 -8.55901446E-03  1.09007511E-03  4.78910390E-03  4.36717986E-01  1.56218207E-04
 -3.14878626E-04  2.97844489E-04 -4.94948080E-04  3.02742006E-02 -1.80032947E-01
  2.58590405E-02  1.83140837E-01 -5.57352533E-02 -1.49835620E-01 -6.89824073E-02
 -2.53443633E-02 -1.83797677E-01  5.72133348E-02  1.46874344E-01 -6.81856152E-02
  4.24871049E-03  2.36405263E-01  2.64432217E-01 -3.27018399E-02 -2.75322280E-01
 -6.29260182E-02 -2.18746309E-01 -1.46640489E-01 -3.03997610E-01  1.15267945E-04
  2.87410596E+00 -8.15356634E-01 -1.42070202E+00 -5.31012572E-04  9.78551764E-02
  1.64557507E-01 -3.56002513E-01  9.53239417E-02 -2.30507375E-04  1.35415678E-04
 -3.49176381E-03 -1.47709666E-01 -1.48392038E-01  4.92380342E-02 -5.34812942E-02
  6.30827135E-01 -2.63274925E-01  3.45130773E-01  1.46978166E-01 -1.34331488E-01
  1.08299675E-01  5.46093946E-02 -8.78003457E-02 -1.60836756E-01  4.76700943E-02
 -3.50061365E-03 -1.48355712E-01 -1.48103159E-01  4.91848015E-02  5.35864340E-02
  6.30481202E-01 -2.62968042E-01  3.44465950E-01 -1.47423736E-01 -1.33223509E-01
  1.07326584E-01  5.45020755E-02 -8.71809710E-02  1.61730252E-01 -4.89504390E-02
 -2.71966497E-02 -6.81163672E-02 -4.68798667E-03 -4.47610167E-02 -1.27416092E-04
  7.34975916E-02 -2.30621794E-01 -2.87833801E-01 -4.29817051E-04  1.07328244E-01
  2.61285935E-02 -7.04422908E-02  2.28097679E-01 -1.02780011E-04 -4.36602942E-05
  7.26950626E-02  6.61755433E-01  1.72500619E-02 -9.41302816E-02 -8.29861032E-02
 -2.06102058E+00 -1.07516495E+00 -3.16258434E-01  9.61497541E-01 -7.52134718E-02
  1.21819711E-02  1.05329578E-01 -5.64643185E-02  2.45418424E-01  2.82474468E-01
  7.29956447E-02  6.63711773E-01  1.72088520E-02 -9.40960244E-02  8.24108968E-02
 -2.07153229E+00 -1.07951295E+00 -3.18655702E-01 -9.65073577E-01 -7.53055878E-02
  1.23332859E-02  1.05596108E-01 -5.63942554E-02 -2.45790889E-01 -2.82857565E-01
 -1.29118110E-01  1.72522799E-01  6.18129498E-01  1.40411778E-01 -2.24757575E-04
  4.30822501E-02 -2.40219936E-02  1.15105933E-01 -7.98848211E-03  4.95786509E-04
  3.41139785E-02 -4.52106356E-01 -2.15704992E-01 -1.10903284E-01 -9.83364102E-02
 -6.89717901E-03 -2.54074916E-01  1.14961719E-01  3.86314105E-02 -1.82338979E-05
  4.11366555E-01  1.01084289E-01 -1.41380645E-02  1.09075629E-03  1.46208657E-01
 -1.20774819E-01  2.89492549E-02 -3.13954791E-02  7.46103343E-05 -2.57121120E-04
 -6.09772439E-02 -8.77649992E-03 -1.94910316E-01  1.68921729E-01 -3.25767869E-02
 -6.12412335E-02 -9.41924702E-03 -1.94870319E-01  1.69594781E-01  3.19752740E-02
  3.45008997E-02 -4.53826728E-01 -2.15889771E-01 -1.09722094E-01  9.83743796E-02
 -6.15638550E-02 -5.85104684E-01 -1.17613867E-01 -1.54313453E-01  7.19874955E-04
  3.18642506E+00  2.40019430E-01 -1.90961960E+00  1.66375736E-03  2.70651507E-02
  4.34386717E-01 -4.77912340E-01  2.66782651E-01 -3.23673347E-04 -2.09472414E-03
 -5.09220861E-02 -6.76727456E-02 -1.36868088E-02  2.23602432E-01  1.22410650E-01
  2.08723045E+00 -1.54122970E-01  7.56326640E-01  2.01179157E-01  2.16613822E-01
  3.30425038E-02 -1.99689207E-01 -2.28106809E-01  1.09472152E-01  8.92148617E-02
 -5.13125631E-02 -6.78748929E-02 -1.43422853E-02  2.24692633E-01 -1.24658792E-01
  2.10748877E+00 -1.51262004E-01  7.60775685E-01 -2.07268274E-01  2.16530601E-01
  3.09322124E-02 -1.97379209E-01 -2.28745780E-01 -1.13991154E-01 -9.11777095E-02
  5.64376221E-02  4.19665921E-01  8.45782105E-02  1.26236459E-01 -1.07200599E-03
 -1.94236873E+00  1.40493356E+00 -3.67106640E-01 -2.65493700E-03 -3.39654977E-01
  1.03435844E-01  2.34161645E-01 -3.28534621E-01  2.34310952E-04 -5.94667666E-05
  8.40465512E-02  5.78118028E-01 -1.56710766E-01 -2.75558921E-02 -5.55011661E-02
 -2.44452146E+00 -1.39169929E+00  6.73079604E-02  8.52489357E-01 -4.79570916E-02
  1.00416417E-02  6.82428555E-02  2.69425120E-01  2.17462613E-01  1.92187313E-01
  8.38676419E-02  5.76060720E-01 -1.56361973E-01 -2.74683663E-02  5.54847390E-02
 -2.43244643E+00 -1.38397268E+00  6.59058822E-02 -8.45829288E-01 -4.95599664E-02
  1.23726058E-02  6.74412495E-02  2.67401152E-01 -2.15729210E-01 -1.92499525E-01
 -3.34499007E-02  4.90591625E-01 -1.44773894E-01 -2.43763419E-01  1.16521716E-03
 -9.47041054E-02 -3.21851902E-01  1.03797251E-01  1.70815109E-01  1.24019937E-03
  3.77947826E-02 -4.84060956E-01 -3.83074403E-02  6.02327189E-02  1.03638729E-01
  8.39208991E-03 -1.00931336E-01  1.67249752E-01 -5.50565086E-02 -5.91526796E-04
 -1.38623725E-01  6.98398291E-02  1.02427293E-01  3.15673314E-03 -9.25462642E-02
  1.41226284E-01 -1.42352138E-02 -4.31076502E-03  1.32521870E-03 -1.55130864E-03
  1.92263879E-03 -2.15420662E-02  1.26542653E-01 -2.11237468E-01 -4.33558290E-02
  9.62665834E-04 -2.35701799E-02  1.25078305E-01 -2.08268148E-01  4.19538943E-02
  3.82567710E-02 -4.81114570E-01 -3.97258887E-02  5.73676554E-02 -1.02191651E-01
  3.76482103E-04  4.73448756E-03  2.52883164E-04  2.61676193E-04  1.34974551E-01
 -2.07649881E-02 -3.47812154E-03  1.15593503E-02  3.13426927E-01 -6.12666555E-04
 -2.63136725E-03  2.99829691E-03 -1.38463490E-03 -5.72602086E-02 -3.82643792E-01
  3.17521150E-02 -6.12652995E-02  7.94562344E-02 -1.21765033E-01 -1.76612855E-01
 -1.88774933E+00 -2.96490538E-01 -3.93240020E-01 -5.58395521E-01  3.61051586E-02
  1.40917235E-01 -1.74301729E-01  1.74963883E-02 -4.10297643E-01 -8.02405021E-02
 -3.11665385E-02  6.33976080E-02 -7.95587055E-02  1.19801491E-01 -1.75670513E-01
  1.86592541E+00  2.95621339E-01  3.85532169E-01 -5.55751584E-01 -3.86925466E-02
 -1.40610244E-01  1.76043811E-01 -1.62849916E-02 -4.08689325E-01 -7.88270412E-02
 -3.21124872E-04 -1.95082740E-03 -7.44001894E-04 -9.25745373E-04 -1.70632207E-01
  8.95311410E-03 -7.62575061E-03 -8.09273685E-04 -4.15000712E-01  2.20209265E-03
 -8.32323915E-04 -1.60421101E-03  1.89269798E-03 -9.03330255E-03  1.12934280E-02
  4.91278714E-02  4.42494470E-01  4.79073785E-03 -4.14721373E-02  6.03247757E-02
 -2.30088689E+00 -1.13065719E+00 -8.25782479E-02  1.25638816E+00  1.35587264E-01
 -1.37924728E-01  2.03268574E-02  1.97659294E-01  2.00545487E-01  2.53762380E-02
 -4.97990400E-02 -4.46769272E-01 -2.72997115E-03  4.22019746E-02  6.02223337E-02
  2.32323240E+00  1.14522446E+00  8.43232765E-02  1.26315930E+00 -1.34098613E-01
  1.37023086E-01 -2.14194983E-02 -1.99953456E-01  2.02984794E-01  2.64134951E-02
  2.61144494E-04 -3.16111348E-03  1.36939137E-03  1.63380849E-03  2.80804338E-01
  2.77196713E-04  1.58696860E-03 -3.80206367E-04 -3.23258312E-04  2.25660393E-01
 -3.22889691E-02 -4.87062139E-01  5.30459746E-02  3.84629916E-01  9.22618091E-02
 -2.56519655E-04 -1.31492614E-03 -9.27327538E-04  3.74009720E-04 -1.10707854E-01
  9.07178726E-03 -3.10102508E-03 -2.67936716E-03  5.13690009E-01  6.85815752E-04
 -4.17847947E-04 -3.51265615E-04  5.52045938E-04  1.70074716E-01 -2.34011654E-01
  5.65740047E-02  1.99690019E-01  7.43588662E-02 -2.10285501E-01 -1.22285028E-01
 -5.74197789E-02 -1.99461746E-01 -7.52144625E-02  2.12250253E-01 -1.22646037E-01
  3.18355607E-02  4.91934939E-01 -5.20105177E-02 -3.86006970E-01  9.37355272E-02
  6.49520542E-02 -3.73570865E-02 -1.82955046E-01 -1.77315731E-01 -1.67537713E-04
  2.06347818E-01 -7.98599223E-01 -4.03426528E-01 -5.71945632E-04 -4.70613891E-01
  2.22028731E-01  3.77970169E-01 -2.97515049E-01  9.05598965E-04  1.68336411E-04
 -3.61499890E-02 -5.93362335E-01 -4.40581703E-02  1.08379734E-02 -9.02250126E-02
  1.65841547E+00  1.09409223E-01  6.55547391E-01  4.91278841E-01 -1.17564450E-01
  2.97574349E-02  1.44349919E-01 -3.28580061E-02 -1.29441060E-01  1.53798221E-01
 -3.61560472E-02 -5.93240695E-01 -4.46982729E-02  1.18961410E-02  9.05260285E-02
  1.67074315E+00  1.09581655E-01  6.57552706E-01 -4.96121526E-01 -1.19695245E-01
  3.24071148E-02  1.44018267E-01 -3.27036780E-02  1.28615102E-01 -1.53101179E-01
 -1.83726124E-02  2.04914873E-01  6.42771201E-02 -1.40082184E-03  1.46229117E-04
 -1.30443059E+00  7.07630884E-01  7.46250182E-02 -7.85114488E-04 -1.53929132E-02
 -3.73992051E-02 -3.73803308E-02  9.42342867E-02  2.40823466E-04 -4.41850814E-04
  3.41003730E-02  7.59354300E-01  2.58972128E-02  4.22020933E-02 -2.07494054E-01
 -1.34741295E+00 -9.61808910E-01 -1.05837108E-01  7.84839792E-01  4.83562021E-02
  9.73962274E-02 -1.76420224E-01  7.89804910E-03  1.13472797E-01 -1.98589685E-01
  3.34938099E-02  7.54167904E-01  2.56592332E-02  4.21618402E-02  2.09742359E-01
 -1.31965241E+00 -9.55191376E-01 -1.08690961E-01 -7.65045212E-01  4.88639739E-02
  9.26259795E-02 -1.72044863E-01  5.23437619E-03 -1.14836512E-01  1.98334010E-01
 -1.15302829E-01  1.27738676E-01  2.08062529E-01 -1.43606941E-01  1.91708538E-03
  1.18233548E-02 -8.61601300E-02  5.10754515E-02 -1.15102713E-01 -6.38790048E-04
  1.60269231E-02 -4.74603900E-01  1.09055415E-01  2.34827911E-01  2.46870163E-01
 -4.30941587E-02 -1.36475313E-02 -1.08524617E-01  5.83617451E-02 -9.64191731E-05
  1.09691954E+00 -7.35720636E-01  1.68703230E-01  2.14048400E-03  3.97041982E-01
 -1.33048022E-01 -2.43717535E-01 -1.80379398E-01 -1.21420597E-03  1.04808191E-03
  6.29371224E-03 -5.21814438E-02  1.41275828E-01 -7.87104303E-02 -1.03637214E-01
  5.78059823E-03 -5.42861775E-02  1.44207768E-01 -8.00928067E-02  1.03432623E-01
  1.61044181E-02 -4.69318456E-01  1.11561194E-01  2.32816758E-01 -2.48455998E-01
 -5.31836170E-04 -2.24439400E-03  2.00082904E-04  7.05575290E-04 -3.31540499E-02
  5.62683130E-03  1.23105436E-04 -5.19182320E-03  1.28460462E-02  1.96738680E-03
  2.63526729E-04 -2.81210727E-03  2.31164599E-03  1.08292770E-01 -1.06506226E-01
 -4.27225148E-03 -1.11669209E-01  6.39546187E-02 -8.12374178E-02  3.67551958E-02
 -5.73868486E-01  8.07991580E-03 -1.26826261E-01 -1.75321141E-01  2.31702015E-01
 -2.72795823E-01  4.73490116E-02 -3.15311944E-03 -5.03781276E-02  1.33332071E-01
  4.57127584E-03  1.19519129E-01 -6.27984092E-02  8.21904668E-02  3.50640785E-02
  5.63742495E-01 -6.09785021E-03  1.21245430E-01 -1.71518480E-01 -2.29415257E-01
  2.72465620E-01 -5.00113115E-02  3.43704923E-03 -5.25693337E-02  1.34538203E-01
  3.19798304E-04  1.04501453E-03 -4.29167915E-04  4.30739844E-04  6.31912055E-02
 -3.10994222E-04  2.99841732E-03  5.27203934E-04 -1.36352564E-02 -6.89259887E-04
  4.28823363E-05  9.63691755E-04 -1.32533573E-03  4.01911359E-02 -7.80301754E-02
  5.67282201E-02  4.78553067E-01  2.54299626E-02  1.31197331E-02  2.06842403E-01
 -2.44794018E+00 -6.72244272E-01  9.37619109E-02  1.62027781E+00 -5.59051982E-02
  4.27365460E-01 -3.65077951E-01  2.17383306E-01 -2.89920619E-02  9.76860894E-03
 -5.67879439E-02 -4.86398107E-01 -2.64160785E-02 -1.38264696E-02  2.03978429E-01
  2.45151856E+00  6.81012617E-01 -9.45093551E-02  1.62473153E+00  5.44412173E-02
 -4.28615263E-01  3.68410635E-01 -2.17752497E-01 -2.80516967E-02  7.07075940E-03
  5.69741906E-04  9.47573826E-04  3.26503028E-04  1.02553345E-03  3.40835017E-01
 -3.66778691E-04 -8.88493451E-04 -8.44668485E-04 -1.80028849E-04 -1.62015507E-01
  1.56073225E-02 -4.97489539E-01 -2.49701521E-01  1.54706420E-01 -6.52037761E-02
  1.03935823E-04 -4.59769950E-04  7.43097721E-04 -5.36352356E-04  4.05275835E-03
 -1.94587607E-03  2.17842144E-04  1.07712279E-03  3.08484380E-01 -1.02222081E-03
  4.94073539E-04  3.86649148E-04  5.57822543E-04 -3.33465724E-01  2.03345395E-01
  5.44814746E-03  1.71203607E-01 -2.95725042E-01  1.40570099E-01 -2.56599838E-02
 -5.67577236E-03 -1.71004027E-01  2.95516906E-01 -1.41162144E-01 -2.59054276E-02
 -1.54890028E-02  5.01894185E-01  2.47167141E-01 -1.57793644E-01 -6.17062147E-02
  6.74281907E-05  1.36947549E-03  3.03466891E-04 -2.53731249E-04 -1.20442086E-01
 -5.01374163E-04  3.31008920E-03  3.41529879E-03 -3.54321618E-01  7.89476821E-04
 -6.59679099E-04 -5.46691634E-04 -6.87939915E-05  5.37692884E-02 -2.24442163E-01
 -4.28500753E-02 -5.45514486E-01 -7.74165932E-02  1.04769460E-01  1.84225360E-01
  3.74796563E+00 -5.66971563E-01  1.05369777E+00  1.05723467E+00 -1.29372064E-01
  9.49839197E-02  1.93173566E-01 -2.94174650E-01  1.50822352E-01  4.88914806E-01
  4.27647699E-02  5.44163651E-01  7.68181577E-02 -1.04619624E-01  1.84490291E-01
 -3.74724116E+00  5.62871947E-01 -1.05110560E+00  1.05826739E+00  1.28766353E-01
 -9.35287518E-02 -1.93838330E-01  2.93390574E-01  1.51318184E-01  4.88332264E-01
 -1.05612631E-04 -7.07385986E-04 -6.63524720E-06 -1.86868372E-04  1.12485396E-01
  2.00595171E-03 -3.43272688E-03 -3.01152334E-03 -2.54479688E-02  2.45877850E-04
  2.13742810E-04 -2.82524350E-04  3.56017617E-04  4.01999800E-02  1.06965745E-01
 -4.52342249E-02 -4.46283117E-01  1.32888776E-01 -1.26780892E-01 -1.48840645E-01
  3.04666945E+00  1.12047862E+00 -4.64250189E-01 -1.11476169E+00  2.31564099E-02
 -8.63240800E-02  3.13821756E-02 -1.42368721E-01 -2.28331124E-01 -1.93694200E-01
  4.53600418E-02  4.49468177E-01 -1.32717703E-01  1.27058016E-01 -1.47763308E-01
 -3.04750682E+00 -1.12482677E+00  4.66407848E-01 -1.11477175E+00 -2.33085519E-02
  8.65917305E-02 -3.17516837E-02  1.43612336E-01 -2.28468854E-01 -1.93388756E-01
 -1.37879230E-04 -7.48853204E-04 -9.95381704E-04 -3.72291485E-04  4.00381420E-01
  8.78259693E-05  3.67486869E-04  8.19144760E-04  1.10045167E-03  2.91021917E-02
 -5.03696636E-02  4.58057354E-01  2.09058703E-01  1.82336055E-01 -1.82506582E-01
  6.18278212E-05 -3.33670158E-04  2.37841311E-04 -2.20213590E-05 -5.84736436E-02
 -6.21297350E-04  2.87932355E-03 -2.83310398E-03  2.95885693E-01 -5.02898639E-04
  1.45803791E-04  3.77022230E-04  3.76557219E-04  3.16070053E-02  1.71355424E-02
  6.15545038E-02  6.07692243E-02  2.43535062E-02 -1.02689331E-02 -3.56631579E-02
 -6.16976234E-02 -6.05079772E-02 -2.60449473E-02  1.15743906E-02 -3.59565850E-02
  5.04031280E-02 -4.59599412E-01 -2.08244387E-01 -1.81810723E-01 -1.83335075E-01
 -3.07571797E-02 -5.25499682E-01 -1.51257748E-01  5.84911257E-02 -3.62706666E-04
  7.31387513E-01 -1.42705263E+00 -1.49424695E+00 -6.69636855E-04 -2.73715509E-01
  2.19376667E-01  1.86587025E-01  1.42426908E-01 -1.89405574E-04 -4.83483494E-04
  2.70034143E-03  1.96139075E-01  1.07720652E-01  2.94287468E-02  6.44656225E-02
  2.49778454E-01  8.28570320E-01 -1.92362377E-01  1.86270643E-01  2.13278598E-01
 -1.37657451E-01 -9.76046883E-02  1.63473579E-01  1.14485084E-01 -5.62245068E-03
  2.88449102E-03  1.98678586E-01  1.08547337E-01  2.82935115E-02 -6.38618997E-02
  2.24480300E-01  8.30651103E-01 -1.99410863E-01 -1.79759550E-01  2.14776781E-01
 -1.39581156E-01 -9.80879661E-02  1.64365973E-01 -1.14023571E-01  7.63231139E-03
  3.20530739E-02  3.58260260E-01  2.08613336E-02  1.72111660E-01  1.43385485E-04
 -8.05895321E-01  1.57224156E+00  1.30359432E+00  3.60963924E-04 -1.55690452E-01
  1.52970933E-01 -9.52319080E-02 -8.37855343E-02  3.28615758E-05  5.40079631E-04
  3.08500132E-04 -3.73181190E-01 -7.15073909E-02 -1.06444360E-01  1.45816113E-01
 -2.45702631E-01  2.53324419E-01 -7.54395374E-01  4.76410416E-02 -2.20553239E-02
 -1.19783337E-01  1.93405675E-01 -1.99614825E-01  6.18774174E-02  1.11308322E-01
  8.66498085E-04 -3.66945811E-01 -7.20872165E-02 -1.05817920E-01 -1.47580525E-01
 -2.79143535E-01  2.41983042E-01 -7.51866576E-01 -6.38130264E-02 -2.26210883E-02
 -1.17533525E-01  1.91601614E-01 -1.98344958E-01 -6.28268623E-02 -1.11845862E-01
  5.21103138E-02  2.23704819E-01  3.20689860E-01  1.70352936E-01  2.49358294E-04
 -4.82449141E-02 -1.97560873E-01 -3.05846376E-01 -4.41508340E-01  2.48099676E-04
  1.87809192E-02  1.63971126E-01 -1.07123798E-01  1.16714772E-03 -1.83779992E-01
 -2.94491864E-03  1.15366049E-01 -8.45280299E-02  4.19635366E-02 -2.06003483E-04
 -8.09742189E-02 -1.22239265E+00  1.23882133E+00 -9.74177763E-04  2.18031552E-01
 -2.38208345E-01  2.94149172E-03 -5.38151885E-02  1.17048268E-03 -4.61775206E-04
  1.63655853E-02  9.05033287E-03  3.15452635E-01 -2.58178918E-01  1.03331306E-02
  1.60756637E-02  1.00440111E-02  3.13714230E-01 -2.57653376E-01 -9.94943370E-03
  1.90984040E-02  1.58005148E-01 -1.09671121E-01  1.08425853E-03  1.83121292E-01
 -2.16939805E-02 -1.02418021E-01  3.97105958E-02  2.41039555E-02  2.81463342E-05
  9.86545457E-01 -2.27574933E-01 -2.33341941E-01  1.56608904E-04  2.08472742E-01
 -4.51798346E-02 -1.75152808E-01  2.27948873E-01  7.43296491E-04 -4.78315261E-04
  7.10062649E-03  8.96773451E-02 -7.09984036E-02  4.57686979E-02  8.24743434E-03
  2.70090508E-02  1.57480915E-01  1.50424007E-02  3.83637978E-02 -9.77662952E-02
  1.55912298E-01 -5.03093816E-02  1.21517871E-01 -1.56292669E-01  6.97500909E-02
  6.84723893E-03  8.91849703E-02 -7.09429878E-02  4.65054667E-02 -9.85063668E-03
  4.08881589E-02  1.57699541E-01  1.72807521E-02 -4.39714194E-02 -9.77289237E-02
  1.54647363E-01 -4.88131932E-02  1.21610940E-01  1.56392259E-01 -7.25021502E-02
 -3.63567097E-02  1.76512282E-01  4.78360958E-02  4.19884029E-02 -2.29901351E-04
  3.65079486E-01  3.15590533E-01  3.23132088E-01 -7.14755134E-04 -1.30442971E-01
  4.48440361E-01 -3.54137236E-01  4.09502295E-01  1.73413737E-04  1.00568503E-03
  6.97104169E-03  2.42746545E-01  2.97378715E-02 -8.06611013E-02 -3.27977289E-02
 -3.40877981E-01 -2.21461921E-01 -2.75941673E-01  2.69637547E-01  6.11022285E-02
 -4.86409529E-02 -6.02060218E-02  1.14752140E-01  2.46770748E-02 -6.09312381E-02
  6.89081308E-03  2.40828507E-01  3.01382639E-02 -8.11414744E-02  3.36092511E-02
 -3.31636556E-01 -2.18673010E-01 -2.77568982E-01 -2.63202600E-01  6.16890846E-02
 -4.95214594E-02 -6.00653874E-02  1.14637572E-01 -2.40879970E-02  5.99498974E-02
  3.13717668E-03 -1.46443801E-01 -1.20358016E-01  3.05973181E-02  9.42538736E-04
  6.59994098E-02 -2.68258998E-01  1.63754553E-01 -2.12226999E-01  5.76872551E-04
 -1.72833032E-03 -1.10205093E-01  2.78737728E-02  3.10073138E-01  1.08344531E-03
  3.99181117E-02 -1.55658870E-01 -4.30057639E-02  3.53635399E-02 -3.77843220E-04
 -6.73564554E-01 -2.69416217E-01  2.28110859E-01 -2.64162476E-04 -9.20008696E-02
 -2.93519669E-01  3.34177384E-01  4.10350783E-01 -4.07254266E-04  9.01641544E-04
 -3.60840984E-02  1.81480296E-01  7.67476951E-02 -6.20191620E-02  2.53458927E-01
 -3.62867848E-02  1.82093533E-01  7.71596793E-02 -6.33636923E-02 -2.53477641E-01
 -1.87733052E-03 -1.07806595E-01  2.96937033E-02  3.10036175E-01 -1.24267541E-03
  1.53068977E-05 -1.56594164E-04  1.15115203E-04  1.87822205E-04 -9.54501226E-02
 -5.82663114E-04  2.02338206E-03  3.74436357E-04 -2.80124090E-01 -2.06900592E-04
  1.64273565E-05  1.11287497E-04 -2.97551490E-04  4.20538966E-01 -3.19322517E-03
  3.16527705E-02  1.43439268E-01 -9.02794183E-02 -2.58030727E-02 -2.28075447E-01
 -1.04067968E+00 -3.35357031E-01 -7.46789465E-02 -6.19186142E-01 -5.89235885E-02
  2.20875497E-01 -2.30559810E-01 -8.56266776E-02 -6.05526066E-02 -3.89238297E-01
 -3.16939648E-02 -1.44054541E-01  9.03436855E-02  2.51188205E-02 -2.28107612E-01
  1.03834435E+00  3.34203842E-01  7.29170303E-02 -6.18877271E-01  6.01150078E-02
 -2.22670315E-01  2.31256350E-01  8.42402398E-02 -6.13522485E-02 -3.88266137E-01
  2.37497194E-05 -1.31326759E-03 -1.83797133E-04  1.31657883E-04 -6.68369342E-02
  2.65023477E-03 -2.74749554E-03  1.32908402E-03 -1.77941621E-01  5.13654891E-04
 -7.00285546E-04  3.47301207E-04 -1.16362269E-03  1.88548710E-01  4.40318304E-01
 -3.59069605E-02 -2.54151798E-01 -5.72405298E-02  6.21093601E-02 -3.26046781E-02
  1.15735134E+00  5.22228776E-01  3.73131473E-02 -3.94848088E-01 -1.32537468E-01
  1.05715301E-01  8.74672943E-02 -4.06741656E-02 -5.76520715E-02 -2.67038370E-01
  3.58264132E-02  2.51671730E-01  5.67201553E-02 -6.17248995E-02 -3.31233862E-02
 -1.15359574E+00 -5.20675009E-01 -3.62501707E-02 -3.92091963E-01  1.32188137E-01
 -1.06010317E-01 -8.62263851E-02  4.00900939E-02 -5.77347805E-02 -2.66874640E-01
 -5.15157539E-06  3.96625818E-04 -2.54018961E-05 -6.10635998E-05  3.23200440E-01
 -1.01067950E-04  1.64049890E-03 -9.01932121E-04  3.96554160E-04  1.12949788E-01
  5.32857982E-03  1.18908406E-01 -1.40981890E-01  2.82351037E-02 -4.42833505E-02
  8.70053918E-05  1.21863123E-03  2.74754772E-04  8.84059456E-05 -1.04510757E-01
 -4.32687333E-03  2.87732146E-03  8.52108836E-04 -5.92024115E-01  2.49123054E-04
  8.45973140E-05 -5.10991510E-05 -1.40703804E-03  1.59620130E-01  3.23868905E-01
  2.72204892E-02 -4.19441842E-01  1.92894066E-01  3.01887486E-01  4.78553297E-02
 -2.64824259E-02  4.18519368E-01 -1.93901963E-01 -3.00766777E-01  4.85188745E-02
 -5.35479459E-03 -1.18130422E-01  1.40681436E-01 -2.93505093E-02 -4.44520378E-02
  1.13677420E-03 -9.47503667E-02 -1.86647290E-01 -1.23108647E-02  1.80884375E-04
  1.24445893E+00 -3.65223285E-01 -1.67483951E-01  1.10819079E-04 -4.46075329E-02
  7.08744363E-02  3.26811185E-02  3.22568376E-01 -9.40804226E-07  2.15562291E-04
 -4.18817586E-02 -3.35154038E-01 -8.32813377E-02  9.42886797E-03 -3.86869147E-02
  9.89610193E-01  5.22456130E-02  2.61852474E-01  2.61918940E-01  2.89351676E-01
 -2.53821286E-01 -2.84863635E-02 -2.27406661E-01  5.51833027E-02  2.42779822E-02
 -4.18311246E-02 -3.35467662E-01 -8.34009595E-02  9.61651483E-03  3.92624214E-02
  9.90416935E-01  5.12104570E-02  2.62595910E-01 -2.61709539E-01  2.88853754E-01
 -2.52658494E-01 -2.90238964E-02 -2.27481127E-01 -5.57364109E-02 -2.37934029E-02
 -1.53445047E-02 -2.12555805E-01  6.72639486E-02  1.85429224E-01 -1.17611465E-04
 -1.85569137E-01 -1.72839227E-01  9.12020284E-01  1.11557368E-04  9.98141599E-02
 -6.97891092E-03 -1.08625894E-01 -1.92751091E-01  1.97300700E-04 -9.22593333E-04
  4.28715099E-02  3.02416112E-01 -2.91722764E-02 -9.56400733E-03 -9.63145165E-02
 -1.01801765E+00 -5.26471167E-01 -5.22659695E-02  4.08110032E-01  2.55718552E-01
 -2.58927908E-01 -4.86412558E-02  1.76927761E-01  7.91823596E-02  3.13755501E-02
  4.28275027E-02  3.01372157E-01 -2.92058791E-02 -9.62776369E-03  9.66328537E-02
 -1.01387949E+00 -5.25356566E-01 -5.37691182E-02 -4.05535278E-01  2.55846981E-01
 -2.59600781E-01 -4.78019852E-02  1.76632786E-01 -7.97975848E-02 -3.07229594E-02
 -4.22886862E-02 -2.56094725E-01 -6.89008269E-02  1.16522164E-01 -1.91155671E-04
  3.44069957E-02  4.34957954E-01 -3.25656710E-01 -1.86839574E-01 -5.75491960E-04
 -1.78016519E-02 -1.22802085E-01  1.97747852E-01  1.38792767E-01  6.37006940E-02
  1.49813915E-02  1.37768816E-01 -1.18007288E-02  3.55097351E-02  2.24422116E-04
 -8.90528081E-01  6.66028470E-02  2.40633955E-01  7.20933571E-04  4.42416261E-01
 -5.03017466E-01  6.55134353E-02 -3.45242350E-02  5.61394075E-04 -8.15863127E-04
  4.43862500E-02  3.79726391E-02 -2.17241686E-01  2.88142594E-01  3.71375129E-02
  4.43798851E-02  3.70022711E-02 -2.17322219E-01  2.89481820E-01 -3.73073950E-02
 -1.78037504E-02 -1.22058480E-01  1.98069999E-01  1.39335740E-01 -6.40221921E-02
 -6.64443195E-05  3.83857285E-04  1.49143094E-04 -4.27145027E-05 -5.86710141E-02
  5.40220639E-04  5.58161193E-04  2.95260900E-04 -1.43747309E-01  7.83871416E-04
  3.73381585E-05 -1.03774991E-03  3.68090784E-04  1.58284523E-01  4.73036554E-01
  3.94772654E-02  1.07445460E-01 -5.10349081E-02  1.22692869E-03 -2.39476721E-01
 -1.53877144E+00 -2.23001610E-01 -1.01843850E-01 -6.67550490E-01  1.32982594E-01
  1.58817892E-01 -3.53970130E-01 -2.57036488E-03 -5.17441612E-01  2.11042406E-01
 -3.94611565E-02 -1.08094081E-01  5.10765072E-02 -1.48357062E-03 -2.39305086E-01
  1.53951336E+00  2.22632673E-01  1.01721556E-01 -6.67918716E-01 -1.33876258E-01
 -1.58289929E-01  3.54544725E-01  2.96778323E-03 -5.17148270E-01  2.11546365E-01
 -3.44620760E-06  1.17556046E-04  1.43771813E-04 -7.01621705E-05 -1.05657011E-01
 -4.91170728E-04  3.30856601E-04 -7.54583815E-04 -1.12660185E-01 -9.78483845E-05
  2.02273476E-04 -1.64207878E-04  3.57517189E-04  1.38526577E-01  6.90240311E-02
 -2.69651458E-02  1.51793465E-01  1.74490408E-01  4.44556839E-02 -1.99733012E-01
 -1.26575724E-01  1.33251627E-01  1.36213256E-01  2.25554714E-02 -2.40920872E-01
  6.95449556E-02 -4.29511677E-02  2.36720736E-01 -3.10876045E-01  9.45416524E-02
  2.69585082E-02 -1.51575623E-01 -1.74503144E-01 -4.47108243E-02 -1.99260085E-01
  1.26436168E-01 -1.33218203E-01 -1.35919141E-01  2.29462705E-02  2.40672906E-01
 -6.92089544E-02  4.29775807E-02 -2.37215127E-01 -3.10886052E-01  9.45781433E-02
  8.99313900E-06 -2.03410044E-04 -1.55319040E-04  6.91902009E-05 -2.28244643E-01
  2.67988455E-05 -4.49863440E-04  2.73432854E-04 -1.54567405E-05 -7.56589284E-02
 -6.31274952E-03  2.02790340E-01  7.44745867E-02 -6.95828361E-02 -3.00694096E-01
  7.45199168E-05 -2.67858361E-04  3.09745729E-05 -2.11468161E-04  4.61326261E-02
 -5.60377402E-04  5.15300189E-04 -5.51491543E-04 -1.71389789E-01 -8.50055963E-04
  2.51976216E-04  6.01913937E-04  3.49340948E-04  1.08342445E-01 -1.93265241E-02
 -4.09779093E-03 -7.94153434E-02  6.64117109E-02 -2.79217562E-02  5.82007318E-02
  4.14856023E-03  7.98309542E-02 -6.62945413E-02  2.78907574E-02  5.72116913E-02
  6.32505129E-03 -2.02610126E-01 -7.45114266E-02  6.87334079E-02 -3.00803459E-01
  5.66449311E-02  7.30133932E-03  1.08372693E-01  8.09002539E-02 -1.52247345E-03
 -2.02128667E+00  1.78498697E-01  9.44423674E-01  5.66881676E-03 -4.06376179E-01
  1.28834659E-01  2.44550447E-01 -5.64917296E-02 -7.09369759E-03  2.02023665E-03
  3.35012946E-02  5.97008888E-01 -1.06164996E-01  2.15590141E-02  6.04897484E-02
 -1.69330118E+00 -3.82678966E-01 -5.68628530E-01 -5.44469442E-01 -1.04851215E-01
  2.35854791E-01 -2.20531854E-01 -3.40790622E-01 -1.41450567E-01 -1.54077550E-01
  3.28311902E-02  6.13768051E-01 -1.02772973E-01  2.36185371E-02 -6.97961894E-02
 -1.73689963E+00 -3.64313167E-01 -5.84109289E-01  5.40144447E-01 -1.13057131E-01
  2.28686675E-01 -2.09033115E-01 -3.26286094E-01  1.44204834E-01  1.40856511E-01
 -5.45610510E-02 -1.03583130E-01 -2.86653566E-01 -8.69558239E-02 -6.97622141E-04
  2.10078840E+00 -1.14761372E+00  4.91167407E-02  3.60049051E-03  2.66250068E-01
 -6.29425840E-02 -1.81024086E-01  1.63088144E-01  1.07909566E-02 -5.48254108E-03
 -1.17477811E-02 -5.93753872E-01 -1.05896817E-01  1.04579861E-01  2.03430246E-01
  1.38533054E+00  7.95103431E-01  2.03480384E-01 -6.68628850E-01 -2.97002581E-01
  1.23784122E-01  3.33332286E-01  2.46547452E-01 -9.51661471E-02 -1.59862356E-01
 -9.93608528E-03 -5.92347608E-01 -1.07459786E-01  1.08225753E-01 -2.07139612E-01
  1.33534784E+00  7.66495665E-01  2.32714643E-01  6.48332649E-01 -2.92621600E-01
  1.32817052E-01  3.22226008E-01  2.51891351E-01  9.57480589E-02  1.51320198E-01
  2.28709261E-02 -3.73727779E-02 -1.85456227E-01 -2.82424448E-01 -5.16740808E-03
 -1.66242562E-02  2.59445110E-01 -8.54428192E-02 -2.96373993E-02 -1.21780675E-02
  2.80105159E-02  2.14121452E-01 -2.76341268E-01  1.12084800E-01 -1.62242202E-01
 -1.94660495E-02  1.26631986E-01 -1.62464613E-01  8.69894907E-02  3.98425447E-03
 -8.07949096E-02 -8.32364130E-02 -4.46056000E-02 -1.83621671E-03  2.90415467E-01
 -3.02204785E-01 -2.06518532E-02 -8.20937399E-02 -2.12790841E-03 -1.29255619E-03
  2.11640999E-02  1.26664091E-02 -1.34346962E-02  1.58584211E-01  2.92476820E-02
  2.28831283E-02  7.97340620E-03 -7.05883147E-03  1.62595297E-01 -2.56338344E-02
  2.65299818E-02  2.02794244E-01 -2.72437674E-01  9.95731518E-02  1.55467761E-01
  1.29462265E-03  7.85424603E-04  2.49264292E-03  1.52933632E-03  6.08747775E-02
 -4.75143227E-02  4.23080461E-03  2.16039332E-02 -2.57260665E-01 -9.44476164E-03
  3.16327097E-03  5.22222781E-03 -9.62005864E-04  3.01697935E-01 -7.59271153E-02
 -1.31954054E-02  3.76091288E-01  7.47321385E-02  4.56798675E-02  1.99951501E-01
 -9.99542759E-01  3.86553062E-01 -3.59831008E-01  8.67490588E-02 -1.70497197E-01
 -1.58832942E-01  2.40763646E-01  3.06980797E-01 -7.44415475E-02  2.88892051E-01
  1.46945315E-02 -3.49236928E-01 -7.95178509E-02 -4.45489974E-02  1.97356967E-01
  9.23341504E-01 -4.03975143E-01  3.34437585E-01  1.11184343E-01  1.65081190E-01
  1.70030791E-01 -2.50708653E-01 -3.22687085E-01 -6.77293384E-02  2.95496605E-01
 -1.28533902E-03 -2.17256305E-03 -6.85306719E-03 -1.98951370E-03  3.38718776E-02
  4.72315311E-02 -2.60052226E-02  9.20343338E-04 -1.36788765E-01  6.29636200E-03
 -1.84174426E-03 -4.21247309E-03  3.85137004E-03 -4.77337678E-01  2.24586934E-01
  3.92365767E-02  3.11047296E-02 -2.72404503E-02  8.72519280E-02  7.78566720E-02
 -1.09474905E+00 -6.32281739E-01  6.15246000E-01  4.20448052E-01  7.77311127E-02
  1.81725097E-01 -2.19741632E-01  1.21462695E-01 -1.01760302E-02  1.95407534E-01
 -3.96889309E-02 -5.77743695E-02  2.23319771E-02 -8.20859320E-02  6.85241692E-02
  1.15589886E+00  6.67633748E-01 -6.03646986E-01  4.50118567E-01 -9.14236062E-02
 -1.75340786E-01  2.34241158E-01 -1.10217436E-01 -5.54704122E-03  2.02915081E-01
  6.46891574E-04 -5.72978601E-04 -4.35441247E-03 -6.78589504E-03  2.17472152E-01
 -3.70101638E-04  6.06091591E-03 -2.26586362E-03 -7.29546444E-04  5.21762367E-01
 -3.12241121E-02 -2.41662453E-01  8.13676878E-02 -2.74601214E-01  1.36756953E-01
 -4.49492971E-04  2.68834669E-03 -3.63670726E-03  1.85221445E-03 -1.71560239E-01
 -1.22476674E-03 -2.54248566E-03 -1.61933070E-03  7.30048181E-02  6.29526175E-03
 -7.10141644E-03  1.75095581E-04 -2.23224939E-03  1.05398781E-01  4.30204423E-02
  3.52454955E-02 -9.75111960E-02  1.41612041E-01  8.20203799E-02 -7.53397954E-02
 -3.42225909E-02  9.83894598E-02 -1.41287159E-01 -7.37970520E-02 -7.77388188E-02
  3.23810397E-02  2.50837651E-01 -9.39694238E-02  2.79004440E-01  1.43614467E-01
 -2.28238764E-02  2.13157097E-01 -6.15447609E-02 -2.70994319E-01  7.57400808E-05
  2.77655908E-01  4.95952623E-01 -1.75134265E-01  8.65698076E-04 -1.33877537E-01
  2.19476252E-01 -1.91950249E-01  2.17144896E-01 -6.19536495E-04 -5.00667827E-04
  6.19308719E-03 -3.14465681E-01 -2.28948169E-02 -4.39780212E-02 -8.16903658E-02
  6.90723610E-01 -1.39002800E-01  2.55190762E-01  1.53171677E-01 -4.84682916E-02
  2.93984180E-03  1.14807102E-01 -6.42113193E-02 -7.64836446E-02 -1.26326849E-02
  6.18324306E-03 -3.13225698E-01 -2.28056828E-02 -4.38354731E-02  8.14117749E-02
  6.87396435E-01 -1.38401693E-01  2.54340352E-01 -1.52880071E-01 -4.88820342E-02
  2.59767108E-03  1.15058813E-01 -6.34640398E-02  7.73267788E-02  1.20381677E-02
 -5.33285231E-04  5.21773030E-03 -9.89916148E-02 -6.39721990E-02  3.69203814E-05
 -5.96232667E-01  2.52076061E-01 -2.29997524E-01  1.63533945E-04  3.40160810E-01
 -3.97488546E-01  1.39022467E-02  2.21036445E-01  2.68648180E-04 -2.89964979E-04
  2.04371351E-02  3.28763400E-01 -1.65356422E-02 -1.27165132E-02 -4.98785428E-02
 -4.96491435E-01 -5.45024607E-01  2.14097425E-01  3.37462594E-01 -1.11509037E-02
  9.16423527E-02 -1.23309490E-01 -2.34452366E-01  9.25232761E-02  1.64450572E-01
  2.05102708E-02  3.28273245E-01 -1.64310567E-02 -1.23576442E-02  4.99382854E-02
 -4.97081599E-01 -5.46131644E-01  2.15808132E-01 -3.37738322E-01 -1.11137173E-02
  9.20012349E-02 -1.23357943E-01 -2.34288693E-01 -9.20867182E-02 -1.65106200E-01
  5.34819249E-02  2.11599793E-01 -2.28294061E-01 -2.77881928E-01 -9.14332717E-05
  1.99788141E-03 -2.38449049E-02 -2.42188866E-01 -2.19364731E-01 -4.07456210E-04
 -4.38109142E-02 -2.58472438E-01 -1.44233414E-03 -2.29007167E-01  1.42583316E-01
 -1.17393096E-02  6.36295424E-02  9.77188103E-03 -1.36081488E-01 -4.62442360E-05
 -2.19117367E-01 -1.91214451E-01 -5.40068020E-01  4.80078387E-04 -3.77143638E-01
  7.48972156E-02  3.08023060E-01 -1.91747463E-01 -8.80307313E-04 -1.64623620E-04
  3.36054450E-02  1.84832807E-01  3.29565558E-01  2.34138679E-01  3.08754020E-01
  3.36121641E-02  1.83924163E-01  3.30557492E-01  2.34190152E-01 -3.08441897E-01
 -4.39367364E-02 -2.58900939E-01 -1.31120134E-03 -2.30276774E-01 -1.42440369E-01
  3.45587098E-05 -4.70576021E-04 -4.83389692E-04 -1.00252973E-04  4.02111831E-03
  2.65295968E-03 -5.77210221E-04 -5.42350238E-04  2.53600545E-01 -1.92866005E-04
  2.51551337E-04  3.34812241E-04  2.72936434E-04 -4.55522947E-01 -3.64753624E-02
  2.30351944E-02 -3.49421108E-02  9.03495835E-02  3.54880064E-02 -2.84124105E-01
 -9.55003661E-01  7.74794397E-02  5.01871192E-02 -5.35276041E-01  1.32383119E-01
  3.03699531E-01 -4.76240509E-01  2.07225001E-01  1.12978458E-01  1.05755108E-01
 -2.31995536E-02  3.36394442E-02 -9.10032285E-02 -3.55295423E-02 -2.83877132E-01
  9.59810753E-01 -7.81964341E-02 -4.89855260E-02 -5.36253289E-01 -1.31590958E-01
 -3.04089586E-01  4.75934031E-01 -2.08307956E-01  1.13289202E-01  1.06553598E-01
 -7.10154285E-06 -9.96406444E-05  1.99007705E-05  1.44817363E-04  7.56002449E-02
 -1.47613655E-03  3.97923909E-05  5.26126234E-04  2.49861494E-02  7.83465607E-05
 -4.36512228E-04  3.02401900E-04 -3.66346911E-04 -3.90696982E-01  2.99657327E-01
  8.63823892E-03  2.92993865E-02  9.46251126E-03 -3.05469864E-02 -4.95353224E-02
 -4.82265991E-01 -1.50593008E-02 -1.82076393E-01  1.09055667E-01  7.93077459E-02
 -2.43942847E-01  1.19243686E-01  4.33654043E-02  5.98803339E-02  2.18309699E-02
 -8.41906118E-03 -2.74291098E-02 -9.57067099E-03  3.05328001E-02 -4.90812576E-02
  4.76744348E-01  1.21847745E-02  1.82260255E-01  1.06587197E-01 -7.85293802E-02
  2.43106357E-01 -1.19527419E-01 -4.23518650E-02  5.94813945E-02  2.11739172E-02
 -1.18885448E-04 -3.18947534E-04 -8.55477314E-05  8.49961330E-05 -1.91229972E-01
  6.09869931E-05  5.32066262E-04 -3.51881784E-04 -1.27613426E-04  3.12056314E-01
  3.11163330E-02  9.11667360E-02  8.33382051E-02  1.18790839E-01 -1.00494359E-01
 -6.43241337E-05  1.24067020E-04  5.30913275E-05  3.12798538E-05 -8.00886523E-02
  3.40859629E-04  2.90919594E-05 -7.10261270E-05 -5.22491118E-03  1.14809953E-03
 -3.33217995E-04 -9.12801121E-04 -1.08214829E-04 -4.31148864E-01  3.80461205E-01
 -2.44474485E-02 -1.95717707E-03 -2.38324727E-01  2.79021763E-01 -6.27879342E-02
  2.43847318E-02  1.76519618E-03  2.37780566E-01 -2.78714543E-01 -6.19494520E-02
 -3.11123871E-02 -9.20399896E-02 -8.28690093E-02 -1.18513529E-01 -1.00327477E-01
  3.03810791E-05 -1.07366444E-04  1.17229502E-04 -7.43617957E-05 -1.13789574E-01
 -5.53582918E-04 -1.65485778E-04  6.03723840E-04 -2.37985053E-02  4.62445548E-04
 -2.11562278E-05 -4.80718232E-04 -1.69506299E-05 -3.30680534E-02  4.75700171E-01
  2.13618497E-04  1.41234427E-01 -5.74513524E-02 -2.59599154E-02  1.80882839E-01
 -2.01462540E-01 -1.65871941E-01 -2.05481909E-01  1.60049813E-01 -4.24045704E-01
  1.61810169E-02  4.21894946E-01 -7.65342778E-02 -1.45330527E-01 -1.08539870E-01
 -2.79758777E-04 -1.40933482E-01  5.75179787E-02  2.63658011E-02  1.80719070E-01
  2.02494906E-01  1.66060051E-01  2.05970609E-01  1.59800056E-01  4.24234396E-01
 -1.63660996E-02 -4.21990757E-01  7.58673284E-02 -1.46056998E-01 -1.08972287E-01
  1.00411077E-05  3.42977585E-04 -2.12127835E-04  1.46385877E-04 -1.00660033E-01
 -1.29804889E-03  3.65360037E-04 -2.62548643E-04 -2.79679896E-01 -1.52229156E-04
  1.30582074E-04 -2.71837592E-04 -2.56968360E-05  3.23603590E-01  2.68789030E-01
  2.56763101E-02 -8.67961012E-02  3.19588390E-02  9.55370330E-02  1.31276875E-01
 -3.30177763E-01 -1.60410000E-01  1.20727202E-01  1.31301408E-01  4.60157136E-01
  8.45326865E-02 -4.26412055E-01  2.58132785E-01 -9.76942013E-02 -2.66730423E-01
 -2.56654158E-02  8.67360335E-02 -3.16238934E-02 -9.50175225E-02  1.31490060E-01
  3.30049136E-01  1.60762792E-01 -1.20328023E-01  1.31559345E-01 -4.60399234E-01
 -8.53756168E-02  4.27447827E-01 -2.57761055E-01 -9.61148555E-02 -2.65434334E-01
  3.09488530E-05 -1.84278802E-04  2.57388632E-04 -1.83979935E-04 -2.65358332E-01
  1.16165711E-04  8.16232593E-05 -2.46331731E-04  2.42071149E-04  3.34842334E-02
 -2.03769783E-02 -5.44082447E-02  2.28979698E-01  1.81076055E-01  2.20362557E-01
  1.92195399E-05 -2.49146261E-04 -1.97829227E-04 -1.61601132E-04  1.38797140E-01
  4.48558380E-04 -2.56423590E-04 -5.63422918E-04  2.45377926E-02 -1.63089323E-04
 -2.77208542E-04  2.98148165E-04 -3.45868375E-04 -6.96289044E-02  1.90300052E-01
  5.24352316E-02  3.08764021E-02 -1.35829667E-01  3.75992617E-02  1.12324152E-01
 -5.22795741E-02 -3.04873138E-02  1.35858962E-01 -3.72112145E-02  1.11473563E-01
  2.04887297E-02  5.46600047E-02 -2.28737395E-01 -1.80507794E-01  2.21263435E-01
 -4.40651819E-02 -1.15816696E-01 -1.18472037E-01  1.37745748E-01  4.15694903E-04
  1.75798742E+00  5.92073435E-01 -6.41731671E-01  7.59301498E-04 -1.38908246E-01
  3.08980914E-01 -1.14823300E-01  2.73826982E-01 -4.28749559E-04 -9.92390705E-04
  1.86006270E-02 -1.85704825E-01 -1.45004149E-01 -5.69132197E-02 -6.89345260E-02
 -9.42389633E-02 -1.98475647E-01 -2.27345460E-02 -4.02246987E-02 -3.05711431E-02
  4.24185764E-02  6.97965056E-02 -1.20893338E-01 -1.12063426E-01 -6.27793535E-02
  1.85406407E-02 -1.88510287E-01 -1.43862969E-01 -5.67391192E-02  7.00402616E-02
 -8.52470920E-02 -1.96171115E-01 -1.98451908E-02  3.85963353E-02 -2.80372978E-02
  4.30223066E-02  6.72572500E-02 -1.19198630E-01  1.09633429E-01  6.22728021E-02
 -3.69152428E-02 -2.35271779E-01  1.43508712E-01 -1.91069573E-01 -5.32120293E-04
  1.54244627E+00 -5.92495902E-01  3.72783744E-01 -1.44098826E-03  5.38000734E-01
 -4.00549766E-01 -3.13626277E-02  3.13135886E-01  1.44697814E-03  1.03216728E-03
  2.33217669E-02  5.99816836E-02 -6.93407919E-02 -8.42354483E-02  1.64614750E-02
 -4.56906565E-01 -3.90274518E-01  4.41241786E-02  2.66946210E-01  1.02853530E-02
  2.77191162E-02  1.10350991E-02 -9.77381526E-02  5.56829881E-02  1.06931332E-01
  2.31883081E-02  5.98043545E-02 -6.95707409E-02 -8.38826671E-02 -1.64068965E-02
 -4.51454326E-01 -3.88510437E-01  4.37486688E-02 -2.64556823E-01  9.74888686E-03
  2.75165746E-02  1.17894243E-02 -9.69587260E-02 -5.50019836E-02 -1.05201800E-01
 -8.77951724E-02  3.50368239E-02 -4.11017204E-01  1.58778236E-01  1.64118805E-04
 -1.05760121E-01  1.39056088E-02  7.55606063E-02 -5.05866494E-01  5.39612366E-06
 -4.36715280E-02 -1.81077268E-01 -3.66673866E-02 -5.94560505E-02  5.85000926E-02
 -5.66225880E-03  6.02324343E-01 -2.78208678E-04 -1.06499387E-01  1.01069373E-04
 -1.75156025E+00  7.60244804E-01  6.22789316E-01  9.48869098E-05 -1.56656218E-02
  2.75892057E-01 -4.84278390E-01  3.61828722E-01  3.72532905E-05  7.89690599E-04
  8.36224692E-02 -1.04246316E-01 -2.34825244E-01 -2.85780854E-01 -3.04085406E-01
  8.35870361E-02 -1.03822153E-01 -2.34582512E-01 -2.86491666E-01  3.03831067E-01
 -4.37809519E-02 -1.80845186E-01 -3.73344490E-02 -5.83329831E-02 -5.85458056E-02
  1.35289338E-04 -9.99136331E-05  3.13836799E-04 -4.11162218E-04  1.99561729E-01
 -3.30595986E-03 -1.54880089E-03  1.14851012E-03  3.59019322E-01  3.23469202E-04
 -1.10138216E-03  9.94618162E-04 -9.57380509E-04 -3.03348071E-01 -4.80829843E-01
  1.33504495E-02  3.67251115E-01 -1.71723106E-01 -4.20203557E-02  1.04855646E-01
 -1.80254430E+00 -3.22999271E-01 -4.83124761E-01 -4.16149709E-01 -2.99846925E-01
 -5.69937186E-02  2.77729770E-01 -2.50772088E-01 -4.46547039E-01 -5.79236421E-02
 -1.35278517E-02 -3.67093866E-01  1.72457486E-01  4.24193541E-02  1.04515643E-01
  1.80571217E+00  3.23954041E-01  4.83885026E-01 -4.17485353E-01  2.99768592E-01
  5.64669232E-02 -2.77550479E-01  2.50655494E-01 -4.47681111E-01 -5.87725950E-02
  9.88542985E-05  6.06788919E-04 -3.25595746E-04  3.85152262E-04 -1.90037659E-01
 -5.18385628E-03  1.76721452E-03 -1.09535344E-03 -4.75420988E-01 -1.05526014E-03
  8.20601770E-04 -1.39632402E-04 -5.76439695E-04  5.44648742E-01  2.83541448E-01
  3.64344253E-02  2.94055815E-01  5.98954488E-02 -1.26933518E-01 -3.09502331E-02
 -1.80450197E+00 -7.56798345E-01 -6.36701403E-02  7.89058872E-01 -4.24532689E-02
 -9.57459855E-02  4.80865633E-02 -2.75453736E-01  1.88960326E-01  4.19980090E-01
 -3.64628488E-02 -2.93838799E-01 -5.95156461E-02  1.27199715E-01 -3.07192554E-02
  1.80378338E+00  7.58512376E-01  6.42794439E-02  7.88796279E-01  4.27217837E-02
  9.62770116E-02 -4.93713468E-02  2.76946332E-01  1.88429867E-01  4.20025444E-01
  2.70823941E-04  3.69829370E-05  1.21967347E-03 -4.61146232E-04  8.29513230E-02
  3.06746365E-04  3.51030306E-05 -3.32371037E-04  1.13923314E-03 -5.74001060E-02
  1.41497920E-02 -1.94686610E-01  5.87543916E-02 -2.40296816E-01 -8.75280129E-02
 -1.49018596E-05 -1.66145737E-03  2.36835752E-05  2.20813586E-04  5.14129454E-03
  5.01280314E-03 -2.05703659E-03 -1.64711769E-03  3.78504845E-02  1.69892769E-04
 -5.50407843E-04  9.87785812E-04 -1.12555558E-03 -2.02275344E-01  2.07292283E-01
  8.15962490E-03  8.89012148E-03 -1.45911031E-01  1.41374540E-01  3.12067826E-03
 -8.66827570E-03 -8.47634364E-03  1.47296172E-01 -1.40020739E-01  1.79444492E-03
 -1.37189496E-02  1.95617081E-01 -5.82858447E-02  2.40740230E-01 -8.71356982E-02
 -2.39930581E-05  2.58904739E-04 -3.69977887E-04  2.30277214E-05 -3.80170547E-02
 -4.99322162E-04  4.17275650E-04  5.86673855E-04  1.22331710E-01 -6.99289444E-04
  5.05436372E-04 -1.67330838E-05  4.18791360E-04 -6.30773575E-03  4.96618475E-02
  1.83489348E-02  6.41415783E-02  1.27829019E-01 -1.39797338E-01  4.12195884E-01
  1.44851997E-01  2.59036996E-01 -2.93164074E-01  4.16586927E-01 -2.92211932E-01
 -2.81858150E-01  7.76413760E-01  3.38553928E-01 -9.38088165E-03 -1.70200587E-02
 -1.82571660E-02 -6.32539257E-02 -1.27461172E-01  1.40225851E-01  4.12050290E-01
 -1.48070505E-01 -2.58921336E-01  2.92376030E-01  4.17223167E-01  2.91988852E-01
  2.82004965E-01 -7.76226247E-01 -3.37896918E-01 -9.94248999E-03 -1.78118213E-02
 -2.84084088E-05 -5.11518042E-04  1.86643680E-04  1.58294652E-04  1.04499185E-02
  2.17825593E-03 -1.25873583E-03  3.07428680E-04 -5.06521720E-03 -4.03847827E-04
  9.13296370E-04 -2.15637733E-04 -2.60774210E-04  1.63442442E-02  8.22131102E-02
 -5.75242410E-03  1.29288960E-01 -1.16190298E-01  1.32314565E-01 -2.17548370E-01
 -2.47956750E-01 -1.51679189E-01  1.45925689E-01 -2.46786915E-01 -4.41862403E-01
 -2.95201171E-01  6.61516196E-01  3.95339713E-01  4.05964621E-03 -1.04654732E-01
  5.67167192E-03 -1.29726477E-01  1.15529884E-01 -1.32629451E-01 -2.18000575E-01
  2.50487652E-01  1.52405109E-01 -1.46082721E-01 -2.46322282E-01  4.42343008E-01
  2.94755686E-01 -6.61448084E-01 -3.96290195E-01  3.20791977E-03 -1.05873774E-01
 -1.08359005E-04 -1.64426049E-04 -5.67843531E-04  5.16999226E-06 -7.57826550E-02
 -2.72000678E-05  2.09193463E-04  3.82536934E-04  3.83182600E-04  6.10793580E-02
  3.69068202E-02  5.31032376E-02 -1.58616278E-01  1.69904420E-01 -2.32854571E-01
  2.85737320E-05 -4.70049481E-05 -3.26762030E-04  2.80787208E-04  2.56303817E-02
 -1.01015606E-03  3.81503542E-04  1.51987886E-04 -1.47796521E-01  8.74937097E-04
 -7.58336905E-04 -8.10416759E-05  5.45694400E-05 -1.42070516E-02  4.65029404E-02
 -1.48154566E-02 -4.70901805E-02 -1.58253786E-02  2.89937775E-02  2.05649891E-02
  1.49813120E-02  4.71416080E-02  1.52958224E-02 -2.87799686E-02  2.04624306E-02
 -3.72815467E-02 -5.32915156E-02  1.57895277E-01 -1.70560273E-01 -2.33581409E-01
 -5.91041968E-04  2.95205388E-01 -2.00643386E-01 -6.82944650E-02  1.72836003E-04
 -1.03073088E+00  7.75021121E-02  5.06056293E-01 -1.32807436E-04 -6.32946623E-01
  3.91171186E-01  6.36096153E-02  3.48391702E-01 -3.73037728E-04 -3.76122496E-04
  2.77889598E-02  2.68108001E-01  1.37312296E-01 -5.55118115E-02  4.89824435E-02
 -1.14731846E+00  4.10209602E-02 -4.37946655E-01 -1.76646041E-01 -8.17091442E-02
 -2.73859637E-02  6.69971273E-02  3.02683944E-01  4.87298488E-02  3.44619205E-02
  2.78083423E-02  2.67634870E-01  1.37738128E-01 -5.59295055E-02 -5.01237656E-02
 -1.14322052E+00  4.19731878E-02 -4.37765958E-01  1.74772578E-01 -8.18242115E-02
 -2.84450065E-02  6.89084776E-02  3.03659736E-01 -4.92678818E-02 -3.47259757E-02
 -2.10775481E-02 -2.32888610E-01  1.35646176E-01  1.13244876E-01 -1.65542443E-04
  1.24733650E+00 -6.30003893E-01  1.87379626E-01 -2.12437255E-04 -3.37977830E-01
  6.09377050E-01 -1.35456957E-01 -2.12693509E-01  2.94707728E-04  1.52252632E-04
 -2.68559451E-02 -2.60063863E-01 -1.04694879E-02 -1.05426278E-01  1.18380431E-01
  1.06242050E+00  5.10758357E-01 -1.96978063E-02 -2.74043457E-01  3.51138927E-02
  1.07100576E-01 -7.49271526E-02 -3.91739290E-01  2.19651368E-02  1.40683413E-01
 -2.69521933E-02 -2.60683941E-01 -1.11312741E-02 -1.05055043E-01 -1.17544824E-01
  1.06638943E+00  5.12544034E-01 -1.89511398E-02  2.76630356E-01  3.36178081E-02
  1.06226449E-01 -7.23540346E-02 -3.91025010E-01 -2.14440061E-02 -1.40078374E-01
 -8.99052565E-03 -5.91098955E-02 -3.82744051E-01 -1.32951377E-01  1.44963499E-04
 -3.37653163E-02  6.41661694E-02  2.82445178E-01  2.44979227E-01 -8.41834185E-05
 -4.32681816E-02  8.22674418E-02 -9.07135939E-02 -2.01899330E-01  9.45185704E-02
  2.22330002E-03  2.76197518E-02 -2.52366723E-01  2.02272241E-01  1.88232795E-05
 -2.43565269E-01  1.16206208E-02  1.09223437E-01  2.57362486E-04  6.13677405E-01
 -5.71228046E-01 -7.31701315E-02  4.96042140E-02  2.83419316E-04  2.50244629E-04
  2.68789502E-02  6.11003769E-03 -1.61917199E-01  7.87689583E-02  3.83522725E-03
  2.67450737E-02  5.80095292E-03 -1.61501276E-01  7.86917779E-02 -3.88385012E-03
 -4.31673561E-02  8.31239679E-02 -9.14748509E-02 -2.01791831E-01 -9.35703794E-02
 -2.83938138E-02  4.26094055E-01 -1.98596975E-01  2.64895500E-01  4.84233799E-05
  9.90792334E-02 -2.33568892E-01  2.73033348E-01 -1.57405106E-04 -1.12749192E-01
  1.45863632E-01 -1.81862310E-01 -3.12912399E-01 -1.18207439E-04 -1.85882453E-04
 -7.95091732E-03  1.21637668E-01 -4.99673074E-02  4.54109849E-02  4.18553426E-03
  7.51063085E-02  3.21554628E-02  1.63557981E-02  3.01888664E-02 -4.88007844E-03
 -2.56131214E-02 -5.61341641E-02 -2.69695265E-03  1.44347555E-02 -2.07777655E-02
 -7.93326270E-03  1.21597936E-01 -4.98099233E-02  4.52939935E-02 -4.34341228E-03
  7.58162053E-02  3.25286301E-02  1.60697293E-02 -3.07419127E-02 -4.90943058E-03
 -2.58560952E-02 -5.56940170E-02 -2.35139893E-03 -1.47989300E-02  2.10278188E-02
  1.75624262E-02 -1.14803982E-01 -2.10059401E-01  9.22698432E-02 -3.81241370E-05
 -3.88667772E-01 -1.32492975E-01  5.43994421E-02 -1.23344042E-04 -1.35235842E-01
 -2.36370330E-02  1.21380307E-01  1.68691528E-01  1.00249832E-04  1.29991560E-05
 -4.66855709E-02  5.88783345E-01 -3.01078110E-01  1.01428630E-01  2.62591439E-01
  2.97496145E-01 -2.85584736E-01  1.06182651E-02  2.98048407E-01  4.91911638E-02
 -3.16128836E-01  3.18981082E-02 -4.42849344E-02 -3.97722424E-01  8.11598877E-02
 -4.66130069E-02  5.88589722E-01 -3.01481933E-01  1.01231082E-01 -2.62235665E-01
  2.97214342E-01 -2.85225606E-01  1.02460563E-02 -2.97110558E-01  4.96491857E-02
 -3.15936245E-01  3.18154519E-02 -4.32642440E-02  3.97357891E-01 -8.00531905E-02
 -3.57759868E-01 -3.29874255E-01 -1.61164429E-01  5.88597638E-01 -1.61384645E-04
  2.50625132E-01  2.32546948E-01 -3.52802279E-01  2.02306763E-01  1.59690554E-05
 -4.72585917E-01 -4.58310134E-01 -5.70294494E-01  1.31483042E-01  5.54825656E-01
  1.22999599E-02 -2.72886140E-01 -1.03559998E-01 -7.44261610E-02 -5.98538930E-05
  2.54261032E-01 -2.03526084E-01 -1.76119251E-01  2.35717372E-04  1.03848851E-01
  1.04982411E-01 -1.02520979E-01 -8.45568201E-02  2.85085009E-05 -3.84503494E-05
  8.07344123E-02  8.48661909E-02 -3.99179090E-02 -6.20976907E-02  1.60564612E-01
  8.06437145E-02  8.45690248E-02 -3.96013510E-02 -6.20630882E-02 -1.60669304E-01
 -4.72356972E-01 -4.57784350E-01 -5.70704563E-01  1.30840698E-01 -5.53965903E-01
 -1.01562936E-02  2.43978459E-01  1.06706895E-01 -2.19018875E-02  5.57908230E-05
 -2.99518145E-01  6.26027146E-03  3.10158749E-01 -3.36045898E-04  1.21313047E-01
 -1.00676559E-01 -1.17886169E-01  6.21723600E-03 -9.66984739E-07  2.59458672E-05
 -4.94510551E-03 -2.51307711E-02  2.25833759E-02  1.58754320E-02  1.11060689E-02
  1.63182763E-01  9.83066922E-02  5.44763157E-02  3.47509809E-02 -3.07650775E-03
  2.73553406E-02 -1.93045191E-02  6.00807212E-02  1.28667711E-02  1.78504728E-02
 -4.96618652E-03 -2.49064649E-02  2.25617711E-02  1.59587116E-02 -1.10853828E-02
  1.64620360E-01  9.84431149E-02  5.45538459E-02 -3.50882925E-02 -2.95240525E-03
  2.71339752E-02 -1.94198048E-02  6.00281471E-02 -1.31572847E-02 -1.77394363E-02
  6.83800964E-03  9.13708689E-02 -1.01650684E-01  1.84729139E-01 -2.16385129E-05
 -4.05186753E-01  2.04814177E-01  2.91742302E-02 -4.06947517E-04 -1.77907835E-01
  1.96981169E-01 -2.80031220E-02  1.03996046E-01  5.72501804E-05  1.40206070E-04
 -1.71722392E-02  5.99527200E-02 -5.30585474E-02  3.10535891E-02  5.72005542E-02
  2.85753834E-01  5.61199706E-02  4.10934456E-02 -4.74850841E-03  4.14400924E-02
 -6.66020255E-02 -1.98822019E-02  2.81155793E-04 -9.63513222E-02  1.88958231E-02
 -1.71583002E-02  5.90465855E-02 -5.32832250E-02  3.09473354E-02 -5.70802524E-02
  2.87895313E-01  5.75622979E-02  4.05370340E-02  6.52610953E-03  4.16687575E-02
 -6.64981480E-02 -1.95514786E-02  3.18626851E-04  9.61198631E-02 -1.87259287E-02
 -8.99893459E-03 -1.29869612E-01 -3.98584078E-02  2.27622649E-02  1.80164537E-05
  1.25395997E-01 -9.26165018E-03 -1.52600002E-01  8.11397212E-02  1.08316318E-04
 -1.03341785E-01 -5.77516384E-02 -1.11167970E-01  2.20303285E-02  1.13201916E-01
 -9.63737223E-02  7.07892742E-01  4.35742737E-01  4.50718233E-01  9.01801759E-04
  9.30320956E-01  2.50195302E-01  2.35954209E-01  1.15267728E-03 -4.37263953E-01
 -4.76441019E-01  6.37970087E-01  4.83009306E-01 -1.03145791E-04  9.60728411E-04
 -5.23898325E-01 -4.50465023E-01  3.71107729E-01  3.66857337E-01 -7.34296793E-01
 -5.24987277E-01 -4.51526812E-01  3.70834552E-01  3.67463653E-01  7.36111113E-01
 -1.03132976E-01 -5.68572526E-02 -1.11164373E-01  2.18944256E-02 -1.12973035E-01
 -4.63998953E-02  5.09375159E-01 -6.85528163E-02  2.61787765E-01 -1.27528544E-04
 -2.77144684E-01 -1.93152945E-01  4.93875663E-01  1.67800568E-04 -1.92547696E-01
  1.18597215E-01 -3.12200098E-01 -4.18212193E-01 -1.87453141E-04  5.01164038E-04
 -1.85739398E-02  4.48008261E-01  5.90904791E-02  4.10367860E-02  6.20123025E-02
 -3.05856629E-01 -8.28087710E-02 -1.17700966E-01 -1.24308648E-01  6.63484363E-04
 -1.56031853E-01 -1.61064282E-01 -3.12086087E-02  1.74895010E-02 -6.06778482E-02
 -1.86678912E-02  4.48985328E-01  5.92765220E-02  4.10676705E-02 -6.17135970E-02
 -3.07525211E-01 -8.26470133E-02 -1.17584822E-01  1.25221863E-01  6.50007167E-04
 -1.56203748E-01 -1.62233140E-01 -3.07329688E-02 -1.76742328E-02  6.07136287E-02
 -1.03400427E-01  7.78452609E-01  5.03941538E-01 -3.03495937E-01 -6.89779749E-05
  8.40323988E-01  3.46690961E-01 -3.20371411E-01  3.93573109E-04  3.29553040E-01
 -3.18833889E-01 -6.27543883E-01 -7.78076362E-01  6.23293544E-04 -1.07646519E-04
 -2.67074073E-02  1.28153285E-01  2.96198946E-02  5.37071976E-02 -1.34520226E-02
  3.14962427E-01  1.73538383E-01  4.39732805E-02 -1.02681822E-01 -4.43614200E-02
 -7.67655285E-02 -5.46212165E-02  5.66419341E-02 -5.02046608E-02 -2.34341197E-02
 -2.66052837E-02  1.27286224E-01  2.95455205E-02  5.36500934E-02  1.35673321E-02
  3.14978404E-01  1.73433900E-01  4.42706553E-02  1.03019071E-01 -4.45538293E-02
 -7.62234272E-02 -5.39203194E-02  5.65292188E-02  4.97917684E-02  2.33222467E-02
 -3.67159443E-01 -3.54469585E-01 -1.61973468E-01  5.09413598E-01 -5.02380206E-04
 -7.92412581E-01 -6.04221127E-01  9.87501650E-01 -5.21063190E-01 -4.69054833E-04
 -6.87667612E-03  1.55511949E-02 -3.81183783E-02  1.44796330E-03  2.26246125E-02
 -1.09559887E-02  2.12655350E-02  4.99453345E-02  3.28707590E-02 -3.73943518E-03
  3.75745839E-01 -1.89001022E-01 -1.31790897E-01 -3.50577300E-03 -8.35874071E-02
 -7.47790666E-02  2.18166382E-01 -2.16837508E-01 -4.00696148E-03 -3.71685910E-03
 -6.19443475E-02 -1.37689295E-02  1.30527848E-01  1.42928520E-01  1.00769234E-02
 -5.56619434E-02 -9.18324968E-03  1.26927068E-01  1.39194141E-01 -1.66462502E-02
 -6.73082733E-03  1.58586930E-02 -3.79839253E-02  1.22702063E-03 -2.23083032E-02
  3.60883468E-04 -1.69229426E-03  1.74409550E-03 -3.22804685E-03  1.70786113E-02
 -9.39012278E-03  1.58154294E-03 -8.56359498E-04 -1.11829471E-01  2.52136237E-03
 -4.56384223E-03  2.89554019E-03  3.13225992E-03  3.92416500E-02 -1.38957128E-01
 -1.15284465E-02  8.96958942E-02  2.86487597E-02  7.86430280E-03 -4.04002196E-02
 -2.06387087E-01  1.74582257E-02  1.76735242E-02 -9.56403571E-02  1.88955333E-03
 -1.68586565E-02 -1.32104131E-01  5.41174410E-02  1.83342838E-02  8.08951767E-03
  1.17533355E-02 -8.34036084E-02 -2.80243590E-02 -8.37526960E-03 -4.07520219E-02
  1.91758453E-01 -1.84055214E-02 -2.38590952E-02 -9.27185288E-02 -1.85172526E-04
  1.38711818E-02  1.30983249E-01 -5.41261322E-02  1.76812071E-02  1.00704852E-02
 -7.04062763E-04  3.17046982E-03  4.52621911E-03 -3.02990313E-03  9.62066846E-03
  1.27752543E-02 -4.29880965E-04 -3.03583500E-04 -1.04224321E-01  4.20194125E-03
 -2.46646099E-03 -4.34892670E-03 -5.98414311E-03 -1.48316318E-01  3.74094497E-02
  1.36154185E-02 -6.15860960E-02 -2.74147193E-03 -1.22985212E-02 -1.32962778E-02
 -1.06550415E-01 -9.37871730E-02  4.16740819E-02  5.06792851E-02 -1.63924143E-02
  3.96257787E-02  8.32873711E-02 -3.35428924E-02  4.02774515E-02  1.78048177E-02
 -1.47038308E-02  6.31940505E-02 -9.91482034E-04  1.23741462E-02 -1.74521220E-02
  1.22627819E-01  9.88929291E-02 -4.08346107E-02  5.30057159E-02  1.83870252E-02
 -4.55454598E-02 -8.36163021E-02  3.21357063E-02  4.59967326E-02  1.63102925E-02
  4.81542641E-03  3.34131937E-03  3.23214777E-03 -5.50851304E-03  8.85064270E-02
 -6.52629569E-03 -3.80240325E-03  7.86248627E-03 -4.64319273E-03  9.17552183E-02
  9.81621606E-04 -1.74804336E-02  9.99644296E-03 -2.29711785E-02 -2.21375919E-02
  1.45161986E-04 -1.35889825E-03 -2.74259883E-04 -6.47141578E-04  8.50342559E-01
 -1.81955902E-03 -1.24768441E-03  7.33720435E-04  8.49065762E-01 -1.21833033E-03
  1.04010979E-03  1.24955057E-03 -1.46671966E-03  8.56536504E-01  8.50207311E-01
  7.32989397E-01  5.43016374E-01 -4.16092647E-01 -4.11965211E-01  7.74547763E-01
 -7.32047286E-01 -5.42444907E-01  4.14656507E-01  4.11979677E-01  7.73960309E-01
 -6.70451047E-03  1.57400866E-02 -1.57959784E-02  2.41856253E-02 -2.81263573E-02
 -6.61193575E-02  3.85830995E-01 -2.51023796E-01  5.14430683E-01 -3.17131661E-05
  1.09149486E+00 -2.42282919E-01  2.50022558E-01 -7.90675837E-04 -3.81123266E-01
  6.08224569E-01 -4.79344201E-01 -5.94140429E-01  5.50013493E-04 -1.45632742E-03
 -1.94521653E-02 -1.66718851E-01 -1.37313353E-02  4.35772206E-02  5.49682825E-03
  7.17249723E-01 -3.31919555E-03  3.04641767E-01  1.06730980E-01 -8.57531844E-02
  1.00039058E-01 -5.61020494E-03 -2.40491311E-02 -3.84599138E-02  7.37809020E-02
 -1.92690804E-02 -1.68431266E-01 -1.43094782E-02  4.35975759E-02 -6.30059020E-03
  7.22734036E-01 -3.88260046E-03  3.04825104E-01 -1.09032446E-01 -8.58140876E-02
  1.00433885E-01 -3.33935621E-03 -2.50280181E-02  3.90517368E-02 -7.40241044E-02
  2.67244690E-02  2.75168753E-02 -2.61296579E-01  1.77665643E-01  8.03331102E-05
 -1.01975107E+00  2.37735068E-01 -1.31273949E-01 -1.08235645E-03 -3.01044905E-01
  8.56113058E-02  1.79919943E-01  2.91882213E-01 -1.22448679E-03  2.05615236E-04
  5.61982847E-02 -3.36836500E-02  2.27144042E-01  1.50245338E-02 -2.52061910E-01
 -8.81195428E-01 -2.55342310E-01 -2.56454972E-02  1.03400071E-01 -1.35776655E-01
  3.26896409E-01 -1.91774038E-03  1.08890978E-01  3.27552576E-01 -9.59518213E-02
  5.58152939E-02 -3.25415964E-02  2.27309513E-01  1.55160213E-02  2.51376655E-01
 -8.76288901E-01 -2.53367442E-01 -2.65597529E-02 -1.01646479E-01 -1.36026155E-01
  3.25816536E-01 -3.12487798E-03  1.08853213E-01 -3.26077264E-01  9.54069522E-02
 -7.53028460E-01 -5.33536280E-01 -4.55638202E-01  9.07247963E-01  5.53966444E-04
  3.39027450E-01  1.24784178E-01 -4.02976990E-01  2.63708567E-01  8.23521890E-04
  3.35856161E-01  1.08253632E-01  3.27058186E-01 -7.33986097E-02 -3.41686156E-01
 -1.01877569E-02  4.22243022E-02 -4.58905519E-02  3.13280545E-02  7.23471657E-03
  2.58511992E-01 -3.87347385E-02 -1.79846578E-01  7.43568255E-03  2.53262789E-02
 -9.18197113E-02  3.92104712E-02 -6.55648130E-02  7.30633625E-03  7.21626597E-03
 -1.06253971E-02  1.90704437E-02  5.09675829E-02  2.43312864E-02  2.17768700E-02
 -2.32508543E-02  9.65962907E-03  5.81322735E-02  3.13815112E-02 -8.48197048E-03
  3.35385213E-01  1.08274475E-01  3.26731709E-01 -7.24285251E-02  3.40509918E-01
 -1.26032915E-06  2.25119891E-04  8.98214968E-05 -1.32762209E-04 -4.97627348E-03
 -6.62920953E-04  3.43119582E-04  4.65702233E-04  2.59847669E-01  1.79731189E-04
 -3.74995901E-04 -1.12553842E-04  1.66799948E-04  1.09464083E-01  1.47218593E-02
 -1.35362968E-03  1.09433273E-01  3.89335830E-02 -6.58395848E-02 -6.73575336E-02
 -8.81437356E-01  2.96222053E-01 -3.07771206E-01 -1.58041913E-01  4.05383888E-02
 -1.22874720E-01 -3.76805569E-02  3.84459020E-02  1.13113992E-01 -1.52829431E-01
  1.35053743E-03 -1.08925087E-01 -3.89749497E-02  6.58208953E-02 -6.74501909E-02
  8.80933244E-01 -2.96264916E-01  3.07480686E-01 -1.57913408E-01 -4.04903224E-02
  1.22571869E-01  3.76187249E-02 -3.83882715E-02  1.13152593E-01 -1.52891326E-01
 -9.41496267E-06  3.35728725E-05  4.56513279E-05 -5.72579690E-05 -1.63637553E-02
 -1.61313812E-05 -1.99805312E-04 -1.32516169E-04  6.43973914E-02  5.51074464E-05
 -7.16704399E-05 -3.08793471E-05 -6.36736955E-05 -9.37299319E-03 -6.26031562E-02
  1.37434529E-01 -4.07495119E-01  3.43898342E-01 -3.09267733E-02 -3.03304257E-01
 -2.34881317E+00 -2.45670874E-01  9.69332013E-02  5.14345739E-01  6.83620749E-02
  6.36164810E-01  4.06749087E-03  1.88335644E-01  7.61647660E-01 -1.95606419E-01
 -1.37565938E-01  4.08731043E-01 -3.44941539E-01  3.06721383E-02 -3.03746493E-01
  2.35003646E+00  2.46496284E-01 -9.60524741E-02  5.14183680E-01 -6.68826713E-02
 -6.37377952E-01 -5.25209876E-03 -1.87632867E-01  7.62760447E-01 -1.94488541E-01
  2.18113701E-04  1.14333391E-05  1.20792749E-04 -2.25960562E-04  8.16577958E-03
 -3.72966158E-05  2.00265869E-05  8.12399127E-05 -3.21554724E-05 -1.56349687E-02
  6.69455320E-01  2.65582977E-01  6.24008412E-01 -1.15211137E-01 -6.01094406E-01
 -1.75275219E-05 -1.69322289E-04  1.35861459E-04  3.84195449E-05 -3.55407432E-02
  4.33207106E-04 -2.56360585E-05 -3.78650160E-04 -9.34348918E-02 -6.28950405E-05
  4.19818012E-06  1.03127606E-04  1.97379789E-04 -8.45784177E-03 -7.43539206E-02
 -4.47798772E-02 -1.52471389E-02  2.08199648E-02  5.24842820E-03 -3.10389202E-02
  4.45923039E-02  1.52739424E-02 -2.06845050E-02 -5.08374046E-03 -3.09848934E-02
 -6.70613991E-01 -2.65986323E-01 -6.25549375E-01  1.14496258E-01 -6.01545024E-01
 -6.27748918E-02  2.28239746E-01  4.37071831E-02 -6.28452601E-02 -1.40141246E-04
  2.72430673E-02  1.30719274E-01 -9.14589635E-02  6.24946368E-04 -9.76877421E-02
 -3.21456021E-01 -1.34611926E-01  2.01504439E-01  1.43542962E-04  4.38701607E-05
 -2.29185649E-01  1.06468141E+00 -8.79312413E-03 -9.09094963E-02 -3.55460810E-02
  5.15158954E-01 -1.88157930E-02  1.56567908E-01  1.64515380E-01 -7.57985866E-01
 -8.11927334E-01 -7.17211484E-01 -3.05394548E-02  4.25643056E-02  3.53763060E-02
 -2.28220857E-01  1.05961272E+00 -8.62067202E-03 -9.08909300E-02  3.47624097E-02
  5.05650451E-01 -1.82992144E-02  1.55459146E-01 -1.61724499E-01 -7.54612052E-01
 -8.08491263E-01 -7.12740617E-01 -3.03148293E-02 -4.27295223E-02 -3.51167332E-02
 -2.17547201E-01  1.08376537E+00 -9.45781068E-02  7.32199002E-02 -7.86653650E-05
  5.29539128E-01 -3.49220385E-01  2.49198800E-01  5.38288803E-04 -9.32928545E-01
 -7.32056657E-01 -6.90935266E-01  2.59255093E-01  1.35701381E-04  1.00202298E-04
 -1.57672547E-01  8.61854914E-01  2.03076325E-02 -3.89790955E-02 -2.10940844E-02
  1.36168736E-01  6.63196823E-02  6.96717538E-02 -1.22909873E-01 -6.62445931E-01
 -5.30886089E-01 -5.82700340E-01 -4.76532987E-02  1.14050424E-01 -2.86352582E-02
 -1.58249759E-01  8.66257574E-01  2.09208138E-02 -3.90833439E-02  2.10234577E-02
  1.35028532E-01  6.49711063E-02  7.10278097E-02  1.21382634E-01 -6.64997667E-01
 -5.32942156E-01 -5.86447264E-01 -4.78845691E-02 -1.14748494E-01  2.86046580E-02
  1.81314118E-01  3.52639796E-02  5.26743754E-02 -1.45553645E-01 -3.20372231E-05
  3.41427984E-01  8.73545256E-02 -2.48282387E-01  1.46006099E-01 -6.26384049E-05
  1.86719494E-01  3.24282430E-02  1.14175678E-01 -4.99814181E-02 -1.13010909E-01
 -2.04715149E-01  1.49394203E+00 -8.27164962E-02 -1.08850576E-01 -1.29038177E-05
  8.58441173E-02  2.91513832E-01  2.97340752E-01 -1.80015759E-04 -8.61627950E-01
 -7.79318814E-01 -1.05303564E+00 -9.55710472E-02  2.45657625E-04 -2.17749913E-05
  2.00203541E-01 -2.19769300E-01 -1.02144896E-01 -8.73206593E-02  1.13492171E-01
  2.00267567E-01 -2.19882483E-01 -1.01922483E-01 -8.71921138E-02 -1.13546971E-01
  1.87662597E-01  3.14660406E-02  1.15137415E-01 -5.01388502E-02  1.13412613E-01
 -3.86523294E-01  1.75913388E+00  9.96887192E-02  5.42391088E-02 -3.93656461E-04
  1.47605164E+00 -1.86706043E-01 -8.17611448E-01  1.00224689E-03 -1.35629738E+00
 -1.53977804E+00 -1.36599915E+00  7.69381106E-02  9.12734830E-05  2.14058080E-04
  1.66596697E-01 -4.25887723E-01 -2.63107242E-03  3.16989067E-02  2.33031675E-02
 -1.08269826E+00  1.79316566E-01 -4.47717689E-01 -2.70658764E-01  5.14890995E-01
  4.71126739E-01  4.47019020E-01 -6.08676072E-02 -1.83137103E-02 -7.65768480E-02
  1.69107756E-01 -4.37797377E-01 -2.47439553E-03  3.20409429E-02 -2.53396080E-02
 -1.10792958E+00  1.80729526E-01 -4.51241960E-01  2.78484418E-01  5.23817290E-01
  4.79960487E-01  4.57955631E-01 -6.02803360E-02  1.80023163E-02  7.71586151E-02
  2.02384976E-01 -9.51745405E-01 -1.68672624E-02  8.07164738E-03 -1.46051340E-04
 -5.55957566E-01  3.15518175E-01 -1.33486527E-01  9.15463961E-04  7.27289369E-01
  8.61050518E-01  7.00511749E-01 -1.25035178E-01  4.44769732E-04  2.21995236E-04
 -1.10657567E-01  2.39539403E-01 -1.06738240E-02  2.01421340E-02  3.60106809E-02
  2.89928820E-01  4.40923654E-01 -3.93359654E-01 -3.57531353E-01 -3.86608936E-01
 -2.80133976E-01 -2.69993683E-01  1.25547083E-01 -2.60228696E-02 -8.77135399E-02
 -1.11888897E-01  2.47390562E-01 -1.00067165E-02  1.96643283E-02 -3.61682446E-02
  2.89358532E-01  4.39626637E-01 -3.90952748E-01  3.57611081E-01 -3.91504223E-01
 -2.83920030E-01 -2.77381256E-01  1.25124982E-01  2.47058214E-02  8.75406854E-02
  3.08376359E-01  5.48880185E-02  1.80908802E-01 -2.22046044E-01 -4.77739286E-05
 -1.89654302E-01 -6.20455653E-02  1.41227070E-01 -8.13730493E-02 -1.45138369E-04
  1.43767400E-01  2.32832636E-01  5.35375651E-02  4.01112899E-02 -6.90296473E-02
 -1.97726260E-01  1.04290186E+00 -9.82495184E-02  6.69692493E-03 -2.35797495E-04
  8.81982367E-01 -1.11375673E-01  3.77939077E-02  9.84037484E-04 -5.67569851E-01
 -8.71278913E-01 -8.98007234E-01 -8.86028979E-02  4.44593090E-05 -2.73359487E-04
  1.27576814E-01 -1.50029941E-01 -2.53694646E-02 -7.71357172E-02  1.27099170E-01
  1.27487223E-01 -1.51348155E-01 -2.49366358E-02 -7.69797925E-02 -1.27385153E-01
  1.45527250E-01  2.32135826E-01  5.51516894E-02  3.96298297E-02  6.97141596E-02
  1.46956641E-03 -5.63899167E-03 -4.00867607E-04 -2.24697386E-04 -6.38412099E-02
 -6.11386899E-03 -2.76205173E-04  4.20091250E-03  8.01448098E-02  4.77523927E-03
  5.55191272E-03  4.69555329E-03 -5.87257381E-04  3.60669948E-02  5.68286189E-02
 -3.24911372E-01  1.52577819E+00 -2.86574316E-02 -5.00410419E-02 -2.59222420E-01
  3.24634562E+00 -1.32075599E-01  4.89353448E-01  9.83288018E-01 -1.16058181E+00
 -1.11705926E+00 -1.42456223E+00 -7.93210266E-02 -3.25684393E-02  7.14796930E-02
  3.24507997E-01 -1.52625945E+00  2.87948345E-02  4.99874765E-02 -2.59291650E-01
 -3.24077622E+00  1.30676549E-01 -4.85847863E-01  9.82078179E-01  1.15958438E+00
  1.11649311E+00  1.42382097E+00  8.02067322E-02 -3.25480754E-02  7.11299341E-02
 -7.22960679E-04  3.73669421E-03  2.14290554E-04 -1.12059424E-04 -4.03006363E-02
  2.18946181E-03 -9.30144472E-04 -2.71771906E-04  2.65677670E-01 -2.63287318E-03
 -3.27177153E-03 -2.85977244E-03  1.98563466E-04  1.14248022E-01  4.88746737E-02
  1.58263117E-01 -1.00795245E+00 -7.46515149E-02  4.20466970E-02 -2.13630768E-02
  5.69570506E-02  1.96212941E-01 -1.98984814E-01  4.45887983E-02  6.39278436E-01
  5.18395093E-01  9.03962664E-01  7.43965332E-02 -1.56880080E-01 -7.56466076E-03
 -1.56306126E-01  1.00043585E+00  7.48340164E-02 -4.18486109E-02 -2.10577594E-02
 -6.10372458E-02 -2.00198212E-01  2.01510392E-01  4.11344247E-02 -6.31923722E-01
 -5.12374777E-01 -8.97621384E-01 -7.53103421E-02 -1.56689546E-01 -8.80558075E-03
 -1.41099729E-03 -7.58428900E-04 -7.00634128E-04  9.43022840E-04 -8.04617361E-03
  4.23210438E-04 -4.10941986E-05 -3.29339125E-04  2.56209912E-04 -4.04542887E-02
 -2.19804508E-01  7.46508793E-02 -1.94888526E-01  7.96703102E-02  9.66388930E-02
  9.41622872E-04 -6.42584536E-03  5.16590356E-04  1.29288579E-04 -6.22874786E-02
 -1.47567733E-03 -1.01065299E-03 -1.43600770E-03  2.28036512E-01  3.34616075E-03
  4.39977090E-03  4.76365959E-03  6.90445364E-04 -7.16830267E-02 -7.32157541E-02
 -2.02262953E-02  1.43505234E-01 -5.03338199E-03 -1.26016904E-02 -4.33416594E-02
  1.84406028E-02 -1.41477026E-01  5.74402855E-03  1.36179872E-02 -4.21093644E-02
  2.17752716E-01 -7.65280475E-02  1.93981884E-01 -7.95294768E-02  9.52670751E-02
 -1.32280901E-02  1.42261024E-01  2.06228570E-02 -1.08031234E-02  1.24572117E-04
  7.25679663E-01 -8.95996118E-02 -3.41881251E-01  6.45608430E-05  5.84884680E-02
 -1.77909245E-01 -1.24627340E-01 -8.85238221E-02  7.20616817E-06 -8.40664821E-05
  1.44208546E-01 -6.87311736E-01  1.10678993E-02  7.48534573E-02  3.34892827E-02
 -8.23011165E-01 -3.97178360E-01 -2.02045466E-01 -1.20890872E-01  5.99509766E-01
  4.61738368E-01  5.25726076E-01  9.62947877E-02  3.17021267E-02  3.88174846E-02
  1.43653009E-01 -6.85071989E-01  1.09569050E-02  7.48046494E-02 -3.32204014E-02
 -8.14997280E-01 -3.97622965E-01 -2.00747445E-01  1.18646215E-01  5.97669000E-01
  4.59796214E-01  5.23521213E-01  9.60487703E-02 -3.16899050E-02 -3.90330064E-02
 -3.05846229E-01  1.43453562E+00  7.55400948E-02  6.50098574E-02 -6.20324258E-05
  2.09965693E+00 -1.01573482E+00 -4.34512657E-02 -1.32279766E-04 -1.32205134E+00
 -1.03273364E+00 -1.16197554E+00 -5.67054745E-03 -5.99153849E-05 -9.66056758E-05
  2.25487856E-01 -8.25792519E-01  2.45912912E-02  1.37642192E-03 -2.74841935E-02
 -9.32840538E-01 -5.49427880E-01 -3.35525717E-02  4.56937799E-01  8.32961245E-01
  7.23040894E-01  7.69199846E-01  1.13833952E-02 -1.11542619E-01  4.81998513E-02
  2.25837902E-01 -8.28723954E-01  2.43584729E-02  1.45045710E-03  2.74391255E-02
 -9.30763380E-01 -5.48540274E-01 -3.47784267E-02 -4.55318831E-01  8.35018868E-01
  7.24252938E-01  7.71403681E-01  1.16488928E-02  1.12080209E-01 -4.82091401E-02
  2.98224544E-03  4.82170234E-02  2.68398626E-02 -4.21092801E-03  3.58155799E-05
  2.16032581E-01  9.04395103E-02 -1.41986370E-01  1.69459368E-01  3.71280877E-05
 -2.47016807E-01 -1.83851124E-01 -1.33891798E-01  5.38854998E-02  1.43623019E-01
 -2.55677015E-01  1.14883122E+00 -6.01074113E-03 -4.69012787E-02 -8.18114583E-05
  8.91458294E-01 -3.23537564E-02 -6.55849776E-02  7.14254956E-04 -9.42666793E-01
 -7.94019166E-01 -1.14596976E+00 -7.47210728E-02  8.39041933E-05 -6.19668314E-06
  1.66260650E-01 -1.83115111E-01 -6.75464896E-02 -4.13657153E-02  1.68488093E-01
  1.65952580E-01 -1.83607317E-01 -6.72630647E-02 -4.12713597E-02 -1.68638450E-01
 -2.47756437E-01 -1.83347106E-01 -1.34607790E-01  5.38844831E-02 -1.43937136E-01
 -3.52265294E-01  1.79169587E+00  1.05523532E-02 -1.91184347E-02 -1.02778403E-04
  3.58281860E+00  4.71683653E-01 -9.62415869E-01  1.11086926E-03 -1.44771578E+00
 -1.61349652E+00 -1.27173388E+00  1.45080979E-01 -1.04932417E-04  1.84084896E-04
 -1.28075098E-01  3.65594340E-01 -3.08922173E-02 -7.05615837E-02 -3.55281329E-02
  9.24398348E-01 -2.72010392E-02  3.14176107E-01  1.77214079E-01 -3.91489759E-01
 -4.65936783E-01 -3.39576949E-01  4.76317281E-02  2.58283427E-02  1.78355359E-02
 -1.28650111E-01  3.67599000E-01 -3.08098379E-02 -7.07958857E-02  3.59716664E-02
  9.32114335E-01 -2.72513129E-02  3.15744145E-01 -1.79750901E-01 -3.93512474E-01
 -4.67839894E-01 -3.41932076E-01  4.77310770E-02 -2.58097318E-02 -1.78472660E-02
 -1.44677898E-01  7.34986997E-01 -4.43951876E-03  1.52969011E-02 -3.36180448E-05
  8.85621424E-01 -2.15827390E-02  5.02420301E-01 -3.22613139E-04 -6.17059895E-01
 -6.98953372E-01 -4.74082310E-01  2.08491086E-01 -9.76363471E-05 -1.04264860E-05
  1.14307805E-01 -5.90715478E-01 -1.39643652E-02 -3.42831163E-04 -5.27902009E-03
 -1.47086406E+00 -5.58396163E-01 -1.27563478E-01  2.47375205E-01  4.80564077E-01
  5.05533801E-01  4.24067450E-01  1.59296195E-02 -4.73472009E-02 -7.66647920E-02
  1.14271993E-01 -5.90061090E-01 -1.38901702E-02 -3.26510980E-04  5.22696420E-03
 -1.46859446E+00 -5.58949938E-01 -1.27688048E-01 -2.46725258E-01  4.80205438E-01
  5.05290631E-01  4.23575061E-01  1.62566404E-02  4.71163357E-02  7.66847997E-02
  2.72045718E-01 -3.14067563E-02  1.22204757E-01 -2.93114489E-01 -5.02233058E-05
  1.84313552E-01 -2.70789738E-02 -1.91289182E-01  3.47126522E-02  5.27548730E-05
 -5.26381062E-02 -2.91104149E-02 -1.16585574E-02  3.69921370E-02  6.72071954E-02
  2.85311605E-01 -1.30120955E+00  1.61882824E-02 -1.18849947E-02  3.73501730E-05
 -3.12916094E+00  6.74809082E-01  5.77382874E-01 -2.03483129E-04  1.18154505E+00
  1.13354885E+00  1.08998588E+00  2.20012600E-02 -6.39590578E-06  4.93724736E-05
 -3.64043455E-02  1.46721373E-01  3.68082946E-02  1.66579622E-02 -1.71464769E-01
 -3.62075923E-02  1.47007659E-01  3.67405478E-02  1.65297241E-02  1.71501060E-01
 -5.27721106E-02 -2.95282317E-02 -1.16426246E-02  3.69854725E-02 -6.72099247E-02
 -1.05137066E-02 -1.12777168E-01  3.10787110E-02  4.49168562E-02 -3.47568043E-05
 -8.93063961E-01  3.12138426E-01  4.03827584E-01  2.33962067E-04 -1.04697864E-01
  9.56068570E-02  4.72646153E-02  1.38095721E-01 -4.57220795E-05  5.11576775E-05
  2.24113066E-01 -8.68966703E-01  3.14984016E-02  4.54320589E-02  4.52743009E-02
 -2.61776909E+00 -7.75637920E-02 -8.95115919E-01 -4.12128335E-01  8.68687629E-01
  8.05481734E-01  6.96499686E-01 -2.20965008E-03  8.02707863E-02 -2.18566115E-02
  2.23760077E-01 -8.67316865E-01  3.15881581E-02  4.52699537E-02 -4.50003003E-02
 -2.61295114E+00 -7.80174937E-02 -8.93884243E-01  4.11443005E-01  8.67192027E-01
  8.04244903E-01  6.95006313E-01 -2.03757820E-03 -8.06206176E-02  2.18691900E-02
 -2.60824073E-01  1.35160797E+00 -1.82712900E-02 -3.15194679E-03 -6.84143408E-05
  3.50062165E+00 -1.13638184E+00  5.03611265E-01  3.12196979E-04 -1.21468372E+00
 -1.07161439E+00 -9.77075204E-01  2.88937283E-02  8.02386637E-05  8.34639550E-06
 -2.46230831E-01  8.00259487E-01 -1.60260900E-02 -4.32768560E-02  5.28456815E-02
  2.05210612E+00  1.04298264E+00 -7.69683286E-02 -6.36189852E-01 -9.42140774E-01
 -8.29825379E-01 -7.63709382E-01  5.28345458E-02  7.71017879E-02 -1.77318556E-02
 -2.46926150E-01  8.04008268E-01 -1.58179193E-02 -4.34117041E-02 -5.27800224E-02
  2.05864467E+00  1.04470457E+00 -7.64480676E-02  6.37537652E-01 -9.45325208E-01
 -8.32202371E-01 -7.67090628E-01  5.28504108E-02 -7.77124997E-02  1.79487285E-02
  4.42651205E-02 -3.42670818E-03 -3.68308923E-02 -4.37786917E-02 -5.54552974E-05
  1.75597220E-01  4.47404013E-02 -1.62186060E-01  1.06653863E-01 -3.57795332E-05
  2.16558140E-01  2.42871813E-01  8.37974563E-02 -3.60252939E-02 -1.63581829E-01
  1.88408367E-01 -8.92663390E-01 -3.44433981E-02  3.51675503E-02  8.95083238E-06
 -1.98640031E+00  2.80154722E-01  4.94451385E-01 -6.56942555E-04  7.44572903E-01
  7.91548321E-01  7.47966935E-01  3.79807562E-02 -3.61028344E-05 -8.69237092E-05
 -4.17513443E-02  9.87076149E-02  1.07085393E-02  3.63540829E-02 -1.20081027E-01
 -4.13475382E-02  9.91787017E-02  1.04474816E-02  3.62556130E-02  1.20048507E-01
  2.17519517E-01  2.43025298E-01  8.47244756E-02 -3.58851652E-02  1.64012657E-01
 -1.99082943E-04  5.76048970E-04  8.77642726E-05  5.30853858E-05 -3.36415833E-02
  8.02195498E-04  1.68248316E-04 -4.12154254E-04 -4.01472566E-01 -7.98729190E-04
 -7.67902902E-04 -3.94838617E-04  1.90480554E-04 -4.04154571E-02 -9.34641645E-02
 -2.04844238E-01  8.25973493E-01  3.18458341E-02 -8.11699755E-02 -1.47845780E-01
  3.99018467E+00 -2.94997316E-01  7.44898517E-01  1.05575221E+00 -7.82524262E-01
 -7.81533899E-01 -8.33390665E-01  1.02812481E-01  8.16716693E-02 -4.74714251E-02
  2.05071389E-01 -8.26836394E-01 -3.19648794E-02  8.10576373E-02 -1.47939884E-01
 -3.99533499E+00  2.95505272E-01 -7.45914726E-01  1.05670032E+00  7.83691621E-01
  7.82363946E-01  8.34090103E-01 -1.02874142E-01  8.15608207E-02 -4.72781819E-02
 -3.23231858E-04  1.69271435E-03 -5.06653561E-05  2.35023725E-05  5.14612194E-02
  4.59035592E-03 -8.81420765E-04  1.28941532E-03  2.89753091E-01 -1.51884436E-03
 -1.38999849E-03 -1.18435191E-03  2.00622300E-04  3.24520918E-02  1.69181906E-02
 -3.19659737E-01  1.52098424E+00  1.91893598E-02 -5.57295656E-03  2.51063376E-02
  4.03654930E+00  1.00230271E+00 -3.33754732E-01 -1.37579089E+00 -1.31154853E+00
 -1.15311163E+00 -1.48739868E+00  9.80650651E-02  2.72440042E-01 -1.09017721E-01
  3.19033140E-01 -1.51910596E+00 -1.94574194E-02  5.52306705E-03  2.47726924E-02
 -4.03211992E+00 -1.00160210E+00  3.31328402E-01 -1.37347090E+00  1.30972750E+00
  1.15079217E+00  1.48524204E+00 -9.76399218E-02  2.72649151E-01 -1.08293853E-01
  2.06467030E-04  9.15895253E-06  1.00874698E-04 -1.55816409E-04  5.12518951E-02
  2.59481417E-04 -4.61388667E-05 -3.05330773E-04  7.28171491E-05 -3.77778023E-02
  3.46315306E-01  1.84049353E-01  2.86580682E-01 -1.55508211E-02 -1.87793393E-01
  3.81308107E-04 -1.19638302E-03 -5.60562501E-05 -1.07736126E-05  7.11552626E-03
 -4.67740222E-03  7.56141635E-04  1.50101566E-03  1.67160667E-02  1.29081535E-03
  1.46862979E-03  1.29764055E-03 -5.73712872E-05 -6.58216950E-03  1.02537144E-02
  5.29739739E-03 -5.52976966E-03  1.43773039E-02 -1.11489841E-02  1.51444091E-03
 -5.25088596E-03  5.85012247E-03 -1.43696399E-02  1.10714990E-02  1.94939173E-03
 -3.45962255E-01 -1.83393481E-01 -2.86553455E-01  1.52245425E-02 -1.87146949E-01
Orthonormal basis                          R   N=       18225
  8.30969725E-03  4.72170791E-02  2.43679272E-03 -2.24014754E-02  1.94329813E-05
  7.02486960E-02  9.85915067E-03 -5.70915089E-02  4.45808112E-05  3.71923604E-02
  4.18883504E-02  3.34480721E-02  1.56800842E-03  3.42101965E-07 -1.20303156E-05
  8.77530756E-03  4.94373691E-02 -1.33165109E-03  1.92137670E-02  1.95356456E-02
  7.15138551E-02 -4.62450963E-03  4.79709158E-02  4.05185246E-02  3.81821889E-02
  3.88920504E-02  4.06266025E-02 -2.30353835E-03  1.41592412E-03  6.20379076E-03
  8.77762551E-03  4.94491232E-02 -1.34137903E-03  1.92040299E-02 -1.95463071E-02
  7.15266850E-02 -4.64371863E-03  4.79476959E-02 -4.05407693E-02  3.81908732E-02
  3.88981213E-02  4.06394488E-02 -2.30910322E-03 -1.41244958E-03 -6.19697365E-03
  7.46516650E-03  4.27439559E-02 -2.20342012E-02  5.29972061E-03  7.46767053E-06
  6.36985656E-02 -5.54005978E-02  1.70158002E-02  1.66433977E-05  3.90900082E-02
  3.31051730E-02  2.97613763E-02  1.34926497E-04 -5.88642074E-06  1.98535276E-07
  8.41459455E-03  4.79580521E-02  1.72756645E-02 -9.93710221E-04 -1.82366221E-02
  7.02798176E-02  4.41654443E-02 -3.15993245E-03 -4.18553294E-02  3.84506063E-02
  3.62217649E-02  3.97011556E-02 -2.05963941E-03 -7.61986394E-03 -7.59963670E-04
  8.41172532E-03  4.79431136E-02  1.72899861E-02 -9.72832431E-04  1.82209996E-02
  7.02621660E-02  4.42001784E-02 -3.11362824E-03  4.18238190E-02  3.84470541E-02
  3.62092408E-02  3.96820474E-02 -2.04929146E-03  7.62673424E-03  7.69736682E-04
  8.90168964E-03  2.66618110E-02  2.49737055E-03 -7.14483856E-03  3.17331007E-06
  7.07831975E-03  2.23243951E-02 -5.90192709E-03  2.88642052E-03  8.42683839E-07
  8.25468838E-03  2.50474638E-02  5.30295102E-03 -7.19710311E-04 -5.21908738E-03
  5.69298432E-03  3.31280238E-02 -1.31840424E-02 -1.23017091E-02  3.83425840E-06
  5.27805139E-02 -3.96658043E-02 -3.61871517E-02  1.13329478E-05  2.81600391E-02
  2.77304137E-02  2.31920472E-02  4.23252774E-03 -6.44629704E-07 -8.15639079E-07
  7.77068789E-03  2.30748342E-02 -3.54187575E-03 -3.41270050E-03  3.40576268E-03
  7.77943266E-03  2.30938493E-02 -3.54073396E-03 -3.41534369E-03 -3.40963958E-03
  8.25315898E-03  2.50418794E-02  5.30758473E-03 -7.12996412E-04  5.21403950E-03
 -7.59829900E-03 -3.94764264E-02  3.45478536E-02  1.14388872E-02 -1.35928488E-05
 -4.27445196E-02  8.64770448E-02  1.45595622E-02 -2.09364518E-05 -2.67720255E-02
 -3.60280656E-02 -3.00868370E-02 -1.51647602E-02  1.20637146E-05  9.62286078E-06
  5.15013203E-03  2.61550581E-02  3.52951553E-02 -3.11337689E-03  1.31144177E-02
  2.81975358E-02  8.78893776E-02 -1.30956433E-02  1.98235048E-02  2.13794563E-02
  1.60659309E-02  2.38423501E-02  1.41486066E-02  1.35158206E-02  1.05183218E-03
  5.15289325E-03  2.61672776E-02  3.52942425E-02 -3.12162555E-03 -1.31241371E-02
  2.82106868E-02  8.78885110E-02 -1.31052727E-02 -1.98387665E-02  2.13842570E-02
  1.60744051E-02  2.38571684E-02  1.41400204E-02 -1.35236364E-02 -1.04621014E-03
  1.71812749E-02  8.71654540E-02 -5.57027739E-03  4.48486868E-04  1.05792563E-05
  9.82858894E-02  9.79767139E-03  2.46450898E-03  1.55416978E-05  6.89302106E-02
  7.19854676E-02  6.33748883E-02  4.27661141E-03 -6.52881113E-06 -1.51821839E-06
 -1.28755921E-02 -6.50768567E-02  9.96906411E-03 -1.04738158E-02  1.93817355E-02
 -7.12631195E-02  3.92397220E-02 -2.50989989E-02  3.32923629E-02 -4.44323886E-02
 -5.00360883E-02 -5.80238643E-02 -3.07734330E-03  2.16749287E-03  5.43779139E-03
 -1.28806020E-02 -6.51012389E-02  9.93492269E-03 -1.04932375E-02 -1.93692364E-02
 -7.12939484E-02  3.91672555E-02 -2.51338038E-02 -3.32753257E-02 -4.44583411E-02
 -5.00610716E-02 -5.80296065E-02 -3.08398486E-03 -2.19205940E-03 -5.45149079E-03
 -1.91710920E-02 -3.53820228E-02  6.33805145E-04  1.10214964E-02 -4.68133894E-06
  3.56941684E-02  6.67216919E-02 -1.83781552E-02  9.69778254E-03  2.79122314E-06
 -2.63394346E-02 -4.90200887E-02 -9.13630948E-03  8.55328963E-04  1.28032838E-02
  1.01610372E-02  5.16919566E-02  1.07958467E-02 -1.83784803E-02  1.98381017E-06
  6.01588690E-02  3.74517338E-02 -4.56905143E-02  4.48074718E-06  3.35384876E-02
  4.83292957E-02  3.92400938E-02  1.26735611E-04 -3.42487440E-06 -1.02693066E-06
  2.05646278E-02  3.90098241E-02 -3.45468193E-03 -7.50981495E-03  9.47734021E-03
  2.05579881E-02  3.89975400E-02 -3.44029736E-03 -7.50796951E-03 -9.48164441E-03
 -2.63536791E-02 -4.90413698E-02 -9.15726691E-03  8.39066860E-04 -1.27990370E-02
  1.53758865E-02  7.73471847E-02  1.86267401E-02  1.09056949E-02  2.21111411E-05
  8.71788463E-02  4.78151128E-02  4.10687527E-02  3.65912504E-05  6.95278501E-02
  5.50979777E-02  5.62937934E-02 -2.60357036E-03  5.80353785E-06 -5.16713754E-06
 -1.31638568E-02 -6.53863959E-02  5.28916100E-03  7.36335298E-03 -2.56408276E-02
 -6.71568639E-02  1.66990808E-02  3.82178050E-02 -3.60341676E-02 -5.12611734E-02
 -4.33708531E-02 -5.81313491E-02  4.25906383E-03 -1.04058533E-03  1.66929157E-03
 -1.31594630E-02 -6.53633586E-02  5.30091279E-03  7.39766039E-03  2.56432098E-02
 -6.71265119E-02  1.67169431E-02  3.82810371E-02  3.60342052E-02 -5.12401619E-02
 -4.33506756E-02 -5.81183285E-02  4.25761458E-03  1.03058941E-03 -1.69026394E-03
 -1.31680994E-03 -7.16607530E-03  1.95647391E-02  3.84647662E-02 -5.43511861E-06
 -3.66866093E-03  3.86545999E-02  9.46713971E-02 -9.92921381E-06 -1.58375040E-02
  4.50234642E-03 -5.70373846E-03 -1.36134639E-02  5.50809213E-06  3.68608016E-06
 -1.95790808E-03 -9.32977573E-03  3.27256054E-04  3.16648003E-02  1.73200281E-03
 -8.66009987E-03  5.96793923E-03  8.09304649E-02  2.87434929E-03 -7.60518856E-03
 -6.71389523E-03 -7.39076244E-03  1.49984405E-02 -7.75264452E-04 -1.19441282E-02
 -1.97009742E-03 -9.38668909E-03  3.10537140E-04  3.16501568E-02 -1.74436110E-03
 -8.72357067E-03  5.92376678E-03  8.09024695E-02 -2.90141354E-03 -7.65550559E-03
 -6.74444349E-03 -7.44163899E-03  1.50087355E-02  7.59516158E-04  1.19264285E-02
  3.54657426E-02  6.40746498E-02  1.05313840E-02 -1.68290957E-02  8.88900230E-06
 -4.08041937E-03 -6.25663120E-03  4.23937014E-03  4.02996869E-03 -7.56740508E-07
 -1.77562177E-03 -2.49324828E-03 -5.84998457E-04  4.03021179E-03  1.39195904E-03
  1.83827531E-02  9.21186940E-02 -1.15771539E-02  9.53790221E-03  2.28902568E-06
  1.03694198E-01 -2.27533364E-02  3.47860474E-02  2.20211548E-06  7.71575090E-02
  6.72081761E-02  7.08985140E-02 -2.54362710E-03 -1.78611466E-06  7.30762496E-07
  3.96525272E-02  7.19212549E-02 -1.13167330E-02 -8.00886007E-03  1.83432234E-02
  3.96563343E-02  7.19310751E-02 -1.12965747E-02 -8.00734494E-03 -1.83569025E-02
 -1.80793720E-03 -2.54974384E-03 -6.01606273E-04  4.02916984E-03 -1.40524601E-03
 -1.42728668E-05 -6.51235621E-05  8.27123237E-06  1.60810407E-05  4.71699218E-02
 -6.72725633E-05  1.36134461E-05  3.83588694E-05  1.12590273E-01 -6.12470341E-05
 -6.28933667E-05 -2.58004008E-05 -9.73187315E-06 -7.86447804E-03 -2.37493432E-02
 -1.35693773E-02 -6.24497526E-02  1.07532305E-02 -2.08261996E-02  3.26011980E-02
 -6.25215422E-02  1.96854942E-02 -3.51661045E-02  8.71848621E-02 -5.53012481E-02
 -5.44281045E-02 -3.43482043E-02  1.02604757E-02 -5.64325254E-03  8.58960958E-03
  1.35761146E-02  6.24809081E-02 -1.07657927E-02  2.08527750E-02  3.26012641E-02
  6.25415305E-02 -1.96952398E-02  3.52083927E-02  8.71939573E-02  5.53155051E-02
  5.44618970E-02  3.43719092E-02 -1.02756886E-02 -5.65072446E-03  8.57762967E-03
 -8.07060106E-06 -3.67425117E-05 -2.05073114E-06  1.63302963E-06  3.39631383E-02
 -3.76484461E-05 -3.48814054E-06  2.58153814E-06  8.21820902E-02 -3.08599386E-05
 -3.36755558E-05 -2.00466118E-05 -3.00405673E-06 -1.81023971E-02 -1.79550216E-04
  2.00257103E-02  9.07669552E-02  1.15350077E-02 -3.82497651E-03  4.08742189E-02
  8.56292772E-02  2.13132768E-02 -6.84619249E-03  1.00736863E-01  7.80305964E-02
  7.46169641E-02  5.61370588E-02 -7.89595812E-03 -1.94924981E-03 -1.30826162E-03
 -2.00177087E-02 -9.07307346E-02 -1.15099526E-02  3.81514788E-03  4.08772113E-02
 -8.56015146E-02 -2.12685832E-02  6.84186428E-03  1.00734723E-01 -7.80103221E-02
 -7.45876540E-02 -5.61032206E-02  7.86744955E-03 -1.92100699E-03 -1.29793478E-03
 -2.93250665E-05 -4.55642735E-05 -5.44027050E-06  1.95515091E-05  8.10488340E-03
 -1.94475297E-05 -3.01383382E-05  9.98860058E-06 -5.29403189E-06  5.29378187E-03
  5.29633639E-02  7.90048020E-02  2.39738746E-02 -4.28799027E-03 -1.54286530E-02
 -4.35736520E-06 -2.55733422E-05  4.85374139E-07  6.98202541E-06  2.78185013E-02
 -2.82899099E-05 -3.59951208E-06  9.47308477E-06  6.71413164E-02 -2.39272791E-05
 -2.19372444E-05 -1.49057568E-05  1.65971591E-06 -5.59514330E-03 -4.14725501E-03
 -1.47877467E-02 -2.22761779E-02  4.65600389E-03  4.14962664E-03  7.40612423E-04
  1.47872454E-02  2.22732774E-02 -4.65363068E-03 -4.14761330E-03  7.40707948E-04
 -5.29490640E-02 -7.89789565E-02 -2.39870579E-02  4.25440534E-03 -1.54013260E-02
  2.09752402E-02  8.50499941E-02 -5.37965730E-02  1.85003586E-02  7.77456719E-06
  6.13963782E-02 -9.09442006E-02  4.01034168E-02 -1.59634828E-06  5.49976152E-02
  6.98717704E-02  6.70971152E-02 -6.84819956E-03 -1.98169802E-05 -1.14788962E-05
 -4.90719749E-03 -1.93430397E-02  6.20791293E-02 -3.89788134E-03  1.57489021E-03
 -1.41173983E-02  1.01539925E-01 -3.83338696E-04  3.98817590E-03 -1.00067083E-02
 -1.53874141E-02 -1.80857276E-02  9.77668640E-03  2.36487343E-02  1.70311092E-03
 -4.90554723E-03 -1.93303231E-02  6.20576357E-02 -3.89639199E-03 -1.59877816E-03
 -1.41056308E-02  1.01493273E-01 -3.89019182E-04 -4.02319953E-03 -1.00029095E-02
 -1.53798033E-02 -1.80662965E-02  9.74229965E-03 -2.36726537E-02 -1.71173948E-03
  2.00338067E-02  8.00692476E-02  1.14033563E-02 -5.41052566E-02 -4.89152463E-07
  5.65277694E-02  2.91416196E-02 -9.26755227E-02 -1.00648108E-05  6.67833285E-02
  5.04481594E-02  6.30738299E-02 -7.20478276E-03 -8.91113312E-08 -1.06068454E-06
 -4.16203296E-03 -1.60040474E-02 -8.65086553E-04  6.12532364E-02 -4.78957559E-03
 -1.10460381E-02  3.38221132E-03  1.05769221E-01 -7.18998488E-03 -1.35989138E-02
 -8.00864637E-03 -1.42352014E-02  1.39659167E-02 -1.54026631E-03 -2.37148309E-02
 -4.18396621E-03 -1.60997284E-02 -8.50495106E-04  6.12631494E-02  4.76424620E-03
 -1.11208766E-02  3.41913380E-03  1.05803293E-01  7.15248241E-03 -1.36762372E-02
 -8.05537070E-03 -1.43294103E-02  1.40059530E-02  1.51110536E-03  2.36799017E-02
  6.60351089E-02  7.88775345E-02  4.65407004E-03 -3.52890572E-02  1.20060450E-05
  6.21797498E-02  7.38565277E-02 -3.27388766E-02  7.57203424E-03  2.41747811E-06
 -4.59850820E-03 -4.23435590E-03 -3.29553392E-03  1.16342526E-02  1.05717737E-03
 -2.44669396E-02 -9.95065845E-02 -3.59701829E-02 -3.27925424E-02 -7.44321437E-06
 -7.41376798E-02 -6.72537239E-02 -6.04055254E-02 -1.77194795E-05 -6.79701123E-02
 -6.80144695E-02 -8.84884723E-02 -1.34840284E-02  1.80392688E-05 -2.30484665E-06
 -6.54034096E-02 -7.74064349E-02  1.08080038E-02  1.14568049E-02 -3.39831272E-02
 -6.53774199E-02 -7.73784168E-02  1.07544207E-02  1.14498894E-02  3.39949944E-02
 -4.67546490E-03 -4.33246548E-03 -3.32590167E-03  1.16423979E-02 -1.09203479E-03
 -2.02809892E-02 -8.00843098E-02 -3.61556312E-02 -4.06151851E-02  1.77016003E-05
 -5.58491275E-02 -5.67620697E-02 -7.29856377E-02  4.53160346E-05 -5.68228208E-02
 -6.44008171E-02 -5.86455765E-02  2.03963212E-02 -1.25330643E-05 -2.50120923E-06
 -1.56528623E-02 -6.00509707E-02  6.00957350E-03  1.65886215E-02 -2.61724981E-02
 -3.38406379E-02  1.40682722E-02  4.03235983E-02 -2.23246891E-02 -2.83937560E-02
 -4.46506587E-02 -6.12799560E-02 -2.39689382E-03  7.30029395E-03  4.80979743E-03
 -1.56409426E-02 -6.00029192E-02  6.03608303E-03  1.66179994E-02  2.61799753E-02
 -3.38006707E-02  1.41076027E-02  4.03525523E-02  2.23381649E-02 -2.83563076E-02
 -4.46159466E-02 -6.12439167E-02 -2.39894462E-03 -7.32599774E-03 -4.83186741E-03
  2.20153118E-02  9.09221763E-02  7.14807435E-02  1.99004970E-02  2.72508325E-06
  7.63349989E-02  1.19873208E-01  2.75867119E-02  9.27558709E-06  6.32683820E-02
  7.47466560E-02  6.73789946E-02 -1.54739170E-02  9.57490634E-08  3.78438507E-06
  1.61542543E-02  6.66473046E-02 -5.26744842E-02  4.27355938E-03 -1.20939396E-03
  5.27557362E-02 -9.47527571E-02 -6.35730160E-04  2.24116482E-04  4.71117768E-02
  3.75341900E-02  6.59040672E-02 -5.80353971E-04  6.94100419E-03  2.79368986E-03
  1.61705234E-02  6.67135582E-02 -5.26917005E-02  4.29343612E-03  1.23667322E-03
  5.28024092E-02 -9.47925232E-02 -6.03798375E-04 -1.61861482E-04  4.71525223E-02
  3.75846624E-02  6.59619247E-02 -5.76970747E-04 -6.88312465E-03 -2.73660699E-03
 -5.41274827E-02 -6.05156798E-02 -2.38597195E-02  2.34983705E-02 -3.97590234E-06
  7.81258821E-02  9.61326615E-02 -2.80657068E-02  2.83432560E-02  3.81232915E-06
  5.55555519E-02  6.79753988E-02  1.48199714E-02 -4.32157019E-03 -2.34840045E-02
  2.74933531E-03  1.33428149E-02  6.29995457E-02 -4.58898648E-02  1.45753700E-05
  1.41293996E-02  1.10283796E-01 -8.26773591E-02  3.29077626E-05 -5.68563657E-03
  2.51991706E-02  1.12498050E-02 -3.75167950E-03 -1.61199630E-05  7.12823715E-07
  1.09234377E-02  1.54885736E-02  1.14050295E-02 -1.33368642E-02  5.26839616E-03
  1.08956101E-02  1.54560104E-02  1.14173959E-02 -1.33259824E-02 -5.25319035E-03
  5.56161375E-02  6.80391714E-02  1.48646460E-02 -4.29008460E-03  2.34961940E-02
  1.62821967E-05  6.67910271E-05 -6.47319236E-05  1.17059407E-04 -2.08104565E-02
  6.29637518E-05 -1.04151744E-04  1.58277283E-04 -2.90025024E-02  6.90818383E-05
  5.63235305E-05  2.45096592E-05  2.34469682E-05  3.78554314E-02  1.65977608E-02
 -2.86313334E-02 -1.03954765E-01 -3.70820959E-02 -1.10587105E-03  5.27432689E-02
 -7.06558829E-02 -6.00443737E-02  1.00976334E-02  9.38706600E-02 -8.86078714E-02
 -8.32988371E-02 -5.81266526E-02 -1.91718751E-02  1.23043870E-02 -7.66087051E-04
  2.86554019E-02  1.04050718E-01  3.71634045E-02  9.65020293E-04  5.26728731E-02
  7.07398875E-02  6.01277485E-02 -1.03064121E-02  9.37953801E-02  8.86934641E-02
  8.33329751E-02  5.82214355E-02  1.91856089E-02  1.22390675E-02 -7.54867454E-04
 -5.64299079E-06 -1.43929113E-05  2.56587383E-05 -5.50367957E-05  1.02523725E-01
 -2.54253992E-06  4.88926190E-05 -6.73114887E-05  1.70496481E-01 -2.00748489E-05
 -1.52221472E-05  5.51821944E-06  1.79403022E-05 -4.46184038E-02 -1.18455217E-02
 -2.17201281E-02 -7.93680428E-02  5.50910169E-02 -3.14080479E-02 -4.43996700E-02
 -4.91053043E-02  8.02516510E-02 -4.26010464E-02 -6.16326533E-02 -5.89605750E-02
 -5.79193692E-02 -5.84592444E-02 -1.66582768E-02  3.04081169E-02 -1.00398722E-02
  2.17059375E-02  7.93267507E-02 -5.52196968E-02  3.13766941E-02 -4.44356629E-02
  4.91271092E-02 -8.04140787E-02  4.25694121E-02 -6.16378288E-02  5.89427896E-02
  5.79215939E-02  5.83856193E-02  1.66699036E-02  3.03605989E-02 -1.00376951E-02
  1.29327755E-04  1.43829470E-04  1.68718136E-05 -4.64194004E-05 -5.87661586E-03
  2.05436308E-05  2.79377551E-05 -2.39464296E-06 -8.20827834E-06  2.18391208E-02
 -9.38514718E-02 -9.32642763E-02 -3.19743721E-02  3.55919838E-03  3.23524535E-02
  8.11927441E-07  1.15736898E-05  9.59448225E-06  7.39705162E-05  5.99877674E-02
  2.37363799E-05  1.22737457E-05  1.06442065E-04  9.87596260E-02  7.87556832E-06
  1.94306799E-06  1.85274907E-05 -2.71933419E-05  6.87429684E-03 -1.05244800E-02
 -3.65690671E-02 -4.01043321E-02  7.18760150E-03  1.29616422E-02 -4.67805940E-04
  3.66552511E-02  4.02173965E-02 -7.18064672E-03 -1.29488435E-02 -5.17486809E-04
  9.38991141E-02  9.33251677E-02  3.20020417E-02 -3.49864500E-03  3.23278415E-02
  3.66806146E-03  2.01836434E-02 -4.10175548E-02  1.14042054E-01  1.44941975E-05
  3.97655649E-02 -5.87067979E-02  1.46780958E-01  5.12505892E-05  2.83341763E-02
  8.75125317E-03  9.30624928E-03  1.38025729E-02 -4.62261467E-05 -4.33022750E-06
  1.10832523E-02  4.95966572E-02  3.13613999E-03 -9.56512561E-02  2.59144292E-02
  5.31555976E-02 -6.08995626E-03 -1.41169277E-01  2.95942409E-02  4.53422762E-02
  1.71899821E-02  4.99425765E-02 -7.82792724E-03  6.00478749E-03 -3.58580847E-02
  1.10273707E-02  4.93942749E-02  3.05628750E-03 -9.56754792E-02 -2.59286370E-02
  5.30289472E-02 -6.21065123E-03 -1.41153822E-01 -2.96298152E-02  4.51680743E-02
  1.70569884E-02  4.98020987E-02 -7.85156851E-03 -6.01796055E-03  3.59201393E-02
 -3.04763670E-03 -1.11845917E-03  4.59178208E-02 -7.92602220E-02 -6.70150592E-05
  2.20395746E-02  6.05680891E-02 -1.01963820E-01 -1.02060639E-04 -1.96132409E-03
  9.72403588E-03 -7.01075228E-03  4.12715762E-02  2.64657781E-05 -5.62949541E-06
 -4.56284127E-04  5.83275328E-03 -7.78768416E-02 -2.47777836E-03  1.54806578E-02
  3.00357796E-02 -1.04797524E-01 -5.64645035E-03  4.76375384E-04 -6.46757396E-03
  1.90361261E-02  2.45563243E-03 -1.31103425E-02  1.56159216E-02  2.31863033E-03
 -4.86786772E-04  5.72309875E-03 -7.77884914E-02 -2.58148556E-03 -1.53149898E-02
  2.99628906E-02 -1.04659588E-01 -5.77449399E-03 -2.46252127E-04 -6.55950506E-03
  1.89468384E-02  2.39556065E-03 -1.31703002E-02 -1.56311643E-02 -2.31000014E-03
  9.49678001E-02  1.11828422E-01  1.29528698E-02 -2.40993049E-02  2.31831832E-05
  5.08492628E-02  6.61338358E-02 -1.26909930E-02 -4.16619500E-03 -1.16881390E-05
  4.58029442E-02  5.93395335E-02 -1.58068326E-04 -1.55101943E-04 -1.65055849E-02
  7.82677842E-03  3.69127093E-02  5.71552319E-02  9.40594525E-02 -5.72400196E-05
  4.39766616E-02  7.17064752E-02  1.26847733E-01 -8.82072609E-05  2.61723295E-02
  2.13330139E-02  3.64395081E-02 -2.33233271E-02 -2.06379388E-05  4.87799209E-06
  6.22095145E-02  7.39933687E-02 -3.70724457E-03  7.17083240E-03  3.01657147E-02
  6.20919464E-02  7.38728613E-02 -3.64294551E-03  7.21519496E-03 -3.01669669E-02
  4.56433743E-02  5.91753514E-02 -1.97317548E-04 -1.37775984E-04  1.64566271E-02
 -1.84326157E-05 -7.43357434E-05  9.46327270E-06  1.07873981E-05  1.13990353E-01
 -4.77209557E-05 -1.30051612E-05  1.65378185E-05  1.67913427E-01 -7.15891032E-05
 -8.06564848E-05 -1.39024178E-05 -1.87360441E-06  2.67511526E-02 -4.77667428E-03
  2.44496679E-02  8.76643435E-02 -3.02671920E-02 -1.61955589E-02 -4.65094704E-02
  5.05652553E-02 -4.00542514E-02 -4.39151003E-02 -6.85717555E-02  7.80508388E-02
  6.46376196E-02  5.04329458E-02 -1.55062319E-02  1.55634921E-02  7.03060109E-03
 -2.44463210E-02 -8.76460538E-02  3.04093268E-02  1.61761990E-02 -4.64802199E-02
 -5.05366654E-02  4.01885597E-02  4.39069296E-02 -6.85185362E-02 -7.80380469E-02
 -6.46133006E-02 -5.04275399E-02  1.55535709E-02  1.55065360E-02  7.07199111E-03
 -2.49615549E-06 -1.03119704E-05 -7.34640627E-05 -4.91041325E-05  4.02039606E-02
 -1.62847165E-05 -8.27234495E-05 -6.47566577E-05  6.90914225E-02 -8.58661497E-06
 -5.44025145E-06 -8.65184407E-06  1.80580455E-05  2.92651922E-02  5.45392282E-02
 -1.47908096E-03 -1.24923437E-02  3.89924980E-03  6.79816485E-02 -7.16725906E-03
 -7.11720581E-03  1.60164654E-02  8.83845516E-02 -9.29393596E-03 -9.66561872E-03
 -1.23758327E-02 -7.97774459E-03  3.77241536E-02  2.09601167E-03  2.06826906E-02
  1.48589037E-03  1.25127181E-02 -3.90948036E-03 -6.78367148E-02 -7.31025019E-03
  7.15848895E-03 -1.59739059E-02 -8.82170418E-02 -9.45512860E-03  9.72367754E-03
  1.23719201E-02  7.96597812E-03 -3.76990321E-02  2.12467720E-03  2.07353559E-02
 -5.23773991E-05 -4.38629918E-05 -1.87564561E-05  3.93202500E-05  3.37539641E-02
 -4.12362588E-05 -4.02938585E-05  1.21029864E-06 -2.92631747E-05  1.45410854E-02
 -6.05123226E-03 -5.94829394E-03  3.78556002E-04  1.89357776E-02  2.03554297E-03
 -1.21900733E-06 -5.81830344E-06 -8.87115757E-05  3.11917780E-05  2.02456894E-01
 -1.09129588E-05 -9.88734052E-05  4.26924399E-05  2.65924731E-01 -3.17217343E-05
 -8.03303893E-06  2.67254002E-05 -1.12956398E-05  1.69898102E-02  2.86128816E-02
 -1.37456099E-01 -1.25751837E-01  3.84443145E-02  3.38453601E-02 -1.05041060E-02
  1.37522771E-01  1.25818038E-01 -3.84297907E-02 -3.38333336E-02 -1.05870411E-02
  6.21082643E-03  6.10131031E-03 -3.02641205E-04 -1.89114043E-02  2.06508854E-03
 -1.01140140E-02 -3.81776052E-02  5.52003144E-02  5.07308400E-02 -1.40387800E-04
  5.81451640E-03  2.57434304E-02  2.06050197E-02 -1.51894701E-04 -2.13222985E-02
 -5.51814834E-02 -8.60277448E-03 -4.93240909E-02  2.98877896E-05  7.87219307E-05
  5.36136886E-03  2.58270065E-02  8.10709151E-02  2.52635840E-02 -4.70633855E-02
  2.27487286E-02  5.49353066E-02  4.24099145E-02 -7.32287208E-02  1.41662458E-02
  1.66614124E-02  2.77949449E-02  2.94704976E-02  7.51078123E-02 -1.12209625E-02
  5.38554402E-03  2.59096884E-02  8.10512807E-02  2.52831312E-02  4.70511745E-02
  2.27830170E-02  5.49219956E-02  4.24145912E-02  7.32231287E-02  1.41900627E-02
  1.67321919E-02  2.78805075E-02  2.93879682E-02 -7.51471449E-02  1.12239691E-02
 -7.00403621E-04  4.15052231E-03 -1.37832035E-01  1.79848130E-02 -3.27951468E-05
 -8.81375418E-03 -1.32484103E-01  2.14010860E-02 -7.08677651E-05 -6.47146269E-03
  1.14014566E-03  1.72140819E-02  3.70141292E-02 -2.32442855E-05 -3.62919596E-05
 -2.75958173E-04 -3.80729574E-04 -5.81711693E-02  2.24907178E-02  1.96923499E-01
  3.56375527E-02 -3.58003501E-02  3.65893267E-02  1.76723869E-01  2.80696201E-02
 -1.69749770E-02 -1.32424374E-02 -1.86224034E-02 -1.29497514E-02  7.13498515E-03
 -2.74604169E-04 -3.94132229E-04 -5.84089347E-02  2.23957945E-02 -1.96875436E-01
  3.56262757E-02 -3.59805680E-02  3.65361594E-02 -1.76710344E-01  2.80654642E-02
 -1.70009472E-02 -1.32489057E-02 -1.85306912E-02  1.28765426E-02 -7.14146789E-03
  6.27586343E-03  1.78784785E-02 -1.23268717E-03  1.02846342E-02 -2.92860863E-05
 -1.12202058E-01 -9.18016741E-02  2.42344586E-02 -2.79776375E-02 -2.07336805E-05
  1.49263953E-01  1.32232883E-01  4.88431693E-02 -3.02183688E-03 -1.44814661E-02
  3.47506131E-03  9.60673255E-03 -5.45171016E-02 -1.78321117E-02 -1.67099734E-04
  8.14132294E-04 -7.43973532E-02 -1.43752178E-02 -1.90645016E-04 -1.86761481E-03
  1.30320219E-02  9.13554282E-03  1.00936919E-02 -1.52023381E-05 -2.73591239E-05
 -1.93520527E-02 -1.79393693E-02 -1.71196936E-02  2.01268344E-03 -8.96987410E-03
 -1.95257171E-02 -1.80651381E-02 -1.70720960E-02  2.04759742E-03  8.97428655E-03
  1.49266260E-01  1.32221154E-01  4.88579879E-02 -2.94557379E-03  1.44261589E-02
  1.21196808E-02  4.12795046E-02  1.02264265E-01  1.23939781E-01 -8.80112296E-05
  3.50032371E-02  8.15743128E-02  8.42615458E-02 -6.98618546E-05  8.78199650E-03
  4.61757728E-02  3.38859832E-02 -6.95268543E-02  7.38720903E-05  2.59771047E-05
 -2.54359315E-03 -5.69650919E-03 -1.33318841E-01  2.64019579E-02 -9.77546063E-02
  2.87518120E-02 -9.85687485E-02  2.53380296E-02 -7.02187120E-02  8.48192124E-03
  2.72706355E-03 -2.28713028E-02 -2.60670259E-02 -5.88374960E-02 -1.56715466E-02
 -2.55138854E-03 -5.72222788E-03 -1.33234110E-01  2.65087715E-02  9.78033922E-02
  2.87373021E-02 -9.84892468E-02  2.54152780E-02  7.02370120E-02  8.47151089E-03
  2.73042086E-03 -2.29195182E-02 -2.59987941E-02  5.88393546E-02  1.56577425E-02
  7.14993748E-03  2.30519851E-02  1.82437952E-01  1.33818291E-02 -3.62808493E-05
  3.74133579E-02  1.20429789E-01 -2.51830105E-03 -1.34576136E-05  2.23112692E-02
  8.05481802E-03  1.79250006E-02 -1.10571295E-01  3.52259598E-05  3.85881765E-05
 -1.81267848E-03 -2.11218865E-03  5.15729959E-02 -1.27447990E-01  1.06346725E-01
  2.00895485E-02  6.11198697E-02 -1.13456454E-01  8.91173517E-02  3.73574652E-03
  1.03607154E-02 -1.77842745E-02 -1.27081000E-02 -8.35543414E-03  4.49430635E-02
 -1.81593092E-03 -2.11841971E-03  5.14818919E-02 -1.27608889E-01 -1.06254704E-01
  2.00882064E-02  6.10541292E-02 -1.13614253E-01 -8.90591523E-02  3.74438953E-03
  1.03007806E-02 -1.77448341E-02 -1.27846991E-02  8.29956626E-03 -4.49732022E-02
  8.81813378E-02  6.11342423E-02  5.83919574E-02 -2.77138730E-02 -1.17791062E-05
  1.55164112E-01  1.13152374E-01 -4.92152973E-02  4.85475815E-02  1.56377412E-06
  1.76513920E-02  2.00608574E-02  2.50161837E-02 -3.25563480E-02  2.49126550E-02
 -9.73381274E-03 -3.27860783E-02 -8.90849793E-02 -2.94147510E-02  3.91851158E-05
 -6.73352043E-03 -7.79585776E-02 -2.75063260E-02  3.31004257E-05 -6.60334261E-03
 -2.14757751E-02 -4.23409529E-02 -5.12034955E-02  7.28036423E-05  1.58424810E-05
 -5.59086544E-02 -3.12166932E-02 -7.59184256E-03  8.44755825E-03 -4.09681545E-02
 -5.57470810E-02 -3.11097656E-02 -7.68823630E-03  8.41144196E-03  4.09167834E-02
  1.76422080E-02  2.00607358E-02  2.49902419E-02 -3.25936764E-02 -2.49142928E-02
 -2.95170408E-03 -1.82087833E-02 -7.05467485E-02  1.69108333E-01 -4.10452020E-05
  2.81659819E-03 -8.34357768E-02  1.10698638E-01  1.55604592E-05 -1.03644392E-02
  9.53560673E-03 -4.25684462E-02 -1.36330368E-01  4.58801241E-06 -7.79180604E-06
 -1.44905507E-03 -1.18067040E-03 -4.45565397E-02  3.14598799E-02  8.51439692E-02
 -2.49424203E-02 -6.35796951E-02  2.75698399E-02  6.71846849E-02  5.75474468E-03
 -1.59033993E-02  9.00853336E-03  6.17812938E-02 -2.31719229E-02  5.01352793E-02
 -1.47171738E-03 -1.25662919E-03 -4.45146996E-02  3.14101441E-02 -8.52030224E-02
 -2.49660686E-02 -6.35518883E-02  2.75692061E-02 -6.72127866E-02  5.71236919E-03
 -1.60085956E-02  8.99040651E-03  6.18333792E-02  2.31588305E-02 -5.01234830E-02
  1.84009096E-02  6.51689687E-02 -7.14177775E-02  1.99943188E-01  3.74676963E-05
  1.98268178E-03 -3.78085403E-02  1.72168736E-01  3.48702620E-05  4.61537857E-02
  5.92402536E-02  3.79324411E-02  5.15881095E-02 -2.10834586E-06  2.88025621E-05
 -8.40771318E-03 -4.45472320E-02 -8.43456552E-02 -6.72993417E-02 -4.73673777E-02
 -1.07666595E-02 -9.21629924E-02 -3.79707216E-02 -6.87476557E-02 -2.92009777E-02
 -2.31009386E-02 -4.93655026E-02 -3.14896363E-02  2.88743553E-02  7.11097417E-02
 -8.40083429E-03 -4.45193535E-02 -8.42501884E-02 -6.73821258E-02  4.75737820E-02
 -1.07608873E-02 -9.20824197E-02 -3.80156064E-02  6.89085906E-02 -2.92269534E-02
 -2.31269360E-02 -4.92517174E-02 -3.16723908E-02 -2.89249994E-02 -7.10835530E-02
  1.80761339E-01  1.17792978E-01 -3.08324725E-03 -7.45332762E-02  3.33692066E-05
 -1.21716957E-01 -9.69868995E-02  4.29202507E-02  4.22067834E-02  4.21127619E-06
 -6.17336877E-03  4.13829869E-03 -4.17924579E-02  7.77729450E-03 -1.65326826E-02
  2.66997884E-03  1.17009740E-02  4.20341318E-02 -1.85308785E-01  9.44318882E-05
 -4.39674103E-03  3.32706535E-02 -1.36417264E-01  7.62104899E-05 -1.20419442E-02
  5.08094442E-02 -1.18097451E-02 -3.22867922E-02  5.40218471E-05  1.77283239E-05
 -5.19156365E-02 -4.07461184E-02  2.24952420E-02 -3.86077249E-02 -2.50537515E-02
 -5.17837988E-02 -4.06724816E-02  2.24355724E-02 -3.86337860E-02  2.50357245E-02
 -6.25502073E-03  4.09409208E-03 -4.18270012E-02  7.77103611E-03  1.65606371E-02
 -8.70884963E-03 -3.44463545E-02 -2.25570434E-01  3.58263617E-02 -4.31228385E-04
 -1.16594221E-03 -1.54014274E-01  2.71568800E-02 -3.88173552E-04 -9.07620104E-02
  1.50367727E-02 -1.45234548E-03 -4.58751934E-02  1.01465114E-04  1.48777098E-04
  1.13018218E-02  4.88562156E-02 -2.09784617E-02  8.89118821E-02 -7.52459523E-02
  2.07166147E-02  4.74347376E-03  7.87012049E-02 -7.92223043E-02  2.06586385E-02
  4.34287325E-02  4.49581964E-02 -3.60892853E-02  5.14461425E-03  2.74293911E-03
  1.12985163E-02  4.88321078E-02 -2.07994609E-02  8.88129585E-02  7.51830300E-02
  2.07171677E-02  4.89463467E-03  7.85911143E-02  7.91743019E-02  2.06782355E-02
  4.33430266E-02  4.49664180E-02 -3.59878339E-02 -5.03873430E-03 -2.78856898E-03
 -9.66703748E-03 -3.23958240E-02  2.36563344E-02  3.51919122E-02  1.58416090E-04
  3.71249653E-03  3.35906679E-02  4.77399719E-02  1.74155719E-04 -7.25100168E-03
 -5.98193120E-02 -2.97907619E-03  5.85791878E-02  3.15210656E-05  3.59046818E-05
  2.75101213E-05  3.11649308E-03  1.36205589E-01  3.81300585E-02  6.36537383E-02
 -1.84363598E-03  1.25214785E-01  5.94134574E-02  7.17187268E-02 -4.16617794E-03
  2.08329805E-02 -8.41112727E-03 -6.57164676E-02  5.87586821E-03 -2.85409087E-02
  4.45216441E-05  3.16562473E-03  1.36842441E-01  3.84353297E-02 -6.36794532E-02
 -1.83503931E-03  1.25702271E-01  5.97100380E-02 -7.18514733E-02 -4.13302186E-03
  2.10426436E-02 -8.54624606E-03 -6.55196030E-02 -6.15603031E-03  2.84800573E-02
  1.13492133E-01  7.78330888E-02 -3.75348388E-02 -4.97726798E-02 -1.07139100E-04
 -1.73011148E-02  4.68268477E-03  4.84449138E-02  2.69294404E-02  6.35968387E-05
 -3.92982868E-02 -2.52481316E-02  2.89734542E-02  3.53812077E-02  4.19710375E-02
 -1.85640148E-02 -6.79468840E-02  2.56062940E-01  1.05101119E-02  2.47280709E-04
 -1.60097390E-03  2.03289918E-01  6.37269600E-05  2.09659787E-04 -7.45504747E-02
 -5.21078083E-02 -2.30875366E-02  4.86395725E-02  8.49704008E-05  1.75876530E-05
  8.65146472E-02  7.63604000E-02  7.11830525E-02 -1.33865992E-02  2.76820696E-02
  8.66865138E-02  7.64795102E-02  7.12230752E-02 -1.34764130E-02 -2.76283163E-02
 -3.98817017E-02 -2.55975388E-02  2.88771730E-02  3.55542354E-02 -4.22684168E-02
 -2.92739121E-05 -1.04429238E-04 -3.15413088E-04  2.60983648E-04  2.38161791E-01
 -4.55802604E-05 -1.70238782E-04  2.32081927E-04  1.99755404E-01 -2.64728184E-04
  2.47113323E-05  9.92536019E-06 -1.65416761E-04 -5.42713067E-02 -9.75432652E-02
  5.63099028E-03  1.05442089E-02  4.85994581E-03 -6.36298674E-02 -1.15623210E-02
  9.65757068E-03 -7.29979714E-03 -6.23805012E-02 -1.98286335E-02  2.11980808E-02
 -1.28763149E-02  1.18061184E-02  2.08755098E-02 -7.01365905E-04  2.90757576E-02
 -5.61158370E-03 -1.04249711E-02 -4.89376440E-03  6.41866929E-02 -1.14468645E-02
 -9.68462837E-03  7.31962718E-03  6.27990218E-02 -1.96916936E-02 -2.11390476E-02
  1.30039158E-02 -1.17172061E-02 -2.09624151E-02 -7.49059785E-04  2.88250724E-02
 -2.32174063E-06 -1.37345741E-05 -2.71809725E-05 -7.13620894E-07 -3.29193337E-02
 -5.15924953E-06  3.83937767E-05  5.56971031E-05 -4.13263762E-02  7.50571784E-05
 -1.23564829E-04  1.70887172E-05  7.66185329E-05 -2.80000292E-02  1.11698191E-02
  1.08574467E-02  2.99432608E-02  1.76900191E-01  9.73660478E-02 -4.60502024E-02
  4.34344160E-03  1.32548797E-01  9.23585111E-02 -2.17799536E-02  2.02028708E-02
  6.32008455E-02 -1.98784139E-02  4.48943456E-02  8.64952641E-02  1.34769139E-02
 -1.08430686E-02 -2.98918565E-02 -1.76408233E-01 -9.74277327E-02 -4.59646296E-02
 -4.39485495E-03 -1.32127002E-01 -9.22944001E-02 -2.17806596E-02 -2.01139762E-02
 -6.31222596E-02  1.98229441E-02 -4.50499633E-02  8.67470101E-02  1.38164427E-02
  3.01419168E-04  1.78651777E-04  1.04619086E-05 -6.91989078E-05  6.52776830E-02
 -1.46422750E-05 -3.37329910E-07  5.62569854E-05  5.94546372E-05 -2.56363196E-02
 -1.46726579E-01 -8.67281771E-02 -1.34607804E-02  5.67631555E-02  4.67142459E-02
 -5.52541146E-05 -2.03908169E-04  4.33298750E-04  8.19796822E-05 -1.46326740E-01
 -2.81015345E-05  2.90594703E-04  7.32691599E-05 -7.76473622E-02 -1.39140192E-04
 -1.39986007E-04 -1.69153181E-04  1.43069908E-04 -1.65326063E-01 -8.72800771E-02
  1.41799083E-01  6.78341530E-02 -1.81459751E-02 -4.95769823E-02  6.36030395E-02
 -1.41512320E-01 -6.75763779E-02  1.81789012E-02  4.96001954E-02  6.36769924E-02
  1.46600909E-01  8.65921975E-02  1.36733811E-02 -5.66301743E-02  4.66079630E-02
 -1.94872153E-02 -7.15698969E-02  5.70817386E-02  1.23302000E-01 -2.48585445E-04
 -7.07941390E-03  4.74925117E-02  9.50397323E-02 -1.63973429E-04 -8.29068958E-02
 -6.42449101E-03 -6.75271717E-02 -1.02933308E-02  1.30001249E-04  5.25288269E-05
 -1.68195700E-02 -4.19748021E-02  5.50522907E-02  1.88225066E-01  6.39089257E-02
 -6.05116925E-02  3.80579439E-02  1.45940850E-01  3.68037323E-02  3.45220887E-03
 -4.49316560E-02 -4.35431387E-02 -2.60470743E-02  4.48103935E-02  1.42151166E-01
 -1.67835015E-02 -4.18662282E-02  5.43310371E-02  1.88167397E-01 -6.40522563E-02
 -6.05079800E-02  3.75048471E-02  1.45817933E-01 -3.69493941E-02  3.47046713E-03
 -4.49297995E-02 -4.33321882E-02 -2.64690771E-02 -4.51014233E-02 -1.42119017E-01
  1.58359006E-02  4.42942717E-02 -1.02409626E-01 -1.69343943E-01 -4.12724615E-04
 -1.55022377E-02 -4.41822041E-02 -8.30320534E-02 -3.86495846E-04  9.83974464E-02
 -3.80262315E-02  3.22104930E-02 -4.92412018E-02  5.34504624E-05  1.10140795E-04
  9.83756469E-03  2.45607765E-02 -9.05956788E-03 -9.20545943E-02 -4.77345405E-02
 -5.76663064E-03 -1.62403968E-02 -3.52619998E-02 -4.38914277E-02  3.47310985E-02
 -1.61391653E-02  3.18506081E-02 -4.56014645E-02 -1.06327721E-02  1.10482636E-01
  9.82312956E-03  2.45183267E-02 -9.23295780E-03 -9.14366724E-02  4.78452589E-02
 -5.76153695E-03 -1.62817752E-02 -3.48181070E-02  4.39328360E-02  3.47139671E-02
 -1.63378754E-02  3.19735393E-02 -4.54799221E-02  1.08148199E-02 -1.10477383E-01
  8.06013347E-02  6.27829405E-02  5.22052515E-02  3.04403004E-02 -8.57393199E-05
  3.30413200E-02 -6.61558806E-03 -6.56216659E-02 -1.66888721E-02 -1.75755133E-04
 -7.44059658E-03 -1.86200209E-02  4.47623595E-03  5.11556056E-03 -2.55344942E-02
 -1.73709545E-02 -5.84106924E-02 -2.47097377E-02  2.10740372E-01  3.01060067E-04
 -7.09027195E-03 -3.25912065E-02  1.80515488E-01  1.30563516E-04 -6.68813781E-02
 -2.72242967E-02 -3.25932495E-02  6.54526147E-02  2.08918329E-04  3.06324880E-04
  6.20259710E-02  4.91567698E-02 -2.49961821E-02  8.62991335E-02  2.17488644E-02
  6.26058829E-02  4.94127359E-02 -2.51237322E-02  8.61574818E-02 -2.20500498E-02
 -7.21412110E-03 -1.84782029E-02  4.53435590E-03  5.31734177E-03  2.56157194E-02
 -2.11284999E-05 -9.43087587E-05  2.63388722E-04  1.50228686E-04  2.34870267E-02
 -7.98141062E-06  1.82244662E-04  1.26151612E-04  2.36753770E-02 -1.34106229E-04
  8.93084698E-06 -8.47867670E-05  6.30022098E-06 -2.72254813E-02  1.92993085E-02
  1.64148597E-03  1.04006183E-02 -1.93321930E-01  2.96729367E-02 -1.49227934E-02
 -4.18870408E-03 -1.36095579E-01  7.02740203E-03  5.62918497E-03 -6.73655768E-03
  2.09081009E-02  1.04536513E-02 -9.56520217E-02  7.47762798E-02 -2.24391824E-02
 -1.71808052E-03 -1.06132260E-02  1.93512880E-01 -2.91040100E-02 -1.55037622E-02
  3.92144202E-03  1.36198597E-01 -6.58398687E-03  5.25437739E-03  6.72912342E-03
 -2.11421538E-02 -1.06528905E-02  9.56200285E-02  7.46325956E-02 -2.30880522E-02
  2.79990009E-05  7.11955043E-05 -1.25427038E-04 -3.01157476E-04  2.46919108E-01
 -5.40064143E-05 -2.70057794E-05 -1.42181493E-04  2.09156047E-01  1.88247555E-04
 -9.12291136E-05  4.90577309E-05 -1.97048988E-04 -5.52174737E-02 -5.64667486E-02
 -1.43669472E-02 -4.12833072E-02 -1.21456579E-01  1.29330334E-01  1.98448624E-02
 -4.21186833E-03 -6.26402267E-02  8.97465275E-02  1.25046620E-02 -2.83244634E-02
 -6.19129431E-02  2.15465683E-03  3.86061724E-02 -7.17157465E-02  5.68805358E-02
  1.43942018E-02  4.13625822E-02  1.21444918E-01 -1.29501983E-01  1.99482630E-02
  4.18955124E-03  6.26221630E-02 -8.97891192E-02  1.26469555E-02  2.84383568E-02
  6.18253124E-02 -2.01384691E-03 -3.87355290E-02 -7.15038206E-02  5.62476522E-02
  3.46056312E-05  4.21642215E-05  1.28816148E-04  1.09022789E-04  2.72886841E-02
  1.15355643E-04  3.93940880E-07 -1.47173060E-04 -1.48823755E-05  9.70711280E-02
  1.16894606E-01  6.81985343E-02  2.11044212E-02  3.58733226E-02 -3.49035299E-02
 -2.81727901E-05 -1.01250438E-04 -1.19024223E-04  3.77946963E-04 -1.22293239E-01
 -2.49221017E-05 -1.18912312E-04  3.21583520E-04 -5.21013649E-02 -4.81654112E-05
 -5.12536974E-05 -1.21644875E-04  1.61150569E-04 -8.37930401E-02 -1.58632139E-01
  1.21172187E-01  4.88437649E-02 -4.51353551E-02 -1.28971954E-02  6.70180045E-02
 -1.21059931E-01 -4.87599788E-02  4.48516755E-02  1.32102592E-02  6.71018713E-02
 -1.16751525E-01 -6.81853307E-02 -2.10138692E-02 -3.59081446E-02 -3.46795270E-02
 -6.01613771E-03  1.06064844E-03 -6.47919761E-03  6.91598032E-02 -1.17857387E-05
  1.91716675E-03  1.80402063E-02  5.40488227E-02 -2.25076046E-05  1.64224523E-02
  6.86803656E-03 -1.51205946E-02  1.07477092E-01 -1.59502451E-04 -1.03884473E-05
 -6.07632327E-03 -6.93136737E-03  5.91997026E-02  1.20595605E-02 -1.87890887E-01
  2.77460468E-02 -2.83570694E-03  1.25636437E-02 -1.08639397E-01  5.29286004E-02
 -2.06785699E-02 -4.34308858E-02  2.14087794E-02  1.88624567E-01 -6.57667390E-02
 -6.10601987E-03 -7.01452509E-03  5.94776384E-02  1.21959733E-02  1.87824560E-01
  2.77260920E-02 -2.65694320E-03  1.26687992E-02  1.08613219E-01  5.28147912E-02
 -2.07512060E-02 -4.34197761E-02  2.13907936E-02 -1.88697226E-01  6.57426370E-02
  1.42635301E-02  5.35255368E-02 -7.57692855E-02  5.38569438E-04  1.98259441E-04
  1.30217822E-02 -3.25472488E-02  2.41231321E-03  1.38992342E-04  6.25444647E-03
  4.25224943E-02  6.79963188E-02  1.13469415E-01  5.54829380E-08 -1.80725109E-05
  1.39984695E-02  3.66134011E-02 -1.08724838E-02 -9.58120755E-02 -7.50519226E-02
  2.43713145E-02 -1.97782252E-02 -9.75531237E-02 -2.28810016E-02 -1.34511956E-03
  3.83561358E-02  4.03274409E-02  6.27436829E-02  2.44151645E-01 -1.59747797E-01
  1.40078648E-02  3.66643263E-02 -1.06551002E-02 -9.58246153E-02  7.52485660E-02
  2.43724661E-02 -1.96643816E-02 -9.76051302E-02  2.30556284E-02 -1.47547209E-03
  3.85159057E-02  4.04137616E-02  6.26245077E-02 -2.44149778E-01  1.59715354E-01
  3.24420010E-02  2.65190616E-02  4.93379460E-02  2.69215200E-02  1.04811425E-05
 -8.53054201E-02 -3.82993317E-02  2.60526443E-02 -7.92322423E-03  8.21989299E-05
 -1.20832990E-01 -2.82745831E-02 -8.39276648E-02 -8.26014966E-02  5.82005101E-02
 -3.26968877E-03 -8.26497033E-03 -1.41031832E-02  1.15781302E-02 -7.32309580E-05
  4.20249600E-03 -1.79742536E-02  1.84301319E-02 -2.71388831E-05 -2.52672909E-02
  1.90559001E-02 -1.03319366E-02 -8.46390649E-02  4.25560378E-05 -1.48228027E-04
 -1.01941463E-02  3.16748806E-03 -1.67246074E-02  1.33763912E-02 -2.30342922E-02
 -1.02637989E-02  3.14808996E-03 -1.66571429E-02  1.33354016E-02  2.30564242E-02
 -1.20909467E-01 -2.83368820E-02 -8.39785028E-02 -8.28336311E-02 -5.79236813E-02
 -2.20758985E-02 -8.61237687E-02 -2.31834324E-03  3.56667262E-02  7.29949036E-05
  5.38122942E-03 -6.00303480E-02 -2.61201785E-02  1.30343992E-04  2.81018868E-02
 -1.52424060E-01 -6.29406175E-02 -1.69651946E-01  2.06998872E-04  3.08359535E-04
  8.33113434E-03  1.93447028E-02  1.04914332E-03  3.53213260E-03 -1.26363542E-01
  2.98262163E-02  7.00100590E-02 -2.63058165E-03 -4.55428098E-02  1.03231244E-02
  4.86232194E-02 -1.92305657E-02 -9.70272269E-02 -9.80066570E-02 -7.06328752E-02
  8.31993599E-03  1.92869542E-02  1.06699846E-03  3.65876976E-03  1.26432772E-01
  2.98358260E-02  6.99656893E-02 -2.54423394E-03  4.55620248E-02  1.02568414E-02
  4.86335889E-02 -1.93030664E-02 -9.67938195E-02  9.80114081E-02  7.06092908E-02
 -1.28947287E-02 -4.57061157E-02  7.12680580E-03 -3.80291744E-02 -1.94956811E-05
  7.39135458E-03 -5.95883972E-02 -6.45191362E-02  5.51626878E-06 -1.20441033E-01
  2.99847078E-02 -8.54143671E-03 -1.89117880E-01  7.68536795E-05  1.08986263E-04
  9.83965604E-03  8.91273581E-03 -1.78466166E-02  2.95307862E-02 -5.44511337E-02
  1.85129919E-02 -1.36744076E-02  7.62499226E-02 -4.17805060E-02  2.48948873E-02
  9.31004889E-03 -2.00878160E-02 -1.72507397E-01  2.16432317E-01  1.18584169E-01
  9.87998193E-03  9.07655147E-03 -1.78947516E-02  2.98318407E-02  5.46741629E-02
  1.85002385E-02 -1.37517960E-02  7.64093986E-02  4.18510504E-02  2.48893151E-02
  9.36131064E-03 -1.97753529E-02 -1.72990879E-01 -2.16254366E-01 -1.18575757E-01
  2.42950095E-02  2.62923971E-02 -1.25474702E-01 -2.24778123E-02  1.61484762E-04
  2.73105100E-02  8.90225656E-03 -7.89529359E-02 -1.05831894E-01  7.39576319E-06
 -5.75103894E-02 -4.21387603E-03 -5.63386340E-02  1.58509249E-01 -1.26213266E-02
  2.94041120E-02  8.49849820E-02 -8.79422951E-02 -1.95918094E-02 -1.26467069E-04
 -5.40035316E-03 -7.47413237E-02 -2.95887677E-02  1.50279577E-05  3.72013969E-02
  5.36234298E-02  8.64468176E-02  1.21957489E-01 -3.48447760E-04 -1.82046695E-04
 -2.69469557E-02 -4.73291095E-02 -6.25052466E-02 -2.35606600E-02  5.20732053E-02
 -2.71959326E-02 -4.73108624E-02 -6.23912094E-02 -2.34752829E-02 -5.17722203E-02
 -5.75640641E-02 -4.26632337E-03 -5.64811036E-02  1.58737831E-01  1.27892423E-02
 -2.19574306E-05 -1.07941651E-04  6.24180110E-05  9.74166833E-05  1.67923426E-01
  2.25029640E-05  2.24529343E-06  1.16298997E-04  1.56485552E-01 -4.21198590E-05
 -1.42484284E-04 -5.03122369E-05  3.13255368E-04 -3.27380527E-02  2.40060179E-01
 -3.76067372E-02 -7.95617656E-02 -2.83262650E-02  1.19653546E-01  4.38066668E-02
 -2.30025861E-02  1.07636019E-02  9.17548767E-02  3.41649961E-02 -5.46834244E-02
 -5.48393676E-02 -5.00235605E-02 -4.44104527E-02  4.48930027E-03 -5.96201147E-02
  3.76135615E-02  7.96706217E-02  2.81906977E-02 -1.19517960E-01  4.36160674E-02
  2.29324272E-02 -1.08693847E-02 -9.16366000E-02  3.41754054E-02  5.47236880E-02
  5.48059848E-02  5.02697636E-02  4.41957485E-02  4.23586370E-03 -5.95293464E-02
 -1.12560416E-07  1.56145854E-05  1.17603617E-04  1.36842588E-04 -1.90455734E-01
  7.04869298E-06  1.21899224E-04  9.91045557E-05 -1.58182570E-01  6.85700211E-05
 -4.12454723E-05  1.18932024E-05  3.40960401E-04 -1.44744160E-01 -1.38038073E-01
 -3.15235448E-02 -7.53595262E-02 -4.62659388E-02  9.38589385E-02 -4.65467495E-03
 -4.94944269E-04 -2.57937347E-02  7.42193107E-02  1.76253783E-02 -8.49753957E-02
 -3.71300403E-02 -3.18186259E-02 -5.18839602E-02 -7.24093483E-03  6.85731131E-02
  3.15367226E-02  7.53949050E-02  4.65642316E-02 -9.35639724E-02 -4.75734569E-03
  4.91503488E-04  2.60093781E-02 -7.38881168E-02  1.75434691E-02  8.48809497E-02
  3.73659799E-02  3.17540641E-02  5.15240437E-02 -7.81024571E-03  6.83499830E-02
 -7.18762018E-05  6.68961638E-05 -1.81523353E-05  3.19547629E-04  2.28472815E-01
 -9.84046776E-06  3.38431858E-05  1.79399331E-04  1.69823679E-04 -1.36816980E-01
  5.55100424E-02  5.07778411E-02 -1.78250879E-02  1.05059572E-01  3.01034001E-02
 -1.66195654E-05 -6.64243392E-05 -8.91844987E-05  8.00582160E-06 -1.54148404E-05
  1.27316243E-05 -1.75733232E-05  3.82097973E-05 -3.88146519E-02 -8.32762858E-05
 -3.64142126E-05 -2.07531553E-05 -5.61080258E-04 -5.97853341E-02  2.89969617E-01
 -3.46858365E-02  6.81739230E-03  9.30880888E-02 -7.99487677E-02 -7.38088439E-02
  3.46438582E-02 -6.73564888E-03 -9.31674453E-02  7.99523772E-02 -7.35690168E-02
 -5.56144082E-02 -5.07911158E-02  1.79882938E-02 -1.04587311E-01  3.00510772E-02
  1.68327505E-02  5.67674569E-02 -1.23189910E-01 -7.57182328E-02  2.54377807E-04
 -1.16421493E-02 -3.28144669E-02 -7.39675552E-02  1.67960876E-04  1.34610177E-02
  8.06911871E-02  2.48610074E-02 -2.24164872E-01 -2.28932099E-04  2.75188979E-05
  6.86949659E-03 -1.24543236E-02 -8.63300491E-03 -2.76365992E-02 -7.32092977E-02
  2.87855599E-02 -2.70267865E-02 -1.40190398E-02 -2.29574195E-02 -1.69244834E-02
  7.49762226E-03 -2.58415007E-02  1.52474016E-01 -2.96628261E-02  3.47706061E-02
  7.00711845E-03 -1.21551064E-02 -8.41386364E-03 -2.80889555E-02  7.33439719E-02
  2.88687884E-02 -2.70487858E-02 -1.43727743E-02  2.30782147E-02 -1.66551632E-02
  7.67111182E-03 -2.56790777E-02  1.52744667E-01  2.95679819E-02 -3.52216071E-02
  5.94848420E-03  2.10621008E-02 -7.39984171E-02 -6.78375451E-02 -2.97084938E-04
 -5.23103072E-03 -8.10895707E-02 -2.41541599E-02 -2.47257879E-04  3.31982102E-02
 -1.57645774E-02  2.53037159E-02 -2.76612979E-01 -2.81569152E-04 -1.59495221E-04
 -8.48570319E-03 -4.31963004E-02 -5.12150479E-02 -4.61500778E-02  4.96638867E-03
  1.35551852E-02 -3.29971601E-02 -6.57802107E-02 -5.60296534E-03 -1.22871479E-02
 -3.38796588E-02 -4.96856698E-02  1.59183953E-01 -1.86540419E-02 -9.13811786E-02
 -8.41215704E-03 -4.30815892E-02 -5.10609518E-02 -4.67527000E-02 -5.03155852E-03
  1.35659279E-02 -3.28627599E-02 -6.60394942E-02  5.67262172E-03 -1.21417858E-02
 -3.38337337E-02 -4.96628306E-02  1.59264689E-01  1.82439077E-02  9.13699588E-02
  2.24037727E-02 -4.46722414E-02 -5.37232849E-02 -1.76710220E-01  2.63865321E-04
  2.46152136E-02 -3.58179395E-02 -1.55193830E-01 -3.74285008E-02 -2.54438382E-04
  2.02509960E-02  3.05552234E-02 -6.09851191E-02 -1.30734545E-01  1.90290834E-02
 -6.01960150E-03  1.04742699E-03  5.97513724E-02  3.48988675E-02  8.05907243E-05
 -1.25149757E-02  1.74603750E-02 -2.97456540E-03 -2.63343400E-05  1.08048160E-02
  3.02757450E-03 -9.34756270E-03  3.61639165E-01  1.08744884E-04  4.64542791E-04
  4.99335293E-02 -1.96082488E-03  5.18606991E-02  3.44220401E-02  1.26368503E-01
  5.00469985E-02 -1.97312455E-03  5.18930990E-02  3.44721428E-02 -1.26510656E-01
  2.01391671E-02  3.04605906E-02 -6.08845656E-02 -1.31176279E-01 -1.88528074E-02
 -4.91810100E-05 -9.76187346E-05  1.22967971E-04  1.42187094E-04 -1.32614773E-02
 -2.48077452E-05  2.25524386E-05  2.03825231E-05 -5.33805158E-02  2.46227268E-05
 -8.87167907E-05 -1.30844676E-04 -3.29907025E-04 -3.18633378E-01 -1.88938156E-01
 -5.91807045E-03 -2.03712320E-02 -7.36444599E-02  2.54834505E-02 -1.25542313E-02
 -1.05386083E-03 -4.89173821E-02  2.65695286E-02 -1.36887714E-02 -3.59297393E-02
 -1.46438100E-02  6.67647945E-03  3.16163746E-02  3.85176647E-02 -1.88741602E-02
  5.89829344E-03  2.03867857E-02  7.38144469E-02 -2.53986198E-02 -1.21876955E-02
  1.06232726E-03  4.93278421E-02 -2.66305037E-02 -1.36035670E-02  3.60633330E-02
  1.47497424E-02 -6.86062186E-03 -3.27508386E-02  3.84604062E-02 -1.88232169E-02
 -3.28944938E-05 -1.24680672E-04 -1.44010200E-05 -1.78296096E-05  5.42462322E-02
  2.88515215E-05 -2.39160263E-05 -1.08065286E-04  3.44814510E-02 -3.47589335E-04
  1.32539676E-04 -5.10777726E-05  4.81401477E-05  4.92994858E-02 -1.89040363E-01
  2.44459415E-02  7.31889802E-02  3.19552290E-02  1.41543730E-01 -5.65587668E-02
 -6.02191359E-03  3.75995873E-03  5.50798658E-02 -4.77060871E-02  5.56261225E-02
  1.07126643E-01 -8.82909483E-03  3.35626375E-02 -4.04118288E-03  2.14238412E-02
 -2.44192542E-02 -7.30065297E-02 -3.19568097E-02 -1.41705983E-01 -5.62195768E-02
  5.91552521E-03 -3.78483806E-03 -5.50137001E-02 -4.74943573E-02 -5.54234573E-02
 -1.07125376E-01  9.03081567E-03 -3.46326176E-02 -3.64800210E-03  2.17859179E-02
  1.32060359E-04  3.83179498E-05 -2.17391477E-05 -8.22079667E-05 -4.76982690E-02
 -5.43282700E-05  6.11751303E-05  1.05266179E-04 -2.90680389E-04  1.13687783E-01
 -6.54924985E-02 -5.22746152E-02  1.31591170E-02  6.43790378E-02 -6.75137690E-02
  5.04083038E-05  1.23440440E-04  1.81282288E-06 -1.40415818E-04 -1.43779255E-02
  1.18449049E-05  5.40423633E-05 -5.76341227E-05 -1.08968961E-01 -1.87355141E-05
  9.02365341E-05  1.84424027E-04  4.32429668E-05  3.84417287E-01  1.80266616E-01
 -5.94492112E-02  4.03719569E-02 -3.53816889E-02  6.85429553E-02 -2.09853197E-01
  5.92343447E-02 -4.04954186E-02  3.59429785E-02 -6.85099102E-02 -2.10091341E-01
  6.54567912E-02  5.20796230E-02 -1.29932943E-02 -6.41630401E-02 -6.70612168E-02
 -1.03706415E-02 -5.08378545E-02 -4.30321694E-03 -5.59793567E-02 -1.81879881E-05
  2.35583991E-02 -1.81132369E-02  4.22429959E-02 -9.49793715E-05  8.64315597E-03
 -1.21304854E-01  3.91354904E-03  2.33732722E-01 -8.11286428E-04 -2.94356437E-05
  2.67958474E-02  6.04455983E-02 -9.31322438E-02  4.26938508E-02 -2.11550269E-02
  1.82587310E-02 -6.07212439E-02  3.40090240E-02 -3.30062714E-02 -1.17491538E-02
  4.15206566E-02  9.21213957E-02  2.20476720E-01 -1.15071513E-01  6.13570902E-02
  2.67952810E-02  6.04485829E-02 -9.30504536E-02  4.27436226E-02  2.11859053E-02
  1.82657233E-02 -6.06858070E-02  3.40504805E-02  3.30155976E-02 -1.17117268E-02
  4.14803423E-02  9.21331719E-02  2.20714141E-01  1.15006522E-01 -6.13524070E-02
  1.25163327E-02  5.46703906E-02  6.04625539E-02  8.96363707E-02  3.35621416E-05
 -5.94836122E-03 -1.51348590E-02  8.53493307E-02  1.49563375E-05  1.53889729E-01
 -9.06185978E-02  5.34555194E-02 -1.61423219E-01 -8.72340124E-05  4.01186548E-04
 -2.15989211E-02 -5.89816456E-02 -3.32543849E-02  1.32901506E-01 -3.12374811E-02
  1.58788931E-02 -3.33825239E-02  5.17943486E-02  1.59777255E-02 -5.61549572E-02
  7.83111615E-04 -6.55776252E-02 -3.04313006E-02  8.82071327E-02 -7.49043980E-02
 -2.16567774E-02 -5.90946448E-02 -3.33628225E-02  1.32749051E-01  3.10635715E-02
  1.58647579E-02 -3.34406719E-02  5.17563523E-02 -1.60152626E-02 -5.62438790E-02
  6.37167600E-04 -6.55684015E-02 -3.06381115E-02 -8.80453322E-02  7.46336658E-02
 -5.13450897E-02  6.11138916E-02 -4.90209296E-02  2.19845202E-01  7.87201341E-05
  2.51401593E-02 -4.94686721E-02 -9.74639363E-02  1.77133257E-01 -1.56298418E-04
  2.62383515E-02  6.30213101E-02 -1.03275386E-01  7.88317944E-02  5.53260116E-02
 -2.10219565E-02 -6.15488673E-02 -8.16751144E-02  9.05832624E-02 -6.65726324E-05
  1.56760453E-02 -3.11951929E-02  6.81847917E-02 -1.25885089E-04 -9.13884110E-02
  1.82507543E-02 -5.41759317E-02 -4.72009980E-02  8.96086302E-04 -4.73433736E-04
  3.05597231E-02  4.92046610E-02 -3.00019114E-02  1.02179226E-01 -6.72597246E-02
  3.06471512E-02  4.91229710E-02 -2.93980086E-02  1.01415257E-01  6.68247692E-02
  2.63983444E-02  6.30719408E-02 -1.03314572E-01  7.87919324E-02 -5.52348113E-02
  2.75798292E-02  4.45101505E-02  4.76346962E-02 -4.07666136E-02  1.08611302E-04
  9.23430261E-03 -1.32547541E-02 -7.28131533E-02 -1.62797879E-04  9.67561451E-02
 -9.30716154E-02  8.07431468E-02 -1.70469694E-01  1.25048909E-04 -1.26343506E-03
 -1.17049250E-02 -1.37549529E-02 -6.89234258E-02  3.98459542E-02  2.13758917E-01
 -5.58260755E-02 -9.42021165E-02  4.56073102E-02  8.21310727E-02 -3.22706702E-02
 -4.05639737E-02  4.80113256E-02  1.38571294E-02  2.46983954E-01 -1.09936615E-01
 -1.17211900E-02 -1.37803737E-02 -6.80437271E-02  3.96703796E-02 -2.13927362E-01
 -5.58042425E-02 -9.42151018E-02  4.56749022E-02 -8.21326899E-02 -3.22319051E-02
 -4.05806269E-02  4.79368126E-02  1.49366665E-02 -2.46839397E-01  1.09995162E-01
 -1.76095912E-02 -1.21072675E-02  4.63071542E-02 -9.07544678E-02 -1.01115220E-04
 -3.55206368E-02  7.48819355E-02  2.72111660E-02 -2.15920325E-04  1.61845355E-01
 -6.49381435E-02 -1.13781702E-01  7.91669825E-02 -1.40141084E-03 -2.61331940E-04
  8.09528792E-03 -1.88646750E-02  3.63469112E-02 -5.22619850E-03  9.35882743E-02
  1.95180540E-02 -3.27395615E-03  3.14247053E-02  3.62237456E-02 -8.35572794E-03
  3.10296857E-02 -7.13039921E-02 -9.73906557E-03  2.00588865E-01  2.29518195E-02
  7.95658225E-03 -1.91553881E-02  3.62143706E-02 -5.38684123E-03 -9.36115971E-02
  1.95043999E-02 -3.43098755E-03  3.17604096E-02 -3.63362044E-02 -8.79586908E-03
  3.08017812E-02 -7.12144463E-02 -1.23173270E-02 -2.01117660E-01 -2.40248612E-02
 -9.52627187E-02 -6.50925197E-02 -1.12710721E-01 -1.08494060E-01 -8.57568780E-04
  1.10290885E-01  3.10351602E-02  2.24799618E-02  1.38487538E-01 -8.44502509E-04
 -1.14875802E-02  4.00969923E-02 -6.14716783E-02  6.15039738E-02  8.04732011E-02
 -2.42459476E-03 -3.96124614E-04 -3.69020754E-02  4.97935000E-02  1.44776249E-04
 -7.59751817E-03  1.26915712E-02  1.55768962E-03 -2.49103865E-05  9.77710978E-02
 -7.78543134E-02 -1.93416761E-02  6.83904564E-02 -5.95702520E-05  5.13125228E-04
  1.65243975E-03 -5.92801555E-03  4.18948642E-02 -4.73635174E-03  2.99589367E-02
  1.79306650E-03 -6.02073963E-03  4.14740280E-02 -4.49003792E-03 -3.03091589E-02
 -1.12362529E-02  4.03270651E-02 -6.17133703E-02  6.30725934E-02 -8.03900643E-02
  1.45021320E-04  2.42418191E-04  1.48256075E-04 -1.99602549E-04 -2.38129789E-02
  4.69385521E-05 -3.84492204E-05 -3.26612568E-04  3.14765856E-02  4.34319292E-04
 -2.31388601E-04  2.61532269E-04 -7.06700773E-04 -3.49698127E-02  3.20405278E-01
  9.38863099E-03  1.76002607E-02  1.02484516E-01 -2.48801113E-02  1.20166322E-02
  6.86366636E-03 -9.62955935E-03 -9.39159249E-04 -3.96987838E-03  2.11533500E-02
  1.44101224E-02 -1.36775070E-03  1.70010515E-01 -7.74993126E-03  3.59559672E-02
 -9.46726137E-03 -1.77501310E-02 -1.03022482E-01  2.52089739E-02  1.02546830E-02
 -7.30530869E-03  8.90552071E-03  1.35167515E-03 -4.69620979E-03 -2.15125662E-02
 -1.47049737E-02  1.71635656E-03 -1.69668328E-01 -9.23009919E-03  3.71274419E-02
 -4.43064034E-05 -1.63059011E-05  1.66685442E-04 -3.53471919E-04  8.19528175E-02
 -1.35512646E-04  2.51218005E-04  1.26867453E-04  8.59366824E-02  6.80065242E-04
 -2.49517253E-04 -4.41274570E-04  2.36687722E-04  3.78669520E-01 -4.48166201E-02
 -2.82546214E-03 -8.32426456E-03  2.43714470E-02 -3.17694141E-02  1.41517762E-02
 -1.71996766E-03 -4.68792768E-04  3.35731367E-02  5.08524613E-03 -1.78817906E-02
  3.35746747E-03 -2.39239317E-03 -2.41741731E-01  5.55917406E-02  6.83390812E-02
  2.88393756E-03  8.12549757E-03 -2.41238218E-02  3.16201217E-02  1.33500011E-02
  1.88198689E-03  4.64415975E-04 -3.33460908E-02  4.81785703E-03  1.77401122E-02
 -3.05778452E-03  1.73613574E-03  2.42065963E-01  5.36640275E-02  6.77419410E-02
 -4.18502063E-04 -2.97097882E-04 -4.53235771E-04 -4.66784332E-04  2.14317597E-01
  3.92010722E-04  7.70684473E-05  3.71431174E-05  5.60774421E-04  3.03726307E-01
  8.46403415E-04  5.80356785E-03  6.74017074E-03  1.55339462E-01  6.87280989E-04
 -3.36654558E-05 -6.17445313E-05 -7.37231484E-05  2.01931840E-04 -5.28775026E-02
 -2.51943793E-05  1.06634324E-04  3.11353360E-05 -7.38213382E-03  3.87628011E-04
 -3.05627840E-04 -2.01599561E-04  4.17915586E-04  5.33568389E-02 -6.12386245E-02
  2.07845222E-02 -1.18648178E-03 -4.57554509E-02  2.10802198E-02  2.42028720E-02
 -2.07121862E-02  1.22405562E-03  4.63209962E-02 -2.09264898E-02  2.40106808E-02
 -8.80828855E-04 -5.45147204E-03 -7.13397782E-03 -1.55025426E-01  1.27797705E-04
 -5.83817750E-05 -1.40935308E-04 -1.08582138E-04 -2.67361155E-05  9.15484030E-02
  2.03495054E-05 -3.94471519E-06  1.36831714E-04  2.34789043E-02 -2.74943703E-04
 -5.97336373E-05  4.81542490E-05  3.44063602E-04  1.16607206E-01 -1.26740240E-01
  6.46631877E-03  2.94568275E-02 -7.99807969E-03  1.03918653E-01  2.55306853E-02
 -1.61475838E-02 -5.57473106E-03  4.53193953E-02  3.60683076E-02  2.69939200E-02
  5.16380308E-02 -1.48025294E-02  3.74586277E-02  6.95980374E-03 -2.33651906E-02
 -6.43205023E-03 -2.94313611E-02  7.88753294E-03 -1.03977649E-01  2.58427413E-02
  1.62601775E-02  5.53520106E-03 -4.52674372E-02  3.61917119E-02 -2.69767197E-02
 -5.16294421E-02  1.48167170E-02 -3.68546306E-02  7.68251078E-03 -2.32926577E-02
  9.55689167E-05  1.92526642E-04  1.04612416E-05  1.37447592E-04  4.56625127E-02
  1.41176262E-05 -1.51429902E-04  8.92792267E-05  5.31782406E-02  1.07772764E-04
  4.02169316E-05  2.31471166E-04 -2.68330513E-04  3.03151733E-01 -2.80211917E-01
  1.54042307E-03 -2.30564834E-03  8.98747838E-03 -4.59529722E-02  2.14690224E-03
  5.12561311E-03 -5.10516759E-03 -4.24382926E-02  1.69183797E-02 -9.51868502E-03
 -2.75453971E-03  6.24516290E-03  1.69023918E-01 -2.13365961E-03 -7.45170553E-02
 -1.55020379E-03  2.26947942E-03 -8.98047706E-03  4.62283961E-02  2.21849671E-03
 -5.09097614E-03  5.12798010E-03  4.24510638E-02  1.68041282E-02  9.39976164E-03
  2.68220198E-03 -6.12890394E-03 -1.68702102E-01 -1.87112998E-03 -7.43274017E-02
  1.10758161E-04  1.70806530E-04  7.16616974E-05  3.70983930E-04 -7.67590144E-02
 -1.96929069E-04 -2.03104101E-04 -2.89200984E-04  1.38397967E-04  3.30067132E-01
 -8.28946204E-03  9.96073580E-03 -2.86628763E-02 -1.44670221E-01  5.58931577E-02
 -5.42681550E-05 -1.26998969E-04 -3.40462386E-05  9.87028983E-05 -3.37571594E-02
  1.06656674E-05 -7.88536218E-05  1.20170829E-04 -1.00318240E-02 -2.51814949E-04
  1.00078058E-04 -1.06813279E-04 -1.02753904E-04 -2.27598725E-01  2.72157843E-01
  6.86461648E-03  2.85683083E-03  1.30016233E-01 -1.45960776E-01 -4.48479471E-03
 -6.64494854E-03 -2.69735090E-03 -1.30398598E-01  1.46280058E-01 -4.42121149E-03
  8.30758262E-03 -9.88601097E-03  2.86208264E-02  1.44761874E-01  5.55117410E-02
 -6.94363632E-04 -1.35013416E-03 -1.53512689E-03 -1.90562413E-04 -1.25617954E-01
  2.66315741E-05 -5.16859820E-04  1.09888678E-03 -5.19498923E-02 -1.58646446E-03
 -3.38694614E-04 -7.20836196E-04  1.69231061E-03  2.39056000E-01 -6.39761660E-02
  6.13840181E-03 -1.72261890E-02 -5.36286968E-02 -1.36064297E-01 -6.60554526E-02
  2.65732317E-02 -4.71318724E-02 -5.68929256E-02 -6.65937093E-02 -5.81800369E-02
 -3.51159207E-02  5.01363599E-02  7.39046916E-02  2.64206070E-02  3.49882557E-02
 -6.64740209E-03  1.58970795E-02  5.15130712E-02  1.34335269E-01 -6.98259900E-02
 -2.73217486E-02  4.56821903E-02  5.63030621E-02 -6.89421913E-02  5.71111383E-02
  3.45763095E-02 -5.12809537E-02 -7.37231536E-02  2.48438857E-02  4.00577486E-02
  6.52760116E-04  1.50079284E-03  3.59277826E-04 -2.39814867E-05  2.56730121E-02
 -4.69943070E-04 -1.14353118E-03  1.00454807E-04 -2.91544185E-03  2.40926388E-04
  2.53440685E-03  2.35158390E-04 -2.26261650E-03 -1.23564214E-01 -1.36737099E-01
  2.40473984E-02  6.52848358E-02 -2.95167980E-02  1.07368327E-02  1.68848179E-04
 -2.10066214E-02  2.26746345E-02  2.85777432E-02 -6.96209832E-02  1.17766739E-01
  2.86139738E-03  1.24528325E-02 -1.96436662E-01 -5.72760898E-02  9.87589732E-02
 -2.35111866E-02 -6.41055811E-02  3.20305322E-02 -9.99032845E-03 -1.60805357E-03
  2.06938764E-02 -2.10968237E-02 -2.82563668E-02 -7.08762401E-02 -1.18972944E-01
 -1.62845572E-03 -1.01086687E-02  1.97039453E-01 -5.74364486E-02  9.96754148E-02
  1.62855863E-03  1.50973756E-03 -2.65249184E-04  2.42463272E-03 -1.92112262E-01
 -1.21796015E-03 -1.90338267E-03 -4.13374515E-03  9.44178080E-05 -1.66608259E-02
 -3.07773208E-02 -8.51216944E-02  1.03500039E-01  1.23677105E-01 -2.09756903E-01
  2.68935097E-04  7.42030091E-04  3.77964113E-04 -3.07490813E-05  2.83526887E-02
 -3.09949901E-04 -8.47932171E-04  3.79055974E-04  4.36037209E-03 -1.53249622E-03
  2.29522349E-03  7.39324308E-04  6.63869839E-04 -2.19695485E-01  1.97124850E-01
 -5.26020777E-03  1.67509343E-04  1.24447120E-01 -1.11453691E-01 -6.41827668E-04
  4.32433642E-03 -1.73117772E-03 -1.27909192E-01  1.12306378E-01 -3.07983691E-03
  2.95915135E-02  8.41829237E-02 -1.00360120E-01 -1.24286376E-01 -2.11535201E-01
  4.37785327E-02  8.55044555E-02  8.26463554E-02  1.30613604E-04 -1.52711221E-03
 -1.51138392E-03  1.94698389E-02 -7.27447306E-02 -5.91160568E-04  1.27963377E-01
  6.17522177E-03  3.38078140E-02 -8.90830454E-02  3.30884754E-03 -7.12442749E-04
  2.28217905E-02  5.86100655E-02  5.79574484E-02  7.39270899E-02 -1.45850735E-01
  2.79086416E-02  3.98864789E-02  1.74367202E-02 -9.28018959E-02  3.72134072E-02
  2.92369019E-02  5.44673163E-02 -1.29228118E-04 -3.48441940E-02  2.31530745E-01
  2.26539900E-02  5.90196768E-02  5.94231065E-02  7.75159775E-02  1.43855414E-01
  2.71888229E-02  4.11770668E-02  1.89461328E-02  9.09394171E-02  3.87544363E-02
  2.99547224E-02  5.32412929E-02 -2.27640928E-03  3.55760131E-02 -2.30546699E-01
 -5.36539649E-02 -1.10394277E-01 -1.42137561E-02 -3.48248233E-03  4.42190580E-04
  2.82602149E-02  8.50762061E-02 -5.55414903E-03  1.64945870E-05  8.61589804E-03
 -1.95027158E-01 -3.19135066E-02  1.38600794E-01 -1.47176519E-03 -1.93914374E-03
 -2.59734368E-02 -5.37826217E-02 -9.07513104E-02 -1.94304522E-02 -7.48973691E-02
  1.00937050E-02 -6.88244029E-02 -1.01616624E-02 -4.90344254E-02  3.73555601E-02
 -4.10974522E-02 -1.03016604E-01 -4.83308146E-02 -1.44337311E-02 -2.30994894E-04
 -2.65944836E-02 -5.54839215E-02 -8.98856530E-02 -1.94884455E-02  7.50116689E-02
  1.06667172E-02 -6.93997220E-02 -1.08037853E-02  4.72228885E-02  3.42371328E-02
 -4.11204114E-02 -1.03342010E-01 -4.31980390E-02  1.25154566E-02  2.70134698E-03
 -1.08613790E-01 -9.37810916E-02 -1.09620722E-02 -1.55324952E-01 -2.37793399E-03
  1.09237557E-01  1.37363137E-01  2.80677190E-01  1.26181269E-02 -1.67143248E-05
  4.80227069E-02  4.10009821E-02 -1.44423794E-01  9.81896093E-03 -7.46608657E-02
 -8.42710653E-03 -2.71855623E-02 -3.68725282E-02  2.19476985E-02  3.45003578E-04
  1.51014811E-02  4.11923543E-02 -3.54537349E-02  7.66912935E-05  1.14348842E-01
 -1.56637744E-01 -1.38112225E-02 -6.52400323E-02 -3.10360770E-03  2.79888466E-03
  1.88012514E-02  3.05882997E-02  7.64304354E-02 -6.21917255E-02 -5.82439827E-02
  1.88564628E-02  3.05343993E-02  7.26781324E-02 -5.88891753E-02  5.83171617E-02
  4.88672538E-02  4.33257151E-02 -1.47198609E-01  6.84078713E-03  6.91752956E-02
  2.70696940E-02  3.04951819E-02  1.17559166E-01  2.19256632E-02 -7.10767788E-04
  1.62947135E-02  6.15273979E-02 -3.52489977E-02 -2.79300231E-04 -5.66776920E-02
  1.18361848E-02  9.70928797E-02 -9.38550604E-02  8.32008901E-04 -3.40085216E-04
 -3.41190005E-03 -2.03383986E-02  7.32363120E-02 -7.46962518E-02 -2.33134766E-03
  1.96246568E-02  3.54579597E-02 -2.53528820E-03  6.09092563E-03 -7.63825373E-03
 -7.52114366E-03 -2.99634307E-02  8.24695385E-02 -1.36570424E-01 -1.42594183E-01
 -3.48275511E-03 -2.03199140E-02  7.38572546E-02 -7.37059832E-02  2.08266936E-03
  1.94842034E-02  3.57782050E-02 -2.02186453E-03 -6.37764288E-03 -7.35998983E-03
 -7.29597040E-03 -3.03787219E-02  8.24943268E-02  1.36713520E-01  1.42868097E-01
  2.28187490E-02  5.35126782E-03 -3.64032378E-02  5.67122595E-02 -1.97361639E-05
  2.82622029E-02 -1.02327003E-02  1.58165083E-02 -7.46849770E-05 -7.44430652E-02
 -1.67373311E-02  9.05955122E-02  3.81659312E-02 -5.57526087E-04 -3.86040284E-04
  2.44358428E-02  3.25839326E-02 -3.01647007E-02  8.88322723E-03 -2.99284451E-04
  2.29883365E-02  2.40263177E-02  3.51727759E-03 -4.93837169E-04  1.35834184E-02
 -1.23702237E-02  5.78709985E-02  1.42473222E-01  1.36434494E-01  2.32924027E-01
  2.42901086E-02  3.22625057E-02 -3.05545022E-02  8.38249065E-03  9.37831379E-04
  2.30731636E-02  2.35249345E-02  3.20237025E-03  3.71255390E-04  1.30239380E-02
 -1.23731494E-02  5.77953806E-02  1.42977398E-01 -1.36537524E-01 -2.32127915E-01
 -5.97530687E-02 -4.51702165E-02  8.18432165E-02 -4.39227517E-02 -9.30907383E-04
 -6.81686118E-02  4.33565625E-03  7.89063307E-02 -3.19517674E-02 -2.76546329E-04
 -2.65597863E-02 -6.25680506E-03  4.66524959E-02  5.32325785E-02  2.26795860E-02
 -6.02727733E-02 -1.41918144E-01 -2.22964699E-02 -6.11031085E-02  5.45674878E-05
  4.04745932E-02  6.74384245E-02  4.52215069E-02 -9.16080416E-05 -2.60761377E-02
 -6.73462563E-02 -1.88101394E-01  4.23593429E-02 -1.84872639E-04  7.59931904E-04
  1.02912373E-01  1.40003514E-01  1.85914583E-01  1.43116683E-01 -1.61990571E-01
  1.02859096E-01  1.39807850E-01  1.84963855E-01  1.43629530E-01  1.61699870E-01
 -2.63346596E-02 -5.75258063E-03  4.52443214E-02  5.22651138E-02 -2.32825653E-02
 -1.43484504E-02 -2.71477653E-02 -3.76882722E-02  6.57095665E-03 -3.34277920E-03
  1.57238205E-02 -1.83539953E-02  1.12074630E-02 -1.02702967E-03 -6.93313887E-02
 -3.74660229E-02  5.40115592E-02 -1.76908870E-04  1.61853486E-03 -1.14697164E-03
  2.23571940E-03 -6.06678449E-03  5.15972865E-02 -5.01796497E-02 -1.11489658E-02
  2.04173726E-02 -2.33041549E-02 -2.68670468E-02 -3.15135158E-02 -1.51334630E-04
 -3.30927022E-02  1.74912445E-02  1.63720090E-01 -3.75856344E-02  1.62344450E-01
  1.10271714E-03 -7.71736687E-03  5.39318299E-02 -4.42907217E-02  1.08474231E-02
  1.98560469E-02 -2.24652476E-02 -2.32657298E-02  3.16359527E-02 -1.18324535E-03
 -3.48539359E-02  1.71632940E-02  1.64726036E-01  3.70654774E-02 -1.58444169E-01
 -2.56385654E-02 -3.27332580E-02 -5.78976708E-02 -3.54974425E-02  9.66905714E-04
  7.67219292E-03  4.11855555E-02 -2.45045672E-02  3.55469981E-04  4.31513783E-02
 -1.05099660E-01  4.08711948E-03  5.79463414E-02 -1.45955629E-03 -1.34169907E-03
  1.79218887E-02  1.92224368E-02  3.41725571E-02  2.91765403E-02 -1.68376870E-02
  2.33858804E-02  4.29047571E-02 -4.01068520E-03  4.52631336E-02 -1.05869021E-01
  9.16969649E-03  1.31297016E-01  2.02722457E-01  9.39450975E-02  2.08303909E-01
  1.88318292E-02  2.17732419E-02  2.74930089E-02  2.83061057E-02  2.09224480E-02
  2.25593803E-02  4.15456742E-02 -5.26312829E-03 -4.07669699E-02 -1.01681281E-01
  1.23237628E-02  1.29095058E-01  2.03649968E-01 -8.89048604E-02 -2.06469652E-01
  4.34349798E-02  3.66281074E-02 -3.56732368E-02  4.78436031E-02 -3.51865351E-03
  7.88904675E-02  7.09061563E-02  1.46748111E-01 -1.08719338E-02  9.36391609E-05
 -2.32737553E-02  1.61199588E-02  1.07275056E-01  3.58012961E-02  1.96540953E-01
  2.99479843E-02  5.67853966E-02  6.46419734E-02  6.85689555E-02  2.48702815E-04
 -2.11322330E-02 -4.89181278E-02 -5.47130665E-02 -1.29872681E-03 -2.45944219E-02
 -5.62655140E-02  1.85515396E-01 -3.20399167E-02  1.69521194E-03  2.54279113E-03
 -4.56778308E-02 -7.78235139E-02 -1.56469704E-01 -1.71826515E-01  8.93682729E-02
 -4.66278758E-02 -7.98034348E-02 -1.57442801E-01 -1.72200787E-01 -9.55885499E-02
 -2.72869132E-02  1.16197791E-02  1.06806539E-01  3.11713340E-02 -1.83547077E-01
  2.36086033E-04  5.02319571E-04  5.25197241E-04 -2.03454872E-04 -1.57128185E-01
 -3.46132307E-04  3.05169442E-04 -1.77698865E-04 -4.50120443E-02  1.44003634E-03
  8.55811098E-04 -1.30114843E-03  2.35564010E-04  8.28308590E-02 -2.21336253E-02
  3.41448261E-02  4.64810731E-02 -6.86822897E-02 -1.78752843E-01 -1.76888682E-02
  1.86565221E-02 -2.24082439E-02 -1.03163994E-01 -5.97789125E-03  1.93156179E-02
  4.72573081E-02  2.01174129E-02 -3.41522523E-02 -1.36700895E-02  1.09761893E-01
 -3.41057941E-02 -4.60466868E-02  6.66134701E-02  1.80965962E-01 -1.83825899E-02
 -1.95247782E-02  2.34129889E-02  1.04319136E-01 -7.22052992E-03 -1.94914539E-02
 -4.57601140E-02 -2.04510302E-02  2.75495075E-02 -1.50965104E-02  1.15812784E-01
  4.14571860E-04  5.10076931E-04  1.22267490E-03  6.42328502E-04  6.65052848E-02
 -1.93779802E-04 -7.86585718E-04  4.77304915E-04  2.26068774E-02 -8.07323922E-04
  1.94978403E-03 -2.59882457E-04 -1.39485241E-03 -1.01167708E-01 -8.62806574E-02
 -2.27295762E-02 -6.45605022E-02  1.62572645E-01 -5.86820266E-03  1.02337004E-01
  2.00561574E-02  2.98031382E-02  2.31952185E-02  1.10907565E-01 -1.02040553E-01
 -8.73746992E-02  5.91030492E-02 -3.97306768E-02  1.15490972E-01  2.55688212E-02
  2.19101156E-02  6.36603819E-02 -1.63693017E-01  4.81044056E-03  1.01834972E-01
 -2.10611788E-02 -3.14103813E-02 -2.29152658E-02  1.12640709E-01  1.06347526E-01
  8.67587115E-02 -6.44184630E-02  3.16457303E-02  1.19223619E-01  3.43831821E-02
 -7.22135156E-04 -6.59616198E-04  7.00449033E-04 -9.28437874E-04 -1.39522823E-01
 -1.36759476E-03 -1.35618955E-03 -2.98487033E-03  2.22165052E-04  2.97512802E-03
  1.01573249E-01  1.12449549E-01 -4.81617096E-03  8.55518227E-02  3.21215650E-01
 -5.17254675E-04 -9.63806959E-04 -1.19868370E-03 -1.29295076E-03  6.10044483E-03
  3.58629867E-04  9.28113800E-04  9.70932373E-04 -6.35748940E-02  4.74054246E-04
  1.09799230E-03 -3.33461942E-03  6.39941793E-04  7.44278392E-02  1.45149233E-01
  2.84104921E-02  5.22815892E-02  4.26425094E-02 -6.11595478E-04 -1.49502814E-01
 -2.68787106E-02 -4.95354400E-02 -3.66252183E-02  6.87557785E-03 -1.46434977E-01
 -1.00352354E-01 -1.12943264E-01  7.24280273E-04 -8.70005982E-02  3.28968442E-01
  1.24115406E-04  2.17641174E-04 -8.42526941E-05  1.47103022E-04  8.36974203E-02
  1.98878693E-05 -6.63348684E-05 -9.17279251E-05  3.09797646E-02  1.35354100E-04
  1.40594327E-05  2.72801156E-04  6.02242182E-05 -1.05767337E-01  3.13846577E-01
  3.82654198E-02  3.58726637E-02 -7.92168065E-02 -1.87193311E-01 -7.91517901E-02
  2.89934615E-02 -1.38847147E-02 -8.87223521E-02 -5.56924138E-02 -5.33908443E-02
  4.66332487E-02  6.70606659E-02 -4.26774704E-02 -1.85550314E-02  9.10429058E-02
 -3.83883152E-02 -3.60116426E-02  7.90919019E-02  1.85811318E-01 -7.78036156E-02
 -2.86088722E-02  1.33009963E-02  8.73931550E-02 -5.52289486E-02  5.39186659E-02
 -4.67522410E-02 -6.77121586E-02  4.36278185E-02 -1.95800486E-02  8.80514392E-02
  1.05504873E-04  4.09454594E-04 -6.31961207E-05  8.57112003E-05  1.52547574E-01
 -7.95149412E-05 -9.34644530E-05  2.33868928E-05  4.17723465E-02  4.28717667E-04
  2.17280456E-04  2.16651313E-04  1.13081147E-04 -1.88753784E-01 -1.28301796E-01
  3.32157803E-02  4.15557737E-02 -4.37764129E-02 -1.72512667E-01  2.30963897E-02
 -3.14483194E-04  7.46707391E-03 -5.69226730E-02 -2.56892302E-02  4.22511502E-02
  7.88367051E-03  2.44262002E-02  4.92552107E-02  4.96315536E-03 -1.11379918E-01
 -3.30205368E-02 -4.11729489E-02  4.36966510E-02  1.72977404E-01  2.27013615E-02
  3.23258316E-04 -6.98988542E-03  5.68011865E-02 -2.57748528E-02 -4.32628880E-02
 -7.25108720E-03 -2.33029659E-02 -4.87670861E-02  5.24661445E-03 -1.13500934E-01
 -3.37107289E-04 -2.47595955E-04  8.34021598E-05 -2.92487704E-04  3.50781141E-01
 -4.63014568E-04 -3.86488459E-04 -4.91459184E-04  4.61661575E-04  3.21501563E-03
 -7.14545036E-02 -5.48219218E-02  2.48755170E-02 -2.32787676E-01 -6.80803971E-02
  2.53039003E-05  1.60263223E-04  2.08638173E-04  2.04558655E-04 -3.72913737E-02
 -5.41689117E-05  2.37562870E-05  5.91438770E-05 -3.88320309E-02  1.34808347E-04
  3.29234212E-04 -1.18023776E-04 -1.40661834E-05  5.31292204E-02  1.06440324E-01
  2.34091473E-02  3.02782801E-02  1.77947605E-02 -2.15459406E-02 -8.36586041E-02
 -2.38478978E-02 -3.06841042E-02 -1.76237040E-02  2.18512548E-02 -8.46958855E-02
  7.06660127E-02  5.41643487E-02 -2.28403690E-02  2.33824004E-01 -6.86426040E-02
 -3.40265824E-02 -5.65251921E-02 -1.10998925E-02 -5.06704310E-02  3.88728276E-04
  8.47463528E-03  7.49566469E-03  3.52690535E-02  7.57381905E-05 -9.52890776E-02
  1.94326762E-02 -3.16851068E-02  7.20537378E-03 -6.21711360E-04  1.33497606E-03
  1.05524316E-02 -1.59762912E-03  4.43604718E-02  1.04240197E-01  1.47879211E-01
 -2.53004088E-02  5.58716163E-02  1.16231012E-01  4.29196654E-02 -5.14481387E-02
 -9.96717268E-03  5.11073151E-02 -3.75851456E-02 -1.44025261E-01 -2.18777481E-01
  1.02547100E-02 -1.87177536E-03  4.49978780E-02  1.05457842E-01 -1.48435501E-01
 -2.54914350E-02  5.59679094E-02  1.16814559E-01 -4.33978853E-02 -5.09596029E-02
 -1.02341419E-02  5.04325666E-02 -3.68901956E-02  1.44070867E-01  2.19561262E-01
 -2.85100793E-02 -9.79488517E-02 -5.14143956E-02 -1.76147337E-02  5.71506874E-04
  2.67162438E-02  2.68723194E-02 -3.22523400E-02  1.41279092E-04 -1.34915750E-01
 -4.65401273E-02 -2.13037813E-02 -4.40456361E-02 -7.38345505E-04 -4.70175464E-04
 -1.52485104E-02 -3.36847575E-02  4.46640162E-02 -6.00320056E-02 -3.87555680E-02
  1.56306275E-02 -3.69493040E-02 -7.24166102E-03  2.12540480E-02  4.81190111E-02
 -6.62169574E-02 -4.60903228E-02  9.13213066E-02  2.42428540E-02 -1.00997047E-01
 -1.56059069E-02 -3.41344996E-02  4.52905248E-02 -5.86412915E-02  3.90621011E-02
  1.56794735E-02 -3.71374124E-02 -6.76896907E-03 -2.15275559E-02  4.77365958E-02
 -6.62397754E-02 -4.64795830E-02  9.09494198E-02 -2.46450936E-02  9.99374369E-02
  1.16607997E-01  9.21301802E-02 -2.29483144E-02  1.57641894E-01  1.57698120E-03
  1.24883479E-01  1.20975966E-01  1.65258787E-01 -2.09205131E-01 -4.65900620E-05
  8.40648481E-02  9.05828121E-02 -1.98774901E-01 -1.33250227E-01  9.90940043E-02
  2.60964843E-03 -1.68712516E-02  5.39116687E-03 -4.78228591E-02 -1.36681521E-04
  7.21569292E-03 -2.26187882E-02 -3.23269641E-02 -1.79768994E-04 -7.68173248E-02
 -6.80109833E-02  1.03538864E-01 -3.64691079E-03  1.54321485E-04  3.81183516E-04
  3.36661329E-02  1.89707574E-02 -6.51291690E-02 -9.27602313E-02 -7.74371009E-02
  3.35228233E-02  1.87355936E-02 -6.52868742E-02 -9.26794151E-02  7.65480527E-02
  8.49295032E-02  9.13089559E-02 -1.99510259E-01 -1.31322024E-01 -9.97173293E-02
  1.85263063E-02  3.97051193E-02  2.67400875E-02 -5.81632510E-02 -3.79681265E-05
  1.12872570E-02 -8.00719576E-03 -1.04826927E-02  4.44959580E-07  2.68822172E-02
  1.24132868E-02  4.35657251E-02  5.85541315E-02  1.46346985E-04 -2.95179555E-04
 -2.28677896E-02 -2.96453934E-02 -2.56387410E-02 -3.55208121E-02 -1.46666341E-02
  1.14733234E-02 -1.10424649E-02 -4.81285904E-02  1.65100370E-02  4.54151849E-02
 -3.49249417E-02 -6.40790472E-02 -1.53790096E-01  3.05611969E-02  1.66839999E-01
 -2.28349964E-02 -2.95659124E-02 -2.57936788E-02 -3.54467794E-02  1.46075700E-02
  1.14569501E-02 -1.10844628E-02 -4.81361479E-02 -1.65299943E-02  4.54443664E-02
 -3.48954751E-02 -6.39756771E-02 -1.54031465E-01 -3.06082322E-02 -1.66818007E-01
  2.76826036E-02  4.60065667E-02 -2.62265241E-02 -2.36629040E-02 -3.89844928E-05
 -5.06544923E-04 -3.41752272E-02 -3.73699599E-02 -6.44997403E-06 -7.44665197E-02
  1.70072374E-01 -6.42387848E-03  3.04403171E-02 -1.16921636E-05 -1.38855542E-05
 -4.52900721E-02 -5.29871525E-02  1.56510083E-01 -5.04016787E-02 -9.40086468E-02
  2.44126007E-02 -3.57881741E-02 -3.12203576E-03  5.91542556E-02 -1.06398762E-01
  3.17545774E-02 -1.25739412E-02 -5.15928851E-03 -4.00704679E-02  6.41904401E-02
 -4.52506865E-02 -5.28651070E-02  1.56494265E-01 -5.03986745E-02  9.34181688E-02
  2.43672171E-02 -3.55954212E-02 -3.32286064E-03 -5.90691606E-02 -1.06458860E-01
  3.16513856E-02 -1.21612276E-02 -5.07004494E-03  4.04991969E-02 -6.41960682E-02
 -4.23373783E-02  1.31309387E-03 -4.12775715E-03  4.43095159E-02 -3.54552180E-04
 -9.08383320E-02 -4.20164604E-02 -1.17928531E-01 -1.36299497E-01 -3.02635555E-05
  1.40911941E-01  1.48429983E-01 -1.77948931E-01  9.00579853E-02  3.11119747E-01
 -5.25480727E-03  1.11785065E-02  4.42692494E-02 -7.18326642E-02 -2.74461866E-05
  5.78918150E-03  3.29848228E-02  1.47805749E-02  7.97210562E-05  6.59350853E-02
  7.57126063E-02 -1.09702665E-01 -1.93530530E-02  2.74817114E-05 -3.62179808E-05
 -1.49467858E-02  1.00771435E-02  1.21901419E-01  6.31460846E-02  2.01923995E-02
 -1.49094246E-02  1.01671049E-02  1.21923785E-01  6.32999228E-02 -1.97038324E-02
  1.40424127E-01  1.47957507E-01 -1.77142859E-01  8.91337546E-02 -3.10786600E-01
 -3.83601230E-02 -6.20230635E-02  7.83632939E-02 -1.75261213E-01  2.51293455E-04
  3.17939943E-02 -4.20029385E-02  6.25888809E-02  1.52115237E-06  4.31117862E-02
 -1.17762819E-01 -3.65732070E-02 -4.77825626E-02 -1.16872118E-04 -5.63313830E-04
 -3.70570787E-03 -8.73258475E-03 -2.82394752E-02 -3.78247775E-02 -1.70797987E-02
  1.22306180E-02 -2.61206430E-02 -2.89428286E-02  5.18306730E-03 -3.13289694E-03
  4.92163697E-03 -1.96593459E-02  1.81776064E-02  9.42892862E-02  8.33196875E-02
 -3.84936528E-03 -8.51194278E-03 -2.84602531E-02 -3.64116122E-02  1.62275489E-02
  1.19779693E-02 -2.60968820E-02 -2.85896935E-02 -5.89573826E-03 -2.26325355E-03
  5.19529904E-03 -2.02182418E-02  1.73473674E-02 -9.45942509E-02 -8.29393091E-02
 -3.64439916E-02 -3.87875099E-02 -1.22928191E-01  1.22332027E-01  3.85004174E-04
  1.88258716E-02  5.65811321E-02 -2.22179242E-02  8.29828379E-05 -2.13658508E-02
  1.95848753E-02 -5.95563039E-02  1.02789582E-03 -4.67092591E-04 -4.58284063E-04
  1.31296058E-02  1.22259652E-02 -1.45207033E-02 -1.42795422E-02  3.36405856E-02
 -1.16556453E-03  2.73577014E-02 -6.75179374E-03 -1.67315323E-02 -8.88434016E-03
  2.01952098E-02  6.99175185E-03  1.23757248E-02 -2.84763266E-02 -2.47713624E-02
  1.33636782E-02  1.25359821E-02 -1.45515634E-02 -1.35439468E-02 -3.70396177E-02
 -1.47586397E-03  2.91924282E-02 -6.78405142E-03  1.65748013E-02 -1.04081649E-02
  1.94905984E-02  9.68593325E-03  1.31930205E-02  2.93695059E-02  2.38780591E-02
  1.75067165E-01  1.79919235E-01 -2.86655671E-01  3.49507674E-01 -3.83272110E-04
  1.46547126E-01  1.41424379E-01  2.90897335E-01 -1.52778620E-01  5.44180744E-05
 -5.41516010E-02 -4.16136801E-02  8.01533112E-02 -4.18074770E-02 -4.79573427E-02
  7.97597432E-03  2.08716324E-02 -8.49469271E-02 -5.62929500E-02 -2.09174360E-04
  8.50917172E-03 -2.97548052E-03  7.96993859E-03  2.10842438E-04  9.95105318E-02
  1.16387139E-01 -1.68711374E-01  1.45280259E-01 -2.61717760E-04  1.35816499E-04
 -5.42880271E-02 -2.19583943E-03  1.26924004E-01  1.62903788E-01  6.80487725E-02
 -5.39838469E-02 -1.84564166E-03  1.26810786E-01  1.63600950E-01 -6.68179146E-02
 -5.61563160E-02 -4.38244647E-02  8.79939062E-02 -4.26314801E-02  4.78999916E-02
 -2.34990039E-04 -3.38427271E-04  7.68973478E-04 -1.48505167E-03 -2.21802635E-02
  2.54985202E-04 -3.54984391E-04  5.58322841E-04  4.40104007E-04  3.41706708E-04
 -6.71911766E-04 -2.32145166E-04  1.83461314E-04  4.42213343E-02  6.60567224E-02
 -9.33739748E-03  1.35482567E-02 -8.27538142E-03  8.83443940E-02  5.22789779E-02
 -1.52685165E-02  4.19247472E-03  2.27606903E-02  4.57612952E-02  5.77336967E-02
  1.89780336E-02 -4.04673631E-02 -4.31235335E-02  1.46150257E-02 -2.72963589E-02
  9.23495154E-03 -1.36626419E-02  7.67790124E-03 -8.88060318E-02  5.28177709E-02
  1.54540320E-02 -4.61380261E-03 -2.32798453E-02  4.56869932E-02 -5.76133041E-02
 -1.88746053E-02  4.00451000E-02  4.26289746E-02  1.29452588E-02 -2.90170570E-02
 -2.15349903E-04 -1.56104792E-04 -8.09474051E-04  1.06781327E-03 -5.03831045E-02
  1.13489323E-04  4.01181683E-04 -1.96158091E-04 -1.29917749E-02 -1.39506028E-04
  4.58658795E-04 -5.05410741E-04  2.29610099E-04  6.46756435E-02  4.90030008E-02
  9.55180352E-03  1.30153773E-02  6.21287603E-03  4.60329277E-02  2.11278515E-01
 -1.81064760E-02  1.09724940E-01 -3.27929603E-03  1.22031878E-02 -9.86923815E-02
 -5.11868995E-02  1.67919513E-01  4.68118353E-02 -5.54484092E-02  5.82744939E-02
 -9.59860459E-03 -1.29793976E-02 -5.76475077E-03 -4.60022942E-02  2.10792348E-01
  1.80619803E-02 -1.09388348E-01  3.12897742E-03  1.24756497E-02  9.87188314E-02
  5.16780268E-02 -1.68338856E-01 -4.69125604E-02 -5.47795542E-02  5.86943568E-02
  1.37418403E-03  1.47189315E-03 -1.87982667E-03  3.19837049E-03  2.24668177E-02
  9.30399575E-04  9.50995629E-04  2.07297281E-03 -1.05783037E-03 -1.53012563E-03
 -1.14350678E-01 -1.27943841E-01  4.72883303E-01 -4.87028695E-02  1.58940944E-02
  1.18832798E-04  3.58652985E-04 -1.64270946E-04 -2.61722195E-04  1.65799501E-02
 -3.25719067E-05  5.23257755E-05  6.69823678E-05 -1.73329038E-02  1.18809397E-03
  1.37373279E-03 -1.79360441E-03  1.27241887E-03  3.80105890E-02 -1.26103444E-02
  1.75265954E-02  1.58592513E-02 -6.02084252E-03  3.52453736E-02 -3.67480905E-02
 -1.93081498E-02 -1.65453658E-02  8.85717698E-03 -3.22510441E-02 -3.96846395E-02
  1.13832282E-01  1.27513125E-01 -4.72294828E-01  4.79542153E-02  1.71306817E-02
  1.62878424E-02  3.30075401E-02  7.78277635E-02  1.31703810E-01  3.34003340E-05
 -1.82215337E-02  3.72837328E-02  2.46787276E-03  1.96265879E-05 -4.30206274E-02
  1.11081667E-01 -4.62641067E-03  1.48859368E-01 -8.50440870E-05 -1.38918600E-04
  6.16071135E-03  1.82043812E-02  1.82633241E-02  5.56693991E-02  1.97320222E-02
 -1.09420619E-02  2.02590824E-02  4.95601704E-02 -3.15206308E-03 -5.08340028E-03
  4.29362604E-03  3.87007425E-02  3.34933580E-02 -9.80131530E-02 -1.23364307E-01
  6.11559519E-03  1.82608296E-02  1.83536553E-02  5.60602383E-02 -1.99251913E-02
 -1.10052352E-02  2.03032587E-02  4.96491880E-02  2.91854614E-03 -4.79737826E-03
  4.43521773E-03  3.84297742E-02  3.35162485E-02  9.80241555E-02  1.23563060E-01
  6.83645818E-03  5.00958765E-04  7.85434131E-04  1.24422285E-01  5.56095805E-05
  1.04870398E-02  3.66587731E-02 -6.69082832E-04  7.93135899E-06 -5.39920154E-03
 -3.87344215E-02  4.57590246E-02  5.77222813E-02 -1.83541259E-04 -1.33489365E-04
 -7.27091943E-03 -6.67164395E-04 -6.91816095E-03  3.98458500E-02 -2.10025073E-02
 -2.87552879E-03 -1.31896218E-02  6.41849253E-03  1.03830532E-02  1.37674158E-02
 -2.55927707E-02  1.52004908E-02 -4.07542483E-02  4.60926352E-02 -9.91608085E-03
 -7.29003198E-03 -6.87501433E-04 -6.78895322E-03  4.00959068E-02  2.02729361E-02
 -2.92188166E-03 -1.28299054E-02  6.43026389E-03 -1.04912099E-02  1.32895849E-02
 -2.57679357E-02  1.58007729E-02 -4.06047255E-02 -4.58276710E-02  9.79176553E-03
 -6.21639837E-02 -6.41355073E-02  3.27761582E-01 -2.79632559E-02 -1.11255578E-05
  4.38814852E-02  5.33108152E-02  1.97831012E-01  3.50682599E-02 -8.01844354E-05
  3.34214681E-02  2.19849512E-02 -3.94679727E-02  5.22667753E-02  1.42405468E-02
  1.83649082E-02  4.84254111E-02  1.36020086E-01  1.33052560E-01 -9.68343046E-05
 -3.65733188E-02 -4.99651269E-03  3.43547423E-03  1.18836035E-04  9.53296272E-02
  1.48499362E-01 -1.51083924E-01  1.02422333E-01 -6.60501170E-05  2.19946881E-04
 -1.64448297E-01 -1.20079179E-01  7.39633490E-02  9.82822743E-02  3.48627100E-01
 -1.64293359E-01 -1.19866753E-01  7.42592669E-02  9.89065862E-02 -3.47846455E-01
  3.31332024E-02  2.16529925E-02 -3.79381099E-02  5.21996817E-02 -1.45705761E-02
  1.02107895E-02  5.05815972E-03  2.26188291E-01 -7.61185602E-02  6.14552236E-05
  2.64607793E-02  3.76899408E-03  5.14280996E-02 -4.82978129E-05 -4.99083286E-02
 -3.31116194E-05  6.32124597E-02  4.88337725E-02 -1.61549501E-04  1.52497819E-05
  1.45627892E-02  1.15903876E-02  6.13658326E-02 -3.96972291E-03 -3.72860034E-02
  5.34772365E-03  2.31233709E-02  6.14140186E-03 -1.47714241E-02 -1.07428593E-02
  1.73270478E-02  1.14882766E-02 -2.91580185E-02 -4.42581159E-03 -1.20889131E-02
  1.45549151E-02  1.16412813E-02  6.13604153E-02 -3.84319262E-03  3.70971075E-02
  5.30725693E-03  2.31149832E-02  6.13579904E-03  1.46282102E-02 -1.05531827E-02
  1.73907622E-02  1.13544808E-02 -2.92726817E-02  4.46182389E-03  1.20666733E-02
 -3.92745617E-03 -1.53392016E-02  1.07418552E-01 -1.59904375E-01  1.82864286E-05
 -1.72223897E-02 -4.25743346E-02  2.74849171E-02  4.46531328E-06  4.61565580E-02
 -6.53711602E-02 -2.11305550E-02 -9.23108423E-03 -1.35469927E-04 -9.85121502E-05
  3.04083498E-03  6.72389728E-03 -1.93084764E-02 -1.37063354E-02 -3.54366999E-03
  3.73383651E-03 -1.52506303E-03 -4.00261535E-03 -1.74159343E-02  7.53200203E-02
 -1.80924410E-02 -4.40333322E-02  6.52350710E-02  2.21710198E-02  6.59833776E-02
  3.04316039E-03  6.70254201E-03 -1.94262383E-02 -1.36883260E-02  3.14680132E-03
  3.70527739E-03 -1.31248341E-03 -4.01553279E-03  1.73649375E-02  7.51337428E-02
 -1.83865352E-02 -4.36161263E-02  6.52348053E-02 -2.24600800E-02 -6.62619747E-02
  1.24324560E-01  1.21191111E-01  3.62493789E-02  3.70239839E-01 -1.56555371E-07
 -1.03953029E-01 -1.08593949E-01 -2.54902351E-01  1.69930037E-01 -4.22614519E-05
 -1.50679494E-02 -8.68397661E-03 -5.23156381E-02 -1.18910100E-02 -9.16359421E-02
  1.80166862E-03 -2.81596383E-04  1.44310804E-01 -4.55623121E-02 -9.96824675E-05
 -8.63792946E-03  4.84109601E-02 -6.94070900E-02  1.00547739E-04  2.11420029E-01
 -2.11116372E-01 -5.36096587E-03  3.24119881E-02  9.66696991E-05  7.37054736E-05
[truncated: 436,825 more chars]
