# Supplementary material for: Hyperpyramidalized alkenes with bond orders near 1.5 as synthetic building blocks
Source: Nat Chem. 2026 Jan 21;18(5):913–22. doi: 10.1038/s41557-025-02055-9 (PMC12859755; doi:10.1038/s41557-025-02055-9)
Supplement: Supplementary file 2 — Output files for reported computations. [file 41557_2025_2055_MOESM2_ESM.zip › Computation data/Quadricyclene 11/wb97xd-def2tzvp/MOEnergy-HF-6-31Gdp/parent-qce-HF-MOenergy.out]

 Entering Gaussian System, Link 0=/u/local/apps/gaussian/16_sse4/g16
 Initial command:
 /u/local/apps/gaussian/16_sse4/l1.exe "/work/8814510.1.msa_smp.q/Gau-9284.inp" -scrdir="/work/8814510.1.msa_smp.q/"
 Entering Link 1 = /u/local/apps/gaussian/16_sse4/l1.exe PID=      9285.
  
 Copyright (c) 1988,1990,1992,1993,1995,1998,2003,2009,2016,
            Gaussian, Inc.  All Rights Reserved.
  
 This is part of the Gaussian(R) 16 program.  It is based on
 the Gaussian(R) 09 system (copyright 2009, Gaussian, Inc.),
 the Gaussian(R) 03 system (copyright 2003, Gaussian, Inc.),
 the Gaussian(R) 98 system (copyright 1998, Gaussian, Inc.),
 the Gaussian(R) 94 system (copyright 1995, Gaussian, Inc.),
 the Gaussian 92(TM) system (copyright 1992, Gaussian, Inc.),
 the Gaussian 90(TM) system (copyright 1990, Gaussian, Inc.),
 the Gaussian 88(TM) system (copyright 1988, Gaussian, Inc.),
 the Gaussian 86(TM) system (copyright 1986, Carnegie Mellon
 University), and the Gaussian 82(TM) system (copyright 1983,
 Carnegie Mellon University). Gaussian is a federally registered
 trademark of Gaussian, Inc.
  
 This software contains proprietary and confidential information,
 including trade secrets, belonging to Gaussian, Inc.
  
 This software is provided under written license and may be
 used, copied, transmitted, or stored only in accord with that
 written license.
  
 The following legend is applicable only to US Government
 contracts under FAR:
  
                    RESTRICTED RIGHTS LEGEND
  
 Use, reproduction and disclosure by the US Government is
 subject to restrictions as set forth in subparagraphs (a)
 and (c) of the Commercial Computer Software - Restricted
 Rights clause in FAR 52.227-19.
  
 Gaussian, Inc.
 340 Quinnipiac St., Bldg. 40, Wallingford CT 06492
  
  
 ---------------------------------------------------------------
 Warning -- This program may not be used in any manner that
 competes with the business of Gaussian, Inc. or will provide
 assistance to any competitor of Gaussian, Inc.  The licensee
 of this program is prohibited from giving any competitor of
 Gaussian, Inc. access to this program.  By using this program,
 the user acknowledges that Gaussian, Inc. is engaged in the
 business of creating and licensing software in the field of
 computational chemistry and represents and warrants to the
 licensee that it is not a competitor of Gaussian, Inc. and that
 it will not use this program in any manner prohibited above.
 ---------------------------------------------------------------
  

 Cite this work as:
 Gaussian 16, Revision A.03,
 M. J. Frisch, G. W. Trucks, H. B. Schlegel, G. E. Scuseria, 
 M. A. Robb, J. R. Cheeseman, G. Scalmani, V. Barone, 
 G. A. Petersson, H. Nakatsuji, X. Li, M. Caricato, A. V. Marenich, 
 J. Bloino, B. G. Janesko, R. Gomperts, B. Mennucci, H. P. Hratchian, 
 J. V. Ortiz, A. F. Izmaylov, J. L. Sonnenberg, D. Williams-Young, 
 F. Ding, F. Lipparini, F. Egidi, J. Goings, B. Peng, A. Petrone, 
 T. Henderson, D. Ranasinghe, V. G. Zakrzewski, J. Gao, N. Rega, 
 G. Zheng, W. Liang, M. Hada, M. Ehara, K. Toyota, R. Fukuda, 
 J. Hasegawa, M. Ishida, T. Nakajima, Y. Honda, O. Kitao, H. Nakai, 
 T. Vreven, K. Throssell, J. A. Montgomery, Jr., J. E. Peralta, 
 F. Ogliaro, M. J. Bearpark, J. J. Heyd, E. N. Brothers, K. N. Kudin, 
 V. N. Staroverov, T. A. Keith, R. Kobayashi, J. Normand, 
 K. Raghavachari, A. P. Rendell, J. C. Burant, S. S. Iyengar, 
 J. Tomasi, M. Cossi, J. M. Millam, M. Klene, C. Adamo, R. Cammi, 
 J. W. Ochterski, R. L. Martin, K. Morokuma, O. Farkas, 
 J. B. Foresman, and D. J. Fox, Gaussian, Inc., Wallingford CT, 2016.
 
 ******************************************
 Gaussian 16:  ES64L-G16RevA.03 25-Dec-2016
                 9-May-2025 
 ******************************************
 %nproc=8
 Will use up to    8 processors via shared memory.
 %mem=16GB
 %chk=parent-qce-HF-MOenergy.chk
 ---------------------------------
 # hf/6-31g(d,p) geom=connectivity
 ---------------------------------
 1/38=1,57=2,172=1/1;
 2/12=2,17=6,18=5,40=1/2;
 3/5=1,6=6,7=101,11=9,25=1,30=1/1,2,3;
 4//1;
 5/5=2,38=5/2;
 6/7=2,8=2,9=2,10=2,28=1/1;
 99/5=1,9=1/99;
 -----
 M0001
 -----
 Symbolic Z-matrix:
 Charge =  0 Multiplicity = 1
 C                     0.37716   1.10231   0.00069 
 C                    -0.0133   -1.08114   0.67461 
 C                    -0.01364  -1.08055  -0.67509 
 C                    -1.25093  -0.54986   0.00022 
 C                     1.09006  -0.0203   -0.74833 
 C                     1.09098  -0.02117   0.74776 
 H                     0.82769   2.0883    0.00093 
 H                    -2.18737  -1.08621   0.00029 
 H                     1.85831   0.13707  -1.49132 
 C                    -1.14195   0.96675   0.0002 
 H                    -1.59498   1.41479   0.88707 
 H                    -1.59383   1.41475  -0.8874 
 H                     1.8599    0.13511   1.49004 
 
                          Input orientation:                          
 ---------------------------------------------------------------------
 Center     Atomic      Atomic             Coordinates (Angstroms)
 Number     Number       Type             X           Y           Z
 ---------------------------------------------------------------------
      1          6           0        0.377161    1.102310    0.000692
      2          6           0       -0.013298   -1.081139    0.674609
      3          6           0       -0.013637   -1.080547   -0.675089
      4          6           0       -1.250931   -0.549864    0.000223
      5          6           0        1.090056   -0.020303   -0.748327
      6          6           0        1.090979   -0.021168    0.747758
      7          1           0        0.827686    2.088299    0.000934
      8          1           0       -2.187372   -1.086213    0.000286
      9          1           0        1.858314    0.137072   -1.491319
     10          6           0       -1.141948    0.966746    0.000200
     11          1           0       -1.594982    1.414787    0.887065
     12          1           0       -1.593833    1.414747   -0.887400
     13          1           0        1.859896    0.135107    1.490038
 ---------------------------------------------------------------------
                    Distance matrix (angstroms):
                    1          2          3          4          5
     1  C    0.000000
     2  C    2.318204   0.000000
     3  C    2.318247   1.349698   0.000000
     4  C    2.319561   1.506249   1.506176   0.000000
     5  C    1.526273   2.089859   1.532194   2.514156   0.000000
     6  C    1.526383   1.532422   2.089726   2.514532   1.496086
     7  H    1.084042   3.347601   3.347599   3.358653   2.253094
     8  H    3.371418   2.276255   2.276244   1.079163   3.526772
     9  H    2.313352   3.110983   2.377610   3.516246   1.080289
    10  C    1.525146   2.433621   2.433210   1.520521   2.552724
    11  H    2.184639   2.962517   3.341806   2.182822   3.455925
    12  H    2.184294   3.341767   2.961180   2.182923   3.046633
    13  H    2.313468   2.377611   3.110581   3.516529   2.372148
                    6          7          8          9         10
     6  C    0.000000
     7  H    2.253202   0.000000
     8  H    3.527126   4.378139   0.000000
     9  H    2.372195   2.663888   4.482063   0.000000
    10  C    2.553582   2.266570   2.303812   3.451747   0.000000
    11  H    3.048895   2.666115   2.718879   4.383437   1.092021
    12  H    3.455982   2.665814   2.719389   3.730213   1.092126
    13  H    1.080109   2.664179   4.482339   2.981358   3.452870
                   11         12         13
    11  H    0.000000
    12  H    1.774465   0.000000
    13  H    3.733275   4.383826   0.000000
 Stoichiometry    C7H6
 Framework group  C1[X(C7H6)]
 Deg. of freedom    33
 Full point group                 C1      NOp   1
 Largest Abelian subgroup         C1      NOp   1
 Largest concise Abelian subgroup C1      NOp   1
                         Standard orientation:                         
 ---------------------------------------------------------------------
 Center     Atomic      Atomic             Coordinates (Angstroms)
 Number     Number       Type             X           Y           Z
 ---------------------------------------------------------------------
      1          6           0       -0.377162    1.102310   -0.000692
      2          6           0        0.013299   -1.081139   -0.674609
      3          6           0        0.013638   -1.080547    0.675089
      4          6           0        1.250931   -0.549863   -0.000223
      5          6           0       -1.090056   -0.020304    0.748327
      6          6           0       -1.090979   -0.021169   -0.747758
      7          1           0       -0.827687    2.088298   -0.000934
      8          1           0        2.187373   -1.086212   -0.000286
      9          1           0       -1.858314    0.137071    1.491319
     10          6           0        1.141947    0.966747   -0.000200
     11          1           0        1.594981    1.414788   -0.887065
     12          1           0        1.593832    1.414748    0.887400
     13          1           0       -1.859896    0.135106   -1.490038
 ---------------------------------------------------------------------
 Rotational constants (GHZ):           5.1903395           4.4842607           3.3868297
 Standard basis: 6-31G(d,p) (6D, 7F)
 There are   135 symmetry adapted cartesian basis functions of A   symmetry.
 There are   135 symmetry adapted basis functions of A   symmetry.
   135 basis functions,   238 primitive gaussians,   135 cartesian basis functions
    24 alpha electrons       24 beta electrons
       nuclear repulsion energy       277.2422382949 Hartrees.
 NAtoms=   13 NActive=   13 NUniq=   13 SFac= 1.00D+00 NAtFMM=   60 NAOKFM=F Big=F
 Integral buffers will be    131072 words long.
 Raffenetti 1 integral format.
 Two-electron integral symmetry is turned on.
 One-electron integrals computed using PRISM.
 NBasis=   135 RedAO= T EigKep=  1.15D-03  NBF=   135
 NBsUse=   135 1.00D-06 EigRej= -1.00D+00 NBFU=   135
 ExpMin= 1.61D-01 ExpMax= 3.05D+03 ExpMxC= 4.57D+02 IAcc=3 IRadAn=         5 AccDes= 0.00D+00
 Harris functional with IExCor=  205 and IRadAn=       5 diagonalized for initial guess.
 HarFok:  IExCor=  205 AccDes= 0.00D+00 IRadAn=         5 IDoV= 1 UseB2=F ITyADJ=14
 ICtDFT=  3500011 ScaDFX=  1.000000  1.000000  1.000000  1.000000
 FoFCou: FMM=F IPFlag=           0 FMFlag=      100000 FMFlg1=           0
         NFxFlg=           0 DoJE=T BraDBF=F KetDBF=T FulRan=T
         wScrn=  0.000000 ICntrl=       500 IOpCl=  0 I1Cent=   200000004 NGrid=           0
         NMat0=    1 NMatS0=      1 NMatT0=    0 NMatD0=    1 NMtDS0=    0 NMtDT0=    0
 Petite list used in FoFCou.
 Requested convergence on RMS density matrix=1.00D-08 within 128 cycles.
 Requested convergence on MAX density matrix=1.00D-06.
 Requested convergence on             energy=1.00D-06.
 No special actions if energy rises.
 Integral accuracy reduced to 1.0D-05 until final iterations.
 Initial convergence to 1.0D-05 achieved.  Increase integral accuracy.
 SCF Done:  E(RHF) =  -268.318577328     A.U. after   15 cycles
            NFock= 15  Conv=0.70D-08     -V/T= 2.0005

 **********************************************************************

            Population analysis using the SCF density.

 **********************************************************************

 Orbital symmetries:
       Occupied  (A) (A) (A) (A) (A) (A) (A) (A) (A) (A) (A) (A)
                 (A) (A) (A) (A) (A) (A) (A) (A) (A) (A) (A) (A)
       Virtual   (A) (A) (A) (A) (A) (A) (A) (A) (A) (A) (A) (A)
                 (A) (A) (A) (A) (A) (A) (A) (A) (A) (A) (A) (A)
                 (A) (A) (A) (A) (A) (A) (A) (A) (A) (A) (A) (A)
                 (A) (A) (A) (A) (A) (A) (A) (A) (A) (A) (A) (A)
                 (A) (A) (A) (A) (A) (A) (A) (A) (A) (A) (A) (A)
                 (A) (A) (A) (A) (A) (A) (A) (A) (A) (A) (A) (A)
                 (A) (A) (A) (A) (A) (A) (A) (A) (A) (A) (A) (A)
                 (A) (A) (A) (A) (A) (A) (A) (A) (A) (A) (A) (A)
                 (A) (A) (A) (A) (A) (A) (A) (A) (A) (A) (A) (A)
                 (A) (A) (A)
 The electronic state is 1-A.
 Alpha  occ. eigenvalues --  -11.26951 -11.25777 -11.25579 -11.25520 -11.23777
 Alpha  occ. eigenvalues --  -11.23146 -11.22976  -1.28152  -1.07395  -1.01366
 Alpha  occ. eigenvalues --   -0.84923  -0.79307  -0.77868  -0.69552  -0.64324
 Alpha  occ. eigenvalues --   -0.62312  -0.57731  -0.57587  -0.51517  -0.46428
 Alpha  occ. eigenvalues --   -0.43221  -0.39188  -0.38991  -0.33338
 Alpha virt. eigenvalues --    0.07889   0.25092   0.26281   0.27767   0.29209
 Alpha virt. eigenvalues --    0.29819   0.30642   0.31342   0.33918   0.35760
 Alpha virt. eigenvalues --    0.37257   0.40739   0.41089   0.41666   0.50683
 Alpha virt. eigenvalues --    0.53716   0.56186   0.66800   0.71147   0.74616
 Alpha virt. eigenvalues --    0.75359   0.76373   0.77749   0.81666   0.84177
 Alpha virt. eigenvalues --    0.85579   0.87770   0.89909   0.93541   0.94863
 Alpha virt. eigenvalues --    0.96468   0.97313   1.01019   1.01315   1.04231
 Alpha virt. eigenvalues --    1.06408   1.06427   1.07406   1.11606   1.13406
 Alpha virt. eigenvalues --    1.16842   1.17485   1.21854   1.32822   1.34634
 Alpha virt. eigenvalues --    1.44396   1.48880   1.51385   1.63419   1.68403
 Alpha virt. eigenvalues --    1.71211   1.78862   1.80015   1.89916   1.91236
 Alpha virt. eigenvalues --    1.92494   1.99260   2.03117   2.08235   2.12551
 Alpha virt. eigenvalues --    2.15147   2.18476   2.20408   2.22456   2.24411
 Alpha virt. eigenvalues --    2.30857   2.32095   2.34137   2.39947   2.50229
 Alpha virt. eigenvalues --    2.51094   2.57839   2.60818   2.61202   2.61394
 Alpha virt. eigenvalues --    2.65585   2.68299   2.68778   2.73777   2.74393
 Alpha virt. eigenvalues --    2.75578   2.80193   2.82451   2.84429   2.85653
 Alpha virt. eigenvalues --    2.87207   2.90530   2.96431   3.00588   3.05356
 Alpha virt. eigenvalues --    3.05417   3.10773   3.13604   3.22918   3.26999
 Alpha virt. eigenvalues --    3.29974   3.38010   3.38474   3.59301   3.64673
 Alpha virt. eigenvalues --    3.82166   3.83947   3.84184   3.98908   4.69611
 Alpha virt. eigenvalues --    4.82020   4.83480   4.89260   5.15910   5.17444
 Alpha virt. eigenvalues --    5.25473
          Condensed to atoms (all electrons):
               1          2          3          4          5          6
     1  C    5.235802  -0.030861  -0.030916  -0.068744   0.238930   0.238827
     2  C   -0.030861   5.238083   0.452667   0.248748  -0.174749   0.379410
     3  C   -0.030916   0.452667   5.237985   0.248851   0.379591  -0.174848
     4  C   -0.068744   0.248748   0.248851   5.156654  -0.027327  -0.027252
     5  C    0.238930  -0.174749   0.379591  -0.027327   5.209879   0.221448
     6  C    0.238827   0.379410  -0.174848  -0.027252   0.221448   5.209836
     7  H    0.391106   0.004632   0.004636   0.004152  -0.021074  -0.021075
     8  H    0.004901  -0.017102  -0.017100   0.392899   0.000769   0.000767
     9  H   -0.015477   0.010702  -0.016316  -0.000699   0.382814  -0.019950
    10  C    0.332247  -0.081542  -0.081636   0.329101  -0.042663  -0.042528
    11  H   -0.041354  -0.001850   0.004307  -0.035483   0.004986  -0.003138
    12  H   -0.041399   0.004302  -0.001860  -0.035476  -0.003166   0.004981
    13  H   -0.015448  -0.016309   0.010701  -0.000700  -0.019956   0.382862
               7          8          9         10         11         12
     1  C    0.391106   0.004901  -0.015477   0.332247  -0.041354  -0.041399
     2  C    0.004632  -0.017102   0.010702  -0.081542  -0.001850   0.004302
     3  C    0.004636  -0.017100  -0.016316  -0.081636   0.004307  -0.001860
     4  C    0.004152   0.392899  -0.000699   0.329101  -0.035483  -0.035476
     5  C   -0.021074   0.000769   0.382814  -0.042663   0.004986  -0.003166
     6  C   -0.021075   0.000767  -0.019950  -0.042528  -0.003138   0.004981
     7  H    0.518464  -0.000027  -0.000518  -0.025276  -0.000428  -0.000425
     8  H   -0.000027   0.498294   0.000039  -0.028601  -0.000551  -0.000546
     9  H   -0.000518   0.000039   0.512275  -0.000529  -0.000028   0.000015
    10  C   -0.025276  -0.028601  -0.000529   4.995371   0.403297   0.403353
    11  H   -0.000428  -0.000551  -0.000028   0.403297   0.566814  -0.029458
    12  H   -0.000425  -0.000546   0.000015   0.403353  -0.029458   0.566795
    13  H   -0.000514   0.000038   0.000157  -0.000528   0.000014  -0.000028
              13
     1  C   -0.015448
     2  C   -0.016309
     3  C    0.010701
     4  C   -0.000700
     5  C   -0.019956
     6  C    0.382862
     7  H   -0.000514
     8  H    0.000038
     9  H    0.000157
    10  C   -0.000528
    11  H    0.000014
    12  H   -0.000028
    13  H    0.512161
 Mulliken charges:
               1
     1  C   -0.197613
     2  C   -0.016130
     3  C   -0.016062
     4  C   -0.184724
     5  C   -0.149481
     6  C   -0.149340
     7  H    0.146346
     8  H    0.166222
     9  H    0.147516
    10  C   -0.160066
    11  H    0.132871
    12  H    0.132912
    13  H    0.147550
 Sum of Mulliken charges =  -0.00000
 Mulliken charges with hydrogens summed into heavy atoms:
               1
     1  C   -0.051267
     2  C   -0.016130
     3  C   -0.016062
     4  C   -0.018502
     5  C   -0.001966
     6  C   -0.001790
    10  C    0.105717
 Electronic spatial extent (au):  <R**2>=            470.9156
 Charge=             -0.0000 electrons
 Dipole moment (field-independent basis, Debye):
    X=             -0.1453    Y=              2.2714    Z=              0.0004  Tot=              2.2761
 Quadrupole moment (field-independent basis, Debye-Ang):
   XX=            -37.2613   YY=            -42.6896   ZZ=            -42.7619
   XY=             -0.9675   XZ=              0.0008   YZ=              0.0005
 Traceless Quadrupole moment (field-independent basis, Debye-Ang):
   XX=              3.6430   YY=             -1.7854   ZZ=             -1.8577
   XY=             -0.9675   XZ=              0.0008   YZ=              0.0005
 Octapole moment (field-independent basis, Debye-Ang**2):
  XXX=              1.9294  YYY=             11.5919  ZZZ=              0.0063  XYY=              0.5365
  XXY=              1.5097  XXZ=             -0.0086  XZZ=             -3.9860  YZZ=              4.9556
  YYZ=              0.0019  XYZ=             -0.0021
 Hexadecapole moment (field-independent basis, Debye-Ang**3):
 XXXX=           -268.4756 YYYY=           -242.3847 ZZZZ=           -136.9621 XXXY=             -8.6283
 XXXZ=              0.0133 YYYX=             -4.2648 YYYZ=             -0.0071 ZZZX=             -0.0044
 ZZZY=              0.0043 XXYY=            -83.1477 XXZZ=            -62.3613 YYZZ=            -67.5360
 XXYZ=              0.0064 YYXZ=              0.0006 ZZXY=              2.9591
 N-N= 2.772422382949D+02 E-N=-1.178961118336D+03  KE= 2.681780117177D+02
 1\1\GINC-N6071\SP\RHF\6-31G(d,p)\C7H6\JIAMINGD\09-May-2025\0\\# hf/6-3
 1g(d,p) geom=connectivity\\M0001\\0,1\C,0,0.377161,1.10231,0.000692\C,
 0,-0.013298,-1.081139,0.674609\C,0,-0.013637,-1.080547,-0.675089\C,0,-
 1.250931,-0.549864,0.000223\C,0,1.090056,-0.020303,-0.748327\C,0,1.090
 979,-0.021168,0.747758\H,0,0.827686,2.088299,0.000934\H,0,-2.187372,-1
 .086213,0.000286\H,0,1.858314,0.137072,-1.491319\C,0,-1.141948,0.96674
 6,0.0002\H,0,-1.594982,1.414787,0.887065\H,0,-1.593833,1.414747,-0.887
 4\H,0,1.859896,0.135107,1.490038\\Version=ES64L-G16RevA.03\State=1-A\H
 F=-268.3185773\RMSD=6.953e-09\Dipole=0.0571672,0.8936507,-0.0001445\Qu
 adrupole=2.7084859,-1.3273665,-1.3811195,0.719311,0.0006032,-0.0003359
 \PG=C01 [X(C7H6)]\\@


 PATIENCE IS THE ABILITY TO IDLE YOUR MOTOR WHEN
 YOU FEEL LIKE STRIPPING YOUR GEARS.
 Job cpu time:       0 days  0 hours  0 minutes 29.8 seconds.
 Elapsed time:       0 days  0 hours  0 minutes  3.8 seconds.
 File lengths (MBytes):  RWF=     15 Int=      0 D2E=      0 Chk=      2 Scr=      1
 Normal termination of Gaussian 16 at Fri May  9 15:04:53 2025.
