# Supplementary material for: Hyperpyramidalized alkenes with bond orders near 1.5 as synthetic building blocks
Source: Nat Chem. 2026 Jan 21;18(5):913–22. doi: 10.1038/s41557-025-02055-9 (PMC12859755; doi:10.1038/s41557-025-02055-9)
Supplement: Supplementary file 2 — Output files for reported computations. [file 41557_2025_2055_MOESM2_ESM.zip › Computation data/Ethylene 1-Scan-Bent/wb97x-D-def2tzvp/Cutoff stability test/ethylene-rigidscan-bent-dec-Xcutoff-stab.gjf]

%nprocshared=8
%mem=16GB
%chk=ethylene-rigidscan-bent-dec-Xcutoff.chk
# stable wb97xd guess=read geom=connectivity def2tzvp

Title Card Required

0 1
 C                  0.00000000    0.00000000    0.66070300
 C                  0.00000000    0.00000000   -0.66070300
 H                  0.00000000    1.08119200    0.72998100
 H                  0.00000000   -1.08119200    0.72998100
 H                  0.00000000    1.08119200   -0.72998100
 H                  0.00000000   -1.08119200   -0.72998100

 1 2 2.0 3 1.0 4 1.0
 2 5 1.0 6 1.0
 3
 4
 5
 6
