# Supplementary material for: Hyperpyramidalized alkenes with bond orders near 1.5 as synthetic building blocks
Source: Nat Chem. 2026 Jan 21;18(5):913–22. doi: 10.1038/s41557-025-02055-9 (PMC12859755; doi:10.1038/s41557-025-02055-9)
Supplement: Supplementary file 2 — Output files for reported computations. [file 41557_2025_2055_MOESM2_ESM.zip › Computation data/Ethylene 1-Scan-Bent/wb97x-D-def2tzvp/Cutoff stability test/ethylene-rigidscan-bent-dec-Xcutoff-stab.out]

 Entering Gaussian System, Link 0=/u/local/apps/gaussian/16_sse4/g16
 Initial command:
 /u/local/apps/gaussian/16_sse4/l1.exe "/work/8798987.1.pod_smp.q/Gau-25965.inp" -scrdir="/work/8798987.1.pod_smp.q/"
 Entering Link 1 = /u/local/apps/gaussian/16_sse4/l1.exe PID=     25966.
  
 Copyright (c) 1988,1990,1992,1993,1995,1998,2003,2009,2016,
            Gaussian, Inc.  All Rights Reserved.
  
 This is part of the Gaussian(R) 16 program.  It is based on
 the Gaussian(R) 09 system (copyright 2009, Gaussian, Inc.),
 the Gaussian(R) 03 system (copyright 2003, Gaussian, Inc.),
 the Gaussian(R) 98 system (copyright 1998, Gaussian, Inc.),
 the Gaussian(R) 94 system (copyright 1995, Gaussian, Inc.),
 the Gaussian 92(TM) system (copyright 1992, Gaussian, Inc.),
 the Gaussian 90(TM) system (copyright 1990, Gaussian, Inc.),
 the Gaussian 88(TM) system (copyright 1988, Gaussian, Inc.),
 the Gaussian 86(TM) system (copyright 1986, Carnegie Mellon
 University), and the Gaussian 82(TM) system (copyright 1983,
 Carnegie Mellon University). Gaussian is a federally registered
 trademark of Gaussian, Inc.
  
 This software contains proprietary and confidential information,
 including trade secrets, belonging to Gaussian, Inc.
  
 This software is provided under written license and may be
 used, copied, transmitted, or stored only in accord with that
 written license.
  
 The following legend is applicable only to US Government
 contracts under FAR:
  
                    RESTRICTED RIGHTS LEGEND
  
 Use, reproduction and disclosure by the US Government is
 subject to restrictions as set forth in subparagraphs (a)
 and (c) of the Commercial Computer Software - Restricted
 Rights clause in FAR 52.227-19.
  
 Gaussian, Inc.
 340 Quinnipiac St., Bldg. 40, Wallingford CT 06492
  
  
 ---------------------------------------------------------------
 Warning -- This program may not be used in any manner that
 competes with the business of Gaussian, Inc. or will provide
 assistance to any competitor of Gaussian, Inc.  The licensee
 of this program is prohibited from giving any competitor of
 Gaussian, Inc. access to this program.  By using this program,
 the user acknowledges that Gaussian, Inc. is engaged in the
 business of creating and licensing software in the field of
 computational chemistry and represents and warrants to the
 licensee that it is not a competitor of Gaussian, Inc. and that
 it will not use this program in any manner prohibited above.
 ---------------------------------------------------------------
  

 Cite this work as:
 Gaussian 16, Revision A.03,
 M. J. Frisch, G. W. Trucks, H. B. Schlegel, G. E. Scuseria, 
 M. A. Robb, J. R. Cheeseman, G. Scalmani, V. Barone, 
 G. A. Petersson, H. Nakatsuji, X. Li, M. Caricato, A. V. Marenich, 
 J. Bloino, B. G. Janesko, R. Gomperts, B. Mennucci, H. P. Hratchian, 
 J. V. Ortiz, A. F. Izmaylov, J. L. Sonnenberg, D. Williams-Young, 
 F. Ding, F. Lipparini, F. Egidi, J. Goings, B. Peng, A. Petrone, 
 T. Henderson, D. Ranasinghe, V. G. Zakrzewski, J. Gao, N. Rega, 
 G. Zheng, W. Liang, M. Hada, M. Ehara, K. Toyota, R. Fukuda, 
 J. Hasegawa, M. Ishida, T. Nakajima, Y. Honda, O. Kitao, H. Nakai, 
 T. Vreven, K. Throssell, J. A. Montgomery, Jr., J. E. Peralta, 
 F. Ogliaro, M. J. Bearpark, J. J. Heyd, E. N. Brothers, K. N. Kudin, 
 V. N. Staroverov, T. A. Keith, R. Kobayashi, J. Normand, 
 K. Raghavachari, A. P. Rendell, J. C. Burant, S. S. Iyengar, 
 J. Tomasi, M. Cossi, J. M. Millam, M. Klene, C. Adamo, R. Cammi, 
 J. W. Ochterski, R. L. Martin, K. Morokuma, O. Farkas, 
 J. B. Foresman, and D. J. Fox, Gaussian, Inc., Wallingford CT, 2016.
 
 ******************************************
 Gaussian 16:  ES64L-G16RevA.03 25-Dec-2016
                 7-May-2025 
 ******************************************
 %nproc=8
 Will use up to    8 processors via shared memory.
 %mem=16GB
 %chk=ethylene-rigidscan-bent-dec-Xcutoff.chk
 -----------------------------------------------------
 # stable wb97xd guess=read geom=connectivity def2tzvp
 -----------------------------------------------------
 1/38=1,57=2,172=1/1;
 2/12=2,17=6,18=5,40=1/2;
 3/5=44,7=101,11=2,25=1,30=1,74=-58,116=-2/1,2,3;
 4/5=1/1;
 5/5=2,38=6/2;
 8/6=1,10=90,11=11/1;
 9/8=-1,42=1/14;
 6/7=2,8=2,9=2,10=2,28=1/1;
 99/5=1,9=1/99;
 -------------------
 Title Card Required
 -------------------
 Symbolic Z-matrix:
 Charge =  0 Multiplicity = 1
 C                     0.        0.        0.6607 
 C                     0.        0.       -0.6607 
 H                     0.        1.08119   0.72998 
 H                     0.       -1.08119   0.72998 
 H                     0.        1.08119  -0.72998 
 H                     0.       -1.08119  -0.72998 
 
                          Input orientation:                          
 ---------------------------------------------------------------------
 Center     Atomic      Atomic             Coordinates (Angstroms)
 Number     Number       Type             X           Y           Z
 ---------------------------------------------------------------------
      1          6           0        0.000000    0.000000    0.660703
      2          6           0        0.000000    0.000000   -0.660703
      3          1           0        0.000000    1.081192    0.729981
      4          1           0        0.000000   -1.081192    0.729981
      5          1           0        0.000000    1.081192   -0.729981
      6          1           0        0.000000   -1.081192   -0.729981
 ---------------------------------------------------------------------
                    Distance matrix (angstroms):
                    1          2          3          4          5
     1  C    0.000000
     2  C    1.321406   0.000000
     3  H    1.083409   1.761527   0.000000
     4  H    1.083409   1.761527   2.162384   0.000000
     5  H    1.761527   1.083409   1.459962   2.609098   0.000000
     6  H    1.761527   1.083409   2.609098   1.459962   2.162384
                    6
     6  H    0.000000
 Stoichiometry    C2H4
 Framework group  D2H[C2"(C.C),SG(H4)]
 Deg. of freedom     3
 Full point group                 D2H     NOp   8
 Largest Abelian subgroup         D2H     NOp   8
 Largest concise Abelian subgroup D2      NOp   4
                         Standard orientation:                         
 ---------------------------------------------------------------------
 Center     Atomic      Atomic             Coordinates (Angstroms)
 Number     Number       Type             X           Y           Z
 ---------------------------------------------------------------------
      1          6           0        0.000000    0.000000    0.660703
      2          6           0        0.000000    0.000000   -0.660703
      3          1           0        0.000000    1.081192    0.729981
      4          1           0       -0.000000   -1.081192    0.729981
      5          1           0        0.000000    1.081192   -0.729981
      6          1           0       -0.000000   -1.081192   -0.729981
 ---------------------------------------------------------------------
 Rotational constants (GHZ):         107.2423737          40.0304932          29.1497355
 Standard basis: def2TZVP (5D, 7F)
 There are    22 symmetry adapted cartesian basis functions of AG  symmetry.
 There are     4 symmetry adapted cartesian basis functions of B1G symmetry.
 There are     9 symmetry adapted cartesian basis functions of B2G symmetry.
 There are    13 symmetry adapted cartesian basis functions of B3G symmetry.
 There are     4 symmetry adapted cartesian basis functions of AU  symmetry.
 There are    22 symmetry adapted cartesian basis functions of B1U symmetry.
 There are    13 symmetry adapted cartesian basis functions of B2U symmetry.
 There are     9 symmetry adapted cartesian basis functions of B3U symmetry.
 There are    19 symmetry adapted basis functions of AG  symmetry.
 There are     4 symmetry adapted basis functions of B1G symmetry.
 There are     8 symmetry adapted basis functions of B2G symmetry.
 There are    12 symmetry adapted basis functions of B3G symmetry.
 There are     4 symmetry adapted basis functions of AU  symmetry.
 There are    19 symmetry adapted basis functions of B1U symmetry.
 There are    12 symmetry adapted basis functions of B2U symmetry.
 There are     8 symmetry adapted basis functions of B3U symmetry.
    86 basis functions,   134 primitive gaussians,    96 cartesian basis functions
     8 alpha electrons        8 beta electrons
       nuclear repulsion energy        34.9690333434 Hartrees.
 NAtoms=    6 NActive=    6 NUniq=    2 SFac= 4.00D+00 NAtFMM=   60 NAOKFM=F Big=F
 Integral buffers will be    131072 words long.
 Raffenetti 2 integral format.
 Two-electron integral symmetry is turned on.
 Nuclear repulsion after empirical dispersion term =       34.9683280676 Hartrees.
 One-electron integrals computed using PRISM.
   8 Symmetry operations used in ECPInt.
 ECPInt:  NShTT=     741 NPrTT=    2136 LenC2=     742 LenP2D=    1994.
 LDataN:  DoStor=T MaxTD1= 6 Len=  172
 NBasis=    86 RedAO= T EigKep=  1.74D-04  NBF=    19     4     8    12     4    19    12     8
 NBsUse=    86 1.00D-06 EigRej= -1.00D+00 NBFU=    19     4     8    12     4    19    12     8
 Initial guess from the checkpoint file:  "ethylene-rigidscan-bent-dec-Xcutoff.chk"
 B after Tr=     0.000000    0.000000    0.000000
         Rot=    1.000000    0.000000    0.000000    0.000000 Ang=   0.00 deg.
 Initial guess orbital symmetries:
       Occupied  (AG) (B1U) (AG) (B2U) (B1U) (B3G) (AG) (B3U)
       Virtual   (AG) (B2G) (B2U) (B1U) (B1U) (AG) (B3G) (B3U)
                 (AG) (B2G) (AG) (B1U) (B2U) (B1U) (B3G) (B1G)
                 (B2U) (B1U) (B2U) (B3G) (B3U) (AU) (AG) (AG) (B3G)
                 (B1U) (B2G) (B1U) (AG) (B3U) (AG) (B2G) (B1U)
                 (B2U) (B3U) (B3G) (B2G) (B1U) (B2U) (AG) (B1G)
                 (B2U) (B3G) (AU) (B1U) (B1G) (AG) (B3G) (B2U)
                 (B3U) (AG) (B1U) (B2U) (AG) (B3G) (B1G) (B1U)
                 (AU) (B2G) (B3G) (AG) (B3U) (B1U) (AU) (B3U) (B2U)
                 (B2G) (B1U) (AG) (B1U) (B3G) (AG) (B2G) (B2U)
                 (B1U) (B3G) (AG) (B1U)
 Keep R1 ints in memory in symmetry-blocked form, NReq=21381480.
 Requested convergence on RMS density matrix=1.00D-08 within 128 cycles.
 Requested convergence on MAX density matrix=1.00D-06.
 Requested convergence on             energy=1.00D-06.
 No special actions if energy rises.
 SCF Done:  E(RwB97XD) =  -78.4299520396     A.U. after    1 cycles
            NFock=  1  Conv=0.72D-09     -V/T= 2.0015
 DoSCS=F DFT=T ScalE2(SS,OS)=  1.000000  1.000000
 Range of M.O.s used for correlation:     1    86
 NBasis=    86 NAE=     8 NBE=     8 NFC=     0 NFV=     0
 NROrb=     86 NOA=     8 NOB=     8 NVA=    78 NVB=    78

 **** Warning!!: The largest alpha MO coefficient is  0.25200986D+02

 Keep R1 and R2 ints in memory in symmetry-blocked form, NReq=38869172.
 Orbital symmetries:
       Occupied  (AG) (B1U) (AG) (B2U) (B1U) (B3G) (AG) (B3U)
       Virtual   (AG) (B2G) (B2U) (B1U) (B1U) (AG) (B3G) (B3U)
                 (AG) (B2G) (AG) (B1U) (B2U) (B1U) (B3G) (B1G)
                 (B2U) (B1U) (B2U) (B3G) (B3U) (AU) (AG) (AG) (B3G)
                 (B1U) (B2G) (B1U) (AG) (B3U) (AG) (B2G) (B1U)
                 (B2U) (B3U) (B3G) (B2G) (B1U) (B2U) (AG) (B1G)
                 (B2U) (B3G) (AU) (B1U) (B1G) (AG) (B3G) (B2U)
                 (B3U) (AG) (B1U) (B2U) (AG) (B3G) (B1G) (B1U)
                 (AU) (B2G) (B3G) (AG) (B3U) (B1U) (AU) (B3U) (B2U)
                 (B2G) (B1U) (AG) (B1U) (B3G) (AG) (B2G) (B2U)
                 (B1U) (B3G) (AG) (B1U)
    48 initial guesses have been made.
 Convergence on wavefunction:    0.001000000000000
 Iteration     1 Dimension    48 NMult     0 NNew     48
 CISAX will form    48 AO SS matrices at one time.
 New state      1 was old state      4
 New state      3 was old state      8
 New state      4 was old state      6
 New state      5 was old state      1
 New state      6 was old state     10
 New state      7 was old state     12
 New state      8 was old state      7
 New state      9 was old state     11
 New state     10 was old state      9
 New state     11 was old state      5
 New state     12 was old state     14
 Iteration     2 Dimension    96 NMult    48 NNew     48
 New state      3 was old state      4
 New state      4 was old state      3
 New state      9 was old state     11
 New state     10 was old state      9
 New state     11 was old state     10
 New state     12 was old state     14
 Iteration     3 Dimension   102 NMult    96 NNew      6
 New state      4 was old state      5
 New state      5 was old state      8
 New state      6 was old state      9
 Iteration     4 Dimension   108 NMult   102 NNew      6
 Iteration     5 Dimension   111 NMult   108 NNew      3
 ***********************************************************************
 Stability analysis using <AA,BB:AA,BB> singles matrix:
 ***********************************************************************
 Ground to excited state transition densities written to RWF  633

 Eigenvectors of the stability matrix:
 
 Eigenvector   1:      Triplet-B1U  Eigenvalue= 0.1234062  <S**2>=2.000
       8 -> 10         0.67993
       8 -> 18        -0.15034
 
 Eigenvector   2:      Triplet-B3U  Eigenvalue= 0.2005671  <S**2>=2.000
       5 -> 10         0.11147
       8 ->  9         0.68987
 
 Eigenvector   3:      Triplet-AG   Eigenvalue= 0.2177393  <S**2>=2.000
       7 ->  9         0.68596
       7 -> 19        -0.10110
 
 Eigenvector   4:      Singlet-B3U  Eigenvalue= 0.2430767  <S**2>=0.000
       8 ->  9         0.70087
 
 Eigenvector   5:      Singlet-B2G  Eigenvalue= 0.2725516  <S**2>=0.000
       7 -> 10         0.69929
 
 Eigenvector   6:      Singlet-AG   Eigenvalue= 0.2990497  <S**2>=0.000
       7 ->  9         0.69694
 The wavefunction is stable under the perturbations considered.

 **********************************************************************

            Population analysis using the SCF density.

 **********************************************************************

 Orbital symmetries:
       Occupied  (AG) (B1U) (AG) (B2U) (B1U) (B3G) (AG) (B3U)
       Virtual   (AG) (B2G) (B2U) (B1U) (B1U) (AG) (B3G) (B3U)
                 (AG) (B2G) (AG) (B1U) (B2U) (B1U) (B3G) (B1G)
                 (B2U) (B1U) (B2U) (B3G) (B3U) (AU) (AG) (AG) (B3G)
                 (B1U) (B2G) (B1U) (AG) (B3U) (AG) (B2G) (B1U)
                 (B2U) (B3U) (B3G) (B2G) (B1U) (B2U) (AG) (B1G)
                 (B2U) (B3G) (AU) (B1U) (B1G) (AG) (B3G) (B2U)
                 (B3U) (AG) (B1U) (B2U) (AG) (B3G) (B1G) (B1U)
                 (AU) (B2G) (B3G) (AG) (B3U) (B1U) (AU) (B3U) (B2U)
                 (B2G) (B1U) (AG) (B1U) (B3G) (AG) (B2G) (B2U)
                 (B1U) (B3G) (AG) (B1U)
 The electronic state is 1-AG.
 Alpha  occ. eigenvalues --  -10.27974 -10.27874  -0.92335  -0.66940  -0.60623
 Alpha  occ. eigenvalues --   -0.43705  -0.40726  -0.37389
 Alpha virt. eigenvalues --    0.06094   0.08050   0.14547   0.21176   0.22993
 Alpha virt. eigenvalues --    0.23430   0.25992   0.28854   0.30011   0.39679
 Alpha virt. eigenvalues --    0.41338   0.43694   0.45377   0.49697   0.51996
 Alpha virt. eigenvalues --    0.56789   0.57481   0.69969   0.70557   0.73188
 Alpha virt. eigenvalues --    0.83176   0.85122   0.99827   1.08435   1.20763
 Alpha virt. eigenvalues --    1.21747   1.22623   1.27977   1.36076   1.46345
 Alpha virt. eigenvalues --    1.49472   1.61754   1.61803   1.61901   1.65051
 Alpha virt. eigenvalues --    1.72454   1.91701   1.95432   2.00487   2.09771
 Alpha virt. eigenvalues --    2.15726   2.16607   2.28997   2.30378   2.43140
 Alpha virt. eigenvalues --    2.50811   2.52461   2.53962   2.58364   2.60895
 Alpha virt. eigenvalues --    2.65149   2.77199   2.87429   3.00082   3.01732
 Alpha virt. eigenvalues --    3.02056   3.10855   3.11332   3.18520   3.26603
 Alpha virt. eigenvalues --    3.34162   3.35844   3.46849   3.52717   3.55482
 Alpha virt. eigenvalues --    3.61663   3.71679   4.08554   4.16662   4.27918
 Alpha virt. eigenvalues --    4.39794   4.40771   4.45783   4.74008   4.83426
 Alpha virt. eigenvalues --    5.43410  21.88534  22.50992
          Condensed to atoms (all electrons):
               1          2          3          4          5          6
     1  C    5.069269   0.501684   0.428807   0.428807  -0.080403  -0.080403
     2  C    0.501684   5.069269  -0.080403  -0.080403   0.428807   0.428807
     3  H    0.428807  -0.080403   0.544162  -0.009412  -0.031208   0.014173
     4  H    0.428807  -0.080403  -0.009412   0.544162   0.014173  -0.031208
     5  H   -0.080403   0.428807  -0.031208   0.014173   0.544162  -0.009412
     6  H   -0.080403   0.428807   0.014173  -0.031208  -0.009412   0.544162
 Mulliken charges:
               1
     1  C   -0.267761
     2  C   -0.267761
     3  H    0.133881
     4  H    0.133881
     5  H    0.133881
     6  H    0.133881
 Sum of Mulliken charges =  -0.00000
 Mulliken charges with hydrogens summed into heavy atoms:
               1
     1  C   -0.000000
     2  C   -0.000000
 Electronic spatial extent (au):  <R**2>=             74.7609
 Charge=             -0.0000 electrons
 Dipole moment (field-independent basis, Debye):
    X=             -0.0000    Y=             -0.0000    Z=             -0.0000  Tot=              0.0000
 Quadrupole moment (field-independent basis, Debye-Ang):
   XX=            -15.7682   YY=            -10.4962   ZZ=            -16.4334
   XY=              0.0000   XZ=              0.0000   YZ=              0.0000
 Traceless Quadrupole moment (field-independent basis, Debye-Ang):
   XX=             -1.5356   YY=              3.7364   ZZ=             -2.2008
   XY=              0.0000   XZ=              0.0000   YZ=              0.0000
 Octapole moment (field-independent basis, Debye-Ang**2):
  XXX=             -0.0000  YYY=              0.0000  ZZZ=             -0.0000  XYY=             -0.0000
  XXY=              0.0000  XXZ=              0.0000  XZZ=             -0.0000  YZZ=              0.0000
  YYZ=              0.0000  XYZ=             -0.0000
 Hexadecapole moment (field-independent basis, Debye-Ang**3):
 XXXX=            -19.5464 YYYY=            -27.1296 ZZZZ=            -64.1722 XXXY=             -0.0000
 XXXZ=              0.0000 YYYX=             -0.0000 YYYZ=              0.0000 ZZZX=              0.0000
 ZZZY=              0.0000 XXYY=             -9.2912 XXZZ=            -13.4326 YYZZ=            -16.1234
 XXYZ=             -0.0000 YYXZ=              0.0000 ZZXY=             -0.0000
 N-N= 3.496832806764D+01 E-N=-2.515366382980D+02  KE= 7.831584917129D+01
 Symmetry AG   KE= 3.744497923735D+01
 Symmetry B1G  KE= 7.222518410208D-34
 Symmetry B2G  KE=-3.809702166609D-20
 Symmetry B3G  KE= 2.344524604425D+00
 Symmetry AU   KE= 4.495525883818D-33
 Symmetry B1U  KE= 3.472750088994D+01
 Symmetry B2U  KE= 1.763184020488D+00
 Symmetry B3U  KE= 2.035660419083D+00
 1\1\GINC-N6010\Stability\RwB97XD\def2TZVP\C2H4\JIAMINGD\07-May-2025\0\
 \# stable wb97xd guess=read geom=connectivity def2tzvp\\Title Card Req
 uired\\0,1\C,0,0.,0.,0.660703\C,0,0.,0.,-0.660703\H,0,0.,1.081192,0.72
 9981\H,0,0.,-1.081192,0.729981\H,0,0.,1.081192,-0.729981\H,0,0.,-1.081
 192,-0.729981\\Version=ES64L-G16RevA.03\State=1-AG\HF=-78.429952\RMSD=
 7.174e-10\Dipole=0.,0.,0.\Quadrupole=-1.1416672,2.7779242,-1.636257,0.
 ,0.,0.\PG=D02H [C2"(C1.C1),SG(H4)]\\@


 Fatherhood is pretending the present you love most is soap-on-a-rope.
 -- Bill Cosby
 Job cpu time:       0 days  0 hours  1 minutes 27.8 seconds.
 Elapsed time:       0 days  0 hours  0 minutes 11.2 seconds.
 File lengths (MBytes):  RWF=     62 Int=      0 D2E=      0 Chk=      3 Scr=      1
 Normal termination of Gaussian 16 at Wed May  7 19:19:32 2025.
