# Supplementary material for: Hyperpyramidalized alkenes with bond orders near 1.5 as synthetic building blocks
Source: Nat Chem. 2026 Jan 21;18(5):913–22. doi: 10.1038/s41557-025-02055-9 (PMC12859755; doi:10.1038/s41557-025-02055-9)
Supplement: Supplementary file 2 — Output files for reported computations. [file 41557_2025_2055_MOESM2_ESM.zip › Computation data/Cubene 10/M06-2X-def2tzvp/unrestricted functional/parent-cubene11-ur.out]

 Entering Gaussian System, Link 0=/u/local/apps/gaussian/16_sse4/g16
 Initial command:
 /u/local/apps/gaussian/16_sse4/l1.exe "/work/8846363.1.pod_smp.q/Gau-9860.inp" -scrdir="/work/8846363.1.pod_smp.q/"
 Entering Link 1 = /u/local/apps/gaussian/16_sse4/l1.exe PID=      9863.
  
 Copyright (c) 1988,1990,1992,1993,1995,1998,2003,2009,2016,
            Gaussian, Inc.  All Rights Reserved.
  
 This is part of the Gaussian(R) 16 program.  It is based on
 the Gaussian(R) 09 system (copyright 2009, Gaussian, Inc.),
 the Gaussian(R) 03 system (copyright 2003, Gaussian, Inc.),
 the Gaussian(R) 98 system (copyright 1998, Gaussian, Inc.),
 the Gaussian(R) 94 system (copyright 1995, Gaussian, Inc.),
 the Gaussian 92(TM) system (copyright 1992, Gaussian, Inc.),
 the Gaussian 90(TM) system (copyright 1990, Gaussian, Inc.),
 the Gaussian 88(TM) system (copyright 1988, Gaussian, Inc.),
 the Gaussian 86(TM) system (copyright 1986, Carnegie Mellon
 University), and the Gaussian 82(TM) system (copyright 1983,
 Carnegie Mellon University). Gaussian is a federally registered
 trademark of Gaussian, Inc.
  
 This software contains proprietary and confidential information,
 including trade secrets, belonging to Gaussian, Inc.
  
 This software is provided under written license and may be
 used, copied, transmitted, or stored only in accord with that
 written license.
  
 The following legend is applicable only to US Government
 contracts under FAR:
  
                    RESTRICTED RIGHTS LEGEND
  
 Use, reproduction and disclosure by the US Government is
 subject to restrictions as set forth in subparagraphs (a)
 and (c) of the Commercial Computer Software - Restricted
 Rights clause in FAR 52.227-19.
  
 Gaussian, Inc.
 340 Quinnipiac St., Bldg. 40, Wallingford CT 06492
  
  
 ---------------------------------------------------------------
 Warning -- This program may not be used in any manner that
 competes with the business of Gaussian, Inc. or will provide
 assistance to any competitor of Gaussian, Inc.  The licensee
 of this program is prohibited from giving any competitor of
 Gaussian, Inc. access to this program.  By using this program,
 the user acknowledges that Gaussian, Inc. is engaged in the
 business of creating and licensing software in the field of
 computational chemistry and represents and warrants to the
 licensee that it is not a competitor of Gaussian, Inc. and that
 it will not use this program in any manner prohibited above.
 ---------------------------------------------------------------
  

 Cite this work as:
 Gaussian 16, Revision A.03,
 M. J. Frisch, G. W. Trucks, H. B. Schlegel, G. E. Scuseria, 
 M. A. Robb, J. R. Cheeseman, G. Scalmani, V. Barone, 
 G. A. Petersson, H. Nakatsuji, X. Li, M. Caricato, A. V. Marenich, 
 J. Bloino, B. G. Janesko, R. Gomperts, B. Mennucci, H. P. Hratchian, 
 J. V. Ortiz, A. F. Izmaylov, J. L. Sonnenberg, D. Williams-Young, 
 F. Ding, F. Lipparini, F. Egidi, J. Goings, B. Peng, A. Petrone, 
 T. Henderson, D. Ranasinghe, V. G. Zakrzewski, J. Gao, N. Rega, 
 G. Zheng, W. Liang, M. Hada, M. Ehara, K. Toyota, R. Fukuda, 
 J. Hasegawa, M. Ishida, T. Nakajima, Y. Honda, O. Kitao, H. Nakai, 
 T. Vreven, K. Throssell, J. A. Montgomery, Jr., J. E. Peralta, 
 F. Ogliaro, M. J. Bearpark, J. J. Heyd, E. N. Brothers, K. N. Kudin, 
 V. N. Staroverov, T. A. Keith, R. Kobayashi, J. Normand, 
 K. Raghavachari, A. P. Rendell, J. C. Burant, S. S. Iyengar, 
 J. Tomasi, M. Cossi, J. M. Millam, M. Klene, C. Adamo, R. Cammi, 
 J. W. Ochterski, R. L. Martin, K. Morokuma, O. Farkas, 
 J. B. Foresman, and D. J. Fox, Gaussian, Inc., Wallingford CT, 2016.
 
 ******************************************
 Gaussian 16:  ES64L-G16RevA.03 25-Dec-2016
                13-May-2025 
 ******************************************
 %nproc=8
 Will use up to    8 processors via shared memory.
 %mem=16GB
 %chk=parent-cubene11-ur.chk
 ------------------------------------------------------------------
 # opt freq guess=mix geom=connectivity def2tzvp pop=nboread um062x
 ------------------------------------------------------------------
 1/18=20,19=15,26=3,38=1,57=2/1,3;
 2/9=110,12=2,17=6,18=5,40=1/2;
 3/5=44,7=101,11=2,25=1,30=1,71=1,74=-55,116=2/1,2,3;
 4/13=-1/1;
 5/5=2,38=5/2;
 6/7=2,8=2,9=2,10=2,28=1,40=2/1,7;
 7//1,2,3,16;
 1/18=20,19=15,26=3/3(2);
 2/9=110/2;
 99//99;
 2/9=110/2;
 3/5=44,7=101,11=2,25=1,30=1,71=1,74=-55,116=2/1,2,3;
 4/5=5,16=3,69=1/1;
 5/5=2,38=5/2;
 7//1,2,3,16;
 1/18=20,19=15,26=3/3(-5);
 2/9=110/2;
 6/7=2,8=2,9=2,10=2,19=2,28=1,40=2/1,7;
 99/9=1/99;
 -----
 M0001
 -----
 Symbolic Z-matrix:
 Charge =  0 Multiplicity = 1
 C                    -1.17995   0.77308  -0.0813 
 H                    -2.01128   1.47079  -0.07713 
 C                     0.        0.69128  -1.07775 
 C                     0.       -0.69128  -1.07775 
 C                    -1.17995  -0.77308  -0.0813 
 H                    -2.01128  -1.47079  -0.07713 
 C                     1.17995   0.77308  -0.0813 
 H                     2.01128   1.47079  -0.07713 
 C                     0.        0.76741   0.95839 
 H                     0.        1.38775   1.84594 
 C                     1.17995  -0.77308  -0.0813 
 H                     2.01128  -1.47079  -0.07713 
 C                     0.       -0.76741   0.95839 
 H                     0.       -1.38775   1.84594 
 

 GradGradGradGradGradGradGradGradGradGradGradGradGradGradGradGradGradGrad
 Berny optimization.
 Initialization pass.
                           ----------------------------
                           !    Initial Parameters    !
                           ! (Angstroms and Degrees)  !
 --------------------------                            --------------------------
 ! Name  Definition              Value          Derivative Info.                !
 --------------------------------------------------------------------------------
 ! R1    R(1,2)                  1.0853         estimate D2E/DX2                !
 ! R2    R(1,3)                  1.5466         estimate D2E/DX2                !
 ! R3    R(1,5)                  1.5462         estimate D2E/DX2                !
 ! R4    R(1,9)                  1.5727         estimate D2E/DX2                !
 ! R5    R(3,4)                  1.3826         estimate D2E/DX2                !
 ! R6    R(3,7)                  1.5466         estimate D2E/DX2                !
 ! R7    R(4,5)                  1.5466         estimate D2E/DX2                !
 ! R8    R(4,11)                 1.5466         estimate D2E/DX2                !
 ! R9    R(5,6)                  1.0853         estimate D2E/DX2                !
 ! R10   R(5,13)                 1.5727         estimate D2E/DX2                !
 ! R11   R(7,8)                  1.0853         estimate D2E/DX2                !
 ! R12   R(7,9)                  1.5727         estimate D2E/DX2                !
 ! R13   R(7,11)                 1.5462         estimate D2E/DX2                !
 ! R14   R(9,10)                 1.0829         estimate D2E/DX2                !
 ! R15   R(9,13)                 1.5348         estimate D2E/DX2                !
 ! R16   R(11,12)                1.0853         estimate D2E/DX2                !
 ! R17   R(11,13)                1.5727         estimate D2E/DX2                !
 ! R18   R(13,14)                1.0829         estimate D2E/DX2                !
 ! A1    A(2,1,3)              128.38           estimate D2E/DX2                !
 ! A2    A(2,1,5)              130.0052         estimate D2E/DX2                !
 ! A3    A(2,1,9)              125.0633         estimate D2E/DX2                !
 ! A4    A(3,1,5)               86.9679         estimate D2E/DX2                !
 ! A5    A(3,1,9)               81.566          estimate D2E/DX2                !
 ! A6    A(5,1,9)               89.7934         estimate D2E/DX2                !
 ! A7    A(1,3,4)               93.0321         estimate D2E/DX2                !
 ! A8    A(1,3,7)               99.4486         estimate D2E/DX2                !
 ! A9    A(4,3,7)               93.0321         estimate D2E/DX2                !
 ! A10   A(3,4,5)               93.0321         estimate D2E/DX2                !
 ! A11   A(3,4,11)              93.0321         estimate D2E/DX2                !
 ! A12   A(5,4,11)              99.4486         estimate D2E/DX2                !
 ! A13   A(1,5,4)               86.9679         estimate D2E/DX2                !
 ! A14   A(1,5,6)              130.0052         estimate D2E/DX2                !
 ! A15   A(1,5,13)              89.7934         estimate D2E/DX2                !
 ! A16   A(4,5,6)              128.38           estimate D2E/DX2                !
 ! A17   A(4,5,13)              81.566          estimate D2E/DX2                !
 ! A18   A(6,5,13)             125.0633         estimate D2E/DX2                !
 ! A19   A(3,7,8)              128.38           estimate D2E/DX2                !
 ! A20   A(3,7,9)               81.566          estimate D2E/DX2                !
 ! A21   A(3,7,11)              86.9679         estimate D2E/DX2                !
 ! A22   A(8,7,9)              125.0633         estimate D2E/DX2                !
 ! A23   A(8,7,11)             130.0052         estimate D2E/DX2                !
 ! A24   A(9,7,11)              89.7934         estimate D2E/DX2                !
 ! A25   A(1,9,7)               97.2306         estimate D2E/DX2                !
 ! A26   A(1,9,10)             122.6702         estimate D2E/DX2                !
 ! A27   A(1,9,13)              90.2066         estimate D2E/DX2                !
 ! A28   A(7,9,10)             122.6702         estimate D2E/DX2                !
 ! A29   A(7,9,13)              90.2066         estimate D2E/DX2                !
 ! A30   A(10,9,13)            124.9509         estimate D2E/DX2                !
 ! A31   A(4,11,7)              86.9679         estimate D2E/DX2                !
 ! A32   A(4,11,12)            128.38           estimate D2E/DX2                !
 ! A33   A(4,11,13)             81.566          estimate D2E/DX2                !
 ! A34   A(7,11,12)            130.0052         estimate D2E/DX2                !
 ! A35   A(7,11,13)             89.7934         estimate D2E/DX2                !
 ! A36   A(12,11,13)           125.0633         estimate D2E/DX2                !
 ! A37   A(5,13,9)              90.2066         estimate D2E/DX2                !
 ! A38   A(5,13,11)             97.2306         estimate D2E/DX2                !
 ! A39   A(5,13,14)            122.6702         estimate D2E/DX2                !
 ! A40   A(9,13,11)             90.2066         estimate D2E/DX2                !
 ! A41   A(9,13,14)            124.9509         estimate D2E/DX2                !
 ! A42   A(11,13,14)           122.6702         estimate D2E/DX2                !
 ! D1    D(2,1,3,4)           -141.1931         estimate D2E/DX2                !
 ! D2    D(2,1,3,7)            125.2228         estimate D2E/DX2                !
 ! D3    D(5,1,3,4)              0.0            estimate D2E/DX2                !
 ! D4    D(5,1,3,7)            -93.5841         estimate D2E/DX2                !
 ! D5    D(9,1,3,4)             90.2409         estimate D2E/DX2                !
 ! D6    D(9,1,3,7)             -3.3432         estimate D2E/DX2                !
 ! D7    D(2,1,5,4)            140.1065         estimate D2E/DX2                !
 ! D8    D(2,1,5,6)              0.0            estimate D2E/DX2                !
 ! D9    D(2,1,5,13)          -138.3284         estimate D2E/DX2                !
 ! D10   D(3,1,5,4)              0.0            estimate D2E/DX2                !
 ! D11   D(3,1,5,6)           -140.1065         estimate D2E/DX2                !
 ! D12   D(3,1,5,13)            81.5651         estimate D2E/DX2                !
 ! D13   D(9,1,5,4)            -81.5651         estimate D2E/DX2                !
 ! D14   D(9,1,5,6)            138.3284         estimate D2E/DX2                !
 ! D15   D(9,1,5,13)             0.0            estimate D2E/DX2                !
 ! D16   D(2,1,9,7)           -128.2418         estimate D2E/DX2                !
 ! D17   D(2,1,9,10)             8.4564         estimate D2E/DX2                !
 ! D18   D(2,1,9,13)           141.5238         estimate D2E/DX2                !
 ! D19   D(3,1,9,7)              3.269          estimate D2E/DX2                !
 ! D20   D(3,1,9,10)           139.9672         estimate D2E/DX2                !
 ! D21   D(3,1,9,13)           -86.9654         estimate D2E/DX2                !
 ! D22   D(5,1,9,7)             90.2344         estimate D2E/DX2                !
 ! D23   D(5,1,9,10)          -133.0674         estimate D2E/DX2                !
 ! D24   D(5,1,9,13)             0.0            estimate D2E/DX2                !
 ! D25   D(1,3,4,5)              0.0            estimate D2E/DX2                !
 ! D26   D(1,3,4,11)           -99.6383         estimate D2E/DX2                !
 ! D27   D(7,3,4,5)             99.6383         estimate D2E/DX2                !
 ! D28   D(7,3,4,11)             0.0            estimate D2E/DX2                !
 ! D29   D(1,3,7,8)           -125.2228         estimate D2E/DX2                !
 ! D30   D(1,3,7,9)              3.3432         estimate D2E/DX2                !
 ! D31   D(1,3,7,11)            93.5841         estimate D2E/DX2                !
 ! D32   D(4,3,7,8)            141.1931         estimate D2E/DX2                !
 ! D33   D(4,3,7,9)            -90.2409         estimate D2E/DX2                !
 ! D34   D(4,3,7,11)             0.0            estimate D2E/DX2                !
 ! D35   D(3,4,5,1)              0.0            estimate D2E/DX2                !
 ! D36   D(3,4,5,6)            141.1931         estimate D2E/DX2                !
 ! D37   D(3,4,5,13)           -90.2409         estimate D2E/DX2                !
 ! D38   D(11,4,5,1)            93.5841         estimate D2E/DX2                !
 ! D39   D(11,4,5,6)          -125.2228         estimate D2E/DX2                !
 ! D40   D(11,4,5,13)            3.3432         estimate D2E/DX2                !
 ! D41   D(3,4,11,7)             0.0            estimate D2E/DX2                !
 ! D42   D(3,4,11,12)         -141.1931         estimate D2E/DX2                !
 ! D43   D(3,4,11,13)           90.2409         estimate D2E/DX2                !
 ! D44   D(5,4,11,7)           -93.5841         estimate D2E/DX2                !
 ! D45   D(5,4,11,12)          125.2228         estimate D2E/DX2                !
 ! D46   D(5,4,11,13)           -3.3432         estimate D2E/DX2                !
 ! D47   D(1,5,13,9)             0.0            estimate D2E/DX2                !
 ! D48   D(1,5,13,11)          -90.2344         estimate D2E/DX2                !
 ! D49   D(1,5,13,14)          133.0674         estimate D2E/DX2                !
 ! D50   D(4,5,13,9)            86.9654         estimate D2E/DX2                !
 ! D51   D(4,5,13,11)           -3.269          estimate D2E/DX2                !
 ! D52   D(4,5,13,14)         -139.9672         estimate D2E/DX2                !
 ! D53   D(6,5,13,9)          -141.5238         estimate D2E/DX2                !
 ! D54   D(6,5,13,11)          128.2418         estimate D2E/DX2                !
 ! D55   D(6,5,13,14)           -8.4564         estimate D2E/DX2                !
 ! D56   D(3,7,9,1)             -3.269          estimate D2E/DX2                !
 ! D57   D(3,7,9,10)          -139.9672         estimate D2E/DX2                !
 ! D58   D(3,7,9,13)            86.9654         estimate D2E/DX2                !
 ! D59   D(8,7,9,1)            128.2418         estimate D2E/DX2                !
 ! D60   D(8,7,9,10)            -8.4564         estimate D2E/DX2                !
 ! D61   D(8,7,9,13)          -141.5238         estimate D2E/DX2                !
 ! D62   D(11,7,9,1)           -90.2344         estimate D2E/DX2                !
 ! D63   D(11,7,9,10)          133.0674         estimate D2E/DX2                !
 ! D64   D(11,7,9,13)            0.0            estimate D2E/DX2                !
 ! D65   D(3,7,11,4)             0.0            estimate D2E/DX2                !
 ! D66   D(3,7,11,12)          140.1065         estimate D2E/DX2                !
 ! D67   D(3,7,11,13)          -81.5651         estimate D2E/DX2                !
 ! D68   D(8,7,11,4)          -140.1065         estimate D2E/DX2                !
 ! D69   D(8,7,11,12)            0.0            estimate D2E/DX2                !
 ! D70   D(8,7,11,13)          138.3284         estimate D2E/DX2                !
 ! D71   D(9,7,11,4)            81.5651         estimate D2E/DX2                !
 ! D72   D(9,7,11,12)         -138.3284         estimate D2E/DX2                !
 ! D73   D(9,7,11,13)            0.0            estimate D2E/DX2                !
 ! D74   D(1,9,13,5)             0.0            estimate D2E/DX2                !
 ! D75   D(1,9,13,11)           97.2314         estimate D2E/DX2                !
 ! D76   D(1,9,13,14)         -131.3843         estimate D2E/DX2                !
 ! D77   D(7,9,13,5)           -97.2314         estimate D2E/DX2                !
 ! D78   D(7,9,13,11)            0.0            estimate D2E/DX2                !
 ! D79   D(7,9,13,14)          131.3843         estimate D2E/DX2                !
 ! D80   D(10,9,13,5)          131.3843         estimate D2E/DX2                !
 ! D81   D(10,9,13,11)        -131.3843         estimate D2E/DX2                !
 ! D82   D(10,9,13,14)           0.0            estimate D2E/DX2                !
 ! D83   D(4,11,13,5)            3.269          estimate D2E/DX2                !
 ! D84   D(4,11,13,9)          -86.9654         estimate D2E/DX2                !
 ! D85   D(4,11,13,14)         139.9672         estimate D2E/DX2                !
 ! D86   D(7,11,13,5)           90.2344         estimate D2E/DX2                !
 ! D87   D(7,11,13,9)            0.0            estimate D2E/DX2                !
 ! D88   D(7,11,13,14)        -133.0674         estimate D2E/DX2                !
 ! D89   D(12,11,13,5)        -128.2418         estimate D2E/DX2                !
 ! D90   D(12,11,13,9)         141.5238         estimate D2E/DX2                !
 ! D91   D(12,11,13,14)          8.4564         estimate D2E/DX2                !
 --------------------------------------------------------------------------------
 Trust Radius=3.00D-01 FncErr=1.00D-07 GrdErr=1.00D-06 EigMax=2.50D+02 EigMin=1.00D-04
 Number of steps in this run=    100 maximum allowed number of steps=    100.
 GradGradGradGradGradGradGradGradGradGradGradGradGradGradGradGradGradGrad

                          Input orientation:                          
 ---------------------------------------------------------------------
 Center     Atomic      Atomic             Coordinates (Angstroms)
 Number     Number       Type             X           Y           Z
 ---------------------------------------------------------------------
      1          6           0       -1.179947    0.773083   -0.081295
      2          1           0       -2.011278    1.470791   -0.077126
      3          6           0        0.000000    0.691277   -1.077751
      4          6           0        0.000000   -0.691277   -1.077751
      5          6           0       -1.179947   -0.773083   -0.081295
      6          1           0       -2.011278   -1.470791   -0.077126
      7          6           0        1.179947    0.773083   -0.081295
      8          1           0        2.011278    1.470791   -0.077126
      9          6           0        0.000000    0.767413    0.958393
     10          1           0        0.000000    1.387751    1.845944
     11          6           0        1.179947   -0.773083   -0.081295
     12          1           0        2.011278   -1.470791   -0.077126
     13          6           0        0.000000   -0.767413    0.958393
     14          1           0        0.000000   -1.387751    1.845944
 ---------------------------------------------------------------------
                    Distance matrix (angstroms):
                    1          2          3          4          5
     1  C    0.000000
     2  H    1.085323   0.000000
     3  C    1.546574   2.377842   0.000000
     4  C    2.128274   3.117856   1.382554   0.000000
     5  C    1.546166   2.392927   2.128274   1.546574   0.000000
     6  H    2.392927   2.941582   3.117856   2.377842   1.085323
     7  C    2.359894   3.266608   1.546574   2.128274   2.821299
     8  H    3.266608   4.022556   2.377842   3.117856   3.901141
     9  C    1.572660   2.369025   2.037567   2.504727   2.201444
    10  H    2.341867   2.783942   3.005506   3.587527   3.126616
    11  C    2.821299   3.901141   2.128274   1.546574   2.359894
    12  H    3.901141   4.983358   3.117856   2.377842   3.266608
    13  C    2.201444   3.182310   2.504727   2.037567   1.572660
    14  H    3.126616   3.989323   3.587527   3.005506   2.341867
                    6          7          8          9         10
     6  H    0.000000
     7  C    3.901141   0.000000
     8  H    4.983358   1.085323   0.000000
     9  C    3.182310   1.572660   2.369025   0.000000
    10  H    3.989323   2.341867   2.783942   1.082851   0.000000
    11  C    3.266608   1.546166   2.392927   2.201444   3.126616
    12  H    4.022556   2.392927   2.941582   3.182310   3.989323
    13  C    2.369025   2.201444   3.182310   1.534826   2.330768
    14  H    2.783942   3.126616   3.989323   2.330768   2.775502
                   11         12         13         14
    11  C    0.000000
    12  H    1.085323   0.000000
    13  C    1.572660   2.369025   0.000000
    14  H    2.341867   2.783942   1.082851   0.000000
 Stoichiometry    C8H6
 Framework group  C2V[SGV(C4H2),X(C4H4)]
 Deg. of freedom    11
 Full point group                 C2V     NOp   4
 Largest Abelian subgroup         C2V     NOp   4
 Largest concise Abelian subgroup C2V     NOp   4
                         Standard orientation:                         
 ---------------------------------------------------------------------
 Center     Atomic      Atomic             Coordinates (Angstroms)
 Number     Number       Type             X           Y           Z
 ---------------------------------------------------------------------
      1          6           0       -1.179947    0.773083   -0.081295
      2          1           0       -2.011278    1.470791   -0.077126
      3          6           0        0.000000    0.691277   -1.077751
      4          6           0       -0.000000   -0.691277   -1.077751
      5          6           0       -1.179947   -0.773083   -0.081295
      6          1           0       -2.011278   -1.470791   -0.077126
      7          6           0        1.179947    0.773083   -0.081295
      8          1           0        2.011278    1.470791   -0.077126
      9          6           0        0.000000    0.767413    0.958393
     10          1           0        0.000000    1.387751    1.845944
     11          6           0        1.179947   -0.773083   -0.081295
     12          1           0        2.011278   -1.470791   -0.077126
     13          6           0       -0.000000   -0.767413    0.958393
     14          1           0       -0.000000   -1.387751    1.845944
 ---------------------------------------------------------------------
 Rotational constants (GHZ):           4.0784803           3.6057951           3.3685273
 Standard basis: def2TZVP (5D, 7F)
 There are    97 symmetry adapted cartesian basis functions of A1  symmetry.
 There are    65 symmetry adapted cartesian basis functions of A2  symmetry.
 There are    65 symmetry adapted cartesian basis functions of B1  symmetry.
 There are    97 symmetry adapted cartesian basis functions of B2  symmetry.
 There are    84 symmetry adapted basis functions of A1  symmetry.
 There are    58 symmetry adapted basis functions of A2  symmetry.
 There are    58 symmetry adapted basis functions of B1  symmetry.
 There are    84 symmetry adapted basis functions of B2  symmetry.
   284 basis functions,   456 primitive gaussians,   324 cartesian basis functions
    27 alpha electrons       27 beta electrons
       nuclear repulsion energy       349.7301669040 Hartrees.
 NAtoms=   14 NActive=   14 NUniq=    5 SFac= 4.00D+00 NAtFMM=   60 NAOKFM=F Big=F
 Integral buffers will be    131072 words long.
 Raffenetti 2 integral format.
 Two-electron integral symmetry is turned on.
 One-electron integrals computed using PRISM.
   4 Symmetry operations used in ECPInt.
 ECPInt:  NShTT=    6328 NPrTT=   19500 LenC2=    6294 LenP2D=   16353.
 LDataN:  DoStor=T MaxTD1= 6 Len=  172
 NBasis=   284 RedAO= T EigKep=  2.16D-06  NBF=    84    58    58    84
 NBsUse=   284 1.00D-06 EigRej= -1.00D+00 NBFU=    84    58    58    84
 ExpMin= 9.52D-02 ExpMax= 1.36D+04 ExpMxC= 4.63D+02 IAcc=3 IRadAn=         5 AccDes= 0.00D+00
 Harris functional with IExCor= 1009 and IRadAn=       5 diagonalized for initial guess.
 HarFok:  IExCor= 1009 AccDes= 0.00D+00 IRadAn=         5 IDoV= 1 UseB2=F ITyADJ=14
 ICtDFT=  3500011 ScaDFX=  1.000000  1.000000  1.000000  1.000000
 FoFCou: FMM=F IPFlag=           0 FMFlag=      100000 FMFlg1=           0
         NFxFlg=           0 DoJE=T BraDBF=F KetDBF=T FulRan=T
         wScrn=  0.000000 ICntrl=       500 IOpCl=  0 I1Cent=   200000004 NGrid=           0
         NMat0=    1 NMatS0=      1 NMatT0=    0 NMatD0=    1 NMtDS0=    0 NMtDT0=    0
 Petite list used in FoFCou.
 Mixing orbitals, IMix= 1 IMixAn=  0 NRI=1 NE=   27 Coef=  7.07106781D-01  7.07106781D-01
 Mixing orbitals, IMix= 1 IMixAn=  0 NRI=1 NE=   27 Coef= -7.07106781D-01  7.07106781D-01
 Initial guess orbital symmetries:
 Alpha Orbitals:
       Occupied  (A1) (B2) (B1) (A1) (A2) (B2) (A1) (B2) (A1) (B1)
                 (A1) (B2) (A1) (A2) (B2) (A1) (B1) (A1) (B1) (B2)
                 (A1) (B2) (B1) (A2) (A1) (A2) (?A)
       Virtual   (?A) (A1) (B1) (B2) (A1) (B1) (A2) (B2) (B1) (A1)
                 (B2) (A2) (B2) (A1) (B2) (A1) (B1) (A2) (A1) (A1)
                 (A2) (B1) (B2) (B1) (B2) (A1) (A2) (A1) (B2) (B2)
                 (A1) (B1) (A2) (A1) (B2) (A2) (B1) (A1) (B2) (A2)
                 (B2) (B2) (B1) (A1) (B1) (A2) (B2) (A1) (B2) (A1)
                 (B2) (B1) (A2) (A1) (B2) (A1) (B2) (A1) (A2) (B2)
                 (B1) (A1) (B1) (A1) (B2) (B1) (A2) (B1) (A1) (A1)
                 (A2) (A1) (A2) (B1) (A1) (B2) (B1) (B2) (A2) (B1)
                 (B2) (B1) (A1) (B2) (B2) (A2) (A1) (A2) (B2) (B2)
                 (A1) (A2) (B2) (A1) (B2) (A2) (B1) (B2) (A1) (A2)
                 (B1) (A1) (A1) (A1) (B2) (B1) (A1) (B1) (B2) (A1)
                 (A2) (A2) (B2) (B1) (A1) (B1) (B2) (A1) (B2) (A1)
                 (A2) (B2) (B1) (B2) (A1) (B1) (A2) (A2) (A1) (B1)
                 (A1) (B1) (B2) (B1) (A1) (A2) (A2) (B2) (B1) (A1)
                 (A2) (A1) (B2) (B1) (B2) (A1) (A2) (B1) (A1) (B2)
                 (B1) (B2) (A1) (A2) (B1) (A1) (B2) (A1) (B1) (A2)
                 (A1) (A1) (A2) (B2) (B2) (B1) (A2) (B2) (A2) (A1)
                 (B2) (B1) (B2) (A2) (A1) (B2) (A1) (B2) (A2) (B2)
                 (A1) (A2) (B1) (A1) (B1) (A2) (B2) (B2) (B1) (A1)
                 (A1) (A2) (B1) (B2) (A1) (A1) (B1) (B1) (B2) (A1)
                 (A2) (B2) (B2) (B1) (A2) (A1) (A2) (B2) (B1) (B2)
                 (A1) (A2) (B2) (B1) (A1) (B1) (A2) (A1) (B1) (A2)
                 (B2) (A1) (A2) (B2) (A1) (B1) (A2) (B2) (A1) (A2)
                 (A1) (B2) (B2) (B2) (B1) (A2) (B2) (A1) (B1) (A2)
                 (A2) (A1) (B2) (A2) (A2) (B2) (B2) (B2) (B2) (A1)
                 (B1) (A1) (B2) (A1) (A2) (B2) (B2)
 Beta  Orbitals:
       Occupied  (A1) (B2) (B1) (A1) (A2) (B2) (A1) (B2) (A1) (B1)
                 (A1) (B2) (A1) (A2) (B2) (A1) (B1) (A1) (B1) (B2)
                 (A1) (B2) (B1) (A2) (A1) (A2) (?A)
       Virtual   (?A) (A1) (B1) (B2) (A1) (B1) (A2) (B2) (B1) (A1)
                 (B2) (A2) (B2) (A1) (B2) (A1) (B1) (A2) (A1) (A1)
                 (A2) (B1) (B2) (B1) (B2) (A1) (A2) (A1) (B2) (B2)
                 (A1) (B1) (A2) (A1) (B2) (A2) (B1) (A1) (B2) (A2)
                 (B2) (B2) (B1) (A1) (B1) (A2) (B2) (A1) (B2) (A1)
                 (B2) (B1) (A2) (A1) (B2) (A1) (B2) (A1) (A2) (B2)
                 (B1) (A1) (B1) (A1) (B2) (B1) (A2) (B1) (A1) (A1)
                 (A2) (A1) (A2) (B1) (A1) (B2) (B1) (B2) (A2) (B1)
                 (B2) (B1) (A1) (B2) (B2) (A2) (A1) (A2) (B2) (B2)
                 (A1) (A2) (B2) (A1) (B2) (A2) (B1) (B2) (A1) (A2)
                 (B1) (A1) (A1) (A1) (B2) (B1) (A1) (B1) (B2) (A1)
                 (A2) (A2) (B2) (B1) (A1) (B1) (B2) (A1) (B2) (A1)
                 (A2) (B2) (B1) (B2) (A1) (B1) (A2) (A2) (A1) (B1)
                 (A1) (B1) (B2) (B1) (A1) (A2) (A2) (B2) (B1) (A1)
                 (A2) (A1) (B2) (B1) (B2) (A1) (A2) (B1) (A1) (B2)
                 (B1) (B2) (A1) (A2) (B1) (A1) (B2) (A1) (B1) (A2)
                 (A1) (A1) (A2) (B2) (B2) (B1) (A2) (B2) (A2) (A1)
                 (B2) (B1) (B2) (A2) (A1) (B2) (A1) (B2) (A2) (B2)
                 (A1) (A2) (B1) (A1) (B1) (A2) (B2) (B2) (B1) (A1)
                 (A1) (A2) (B1) (B2) (A1) (A1) (B1) (B1) (B2) (A1)
                 (A2) (B2) (B2) (B1) (A2) (A1) (A2) (B2) (B1) (B2)
                 (A1) (A2) (B2) (B1) (A1) (B1) (A2) (A1) (B1) (A2)
                 (B2) (A1) (A2) (B2) (A1) (B1) (A2) (B2) (A1) (A2)
                 (A1) (B2) (B2) (B2) (B1) (A2) (B2) (A1) (B1) (A2)
                 (A2) (A1) (B2) (A2) (A2) (B2) (B2) (B2) (B2) (A1)
                 (B1) (A1) (B2) (A1) (A2) (B2) (B2)
 Initial guess <Sx>= 0.0000 <Sy>= 0.0000 <Sz>= 0.0000 <S**2>= 1.0000 S= 0.6180
 Keep R1 and R2 ints in memory in symmetry-blocked form, NReq=1024051723.
 Requested convergence on RMS density matrix=1.00D-08 within 128 cycles.
 Requested convergence on MAX density matrix=1.00D-06.
 Requested convergence on             energy=1.00D-06.
 No special actions if energy rises.
 Integral accuracy reduced to 1.0D-05 until final iterations.
 An orbital has undefined symmetry, so N**3 symmetry is turned off.
 Density matrix breaks symmetry, PCut= 1.00D-04
 Density matrix has no symmetry -- integrals replicated.
 Density matrix breaks symmetry, PCut= 1.00D-04
 Density matrix has no symmetry -- integrals replicated.
 Density matrix breaks symmetry, PCut= 1.00D-04
 Density matrix has no symmetry -- integrals replicated.
 Density matrix breaks symmetry, PCut= 1.00D-04
 Density matrix has no symmetry -- integrals replicated.
 Density matrix breaks symmetry, PCut= 1.00D-04
 Density matrix has no symmetry -- integrals replicated.
 Density matrix breaks symmetry, PCut= 1.00D-04
 Density matrix has no symmetry -- integrals replicated.
 Density matrix breaks symmetry, PCut= 1.00D-04
 Density matrix has no symmetry -- integrals replicated.
 Density matrix breaks symmetry, PCut= 1.00D-04
 Density matrix has no symmetry -- integrals replicated.
 Density matrix breaks symmetry, PCut= 1.00D-04
 Density matrix has no symmetry -- integrals replicated.
 Density matrix breaks symmetry, PCut= 1.00D-04
 Density matrix has no symmetry -- integrals replicated.
 Density matrix breaks symmetry, PCut= 1.00D-04
 Density matrix has no symmetry -- integrals replicated.
 Density matrix breaks symmetry, PCut= 1.00D-04
 Density matrix has no symmetry -- integrals replicated.
 Initial convergence to 1.0D-05 achieved.  Increase integral accuracy.
 Density matrix breaks symmetry, PCut= 1.00D-04
 Density matrix has no symmetry -- integrals replicated.
 SCF Done:  E(UM062X) =  -308.138908303     A.U. after   19 cycles
            NFock= 19  Conv=0.44D-08     -V/T= 2.0050
 <Sx>= 0.0000 <Sy>= 0.0000 <Sz>= 0.0000 <S**2>=-0.0000 S=-0.0000
 <L.S>= 0.000000000000E+00
 Annihilation of the first spin contaminant:
 S**2 before annihilation     0.0000,   after    -0.0000

 **********************************************************************

            Population analysis using the SCF density.

 **********************************************************************

 Orbital symmetries:
 Alpha Orbitals:
       Occupied  (A1) (B2) (B1) (A1) (A2) (B2) (A1) (B2) (A1) (B1)
                 (A1) (B2) (A2) (A1) (B2) (A1) (B1) (B2) (A1) (B1)
                 (A1) (B2) (B1) (A2) (A1) (A2) (A1)
       Virtual   (B2) (A1) (B2) (B1) (A1) (B2) (A2) (B1) (A1) (B2)
                 (B1) (A1) (B2) (A2) (A1) (B1) (B2) (A2) (A1) (A1)
                 (B1) (A2) (A1) (B2) (B1) (A1) (B2) (B2) (A2) (A1)
                 (B2) (B1) (B2) (B1) (A2) (A1) (B2) (B1) (A1) (A2)
                 (B2) (A2) (B2) (A1) (A2) (A1) (B2) (B1) (B2) (A2)
                 (A1) (B1) (B2) (A1) (A1) (B2) (B2) (A2) (B2) (A1)
                 (A1) (B1) (B1) (A1) (B1) (B2) (A2) (B1) (A1) (A1)
                 (A2) (A1) (A2) (B1) (B2) (A1) (B1) (B2) (A2) (B1)
                 (B2) (A1) (B1) (B2) (B2) (A2) (A2) (A1) (B2) (A1)
                 (B2) (A2) (B2) (A2) (B2) (A1) (A2) (B2) (B1) (A1)
                 (A1) (B1) (A1) (B2) (A1) (B1) (A1) (B1) (B2) (A2)
                 (A1) (A2) (B2) (B1) (A1) (B2) (B1) (A1) (B2) (A2)
                 (A1) (B2) (B2) (B1) (A1) (B1) (A2) (A2) (B1) (A1)
                 (A1) (B2) (B1) (B1) (A1) (A2) (A2) (B2) (B1) (A1)
                 (A2) (A1) (B2) (B1) (A2) (B2) (A1) (B1) (B2) (A1)
                 (B2) (B1) (A1) (B1) (A2) (A1) (B2) (A1) (A2) (B1)
                 (A1) (B2) (A2) (A1) (B2) (B1) (A2) (B2) (A1) (A2)
                 (B2) (B1) (B2) (A2) (A1) (B2) (A1) (B2) (A2) (B2)
                 (A1) (A2) (B1) (A1) (B1) (A2) (B2) (B2) (B1) (A1)
                 (A2) (B1) (A1) (A1) (B2) (A1) (B1) (B1) (B2) (A1)
                 (A2) (B2) (B2) (B1) (A2) (A1) (B2) (A2) (B2) (B1)
                 (A1) (A2) (B2) (B1) (A1) (A2) (B1) (A1) (B1) (A2)
                 (B2) (A1) (A2) (B2) (A2) (A1) (B1) (B2) (A1) (A2)
                 (B2) (A1) (B2) (B1) (B2) (A2) (B2) (A1) (B1) (A2)
                 (A2) (B2) (A1) (A2) (B2) (A2) (B2) (B2) (B2) (A1)
                 (B1) (A1) (B2) (A1) (A2) (B2) (B2)
 Beta  Orbitals:
       Occupied  (A1) (B2) (B1) (A1) (A2) (B2) (A1) (B2) (A1) (B1)
                 (A1) (B2) (A2) (A1) (B2) (A1) (B1) (B2) (A1) (B1)
                 (A1) (B2) (B1) (A2) (A1) (A2) (A1)
       Virtual   (B2) (A1) (B2) (B1) (A1) (B2) (A2) (B1) (A1) (B2)
                 (B1) (A1) (B2) (A2) (A1) (B1) (B2) (A2) (A1) (A1)
                 (B1) (A2) (A1) (B2) (B1) (A1) (B2) (B2) (A2) (A1)
                 (B2) (B1) (B2) (B1) (A2) (A1) (B2) (B1) (A1) (A2)
                 (B2) (A2) (B2) (A1) (A2) (A1) (B2) (B1) (B2) (A2)
                 (A1) (B1) (B2) (A1) (A1) (B2) (B2) (A2) (B2) (A1)
                 (A1) (B1) (B1) (A1) (B1) (B2) (A2) (B1) (A1) (A1)
                 (A2) (A1) (A2) (B1) (B2) (A1) (B1) (B2) (A2) (B1)
                 (B2) (A1) (B1) (B2) (B2) (A2) (A2) (A1) (B2) (A1)
                 (B2) (A2) (B2) (A2) (B2) (A1) (A2) (B2) (B1) (A1)
                 (A1) (B1) (A1) (B2) (A1) (B1) (A1) (B1) (B2) (A2)
                 (A1) (A2) (B2) (B1) (A1) (B2) (B1) (A1) (B2) (A2)
                 (A1) (B2) (B2) (B1) (A1) (B1) (A2) (A2) (B1) (A1)
                 (A1) (B2) (B1) (B1) (A1) (A2) (A2) (B2) (B1) (A1)
                 (A2) (A1) (B2) (B1) (A2) (B2) (A1) (B1) (B2) (A1)
                 (B2) (B1) (A1) (B1) (A2) (A1) (B2) (A1) (A2) (B1)
                 (A1) (B2) (A2) (A1) (B2) (B1) (A2) (B2) (A1) (A2)
                 (B2) (B1) (B2) (A2) (A1) (B2) (A1) (B2) (A2) (B2)
                 (A1) (A2) (B1) (A1) (B1) (A2) (B2) (B2) (B1) (A1)
                 (A2) (B1) (A1) (A1) (B2) (A1) (B1) (B1) (B2) (A1)
                 (A2) (B2) (B2) (B1) (A2) (A1) (B2) (A2) (B2) (B1)
                 (A1) (A2) (B2) (B1) (A1) (A2) (B1) (A1) (B1) (A2)
                 (B2) (A1) (A2) (B2) (A2) (A1) (B1) (B2) (A1) (A2)
                 (B2) (A1) (B2) (B1) (B2) (A2) (B2) (A1) (B1) (A2)
                 (A2) (B2) (A1) (A2) (B2) (A2) (B2) (B2) (B2) (A1)
                 (B1) (A1) (B2) (A1) (A2) (B2) (B2)
 The electronic state is 1-A1.
 Alpha  occ. eigenvalues --  -10.56975 -10.56940 -10.56226 -10.56224 -10.56193
 Alpha  occ. eigenvalues --  -10.56191 -10.54430 -10.54342  -1.10246  -0.86237
 Alpha  occ. eigenvalues --   -0.83333  -0.83231  -0.66267  -0.66154  -0.61506
 Alpha  occ. eigenvalues --   -0.59759  -0.53795  -0.53308  -0.52860  -0.52252
 Alpha  occ. eigenvalues --   -0.40228  -0.38806  -0.36645  -0.35636  -0.33711
 Alpha  occ. eigenvalues --   -0.32647  -0.26657
 Alpha virt. eigenvalues --   -0.00080   0.05949   0.07744   0.08034   0.08704
 Alpha virt. eigenvalues --    0.12842   0.12862   0.12887   0.12917   0.13438
 Alpha virt. eigenvalues --    0.18175   0.18481   0.20441   0.21241   0.21591
 Alpha virt. eigenvalues --    0.23510   0.23822   0.24571   0.25793   0.27176
 Alpha virt. eigenvalues --    0.27401   0.27965   0.29252   0.30352   0.31041
 Alpha virt. eigenvalues --    0.34115   0.35353   0.35833   0.37113   0.38986
 Alpha virt. eigenvalues --    0.40187   0.41667   0.43380   0.43622   0.43791
 Alpha virt. eigenvalues --    0.44767   0.45368   0.45739   0.45745   0.46436
 Alpha virt. eigenvalues --    0.46905   0.48940   0.51636   0.51652   0.54227
 Alpha virt. eigenvalues --    0.55724   0.56519   0.58020   0.62685   0.63951
 Alpha virt. eigenvalues --    0.65574   0.66419   0.67790   0.70488   0.77102
 Alpha virt. eigenvalues --    0.78752   0.83115   0.84154   0.84666   0.86209
 Alpha virt. eigenvalues --    0.89752   0.91007   0.93013   0.93773   0.98069
 Alpha virt. eigenvalues --    0.98258   1.00498   1.01208   1.01652   1.02195
 Alpha virt. eigenvalues --    1.03848   1.11213   1.12363   1.13742   1.15343
 Alpha virt. eigenvalues --    1.15436   1.16597   1.18730   1.19359   1.19656
 Alpha virt. eigenvalues --    1.19954   1.20730   1.21019   1.22223   1.24033
 Alpha virt. eigenvalues --    1.24949   1.28360   1.28839   1.30095   1.33379
 Alpha virt. eigenvalues --    1.33782   1.38281   1.38935   1.44988   1.45191
 Alpha virt. eigenvalues --    1.47544   1.58451   1.58565   1.63847   1.64812
 Alpha virt. eigenvalues --    1.67215   1.67449   1.69055   1.70941   1.72861
 Alpha virt. eigenvalues --    1.75408   1.77891   1.79183   1.79940   1.83491
 Alpha virt. eigenvalues --    1.84319   1.87309   1.91686   1.94322   1.98475
 Alpha virt. eigenvalues --    2.02831   2.02976   2.05613   2.15569   2.19283
 Alpha virt. eigenvalues --    2.19419   2.22658   2.25249   2.27734   2.29015
 Alpha virt. eigenvalues --    2.30956   2.32642   2.37506   2.38903   2.40197
 Alpha virt. eigenvalues --    2.40885   2.42205   2.43176   2.45052   2.46885
 Alpha virt. eigenvalues --    2.48297   2.52146   2.52688   2.54768   2.56816
 Alpha virt. eigenvalues --    2.58659   2.59043   2.60249   2.61098   2.64797
 Alpha virt. eigenvalues --    2.65693   2.66007   2.66735   2.70168   2.71506
 Alpha virt. eigenvalues --    2.75354   2.75670   2.79147   2.83308   2.83486
 Alpha virt. eigenvalues --    2.84249   2.87844   2.89195   2.90668   2.90969
 Alpha virt. eigenvalues --    2.96908   3.00893   3.01899   3.02042   3.05375
 Alpha virt. eigenvalues --    3.06465   3.06871   3.07040   3.07778   3.09005
 Alpha virt. eigenvalues --    3.13881   3.17844   3.17963   3.19770   3.22365
 Alpha virt. eigenvalues --    3.23424   3.26288   3.26768   3.28826   3.33027
 Alpha virt. eigenvalues --    3.36541   3.38223   3.39840   3.40418   3.46307
 Alpha virt. eigenvalues --    3.47342   3.48144   3.50755   3.54900   3.58220
 Alpha virt. eigenvalues --    3.58853   3.58868   3.59441   3.67075   3.68602
 Alpha virt. eigenvalues --    3.73654   3.78168   3.80781   3.81304   3.81807
 Alpha virt. eigenvalues --    3.82670   3.83054   3.84993   3.86270   3.90741
 Alpha virt. eigenvalues --    3.92333   3.94966   3.95728   3.97225   3.97256
 Alpha virt. eigenvalues --    3.98443   3.98920   4.03520   4.03938   4.05460
 Alpha virt. eigenvalues --    4.08169   4.09151   4.10857   4.12601   4.12625
 Alpha virt. eigenvalues --    4.14433   4.21531   4.24702   4.27560   4.30024
 Alpha virt. eigenvalues --    4.31208   4.31463   4.32990   4.35440   4.52123
 Alpha virt. eigenvalues --    4.55477   4.58053   4.61333   4.69834   4.70444
 Alpha virt. eigenvalues --    4.73933   4.78927   4.79325   4.82579   4.91848
 Alpha virt. eigenvalues --    4.95730   4.98047   4.98257   5.00457   5.13157
 Alpha virt. eigenvalues --    5.14046   5.18911   5.22714   5.54204  22.31283
 Alpha virt. eigenvalues --   22.58067  22.63850  22.72002  22.80824  22.95590
 Alpha virt. eigenvalues --   22.98960  23.04749
  Beta  occ. eigenvalues --  -10.56975 -10.56940 -10.56226 -10.56224 -10.56193
  Beta  occ. eigenvalues --  -10.56191 -10.54430 -10.54342  -1.10246  -0.86237
  Beta  occ. eigenvalues --   -0.83333  -0.83231  -0.66267  -0.66154  -0.61505
  Beta  occ. eigenvalues --   -0.59759  -0.53795  -0.53308  -0.52860  -0.52252
  Beta  occ. eigenvalues --   -0.40228  -0.38806  -0.36645  -0.35636  -0.33711
  Beta  occ. eigenvalues --   -0.32647  -0.26657
  Beta virt. eigenvalues --   -0.00080   0.05949   0.07744   0.08034   0.08704
  Beta virt. eigenvalues --    0.12842   0.12862   0.12887   0.12917   0.13438
  Beta virt. eigenvalues --    0.18175   0.18481   0.20441   0.21241   0.21591
  Beta virt. eigenvalues --    0.23510   0.23822   0.24571   0.25793   0.27176
  Beta virt. eigenvalues --    0.27401   0.27965   0.29252   0.30352   0.31041
  Beta virt. eigenvalues --    0.34115   0.35353   0.35833   0.37113   0.38986
  Beta virt. eigenvalues --    0.40187   0.41667   0.43380   0.43622   0.43791
  Beta virt. eigenvalues --    0.44767   0.45368   0.45739   0.45745   0.46436
  Beta virt. eigenvalues --    0.46905   0.48940   0.51636   0.51652   0.54227
  Beta virt. eigenvalues --    0.55724   0.56519   0.58020   0.62685   0.63951
  Beta virt. eigenvalues --    0.65574   0.66419   0.67790   0.70488   0.77102
  Beta virt. eigenvalues --    0.78752   0.83115   0.84154   0.84666   0.86209
  Beta virt. eigenvalues --    0.89752   0.91007   0.93013   0.93773   0.98069
  Beta virt. eigenvalues --    0.98258   1.00498   1.01208   1.01652   1.02195
  Beta virt. eigenvalues --    1.03848   1.11213   1.12363   1.13742   1.15343
  Beta virt. eigenvalues --    1.15436   1.16597   1.18730   1.19359   1.19656
  Beta virt. eigenvalues --    1.19954   1.20730   1.21019   1.22223   1.24033
  Beta virt. eigenvalues --    1.24949   1.28360   1.28839   1.30095   1.33379
  Beta virt. eigenvalues --    1.33782   1.38281   1.38935   1.44988   1.45191
  Beta virt. eigenvalues --    1.47544   1.58451   1.58565   1.63847   1.64812
  Beta virt. eigenvalues --    1.67215   1.67449   1.69055   1.70941   1.72861
  Beta virt. eigenvalues --    1.75408   1.77891   1.79183   1.79940   1.83491
  Beta virt. eigenvalues --    1.84319   1.87309   1.91686   1.94322   1.98475
  Beta virt. eigenvalues --    2.02831   2.02976   2.05613   2.15569   2.19283
  Beta virt. eigenvalues --    2.19419   2.22658   2.25249   2.27734   2.29015
  Beta virt. eigenvalues --    2.30956   2.32642   2.37506   2.38903   2.40197
  Beta virt. eigenvalues --    2.40885   2.42205   2.43176   2.45052   2.46885
  Beta virt. eigenvalues --    2.48297   2.52146   2.52688   2.54768   2.56816
  Beta virt. eigenvalues --    2.58659   2.59043   2.60249   2.61098   2.64797
  Beta virt. eigenvalues --    2.65693   2.66007   2.66735   2.70168   2.71506
  Beta virt. eigenvalues --    2.75354   2.75670   2.79147   2.83308   2.83486
  Beta virt. eigenvalues --    2.84249   2.87844   2.89195   2.90668   2.90969
  Beta virt. eigenvalues --    2.96908   3.00893   3.01899   3.02042   3.05375
  Beta virt. eigenvalues --    3.06465   3.06871   3.07040   3.07778   3.09005
  Beta virt. eigenvalues --    3.13881   3.17844   3.17963   3.19770   3.22365
  Beta virt. eigenvalues --    3.23424   3.26288   3.26768   3.28826   3.33027
  Beta virt. eigenvalues --    3.36541   3.38223   3.39840   3.40418   3.46307
  Beta virt. eigenvalues --    3.47342   3.48144   3.50755   3.54900   3.58220
  Beta virt. eigenvalues --    3.58853   3.58868   3.59441   3.67075   3.68602
  Beta virt. eigenvalues --    3.73654   3.78168   3.80781   3.81304   3.81807
  Beta virt. eigenvalues --    3.82670   3.83054   3.84993   3.86270   3.90741
  Beta virt. eigenvalues --    3.92333   3.94966   3.95728   3.97225   3.97256
  Beta virt. eigenvalues --    3.98443   3.98920   4.03520   4.03938   4.05460
  Beta virt. eigenvalues --    4.08169   4.09151   4.10857   4.12601   4.12625
  Beta virt. eigenvalues --    4.14433   4.21531   4.24702   4.27560   4.30024
  Beta virt. eigenvalues --    4.31208   4.31463   4.32990   4.35440   4.52123
  Beta virt. eigenvalues --    4.55477   4.58053   4.61333   4.69834   4.70444
  Beta virt. eigenvalues --    4.73933   4.78927   4.79325   4.82579   4.91848
  Beta virt. eigenvalues --    4.95730   4.98047   4.98257   5.00457   5.13157
  Beta virt. eigenvalues --    5.14046   5.18911   5.22714   5.54204  22.31283
  Beta virt. eigenvalues --   22.58067  22.63850  22.72002  22.80824  22.95590
  Beta virt. eigenvalues --   22.98960  23.04749
          Condensed to atoms (all electrons):
               1          2          3          4          5          6
     1  C    5.643357   0.361787   0.039994   0.028571   0.006403  -0.035838
     2  H    0.361787   0.551687  -0.012555   0.013752  -0.035838   0.002589
     3  C    0.039994  -0.012555   5.475245   0.358021   0.028571   0.013752
     4  C    0.028571   0.013752   0.358021   5.475245   0.039994  -0.012555
     5  C    0.006403  -0.035838   0.028571   0.039994   5.643357   0.361787
     6  H   -0.035838   0.002589   0.013752  -0.012555   0.361787   0.551687
     7  C    0.223513   0.001333   0.039994   0.028571  -0.128019  -0.004812
     8  H    0.001333   0.000514  -0.012555   0.013752  -0.004812   0.000313
     9  C    0.078966  -0.022074  -0.009975  -0.022181   0.069198   0.005353
    10  H   -0.064763  -0.002683   0.021247  -0.000151   0.016292  -0.000120
    11  C   -0.128019  -0.004812   0.028571   0.039994   0.223513   0.001333
    12  H   -0.004812   0.000313   0.013752  -0.012555   0.001333   0.000514
    13  C    0.069198   0.005353  -0.022181  -0.009975   0.078966  -0.022074
    14  H    0.016292  -0.000120  -0.000151   0.021247  -0.064763  -0.002683
               7          8          9         10         11         12
     1  C    0.223513   0.001333   0.078966  -0.064763  -0.128019  -0.004812
     2  H    0.001333   0.000514  -0.022074  -0.002683  -0.004812   0.000313
     3  C    0.039994  -0.012555  -0.009975   0.021247   0.028571   0.013752
     4  C    0.028571   0.013752  -0.022181  -0.000151   0.039994  -0.012555
     5  C   -0.128019  -0.004812   0.069198   0.016292   0.223513   0.001333
     6  H   -0.004812   0.000313   0.005353  -0.000120   0.001333   0.000514
     7  C    5.643357   0.361787   0.078966  -0.064763   0.006403  -0.035838
     8  H    0.361787   0.551687  -0.022074  -0.002683  -0.035838   0.002589
     9  C    0.078966  -0.022074   5.111630   0.440860   0.069198   0.005353
    10  H   -0.064763  -0.002683   0.440860   0.530290   0.016292  -0.000120
    11  C    0.006403  -0.035838   0.069198   0.016292   5.643357   0.361787
    12  H   -0.035838   0.002589   0.005353  -0.000120   0.361787   0.551687
    13  C    0.069198   0.005353   0.272395  -0.047633   0.078966  -0.022074
    14  H    0.016292  -0.000120  -0.047633  -0.002234  -0.064763  -0.002683
              13         14
     1  C    0.069198   0.016292
     2  H    0.005353  -0.000120
     3  C   -0.022181  -0.000151
     4  C   -0.009975   0.021247
     5  C    0.078966  -0.064763
     6  H   -0.022074  -0.002683
     7  C    0.069198   0.016292
     8  H    0.005353  -0.000120
     9  C    0.272395  -0.047633
    10  H   -0.047633  -0.002234
    11  C    0.078966  -0.064763
    12  H   -0.022074  -0.002683
    13  C    5.111630   0.440860
    14  H    0.440860   0.530290
          Atomic-Atomic Spin Densities.
               1          2          3          4          5          6
     1  C   -0.000000  -0.000000   0.000000  -0.000000   0.000000   0.000000
     2  H   -0.000000  -0.000000   0.000000  -0.000000   0.000000   0.000000
     3  C    0.000000   0.000000   0.000000  -0.000000  -0.000000  -0.000000
     4  C   -0.000000  -0.000000  -0.000000   0.000000   0.000000   0.000000
     5  C    0.000000   0.000000  -0.000000   0.000000  -0.000000  -0.000000
     6  H    0.000000   0.000000  -0.000000   0.000000  -0.000000  -0.000000
     7  C   -0.000000  -0.000000   0.000000  -0.000000   0.000000   0.000000
     8  H   -0.000000  -0.000000   0.000000  -0.000000   0.000000  -0.000000
     9  C    0.000000   0.000000  -0.000000   0.000000  -0.000000  -0.000000
    10  H    0.000000   0.000000  -0.000000   0.000000  -0.000000  -0.000000
    11  C    0.000000   0.000000  -0.000000   0.000000  -0.000000  -0.000000
    12  H    0.000000  -0.000000  -0.000000   0.000000  -0.000000  -0.000000
    13  C   -0.000000  -0.000000   0.000000  -0.000000   0.000000   0.000000
    14  H   -0.000000  -0.000000   0.000000  -0.000000   0.000000   0.000000
               7          8          9         10         11         12
     1  C   -0.000000  -0.000000   0.000000   0.000000   0.000000   0.000000
     2  H   -0.000000  -0.000000   0.000000   0.000000   0.000000  -0.000000
     3  C    0.000000   0.000000  -0.000000  -0.000000  -0.000000  -0.000000
     4  C   -0.000000  -0.000000   0.000000   0.000000   0.000000   0.000000
     5  C    0.000000   0.000000  -0.000000  -0.000000  -0.000000  -0.000000
     6  H    0.000000  -0.000000  -0.000000  -0.000000  -0.000000  -0.000000
     7  C   -0.000000  -0.000000   0.000000   0.000000   0.000000   0.000000
     8  H   -0.000000  -0.000000   0.000000   0.000000   0.000000   0.000000
     9  C    0.000000   0.000000   0.000000  -0.000000  -0.000000  -0.000000
    10  H    0.000000   0.000000  -0.000000  -0.000000  -0.000000  -0.000000
    11  C    0.000000   0.000000  -0.000000  -0.000000  -0.000000  -0.000000
    12  H    0.000000   0.000000  -0.000000  -0.000000  -0.000000  -0.000000
    13  C   -0.000000  -0.000000  -0.000000   0.000000   0.000000   0.000000
    14  H   -0.000000  -0.000000   0.000000   0.000000   0.000000   0.000000
              13         14
     1  C   -0.000000  -0.000000
     2  H   -0.000000  -0.000000
     3  C    0.000000   0.000000
     4  C   -0.000000  -0.000000
     5  C    0.000000   0.000000
     6  H    0.000000   0.000000
     7  C   -0.000000  -0.000000
     8  H   -0.000000  -0.000000
     9  C   -0.000000   0.000000
    10  H    0.000000   0.000000
    11  C    0.000000   0.000000
    12  H    0.000000   0.000000
    13  C    0.000000  -0.000000
    14  H   -0.000000  -0.000000
 Mulliken charges and spin densities:
               1          2
     1  C   -0.235982  -0.000000
     2  H    0.140753  -0.000000
     3  C    0.038270   0.000000
     4  C    0.038270   0.000000
     5  C   -0.235982  -0.000000
     6  H    0.140753  -0.000000
     7  C   -0.235982  -0.000000
     8  H    0.140753  -0.000000
     9  C   -0.007982   0.000000
    10  H    0.160170  -0.000000
    11  C   -0.235982  -0.000000
    12  H    0.140753  -0.000000
    13  C   -0.007982   0.000000
    14  H    0.160170  -0.000000
 Sum of Mulliken charges =   0.00000   0.00000
 Mulliken charges and spin densities with hydrogens summed into heavy atoms:
               1          2
     1  C   -0.095229  -0.000000
     3  C    0.038270   0.000000
     4  C    0.038270   0.000000
     5  C   -0.095229  -0.000000
     7  C   -0.095229  -0.000000
     9  C    0.152188   0.000000
    11  C   -0.095229  -0.000000
    13  C    0.152188   0.000000
 Electronic spatial extent (au):  <R**2>=            536.2954
 Charge=              0.0000 electrons
 Dipole moment (field-independent basis, Debye):
    X=              0.0000    Y=              0.0000    Z=              2.8186  Tot=              2.8186
 Quadrupole moment (field-independent basis, Debye-Ang):
   XX=            -43.8085   YY=            -45.7684   ZZ=            -49.5933
   XY=              0.0000   XZ=             -0.0000   YZ=              0.0000
 Traceless Quadrupole moment (field-independent basis, Debye-Ang):
   XX=              2.5816   YY=              0.6216   ZZ=             -3.2032
   XY=              0.0000   XZ=             -0.0000   YZ=              0.0000
 Octapole moment (field-independent basis, Debye-Ang**2):
  XXX=             -0.0000  YYY=              0.0000  ZZZ=             16.8257  XYY=             -0.0000
  XXY=             -0.0000  XXZ=              0.5127  XZZ=              0.0000  YZZ=             -0.0000
  YYZ=              7.5419  XYZ=             -0.0000
 Hexadecapole moment (field-independent basis, Debye-Ang**3):
 XXXX=           -281.7722 YYYY=           -248.9465 ZZZZ=           -230.0491 XXXY=             -0.0000
 XXXZ=              0.0000 YYYX=             -0.0000 YYYZ=              0.0000 ZZZX=             -0.0000
 ZZZY=             -0.0000 XXYY=            -79.5275 XXZZ=            -89.2782 YYZZ=            -79.9052
 XXYZ=              0.0000 YYXZ=              0.0000 ZZXY=              0.0000
 N-N= 3.497301669040D+02 E-N=-1.413774215084D+03  KE= 3.065933852880D+02
 Symmetry A1   KE= 1.169760795571D+02
 Symmetry A2   KE= 4.064611694772D+01
 Symmetry B1   KE= 4.201336776647D+01
 Symmetry B2   KE= 1.069578210168D+02
 Symmetry A1   SP= 2.695556547379D-13
 Symmetry A2   SP= 7.657451085374D-14
 Symmetry B1   SP= 1.003627978146D-13
 Symmetry B2   SP= 1.669358187409D-13
                          Isotropic Fermi Contact Couplings
        Atom                 a.u.       MegaHertz       Gauss      10(-4) cm-1
     1  C(13)             -0.00000      -0.00006      -0.00002      -0.00002
     2  H(1)               0.00000       0.00001       0.00000       0.00000
     3  C(13)              0.00000       0.00011       0.00004       0.00004
     4  C(13)              0.00000       0.00011       0.00004       0.00004
     5  C(13)             -0.00000      -0.00006      -0.00002      -0.00002
     6  H(1)               0.00000       0.00001       0.00000       0.00000
     7  C(13)             -0.00000      -0.00006      -0.00002      -0.00002
     8  H(1)               0.00000       0.00001       0.00000       0.00000
     9  C(13)              0.00000       0.00006       0.00002       0.00002
    10  H(1)              -0.00000      -0.00001      -0.00000      -0.00000
    11  C(13)             -0.00000      -0.00006      -0.00002      -0.00002
    12  H(1)               0.00000       0.00001       0.00000       0.00000
    13  C(13)              0.00000       0.00006       0.00002       0.00002
    14  H(1)              -0.00000      -0.00001      -0.00000      -0.00000
 --------------------------------------------------------
       Center         ----  Spin Dipole Couplings  ----
                      3XX-RR        3YY-RR        3ZZ-RR
 --------------------------------------------------------
     1   Atom        0.000000      0.000000     -0.000000
     2   Atom       -0.000000     -0.000000      0.000000
     3   Atom        0.000000      0.000000     -0.000000
     4   Atom        0.000000      0.000000     -0.000000
     5   Atom        0.000000      0.000000     -0.000000
     6   Atom       -0.000000     -0.000000      0.000000
     7   Atom        0.000000      0.000000     -0.000000
     8   Atom       -0.000000     -0.000000      0.000000
     9   Atom        0.000000     -0.000000      0.000000
    10   Atom       -0.000000      0.000000      0.000000
    11   Atom        0.000000      0.000000     -0.000000
    12   Atom       -0.000000     -0.000000      0.000000
    13   Atom        0.000000     -0.000000      0.000000
    14   Atom       -0.000000      0.000000      0.000000
 --------------------------------------------------------
                        XY            XZ            YZ
 --------------------------------------------------------
     1   Atom       -0.000000      0.000000     -0.000000
     2   Atom        0.000000     -0.000000      0.000000
     3   Atom        0.000000      0.000000      0.000000
     4   Atom        0.000000      0.000000     -0.000000
     5   Atom        0.000000      0.000000      0.000000
     6   Atom       -0.000000     -0.000000     -0.000000
     7   Atom        0.000000     -0.000000     -0.000000
     8   Atom       -0.000000      0.000000      0.000000
     9   Atom       -0.000000     -0.000000     -0.000000
    10   Atom       -0.000000     -0.000000      0.000000
    11   Atom       -0.000000     -0.000000      0.000000
    12   Atom        0.000000      0.000000     -0.000000
    13   Atom        0.000000     -0.000000      0.000000
    14   Atom        0.000000     -0.000000     -0.000000
 --------------------------------------------------------


 ---------------------------------------------------------------------------------
              Anisotropic Spin Dipole Couplings in Principal Axis System
 ---------------------------------------------------------------------------------

       Atom             a.u.   MegaHertz   Gauss  10(-4) cm-1        Axes

              Baa    -0.0000    -0.000    -0.000    -0.000 -0.0735  0.0218  0.9971
     1 C(13)  Bbb     0.0000     0.000     0.000     0.000  0.9511  0.3022  0.0635
              Bcc     0.0000     0.000     0.000     0.000 -0.3000  0.9530 -0.0429
 
              Baa    -0.0000    -0.000    -0.000    -0.000 -0.6770  0.7349 -0.0400
     2 H(1)   Bbb     0.0000     0.000     0.000     0.000  0.0218  0.0743  0.9970
              Bcc     0.0000     0.000     0.000     0.000  0.7357  0.6741 -0.0664
 
              Baa    -0.0000    -0.000    -0.000    -0.000 -0.0000 -0.3404  0.9403
     3 C(13)  Bbb     0.0000     0.000     0.000     0.000 -0.0000  0.9403  0.3404
              Bcc     0.0000     0.000     0.000     0.000  1.0000  0.0000  0.0000
 
              Baa    -0.0000    -0.000    -0.000    -0.000 -0.0000  0.3404  0.9403
     4 C(13)  Bbb     0.0000     0.000     0.000     0.000 -0.0000  0.9403 -0.3404
              Bcc     0.0000     0.000     0.000     0.000  1.0000  0.0000 -0.0000
 
              Baa    -0.0000    -0.000    -0.000    -0.000 -0.0735 -0.0218  0.9971
     5 C(13)  Bbb     0.0000     0.000     0.000     0.000  0.9511 -0.3022  0.0635
              Bcc     0.0000     0.000     0.000     0.000  0.3000  0.9530  0.0429
 
              Baa    -0.0000    -0.000    -0.000    -0.000  0.6770  0.7349  0.0400
     6 H(1)   Bbb     0.0000     0.000     0.000     0.000  0.0218 -0.0743  0.9970
              Bcc     0.0000     0.000     0.000     0.000  0.7357 -0.6741 -0.0664
 
              Baa    -0.0000    -0.000    -0.000    -0.000  0.0735  0.0218  0.9971
     7 C(13)  Bbb     0.0000     0.000     0.000     0.000  0.9511 -0.3022 -0.0635
              Bcc     0.0000     0.000     0.000     0.000  0.3000  0.9530 -0.0429
 
              Baa    -0.0000    -0.000    -0.000    -0.000  0.6770  0.7349 -0.0400
     8 H(1)   Bbb     0.0000     0.000     0.000     0.000 -0.0218  0.0743  0.9970
              Bcc     0.0000     0.000     0.000     0.000  0.7357 -0.6741  0.0664
 
              Baa    -0.0000    -0.000    -0.000    -0.000  0.0000  0.9178  0.3971
     9 C(13)  Bbb     0.0000     0.000     0.000     0.000  0.0000 -0.3971  0.9178
              Bcc     0.0000     0.000     0.000     0.000  1.0000  0.0000 -0.0000
 
              Baa    -0.0000    -0.000    -0.000    -0.000  1.0000 -0.0000  0.0000
    10 H(1)   Bbb    -0.0000    -0.000    -0.000    -0.000  0.0000  0.8169 -0.5768
              Bcc     0.0000     0.000     0.000     0.000 -0.0000  0.5768  0.8169
 
              Baa    -0.0000    -0.000    -0.000    -0.000  0.0735 -0.0218  0.9971
    11 C(13)  Bbb     0.0000     0.000     0.000     0.000  0.9511  0.3022 -0.0635
              Bcc     0.0000     0.000     0.000     0.000 -0.3000  0.9530  0.0429
 
              Baa    -0.0000    -0.000    -0.000    -0.000 -0.6770  0.7349  0.0400
    12 H(1)   Bbb     0.0000     0.000     0.000     0.000 -0.0218 -0.0743  0.9970
              Bcc     0.0000     0.000     0.000     0.000  0.7357  0.6741  0.0664
 
              Baa    -0.0000    -0.000    -0.000    -0.000 -0.0000  0.9178 -0.3971
    13 C(13)  Bbb     0.0000     0.000     0.000     0.000  0.0000  0.3971  0.9178
              Bcc     0.0000     0.000     0.000     0.000  1.0000  0.0000 -0.0000
 
              Baa    -0.0000    -0.000    -0.000    -0.000  1.0000 -0.0000 -0.0000
    14 H(1)   Bbb    -0.0000    -0.000    -0.000    -0.000  0.0000  0.8169  0.5768
              Bcc     0.0000     0.000     0.000     0.000 -0.0000 -0.5768  0.8169
 

 ---------------------------------------------------------------------------------

 ******************************Gaussian NBO Version 3.1******************************
             N A T U R A L   A T O M I C   O R B I T A L   A N D
          N A T U R A L   B O N D   O R B I T A L   A N A L Y S I S
 ******************************Gaussian NBO Version 3.1******************************

       /RESON  / : Allow strongly delocalized NBO set
       /BNDIDX / : Print bond indices based on the NAO density matrix
       /MULORB / : Print Mulliken populations by orbital and atom

 Analyzing the SCF density

 Job title: M0001                                                           

 Storage needed:    243224 in NPA,    323703 in NBO (2147482528 available)


 Input atomic orbitals, gross Mulliken populations:

  AO  Atom No lang  Mulliken Population    Atom No      Total
 -------------------------------------------------------------------------------
   1    C  1  S        0.8548174
   2    C  1  S        1.1187278
   3    C  1  S        0.4971375
   4    C  1  S        0.6820306
   5    C  1  S        0.1906889
   6    C  1  px       0.4405721
   7    C  1  py       0.4322448
   8    C  1  pz       0.3939577
   9    C  1  px       0.3787841
  10    C  1  py       0.4113460
  11    C  1  pz       0.4185129
  12    C  1  px       0.1581416
  13    C  1  py       0.0547505
  14    C  1  pz       0.1005392
  15    C  1  dz2      0.0029602
  16    C  1  dxz      0.0050144
  17    C  1  dyz      0.0021169
  18    C  1  dx2y2    0.0052581
  19    C  1  dxy      0.0052283
  20    C  1  dz2      0.0126401
  21    C  1  dxz      0.0107800
  22    C  1  dyz      0.0206729
  23    C  1  dx2y2    0.0070755
  24    C  1  dxy      0.0231654
  25    C  1  f(0)     0.0011388
  26    C  1  f(C1)    0.0012331
  27    C  1  f(S1)    0.0006679
  28    C  1  f(C2)    0.0012260
  29    C  1  f(S2)    0.0016110
  30    C  1  f(C3)    0.0012306
  31    C  1  f(S3)    0.0017112
                                             C  1      6.2359815
  32    H  2  S        0.2757958
  33    H  2  S        0.4764983
  34    H  2  S        0.0873121
  35    H  2  px       0.0089444
  36    H  2  py       0.0072471
  37    H  2  pz       0.0034496
                                             H  2      0.8592472
  38    C  3  S        0.8561759
  39    C  3  S        1.1167288
  40    C  3  S        0.5052655
  41    C  3  S        0.8149087
  42    C  3  S        0.0125890
  43    C  3  px       0.4025318
  44    C  3  py       0.5074692
  45    C  3  pz       0.3157151
  46    C  3  px       0.3641905
  47    C  3  py       0.3550907
  48    C  3  pz       0.3612604
  49    C  3  px       0.0416018
  50    C  3  py       0.0990337
  51    C  3  pz       0.0976443
  52    C  3  dz2      0.0037832
  53    C  3  dxz      0.0063490
  54    C  3  dyz      0.0034869
  55    C  3  dx2y2    0.0074427
  56    C  3  dxy      0.0032573
  57    C  3  dz2      0.0216703
  58    C  3  dxz      0.0106718
  59    C  3  dyz      0.0184272
  60    C  3  dx2y2    0.0060323
  61    C  3  dxy      0.0212703
  62    C  3  f(0)     0.0021999
  63    C  3  f(C1)    0.0014186
  64    C  3  f(S1)    0.0002374
  65    C  3  f(C2)    0.0010405
  66    C  3  f(S2)    0.0014075
  67    C  3  f(C3)    0.0020123
  68    C  3  f(S3)    0.0008178
                                             C  3      5.9617305
  69    C  4  S        0.8561759
  70    C  4  S        1.1167288
  71    C  4  S        0.5052655
  72    C  4  S        0.8149087
  73    C  4  S        0.0125890
  74    C  4  px       0.4025318
  75    C  4  py       0.5074692
  76    C  4  pz       0.3157151
  77    C  4  px       0.3641905
  78    C  4  py       0.3550907
  79    C  4  pz       0.3612604
  80    C  4  px       0.0416018
  81    C  4  py       0.0990337
  82    C  4  pz       0.0976443
  83    C  4  dz2      0.0037832
  84    C  4  dxz      0.0063490
  85    C  4  dyz      0.0034869
  86    C  4  dx2y2    0.0074427
  87    C  4  dxy      0.0032573
  88    C  4  dz2      0.0216703
  89    C  4  dxz      0.0106718
  90    C  4  dyz      0.0184272
  91    C  4  dx2y2    0.0060323
  92    C  4  dxy      0.0212703
  93    C  4  f(0)     0.0021999
  94    C  4  f(C1)    0.0014186
  95    C  4  f(S1)    0.0002374
  96    C  4  f(C2)    0.0010405
  97    C  4  f(S2)    0.0014075
  98    C  4  f(C3)    0.0020123
  99    C  4  f(S3)    0.0008178
                                             C  4      5.9617305
 100    C  5  S        0.8548174
 101    C  5  S        1.1187278
 102    C  5  S        0.4971375
 103    C  5  S        0.6820306
 104    C  5  S        0.1906889
 105    C  5  px       0.4405721
 106    C  5  py       0.4322448
 107    C  5  pz       0.3939577
 108    C  5  px       0.3787841
 109    C  5  py       0.4113460
 110    C  5  pz       0.4185129
 111    C  5  px       0.1581416
 112    C  5  py       0.0547505
 113    C  5  pz       0.1005392
 114    C  5  dz2      0.0029602
 115    C  5  dxz      0.0050144
 116    C  5  dyz      0.0021169
 117    C  5  dx2y2    0.0052581
 118    C  5  dxy      0.0052283
 119    C  5  dz2      0.0126401
 120    C  5  dxz      0.0107800
 121    C  5  dyz      0.0206729
 122    C  5  dx2y2    0.0070755
 123    C  5  dxy      0.0231654
 124    C  5  f(0)     0.0011388
 125    C  5  f(C1)    0.0012331
 126    C  5  f(S1)    0.0006679
 127    C  5  f(C2)    0.0012260
 128    C  5  f(S2)    0.0016110
 129    C  5  f(C3)    0.0012306
 130    C  5  f(S3)    0.0017112
                                             C  5      6.2359815
 131    H  6  S        0.2757958
 132    H  6  S        0.4764983
 133    H  6  S        0.0873121
 134    H  6  px       0.0089444
 135    H  6  py       0.0072471
 136    H  6  pz       0.0034496
                                             H  6      0.8592472
 137    C  7  S        0.8548174
 138    C  7  S        1.1187278
 139    C  7  S        0.4971375
 140    C  7  S        0.6820306
 141    C  7  S        0.1906889
 142    C  7  px       0.4405721
 143    C  7  py       0.4322448
 144    C  7  pz       0.3939577
 145    C  7  px       0.3787841
 146    C  7  py       0.4113460
 147    C  7  pz       0.4185129
 148    C  7  px       0.1581416
 149    C  7  py       0.0547505
 150    C  7  pz       0.1005392
 151    C  7  dz2      0.0029602
 152    C  7  dxz      0.0050144
 153    C  7  dyz      0.0021169
 154    C  7  dx2y2    0.0052581
 155    C  7  dxy      0.0052283
 156    C  7  dz2      0.0126401
 157    C  7  dxz      0.0107800
 158    C  7  dyz      0.0206729
 159    C  7  dx2y2    0.0070755
 160    C  7  dxy      0.0231654
 161    C  7  f(0)     0.0011388
 162    C  7  f(C1)    0.0012331
 163    C  7  f(S1)    0.0006679
 164    C  7  f(C2)    0.0012260
 165    C  7  f(S2)    0.0016110
 166    C  7  f(C3)    0.0012306
 167    C  7  f(S3)    0.0017112
                                             C  7      6.2359815
 168    H  8  S        0.2757958
 169    H  8  S        0.4764983
 170    H  8  S        0.0873121
 171    H  8  px       0.0089444
 172    H  8  py       0.0072471
 173    H  8  pz       0.0034496
                                             H  8      0.8592472
 174    C  9  S        0.8545331
 175    C  9  S        1.1192056
 176    C  9  S        0.4802868
 177    C  9  S        0.7420141
 178    C  9  S       -0.0455912
 179    C  9  px       0.4155637
 180    C  9  py       0.4395772
 181    C  9  pz       0.4232222
 182    C  9  px       0.4152922
 183    C  9  py       0.4027473
 184    C  9  pz       0.4107664
 185    C  9  px       0.0780145
 186    C  9  py       0.1357019
 187    C  9  pz       0.0330803
 188    C  9  dz2      0.0038843
 189    C  9  dxz      0.0051305
 190    C  9  dyz      0.0037430
 191    C  9  dx2y2    0.0053960
 192    C  9  dxy      0.0020871
 193    C  9  dz2      0.0233045
 194    C  9  dxz      0.0099197
 195    C  9  dyz      0.0075032
 196    C  9  dx2y2    0.0121365
 197    C  9  dxy      0.0212991
 198    C  9  f(0)     0.0016039
 199    C  9  f(C1)    0.0015697
 200    C  9  f(S1)    0.0012203
 201    C  9  f(C2)    0.0012433
 202    C  9  f(S2)    0.0010952
 203    C  9  f(C3)    0.0013886
 204    C  9  f(S3)    0.0010431
                                             C  9      6.0079822
 205    H 10  S        0.2733207
 206    H 10  S        0.4705373
 207    H 10  S        0.0754334
 208    H 10  px       0.0038234
 209    H 10  py       0.0067661
 210    H 10  pz       0.0099491
                                             H 10      0.8398299
 211    C 11  S        0.8548174
 212    C 11  S        1.1187278
 213    C 11  S        0.4971375
 214    C 11  S        0.6820306
 215    C 11  S        0.1906889
 216    C 11  px       0.4405721
 217    C 11  py       0.4322448
 218    C 11  pz       0.3939577
 219    C 11  px       0.3787841
 220    C 11  py       0.4113460
 221    C 11  pz       0.4185129
 222    C 11  px       0.1581416
 223    C 11  py       0.0547505
 224    C 11  pz       0.1005392
 225    C 11  dz2      0.0029602
 226    C 11  dxz      0.0050144
 227    C 11  dyz      0.0021169
 228    C 11  dx2y2    0.0052581
 229    C 11  dxy      0.0052283
 230    C 11  dz2      0.0126401
 231    C 11  dxz      0.0107800
 232    C 11  dyz      0.0206729
 233    C 11  dx2y2    0.0070755
 234    C 11  dxy      0.0231654
 235    C 11  f(0)     0.0011388
 236    C 11  f(C1)    0.0012331
 237    C 11  f(S1)    0.0006679
 238    C 11  f(C2)    0.0012260
 239    C 11  f(S2)    0.0016110
 240    C 11  f(C3)    0.0012306
 241    C 11  f(S3)    0.0017112
                                             C 11      6.2359815
 242    H 12  S        0.2757958
 243    H 12  S        0.4764983
 244    H 12  S        0.0873121
 245    H 12  px       0.0089444
 246    H 12  py       0.0072471
 247    H 12  pz       0.0034496
                                             H 12      0.8592472
 248    C 13  S        0.8545331
 249    C 13  S        1.1192056
 250    C 13  S        0.4802868
 251    C 13  S        0.7420141
 252    C 13  S       -0.0455912
 253    C 13  px       0.4155637
 254    C 13  py       0.4395772
 255    C 13  pz       0.4232222
 256    C 13  px       0.4152922
 257    C 13  py       0.4027473
 258    C 13  pz       0.4107664
 259    C 13  px       0.0780145
 260    C 13  py       0.1357019
 261    C 13  pz       0.0330803
 262    C 13  dz2      0.0038843
 263    C 13  dxz      0.0051305
 264    C 13  dyz      0.0037430
 265    C 13  dx2y2    0.0053960
 266    C 13  dxy      0.0020871
 267    C 13  dz2      0.0233045
 268    C 13  dxz      0.0099197
 269    C 13  dyz      0.0075032
 270    C 13  dx2y2    0.0121365
 271    C 13  dxy      0.0212991
 272    C 13  f(0)     0.0016039
 273    C 13  f(C1)    0.0015697
 274    C 13  f(S1)    0.0012203
 275    C 13  f(C2)    0.0012433
 276    C 13  f(S2)    0.0010952
 277    C 13  f(C3)    0.0013886
 278    C 13  f(S3)    0.0010431
                                             C 13      6.0079822
 279    H 14  S        0.2733207
 280    H 14  S        0.4705373
 281    H 14  S        0.0754334
 282    H 14  px       0.0038234
 283    H 14  py       0.0067661
 284    H 14  pz       0.0099491
                                             H 14      0.8398299

 Total number of electrons:   54.000000


 Mayer-Mulliken atom-atom bond order matrix:                                   

     Atom    1       2       3       4       5       6       7       8       9
     ---- ------  ------  ------  ------  ------  ------  ------  ------  ------
   1.  C  0.0000  0.9256  0.9676  0.0505  0.8641  0.0020  0.1121  0.0034  0.9184
   2.  H  0.9256  0.0000  0.0063  0.0071  0.0020  0.0007  0.0034  0.0001  0.0010
   3.  C  0.9676  0.0063  0.0000  1.6196  0.0505  0.0071  0.9676  0.0063 -0.0578
   4.  C  0.0505  0.0071  1.6196  0.0000  0.9676  0.0063  0.0505  0.0071  0.1241
   5.  C  0.8641  0.0020  0.0505  0.9676  0.0000  0.9256 -0.0094  0.0027 -0.0022
   6.  H  0.0020  0.0007  0.0071  0.0063  0.9256  0.0000  0.0027  0.0011  0.0032
   7.  C  0.1121  0.0034  0.9676  0.0505 -0.0094  0.0027  0.0000  0.9256  0.9184
   8.  H  0.0034  0.0001  0.0063  0.0071  0.0027  0.0011  0.9256  0.0000  0.0010
   9.  C  0.9184  0.0010 -0.0578  0.1241 -0.0022  0.0032  0.9184  0.0010  0.0000
  10.  H -0.0127 -0.0001  0.0085  0.0180  0.0062  0.0005 -0.0127 -0.0001  0.9397
  11.  C -0.0094  0.0027  0.0505  0.9676  0.1121  0.0034  0.8641  0.0020 -0.0022
  12.  H  0.0027  0.0011  0.0071  0.0063  0.0034  0.0001  0.0020  0.0007  0.0032
  13.  C -0.0022  0.0032  0.1241 -0.0578  0.9184  0.0010 -0.0022  0.0032  1.1293
  14.  H  0.0062  0.0005  0.0180  0.0085 -0.0127 -0.0001  0.0062  0.0005 -0.0066

     Atom   10      11      12      13      14
     ---- ------  ------  ------  ------  ------
   1.  C -0.0127 -0.0094  0.0027 -0.0022  0.0062
   2.  H -0.0001  0.0027  0.0011  0.0032  0.0005
   3.  C  0.0085  0.0505  0.0071  0.1241  0.0180
   4.  C  0.0180  0.9676  0.0063 -0.0578  0.0085
   5.  C  0.0062  0.1121  0.0034  0.9184 -0.0127
   6.  H  0.0005  0.0034  0.0001  0.0010 -0.0001
   7.  C -0.0127  0.8641  0.0020 -0.0022  0.0062
   8.  H -0.0001  0.0020  0.0007  0.0032  0.0005
   9.  C  0.9397 -0.0022  0.0032  1.1293 -0.0066
  10.  H  0.0000  0.0062  0.0005 -0.0066 -0.0002
  11.  C  0.0062  0.0000  0.9256  0.9184 -0.0127
  12.  H  0.0005  0.9256  0.0000  0.0010 -0.0001
  13.  C -0.0066  0.9184  0.0010  0.0000  0.9397
  14.  H -0.0002 -0.0127 -0.0001  0.9397  0.0000


 Mayer-Mulliken valencies by atom:                                             

     Atom    1
     ---- ------
   1.  C  3.8282
   2.  H  0.9536
   3.  C  3.7754
   4.  C  3.7754
   5.  C  3.8282
   6.  H  0.9536
   7.  C  3.8282
   8.  H  0.9536
   9.  C  3.9695
  10.  H  0.9471
  11.  C  3.8282
  12.  H  0.9536
  13.  C  3.9695
  14.  H  0.9471
 GSVD:  LWork=       28176 too small for GESVD, short by       75344 words or       75344 for optimal perf.


 NATURAL POPULATIONS:  Natural atomic orbital occupancies 
                                                          
   NAO  Atom  No  lang   Type(AO)    Occupancy
 --------------------------------------------
     1    C    1  S      Cor( 1S)     1.99934
     2    C    1  S      Val( 2S)     1.04787
     3    C    1  S      Ryd( 3S)     0.00285
     4    C    1  S      Ryd( 4S)     0.00030
     5    C    1  S      Ryd( 5S)     0.00001
     6    C    1  px     Val( 2p)     1.10979
     7    C    1  px     Ryd( 3p)     0.00358
     8    C    1  px     Ryd( 4p)     0.00021
     9    C    1  py     Val( 2p)     1.06285
    10    C    1  py     Ryd( 3p)     0.00304
    11    C    1  py     Ryd( 4p)     0.00017
    12    C    1  pz     Val( 2p)     0.98952
    13    C    1  pz     Ryd( 3p)     0.00156
    14    C    1  pz     Ryd( 4p)     0.00041
    15    C    1  dxy    Ryd( 3d)     0.00137
    16    C    1  dxy    Ryd( 4d)     0.00061
    17    C    1  dxz    Ryd( 3d)     0.00124
    18    C    1  dxz    Ryd( 4d)     0.00029
    19    C    1  dyz    Ryd( 3d)     0.00066
    20    C    1  dyz    Ryd( 4d)     0.00007
    21    C    1  dx2y2  Ryd( 3d)     0.00149
    22    C    1  dx2y2  Ryd( 4d)     0.00036
    23    C    1  dz2    Ryd( 3d)     0.00084
    24    C    1  dz2    Ryd( 4d)     0.00023
    25    C    1  f(0)   Ryd( 4f)     0.00005
    26    C    1  f(C1)  Ryd( 4f)     0.00009
    27    C    1  f(S1)  Ryd( 4f)     0.00008
    28    C    1  f(C2)  Ryd( 4f)     0.00008
    29    C    1  f(S2)  Ryd( 4f)     0.00006
    30    C    1  f(C3)  Ryd( 4f)     0.00019
    31    C    1  f(S3)  Ryd( 4f)     0.00017

    32    H    2  S      Val( 1S)     0.77934
    33    H    2  S      Ryd( 2S)     0.00065
    34    H    2  S      Ryd( 3S)     0.00015
    35    H    2  px     Ryd( 2p)     0.00031
    36    H    2  py     Ryd( 2p)     0.00028
    37    H    2  pz     Ryd( 2p)     0.00008

    38    C    3  S      Cor( 1S)     1.99851
    39    C    3  S      Val( 2S)     1.11209
    40    C    3  S      Ryd( 3S)     0.00144
    41    C    3  S      Ryd( 4S)     0.00028
    42    C    3  S      Ryd( 5S)     0.00000
    43    C    3  px     Val( 2p)     0.90891
    44    C    3  px     Ryd( 3p)     0.00119
    45    C    3  px     Ryd( 4p)     0.00012
    46    C    3  py     Val( 2p)     1.10751
    47    C    3  py     Ryd( 3p)     0.00240
    48    C    3  py     Ryd( 4p)     0.00043
    49    C    3  pz     Val( 2p)     0.86773
    50    C    3  pz     Ryd( 3p)     0.00742
    51    C    3  pz     Ryd( 4p)     0.00071
    52    C    3  dxy    Ryd( 3d)     0.00104
    53    C    3  dxy    Ryd( 4d)     0.00032
    54    C    3  dxz    Ryd( 3d)     0.00318
    55    C    3  dxz    Ryd( 4d)     0.00021
    56    C    3  dyz    Ryd( 3d)     0.00481
    57    C    3  dyz    Ryd( 4d)     0.00023
    58    C    3  dx2y2  Ryd( 3d)     0.00208
    59    C    3  dx2y2  Ryd( 4d)     0.00034
    60    C    3  dz2    Ryd( 3d)     0.00336
    61    C    3  dz2    Ryd( 4d)     0.00030
    62    C    3  f(0)   Ryd( 4f)     0.00006
    63    C    3  f(C1)  Ryd( 4f)     0.00005
    64    C    3  f(S1)  Ryd( 4f)     0.00006
    65    C    3  f(C2)  Ryd( 4f)     0.00009
    66    C    3  f(S2)  Ryd( 4f)     0.00007
    67    C    3  f(C3)  Ryd( 4f)     0.00002
    68    C    3  f(S3)  Ryd( 4f)     0.00003

    69    C    4  S      Cor( 1S)     1.99851
    70    C    4  S      Val( 2S)     1.11209
    71    C    4  S      Ryd( 3S)     0.00144
    72    C    4  S      Ryd( 4S)     0.00028
    73    C    4  S      Ryd( 5S)     0.00000
    74    C    4  px     Val( 2p)     0.90891
    75    C    4  px     Ryd( 3p)     0.00119
    76    C    4  px     Ryd( 4p)     0.00012
    77    C    4  py     Val( 2p)     1.10751
    78    C    4  py     Ryd( 3p)     0.00240
    79    C    4  py     Ryd( 4p)     0.00043
    80    C    4  pz     Val( 2p)     0.86773
    81    C    4  pz     Ryd( 3p)     0.00742
    82    C    4  pz     Ryd( 4p)     0.00071
    83    C    4  dxy    Ryd( 3d)     0.00104
    84    C    4  dxy    Ryd( 4d)     0.00032
    85    C    4  dxz    Ryd( 3d)     0.00318
    86    C    4  dxz    Ryd( 4d)     0.00021
    87    C    4  dyz    Ryd( 3d)     0.00481
    88    C    4  dyz    Ryd( 4d)     0.00023
    89    C    4  dx2y2  Ryd( 3d)     0.00208
    90    C    4  dx2y2  Ryd( 4d)     0.00034
    91    C    4  dz2    Ryd( 3d)     0.00336
    92    C    4  dz2    Ryd( 4d)     0.00030
    93    C    4  f(0)   Ryd( 4f)     0.00006
    94    C    4  f(C1)  Ryd( 4f)     0.00005
    95    C    4  f(S1)  Ryd( 4f)     0.00006
    96    C    4  f(C2)  Ryd( 4f)     0.00009
    97    C    4  f(S2)  Ryd( 4f)     0.00007
    98    C    4  f(C3)  Ryd( 4f)     0.00002
    99    C    4  f(S3)  Ryd( 4f)     0.00003

   100    C    5  S      Cor( 1S)     1.99934
   101    C    5  S      Val( 2S)     1.04787
   102    C    5  S      Ryd( 3S)     0.00285
   103    C    5  S      Ryd( 4S)     0.00030
   104    C    5  S      Ryd( 5S)     0.00001
   105    C    5  px     Val( 2p)     1.10979
   106    C    5  px     Ryd( 3p)     0.00358
   107    C    5  px     Ryd( 4p)     0.00021
   108    C    5  py     Val( 2p)     1.06285
   109    C    5  py     Ryd( 3p)     0.00304
   110    C    5  py     Ryd( 4p)     0.00017
   111    C    5  pz     Val( 2p)     0.98952
   112    C    5  pz     Ryd( 3p)     0.00156
   113    C    5  pz     Ryd( 4p)     0.00041
   114    C    5  dxy    Ryd( 3d)     0.00137
   115    C    5  dxy    Ryd( 4d)     0.00061
   116    C    5  dxz    Ryd( 3d)     0.00124
   117    C    5  dxz    Ryd( 4d)     0.00029
   118    C    5  dyz    Ryd( 3d)     0.00066
   119    C    5  dyz    Ryd( 4d)     0.00007
   120    C    5  dx2y2  Ryd( 3d)     0.00149
   121    C    5  dx2y2  Ryd( 4d)     0.00036
   122    C    5  dz2    Ryd( 3d)     0.00084
   123    C    5  dz2    Ryd( 4d)     0.00023
   124    C    5  f(0)   Ryd( 4f)     0.00005
   125    C    5  f(C1)  Ryd( 4f)     0.00009
   126    C    5  f(S1)  Ryd( 4f)     0.00008
   127    C    5  f(C2)  Ryd( 4f)     0.00008
   128    C    5  f(S2)  Ryd( 4f)     0.00006
   129    C    5  f(C3)  Ryd( 4f)     0.00019
   130    C    5  f(S3)  Ryd( 4f)     0.00017

   131    H    6  S      Val( 1S)     0.77934
   132    H    6  S      Ryd( 2S)     0.00065
   133    H    6  S      Ryd( 3S)     0.00015
   134    H    6  px     Ryd( 2p)     0.00031
   135    H    6  py     Ryd( 2p)     0.00028
   136    H    6  pz     Ryd( 2p)     0.00008

   137    C    7  S      Cor( 1S)     1.99934
   138    C    7  S      Val( 2S)     1.04787
   139    C    7  S      Ryd( 3S)     0.00285
   140    C    7  S      Ryd( 4S)     0.00030
   141    C    7  S      Ryd( 5S)     0.00001
   142    C    7  px     Val( 2p)     1.10979
   143    C    7  px     Ryd( 3p)     0.00358
   144    C    7  px     Ryd( 4p)     0.00021
   145    C    7  py     Val( 2p)     1.06285
   146    C    7  py     Ryd( 3p)     0.00304
   147    C    7  py     Ryd( 4p)     0.00017
   148    C    7  pz     Val( 2p)     0.98952
   149    C    7  pz     Ryd( 3p)     0.00156
   150    C    7  pz     Ryd( 4p)     0.00041
   151    C    7  dxy    Ryd( 3d)     0.00137
   152    C    7  dxy    Ryd( 4d)     0.00061
   153    C    7  dxz    Ryd( 3d)     0.00124
   154    C    7  dxz    Ryd( 4d)     0.00029
   155    C    7  dyz    Ryd( 3d)     0.00066
   156    C    7  dyz    Ryd( 4d)     0.00007
   157    C    7  dx2y2  Ryd( 3d)     0.00149
   158    C    7  dx2y2  Ryd( 4d)     0.00036
   159    C    7  dz2    Ryd( 3d)     0.00084
   160    C    7  dz2    Ryd( 4d)     0.00023
   161    C    7  f(0)   Ryd( 4f)     0.00005
   162    C    7  f(C1)  Ryd( 4f)     0.00009
   163    C    7  f(S1)  Ryd( 4f)     0.00008
   164    C    7  f(C2)  Ryd( 4f)     0.00008
   165    C    7  f(S2)  Ryd( 4f)     0.00006
   166    C    7  f(C3)  Ryd( 4f)     0.00019
   167    C    7  f(S3)  Ryd( 4f)     0.00017

   168    H    8  S      Val( 1S)     0.77934
   169    H    8  S      Ryd( 2S)     0.00065
   170    H    8  S      Ryd( 3S)     0.00015
   171    H    8  px     Ryd( 2p)     0.00031
   172    H    8  py     Ryd( 2p)     0.00028
   173    H    8  pz     Ryd( 2p)     0.00008

   174    C    9  S      Cor( 1S)     1.99932
   175    C    9  S      Val( 2S)     1.02427
   176    C    9  S      Ryd( 3S)     0.00177
   177    C    9  S      Ryd( 4S)     0.00022
   178    C    9  S      Ryd( 5S)     0.00000
   179    C    9  px     Val( 2p)     1.00592
   180    C    9  px     Ryd( 3p)     0.00081
   181    C    9  px     Ryd( 4p)     0.00032
   182    C    9  py     Val( 2p)     1.06869
   183    C    9  py     Ryd( 3p)     0.00240
   184    C    9  py     Ryd( 4p)     0.00026
   185    C    9  pz     Val( 2p)     1.08033
   186    C    9  pz     Ryd( 3p)     0.00340
   187    C    9  pz     Ryd( 4p)     0.00035
   188    C    9  dxy    Ryd( 3d)     0.00062
   189    C    9  dxy    Ryd( 4d)     0.00013
   190    C    9  dxz    Ryd( 3d)     0.00121
   191    C    9  dxz    Ryd( 4d)     0.00033
   192    C    9  dyz    Ryd( 3d)     0.00113
   193    C    9  dyz    Ryd( 4d)     0.00046
   194    C    9  dx2y2  Ryd( 3d)     0.00100
   195    C    9  dx2y2  Ryd( 4d)     0.00039
   196    C    9  dz2    Ryd( 3d)     0.00131
   197    C    9  dz2    Ryd( 4d)     0.00031
   198    C    9  f(0)   Ryd( 4f)     0.00006
   199    C    9  f(C1)  Ryd( 4f)     0.00007
   200    C    9  f(S1)  Ryd( 4f)     0.00017
   201    C    9  f(C2)  Ryd( 4f)     0.00011
   202    C    9  f(S2)  Ryd( 4f)     0.00007
   203    C    9  f(C3)  Ryd( 4f)     0.00002
   204    C    9  f(S3)  Ryd( 4f)     0.00005

   205    H   10  S      Val( 1S)     0.75782
   206    H   10  S      Ryd( 2S)     0.00043
   207    H   10  S      Ryd( 3S)     0.00013
   208    H   10  px     Ryd( 2p)     0.00012
   209    H   10  py     Ryd( 2p)     0.00025
   210    H   10  pz     Ryd( 2p)     0.00041

   211    C   11  S      Cor( 1S)     1.99934
   212    C   11  S      Val( 2S)     1.04787
   213    C   11  S      Ryd( 3S)     0.00285
   214    C   11  S      Ryd( 4S)     0.00030
   215    C   11  S      Ryd( 5S)     0.00001
   216    C   11  px     Val( 2p)     1.10979
   217    C   11  px     Ryd( 3p)     0.00358
   218    C   11  px     Ryd( 4p)     0.00021
   219    C   11  py     Val( 2p)     1.06285
   220    C   11  py     Ryd( 3p)     0.00304
   221    C   11  py     Ryd( 4p)     0.00017
   222    C   11  pz     Val( 2p)     0.98952
   223    C   11  pz     Ryd( 3p)     0.00156
   224    C   11  pz     Ryd( 4p)     0.00041
   225    C   11  dxy    Ryd( 3d)     0.00137
   226    C   11  dxy    Ryd( 4d)     0.00061
   227    C   11  dxz    Ryd( 3d)     0.00124
   228    C   11  dxz    Ryd( 4d)     0.00029
   229    C   11  dyz    Ryd( 3d)     0.00066
   230    C   11  dyz    Ryd( 4d)     0.00007
   231    C   11  dx2y2  Ryd( 3d)     0.00149
   232    C   11  dx2y2  Ryd( 4d)     0.00036
   233    C   11  dz2    Ryd( 3d)     0.00084
   234    C   11  dz2    Ryd( 4d)     0.00023
   235    C   11  f(0)   Ryd( 4f)     0.00005
   236    C   11  f(C1)  Ryd( 4f)     0.00009
   237    C   11  f(S1)  Ryd( 4f)     0.00008
   238    C   11  f(C2)  Ryd( 4f)     0.00008
   239    C   11  f(S2)  Ryd( 4f)     0.00006
   240    C   11  f(C3)  Ryd( 4f)     0.00019
   241    C   11  f(S3)  Ryd( 4f)     0.00017

   242    H   12  S      Val( 1S)     0.77934
   243    H   12  S      Ryd( 2S)     0.00065
   244    H   12  S      Ryd( 3S)     0.00015
   245    H   12  px     Ryd( 2p)     0.00031
   246    H   12  py     Ryd( 2p)     0.00028
   247    H   12  pz     Ryd( 2p)     0.00008

   248    C   13  S      Cor( 1S)     1.99932
   249    C   13  S      Val( 2S)     1.02427
   250    C   13  S      Ryd( 3S)     0.00177
   251    C   13  S      Ryd( 4S)     0.00022
   252    C   13  S      Ryd( 5S)     0.00000
   253    C   13  px     Val( 2p)     1.00592
   254    C   13  px     Ryd( 3p)     0.00081
   255    C   13  px     Ryd( 4p)     0.00032
   256    C   13  py     Val( 2p)     1.06869
   257    C   13  py     Ryd( 3p)     0.00240
   258    C   13  py     Ryd( 4p)     0.00026
   259    C   13  pz     Val( 2p)     1.08033
   260    C   13  pz     Ryd( 3p)     0.00340
   261    C   13  pz     Ryd( 4p)     0.00035
   262    C   13  dxy    Ryd( 3d)     0.00062
   263    C   13  dxy    Ryd( 4d)     0.00013
   264    C   13  dxz    Ryd( 3d)     0.00121
   265    C   13  dxz    Ryd( 4d)     0.00033
   266    C   13  dyz    Ryd( 3d)     0.00113
   267    C   13  dyz    Ryd( 4d)     0.00046
   268    C   13  dx2y2  Ryd( 3d)     0.00100
   269    C   13  dx2y2  Ryd( 4d)     0.00039
   270    C   13  dz2    Ryd( 3d)     0.00131
   271    C   13  dz2    Ryd( 4d)     0.00031
   272    C   13  f(0)   Ryd( 4f)     0.00006
   273    C   13  f(C1)  Ryd( 4f)     0.00007
   274    C   13  f(S1)  Ryd( 4f)     0.00017
   275    C   13  f(C2)  Ryd( 4f)     0.00011
   276    C   13  f(S2)  Ryd( 4f)     0.00007
   277    C   13  f(C3)  Ryd( 4f)     0.00002
   278    C   13  f(S3)  Ryd( 4f)     0.00005

   279    H   14  S      Val( 1S)     0.75782
   280    H   14  S      Ryd( 2S)     0.00043
   281    H   14  S      Ryd( 3S)     0.00013
   282    H   14  px     Ryd( 2p)     0.00012
   283    H   14  py     Ryd( 2p)     0.00025
   284    H   14  pz     Ryd( 2p)     0.00041

 WARNING:  1 low occupancy (<1.9990e) core orbital  found on  C    3
           1 low occupancy (<1.9990e) core orbital  found on  C    4


 Summary of Natural Population Analysis:                  
                                                          
                                       Natural Population 
                Natural  -----------------------------------------------
    Atom  No    Charge         Core      Valence    Rydberg      Total
 -----------------------------------------------------------------------
      C    1   -0.22936      1.99934     4.21003    0.01999     6.22936
      H    2    0.21919      0.00000     0.77934    0.00147     0.78081
      C    3   -0.02500      1.99851     3.99624    0.03024     6.02500
      C    4   -0.02500      1.99851     3.99624    0.03024     6.02500
      C    5   -0.22936      1.99934     4.21003    0.01999     6.22936
      H    6    0.21919      0.00000     0.77934    0.00147     0.78081
      C    7   -0.22936      1.99934     4.21003    0.01999     6.22936
      H    8    0.21919      0.00000     0.77934    0.00147     0.78081
      C    9   -0.19550      1.99932     4.17921    0.01697     6.19550
      H   10    0.24084      0.00000     0.75782    0.00134     0.75916
      C   11   -0.22936      1.99934     4.21003    0.01999     6.22936
      H   12    0.21919      0.00000     0.77934    0.00147     0.78081
      C   13   -0.19550      1.99932     4.17921    0.01697     6.19550
      H   14    0.24084      0.00000     0.75782    0.00134     0.75916
 =======================================================================
   * Total *    0.00000     15.99304    37.82402    0.18294    54.00000

                                 Natural Population      
 --------------------------------------------------------
   Core                      15.99304 ( 99.9565% of  16)
   Valence                   37.82402 ( 99.5369% of  38)
   Natural Minimal Basis     53.81706 ( 99.6612% of  54)
   Natural Rydberg Basis      0.18294 (  0.3388% of  54)
 --------------------------------------------------------

    Atom  No          Natural Electron Configuration
 ----------------------------------------------------------------------------
      C    1      [core]2S( 1.05)2p( 3.16)3p( 0.01)3d( 0.01)
      H    2            1S( 0.78)
      C    3      [core]2S( 1.11)2p( 2.88)3p( 0.01)3d( 0.01)
      C    4      [core]2S( 1.11)2p( 2.88)3p( 0.01)3d( 0.01)
      C    5      [core]2S( 1.05)2p( 3.16)3p( 0.01)3d( 0.01)
      H    6            1S( 0.78)
      C    7      [core]2S( 1.05)2p( 3.16)3p( 0.01)3d( 0.01)
      H    8            1S( 0.78)
      C    9      [core]2S( 1.02)2p( 3.15)3p( 0.01)3d( 0.01)
      H   10            1S( 0.76)
      C   11      [core]2S( 1.05)2p( 3.16)3p( 0.01)3d( 0.01)
      H   12            1S( 0.78)
      C   13      [core]2S( 1.02)2p( 3.15)3p( 0.01)3d( 0.01)
      H   14            1S( 0.76)


 Wiberg bond index matrix in the NAO basis:                                    

     Atom    1       2       3       4       5       6       7       8       9
     ---- ------  ------  ------  ------  ------  ------  ------  ------  ------
   1.  C  0.0000  0.9098  0.9724  0.0549  1.0097  0.0045  0.0089  0.0029  0.9535
   2.  H  0.9098  0.0000  0.0115  0.0132  0.0045  0.0002  0.0029  0.0000  0.0029
   3.  C  0.9724  0.0115  0.0000  1.6002  0.0549  0.0132  0.9724  0.0115  0.0610
   4.  C  0.0549  0.0132  1.6002  0.0000  0.9724  0.0115  0.0549  0.0132  0.0469
   5.  C  1.0097  0.0045  0.0549  0.9724  0.0000  0.9098  0.0227  0.0012  0.0101
   6.  H  0.0045  0.0002  0.0132  0.0115  0.9098  0.0000  0.0012  0.0018  0.0046
   7.  C  0.0089  0.0029  0.9724  0.0549  0.0227  0.0012  0.0000  0.9098  0.9535
   8.  H  0.0029  0.0000  0.0115  0.0132  0.0012  0.0018  0.9098  0.0000  0.0029
   9.  C  0.9535  0.0029  0.0610  0.0469  0.0101  0.0046  0.9535  0.0029  0.0000
  10.  H  0.0024  0.0008  0.0033  0.0212  0.0024  0.0001  0.0024  0.0008  0.9049
  11.  C  0.0227  0.0012  0.0549  0.9724  0.0089  0.0029  1.0097  0.0045  0.0101
  12.  H  0.0012  0.0018  0.0132  0.0115  0.0029  0.0000  0.0045  0.0002  0.0046
  13.  C  0.0101  0.0046  0.0469  0.0610  0.9535  0.0029  0.0101  0.0046  0.9968
  14.  H  0.0024  0.0001  0.0212  0.0033  0.0024  0.0008  0.0024  0.0001  0.0019

     Atom   10      11      12      13      14
     ---- ------  ------  ------  ------  ------
   1.  C  0.0024  0.0227  0.0012  0.0101  0.0024
   2.  H  0.0008  0.0012  0.0018  0.0046  0.0001
   3.  C  0.0033  0.0549  0.0132  0.0469  0.0212
   4.  C  0.0212  0.9724  0.0115  0.0610  0.0033
   5.  C  0.0024  0.0089  0.0029  0.9535  0.0024
   6.  H  0.0001  0.0029  0.0000  0.0029  0.0008
   7.  C  0.0024  1.0097  0.0045  0.0101  0.0024
   8.  H  0.0008  0.0045  0.0002  0.0046  0.0001
   9.  C  0.9049  0.0101  0.0046  0.9968  0.0019
  10.  H  0.0000  0.0024  0.0001  0.0019  0.0005
  11.  C  0.0024  0.0000  0.9098  0.9535  0.0024
  12.  H  0.0001  0.9098  0.0000  0.0029  0.0008
  13.  C  0.0019  0.9535  0.0029  0.0000  0.9049
  14.  H  0.0005  0.0024  0.0008  0.9049  0.0000


 Wiberg bond index, Totals by atom:                                            

     Atom    1
     ---- ------
   1.  C  3.9552
   2.  H  0.9535
   3.  C  3.8364
   4.  C  3.8364
   5.  C  3.9552
   6.  H  0.9535
   7.  C  3.9552
   8.  H  0.9535
   9.  C  3.9535
  10.  H  0.9432
  11.  C  3.9552
  12.  H  0.9535
  13.  C  3.9535
  14.  H  0.9432


 Atom-atom overlap-weighted NAO bond order:                                    

     Atom    1       2       3       4       5       6       7       8       9
     ---- ------  ------  ------  ------  ------  ------  ------  ------  ------
   1.  C  0.0000  0.7975  0.7913  0.0278  0.8153 -0.0057 -0.0179  0.0016  0.7683
   2.  H  0.7975  0.0000 -0.0022  0.0015 -0.0057 -0.0016  0.0016  0.0000 -0.0019
   3.  C  0.7913 -0.0022  0.0000  1.1149  0.0278  0.0015  0.7913 -0.0022  0.1192
   4.  C  0.0278  0.0015  1.1149  0.0000  0.7913 -0.0022  0.0278  0.0015 -0.0365
   5.  C  0.8153 -0.0057  0.0278  0.7913  0.0000  0.7975 -0.0002  0.0003  0.0211
   6.  H -0.0057 -0.0016  0.0015 -0.0022  0.7975  0.0000  0.0003 -0.0000  0.0012
   7.  C -0.0179  0.0016  0.7913  0.0278 -0.0002  0.0003  0.0000  0.7975  0.7683
   8.  H  0.0016  0.0000 -0.0022  0.0015  0.0003 -0.0000  0.7975  0.0000 -0.0019
   9.  C  0.7683 -0.0019  0.1192 -0.0365  0.0211  0.0012  0.7683 -0.0019  0.0000
  10.  H  0.0005 -0.0020 -0.0022  0.0008  0.0004  0.0001  0.0005 -0.0020  0.7982
  11.  C -0.0002  0.0003  0.0278  0.7913 -0.0179  0.0016  0.8153 -0.0057  0.0211
  12.  H  0.0003 -0.0000  0.0015 -0.0022  0.0016  0.0000 -0.0057 -0.0016  0.0012
  13.  C  0.0211  0.0012 -0.0365  0.1192  0.7683 -0.0019  0.0211  0.0012  0.7988
  14.  H  0.0004  0.0001  0.0008 -0.0022  0.0005 -0.0020  0.0004  0.0001  0.0002

     Atom   10      11      12      13      14
     ---- ------  ------  ------  ------  ------
   1.  C  0.0005 -0.0002  0.0003  0.0211  0.0004
   2.  H -0.0020  0.0003 -0.0000  0.0012  0.0001
   3.  C -0.0022  0.0278  0.0015 -0.0365  0.0008
   4.  C  0.0008  0.7913 -0.0022  0.1192 -0.0022
   5.  C  0.0004 -0.0179  0.0016  0.7683  0.0005
   6.  H  0.0001  0.0016  0.0000 -0.0019 -0.0020
   7.  C  0.0005  0.8153 -0.0057  0.0211  0.0004
   8.  H -0.0020 -0.0057 -0.0016  0.0012  0.0001
   9.  C  0.7982  0.0211  0.0012  0.7988  0.0002
  10.  H  0.0000  0.0004  0.0001  0.0002 -0.0019
  11.  C  0.0004  0.0000  0.7975  0.7683  0.0005
  12.  H  0.0001  0.7975  0.0000 -0.0019 -0.0020
  13.  C  0.0002  0.7683 -0.0019  0.0000  0.7982
  14.  H -0.0019  0.0005 -0.0020  0.7982  0.0000


 Atom-atom overlap-weighted NAO bond order, Totals by atom:                    

     Atom    1
     ---- ------
   1.  C  3.2003
   2.  H  0.7888
   3.  C  2.8331
   4.  C  2.8331
   5.  C  3.2003
   6.  H  0.7888
   7.  C  3.2003
   8.  H  0.7888
   9.  C  3.2573
  10.  H  0.7930
  11.  C  3.2003
  12.  H  0.7888
  13.  C  3.2573
  14.  H  0.7930


 MO bond order:                                                                

     Atom    1       2       3       4       5       6       7       8       9
     ---- ------  ------  ------  ------  ------  ------  ------  ------  ------
   1.  C  0.0000  0.4723  0.2992 -0.1980 -0.5190  0.0602 -0.0865  0.0738 -0.8335
   2.  H  0.4723  0.0000 -0.0232  0.0903  0.0015 -0.0175  0.0019  0.0003  0.0053
   3.  C  0.2992 -0.0232  0.0000 -0.3138 -0.1123 -0.0427 -0.9767 -0.0089 -0.1733
   4.  C -0.1980  0.0903 -0.3138  0.0000  0.3557  0.1039 -0.4296  0.1198  0.0667
   5.  C -0.5190  0.0015 -0.1123  0.3557  0.0000 -0.5447  0.1807 -0.0213 -0.1400
   6.  H  0.0602 -0.0175 -0.0427  0.1039 -0.5447  0.0000 -0.0050  0.0278 -0.0803
   7.  C -0.0865  0.0019 -0.9767 -0.4296  0.1807 -0.0050  0.0000  1.6295  1.0321
   8.  H  0.0738  0.0003 -0.0089  0.1198 -0.0213  0.0278  1.6295  0.0000  0.0082
   9.  C -0.8335  0.0053 -0.1733  0.0667 -0.1400 -0.0803  1.0321  0.0082  0.0000
  10.  H  0.0332 -0.0300  0.0272  0.1136  0.0446 -0.0081  0.0223 -0.0265  1.6175
  11.  C  0.2106 -0.0183 -0.1454 -1.0948 -0.0215 -0.0397 -0.0179 -0.0517 -0.0837
  12.  H -0.0284  0.0281  0.0477  0.1110  0.0455  0.0027  0.0041 -0.0149  0.0154
  13.  C -0.0914  0.0176  0.0552 -0.2513 -1.3148  0.0548 -0.1364  0.0791 -0.1577
  14.  H  0.0434 -0.0084  0.0201 -0.0089  0.0389 -0.0342 -0.0265 -0.0074  0.0165

     Atom   10      11      12      13      14
     ---- ------  ------  ------  ------  ------
   1.  C  0.0332  0.2106 -0.0284 -0.0914  0.0434
   2.  H -0.0300 -0.0183  0.0281  0.0176 -0.0084
   3.  C  0.0272 -0.1454  0.0477  0.0552  0.0201
   4.  C  0.1136 -1.0948  0.1110 -0.2513 -0.0089
   5.  C  0.0446 -0.0215  0.0455 -1.3148  0.0389
   6.  H -0.0081 -0.0397  0.0027  0.0548 -0.0342
   7.  C  0.0223 -0.0179  0.0041 -0.1364 -0.0265
   8.  H -0.0265 -0.0517 -0.0149  0.0791 -0.0074
   9.  C  1.6175 -0.0837  0.0154 -0.1577  0.0165
  10.  H  0.0000  0.0207 -0.0072  0.0255 -0.0217
  11.  C  0.0207  0.0000  0.6406  0.3475  0.0103
  12.  H -0.0072  0.6406  0.0000  0.0315 -0.0308
  13.  C  0.0255  0.3475  0.0315  0.0000  0.7413
  14.  H -0.0217  0.0103 -0.0308  0.7413  0.0000


 MO atomic valencies:                                                          

     Atom    1
     ---- ------
   1.  C -0.5644
   2.  H  0.5198
   3.  C -1.3467
   4.  C -1.3354
   5.  C -2.0069
   6.  H -0.5229
   7.  C  1.1920
   8.  H  1.8078
   9.  C  1.2932
  10.  H  1.8113
  11.  C -0.2432
  12.  H  0.8455
  13.  C -0.5992
  14.  H  0.7326


 ***************************************************
 *******         Alpha spin orbitals         *******
 ***************************************************


 Input atomic orbitals, gross Mulliken populations:

  AO  Atom No lang  Mulliken Population    Atom No      Total
 -------------------------------------------------------------------------------
   1    C  1  S        0.4274087
   2    C  1  S        0.5593639
   3    C  1  S        0.2485687
   4    C  1  S        0.3410153
   5    C  1  S        0.0953444
   6    C  1  px       0.2202860
   7    C  1  py       0.2161224
   8    C  1  pz       0.1969789
   9    C  1  px       0.1893921
  10    C  1  py       0.2056730
  11    C  1  pz       0.2092564
  12    C  1  px       0.0790708
  13    C  1  py       0.0273753
  14    C  1  pz       0.0502696
  15    C  1  dz2      0.0014801
  16    C  1  dxz      0.0025072
  17    C  1  dyz      0.0010584
  18    C  1  dx2y2    0.0026291
  19    C  1  dxy      0.0026142
  20    C  1  dz2      0.0063200
  21    C  1  dxz      0.0053900
  22    C  1  dyz      0.0103365
  23    C  1  dx2y2    0.0035378
  24    C  1  dxy      0.0115827
  25    C  1  f(0)     0.0005694
  26    C  1  f(C1)    0.0006166
  27    C  1  f(S1)    0.0003340
  28    C  1  f(C2)    0.0006130
  29    C  1  f(S2)    0.0008055
  30    C  1  f(C3)    0.0006153
  31    C  1  f(S3)    0.0008556
                                             C  1      3.1179906
  32    H  2  S        0.1378979
  33    H  2  S        0.2382491
  34    H  2  S        0.0436560
  35    H  2  px       0.0044722
  36    H  2  py       0.0036235
  37    H  2  pz       0.0017248
                                             H  2      0.4296236
  38    C  3  S        0.4280880
  39    C  3  S        0.5583644
  40    C  3  S        0.2526328
  41    C  3  S        0.4074544
  42    C  3  S        0.0062945
  43    C  3  px       0.2012659
  44    C  3  py       0.2537346
  45    C  3  pz       0.1578575
  46    C  3  px       0.1820953
  47    C  3  py       0.1775454
  48    C  3  pz       0.1806302
  49    C  3  px       0.0208009
  50    C  3  py       0.0495169
  51    C  3  pz       0.0488222
  52    C  3  dz2      0.0018916
  53    C  3  dxz      0.0031745
  54    C  3  dyz      0.0017434
  55    C  3  dx2y2    0.0037214
  56    C  3  dxy      0.0016286
  57    C  3  dz2      0.0108351
  58    C  3  dxz      0.0053359
  59    C  3  dyz      0.0092136
  60    C  3  dx2y2    0.0030162
  61    C  3  dxy      0.0106352
  62    C  3  f(0)     0.0011000
  63    C  3  f(C1)    0.0007093
  64    C  3  f(S1)    0.0001187
  65    C  3  f(C2)    0.0005203
  66    C  3  f(S2)    0.0007038
  67    C  3  f(C3)    0.0010061
  68    C  3  f(S3)    0.0004089
                                             C  3      2.9808654
  69    C  4  S        0.4280880
  70    C  4  S        0.5583644
  71    C  4  S        0.2526328
  72    C  4  S        0.4074544
  73    C  4  S        0.0062945
  74    C  4  px       0.2012659
  75    C  4  py       0.2537346
  76    C  4  pz       0.1578575
  77    C  4  px       0.1820953
  78    C  4  py       0.1775454
  79    C  4  pz       0.1806302
  80    C  4  px       0.0208009
  81    C  4  py       0.0495169
  82    C  4  pz       0.0488222
  83    C  4  dz2      0.0018916
  84    C  4  dxz      0.0031745
  85    C  4  dyz      0.0017434
  86    C  4  dx2y2    0.0037214
  87    C  4  dxy      0.0016286
  88    C  4  dz2      0.0108351
  89    C  4  dxz      0.0053359
  90    C  4  dyz      0.0092136
  91    C  4  dx2y2    0.0030162
  92    C  4  dxy      0.0106352
  93    C  4  f(0)     0.0011000
  94    C  4  f(C1)    0.0007093
  95    C  4  f(S1)    0.0001187
  96    C  4  f(C2)    0.0005203
  97    C  4  f(S2)    0.0007038
  98    C  4  f(C3)    0.0010061
  99    C  4  f(S3)    0.0004089
                                             C  4      2.9808654
 100    C  5  S        0.4274087
 101    C  5  S        0.5593639
 102    C  5  S        0.2485687
 103    C  5  S        0.3410153
 104    C  5  S        0.0953444
 105    C  5  px       0.2202860
 106    C  5  py       0.2161224
 107    C  5  pz       0.1969789
 108    C  5  px       0.1893921
 109    C  5  py       0.2056730
 110    C  5  pz       0.2092564
 111    C  5  px       0.0790708
 112    C  5  py       0.0273753
 113    C  5  pz       0.0502696
 114    C  5  dz2      0.0014801
 115    C  5  dxz      0.0025072
 116    C  5  dyz      0.0010584
 117    C  5  dx2y2    0.0026291
 118    C  5  dxy      0.0026142
 119    C  5  dz2      0.0063200
 120    C  5  dxz      0.0053900
 121    C  5  dyz      0.0103365
 122    C  5  dx2y2    0.0035378
 123    C  5  dxy      0.0115827
 124    C  5  f(0)     0.0005694
 125    C  5  f(C1)    0.0006166
 126    C  5  f(S1)    0.0003340
 127    C  5  f(C2)    0.0006130
 128    C  5  f(S2)    0.0008055
 129    C  5  f(C3)    0.0006153
 130    C  5  f(S3)    0.0008556
                                             C  5      3.1179906
 131    H  6  S        0.1378979
 132    H  6  S        0.2382491
 133    H  6  S        0.0436560
 134    H  6  px       0.0044722
 135    H  6  py       0.0036235
 136    H  6  pz       0.0017248
                                             H  6      0.4296236
 137    C  7  S        0.4274087
 138    C  7  S        0.5593639
 139    C  7  S        0.2485687
 140    C  7  S        0.3410153
 141    C  7  S        0.0953444
 142    C  7  px       0.2202860
 143    C  7  py       0.2161224
 144    C  7  pz       0.1969789
 145    C  7  px       0.1893921
 146    C  7  py       0.2056730
 147    C  7  pz       0.2092564
 148    C  7  px       0.0790708
 149    C  7  py       0.0273753
 150    C  7  pz       0.0502696
 151    C  7  dz2      0.0014801
 152    C  7  dxz      0.0025072
 153    C  7  dyz      0.0010584
 154    C  7  dx2y2    0.0026291
 155    C  7  dxy      0.0026142
 156    C  7  dz2      0.0063200
 157    C  7  dxz      0.0053900
 158    C  7  dyz      0.0103365
 159    C  7  dx2y2    0.0035378
 160    C  7  dxy      0.0115827
 161    C  7  f(0)     0.0005694
 162    C  7  f(C1)    0.0006166
 163    C  7  f(S1)    0.0003340
 164    C  7  f(C2)    0.0006130
 165    C  7  f(S2)    0.0008055
 166    C  7  f(C3)    0.0006153
 167    C  7  f(S3)    0.0008556
                                             C  7      3.1179906
 168    H  8  S        0.1378979
 169    H  8  S        0.2382491
 170    H  8  S        0.0436560
 171    H  8  px       0.0044722
 172    H  8  py       0.0036235
 173    H  8  pz       0.0017248
                                             H  8      0.4296236
 174    C  9  S        0.4272666
 175    C  9  S        0.5596028
 176    C  9  S        0.2401434
 177    C  9  S        0.3710070
 178    C  9  S       -0.0227956
 179    C  9  px       0.2077818
 180    C  9  py       0.2197886
 181    C  9  pz       0.2116111
 182    C  9  px       0.2076461
 183    C  9  py       0.2013737
 184    C  9  pz       0.2053832
 185    C  9  px       0.0390072
 186    C  9  py       0.0678509
 187    C  9  pz       0.0165402
 188    C  9  dz2      0.0019421
 189    C  9  dxz      0.0025653
 190    C  9  dyz      0.0018715
 191    C  9  dx2y2    0.0026980
 192    C  9  dxy      0.0010435
 193    C  9  dz2      0.0116523
 194    C  9  dxz      0.0049599
 195    C  9  dyz      0.0037516
 196    C  9  dx2y2    0.0060683
 197    C  9  dxy      0.0106496
 198    C  9  f(0)     0.0008019
 199    C  9  f(C1)    0.0007848
 200    C  9  f(S1)    0.0006102
 201    C  9  f(C2)    0.0006216
 202    C  9  f(S2)    0.0005476
 203    C  9  f(C3)    0.0006943
 204    C  9  f(S3)    0.0005215
                                             C  9      3.0039912
 205    H 10  S        0.1366603
 206    H 10  S        0.2352686
 207    H 10  S        0.0377167
 208    H 10  px       0.0019117
 209    H 10  py       0.0033831
 210    H 10  pz       0.0049745
                                             H 10      0.4199150
 211    C 11  S        0.4274087
 212    C 11  S        0.5593639
 213    C 11  S        0.2485687
 214    C 11  S        0.3410153
 215    C 11  S        0.0953444
 216    C 11  px       0.2202860
 217    C 11  py       0.2161224
 218    C 11  pz       0.1969789
 219    C 11  px       0.1893921
 220    C 11  py       0.2056730
 221    C 11  pz       0.2092564
 222    C 11  px       0.0790708
 223    C 11  py       0.0273753
 224    C 11  pz       0.0502696
 225    C 11  dz2      0.0014801
 226    C 11  dxz      0.0025072
 227    C 11  dyz      0.0010584
 228    C 11  dx2y2    0.0026291
 229    C 11  dxy      0.0026142
 230    C 11  dz2      0.0063200
 231    C 11  dxz      0.0053900
 232    C 11  dyz      0.0103365
 233    C 11  dx2y2    0.0035378
 234    C 11  dxy      0.0115827
 235    C 11  f(0)     0.0005694
 236    C 11  f(C1)    0.0006166
 237    C 11  f(S1)    0.0003340
 238    C 11  f(C2)    0.0006130
 239    C 11  f(S2)    0.0008055
 240    C 11  f(C3)    0.0006153
 241    C 11  f(S3)    0.0008556
                                             C 11      3.1179906
 242    H 12  S        0.1378979
 243    H 12  S        0.2382491
 244    H 12  S        0.0436560
 245    H 12  px       0.0044722
 246    H 12  py       0.0036235
 247    H 12  pz       0.0017248
                                             H 12      0.4296236
 248    C 13  S        0.4272666
 249    C 13  S        0.5596028
 250    C 13  S        0.2401434
 251    C 13  S        0.3710070
 252    C 13  S       -0.0227956
 253    C 13  px       0.2077818
 254    C 13  py       0.2197886
 255    C 13  pz       0.2116111
 256    C 13  px       0.2076461
 257    C 13  py       0.2013737
 258    C 13  pz       0.2053832
 259    C 13  px       0.0390072
 260    C 13  py       0.0678509
 261    C 13  pz       0.0165402
 262    C 13  dz2      0.0019421
 263    C 13  dxz      0.0025653
 264    C 13  dyz      0.0018715
 265    C 13  dx2y2    0.0026980
 266    C 13  dxy      0.0010435
 267    C 13  dz2      0.0116523
 268    C 13  dxz      0.0049599
 269    C 13  dyz      0.0037516
 270    C 13  dx2y2    0.0060683
 271    C 13  dxy      0.0106496
 272    C 13  f(0)     0.0008019
 273    C 13  f(C1)    0.0007848
 274    C 13  f(S1)    0.0006102
 275    C 13  f(C2)    0.0006216
 276    C 13  f(S2)    0.0005476
 277    C 13  f(C3)    0.0006943
 278    C 13  f(S3)    0.0005215
                                             C 13      3.0039912
 279    H 14  S        0.1366603
 280    H 14  S        0.2352686
 281    H 14  S        0.0377167
 282    H 14  px       0.0019117
 283    H 14  py       0.0033831
 284    H 14  pz       0.0049745
                                             H 14      0.4199150

 Total number of electrons:   27.000000


 Mayer-Mulliken atom-atom bond order matrix:                                   

     Atom    1       2       3       4       5       6       7       8       9
     ---- ------  ------  ------  ------  ------  ------  ------  ------  ------
   1.  C  0.0000  0.2314  0.2419  0.0126  0.2160  0.0005  0.0280  0.0008  0.2296
   2.  H  0.2314  0.0000  0.0016  0.0018  0.0005  0.0002  0.0008  0.0000  0.0002
   3.  C  0.2419  0.0016  0.0000  0.4049  0.0126  0.0018  0.2419  0.0016 -0.0145
   4.  C  0.0126  0.0018  0.4049  0.0000  0.2419  0.0016  0.0126  0.0018  0.0310
   5.  C  0.2160  0.0005  0.0126  0.2419  0.0000  0.2314 -0.0023  0.0007 -0.0005
   6.  H  0.0005  0.0002  0.0018  0.0016  0.2314  0.0000  0.0007  0.0003  0.0008
   7.  C  0.0280  0.0008  0.2419  0.0126 -0.0023  0.0007  0.0000  0.2314  0.2296
   8.  H  0.0008  0.0000  0.0016  0.0018  0.0007  0.0003  0.2314  0.0000  0.0002
   9.  C  0.2296  0.0002 -0.0145  0.0310 -0.0005  0.0008  0.2296  0.0002  0.0000
  10.  H -0.0032 -0.0000  0.0021  0.0045  0.0016  0.0001 -0.0032 -0.0000  0.2349
  11.  C -0.0023  0.0007  0.0126  0.2419  0.0280  0.0008  0.2160  0.0005 -0.0005
  12.  H  0.0007  0.0003  0.0018  0.0016  0.0008  0.0000  0.0005  0.0002  0.0008
  13.  C -0.0005  0.0008  0.0310 -0.0145  0.2296  0.0002 -0.0005  0.0008  0.2823
  14.  H  0.0016  0.0001  0.0045  0.0021 -0.0032 -0.0000  0.0016  0.0001 -0.0017

     Atom   10      11      12      13      14
     ---- ------  ------  ------  ------  ------
   1.  C -0.0032 -0.0023  0.0007 -0.0005  0.0016
   2.  H -0.0000  0.0007  0.0003  0.0008  0.0001
   3.  C  0.0021  0.0126  0.0018  0.0310  0.0045
   4.  C  0.0045  0.2419  0.0016 -0.0145  0.0021
   5.  C  0.0016  0.0280  0.0008  0.2296 -0.0032
   6.  H  0.0001  0.0008  0.0000  0.0002 -0.0000
   7.  C -0.0032  0.2160  0.0005 -0.0005  0.0016
   8.  H -0.0000  0.0005  0.0002  0.0008  0.0001
   9.  C  0.2349 -0.0005  0.0008  0.2823 -0.0017
  10.  H  0.0000  0.0016  0.0001 -0.0017 -0.0001
  11.  C  0.0016  0.0000  0.2314  0.2296 -0.0032
  12.  H  0.0001  0.2314  0.0000  0.0002 -0.0000
  13.  C -0.0017  0.2296  0.0002  0.0000  0.2349
  14.  H -0.0001 -0.0032 -0.0000  0.2349  0.0000


 Mayer-Mulliken valencies by atom:                                             

     Atom    1
     ---- ------
   1.  C  0.9571
   2.  H  0.2384
   3.  C  0.9439
   4.  C  0.9439
   5.  C  0.9571
   6.  H  0.2384
   7.  C  0.9571
   8.  H  0.2384
   9.  C  0.9924
  10.  H  0.2368
  11.  C  0.9571
  12.  H  0.2384
  13.  C  0.9924
  14.  H  0.2368


 NATURAL POPULATIONS:  Natural atomic orbital occupancies 
                                                          
   NAO  Atom  No  lang   Type(AO)    Occupancy      Energy
 ----------------------------------------------------------
     1    C    1  S      Cor( 1S)     0.99967     -10.42482
     2    C    1  S      Val( 2S)     0.52393      -0.29351
     3    C    1  S      Ryd( 4S)     0.00143       1.99417
     4    C    1  S      Ryd( 3S)     0.00015       1.97649
     5    C    1  S      Ryd( 5S)     0.00000      20.84752
     6    C    1  px     Val( 2p)     0.55489      -0.11114
     7    C    1  px     Ryd( 4p)     0.00179       1.80122
     8    C    1  px     Ryd( 3p)     0.00010       1.30351
     9    C    1  py     Val( 2p)     0.53143      -0.10375
    10    C    1  py     Ryd( 4p)     0.00152       1.65029
    11    C    1  py     Ryd( 3p)     0.00008       1.17174
    12    C    1  pz     Val( 2p)     0.49476      -0.10668
    13    C    1  pz     Ryd( 4p)     0.00078       1.40401
    14    C    1  pz     Ryd( 3p)     0.00020       0.90063
    15    C    1  dxy    Ryd( 3d)     0.00068       1.71769
    16    C    1  dxy    Ryd( 4d)     0.00031       3.51322
    17    C    1  dxz    Ryd( 3d)     0.00062       1.86167
    18    C    1  dxz    Ryd( 4d)     0.00014       3.75001
    19    C    1  dyz    Ryd( 3d)     0.00033       1.38953
    20    C    1  dyz    Ryd( 4d)     0.00004       3.09209
    21    C    1  dx2y2  Ryd( 3d)     0.00075       1.81510
    22    C    1  dx2y2  Ryd( 4d)     0.00018       3.67045
    23    C    1  dz2    Ryd( 3d)     0.00042       1.53574
    24    C    1  dz2    Ryd( 4d)     0.00011       3.31162
    25    C    1  f(0)   Ryd( 4f)     0.00003       3.44259
    26    C    1  f(C1)  Ryd( 4f)     0.00004       3.71116
    27    C    1  f(S1)  Ryd( 4f)     0.00004       3.44695
    28    C    1  f(C2)  Ryd( 4f)     0.00004       3.67601
    29    C    1  f(S2)  Ryd( 4f)     0.00003       3.56639
    30    C    1  f(C3)  Ryd( 4f)     0.00009       3.80774
    31    C    1  f(S3)  Ryd( 4f)     0.00008       3.77846

    32    H    2  S      Val( 1S)     0.38967       0.04037
    33    H    2  S      Ryd( 2S)     0.00032       1.17898
    34    H    2  S      Ryd( 3S)     0.00007       1.69311
    35    H    2  px     Ryd( 2p)     0.00016       2.89100
    36    H    2  py     Ryd( 2p)     0.00014       2.71774
    37    H    2  pz     Ryd( 2p)     0.00004       2.39410

    38    C    3  S      Cor( 1S)     0.99926     -10.39096
    39    C    3  S      Val( 2S)     0.55605      -0.26346
    40    C    3  S      Ryd( 3S)     0.00072       1.60914
    41    C    3  S      Ryd( 4S)     0.00014       2.10249
    42    C    3  S      Ryd( 5S)     0.00000      21.80510
    43    C    3  px     Val( 2p)     0.45446      -0.04742
    44    C    3  px     Ryd( 3p)     0.00060       1.26750
    45    C    3  px     Ryd( 4p)     0.00006       1.28912
    46    C    3  py     Val( 2p)     0.55375      -0.09121
    47    C    3  py     Ryd( 3p)     0.00120       1.16480
    48    C    3  py     Ryd( 4p)     0.00021       1.58468
    49    C    3  pz     Val( 2p)     0.43386      -0.06863
    50    C    3  pz     Ryd( 3p)     0.00371       1.15783
    51    C    3  pz     Ryd( 4p)     0.00035       1.43877
    52    C    3  dxy    Ryd( 3d)     0.00052       1.31565
    53    C    3  dxy    Ryd( 4d)     0.00016       3.41122
    54    C    3  dxz    Ryd( 3d)     0.00159       1.62479
    55    C    3  dxz    Ryd( 4d)     0.00011       3.80300
    56    C    3  dyz    Ryd( 3d)     0.00241       1.34556
    57    C    3  dyz    Ryd( 4d)     0.00011       3.42567
    58    C    3  dx2y2  Ryd( 3d)     0.00104       1.48746
    59    C    3  dx2y2  Ryd( 4d)     0.00017       3.66668
    60    C    3  dz2    Ryd( 3d)     0.00168       1.46312
    61    C    3  dz2    Ryd( 4d)     0.00015       3.40284
    62    C    3  f(0)   Ryd( 4f)     0.00003       3.78334
    63    C    3  f(C1)  Ryd( 4f)     0.00003       3.72222
    64    C    3  f(S1)  Ryd( 4f)     0.00003       3.52737
    65    C    3  f(C2)  Ryd( 4f)     0.00005       3.80335
    66    C    3  f(S2)  Ryd( 4f)     0.00003       3.64011
    67    C    3  f(C3)  Ryd( 4f)     0.00001       3.62729
    68    C    3  f(S3)  Ryd( 4f)     0.00002       3.69603

    69    C    4  S      Cor( 1S)     0.99926     -10.39096
    70    C    4  S      Val( 2S)     0.55605      -0.26346
    71    C    4  S      Ryd( 3S)     0.00072       1.60914
    72    C    4  S      Ryd( 4S)     0.00014       2.10249
    73    C    4  S      Ryd( 5S)     0.00000      21.80510
    74    C    4  px     Val( 2p)     0.45446      -0.04742
    75    C    4  px     Ryd( 3p)     0.00060       1.26750
    76    C    4  px     Ryd( 4p)     0.00006       1.28912
    77    C    4  py     Val( 2p)     0.55375      -0.09121
    78    C    4  py     Ryd( 3p)     0.00120       1.16480
    79    C    4  py     Ryd( 4p)     0.00021       1.58468
    80    C    4  pz     Val( 2p)     0.43386      -0.06863
    81    C    4  pz     Ryd( 3p)     0.00371       1.15783
    82    C    4  pz     Ryd( 4p)     0.00035       1.43877
    83    C    4  dxy    Ryd( 3d)     0.00052       1.31565
    84    C    4  dxy    Ryd( 4d)     0.00016       3.41122
    85    C    4  dxz    Ryd( 3d)     0.00159       1.62479
    86    C    4  dxz    Ryd( 4d)     0.00011       3.80300
    87    C    4  dyz    Ryd( 3d)     0.00241       1.34556
    88    C    4  dyz    Ryd( 4d)     0.00011       3.42567
    89    C    4  dx2y2  Ryd( 3d)     0.00104       1.48746
    90    C    4  dx2y2  Ryd( 4d)     0.00017       3.66668
    91    C    4  dz2    Ryd( 3d)     0.00168       1.46312
    92    C    4  dz2    Ryd( 4d)     0.00015       3.40284
    93    C    4  f(0)   Ryd( 4f)     0.00003       3.78334
    94    C    4  f(C1)  Ryd( 4f)     0.00003       3.72222
    95    C    4  f(S1)  Ryd( 4f)     0.00003       3.52737
    96    C    4  f(C2)  Ryd( 4f)     0.00005       3.80335
    97    C    4  f(S2)  Ryd( 4f)     0.00003       3.64011
    98    C    4  f(C3)  Ryd( 4f)     0.00001       3.62729
    99    C    4  f(S3)  Ryd( 4f)     0.00002       3.69603

   100    C    5  S      Cor( 1S)     0.99967     -10.42482
   101    C    5  S      Val( 2S)     0.52393      -0.29351
   102    C    5  S      Ryd( 4S)     0.00143       1.99417
   103    C    5  S      Ryd( 3S)     0.00015       1.97649
   104    C    5  S      Ryd( 5S)     0.00000      20.84752
   105    C    5  px     Val( 2p)     0.55489      -0.11114
   106    C    5  px     Ryd( 4p)     0.00179       1.80122
   107    C    5  px     Ryd( 3p)     0.00010       1.30351
   108    C    5  py     Val( 2p)     0.53143      -0.10375
   109    C    5  py     Ryd( 4p)     0.00152       1.65029
   110    C    5  py     Ryd( 3p)     0.00008       1.17174
   111    C    5  pz     Val( 2p)     0.49476      -0.10668
   112    C    5  pz     Ryd( 4p)     0.00078       1.40401
   113    C    5  pz     Ryd( 3p)     0.00020       0.90063
   114    C    5  dxy    Ryd( 3d)     0.00068       1.71769
   115    C    5  dxy    Ryd( 4d)     0.00031       3.51322
   116    C    5  dxz    Ryd( 3d)     0.00062       1.86167
   117    C    5  dxz    Ryd( 4d)     0.00014       3.75001
   118    C    5  dyz    Ryd( 3d)     0.00033       1.38953
   119    C    5  dyz    Ryd( 4d)     0.00004       3.09209
   120    C    5  dx2y2  Ryd( 3d)     0.00075       1.81510
   121    C    5  dx2y2  Ryd( 4d)     0.00018       3.67045
   122    C    5  dz2    Ryd( 3d)     0.00042       1.53574
   123    C    5  dz2    Ryd( 4d)     0.00011       3.31162
   124    C    5  f(0)   Ryd( 4f)     0.00003       3.44259
   125    C    5  f(C1)  Ryd( 4f)     0.00004       3.71116
   126    C    5  f(S1)  Ryd( 4f)     0.00004       3.44695
   127    C    5  f(C2)  Ryd( 4f)     0.00004       3.67601
   128    C    5  f(S2)  Ryd( 4f)     0.00003       3.56639
   129    C    5  f(C3)  Ryd( 4f)     0.00009       3.80774
   130    C    5  f(S3)  Ryd( 4f)     0.00008       3.77846

   131    H    6  S      Val( 1S)     0.38967       0.04037
   132    H    6  S      Ryd( 2S)     0.00032       1.17898
   133    H    6  S      Ryd( 3S)     0.00007       1.69311
   134    H    6  px     Ryd( 2p)     0.00016       2.89100
   135    H    6  py     Ryd( 2p)     0.00014       2.71774
   136    H    6  pz     Ryd( 2p)     0.00004       2.39410

   137    C    7  S      Cor( 1S)     0.99967     -10.42482
   138    C    7  S      Val( 2S)     0.52393      -0.29351
   139    C    7  S      Ryd( 4S)     0.00143       1.99417
   140    C    7  S      Ryd( 3S)     0.00015       1.97649
   141    C    7  S      Ryd( 5S)     0.00000      20.84752
   142    C    7  px     Val( 2p)     0.55489      -0.11114
   143    C    7  px     Ryd( 4p)     0.00179       1.80122
   144    C    7  px     Ryd( 3p)     0.00010       1.30351
   145    C    7  py     Val( 2p)     0.53143      -0.10375
   146    C    7  py     Ryd( 4p)     0.00152       1.65029
   147    C    7  py     Ryd( 3p)     0.00008       1.17174
   148    C    7  pz     Val( 2p)     0.49476      -0.10668
   149    C    7  pz     Ryd( 4p)     0.00078       1.40401
   150    C    7  pz     Ryd( 3p)     0.00020       0.90063
   151    C    7  dxy    Ryd( 3d)     0.00068       1.71769
   152    C    7  dxy    Ryd( 4d)     0.00031       3.51322
   153    C    7  dxz    Ryd( 3d)     0.00062       1.86167
   154    C    7  dxz    Ryd( 4d)     0.00014       3.75001
   155    C    7  dyz    Ryd( 3d)     0.00033       1.38953
   156    C    7  dyz    Ryd( 4d)     0.00004       3.09209
   157    C    7  dx2y2  Ryd( 3d)     0.00075       1.81510
   158    C    7  dx2y2  Ryd( 4d)     0.00018       3.67045
   159    C    7  dz2    Ryd( 3d)     0.00042       1.53574
   160    C    7  dz2    Ryd( 4d)     0.00011       3.31162
   161    C    7  f(0)   Ryd( 4f)     0.00003       3.44259
   162    C    7  f(C1)  Ryd( 4f)     0.00004       3.71116
   163    C    7  f(S1)  Ryd( 4f)     0.00004       3.44695
   164    C    7  f(C2)  Ryd( 4f)     0.00004       3.67601
   165    C    7  f(S2)  Ryd( 4f)     0.00003       3.56639
   166    C    7  f(C3)  Ryd( 4f)     0.00009       3.80774
   167    C    7  f(S3)  Ryd( 4f)     0.00008       3.77846

   168    H    8  S      Val( 1S)     0.38967       0.04037
   169    H    8  S      Ryd( 2S)     0.00032       1.17898
   170    H    8  S      Ryd( 3S)     0.00007       1.69311
   171    H    8  px     Ryd( 2p)     0.00016       2.89100
   172    H    8  py     Ryd( 2p)     0.00014       2.71774
   173    H    8  pz     Ryd( 2p)     0.00004       2.39410

   174    C    9  S      Cor( 1S)     0.99966     -10.43221
   175    C    9  S      Val( 2S)     0.51214      -0.29721
   176    C    9  S      Ryd( 3S)     0.00088       2.20275
   177    C    9  S      Ryd( 4S)     0.00011       2.40304
   178    C    9  S      Ryd( 5S)     0.00000      20.15517
   179    C    9  px     Val( 2p)     0.50296      -0.11565
   180    C    9  px     Ryd( 4p)     0.00041       1.58233
   181    C    9  px     Ryd( 3p)     0.00016       0.76259
   182    C    9  py     Val( 2p)     0.53435      -0.11902
   183    C    9  py     Ryd( 4p)     0.00120       1.71465
   184    C    9  py     Ryd( 3p)     0.00013       1.00285
   185    C    9  pz     Val( 2p)     0.54016      -0.11822
   186    C    9  pz     Ryd( 4p)     0.00170       1.83189
   187    C    9  pz     Ryd( 3p)     0.00018       1.15808
   188    C    9  dxy    Ryd( 3d)     0.00031       1.38193
   189    C    9  dxy    Ryd( 4d)     0.00006       3.18503
   190    C    9  dxz    Ryd( 3d)     0.00061       1.78732
   191    C    9  dxz    Ryd( 4d)     0.00016       3.73694
   192    C    9  dyz    Ryd( 3d)     0.00057       1.66081
   193    C    9  dyz    Ryd( 4d)     0.00023       3.46388
   194    C    9  dx2y2  Ryd( 3d)     0.00050       1.65900
   195    C    9  dx2y2  Ryd( 4d)     0.00020       3.65165
   196    C    9  dz2    Ryd( 3d)     0.00066       1.71770
   197    C    9  dz2    Ryd( 4d)     0.00015       3.40755
   198    C    9  f(0)   Ryd( 4f)     0.00003       3.75981
   199    C    9  f(C1)  Ryd( 4f)     0.00003       3.66707
   200    C    9  f(S1)  Ryd( 4f)     0.00009       3.67712
   201    C    9  f(C2)  Ryd( 4f)     0.00006       3.83754
   202    C    9  f(S2)  Ryd( 4f)     0.00004       3.56602
   203    C    9  f(C3)  Ryd( 4f)     0.00001       3.51730
   204    C    9  f(S3)  Ryd( 4f)     0.00002       3.57495

   205    H   10  S      Val( 1S)     0.37891       0.02730
   206    H   10  S      Ryd( 2S)     0.00021       1.08803
   207    H   10  S      Ryd( 3S)     0.00006       1.66348
   208    H   10  px     Ryd( 2p)     0.00006       2.42123
   209    H   10  py     Ryd( 2p)     0.00013       2.67125
   210    H   10  pz     Ryd( 2p)     0.00021       2.91559

   211    C   11  S      Cor( 1S)     0.99967     -10.42482
   212    C   11  S      Val( 2S)     0.52393      -0.29351
   213    C   11  S      Ryd( 4S)     0.00143       1.99417
   214    C   11  S      Ryd( 3S)     0.00015       1.97649
   215    C   11  S      Ryd( 5S)     0.00000      20.84752
   216    C   11  px     Val( 2p)     0.55489      -0.11114
   217    C   11  px     Ryd( 4p)     0.00179       1.80122
   218    C   11  px     Ryd( 3p)     0.00010       1.30351
   219    C   11  py     Val( 2p)     0.53143      -0.10375
   220    C   11  py     Ryd( 4p)     0.00152       1.65029
   221    C   11  py     Ryd( 3p)     0.00008       1.17174
   222    C   11  pz     Val( 2p)     0.49476      -0.10668
   223    C   11  pz     Ryd( 4p)     0.00078       1.40401
   224    C   11  pz     Ryd( 3p)     0.00020       0.90063
   225    C   11  dxy    Ryd( 3d)     0.00068       1.71769
   226    C   11  dxy    Ryd( 4d)     0.00031       3.51322
   227    C   11  dxz    Ryd( 3d)     0.00062       1.86167
   228    C   11  dxz    Ryd( 4d)     0.00014       3.75001
   229    C   11  dyz    Ryd( 3d)     0.00033       1.38953
   230    C   11  dyz    Ryd( 4d)     0.00004       3.09209
   231    C   11  dx2y2  Ryd( 3d)     0.00075       1.81510
   232    C   11  dx2y2  Ryd( 4d)     0.00018       3.67045
   233    C   11  dz2    Ryd( 3d)     0.00042       1.53574
   234    C   11  dz2    Ryd( 4d)     0.00011       3.31162
   235    C   11  f(0)   Ryd( 4f)     0.00003       3.44259
   236    C   11  f(C1)  Ryd( 4f)     0.00004       3.71116
   237    C   11  f(S1)  Ryd( 4f)     0.00004       3.44695
   238    C   11  f(C2)  Ryd( 4f)     0.00004       3.67601
   239    C   11  f(S2)  Ryd( 4f)     0.00003       3.56639
   240    C   11  f(C3)  Ryd( 4f)     0.00009       3.80774
   241    C   11  f(S3)  Ryd( 4f)     0.00008       3.77846

   242    H   12  S      Val( 1S)     0.38967       0.04037
   243    H   12  S      Ryd( 2S)     0.00032       1.17898
   244    H   12  S      Ryd( 3S)     0.00007       1.69311
   245    H   12  px     Ryd( 2p)     0.00016       2.89100
   246    H   12  py     Ryd( 2p)     0.00014       2.71774
   247    H   12  pz     Ryd( 2p)     0.00004       2.39410

   248    C   13  S      Cor( 1S)     0.99966     -10.43221
   249    C   13  S      Val( 2S)     0.51214      -0.29721
   250    C   13  S      Ryd( 3S)     0.00088       2.20275
   251    C   13  S      Ryd( 4S)     0.00011       2.40304
   252    C   13  S      Ryd( 5S)     0.00000      20.15517
   253    C   13  px     Val( 2p)     0.50296      -0.11565
   254    C   13  px     Ryd( 4p)     0.00041       1.58233
   255    C   13  px     Ryd( 3p)     0.00016       0.76259
   256    C   13  py     Val( 2p)     0.53435      -0.11902
   257    C   13  py     Ryd( 4p)     0.00120       1.71465
   258    C   13  py     Ryd( 3p)     0.00013       1.00285
   259    C   13  pz     Val( 2p)     0.54016      -0.11822
   260    C   13  pz     Ryd( 4p)     0.00170       1.83189
   261    C   13  pz     Ryd( 3p)     0.00018       1.15808
   262    C   13  dxy    Ryd( 3d)     0.00031       1.38193
   263    C   13  dxy    Ryd( 4d)     0.00006       3.18503
   264    C   13  dxz    Ryd( 3d)     0.00061       1.78732
   265    C   13  dxz    Ryd( 4d)     0.00016       3.73694
   266    C   13  dyz    Ryd( 3d)     0.00057       1.66081
   267    C   13  dyz    Ryd( 4d)     0.00023       3.46388
   268    C   13  dx2y2  Ryd( 3d)     0.00050       1.65900
   269    C   13  dx2y2  Ryd( 4d)     0.00020       3.65165
   270    C   13  dz2    Ryd( 3d)     0.00066       1.71770
   271    C   13  dz2    Ryd( 4d)     0.00015       3.40755
   272    C   13  f(0)   Ryd( 4f)     0.00003       3.75981
   273    C   13  f(C1)  Ryd( 4f)     0.00003       3.66707
   274    C   13  f(S1)  Ryd( 4f)     0.00009       3.67712
   275    C   13  f(C2)  Ryd( 4f)     0.00006       3.83754
   276    C   13  f(S2)  Ryd( 4f)     0.00004       3.56602
   277    C   13  f(C3)  Ryd( 4f)     0.00001       3.51730
   278    C   13  f(S3)  Ryd( 4f)     0.00002       3.57495

   279    H   14  S      Val( 1S)     0.37891       0.02730
   280    H   14  S      Ryd( 2S)     0.00021       1.08803
   281    H   14  S      Ryd( 3S)     0.00006       1.66348
   282    H   14  px     Ryd( 2p)     0.00006       2.42123
   283    H   14  py     Ryd( 2p)     0.00013       2.67125
   284    H   14  pz     Ryd( 2p)     0.00021       2.91559

 WARNING:  Population inversion found on atom  C    1
           Population inversion found on atom  C    5
           Population inversion found on atom  C    7
           Population inversion found on atom  C    9
           Population inversion found on atom  C   11
           Population inversion found on atom  C   13


 Summary of Natural Population Analysis:                  
                                                          
                                       Natural Population 
                Natural  -----------------------------------------------
    Atom  No    Charge         Core      Valence    Rydberg      Total
 -----------------------------------------------------------------------
      C    1   -0.11468      0.99967     2.10501    0.01000     3.11468
      H    2    0.10959      0.00000     0.38967    0.00074     0.39041
      C    3   -0.01250      0.99926     1.99812    0.01512     3.01250
      C    4   -0.01250      0.99926     1.99812    0.01512     3.01250
      C    5   -0.11468      0.99967     2.10501    0.01000     3.11468
      H    6    0.10959      0.00000     0.38967    0.00074     0.39041
      C    7   -0.11468      0.99967     2.10501    0.01000     3.11468
      H    8    0.10959      0.00000     0.38967    0.00074     0.39041
      C    9   -0.09775      0.99966     2.08960    0.00848     3.09775
      H   10    0.12042      0.00000     0.37891    0.00067     0.37958
      C   11   -0.11468      0.99967     2.10501    0.01000     3.11468
      H   12    0.10959      0.00000     0.38967    0.00074     0.39041
      C   13   -0.09775      0.99966     2.08960    0.00848     3.09775
      H   14    0.12042      0.00000     0.37891    0.00067     0.37958
 =======================================================================
   * Total *   -0.00000      7.99652    18.91201    0.09147    27.00000

                                 Natural Population      
 --------------------------------------------------------
   Core                       7.99652 ( 99.9565% of   8)
   Valence                   18.91201 ( 99.5369% of  19)
   Natural Minimal Basis     26.90853 ( 99.6612% of  27)
   Natural Rydberg Basis      0.09147 (  0.3388% of  27)
 --------------------------------------------------------

    Atom  No          Natural Electron Configuration
 ----------------------------------------------------------------------------
      C    1      [core]2S( 0.52)2p( 1.58)
      H    2            1S( 0.39)
      C    3      [core]2S( 0.56)2p( 1.44)3p( 0.01)3d( 0.01)
      C    4      [core]2S( 0.56)2p( 1.44)3p( 0.01)3d( 0.01)
      C    5      [core]2S( 0.52)2p( 1.58)
      H    6            1S( 0.39)
      C    7      [core]2S( 0.52)2p( 1.58)
      H    8            1S( 0.39)
      C    9      [core]2S( 0.51)2p( 1.58)
      H   10            1S( 0.38)
      C   11      [core]2S( 0.52)2p( 1.58)
      H   12            1S( 0.39)
      C   13      [core]2S( 0.51)2p( 1.58)
      H   14            1S( 0.38)


 Wiberg bond index matrix in the NAO basis:                                    

     Atom    1       2       3       4       5       6       7       8       9
     ---- ------  ------  ------  ------  ------  ------  ------  ------  ------
   1.  C  0.0000  0.2275  0.2431  0.0137  0.2524  0.0011  0.0022  0.0007  0.2384
   2.  H  0.2275  0.0000  0.0029  0.0033  0.0011  0.0001  0.0007  0.0000  0.0007
   3.  C  0.2431  0.0029  0.0000  0.4000  0.0137  0.0033  0.2431  0.0029  0.0152
   4.  C  0.0137  0.0033  0.4000  0.0000  0.2431  0.0029  0.0137  0.0033  0.0117
   5.  C  0.2524  0.0011  0.0137  0.2431  0.0000  0.2275  0.0057  0.0003  0.0025
   6.  H  0.0011  0.0001  0.0033  0.0029  0.2275  0.0000  0.0003  0.0004  0.0011
   7.  C  0.0022  0.0007  0.2431  0.0137  0.0057  0.0003  0.0000  0.2275  0.2384
   8.  H  0.0007  0.0000  0.0029  0.0033  0.0003  0.0004  0.2275  0.0000  0.0007
   9.  C  0.2384  0.0007  0.0152  0.0117  0.0025  0.0011  0.2384  0.0007  0.0000
  10.  H  0.0006  0.0002  0.0008  0.0053  0.0006  0.0000  0.0006  0.0002  0.2262
  11.  C  0.0057  0.0003  0.0137  0.2431  0.0022  0.0007  0.2524  0.0011  0.0025
  12.  H  0.0003  0.0004  0.0033  0.0029  0.0007  0.0000  0.0011  0.0001  0.0011
  13.  C  0.0025  0.0011  0.0117  0.0152  0.2384  0.0007  0.0025  0.0011  0.2492
  14.  H  0.0006  0.0000  0.0053  0.0008  0.0006  0.0002  0.0006  0.0000  0.0005

     Atom   10      11      12      13      14
     ---- ------  ------  ------  ------  ------
   1.  C  0.0006  0.0057  0.0003  0.0025  0.0006
   2.  H  0.0002  0.0003  0.0004  0.0011  0.0000
   3.  C  0.0008  0.0137  0.0033  0.0117  0.0053
   4.  C  0.0053  0.2431  0.0029  0.0152  0.0008
   5.  C  0.0006  0.0022  0.0007  0.2384  0.0006
   6.  H  0.0000  0.0007  0.0000  0.0007  0.0002
   7.  C  0.0006  0.2524  0.0011  0.0025  0.0006
   8.  H  0.0002  0.0011  0.0001  0.0011  0.0000
   9.  C  0.2262  0.0025  0.0011  0.2492  0.0005
  10.  H  0.0000  0.0006  0.0000  0.0005  0.0001
  11.  C  0.0006  0.0000  0.2275  0.2384  0.0006
  12.  H  0.0000  0.2275  0.0000  0.0007  0.0002
  13.  C  0.0005  0.2384  0.0007  0.0000  0.2262
  14.  H  0.0001  0.0006  0.0002  0.2262  0.0000


 Wiberg bond index, Totals by atom:                                            

     Atom    1
     ---- ------
   1.  C  0.9888
   2.  H  0.2384
   3.  C  0.9591
   4.  C  0.9591
   5.  C  0.9888
   6.  H  0.2384
   7.  C  0.9888
   8.  H  0.2384
   9.  C  0.9884
  10.  H  0.2358
  11.  C  0.9888
  12.  H  0.2384
  13.  C  0.9884
  14.  H  0.2358


 Atom-atom overlap-weighted NAO bond order:                                    

     Atom    1       2       3       4       5       6       7       8       9
     ---- ------  ------  ------  ------  ------  ------  ------  ------  ------
   1.  C  0.0000  0.3987  0.3956  0.0139  0.4077 -0.0029 -0.0090  0.0008  0.3841
   2.  H  0.3987  0.0000 -0.0011  0.0008 -0.0029 -0.0008  0.0008  0.0000 -0.0009
   3.  C  0.3956 -0.0011  0.0000  0.5575  0.0139  0.0008  0.3956 -0.0011  0.0596
   4.  C  0.0139  0.0008  0.5575  0.0000  0.3956 -0.0011  0.0139  0.0008 -0.0183
   5.  C  0.4077 -0.0029  0.0139  0.3956  0.0000  0.3987 -0.0001  0.0002  0.0106
   6.  H -0.0029 -0.0008  0.0008 -0.0011  0.3987  0.0000  0.0002 -0.0000  0.0006
   7.  C -0.0090  0.0008  0.3956  0.0139 -0.0001  0.0002  0.0000  0.3987  0.3841
   8.  H  0.0008  0.0000 -0.0011  0.0008  0.0002 -0.0000  0.3987  0.0000 -0.0009
   9.  C  0.3841 -0.0009  0.0596 -0.0183  0.0106  0.0006  0.3841 -0.0009  0.0000
  10.  H  0.0003 -0.0010 -0.0011  0.0004  0.0002  0.0000  0.0003 -0.0010  0.3991
  11.  C -0.0001  0.0002  0.0139  0.3956 -0.0090  0.0008  0.4077 -0.0029  0.0106
  12.  H  0.0002 -0.0000  0.0008 -0.0011  0.0008  0.0000 -0.0029 -0.0008  0.0006
  13.  C  0.0106  0.0006 -0.0183  0.0596  0.3841 -0.0009  0.0106  0.0006  0.3994
  14.  H  0.0002  0.0000  0.0004 -0.0011  0.0003 -0.0010  0.0002  0.0000  0.0001

     Atom   10      11      12      13      14
     ---- ------  ------  ------  ------  ------
   1.  C  0.0003 -0.0001  0.0002  0.0106  0.0002
   2.  H -0.0010  0.0002 -0.0000  0.0006  0.0000
   3.  C -0.0011  0.0139  0.0008 -0.0183  0.0004
   4.  C  0.0004  0.3956 -0.0011  0.0596 -0.0011
   5.  C  0.0002 -0.0090  0.0008  0.3841  0.0003
   6.  H  0.0000  0.0008  0.0000 -0.0009 -0.0010
   7.  C  0.0003  0.4077 -0.0029  0.0106  0.0002
   8.  H -0.0010 -0.0029 -0.0008  0.0006  0.0000
   9.  C  0.3991  0.0106  0.0006  0.3994  0.0001
  10.  H  0.0000  0.0002  0.0000  0.0001 -0.0010
  11.  C  0.0002  0.0000  0.3987  0.3841  0.0003
  12.  H  0.0000  0.3987  0.0000 -0.0009 -0.0010
  13.  C  0.0001  0.3841 -0.0009  0.0000  0.3991
  14.  H -0.0010  0.0003 -0.0010  0.3991  0.0000


 Atom-atom overlap-weighted NAO bond order, Totals by atom:                    

     Atom    1
     ---- ------
   1.  C  1.6001
   2.  H  0.3944
   3.  C  1.4166
   4.  C  1.4166
   5.  C  1.6001
   6.  H  0.3944
   7.  C  1.6001
   8.  H  0.3944
   9.  C  1.6286
  10.  H  0.3965
  11.  C  1.6001
  12.  H  0.3944
  13.  C  1.6286
  14.  H  0.3965


 MO bond order:                                                                

     Atom    1       2       3       4       5       6       7       8       9
     ---- ------  ------  ------  ------  ------  ------  ------  ------  ------
   1.  C  0.0000  0.2361  0.1496 -0.0990 -0.2595  0.0301 -0.0433  0.0369 -0.4168
   2.  H  0.2361  0.0000 -0.0116  0.0451  0.0007 -0.0088  0.0010  0.0001  0.0027
   3.  C  0.1496 -0.0116  0.0000 -0.1569 -0.0561 -0.0213 -0.4883 -0.0044 -0.0867
   4.  C -0.0990  0.0451 -0.1569  0.0000  0.1779  0.0519 -0.2148  0.0599  0.0333
   5.  C -0.2595  0.0007 -0.0561  0.1779  0.0000 -0.2724  0.0903 -0.0107 -0.0700
   6.  H  0.0301 -0.0088 -0.0213  0.0519 -0.2724  0.0000 -0.0025  0.0139 -0.0402
   7.  C -0.0433  0.0010 -0.4883 -0.2148  0.0903 -0.0025  0.0000  0.8147  0.5161
   8.  H  0.0369  0.0001 -0.0044  0.0599 -0.0107  0.0139  0.8147  0.0000  0.0041
   9.  C -0.4168  0.0027 -0.0867  0.0333 -0.0700 -0.0402  0.5161  0.0041  0.0000
  10.  H  0.0166 -0.0150  0.0136  0.0568  0.0223 -0.0041  0.0112 -0.0132  0.8087
  11.  C  0.1053 -0.0092 -0.0727 -0.5474 -0.0107 -0.0198 -0.0089 -0.0258 -0.0418
  12.  H -0.0142  0.0140  0.0239  0.0555  0.0227  0.0014  0.0021 -0.0074  0.0077
  13.  C -0.0457  0.0088  0.0276 -0.1257 -0.6574  0.0274 -0.0682  0.0395 -0.0789
  14.  H  0.0217 -0.0042  0.0100 -0.0044  0.0194 -0.0171 -0.0133 -0.0037  0.0082

     Atom   10      11      12      13      14
     ---- ------  ------  ------  ------  ------
   1.  C  0.0166  0.1053 -0.0142 -0.0457  0.0217
   2.  H -0.0150 -0.0092  0.0140  0.0088 -0.0042
   3.  C  0.0136 -0.0727  0.0239  0.0276  0.0100
   4.  C  0.0568 -0.5474  0.0555 -0.1257 -0.0044
   5.  C  0.0223 -0.0107  0.0227 -0.6574  0.0194
   6.  H -0.0041 -0.0198  0.0014  0.0274 -0.0171
   7.  C  0.0112 -0.0089  0.0021 -0.0682 -0.0133
   8.  H -0.0132 -0.0258 -0.0074  0.0395 -0.0037
   9.  C  0.8087 -0.0418  0.0077 -0.0789  0.0082
  10.  H  0.0000  0.0103 -0.0036  0.0128 -0.0108
  11.  C  0.0103  0.0000  0.3203  0.1737  0.0051
  12.  H -0.0036  0.3203  0.0000  0.0157 -0.0154
  13.  C  0.0128  0.1737  0.0157  0.0000  0.3707
  14.  H -0.0108  0.0051 -0.0154  0.3707  0.0000


 MO atomic valencies:                                                          

     Atom    1
     ---- ------
   1.  C -0.2822
   2.  H  0.2599
   3.  C -0.6734
   4.  C -0.6677
   5.  C -1.0035
   6.  H -0.2614
   7.  C  0.5960
   8.  H  0.9039
   9.  C  0.6466
  10.  H  0.9056
  11.  C -0.1216
  12.  H  0.4227
  13.  C -0.2996
  14.  H  0.3663


 NATURAL BOND ORBITAL ANALYSIS, alpha spin orbitals:

                       Occupancies       Lewis Structure    Low   High
           Occ.    -------------------  -----------------   occ   occ
  Cycle   Thresh.   Lewis   Non-Lewis     CR  BD  3C  LP    (L)   (NL)   Dev
 =============================================================================
   1(1)    0.90    26.66961   0.33039      8  19   0   0     0      1    0.02
 -----------------------------------------------------------------------------

 Structure accepted: No low occupancy Lewis orbitals

 --------------------------------------------------------
   Core                      7.99650 ( 99.956% of   8)
   Valence Lewis            18.67311 ( 98.280% of  19)
  ==================       ============================
   Total Lewis              26.66961 ( 98.776% of  27)
  -----------------------------------------------------
   Valence non-Lewis         0.29444 (  1.091% of  27)
   Rydberg non-Lewis         0.03595 (  0.133% of  27)
  ==================       ============================
   Total non-Lewis           0.33039 (  1.224% of  27)
 --------------------------------------------------------


       (Occupancy)   Bond orbital/ Coefficients/ Hybrids
 ---------------------------------------------------------------------------------
     1. (0.99713) BD ( 1) C   1 - H   2  
                ( 61.87%)   0.7866* C   1 s( 30.57%)p 2.27( 69.39%)d 0.00(  0.02%)
                                                  f 0.00(  0.01%)
                                            0.0000 -0.5520 -0.0318 -0.0056  0.0003
                                            0.6468 -0.0094  0.0019 -0.5244  0.0075
                                           -0.0015 -0.0170  0.0037 -0.0016  0.0087
                                            0.0101 -0.0039  0.0005 -0.0014  0.0005
                                            0.0012 -0.0028  0.0026  0.0052  0.0005
                                           -0.0050  0.0066 -0.0008  0.0005 -0.0034
                                           -0.0080
                ( 38.13%)   0.6175* H   2 s( 99.94%)p 0.00(  0.06%)
                                           -0.9997 -0.0037 -0.0007 -0.0176  0.0155
                                           -0.0009
     2. (0.98271) BD ( 1) C   1 - C   3  
                ( 50.72%)   0.7122* C   1 s( 21.77%)p 3.59( 78.09%)d 0.01(  0.13%)
                                                  f 0.00(  0.01%)
                                           -0.0000  0.4662 -0.0182 -0.0032  0.0007
                                            0.4856 -0.0285 -0.0036  0.1340  0.0319
                                           -0.0001 -0.7247 -0.0106 -0.0035 -0.0104
                                            0.0075 -0.0250 -0.0087  0.0005 -0.0014
                                            0.0193  0.0011 -0.0049  0.0075  0.0044
                                            0.0028 -0.0007 -0.0050  0.0034  0.0053
                                            0.0004
                ( 49.28%)   0.7020* C   3 s( 32.22%)p 2.10( 67.51%)d 0.01(  0.27%)
                                                  f 0.00(  0.00%)
                                            0.0000  0.5676 -0.0050 -0.0038 -0.0004
                                           -0.7057 -0.0161  0.0020  0.3367  0.0156
                                            0.0057  0.2509 -0.0143 -0.0103  0.0170
                                           -0.0073 -0.0369 -0.0071 -0.0050  0.0035
                                            0.0151  0.0083  0.0235 -0.0053 -0.0002
                                           -0.0010  0.0009  0.0033  0.0008  0.0008
                                            0.0004
     3. (0.99555) BD ( 1) C   1 - C   5  
                ( 50.00%)   0.7071* C   1 s( 25.21%)p 2.96( 74.67%)d 0.00(  0.12%)
                                                  f 0.00(  0.00%)
                                            0.0000  0.5019 -0.0155 -0.0018 -0.0001
                                           -0.2440 -0.0413 -0.0032 -0.8278  0.0050
                                            0.0032  0.0086  0.0021 -0.0010 -0.0148
                                            0.0114 -0.0014  0.0003 -0.0021  0.0005
                                           -0.0168 -0.0127 -0.0198 -0.0005  0.0005
                                            0.0013  0.0027 -0.0001  0.0000 -0.0020
                                            0.0058
                ( 50.00%)   0.7071* C   5 s( 25.21%)p 2.96( 74.67%)d 0.00(  0.12%)
                                                  f 0.00(  0.00%)
                                            0.0000  0.5019 -0.0155 -0.0018 -0.0001
                                           -0.2440 -0.0413 -0.0032  0.8278 -0.0050
                                           -0.0032  0.0086  0.0021 -0.0010  0.0148
                                           -0.0114 -0.0014  0.0003  0.0021 -0.0005
                                           -0.0168 -0.0127 -0.0198 -0.0005  0.0005
                                            0.0013 -0.0027 -0.0001 -0.0000 -0.0020
                                           -0.0058
     4. (0.97078) BD ( 1) C   1 - C   9  
                ( 49.70%)   0.7050* C   1 s( 22.28%)p 3.48( 77.59%)d 0.01(  0.12%)
                                                  f 0.00(  0.01%)
                                           -0.0006  0.4718 -0.0146 -0.0016  0.0000
                                            0.5314 -0.0207 -0.0045  0.1381  0.0319
                                            0.0019  0.6876  0.0141  0.0045 -0.0132
                                            0.0084  0.0210  0.0102 -0.0019  0.0006
                                            0.0180  0.0040 -0.0062  0.0074 -0.0044
                                            0.0016 -0.0008  0.0034 -0.0035  0.0047
                                            0.0006
                ( 50.30%)   0.7092* C   9 s( 23.57%)p 3.24( 76.33%)d 0.00(  0.10%)
                                                  f 0.00(  0.00%)
                                            0.0007  0.4853 -0.0131 -0.0022  0.0004
                                           -0.7067 -0.0136 -0.0002  0.1632  0.0288
                                            0.0028 -0.4854  0.0262  0.0005  0.0009
                                           -0.0024  0.0182  0.0098  0.0139 -0.0069
                                            0.0047  0.0089  0.0132 -0.0027 -0.0014
                                           -0.0029  0.0016 -0.0043 -0.0025  0.0001
                                           -0.0009
     5. (0.99178) BD ( 1) C   3 - C   4  
                ( 50.00%)   0.7071* C   3 s( 35.13%)p 1.84( 64.55%)d 0.01(  0.32%)
                                                  f 0.00(  0.00%)
                                           -0.0000  0.5926 -0.0004  0.0066  0.0009
                                            0.0000  0.0000 -0.0000 -0.5858 -0.0159
                                            0.0113 -0.5490 -0.0209 -0.0103 -0.0000
                                            0.0000  0.0000  0.0000  0.0030  0.0073
                                           -0.0332 -0.0108 -0.0435  0.0006 -0.0011
                                            0.0000  0.0049  0.0022 -0.0000 -0.0000
                                            0.0039
                ( 50.00%)   0.7071* C   4 s( 35.13%)p 1.84( 64.55%)d 0.01(  0.32%)
                                                  f 0.00(  0.00%)
                                           -0.0000  0.5926 -0.0004  0.0066  0.0009
                                           -0.0000 -0.0000  0.0000  0.5858  0.0159
                                           -0.0113 -0.5490 -0.0209 -0.0103 -0.0000
                                            0.0000 -0.0000 -0.0000 -0.0030 -0.0073
                                           -0.0332 -0.0108 -0.0435  0.0006 -0.0011
                                           -0.0000 -0.0049  0.0022 -0.0000  0.0000
                                           -0.0039
     6. (0.91597) BD ( 2) C   3 - C   4  
                ( 50.00%)   0.7071* C   3 s(  0.41%)p99.99( 98.94%)d 1.60(  0.65%)
                                                  f 0.01(  0.00%)
                                            0.0002 -0.0504  0.0391  0.0023 -0.0001
                                            0.0000  0.0000 -0.0000  0.6490  0.0057
                                           -0.0019 -0.7489  0.0848 -0.0079 -0.0000
                                            0.0000  0.0000  0.0000  0.0735 -0.0074
                                            0.0168  0.0009 -0.0258  0.0102  0.0029
                                            0.0000  0.0041 -0.0035 -0.0000 -0.0000
                                            0.0007
                ( 50.00%)   0.7071* C   4 s(  0.41%)p99.99( 98.94%)d 1.60(  0.65%)
                                                  f 0.01(  0.00%)
                                            0.0002 -0.0504  0.0391  0.0023 -0.0001
                                           -0.0000 -0.0000  0.0000 -0.6490 -0.0057
                                            0.0019 -0.7489  0.0848 -0.0079 -0.0000
                                            0.0000 -0.0000 -0.0000 -0.0735  0.0074
                                            0.0168  0.0009 -0.0258  0.0102  0.0029
                                           -0.0000 -0.0041 -0.0035 -0.0000  0.0000
                                           -0.0007
     7. (0.98271) BD ( 1) C   3 - C   7  
                ( 49.28%)   0.7020* C   3 s( 32.22%)p 2.10( 67.51%)d 0.01(  0.27%)
                                                  f 0.00(  0.00%)
                                            0.0000  0.5676 -0.0050 -0.0038 -0.0004
                                            0.7057  0.0161 -0.0020  0.3367  0.0156
                                            0.0057  0.2509 -0.0143 -0.0103 -0.0170
                                            0.0073  0.0369  0.0071 -0.0050  0.0035
                                            0.0151  0.0083  0.0235 -0.0053 -0.0002
                                            0.0010  0.0009  0.0033 -0.0008 -0.0008
                                            0.0004
                ( 50.72%)   0.7122* C   7 s( 21.77%)p 3.59( 78.09%)d 0.01(  0.13%)
                                                  f 0.00(  0.01%)
                                           -0.0000  0.4662 -0.0182 -0.0032  0.0007
                                           -0.4856  0.0285  0.0036  0.1340  0.0319
                                           -0.0001 -0.7247 -0.0106 -0.0035  0.0104
                                           -0.0075  0.0250  0.0087  0.0005 -0.0014
                                            0.0193  0.0011 -0.0049  0.0075  0.0044
                                           -0.0028 -0.0007 -0.0050 -0.0034 -0.0053
                                            0.0004
     8. (0.98271) BD ( 1) C   4 - C   5  
                ( 49.28%)   0.7020* C   4 s( 32.22%)p 2.10( 67.51%)d 0.01(  0.27%)
                                                  f 0.00(  0.00%)
                                            0.0000  0.5676 -0.0050 -0.0038 -0.0004
                                           -0.7057 -0.0161  0.0020 -0.3367 -0.0156
                                           -0.0057  0.2509 -0.0143 -0.0103 -0.0170
                                            0.0073 -0.0369 -0.0071  0.0050 -0.0035
                                            0.0151  0.0083  0.0235 -0.0053 -0.0002
                                           -0.0010 -0.0009  0.0033 -0.0008  0.0008
                                           -0.0004
                ( 50.72%)   0.7122* C   5 s( 21.77%)p 3.59( 78.09%)d 0.01(  0.13%)
                                                  f 0.00(  0.01%)
                                           -0.0000  0.4662 -0.0182 -0.0032  0.0007
                                            0.4856 -0.0285 -0.0036 -0.1340 -0.0319
                                            0.0001 -0.7247 -0.0106 -0.0035  0.0104
                                           -0.0075 -0.0250 -0.0087 -0.0005  0.0014
                                            0.0193  0.0011 -0.0049  0.0075  0.0044
                                            0.0028  0.0007 -0.0050 -0.0034  0.0053
                                           -0.0004
     9. (0.98271) BD ( 1) C   4 - C  11  
                ( 49.28%)   0.7020* C   4 s( 32.22%)p 2.10( 67.51%)d 0.01(  0.27%)
                                                  f 0.00(  0.00%)
                                            0.0000  0.5676 -0.0050 -0.0038 -0.0004
                                            0.7057  0.0161 -0.0020 -0.3367 -0.0156
                                           -0.0057  0.2509 -0.0143 -0.0103  0.0170
                                           -0.0073  0.0369  0.0071  0.0050 -0.0035
                                            0.0151  0.0083  0.0235 -0.0053 -0.0002
                                            0.0010 -0.0009  0.0033  0.0008 -0.0008
                                           -0.0004
                ( 50.72%)   0.7122* C  11 s( 21.77%)p 3.59( 78.09%)d 0.01(  0.13%)
                                                  f 0.00(  0.01%)
                                           -0.0000  0.4662 -0.0182 -0.0032  0.0007
                                           -0.4856  0.0285  0.0036 -0.1340 -0.0319
                                            0.0001 -0.7247 -0.0106 -0.0035 -0.0104
                                            0.0075  0.0250  0.0087 -0.0005  0.0014
                                            0.0193  0.0011 -0.0049  0.0075  0.0044
                                           -0.0028  0.0007 -0.0050  0.0034 -0.0053
                                           -0.0004
    10. (0.99713) BD ( 1) C   5 - H   6  
                ( 61.87%)   0.7866* C   5 s( 30.57%)p 2.27( 69.39%)d 0.00(  0.02%)
                                                  f 0.00(  0.01%)
                                            0.0000 -0.5520 -0.0318 -0.0056  0.0003
                                            0.6468 -0.0094  0.0019  0.5244 -0.0075
                                            0.0015 -0.0170  0.0037 -0.0016 -0.0087
                                           -0.0101 -0.0039  0.0005  0.0014 -0.0005
                                            0.0012 -0.0028  0.0026  0.0052  0.0005
                                           -0.0050 -0.0066 -0.0008 -0.0005 -0.0034
                                            0.0080
                ( 38.13%)   0.6175* H   6 s( 99.94%)p 0.00(  0.06%)
                                           -0.9997 -0.0037 -0.0007 -0.0176 -0.0155
                                           -0.0009
    11. (0.97078) BD ( 1) C   5 - C  13  
                ( 49.70%)   0.7050* C   5 s( 22.28%)p 3.48( 77.59%)d 0.01(  0.12%)
                                                  f 0.00(  0.01%)
                                           -0.0006  0.4718 -0.0146 -0.0016  0.0000
                                            0.5314 -0.0207 -0.0045 -0.1381 -0.0319
                                           -0.0019  0.6876  0.0141  0.0045  0.0132
                                           -0.0084  0.0210  0.0102  0.0019 -0.0006
                                            0.0180  0.0040 -0.0062  0.0074 -0.0044
                                            0.0016  0.0008  0.0034  0.0035  0.0047
                                           -0.0006
                ( 50.30%)   0.7092* C  13 s( 23.57%)p 3.24( 76.33%)d 0.00(  0.10%)
                                                  f 0.00(  0.00%)
                                            0.0007  0.4853 -0.0131 -0.0022  0.0004
                                           -0.7067 -0.0136 -0.0002 -0.1632 -0.0288
                                           -0.0028 -0.4854  0.0262  0.0005 -0.0009
                                            0.0024  0.0182  0.0098 -0.0139  0.0069
                                            0.0047  0.0089  0.0132 -0.0027 -0.0014
                                           -0.0029 -0.0016 -0.0043  0.0025  0.0001
                                            0.0009
    12. (0.99713) BD ( 1) C   7 - H   8  
                ( 61.87%)   0.7866* C   7 s( 30.57%)p 2.27( 69.39%)d 0.00(  0.02%)
                                                  f 0.00(  0.01%)
                                           -0.0000  0.5520  0.0318  0.0056 -0.0003
                                            0.6468 -0.0094  0.0019  0.5244 -0.0075
                                            0.0015  0.0170 -0.0037  0.0016  0.0087
                                            0.0101 -0.0039  0.0005  0.0014 -0.0005
                                           -0.0012  0.0028 -0.0026 -0.0052 -0.0005
                                           -0.0050 -0.0066  0.0008  0.0005 -0.0034
                                            0.0080
                ( 38.13%)   0.6175* H   8 s( 99.94%)p 0.00(  0.06%)
                                            0.9997  0.0037  0.0007 -0.0176 -0.0155
                                            0.0009
    13. (0.97078) BD ( 1) C   7 - C   9  
                ( 49.70%)   0.7050* C   7 s( 22.28%)p 3.48( 77.59%)d 0.01(  0.12%)
                                                  f 0.00(  0.01%)
                                           -0.0006  0.4718 -0.0146 -0.0016  0.0000
                                           -0.5314  0.0207  0.0045  0.1381  0.0319
                                            0.0019  0.6876  0.0141  0.0045  0.0132
                                           -0.0084 -0.0210 -0.0102 -0.0019  0.0006
                                            0.0180  0.0040 -0.0062  0.0074 -0.0044
                                           -0.0016 -0.0008  0.0034  0.0035 -0.0047
                                            0.0006
                ( 50.30%)   0.7092* C   9 s( 23.57%)p 3.24( 76.33%)d 0.00(  0.10%)
                                                  f 0.00(  0.00%)
                                            0.0007  0.4853 -0.0131 -0.0022  0.0004
                                            0.7067  0.0136  0.0002  0.1632  0.0288
                                            0.0028 -0.4854  0.0262  0.0005 -0.0009
                                            0.0024 -0.0182 -0.0098  0.0139 -0.0069
                                            0.0047  0.0089  0.0132 -0.0027 -0.0014
                                            0.0029  0.0016 -0.0043  0.0025 -0.0001
                                           -0.0009
    14. (0.99555) BD ( 1) C   7 - C  11  
                ( 50.00%)   0.7071* C   7 s( 25.21%)p 2.96( 74.67%)d 0.00(  0.12%)
                                                  f 0.00(  0.00%)
                                            0.0000  0.5019 -0.0155 -0.0018 -0.0001
                                            0.2440  0.0413  0.0032 -0.8278  0.0050
                                            0.0032  0.0086  0.0021 -0.0010  0.0148
                                           -0.0114  0.0014 -0.0003 -0.0021  0.0005
                                           -0.0168 -0.0127 -0.0198 -0.0005  0.0005
                                           -0.0013  0.0027 -0.0001 -0.0000  0.0020
                                            0.0058
                ( 50.00%)   0.7071* C  11 s( 25.21%)p 2.96( 74.67%)d 0.00(  0.12%)
                                                  f 0.00(  0.00%)
                                            0.0000  0.5019 -0.0155 -0.0018 -0.0001
                                            0.2440  0.0413  0.0032  0.8278 -0.0050
                                           -0.0032  0.0086  0.0021 -0.0010 -0.0148
                                            0.0114  0.0014 -0.0003  0.0021 -0.0005
                                           -0.0168 -0.0127 -0.0198 -0.0005  0.0005
                                           -0.0013 -0.0027 -0.0001  0.0000  0.0020
                                           -0.0058
    15. (0.98988) BD ( 1) C   9 - H  10  
                ( 62.28%)   0.7892* C   9 s( 29.37%)p 2.40( 70.59%)d 0.00(  0.02%)
                                                  f 0.00(  0.01%)
                                           -0.0003  0.5412  0.0279  0.0020 -0.0003
                                           -0.0000  0.0000  0.0000  0.4686 -0.0058
                                           -0.0011  0.6973 -0.0080  0.0028  0.0000
                                            0.0000  0.0000  0.0000  0.0064  0.0097
                                           -0.0023 -0.0042  0.0069  0.0062  0.0006
                                           -0.0000  0.0097 -0.0051 -0.0000 -0.0000
                                           -0.0018
                ( 37.72%)   0.6142* H  10 s( 99.93%)p 0.00(  0.07%)
                                            0.9997  0.0019  0.0006 -0.0000 -0.0144
                                           -0.0216
    16. (0.99200) BD ( 1) C   9 - C  13  
                ( 50.00%)   0.7071* C   9 s( 23.28%)p 3.29( 76.61%)d 0.00(  0.11%)
                                                  f 0.00(  0.01%)
                                           -0.0000  0.4823 -0.0130  0.0011 -0.0002
                                            0.0000 -0.0000 -0.0000 -0.8515  0.0031
                                            0.0031  0.1987  0.0391  0.0053 -0.0000
                                           -0.0000 -0.0000 -0.0000  0.0142 -0.0079
                                           -0.0245 -0.0098 -0.0041 -0.0097  0.0047
                                            0.0000  0.0056  0.0001  0.0000  0.0000
                                            0.0037
                ( 50.00%)   0.7071* C  13 s( 23.28%)p 3.29( 76.61%)d 0.00(  0.11%)
                                                  f 0.00(  0.01%)
                                           -0.0000  0.4823 -0.0130  0.0011 -0.0002
                                           -0.0000 -0.0000 -0.0000  0.8515 -0.0031
                                           -0.0031  0.1987  0.0391  0.0053 -0.0000
                                           -0.0000  0.0000  0.0000 -0.0142  0.0079
                                           -0.0245 -0.0098 -0.0041 -0.0097  0.0047
                                            0.0000 -0.0056  0.0001  0.0000 -0.0000
                                           -0.0037
    17. (0.99713) BD ( 1) C  11 - H  12  
                ( 61.87%)   0.7866* C  11 s( 30.57%)p 2.27( 69.39%)d 0.00(  0.02%)
                                                  f 0.00(  0.01%)
                                           -0.0000  0.5520  0.0318  0.0056 -0.0003
                                            0.6468 -0.0094  0.0019 -0.5244  0.0075
                                           -0.0015  0.0170 -0.0037  0.0016 -0.0087
                                           -0.0101 -0.0039  0.0005 -0.0014  0.0005
                                           -0.0012  0.0028 -0.0026 -0.0052 -0.0005
                                           -0.0050  0.0066  0.0008 -0.0005 -0.0034
                                           -0.0080
                ( 38.13%)   0.6175* H  12 s( 99.94%)p 0.00(  0.06%)
                                            0.9997  0.0037  0.0007 -0.0176  0.0155
                                            0.0009
    18. (0.97078) BD ( 1) C  11 - C  13  
                ( 49.70%)   0.7050* C  11 s( 22.28%)p 3.48( 77.59%)d 0.01(  0.12%)
                                                  f 0.00(  0.01%)
                                           -0.0006  0.4718 -0.0146 -0.0016  0.0000
                                           -0.5314  0.0207  0.0045 -0.1381 -0.0319
                                           -0.0019  0.6876  0.0141  0.0045 -0.0132
                                            0.0084 -0.0210 -0.0102  0.0019 -0.0006
                                            0.0180  0.0040 -0.0062  0.0074 -0.0044
                                           -0.0016  0.0008  0.0034 -0.0035 -0.0047
                                           -0.0006
                ( 50.30%)   0.7092* C  13 s( 23.57%)p 3.24( 76.33%)d 0.00(  0.10%)
                                                  f 0.00(  0.00%)
                                            0.0007  0.4853 -0.0131 -0.0022  0.0004
                                            0.7067  0.0136  0.0002 -0.1632 -0.0288
                                           -0.0028 -0.4854  0.0262  0.0005  0.0009
                                           -0.0024 -0.0182 -0.0098 -0.0139  0.0069
                                            0.0047  0.0089  0.0132 -0.0027 -0.0014
                                            0.0029 -0.0016 -0.0043 -0.0025 -0.0001
                                            0.0009
    19. (0.98988) BD ( 1) C  13 - H  14  
                ( 62.28%)   0.7892* C  13 s( 29.37%)p 2.40( 70.59%)d 0.00(  0.02%)
                                                  f 0.00(  0.01%)
                                            0.0003 -0.5412 -0.0279 -0.0020  0.0003
                                           -0.0000 -0.0000 -0.0000  0.4686 -0.0058
                                           -0.0011 -0.6973  0.0080 -0.0028 -0.0000
                                           -0.0000  0.0000  0.0000  0.0064  0.0097
                                            0.0023  0.0042 -0.0069 -0.0062 -0.0006
                                            0.0000  0.0097  0.0051  0.0000 -0.0000
                                           -0.0018
                ( 37.72%)   0.6142* H  14 s( 99.93%)p 0.00(  0.07%)
                                           -0.9997 -0.0019 -0.0006 -0.0000 -0.0144
                                            0.0216
    20. (0.99967) CR ( 1) C   1           s(100.00%)p 0.00(  0.00%)
                                            1.0000  0.0003 -0.0000 -0.0000 -0.0000
                                            0.0003 -0.0000 -0.0000  0.0001  0.0000
                                            0.0000  0.0004  0.0000  0.0000 -0.0000
                                            0.0000  0.0000  0.0000 -0.0000  0.0000
                                            0.0000  0.0000 -0.0000  0.0000 -0.0000
                                            0.0000 -0.0000  0.0000 -0.0000  0.0000
                                            0.0000
    21. (0.99925) CR ( 1) C   3           s(100.00%)p 0.00(  0.00%)
                                            1.0000  0.0000 -0.0000 -0.0000  0.0000
                                           -0.0000 -0.0000  0.0000 -0.0002 -0.0000
                                            0.0000  0.0001 -0.0000  0.0000  0.0000
                                           -0.0000 -0.0000 -0.0000 -0.0000  0.0000
                                           -0.0000 -0.0000  0.0000 -0.0000 -0.0000
                                           -0.0000 -0.0000  0.0000  0.0000  0.0000
                                           -0.0000
    22. (0.99925) CR ( 1) C   4           s(100.00%)p 0.00(  0.00%)
                                            1.0000  0.0000 -0.0000 -0.0000  0.0000
                                            0.0000  0.0000 -0.0000  0.0002  0.0000
                                           -0.0000  0.0001 -0.0000  0.0000  0.0000
                                           -0.0000  0.0000  0.0000  0.0000 -0.0000
                                           -0.0000 -0.0000  0.0000 -0.0000 -0.0000
                                            0.0000  0.0000  0.0000  0.0000 -0.0000
                                            0.0000
    23. (0.99967) CR ( 1) C   5           s(100.00%)p 0.00(  0.00%)
                                            1.0000  0.0003 -0.0000 -0.0000 -0.0000
                                            0.0003 -0.0000 -0.0000 -0.0001 -0.0000
                                           -0.0000  0.0004  0.0000  0.0000  0.0000
                                           -0.0000  0.0000  0.0000  0.0000 -0.0000
                                            0.0000  0.0000 -0.0000  0.0000 -0.0000
                                            0.0000  0.0000  0.0000  0.0000  0.0000
                                           -0.0000
    24. (0.99967) CR ( 1) C   7           s(100.00%)p 0.00(  0.00%)
                                            1.0000  0.0003 -0.0000 -0.0000 -0.0000
                                           -0.0003  0.0000  0.0000  0.0001  0.0000
                                            0.0000  0.0004  0.0000  0.0000  0.0000
                                           -0.0000 -0.0000 -0.0000 -0.0000  0.0000
                                            0.0000  0.0000 -0.0000  0.0000 -0.0000
                                           -0.0000 -0.0000  0.0000  0.0000 -0.0000
                                            0.0000
    25. (0.99966) CR ( 1) C   9           s(100.00%)p 0.00(  0.00%)
                                            1.0000 -0.0005  0.0000  0.0000 -0.0000
                                           -0.0000  0.0000  0.0000 -0.0001 -0.0000
                                           -0.0000  0.0009 -0.0000  0.0000  0.0000
                                            0.0000  0.0000  0.0000 -0.0000  0.0000
                                           -0.0000 -0.0000 -0.0000  0.0000  0.0000
                                           -0.0000  0.0000  0.0000 -0.0000 -0.0000
                                            0.0000
    26. (0.99967) CR ( 1) C  11           s(100.00%)p 0.00(  0.00%)
                                            1.0000  0.0003 -0.0000 -0.0000 -0.0000
                                           -0.0003  0.0000  0.0000 -0.0001 -0.0000
                                           -0.0000  0.0004  0.0000  0.0000 -0.0000
                                            0.0000 -0.0000 -0.0000  0.0000 -0.0000
                                            0.0000  0.0000 -0.0000  0.0000 -0.0000
                                           -0.0000  0.0000  0.0000 -0.0000 -0.0000
                                           -0.0000
    27. (0.99966) CR ( 1) C  13           s(100.00%)p 0.00(  0.00%)
                                            1.0000 -0.0005  0.0000  0.0000 -0.0000
                                            0.0000  0.0000  0.0000  0.0001  0.0000
                                            0.0000  0.0009 -0.0000  0.0000  0.0000
                                            0.0000 -0.0000 -0.0000  0.0000 -0.0000
                                           -0.0000 -0.0000 -0.0000  0.0000  0.0000
                                           -0.0000 -0.0000  0.0000 -0.0000  0.0000
                                           -0.0000
    28. (0.00162) RY*( 1) C   1           s( 31.80%)p 1.04( 33.02%)d 0.99( 31.33%)
                                                  f 0.12(  3.85%)
                                           -0.0000  0.0043  0.5369 -0.1713  0.0166
                                            0.0281  0.1200 -0.1402 -0.0165  0.0337
                                            0.0768 -0.0016 -0.4858  0.2282 -0.2187
                                           -0.1562  0.1917 -0.0711  0.3525  0.0309
                                           -0.2111  0.1256 -0.0977 -0.0649  0.0189
                                           -0.0291  0.0175  0.1062  0.0743 -0.1368
                                           -0.0388
    29. (0.00091) RY*( 2) C   1           s( 12.89%)p 3.57( 46.03%)d 3.08( 39.69%)
                                                  f 0.11(  1.39%)
                                           -0.0000  0.0484  0.3236 -0.1446 -0.0310
                                            0.0383  0.4421 -0.0191 -0.0328 -0.4916
                                            0.0538 -0.0011  0.1215 -0.0517  0.3930
                                           -0.2885 -0.1376  0.0538 -0.1189 -0.0051
                                            0.1342 -0.0231  0.2978 -0.1267  0.0165
                                           -0.0082 -0.0717 -0.0513 -0.0032  0.0251
                                           -0.0716
    30. (0.00050) RY*( 3) C   1           s(  2.30%)p17.29( 39.77%)d23.00( 52.91%)
                                                  f 2.18(  5.02%)
                                           -0.0000 -0.0046  0.1459  0.0214  0.0350
                                            0.0191 -0.3311 -0.0960  0.0135 -0.3837
                                            0.1415 -0.0087  0.3278 -0.0601 -0.4426
                                           -0.0891  0.0839 -0.0872 -0.3093 -0.0365
                                           -0.3926  0.1586  0.1821  0.0340 -0.0446
                                            0.0528  0.0061 -0.0178 -0.0593 -0.2022
                                           -0.0249
    31. (0.00039) RY*( 4) C   1           s(  7.81%)p 8.47( 66.18%)d 3.09( 24.14%)
                                                  f 0.24(  1.87%)
                                           -0.0000 -0.0036  0.2715 -0.0658  0.0101
                                            0.0001  0.3601 -0.2025 -0.0121  0.4973
                                           -0.0909 -0.0112  0.4089 -0.2609 -0.0441
                                           -0.0756  0.0921 -0.0907 -0.2643 -0.0735
                                           -0.0722  0.0926 -0.3268 -0.1455 -0.0217
                                           -0.0958  0.0370 -0.0417 -0.0552 -0.0516
                                            0.0142
    32. (0.00030) RY*( 5) C   1           s(  4.64%)p 1.83(  8.51%)d17.13( 79.54%)
                                                  f 1.57(  7.30%)
                                           -0.0000 -0.0173  0.2106  0.0327  0.0267
                                           -0.0093 -0.2083 -0.0461 -0.0070 -0.0563
                                            0.1475 -0.0120  0.0854  0.0844 -0.2066
                                           -0.1013  0.3693 -0.1520 -0.1264  0.0900
                                            0.6634 -0.3323 -0.0915 -0.0006 -0.0732
                                           -0.0770 -0.0693  0.0979 -0.0485  0.1279
                                           -0.1693
    33. (0.00014) RY*( 6) C   1           s(  1.93%)p24.32( 47.05%)d22.78( 44.07%)
                                                  f 3.59(  6.95%)
                                            0.0000 -0.0013  0.1316 -0.0445  0.0072
                                            0.0074 -0.3742 -0.2525  0.0112 -0.2404
                                           -0.4477 -0.0026 -0.0865 -0.0291  0.4629
                                            0.0974  0.2228 -0.0955 -0.1633  0.1925
                                           -0.0576  0.1297 -0.2722 -0.0138  0.0161
                                           -0.1377  0.0686  0.0315  0.0358  0.0194
                                            0.2071
    34. (0.00015) RY*( 7) C   1           s(  0.59%)p99.99( 79.67%)d28.88( 17.07%)
                                                  f 4.51(  2.66%)
                                            0.0000 -0.0009  0.0596 -0.0394  0.0285
                                           -0.0001 -0.0079 -0.0907  0.0024 -0.0283
                                           -0.0439 -0.0093  0.5876  0.6636  0.0752
                                            0.1133 -0.1427 -0.0271  0.3469  0.0092
                                           -0.0450 -0.0163 -0.0882  0.0246 -0.0285
                                           -0.0504  0.0123  0.1328  0.0392  0.0489
                                            0.0397
    35. (0.00007) RY*( 8) C   1           s( 23.79%)p 0.72( 17.12%)d 2.20( 52.42%)
                                                  f 0.28(  6.68%)
    36. (0.00008) RY*( 9) C   1           s( 23.78%)p 1.25( 29.64%)d 1.72( 41.01%)
                                                  f 0.23(  5.57%)
    37. (0.00003) RY*(10) C   1           s( 16.96%)p 0.89( 15.08%)d 3.28( 55.71%)
                                                  f 0.72( 12.25%)
    38. (0.00003) RY*(11) C   1           s(  3.61%)p 0.98(  3.52%)d24.91( 89.89%)
                                                  f 0.82(  2.98%)
    39. (0.00003) RY*(12) C   1           s(  5.51%)p 8.71( 48.04%)d 6.61( 36.45%)
                                                  f 1.81( 10.00%)
    40. (0.00003) RY*(13) C   1           s(  7.07%)p 5.17( 36.56%)d 5.47( 38.66%)
                                                  f 2.50( 17.71%)
    41. (0.00002) RY*(14) C   1           s(  3.88%)p 3.03( 11.77%)d19.82( 76.99%)
                                                  f 1.89(  7.36%)
    42. (0.00000) RY*(15) C   1           s( 12.00%)p 3.97( 47.63%)d 2.27( 27.19%)
                                                  f 1.10( 13.18%)
    43. (0.00000) RY*(16) C   1           s(  1.72%)p 3.38(  5.80%)d53.08( 91.03%)
                                                  f 0.85(  1.46%)
    44. (0.00000) RY*(17) C   1           s(  3.05%)p 0.22(  0.68%)d31.00( 94.71%)
                                                  f 0.51(  1.55%)
    45. (0.00000) RY*(18) C   1           s( 15.32%)p 3.05( 46.66%)d 1.47( 22.52%)
                                                  f 1.01( 15.49%)
    46. (0.00000) RY*(19) C   1           s( 98.00%)p 0.01(  0.63%)d 0.01(  1.23%)
                                                  f 0.00(  0.14%)
    47. (0.00000) RY*(20) C   1           s(  0.02%)p52.52(  0.85%)d99.99(  2.99%)
                                                  f99.99( 96.15%)
    48. (0.00000) RY*(21) C   1           s(  8.17%)p 0.43(  3.51%)d 5.10( 41.65%)
                                                  f 5.71( 46.66%)
    49. (0.00000) RY*(22) C   1           s(  1.16%)p 1.12(  1.30%)d 3.01(  3.47%)
                                                  f81.39( 94.07%)
    50. (0.00000) RY*(23) C   1           s(  0.35%)p 7.74(  2.72%)d 9.69(  3.41%)
                                                  f99.99( 93.52%)
    51. (0.00000) RY*(24) C   1           s(  0.16%)p 2.29(  0.37%)d32.46(  5.22%)
                                                  f99.99( 94.26%)
    52. (0.00000) RY*(25) C   1           s( 12.25%)p 0.47(  5.76%)d 1.21( 14.86%)
                                                  f 5.48( 67.12%)
    53. (0.00000) RY*(26) C   1           s(  1.38%)p 1.73(  2.39%)d 8.26( 11.43%)
                                                  f61.28( 84.79%)
    54. (0.00034) RY*( 1) H   2           s( 95.76%)p 0.04(  4.24%)
                                            0.0010  0.9785 -0.0095 -0.1014  0.1776
                                           -0.0242
    55. (0.00008) RY*( 2) H   2           s( 90.38%)p 0.11(  9.62%)
    56. (0.00004) RY*( 3) H   2           s(  1.82%)p54.07( 98.18%)
    57. (0.00004) RY*( 4) H   2           s(  0.34%)p99.99( 99.66%)
    58. (0.00001) RY*( 5) H   2           s( 11.77%)p 7.50( 88.23%)
    59. (0.00163) RY*( 1) C   3           s(  3.26%)p21.59( 70.41%)d 7.66( 24.97%)
                                                  f 0.42(  1.36%)
                                            0.0000  0.0165  0.1521  0.0949  0.0143
                                           -0.0000  0.0000  0.0000 -0.0669  0.5937
                                            0.1211  0.0637  0.5611 -0.1165  0.0000
                                            0.0000  0.0000 -0.0000  0.4555 -0.0489
                                           -0.0944 -0.0412  0.0170  0.1700  0.0867
                                            0.0000  0.0591 -0.0509  0.0000  0.0000
                                           -0.0034
    60. (0.00064) RY*( 2) C   3           s(  0.00%)p 1.00(  3.43%)d26.59( 91.21%)
                                                  f 1.56(  5.36%)
                                            0.0000  0.0000  0.0000  0.0000  0.0000
                                           -0.0519  0.1749  0.0319  0.0000 -0.0000
                                           -0.0000  0.0000 -0.0000  0.0000 -0.6039
                                           -0.0732  0.6943 -0.2450  0.0000  0.0000
                                           -0.0000  0.0000 -0.0000  0.0000 -0.0000
                                            0.1438  0.0000  0.0000 -0.1785 -0.0323
                                            0.0000
    61. (0.00064) RY*( 3) C   3           s( 11.65%)p 5.85( 68.14%)d 1.38( 16.04%)
                                                  f 0.36(  4.17%)
                                            0.0000  0.0251 -0.1007  0.3246 -0.0192
                                           -0.0000 -0.0000 -0.0000  0.0018 -0.5779
                                           -0.3003  0.0529  0.4992 -0.0723 -0.0000
                                           -0.0000  0.0000 -0.0000 -0.0093 -0.0371
                                           -0.2860  0.0231 -0.1872  0.2040  0.0786
                                           -0.0000  0.0201 -0.1804  0.0000 -0.0000
                                            0.0503
    62. (0.00042) RY*( 4) C   3           s(  0.00%)p 1.00( 77.47%)d 0.25( 19.09%)
                                                  f 0.04(  3.44%)
                                           -0.0000  0.0000  0.0000  0.0000  0.0000
                                            0.0038 -0.8801  0.0104 -0.0000 -0.0000
                                           -0.0000  0.0000 -0.0000  0.0000  0.0842
                                            0.3029  0.2997 -0.0471 -0.0000 -0.0000
                                           -0.0000  0.0000  0.0000  0.0000  0.0000
                                            0.1471  0.0000  0.0000  0.0611  0.0949
                                            0.0000
    63. (0.00024) RY*( 5) C   3           s( 14.71%)p 1.38( 20.23%)d 4.24( 62.40%)
                                                  f 0.18(  2.66%)
                                            0.0000 -0.0096  0.3820 -0.0008  0.0327
                                           -0.0000  0.0000  0.0000  0.0186 -0.0189
                                            0.0047  0.0475 -0.3561 -0.2694  0.0000
                                            0.0000  0.0000  0.0000  0.2166 -0.0229
                                           -0.0402  0.1429 -0.7162  0.2037 -0.1061
                                            0.0000  0.1232 -0.0139  0.0000  0.0000
                                           -0.0013
    64. (0.00019) RY*( 6) C   3           s(  4.23%)p 5.26( 22.27%)d14.89( 63.02%)
                                                  f 2.47( 10.47%)
                                            0.0000  0.0093  0.1622  0.1260  0.0070
                                           -0.0000  0.0000  0.0000 -0.0162  0.0061
                                            0.3363  0.0061  0.3252  0.0594  0.0000
                                            0.0000  0.0000 -0.0000 -0.3615 -0.4336
                                            0.2478  0.3515 -0.2076 -0.2890 -0.2265
                                            0.0000 -0.1516 -0.0757  0.0000  0.0000
                                           -0.1572
    65. (0.00017) RY*( 7) C   3           s( 25.08%)p 2.10( 52.76%)d 0.85( 21.25%)
                                                  f 0.04(  0.91%)
                                            0.0000 -0.0036  0.4531 -0.2094  0.0414
                                           -0.0000  0.0000  0.0000 -0.0230 -0.2337
                                            0.0226 -0.0028  0.0830 -0.6819  0.0000
                                            0.0000  0.0000 -0.0000 -0.1126 -0.0700
                                            0.1256 -0.1635  0.3877  0.0454  0.0350
                                            0.0000 -0.0737  0.0223  0.0000  0.0000
                                           -0.0444
    66. (0.00013) RY*( 8) C   3           s(  0.00%)p 1.00( 39.48%)d 1.31( 51.54%)
                                                  f 0.23(  8.97%)
                                            0.0000  0.0000  0.0000  0.0000 -0.0000
                                           -0.0151  0.3590  0.5155  0.0000  0.0000
                                           -0.0000 -0.0000 -0.0000  0.0000  0.1963
                                            0.6708  0.1397 -0.0861  0.0000  0.0000
                                           -0.0000 -0.0000  0.0000 -0.0000  0.0000
                                            0.0995  0.0000  0.0000  0.2183  0.1795
                                            0.0000
    67. (0.00009) RY*( 9) C   3           s(  5.99%)p 1.81( 10.86%)d13.73( 82.25%)
                                                  f 0.15(  0.90%)
    68. (0.00005) RY*(10) C   3           s(  0.00%)p 1.00( 33.49%)d 1.87( 62.48%)
                                                  f 0.12(  4.03%)
    69. (0.00003) RY*(11) C   3           s(  0.00%)p 1.00( 13.50%)d 5.15( 69.54%)
                                                  f 1.26( 16.96%)
    70. (0.00004) RY*(12) C   3           s(  6.76%)p 4.45( 30.03%)d 8.87( 59.94%)
                                                  f 0.48(  3.27%)
    71. (0.00002) RY*(13) C   3           s( 33.95%)p 0.78( 26.61%)d 0.93( 31.53%)
                                                  f 0.23(  7.92%)
    72. (0.00000) RY*(14) C   3           s(  0.00%)p 1.00( 27.74%)d 2.53( 70.11%)
                                                  f 0.08(  2.14%)
    73. (0.00000) RY*(15) C   3           s( 32.06%)p 1.38( 44.37%)d 0.66( 21.29%)
                                                  f 0.07(  2.28%)
    74. (0.00001) RY*(16) C   3           s(  5.58%)p 0.42(  2.36%)d16.37( 91.29%)
                                                  f 0.14(  0.77%)
    75. (0.00000) RY*(17) C   3           s( 99.08%)p 0.00(  0.47%)d 0.00(  0.31%)
                                                  f 0.00(  0.14%)
    76. (0.00001) RY*(18) C   3           s( 46.42%)p 0.83( 38.44%)d 0.32( 14.91%)
                                                  f 0.01(  0.24%)
    77. (0.00001) RY*(19) C   3           s(  6.36%)p 0.62(  3.93%)d13.97( 88.91%)
                                                  f 0.13(  0.80%)
    78. (0.00000) RY*(20) C   3           s(  1.07%)p 0.34(  0.37%)d 7.64(  8.16%)
                                                  f84.64( 90.41%)
    79. (0.00000) RY*(21) C   3           s(  0.00%)p 1.00(  4.23%)d 1.08(  4.55%)
                                                  f21.58( 91.22%)
    80. (0.00000) RY*(22) C   3           s(  0.01%)p99.99(  2.52%)d99.99(  5.05%)
                                                  f99.99( 92.41%)
    81. (0.00000) RY*(23) C   3           s(  3.39%)p 2.04(  6.91%)d 1.01(  3.42%)
                                                  f25.44( 86.28%)
    82. (0.00000) RY*(24) C   3           s(  0.00%)p 1.00(  0.04%)d99.99( 21.38%)
                                                  f99.99( 78.59%)
    83. (0.00000) RY*(25) C   3           s(  0.00%)p 1.00(  0.97%)d10.10(  9.75%)
                                                  f92.51( 89.29%)
    84. (0.00000) RY*(26) C   3           s(  0.43%)p 1.08(  0.46%)d 9.58(  4.12%)
                                                  f99.99( 94.99%)
    85. (0.00163) RY*( 1) C   4           s(  3.26%)p21.59( 70.41%)d 7.66( 24.97%)
                                                  f 0.42(  1.36%)
                                            0.0000  0.0165  0.1521  0.0949  0.0143
                                            0.0000 -0.0000 -0.0000  0.0669 -0.5937
                                           -0.1211  0.0637  0.5611 -0.1165  0.0000
                                           -0.0000  0.0000  0.0000 -0.4555  0.0489
                                           -0.0944 -0.0412  0.0170  0.1700  0.0867
                                           -0.0000 -0.0591 -0.0509  0.0000 -0.0000
                                            0.0034
    86. (0.00064) RY*( 2) C   4           s(  0.00%)p 1.00(  3.43%)d26.59( 91.21%)
                                                  f 1.56(  5.36%)
                                           -0.0000 -0.0000  0.0000  0.0000  0.0000
                                           -0.0519  0.1749  0.0319  0.0000 -0.0000
                                            0.0000  0.0000 -0.0000  0.0000  0.6039
                                            0.0732  0.6943 -0.2450  0.0000  0.0000
                                           -0.0000  0.0000 -0.0000  0.0000 -0.0000
                                            0.1438 -0.0000  0.0000  0.1785 -0.0323
                                           -0.0000
    87. (0.00064) RY*( 3) C   4           s( 11.65%)p 5.85( 68.14%)d 1.38( 16.04%)
                                                  f 0.36(  4.17%)
                                            0.0000  0.0251 -0.1007  0.3246 -0.0192
                                            0.0000  0.0000  0.0000 -0.0018  0.5779
                                            0.3003  0.0529  0.4992 -0.0723 -0.0000
                                            0.0000 -0.0000 -0.0000  0.0093  0.0371
                                           -0.2860  0.0231 -0.1872  0.2040  0.0786
                                            0.0000 -0.0201 -0.1804 -0.0000  0.0000
                                           -0.0503
    88. (0.00042) RY*( 4) C   4           s(  0.00%)p 1.00( 77.47%)d 0.25( 19.09%)
                                                  f 0.04(  3.44%)
                                            0.0000  0.0000 -0.0000 -0.0000 -0.0000
                                            0.0038 -0.8801  0.0104 -0.0000 -0.0000
                                           -0.0000  0.0000 -0.0000 -0.0000 -0.0842
                                           -0.3029  0.2997 -0.0471  0.0000 -0.0000
                                            0.0000  0.0000  0.0000 -0.0000 -0.0000
                                            0.1471 -0.0000  0.0000 -0.0611  0.0949
                                           -0.0000
    89. (0.00024) RY*( 5) C   4           s( 14.71%)p 1.38( 20.23%)d 4.24( 62.40%)
                                                  f 0.18(  2.66%)
                                            0.0000 -0.0096  0.3820 -0.0008  0.0327
                                           -0.0000 -0.0000 -0.0000 -0.0186  0.0189
                                           -0.0047  0.0475 -0.3561 -0.2694  0.0000
                                            0.0000  0.0000  0.0000 -0.2166  0.0229
                                           -0.0402  0.1429 -0.7162  0.2037 -0.1061
                                           -0.0000 -0.1232 -0.0139 -0.0000 -0.0000
                                            0.0013
    90. (0.00019) RY*( 6) C   4           s(  4.23%)p 5.26( 22.27%)d14.89( 63.02%)
                                                  f 2.47( 10.47%)
                                            0.0000  0.0093  0.1622  0.1260  0.0070
                                            0.0000 -0.0000 -0.0000  0.0162 -0.0061
                                           -0.3363  0.0061  0.3252  0.0594  0.0000
                                            0.0000 -0.0000  0.0000  0.3615  0.4336
                                            0.2478  0.3515 -0.2076 -0.2890 -0.2265
                                           -0.0000  0.1516 -0.0757  0.0000 -0.0000
                                            0.1572
    91. (0.00017) RY*( 7) C   4           s( 25.08%)p 2.10( 52.76%)d 0.85( 21.25%)
                                                  f 0.04(  0.91%)
                                            0.0000 -0.0036  0.4531 -0.2094  0.0414
                                           -0.0000  0.0000 -0.0000  0.0230  0.2337
                                           -0.0226 -0.0028  0.0830 -0.6819  0.0000
                                           -0.0000  0.0000  0.0000  0.1126  0.0700
                                            0.1256 -0.1635  0.3877  0.0454  0.0350
                                           -0.0000  0.0737  0.0223 -0.0000 -0.0000
                                            0.0444
    92. (0.00013) RY*( 8) C   4           s(  0.00%)p 1.00( 39.48%)d 1.31( 51.54%)
                                                  f 0.23(  8.97%)
                                            0.0000  0.0000  0.0000  0.0000  0.0000
                                            0.0151 -0.3590 -0.5155 -0.0000  0.0000
                                           -0.0000  0.0000 -0.0000  0.0000  0.1963
                                            0.6708 -0.1397  0.0861 -0.0000 -0.0000
                                           -0.0000 -0.0000  0.0000  0.0000  0.0000
                                           -0.0995 -0.0000  0.0000  0.2183 -0.1795
                                           -0.0000
    93. (0.00009) RY*( 9) C   4           s(  5.99%)p 1.81( 10.86%)d13.73( 82.25%)
                                                  f 0.15(  0.90%)
    94. (0.00005) RY*(10) C   4           s(  0.00%)p 1.00( 33.49%)d 1.87( 62.48%)
                                                  f 0.12(  4.03%)
    95. (0.00003) RY*(11) C   4           s(  0.00%)p 1.00( 13.50%)d 5.15( 69.54%)
                                                  f 1.26( 16.96%)
    96. (0.00004) RY*(12) C   4           s(  6.76%)p 4.45( 30.03%)d 8.87( 59.94%)
                                                  f 0.48(  3.27%)
    97. (0.00002) RY*(13) C   4           s( 33.95%)p 0.78( 26.61%)d 0.93( 31.53%)
                                                  f 0.23(  7.92%)
    98. (0.00000) RY*(14) C   4           s(  0.00%)p 1.00( 27.74%)d 2.53( 70.11%)
                                                  f 0.08(  2.14%)
    99. (0.00000) RY*(15) C   4           s( 32.06%)p 1.38( 44.37%)d 0.66( 21.29%)
                                                  f 0.07(  2.28%)
   100. (0.00001) RY*(16) C   4           s(  5.58%)p 0.42(  2.36%)d16.37( 91.29%)
                                                  f 0.14(  0.77%)
   101. (0.00000) RY*(17) C   4           s( 99.08%)p 0.00(  0.47%)d 0.00(  0.31%)
                                                  f 0.00(  0.14%)
   102. (0.00001) RY*(18) C   4           s( 46.42%)p 0.83( 38.44%)d 0.32( 14.91%)
                                                  f 0.01(  0.24%)
   103. (0.00001) RY*(19) C   4           s(  6.36%)p 0.62(  3.93%)d13.97( 88.91%)
                                                  f 0.13(  0.80%)
   104. (0.00000) RY*(20) C   4           s(  1.07%)p 0.34(  0.37%)d 7.64(  8.16%)
                                                  f84.64( 90.41%)
   105. (0.00000) RY*(21) C   4           s(  0.00%)p 1.00(  4.23%)d 1.08(  4.55%)
                                                  f21.58( 91.22%)
   106. (0.00000) RY*(22) C   4           s(  0.01%)p99.99(  2.52%)d99.99(  5.05%)
                                                  f99.99( 92.41%)
   107. (0.00000) RY*(23) C   4           s(  3.39%)p 2.04(  6.91%)d 1.01(  3.42%)
                                                  f25.44( 86.28%)
   108. (0.00000) RY*(24) C   4           s(  0.00%)p 1.00(  0.04%)d99.99( 21.38%)
                                                  f99.99( 78.59%)
   109. (0.00000) RY*(25) C   4           s(  0.00%)p 1.00(  0.97%)d10.10(  9.75%)
                                                  f92.51( 89.29%)
   110. (0.00000) RY*(26) C   4           s(  0.43%)p 1.08(  0.46%)d 9.58(  4.12%)
                                                  f99.99( 94.99%)
   111. (0.00162) RY*( 1) C   5           s( 31.80%)p 1.04( 33.02%)d 0.99( 31.33%)
                                                  f 0.12(  3.85%)
                                           -0.0000  0.0043  0.5369 -0.1713  0.0166
                                            0.0281  0.1200 -0.1402  0.0165 -0.0337
                                           -0.0768 -0.0016 -0.4858  0.2282  0.2187
                                            0.1562  0.1917 -0.0711 -0.3525 -0.0309
                                           -0.2111  0.1256 -0.0977 -0.0649  0.0189
                                           -0.0291 -0.0175  0.1062 -0.0743 -0.1368
                                            0.0388
   112. (0.00091) RY*( 2) C   5           s( 12.89%)p 3.57( 46.03%)d 3.08( 39.69%)
                                                  f 0.11(  1.39%)
                                           -0.0000  0.0484  0.3236 -0.1446 -0.0310
                                            0.0383  0.4421 -0.0191  0.0328  0.4916
                                           -0.0538 -0.0011  0.1215 -0.0517 -0.3930
                                            0.2885 -0.1376  0.0538  0.1189  0.0051
                                            0.1342 -0.0231  0.2978 -0.1267  0.0165
                                           -0.0082  0.0717 -0.0513  0.0032  0.0251
                                            0.0716
   113. (0.00050) RY*( 3) C   5           s(  2.30%)p17.29( 39.77%)d23.00( 52.91%)
                                                  f 2.18(  5.02%)
                                            0.0000 -0.0046  0.1459  0.0214  0.0350
                                            0.0191 -0.3311 -0.0960 -0.0135  0.3837
                                           -0.1415 -0.0087  0.3278 -0.0601  0.4426
                                            0.0891  0.0839 -0.0872  0.3093  0.0365
                                           -0.3926  0.1586  0.1821  0.0340 -0.0446
                                            0.0528 -0.0061 -0.0178  0.0593 -0.2022
                                            0.0249
   114. (0.00039) RY*( 4) C   5           s(  7.81%)p 8.47( 66.18%)d 3.09( 24.14%)
                                                  f 0.24(  1.87%)
                                           -0.0000 -0.0036  0.2715 -0.0658  0.0101
                                            0.0001  0.3601 -0.2025  0.0121 -0.4973
                                            0.0909 -0.0112  0.4089 -0.2609  0.0441
                                            0.0756  0.0921 -0.0907  0.2643  0.0735
                                           -0.0722  0.0926 -0.3268 -0.1455 -0.0217
                                           -0.0958 -0.0370 -0.0417  0.0552 -0.0516
                                           -0.0142
   115. (0.00030) RY*( 5) C   5           s(  4.64%)p 1.83(  8.51%)d17.13( 79.54%)
                                                  f 1.57(  7.30%)
                                           -0.0000 -0.0173  0.2106  0.0327  0.0267
                                           -0.0093 -0.2083 -0.0461  0.0070  0.0563
                                           -0.1475 -0.0120  0.0854  0.0844  0.2066
                                            0.1013  0.3693 -0.1520  0.1264 -0.0900
                                            0.6634 -0.3323 -0.0915 -0.0006 -0.0732
                                           -0.0770  0.0693  0.0979  0.0485  0.1279
                                            0.1693
   116. (0.00014) RY*( 6) C   5           s(  1.93%)p24.32( 47.05%)d22.78( 44.07%)
                                                  f 3.59(  6.95%)
                                            0.0000 -0.0013  0.1316 -0.0445  0.0072
                                            0.0074 -0.3742 -0.2525 -0.0112  0.2404
                                            0.4477 -0.0026 -0.0865 -0.0291 -0.4629
                                           -0.0974  0.2228 -0.0955  0.1633 -0.1925
                                           -0.0576  0.1297 -0.2722 -0.0138  0.0161
                                           -0.1377 -0.0686  0.0315 -0.0358  0.0194
                                           -0.2071
   117. (0.00015) RY*( 7) C   5           s(  0.59%)p99.99( 79.67%)d28.88( 17.07%)
                                                  f 4.51(  2.66%)
                                            0.0000 -0.0009  0.0596 -0.0394  0.0285
                                           -0.0001 -0.0079 -0.0907 -0.0024  0.0283
                                            0.0439 -0.0093  0.5876  0.6636 -0.0752
                                           -0.1133 -0.1427 -0.0271 -0.3469 -0.0092
                                           -0.0450 -0.0163 -0.0882  0.0246 -0.0285
                                           -0.0504 -0.0123  0.1328 -0.0392  0.0489
                                           -0.0397
   118. (0.00007) RY*( 8) C   5           s( 23.79%)p 0.72( 17.12%)d 2.20( 52.42%)
                                                  f 0.28(  6.68%)
   119. (0.00008) RY*( 9) C   5           s( 23.78%)p 1.25( 29.64%)d 1.72( 41.01%)
                                                  f 0.23(  5.57%)
   120. (0.00003) RY*(10) C   5           s( 16.96%)p 0.89( 15.08%)d 3.28( 55.71%)
                                                  f 0.72( 12.25%)
   121. (0.00003) RY*(11) C   5           s(  3.61%)p 0.98(  3.52%)d24.91( 89.89%)
                                                  f 0.82(  2.98%)
   122. (0.00003) RY*(12) C   5           s(  5.51%)p 8.71( 48.04%)d 6.61( 36.45%)
                                                  f 1.81( 10.00%)
   123. (0.00003) RY*(13) C   5           s(  7.07%)p 5.17( 36.56%)d 5.47( 38.66%)
                                                  f 2.50( 17.71%)
   124. (0.00002) RY*(14) C   5           s(  3.88%)p 3.03( 11.77%)d19.82( 76.99%)
                                                  f 1.89(  7.36%)
   125. (0.00000) RY*(15) C   5           s( 12.00%)p 3.97( 47.63%)d 2.27( 27.19%)
                                                  f 1.10( 13.18%)
   126. (0.00000) RY*(16) C   5           s(  1.72%)p 3.38(  5.80%)d53.08( 91.03%)
                                                  f 0.85(  1.46%)
   127. (0.00000) RY*(17) C   5           s(  3.05%)p 0.22(  0.68%)d31.00( 94.71%)
                                                  f 0.51(  1.55%)
   128. (0.00000) RY*(18) C   5           s( 15.32%)p 3.05( 46.66%)d 1.47( 22.52%)
                                                  f 1.01( 15.49%)
   129. (0.00000) RY*(19) C   5           s( 98.00%)p 0.01(  0.63%)d 0.01(  1.23%)
                                                  f 0.00(  0.14%)
   130. (0.00000) RY*(20) C   5           s(  0.02%)p52.52(  0.85%)d99.99(  2.99%)
                                                  f99.99( 96.15%)
   131. (0.00000) RY*(21) C   5           s(  8.17%)p 0.43(  3.51%)d 5.10( 41.65%)
                                                  f 5.71( 46.66%)
   132. (0.00000) RY*(22) C   5           s(  1.16%)p 1.12(  1.30%)d 3.01(  3.47%)
                                                  f81.39( 94.07%)
   133. (0.00000) RY*(23) C   5           s(  0.35%)p 7.74(  2.72%)d 9.69(  3.41%)
                                                  f99.99( 93.52%)
   134. (0.00000) RY*(24) C   5           s(  0.16%)p 2.29(  0.37%)d32.46(  5.22%)
                                                  f99.99( 94.26%)
   135. (0.00000) RY*(25) C   5           s( 12.25%)p 0.47(  5.76%)d 1.21( 14.86%)
                                                  f 5.48( 67.12%)
   136. (0.00000) RY*(26) C   5           s(  1.38%)p 1.73(  2.39%)d 8.26( 11.43%)
                                                  f61.28( 84.79%)
   137. (0.00034) RY*( 1) H   6           s( 95.76%)p 0.04(  4.24%)
                                            0.0010  0.9785 -0.0095 -0.1014 -0.1776
                                           -0.0242
   138. (0.00008) RY*( 2) H   6           s( 90.38%)p 0.11(  9.62%)
   139. (0.00004) RY*( 3) H   6           s(  1.82%)p54.07( 98.18%)
   140. (0.00004) RY*( 4) H   6           s(  0.34%)p99.99( 99.66%)
   141. (0.00001) RY*( 5) H   6           s( 11.77%)p 7.50( 88.23%)
   142. (0.00162) RY*( 1) C   7           s( 31.80%)p 1.04( 33.02%)d 0.99( 31.33%)
                                                  f 0.12(  3.85%)
                                            0.0000  0.0043  0.5369 -0.1713  0.0166
                                           -0.0281 -0.1200  0.1402 -0.0165  0.0337
                                            0.0768 -0.0016 -0.4858  0.2282  0.2187
                                            0.1562 -0.1917  0.0711  0.3525  0.0309
                                           -0.2111  0.1256 -0.0977 -0.0649  0.0189
                                            0.0291  0.0175  0.1062 -0.0743  0.1368
                                           -0.0388
   143. (0.00091) RY*( 2) C   7           s( 12.89%)p 3.57( 46.03%)d 3.08( 39.69%)
                                                  f 0.11(  1.39%)
                                           -0.0000  0.0484  0.3236 -0.1446 -0.0310
                                           -0.0383 -0.4421  0.0191 -0.0328 -0.4916
                                            0.0538 -0.0011  0.1215 -0.0517 -0.3930
                                            0.2885  0.1376 -0.0538 -0.1189 -0.0051
                                            0.1342 -0.0231  0.2978 -0.1267  0.0165
                                            0.0082 -0.0717 -0.0513  0.0032 -0.0251
                                           -0.0716
   144. (0.00050) RY*( 3) C   7           s(  2.30%)p17.29( 39.77%)d23.00( 52.91%)
                                                  f 2.18(  5.02%)
                                            0.0000 -0.0046  0.1459  0.0214  0.0350
                                           -0.0191  0.3311  0.0960  0.0135 -0.3837
                                            0.1415 -0.0087  0.3278 -0.0601  0.4426
                                            0.0891 -0.0839  0.0872 -0.3093 -0.0365
                                           -0.3926  0.1586  0.1821  0.0340 -0.0446
                                           -0.0528  0.0061 -0.0178  0.0593  0.2022
                                           -0.0249
   145. (0.00039) RY*( 4) C   7           s(  7.81%)p 8.47( 66.18%)d 3.09( 24.14%)
                                                  f 0.24(  1.87%)
                                            0.0000 -0.0036  0.2715 -0.0658  0.0101
                                           -0.0001 -0.3601  0.2025 -0.0121  0.4973
                                           -0.0909 -0.0112  0.4089 -0.2609  0.0441
                                            0.0756 -0.0921  0.0907 -0.2643 -0.0735
                                           -0.0722  0.0926 -0.3268 -0.1455 -0.0217
                                            0.0958  0.0370 -0.0417  0.0552  0.0516
                                            0.0142
   146. (0.00030) RY*( 5) C   7           s(  4.64%)p 1.83(  8.51%)d17.13( 79.54%)
                                                  f 1.57(  7.30%)
                                            0.0000 -0.0173  0.2106  0.0327  0.0267
                                            0.0093  0.2083  0.0461 -0.0070 -0.0563
                                            0.1475 -0.0120  0.0854  0.0844  0.2066
                                            0.1013 -0.3693  0.1520 -0.1264  0.0900
                                            0.6634 -0.3323 -0.0915 -0.0006 -0.0732
                                            0.0770 -0.0693  0.0979  0.0485 -0.1279
                                           -0.1693
   147. (0.00014) RY*( 6) C   7           s(  1.93%)p24.32( 47.05%)d22.78( 44.07%)
                                                  f 3.59(  6.95%)
                                           -0.0000 -0.0013  0.1316 -0.0445  0.0072
                                           -0.0074  0.3742  0.2525  0.0112 -0.2404
                                           -0.4477 -0.0026 -0.0865 -0.0291 -0.4629
                                           -0.0974 -0.2228  0.0955 -0.1633  0.1925
                                           -0.0576  0.1297 -0.2722 -0.0138  0.0161
                                            0.1377  0.0686  0.0315 -0.0358 -0.0194
                                            0.2071
   148. (0.00015) RY*( 7) C   7           s(  0.59%)p99.99( 79.67%)d28.88( 17.07%)
                                                  f 4.51(  2.66%)
                                            0.0000 -0.0009  0.0596 -0.0394  0.0285
                                            0.0001  0.0079  0.0907  0.0024 -0.0283
                                           -0.0439 -0.0093  0.5876  0.6636 -0.0752
                                           -0.1133  0.1427  0.0271  0.3469  0.0092
                                           -0.0450 -0.0163 -0.0882  0.0246 -0.0285
                                            0.0504  0.0123  0.1328 -0.0392 -0.0489
                                            0.0397
   149. (0.00007) RY*( 8) C   7           s( 23.79%)p 0.72( 17.12%)d 2.20( 52.42%)
                                                  f 0.28(  6.68%)
   150. (0.00008) RY*( 9) C   7           s( 23.78%)p 1.25( 29.64%)d 1.72( 41.01%)
                                                  f 0.23(  5.57%)
   151. (0.00003) RY*(10) C   7           s( 16.96%)p 0.89( 15.08%)d 3.28( 55.71%)
                                                  f 0.72( 12.25%)
   152. (0.00003) RY*(11) C   7           s(  3.61%)p 0.98(  3.52%)d24.91( 89.89%)
                                                  f 0.82(  2.98%)
   153. (0.00003) RY*(12) C   7           s(  5.51%)p 8.71( 48.04%)d 6.61( 36.45%)
                                                  f 1.81( 10.00%)
   154. (0.00003) RY*(13) C   7           s(  7.07%)p 5.17( 36.56%)d 5.47( 38.66%)
                                                  f 2.50( 17.71%)
   155. (0.00002) RY*(14) C   7           s(  3.88%)p 3.03( 11.77%)d19.82( 76.99%)
                                                  f 1.89(  7.36%)
   156. (0.00000) RY*(15) C   7           s( 12.00%)p 3.97( 47.63%)d 2.27( 27.19%)
                                                  f 1.10( 13.18%)
   157. (0.00000) RY*(16) C   7           s(  1.72%)p 3.38(  5.80%)d53.08( 91.03%)
                                                  f 0.85(  1.46%)
   158. (0.00000) RY*(17) C   7           s(  3.05%)p 0.22(  0.68%)d31.00( 94.71%)
                                                  f 0.51(  1.55%)
   159. (0.00000) RY*(18) C   7           s( 15.32%)p 3.05( 46.66%)d 1.47( 22.52%)
                                                  f 1.01( 15.49%)
   160. (0.00000) RY*(19) C   7           s( 98.00%)p 0.01(  0.63%)d 0.01(  1.23%)
                                                  f 0.00(  0.14%)
   161. (0.00000) RY*(20) C   7           s(  0.02%)p52.52(  0.85%)d99.99(  2.99%)
                                                  f99.99( 96.15%)
   162. (0.00000) RY*(21) C   7           s(  8.17%)p 0.43(  3.51%)d 5.10( 41.65%)
                                                  f 5.71( 46.66%)
   163. (0.00000) RY*(22) C   7           s(  1.16%)p 1.12(  1.30%)d 3.01(  3.47%)
                                                  f81.39( 94.07%)
   164. (0.00000) RY*(23) C   7           s(  0.35%)p 7.74(  2.72%)d 9.69(  3.41%)
                                                  f99.99( 93.52%)
   165. (0.00000) RY*(24) C   7           s(  0.16%)p 2.29(  0.37%)d32.46(  5.22%)
                                                  f99.99( 94.26%)
   166. (0.00000) RY*(25) C   7           s( 12.25%)p 0.47(  5.76%)d 1.21( 14.86%)
                                                  f 5.48( 67.12%)
   167. (0.00000) RY*(26) C   7           s(  1.38%)p 1.73(  2.39%)d 8.26( 11.43%)
                                                  f61.28( 84.79%)
   168. (0.00034) RY*( 1) H   8           s( 95.76%)p 0.04(  4.24%)
                                            0.0010  0.9785 -0.0095  0.1014  0.1776
                                           -0.0242
   169. (0.00008) RY*( 2) H   8           s( 90.38%)p 0.11(  9.62%)
   170. (0.00004) RY*( 3) H   8           s(  1.82%)p54.07( 98.18%)
   171. (0.00004) RY*( 4) H   8           s(  0.34%)p99.99( 99.66%)
   172. (0.00001) RY*( 5) H   8           s( 11.77%)p 7.50( 88.23%)
   173. (0.00092) RY*( 1) C   9           s(  9.67%)p 4.71( 45.56%)d 4.57( 44.18%)
                                                  f 0.06(  0.58%)
                                            0.0000 -0.0471 -0.2015  0.2318  0.0134
                                           -0.0000 -0.0000  0.0000  0.0167  0.5532
                                           -0.1493  0.0371  0.3362  0.1123  0.0000
                                           -0.0000  0.0000  0.0000  0.2846 -0.2456
                                           -0.2823  0.1033  0.4409 -0.1253  0.0181
                                           -0.0000  0.0226 -0.0525 -0.0000 -0.0000
                                            0.0473
   174. (0.00066) RY*( 2) C   9           s(  8.52%)p 4.85( 41.35%)d 5.59( 47.67%)
                                                  f 0.29(  2.45%)
                                           -0.0000  0.0162  0.2390 -0.1668  0.0057
                                            0.0000  0.0000 -0.0000 -0.0224  0.0534
                                           -0.2264 -0.0188 -0.4264  0.4204 -0.0000
                                            0.0000 -0.0000 -0.0000 -0.3224  0.1095
                                           -0.1246 -0.1655  0.5485  0.1303 -0.1393
                                            0.0000 -0.0179  0.0532  0.0000  0.0000
                                            0.0445
   175. (0.00054) RY*( 3) C   9           s(  0.00%)p 1.00(  2.42%)d37.90( 91.81%)
                                                  f 2.38(  5.77%)
                                            0.0000  0.0000 -0.0000 -0.0000 -0.0000
                                            0.0160 -0.1433  0.0587  0.0000 -0.0000
                                           -0.0000 -0.0000  0.0000 -0.0000  0.6995
                                           -0.0134  0.5863 -0.2914  0.0000 -0.0000
                                            0.0000  0.0000  0.0000 -0.0000  0.0000
                                           -0.1226  0.0000 -0.0000 -0.1979  0.0589
                                            0.0000
   176. (0.00037) RY*( 4) C   9           s(  0.00%)p 1.00( 63.08%)d 0.52( 32.87%)
                                                  f 0.06(  4.05%)
                                           -0.0000 -0.0000 -0.0000 -0.0000  0.0000
                                           -0.0021  0.6208 -0.4953  0.0000  0.0000
                                            0.0000  0.0000  0.0000  0.0000 -0.2717
                                           -0.2349  0.4188 -0.1561  0.0000 -0.0000
                                            0.0000  0.0000  0.0000 -0.0000 -0.0000
                                           -0.1724 -0.0000 -0.0000  0.0054 -0.1037
                                            0.0000
   177. (0.00028) RY*( 5) C   9           s( 25.51%)p 0.54( 13.90%)d 2.29( 58.40%)
                                                  f 0.09(  2.20%)
                                           -0.0000 -0.0118  0.4910 -0.1037  0.0559
                                            0.0000  0.0000 -0.0000 -0.0000 -0.1905
                                            0.1756 -0.0186  0.0739  0.2570 -0.0000
                                            0.0000 -0.0000 -0.0000  0.6054  0.0834
                                           -0.3254  0.1766 -0.0475  0.2668  0.0302
                                            0.0000 -0.0466  0.1372  0.0000  0.0000
                                            0.0083
   178. (0.00019) RY*( 6) C   9           s(  1.68%)p13.20( 22.13%)d41.21( 69.11%)
                                                  f 4.22(  7.08%)
                                           -0.0000  0.0080  0.0518  0.1179 -0.0106
                                           -0.0000  0.0000  0.0000  0.0054  0.3513
                                           -0.2830 -0.0058 -0.1216  0.0542  0.0000
                                           -0.0000  0.0000  0.0000 -0.2529 -0.1637
                                           -0.3764  0.0439 -0.5766  0.3525 -0.0363
                                            0.0000  0.1593  0.1571 -0.0000  0.0000
                                            0.1394
   179. (0.00017) RY*( 7) C   9           s(  9.26%)p 7.76( 71.79%)d 1.44( 13.37%)
                                                  f 0.60(  5.59%)
                                            0.0000 -0.0039  0.3022  0.0289  0.0205
                                            0.0000 -0.0000 -0.0000 -0.0206  0.6541
                                            0.4347  0.0054 -0.2881 -0.1327 -0.0000
                                           -0.0000  0.0000 -0.0000  0.1130  0.1387
                                            0.2339 -0.1988 -0.0861  0.0011 -0.0456
                                           -0.0000 -0.0784 -0.1220 -0.0000 -0.0000
                                           -0.1811
   180. (0.00013) RY*( 8) C   9           s(  0.00%)p 1.00( 90.85%)d 0.07(  6.34%)
                                                  f 0.03(  2.82%)
                                           -0.0000  0.0000  0.0000  0.0000 -0.0000
                                           -0.0142  0.7141  0.6311 -0.0000  0.0000
                                            0.0000 -0.0000 -0.0000 -0.0000  0.2195
                                            0.0225 -0.0446  0.1127  0.0000  0.0000
                                            0.0000  0.0000  0.0000 -0.0000  0.0000
                                            0.1449 -0.0000 -0.0000  0.0699  0.0480
                                           -0.0000
   181. (0.00013) RY*( 9) C   9           s( 33.16%)p 1.27( 42.19%)d 0.68( 22.50%)
                                                  f 0.06(  2.15%)
                                            0.0000 -0.0127  0.4545  0.3514  0.0374
                                            0.0000  0.0000  0.0000  0.0007  0.0085
                                           -0.1407 -0.0062  0.5786  0.2593 -0.0000
                                           -0.0000  0.0000 -0.0000 -0.2593  0.1742
                                            0.3041 -0.1788 -0.0447  0.0304  0.0865
                                           -0.0000  0.0963 -0.0519 -0.0000 -0.0000
                                           -0.0452
   182. (0.00006) RY*(10) C   9           s(  0.00%)p 1.00( 27.90%)d 2.19( 61.14%)
                                                  f 0.39( 10.96%)
   183. (0.00004) RY*(11) C   9           s( 14.33%)p 0.84( 12.02%)d 4.25( 60.92%)
                                                  f 0.89( 12.74%)
   184. (0.00004) RY*(12) C   9           s( 12.52%)p 0.60(  7.52%)d 6.01( 75.32%)
                                                  f 0.37(  4.64%)
   185. (0.00002) RY*(13) C   9           s(  0.00%)p 1.00(  9.69%)d 8.91( 86.32%)
                                                  f 0.41(  3.99%)
   186. (0.00001) RY*(14) C   9           s(  5.92%)p 2.29( 13.56%)d13.10( 77.63%)
                                                  f 0.49(  2.88%)
   187. (0.00002) RY*(15) C   9           s(  0.00%)p 1.00(  0.28%)d99.99( 77.89%)
                                                  f77.79( 21.83%)
   188. (0.00000) RY*(16) C   9           s( 11.10%)p 6.61( 73.33%)d 1.39( 15.43%)
                                                  f 0.01(  0.14%)
   189. (0.00000) RY*(17) C   9           s( 98.90%)p 0.00(  0.34%)d 0.01(  0.75%)
                                                  f 0.00(  0.02%)
   190. (0.00001) RY*(18) C   9           s( 57.55%)p 0.42( 23.99%)d 0.30( 16.99%)
                                                  f 0.03(  1.47%)
   191. (0.00001) RY*(19) C   9           s( 10.03%)p 2.16( 21.65%)d 6.77( 67.87%)
                                                  f 0.04(  0.45%)
   192. (0.00000) RY*(20) C   9           s(  0.38%)p 8.13(  3.07%)d21.99(  8.31%)
                                                  f99.99( 88.24%)
   193. (0.00000) RY*(21) C   9           s(  0.00%)p 1.00(  1.42%)d 8.52( 12.12%)
                                                  f60.74( 86.45%)
   194. (0.00000) RY*(22) C   9           s(  0.89%)p 1.04(  0.92%)d 7.09(  6.29%)
                                                  f99.99( 91.91%)
   195. (0.00000) RY*(23) C   9           s(  0.47%)p11.66(  5.53%)d20.06(  9.51%)
                                                  f99.99( 84.49%)
   196. (0.00000) RY*(24) C   9           s(  0.00%)p 1.00(  4.44%)d 4.52( 20.09%)
                                                  f17.00( 75.47%)
   197. (0.00000) RY*(25) C   9           s(  0.00%)p 1.00(  0.01%)d99.99( 11.33%)
                                                  f99.99( 88.65%)
   198. (0.00000) RY*(26) C   9           s(  0.32%)p 3.70(  1.19%)d17.19(  5.54%)
                                                  f99.99( 92.95%)
   199. (0.00023) RY*( 1) H  10           s( 94.67%)p 0.06(  5.33%)
                                            0.0008  0.9728 -0.0182  0.0000  0.2292
                                           -0.0285
   200. (0.00007) RY*( 2) H  10           s( 86.96%)p 0.15( 13.04%)
   201. (0.00006) RY*( 3) H  10           s(  0.00%)p 1.00(100.00%)
   202. (0.00005) RY*( 4) H  10           s(  7.33%)p12.65( 92.67%)
   203. (0.00001) RY*( 5) H  10           s( 11.12%)p 7.99( 88.88%)
   204. (0.00162) RY*( 1) C  11           s( 31.80%)p 1.04( 33.02%)d 0.99( 31.33%)
                                                  f 0.12(  3.85%)
                                           -0.0000  0.0043  0.5369 -0.1713  0.0166
                                           -0.0281 -0.1200  0.1402  0.0165 -0.0337
                                           -0.0768 -0.0016 -0.4858  0.2282 -0.2187
                                           -0.1562 -0.1917  0.0711 -0.3525 -0.0309
                                           -0.2111  0.1256 -0.0977 -0.0649  0.0189
                                            0.0291 -0.0175  0.1062  0.0743  0.1368
                                            0.0388
   205. (0.00091) RY*( 2) C  11           s( 12.89%)p 3.57( 46.03%)d 3.08( 39.69%)
                                                  f 0.11(  1.39%)
                                           -0.0000  0.0484  0.3236 -0.1446 -0.0310
                                           -0.0383 -0.4421  0.0191  0.0328  0.4916
                                           -0.0538 -0.0011  0.1215 -0.0517  0.3930
                                           -0.2885  0.1376 -0.0538  0.1189  0.0051
                                            0.1342 -0.0231  0.2978 -0.1267  0.0165
                                            0.0082  0.0717 -0.0513 -0.0032 -0.0251
                                            0.0716
   206. (0.00050) RY*( 3) C  11           s(  2.30%)p17.29( 39.77%)d23.00( 52.91%)
                                                  f 2.18(  5.02%)
                                            0.0000 -0.0046  0.1459  0.0214  0.0350
                                           -0.0191  0.3311  0.0960 -0.0135  0.3837
                                           -0.1415 -0.0087  0.3278 -0.0601 -0.4426
                                           -0.0891 -0.0839  0.0872  0.3093  0.0365
                                           -0.3926  0.1586  0.1821  0.0340 -0.0446
                                           -0.0528 -0.0061 -0.0178 -0.0593  0.2022
                                            0.0249
   207. (0.00039) RY*( 4) C  11           s(  7.81%)p 8.47( 66.18%)d 3.09( 24.14%)
                                                  f 0.24(  1.87%)
                                           -0.0000 -0.0036  0.2715 -0.0658  0.0101
                                           -0.0001 -0.3601  0.2025  0.0121 -0.4973
                                            0.0909 -0.0112  0.4089 -0.2609 -0.0441
                                           -0.0756 -0.0921  0.0907  0.2643  0.0735
                                           -0.0722  0.0926 -0.3268 -0.1455 -0.0217
                                            0.0958 -0.0370 -0.0417 -0.0552  0.0516
                                           -0.0142
   208. (0.00030) RY*( 5) C  11           s(  4.64%)p 1.83(  8.51%)d17.13( 79.54%)
                                                  f 1.57(  7.30%)
                                           -0.0000 -0.0173  0.2106  0.0327  0.0267
                                            0.0093  0.2083  0.0461  0.0070  0.0563
                                           -0.1475 -0.0120  0.0854  0.0844 -0.2066
                                           -0.1013 -0.3693  0.1520  0.1264 -0.0900
                                            0.6634 -0.3323 -0.0915 -0.0006 -0.0732
                                            0.0770  0.0693  0.0979 -0.0485 -0.1279
                                            0.1693
   209. (0.00014) RY*( 6) C  11           s(  1.93%)p24.32( 47.05%)d22.78( 44.07%)
                                                  f 3.59(  6.95%)
                                            0.0000 -0.0013  0.1316 -0.0445  0.0072
                                           -0.0074  0.3742  0.2525 -0.0112  0.2404
                                            0.4477 -0.0026 -0.0865 -0.0291  0.4629
                                            0.0974 -0.2228  0.0955  0.1633 -0.1925
                                           -0.0576  0.1297 -0.2722 -0.0138  0.0161
                                            0.1377 -0.0686  0.0315  0.0358 -0.0194
                                           -0.2071
   210. (0.00015) RY*( 7) C  11           s(  0.59%)p99.99( 79.67%)d28.88( 17.07%)
                                                  f 4.51(  2.66%)
                                            0.0000 -0.0009  0.0596 -0.0394  0.0285
                                            0.0001  0.0079  0.0907 -0.0024  0.0283
                                            0.0439 -0.0093  0.5876  0.6636  0.0752
                                            0.1133  0.1427  0.0271 -0.3469 -0.0092
                                           -0.0450 -0.0163 -0.0882  0.0246 -0.0285
                                            0.0504 -0.0123  0.1328  0.0392 -0.0489
                                           -0.0397
   211. (0.00007) RY*( 8) C  11           s( 23.79%)p 0.72( 17.12%)d 2.20( 52.42%)
                                                  f 0.28(  6.68%)
   212. (0.00008) RY*( 9) C  11           s( 23.78%)p 1.25( 29.64%)d 1.72( 41.01%)
                                                  f 0.23(  5.57%)
   213. (0.00003) RY*(10) C  11           s( 16.96%)p 0.89( 15.08%)d 3.28( 55.71%)
                                                  f 0.72( 12.25%)
   214. (0.00003) RY*(11) C  11           s(  3.61%)p 0.98(  3.52%)d24.91( 89.89%)
                                                  f 0.82(  2.98%)
   215. (0.00003) RY*(12) C  11           s(  5.51%)p 8.71( 48.04%)d 6.61( 36.45%)
                                                  f 1.81( 10.00%)
   216. (0.00003) RY*(13) C  11           s(  7.07%)p 5.17( 36.56%)d 5.47( 38.66%)
                                                  f 2.50( 17.71%)
   217. (0.00002) RY*(14) C  11           s(  3.88%)p 3.03( 11.77%)d19.82( 76.99%)
                                                  f 1.89(  7.36%)
   218. (0.00000) RY*(15) C  11           s( 12.00%)p 3.97( 47.63%)d 2.27( 27.19%)
                                                  f 1.10( 13.18%)
   219. (0.00000) RY*(16) C  11           s(  1.72%)p 3.38(  5.80%)d53.08( 91.03%)
                                                  f 0.85(  1.46%)
   220. (0.00000) RY*(17) C  11           s(  3.05%)p 0.22(  0.68%)d31.00( 94.71%)
                                                  f 0.51(  1.55%)
   221. (0.00000) RY*(18) C  11           s( 15.32%)p 3.05( 46.66%)d 1.47( 22.52%)
                                                  f 1.01( 15.49%)
   222. (0.00000) RY*(19) C  11           s( 98.00%)p 0.01(  0.63%)d 0.01(  1.23%)
                                                  f 0.00(  0.14%)
   223. (0.00000) RY*(20) C  11           s(  0.02%)p52.52(  0.85%)d99.99(  2.99%)
                                                  f99.99( 96.15%)
   224. (0.00000) RY*(21) C  11           s(  8.17%)p 0.43(  3.51%)d 5.10( 41.65%)
                                                  f 5.71( 46.66%)
   225. (0.00000) RY*(22) C  11           s(  1.16%)p 1.12(  1.30%)d 3.01(  3.47%)
                                                  f81.39( 94.07%)
   226. (0.00000) RY*(23) C  11           s(  0.35%)p 7.74(  2.72%)d 9.69(  3.41%)
                                                  f99.99( 93.52%)
   227. (0.00000) RY*(24) C  11           s(  0.16%)p 2.29(  0.37%)d32.46(  5.22%)
                                                  f99.99( 94.26%)
   228. (0.00000) RY*(25) C  11           s( 12.25%)p 0.47(  5.76%)d 1.21( 14.86%)
                                                  f 5.48( 67.12%)
   229. (0.00000) RY*(26) C  11           s(  1.38%)p 1.73(  2.39%)d 8.26( 11.43%)
                                                  f61.28( 84.79%)
   230. (0.00034) RY*( 1) H  12           s( 95.76%)p 0.04(  4.24%)
                                            0.0010  0.9785 -0.0095  0.1014 -0.1776
                                           -0.0242
   231. (0.00008) RY*( 2) H  12           s( 90.38%)p 0.11(  9.62%)
   232. (0.00004) RY*( 3) H  12           s(  1.82%)p54.07( 98.18%)
   233. (0.00004) RY*( 4) H  12           s(  0.34%)p99.99( 99.66%)
   234. (0.00001) RY*( 5) H  12           s( 11.77%)p 7.50( 88.23%)
   235. (0.00092) RY*( 1) C  13           s(  9.67%)p 4.71( 45.56%)d 4.57( 44.18%)
                                                  f 0.06(  0.58%)
                                            0.0000 -0.0471 -0.2015  0.2318  0.0134
                                           -0.0000  0.0000  0.0000 -0.0167 -0.5532
                                            0.1493  0.0371  0.3362  0.1123 -0.0000
                                           -0.0000 -0.0000  0.0000 -0.2846  0.2456
                                           -0.2823  0.1033  0.4409 -0.1253  0.0181
                                            0.0000 -0.0226 -0.0525 -0.0000  0.0000
                                           -0.0473
   236. (0.00066) RY*( 2) C  13           s(  8.52%)p 4.85( 41.35%)d 5.59( 47.67%)
                                                  f 0.29(  2.45%)
                                           -0.0000  0.0162  0.2390 -0.1668  0.0057
                                            0.0000 -0.0000 -0.0000  0.0224 -0.0534
                                            0.2264 -0.0188 -0.4264  0.4204  0.0000
                                            0.0000  0.0000  0.0000  0.3224 -0.1095
                                           -0.1246 -0.1655  0.5485  0.1303 -0.1393
                                            0.0000  0.0179  0.0532  0.0000  0.0000
                                           -0.0445
   237. (0.00054) RY*( 3) C  13           s(  0.00%)p 1.00(  2.42%)d37.90( 91.81%)
                                                  f 2.38(  5.77%)
                                           -0.0000 -0.0000 -0.0000 -0.0000  0.0000
                                           -0.0160  0.1433 -0.0587 -0.0000 -0.0000
                                           -0.0000  0.0000  0.0000  0.0000  0.6995
                                           -0.0134 -0.5863  0.2914  0.0000 -0.0000
                                           -0.0000  0.0000 -0.0000 -0.0000  0.0000
                                            0.1226 -0.0000  0.0000 -0.1979 -0.0589
                                           -0.0000
   238. (0.00037) RY*( 4) C  13           s(  0.00%)p 1.00( 63.08%)d 0.52( 32.87%)
                                                  f 0.06(  4.05%)
                                           -0.0000 -0.0000 -0.0000 -0.0000  0.0000
                                           -0.0021  0.6208 -0.4953 -0.0000 -0.0000
                                           -0.0000  0.0000  0.0000  0.0000  0.2717
                                            0.2349  0.4188 -0.1561  0.0000  0.0000
                                           -0.0000  0.0000 -0.0000 -0.0000  0.0000
                                           -0.1724 -0.0000 -0.0000 -0.0054 -0.1037
                                           -0.0000
   239. (0.00028) RY*( 5) C  13           s( 25.51%)p 0.54( 13.90%)d 2.29( 58.40%)
                                                  f 0.09(  2.20%)
                                           -0.0000 -0.0118  0.4910 -0.1037  0.0559
                                            0.0000 -0.0000 -0.0000  0.0000  0.1905
                                           -0.1756 -0.0186  0.0739  0.2570  0.0000
                                            0.0000  0.0000  0.0000 -0.6054 -0.0834
                                           -0.3254  0.1766 -0.0475  0.2668  0.0302
                                            0.0000  0.0466  0.1372  0.0000  0.0000
                                           -0.0083
   240. (0.00019) RY*( 6) C  13           s(  1.68%)p13.20( 22.13%)d41.21( 69.11%)
                                                  f 4.22(  7.08%)
                                           -0.0000  0.0080  0.0518  0.1179 -0.0106
                                           -0.0000  0.0000  0.0000 -0.0054 -0.3513
                                            0.2830 -0.0058 -0.1216  0.0542 -0.0000
                                           -0.0000 -0.0000 -0.0000  0.2529  0.1637
                                           -0.3764  0.0439 -0.5766  0.3525 -0.0363
                                           -0.0000 -0.1593  0.1571  0.0000 -0.0000
                                           -0.1394
   241. (0.00017) RY*( 7) C  13           s(  9.26%)p 7.76( 71.79%)d 1.44( 13.37%)
                                                  f 0.60(  5.59%)
                                            0.0000 -0.0039  0.3022  0.0289  0.0205
                                            0.0000  0.0000 -0.0000  0.0206 -0.6541
                                           -0.4347  0.0054 -0.2881 -0.1327  0.0000
                                           -0.0000 -0.0000 -0.0000 -0.1130 -0.1387
                                            0.2339 -0.1988 -0.0861  0.0011 -0.0456
                                            0.0000  0.0784 -0.1220 -0.0000 -0.0000
                                            0.1811
   242. (0.00013) RY*( 8) C  13           s(  0.00%)p 1.00( 90.85%)d 0.07(  6.34%)
                                                  f 0.03(  2.82%)
                                           -0.0000  0.0000  0.0000  0.0000 -0.0000
                                           -0.0142  0.7141  0.6311  0.0000  0.0000
                                            0.0000 -0.0000 -0.0000 -0.0000 -0.2195
                                           -0.0225 -0.0446  0.1127 -0.0000 -0.0000
                                            0.0000  0.0000  0.0000 -0.0000  0.0000
                                            0.1449  0.0000 -0.0000 -0.0699  0.0480
                                            0.0000
   243. (0.00013) RY*( 9) C  13           s( 33.16%)p 1.27( 42.19%)d 0.68( 22.50%)
                                                  f 0.06(  2.15%)
                                            0.0000 -0.0127  0.4545  0.3514  0.0374
                                           -0.0000  0.0000  0.0000 -0.0007 -0.0085
                                            0.1407 -0.0062  0.5786  0.2593  0.0000
                                           -0.0000 -0.0000 -0.0000  0.2593 -0.1742
                                            0.3041 -0.1788 -0.0447  0.0304  0.0865
                                           -0.0000 -0.0963 -0.0519  0.0000  0.0000
                                            0.0452
   244. (0.00006) RY*(10) C  13           s(  0.00%)p 1.00( 27.90%)d 2.19( 61.14%)
                                                  f 0.39( 10.96%)
   245. (0.00004) RY*(11) C  13           s( 14.33%)p 0.84( 12.02%)d 4.25( 60.92%)
                                                  f 0.89( 12.74%)
   246. (0.00004) RY*(12) C  13           s( 12.52%)p 0.60(  7.52%)d 6.01( 75.32%)
                                                  f 0.37(  4.64%)
   247. (0.00002) RY*(13) C  13           s(  0.00%)p 1.00(  9.69%)d 8.91( 86.32%)
                                                  f 0.41(  3.99%)
   248. (0.00001) RY*(14) C  13           s(  5.92%)p 2.29( 13.56%)d13.10( 77.63%)
                                                  f 0.49(  2.88%)
   249. (0.00002) RY*(15) C  13           s(  0.00%)p 1.00(  0.28%)d99.99( 77.89%)
                                                  f77.79( 21.83%)
   250. (0.00000) RY*(16) C  13           s( 11.10%)p 6.61( 73.33%)d 1.39( 15.43%)
                                                  f 0.01(  0.14%)
   251. (0.00000) RY*(17) C  13           s( 98.90%)p 0.00(  0.34%)d 0.01(  0.75%)
                                                  f 0.00(  0.02%)
   252. (0.00001) RY*(18) C  13           s( 57.55%)p 0.42( 23.99%)d 0.30( 16.99%)
                                                  f 0.03(  1.47%)
   253. (0.00001) RY*(19) C  13           s( 10.03%)p 2.16( 21.65%)d 6.77( 67.87%)
                                                  f 0.04(  0.45%)
   254. (0.00000) RY*(20) C  13           s(  0.38%)p 8.13(  3.07%)d21.99(  8.31%)
                                                  f99.99( 88.24%)
   255. (0.00000) RY*(21) C  13           s(  0.00%)p 1.00(  1.42%)d 8.52( 12.12%)
                                                  f60.74( 86.45%)
   256. (0.00000) RY*(22) C  13           s(  0.89%)p 1.04(  0.92%)d 7.09(  6.29%)
                                                  f99.99( 91.91%)
   257. (0.00000) RY*(23) C  13           s(  0.47%)p11.66(  5.53%)d20.06(  9.51%)
                                                  f99.99( 84.49%)
   258. (0.00000) RY*(24) C  13           s(  0.00%)p 1.00(  4.44%)d 4.52( 20.09%)
                                                  f17.00( 75.47%)
   259. (0.00000) RY*(25) C  13           s(  0.00%)p 1.00(  0.01%)d99.99( 11.33%)
                                                  f99.99( 88.65%)
   260. (0.00000) RY*(26) C  13           s(  0.32%)p 3.70(  1.19%)d17.19(  5.54%)
                                                  f99.99( 92.95%)
   261. (0.00023) RY*( 1) H  14           s( 94.67%)p 0.06(  5.33%)
                                            0.0008  0.9728 -0.0182 -0.0000 -0.2292
                                           -0.0285
   262. (0.00007) RY*( 2) H  14           s( 86.96%)p 0.15( 13.04%)
   263. (0.00006) RY*( 3) H  14           s(  0.00%)p 1.00(100.00%)
   264. (0.00005) RY*( 4) H  14           s(  7.33%)p12.65( 92.67%)
   265. (0.00001) RY*( 5) H  14           s( 11.12%)p 7.99( 88.88%)
   266. (0.01572) BD*( 1) C   1 - H   2  
                ( 38.13%)   0.6175* C   1 s( 30.57%)p 2.27( 69.39%)d 0.00(  0.02%)
                                                  f 0.00(  0.01%)
                                           -0.0000  0.5520  0.0318  0.0056 -0.0003
                                           -0.6468  0.0094 -0.0019  0.5244 -0.0075
                                            0.0015  0.0170 -0.0037  0.0016 -0.0087
                                           -0.0101  0.0039 -0.0005  0.0014 -0.0005
                                           -0.0012  0.0028 -0.0026 -0.0052 -0.0005
                                            0.0050 -0.0066  0.0008 -0.0005  0.0034
                                            0.0080
                ( 61.87%)  -0.7866* H   2 s( 99.94%)p 0.00(  0.06%)
                                            0.9997  0.0037  0.0007  0.0176 -0.0155
                                            0.0009
   267. (0.01635) BD*( 1) C   1 - C   3  
                ( 49.28%)   0.7020* C   1 s( 21.77%)p 3.59( 78.09%)d 0.01(  0.13%)
                                                  f 0.00(  0.01%)
                                            0.0000 -0.4662  0.0182  0.0032 -0.0007
                                           -0.4856  0.0285  0.0036 -0.1340 -0.0319
                                            0.0001  0.7247  0.0106  0.0035  0.0104
                                           -0.0075  0.0250  0.0087 -0.0005  0.0014
                                           -0.0193 -0.0011  0.0049 -0.0075 -0.0044
                                           -0.0028  0.0007  0.0050 -0.0034 -0.0053
                                           -0.0004
                ( 50.72%)  -0.7122* C   3 s( 32.22%)p 2.10( 67.51%)d 0.01(  0.27%)
                                                  f 0.00(  0.00%)
                                           -0.0000 -0.5676  0.0050  0.0038  0.0004
                                            0.7057  0.0161 -0.0020 -0.3367 -0.0156
                                           -0.0057 -0.2509  0.0143  0.0103 -0.0170
                                            0.0073  0.0369  0.0071  0.0050 -0.0035
                                           -0.0151 -0.0083 -0.0235  0.0053  0.0002
                                            0.0010 -0.0009 -0.0033 -0.0008 -0.0008
                                           -0.0004
   268. (0.00049) BD*( 1) C   1 - C   5  
                ( 50.00%)   0.7071* C   1 s( 25.21%)p 2.96( 74.67%)d 0.00(  0.12%)
                                                  f 0.00(  0.00%)
                                           -0.0000 -0.5019  0.0155  0.0018  0.0001
                                            0.2440  0.0413  0.0032  0.8278 -0.0050
                                           -0.0032 -0.0086 -0.0021  0.0010  0.0148
                                           -0.0114  0.0014 -0.0003  0.0021 -0.0005
                                            0.0168  0.0127  0.0198  0.0005 -0.0005
                                           -0.0013 -0.0027  0.0001 -0.0000  0.0020
                                           -0.0058
                ( 50.00%)  -0.7071* C   5 s( 25.21%)p 2.96( 74.67%)d 0.00(  0.12%)
                                                  f 0.00(  0.00%)
                                           -0.0000 -0.5019  0.0155  0.0018  0.0001
                                            0.2440  0.0413  0.0032 -0.8278  0.0050
                                            0.0032 -0.0086 -0.0021  0.0010 -0.0148
                                            0.0114  0.0014 -0.0003 -0.0021  0.0005
                                            0.0168  0.0127  0.0198  0.0005 -0.0005
                                           -0.0013  0.0027  0.0001  0.0000  0.0020
                                            0.0058
   269. (0.00150) BD*( 1) C   1 - C   9  
                ( 50.30%)   0.7092* C   1 s( 22.28%)p 3.48( 77.59%)d 0.01(  0.12%)
                                                  f 0.00(  0.01%)
                                           -0.0006  0.4718 -0.0146 -0.0016  0.0000
                                            0.5314 -0.0207 -0.0045  0.1381  0.0319
                                            0.0019  0.6876  0.0141  0.0045 -0.0132
                                            0.0084  0.0210  0.0102 -0.0019  0.0006
                                            0.0180  0.0040 -0.0062  0.0074 -0.0044
                                            0.0016 -0.0008  0.0034 -0.0035  0.0047
                                            0.0006
                ( 49.70%)  -0.7050* C   9 s( 23.57%)p 3.24( 76.33%)d 0.00(  0.10%)
                                                  f 0.00(  0.00%)
                                            0.0007  0.4853 -0.0131 -0.0022  0.0004
                                           -0.7067 -0.0136 -0.0002  0.1632  0.0288
                                            0.0028 -0.4854  0.0262  0.0005  0.0009
                                           -0.0024  0.0182  0.0098  0.0139 -0.0069
                                            0.0047  0.0089  0.0132 -0.0027 -0.0014
                                           -0.0029  0.0016 -0.0043 -0.0025  0.0001
                                           -0.0009
   270. (0.02379) BD*( 1) C   3 - C   4  
                ( 50.00%)   0.7071* C   3 s( 35.13%)p 1.84( 64.55%)d 0.01(  0.32%)
                                                  f 0.00(  0.00%)
                                           -0.0000  0.5926 -0.0004  0.0066  0.0009
                                            0.0000  0.0000 -0.0000 -0.5858 -0.0159
                                            0.0113 -0.5490 -0.0209 -0.0103 -0.0000
                                            0.0000  0.0000  0.0000  0.0030  0.0073
                                           -0.0332 -0.0108 -0.0435  0.0006 -0.0011
                                            0.0000  0.0049  0.0022 -0.0000 -0.0000
                                            0.0039
                ( 50.00%)  -0.7071* C   4 s( 35.13%)p 1.84( 64.55%)d 0.01(  0.32%)
                                                  f 0.00(  0.00%)
                                           -0.0000  0.5926 -0.0004  0.0066  0.0009
                                           -0.0000 -0.0000  0.0000  0.5858  0.0159
                                           -0.0113 -0.5490 -0.0209 -0.0103 -0.0000
                                            0.0000 -0.0000 -0.0000 -0.0030 -0.0073
                                           -0.0332 -0.0108 -0.0435  0.0006 -0.0011
                                           -0.0000 -0.0049  0.0022 -0.0000  0.0000
                                           -0.0039
   271. (0.11605) BD*( 2) C   3 - C   4  
                ( 50.00%)   0.7071* C   3 s(  0.41%)p99.99( 98.94%)d 1.60(  0.65%)
                                                  f 0.01(  0.00%)
                                            0.0002 -0.0504  0.0391  0.0023 -0.0001
                                            0.0000  0.0000 -0.0000  0.6490  0.0057
                                           -0.0019 -0.7489  0.0848 -0.0079 -0.0000
                                            0.0000  0.0000  0.0000  0.0735 -0.0074
                                            0.0168  0.0009 -0.0258  0.0102  0.0029
                                            0.0000  0.0041 -0.0035 -0.0000 -0.0000
                                            0.0007
                ( 50.00%)  -0.7071* C   4 s(  0.41%)p99.99( 98.94%)d 1.60(  0.65%)
                                                  f 0.01(  0.00%)
                                            0.0002 -0.0504  0.0391  0.0023 -0.0001
                                           -0.0000 -0.0000  0.0000 -0.6490 -0.0057
                                            0.0019 -0.7489  0.0848 -0.0079 -0.0000
                                            0.0000 -0.0000 -0.0000 -0.0735  0.0074
                                            0.0168  0.0009 -0.0258  0.0102  0.0029
                                           -0.0000 -0.0041 -0.0035 -0.0000  0.0000
                                           -0.0007
   272. (0.01635) BD*( 1) C   3 - C   7  
                ( 50.72%)   0.7122* C   3 s( 32.22%)p 2.10( 67.51%)d 0.01(  0.27%)
                                                  f 0.00(  0.00%)
                                            0.0000  0.5676 -0.0050 -0.0038 -0.0004
                                            0.7057  0.0161 -0.0020  0.3367  0.0156
                                            0.0057  0.2509 -0.0143 -0.0103 -0.0170
                                            0.0073  0.0369  0.0071 -0.0050  0.0035
                                            0.0151  0.0083  0.0235 -0.0053 -0.0002
                                            0.0010  0.0009  0.0033 -0.0008 -0.0008
                                            0.0004
                ( 49.28%)  -0.7020* C   7 s( 21.77%)p 3.59( 78.09%)d 0.01(  0.13%)
                                                  f 0.00(  0.01%)
                                           -0.0000  0.4662 -0.0182 -0.0032  0.0007
                                           -0.4856  0.0285  0.0036  0.1340  0.0319
                                           -0.0001 -0.7247 -0.0106 -0.0035  0.0104
                                           -0.0075  0.0250  0.0087  0.0005 -0.0014
                                            0.0193  0.0011 -0.0049  0.0075  0.0044
                                           -0.0028 -0.0007 -0.0050 -0.0034 -0.0053
                                            0.0004
   273. (0.01635) BD*( 1) C   4 - C   5  
                ( 50.72%)   0.7122* C   4 s( 32.22%)p 2.10( 67.51%)d 0.01(  0.27%)
                                                  f 0.00(  0.00%)
                                            0.0000  0.5676 -0.0050 -0.0038 -0.0004
                                           -0.7057 -0.0161  0.0020 -0.3367 -0.0156
                                           -0.0057  0.2509 -0.0143 -0.0103 -0.0170
                                            0.0073 -0.0369 -0.0071  0.0050 -0.0035
                                            0.0151  0.0083  0.0235 -0.0053 -0.0002
                                           -0.0010 -0.0009  0.0033 -0.0008  0.0008
                                           -0.0004
                ( 49.28%)  -0.7020* C   5 s( 21.77%)p 3.59( 78.09%)d 0.01(  0.13%)
                                                  f 0.00(  0.01%)
                                           -0.0000  0.4662 -0.0182 -0.0032  0.0007
                                            0.4856 -0.0285 -0.0036 -0.1340 -0.0319
                                            0.0001 -0.7247 -0.0106 -0.0035  0.0104
                                           -0.0075 -0.0250 -0.0087 -0.0005  0.0014
                                            0.0193  0.0011 -0.0049  0.0075  0.0044
                                            0.0028  0.0007 -0.0050 -0.0034  0.0053
                                           -0.0004
   274. (0.01635) BD*( 1) C   4 - C  11  
                ( 50.72%)   0.7122* C   4 s( 32.22%)p 2.10( 67.51%)d 0.01(  0.27%)
                                                  f 0.00(  0.00%)
                                            0.0000  0.5676 -0.0050 -0.0038 -0.0004
                                            0.7057  0.0161 -0.0020 -0.3367 -0.0156
                                           -0.0057  0.2509 -0.0143 -0.0103  0.0170
                                           -0.0073  0.0369  0.0071  0.0050 -0.0035
                                            0.0151  0.0083  0.0235 -0.0053 -0.0002
                                            0.0010 -0.0009  0.0033  0.0008 -0.0008
                                           -0.0004
                ( 49.28%)  -0.7020* C  11 s( 21.77%)p 3.59( 78.09%)d 0.01(  0.13%)
                                                  f 0.00(  0.01%)
                                           -0.0000  0.4662 -0.0182 -0.0032  0.0007
                                           -0.4856  0.0285  0.0036 -0.1340 -0.0319
                                            0.0001 -0.7247 -0.0106 -0.0035 -0.0104
                                            0.0075  0.0250  0.0087 -0.0005  0.0014
                                            0.0193  0.0011 -0.0049  0.0075  0.0044
                                           -0.0028  0.0007 -0.0050  0.0034 -0.0053
                                           -0.0004
   275. (0.01572) BD*( 1) C   5 - H   6  
                ( 38.13%)   0.6175* C   5 s( 30.57%)p 2.27( 69.39%)d 0.00(  0.02%)
                                                  f 0.00(  0.01%)
                                           -0.0000  0.5520  0.0318  0.0056 -0.0003
                                           -0.6468  0.0094 -0.0019 -0.5244  0.0075
                                           -0.0015  0.0170 -0.0037  0.0016  0.0087
                                            0.0101  0.0039 -0.0005 -0.0014  0.0005
                                           -0.0012  0.0028 -0.0026 -0.0052 -0.0005
                                            0.0050  0.0066  0.0008  0.0005  0.0034
                                           -0.0080
                ( 61.87%)  -0.7866* H   6 s( 99.94%)p 0.00(  0.06%)
                                            0.9997  0.0037  0.0007  0.0176  0.0155
                                            0.0009
   276. (0.00150) BD*( 1) C   5 - C  13  
                ( 50.30%)   0.7092* C   5 s( 22.28%)p 3.48( 77.59%)d 0.01(  0.12%)
                                                  f 0.00(  0.01%)
                                           -0.0006  0.4718 -0.0146 -0.0016  0.0000
                                            0.5314 -0.0207 -0.0045 -0.1381 -0.0319
                                           -0.0019  0.6876  0.0141  0.0045  0.0132
                                           -0.0084  0.0210  0.0102  0.0019 -0.0006
                                            0.0180  0.0040 -0.0062  0.0074 -0.0044
                                            0.0016  0.0008  0.0034  0.0035  0.0047
                                           -0.0006
                ( 49.70%)  -0.7050* C  13 s( 23.57%)p 3.24( 76.33%)d 0.00(  0.10%)
                                                  f 0.00(  0.00%)
                                            0.0007  0.4853 -0.0131 -0.0022  0.0004
                                           -0.7067 -0.0136 -0.0002 -0.1632 -0.0288
                                           -0.0028 -0.4854  0.0262  0.0005 -0.0009
                                            0.0024  0.0182  0.0098 -0.0139  0.0069
                                            0.0047  0.0089  0.0132 -0.0027 -0.0014
                                           -0.0029 -0.0016 -0.0043  0.0025  0.0001
                                            0.0009
   277. (0.01572) BD*( 1) C   7 - H   8  
                ( 38.13%)   0.6175* C   7 s( 30.57%)p 2.27( 69.39%)d 0.00(  0.02%)
                                                  f 0.00(  0.01%)
                                            0.0000 -0.5520 -0.0318 -0.0056  0.0003
                                           -0.6468  0.0094 -0.0019 -0.5244  0.0075
                                           -0.0015 -0.0170  0.0037 -0.0016 -0.0087
                                           -0.0101  0.0039 -0.0005 -0.0014  0.0005
                                            0.0012 -0.0028  0.0026  0.0052  0.0005
                                            0.0050  0.0066 -0.0008 -0.0005  0.0034
                                           -0.0080
                ( 61.87%)  -0.7866* H   8 s( 99.94%)p 0.00(  0.06%)
                                           -0.9997 -0.0037 -0.0007  0.0176  0.0155
                                           -0.0009
   278. (0.00150) BD*( 1) C   7 - C   9  
                ( 50.30%)   0.7092* C   7 s( 22.28%)p 3.48( 77.59%)d 0.01(  0.12%)
                                                  f 0.00(  0.01%)
                                           -0.0006  0.4718 -0.0146 -0.0016  0.0000
                                           -0.5314  0.0207  0.0045  0.1381  0.0319
                                            0.0019  0.6876  0.0141  0.0045  0.0132
                                           -0.0084 -0.0210 -0.0102 -0.0019  0.0006
                                            0.0180  0.0040 -0.0062  0.0074 -0.0044
                                           -0.0016 -0.0008  0.0034  0.0035 -0.0047
                                            0.0006
                ( 49.70%)  -0.7050* C   9 s( 23.57%)p 3.24( 76.33%)d 0.00(  0.10%)
                                                  f 0.00(  0.00%)
                                            0.0007  0.4853 -0.0131 -0.0022  0.0004
                                            0.7067  0.0136  0.0002  0.1632  0.0288
                                            0.0028 -0.4854  0.0262  0.0005 -0.0009
                                            0.0024 -0.0182 -0.0098  0.0139 -0.0069
                                            0.0047  0.0089  0.0132 -0.0027 -0.0014
                                            0.0029  0.0016 -0.0043  0.0025 -0.0001
                                           -0.0009
   279. (0.00049) BD*( 1) C   7 - C  11  
                ( 50.00%)   0.7071* C   7 s( 25.21%)p 2.96( 74.67%)d 0.00(  0.12%)
                                                  f 0.00(  0.00%)
                                           -0.0000 -0.5019  0.0155  0.0018  0.0001
                                           -0.2440 -0.0413 -0.0032  0.8278 -0.0050
                                           -0.0032 -0.0086 -0.0021  0.0010 -0.0148
                                            0.0114 -0.0014  0.0003  0.0021 -0.0005
                                            0.0168  0.0127  0.0198  0.0005 -0.0005
                                            0.0013 -0.0027  0.0001  0.0000 -0.0020
                                           -0.0058
                ( 50.00%)  -0.7071* C  11 s( 25.21%)p 2.96( 74.67%)d 0.00(  0.12%)
                                                  f 0.00(  0.00%)
                                           -0.0000 -0.5019  0.0155  0.0018  0.0001
                                           -0.2440 -0.0413 -0.0032 -0.8278  0.0050
                                            0.0032 -0.0086 -0.0021  0.0010  0.0148
                                           -0.0114 -0.0014  0.0003 -0.0021  0.0005
                                            0.0168  0.0127  0.0198  0.0005 -0.0005
                                            0.0013  0.0027  0.0001 -0.0000 -0.0020
                                            0.0058
   280. (0.00927) BD*( 1) C   9 - H  10  
                ( 37.72%)   0.6142* C   9 s( 29.37%)p 2.40( 70.59%)d 0.00(  0.02%)
                                                  f 0.00(  0.01%)
                                            0.0003 -0.5412 -0.0279 -0.0020  0.0003
                                            0.0000 -0.0000 -0.0000 -0.4686  0.0058
                                            0.0011 -0.6973  0.0080 -0.0028 -0.0000
                                           -0.0000 -0.0000 -0.0000 -0.0064 -0.0097
                                            0.0023  0.0042 -0.0069 -0.0062 -0.0006
                                            0.0000 -0.0097  0.0051  0.0000  0.0000
                                            0.0018
                ( 62.28%)  -0.7892* H  10 s( 99.93%)p 0.00(  0.07%)
                                           -0.9997 -0.0019 -0.0006  0.0000  0.0144
                                            0.0216
   281. (0.00075) BD*( 1) C   9 - C  13  
                ( 50.00%)   0.7071* C   9 s( 23.28%)p 3.29( 76.61%)d 0.00(  0.11%)
                                                  f 0.00(  0.01%)
                                           -0.0000  0.4823 -0.0130  0.0011 -0.0002
                                            0.0000 -0.0000 -0.0000 -0.8515  0.0031
                                            0.0031  0.1987  0.0391  0.0053 -0.0000
                                           -0.0000 -0.0000 -0.0000  0.0142 -0.0079
                                           -0.0245 -0.0098 -0.0041 -0.0097  0.0047
                                            0.0000  0.0056  0.0001  0.0000  0.0000
                                            0.0037
                ( 50.00%)  -0.7071* C  13 s( 23.28%)p 3.29( 76.61%)d 0.00(  0.11%)
                                                  f 0.00(  0.01%)
                                           -0.0000  0.4823 -0.0130  0.0011 -0.0002
                                           -0.0000 -0.0000 -0.0000  0.8515 -0.0031
                                           -0.0031  0.1987  0.0391  0.0053 -0.0000
                                           -0.0000  0.0000  0.0000 -0.0142  0.0079
                                           -0.0245 -0.0098 -0.0041 -0.0097  0.0047
                                            0.0000 -0.0056  0.0001  0.0000 -0.0000
                                           -0.0037
   282. (0.01572) BD*( 1) C  11 - H  12  
                ( 38.13%)   0.6175* C  11 s( 30.57%)p 2.27( 69.39%)d 0.00(  0.02%)
                                                  f 0.00(  0.01%)
                                            0.0000 -0.5520 -0.0318 -0.0056  0.0003
                                           -0.6468  0.0094 -0.0019  0.5244 -0.0075
                                            0.0015 -0.0170  0.0037 -0.0016  0.0087
                                            0.0101  0.0039 -0.0005  0.0014 -0.0005
                                            0.0012 -0.0028  0.0026  0.0052  0.0005
                                            0.0050 -0.0066 -0.0008  0.0005  0.0034
                                            0.0080
                ( 61.87%)  -0.7866* H  12 s( 99.94%)p 0.00(  0.06%)
                                           -0.9997 -0.0037 -0.0007  0.0176 -0.0155
                                           -0.0009
   283. (0.00150) BD*( 1) C  11 - C  13  
                ( 50.30%)   0.7092* C  11 s( 22.28%)p 3.48( 77.59%)d 0.01(  0.12%)
                                                  f 0.00(  0.01%)
                                           -0.0006  0.4718 -0.0146 -0.0016  0.0000
                                           -0.5314  0.0207  0.0045 -0.1381 -0.0319
                                           -0.0019  0.6876  0.0141  0.0045 -0.0132
                                            0.0084 -0.0210 -0.0102  0.0019 -0.0006
                                            0.0180  0.0040 -0.0062  0.0074 -0.0044
                                           -0.0016  0.0008  0.0034 -0.0035 -0.0047
                                           -0.0006
                ( 49.70%)  -0.7050* C  13 s( 23.57%)p 3.24( 76.33%)d 0.00(  0.10%)
                                                  f 0.00(  0.00%)
                                            0.0007  0.4853 -0.0131 -0.0022  0.0004
                                            0.7067  0.0136  0.0002 -0.1632 -0.0288
                                           -0.0028 -0.4854  0.0262  0.0005  0.0009
                                           -0.0024 -0.0182 -0.0098 -0.0139  0.0069
                                            0.0047  0.0089  0.0132 -0.0027 -0.0014
                                            0.0029 -0.0016 -0.0043 -0.0025 -0.0001
                                            0.0009
   284. (0.00927) BD*( 1) C  13 - H  14  
                ( 37.72%)   0.6142* C  13 s( 29.37%)p 2.40( 70.59%)d 0.00(  0.02%)
                                                  f 0.00(  0.01%)
                                           -0.0003  0.5412  0.0279  0.0020 -0.0003
                                            0.0000  0.0000  0.0000 -0.4686  0.0058
                                            0.0011  0.6973 -0.0080  0.0028  0.0000
                                            0.0000 -0.0000 -0.0000 -0.0064 -0.0097
                                           -0.0023 -0.0042  0.0069  0.0062  0.0006
                                           -0.0000 -0.0097 -0.0051 -0.0000  0.0000
                                            0.0018
                ( 62.28%)  -0.7892* H  14 s( 99.93%)p 0.00(  0.07%)
                                            0.9997  0.0019  0.0006  0.0000  0.0144
                                           -0.0216


 NHO Directionality and "Bond Bending" (deviations from line of nuclear centers)

         [Thresholds for printing:  angular deviation  >  1.0 degree]
                                    hybrid p-character > 25.0%
                                    orbital occupancy  >  0.10e

                                Line of Centers        Hybrid 1              Hybrid 2
                                ---------------  -------------------   ------------------
                NBO               Theta   Phi    Theta   Phi    Dev    Theta   Phi    Dev
 ========================================================================================
     1. BD (   1) C   1 - H   2    89.8  140.0    89.0  141.0   1.3      --     --    --
     2. BD (   1) C   1 - C   3   130.1  356.0   146.8   20.1  22.9     74.3  153.6  31.3
     3. BD (   1) C   1 - C   5    90.0  270.0    89.4  250.6  19.4     89.4  109.4  19.4
     4. BD (   1) C   1 - C   9    48.6  359.7    37.1   18.8  17.2    121.6  164.9  15.4
     5. BD (   1) C   3 - C   4    90.0  270.0   134.5  270.0  44.5    134.5   90.0  44.5
     6. BD (   2) C   3 - C   4    90.0  270.0    44.2  270.0  45.8     44.2   90.0  45.8
     7. BD (   1) C   3 - C   7    49.9    4.0    74.3   26.4  31.3    146.8  159.9  22.9
     8. BD (   1) C   4 - C   5    49.9  184.0    74.3  206.4  31.3    146.8  339.9  22.9
     9. BD (   1) C   4 - C  11    49.9  356.0    74.3  333.6  31.3    146.8  200.1  22.9
    10. BD (   1) C   5 - H   6    89.8  220.0    89.0  219.0   1.3      --     --    --
    11. BD (   1) C   5 - C  13    48.6    0.3    37.1  341.2  17.2    121.6  195.1  15.4
    12. BD (   1) C   7 - H   8    89.8   40.0    89.0   39.0   1.3      --     --    --
    13. BD (   1) C   7 - C   9    48.6  180.3    37.1  161.2  17.2    121.6   15.1  15.4
    14. BD (   1) C   7 - C  11    90.0  270.0    89.4  289.4  19.4     89.4   70.6  19.4
    15. BD (   1) C   9 - H  10    35.0   90.0    33.7   90.0   1.2      --     --    --
    16. BD (   1) C   9 - C  13    90.0  270.0    74.0  270.0  16.0     74.0   90.0  16.0
    17. BD (   1) C  11 - H  12    89.8  320.0    89.0  321.0   1.3      --     --    --
    18. BD (   1) C  11 - C  13    48.6  179.7    37.1  198.8  17.2    121.6  344.9  15.4
    19. BD (   1) C  13 - H  14    35.0  270.0    33.7  270.0   1.2      --     --    --
   271. BD*(   2) C   3 - C   4    90.0  270.0    44.2  270.0  45.8     44.2   90.0  45.8


 Second Order Perturbation Theory Analysis of Fock Matrix in NBO Basis

     Threshold for printing:   0.25 kcal/mol
                                                                              E(2)  E(j)-E(i) F(i,j)
         Donor NBO (i)                     Acceptor NBO (j)                 kcal/mol   a.u.    a.u. 
 ===================================================================================================

 within unit  1
   1. BD (   1) C   1 - H   2        / 61. RY*(   3) C   3                    0.34    2.44    0.037
   1. BD (   1) C   1 - H   2        /112. RY*(   2) C   5                    0.93    3.00    0.067
   1. BD (   1) C   1 - H   2        /137. RY*(   1) H   6                    0.33    1.79    0.031
   2. BD (   1) C   1 - C   3        / 85. RY*(   1) C   4                    0.37    2.06    0.035
   2. BD (   1) C   1 - C   3        /266. BD*(   1) C   1 - H   2            0.42    1.05    0.026
   2. BD (   1) C   1 - C   3        /271. BD*(   2) C   3 - C   4            1.35    0.78    0.043
   2. BD (   1) C   1 - C   3        /272. BD*(   1) C   3 - C   7            0.35    0.96    0.023
   2. BD (   1) C   1 - C   3        /274. BD*(   1) C   4 - C  11            0.66    0.96    0.032
   2. BD (   1) C   1 - C   3        /275. BD*(   1) C   5 - H   6            1.17    1.05    0.044
   2. BD (   1) C   1 - C   3        /277. BD*(   1) C   7 - H   8            0.28    1.05    0.022
   2. BD (   1) C   1 - C   3        /280. BD*(   1) C   9 - H  10            1.28    1.04    0.046
   3. BD (   1) C   1 - C   5        /266. BD*(   1) C   1 - H   2            0.30    1.07    0.023
   3. BD (   1) C   1 - C   5        /272. BD*(   1) C   3 - C   7            0.42    0.98    0.026
   3. BD (   1) C   1 - C   5        /274. BD*(   1) C   4 - C  11            0.42    0.98    0.026
   3. BD (   1) C   1 - C   5        /275. BD*(   1) C   5 - H   6            0.30    1.07    0.023
   3. BD (   1) C   1 - C   5        /280. BD*(   1) C   9 - H  10            0.61    1.06    0.032
   3. BD (   1) C   1 - C   5        /284. BD*(   1) C  13 - H  14            0.61    1.06    0.032
   4. BD (   1) C   1 - C   9        /267. BD*(   1) C   1 - C   3            0.34    0.96    0.023
   4. BD (   1) C   1 - C   9        /270. BD*(   1) C   3 - C   4            0.72    1.06    0.035
   4. BD (   1) C   1 - C   9        /271. BD*(   2) C   3 - C   4            3.75    0.78    0.071
   4. BD (   1) C   1 - C   9        /275. BD*(   1) C   5 - H   6            1.20    1.05    0.045
   4. BD (   1) C   1 - C   9        /277. BD*(   1) C   7 - H   8            0.53    1.05    0.030
   4. BD (   1) C   1 - C   9        /284. BD*(   1) C  13 - H  14            1.02    1.04    0.041
   5. BD (   1) C   3 - C   4        /266. BD*(   1) C   1 - H   2            0.28    1.12    0.022
   5. BD (   1) C   3 - C   4        /275. BD*(   1) C   5 - H   6            0.28    1.12    0.022
   5. BD (   1) C   3 - C   4        /277. BD*(   1) C   7 - H   8            0.28    1.12    0.022
   5. BD (   1) C   3 - C   4        /282. BD*(   1) C  11 - H  12            0.28    1.12    0.022
   6. BD (   2) C   3 - C   4        / 28. RY*(   1) C   1                    1.19    2.06    0.065
   6. BD (   2) C   3 - C   4        /111. RY*(   1) C   5                    1.19    2.06    0.065
   6. BD (   2) C   3 - C   4        /142. RY*(   1) C   7                    1.19    2.06    0.065
   6. BD (   2) C   3 - C   4        /204. RY*(   1) C  11                    1.19    2.06    0.065
   6. BD (   2) C   3 - C   4        /266. BD*(   1) C   1 - H   2            4.52    0.81    0.079
   6. BD (   2) C   3 - C   4        /267. BD*(   1) C   1 - C   3            3.10    0.71    0.061
   6. BD (   2) C   3 - C   4        /269. BD*(   1) C   1 - C   9            0.28    0.70    0.019
   6. BD (   2) C   3 - C   4        /272. BD*(   1) C   3 - C   7            3.10    0.71    0.061
   6. BD (   2) C   3 - C   4        /273. BD*(   1) C   4 - C   5            3.10    0.71    0.061
   6. BD (   2) C   3 - C   4        /274. BD*(   1) C   4 - C  11            3.10    0.71    0.061
   6. BD (   2) C   3 - C   4        /275. BD*(   1) C   5 - H   6            4.52    0.81    0.079
   6. BD (   2) C   3 - C   4        /276. BD*(   1) C   5 - C  13            0.28    0.70    0.019
   6. BD (   2) C   3 - C   4        /277. BD*(   1) C   7 - H   8            4.52    0.81    0.079
   6. BD (   2) C   3 - C   4        /278. BD*(   1) C   7 - C   9            0.28    0.70    0.019
   6. BD (   2) C   3 - C   4        /280. BD*(   1) C   9 - H  10            1.03    0.79    0.037
   6. BD (   2) C   3 - C   4        /282. BD*(   1) C  11 - H  12            4.52    0.81    0.079
   6. BD (   2) C   3 - C   4        /283. BD*(   1) C  11 - C  13            0.28    0.70    0.019
   6. BD (   2) C   3 - C   4        /284. BD*(   1) C  13 - H  14            1.03    0.79    0.037
   7. BD (   1) C   3 - C   7        / 85. RY*(   1) C   4                    0.37    2.06    0.035
   7. BD (   1) C   3 - C   7        /266. BD*(   1) C   1 - H   2            0.28    1.05    0.022
   7. BD (   1) C   3 - C   7        /267. BD*(   1) C   1 - C   3            0.35    0.96    0.023
   7. BD (   1) C   3 - C   7        /271. BD*(   2) C   3 - C   4            1.35    0.78    0.043
   7. BD (   1) C   3 - C   7        /273. BD*(   1) C   4 - C   5            0.66    0.96    0.032
   7. BD (   1) C   3 - C   7        /277. BD*(   1) C   7 - H   8            0.42    1.05    0.026
   7. BD (   1) C   3 - C   7        /280. BD*(   1) C   9 - H  10            1.28    1.04    0.046
   7. BD (   1) C   3 - C   7        /282. BD*(   1) C  11 - H  12            1.17    1.05    0.044
   8. BD (   1) C   4 - C   5        / 59. RY*(   1) C   3                    0.37    2.06    0.035
   8. BD (   1) C   4 - C   5        /266. BD*(   1) C   1 - H   2            1.17    1.05    0.044
   8. BD (   1) C   4 - C   5        /271. BD*(   2) C   3 - C   4            1.35    0.78    0.043
   8. BD (   1) C   4 - C   5        /272. BD*(   1) C   3 - C   7            0.66    0.96    0.032
   8. BD (   1) C   4 - C   5        /274. BD*(   1) C   4 - C  11            0.35    0.96    0.023
   8. BD (   1) C   4 - C   5        /275. BD*(   1) C   5 - H   6            0.42    1.05    0.026
   8. BD (   1) C   4 - C   5        /282. BD*(   1) C  11 - H  12            0.28    1.05    0.022
   8. BD (   1) C   4 - C   5        /284. BD*(   1) C  13 - H  14            1.28    1.04    0.046
   9. BD (   1) C   4 - C  11        / 59. RY*(   1) C   3                    0.37    2.06    0.035
   9. BD (   1) C   4 - C  11        /267. BD*(   1) C   1 - C   3            0.66    0.96    0.032
   9. BD (   1) C   4 - C  11        /271. BD*(   2) C   3 - C   4            1.35    0.78    0.043
   9. BD (   1) C   4 - C  11        /273. BD*(   1) C   4 - C   5            0.35    0.96    0.023
   9. BD (   1) C   4 - C  11        /275. BD*(   1) C   5 - H   6            0.28    1.05    0.022
   9. BD (   1) C   4 - C  11        /277. BD*(   1) C   7 - H   8            1.17    1.05    0.044
   9. BD (   1) C   4 - C  11        /282. BD*(   1) C  11 - H  12            0.42    1.05    0.026
   9. BD (   1) C   4 - C  11        /284. BD*(   1) C  13 - H  14            1.28    1.04    0.046
  10. BD (   1) C   5 - H   6        / 29. RY*(   2) C   1                    0.93    3.00    0.067
  10. BD (   1) C   5 - H   6        / 54. RY*(   1) H   2                    0.33    1.79    0.031
  10. BD (   1) C   5 - H   6        / 87. RY*(   3) C   4                    0.34    2.44    0.037
  11. BD (   1) C   5 - C  13        /266. BD*(   1) C   1 - H   2            1.20    1.05    0.045
  11. BD (   1) C   5 - C  13        /270. BD*(   1) C   3 - C   4            0.72    1.06    0.035
  11. BD (   1) C   5 - C  13        /271. BD*(   2) C   3 - C   4            3.75    0.78    0.071
  11. BD (   1) C   5 - C  13        /273. BD*(   1) C   4 - C   5            0.34    0.96    0.023
  11. BD (   1) C   5 - C  13        /280. BD*(   1) C   9 - H  10            1.02    1.04    0.041
  11. BD (   1) C   5 - C  13        /282. BD*(   1) C  11 - H  12            0.53    1.05    0.030
  12. BD (   1) C   7 - H   8        / 61. RY*(   3) C   3                    0.34    2.44    0.037
  12. BD (   1) C   7 - H   8        /205. RY*(   2) C  11                    0.93    3.00    0.067
  12. BD (   1) C   7 - H   8        /230. RY*(   1) H  12                    0.33    1.79    0.031
  13. BD (   1) C   7 - C   9        /266. BD*(   1) C   1 - H   2            0.53    1.05    0.030
  13. BD (   1) C   7 - C   9        /270. BD*(   1) C   3 - C   4            0.72    1.06    0.035
  13. BD (   1) C   7 - C   9        /271. BD*(   2) C   3 - C   4            3.75    0.78    0.071
  13. BD (   1) C   7 - C   9        /272. BD*(   1) C   3 - C   7            0.34    0.96    0.023
  13. BD (   1) C   7 - C   9        /282. BD*(   1) C  11 - H  12            1.20    1.05    0.045
  13. BD (   1) C   7 - C   9        /284. BD*(   1) C  13 - H  14            1.02    1.04    0.041
  14. BD (   1) C   7 - C  11        /267. BD*(   1) C   1 - C   3            0.42    0.98    0.026
  14. BD (   1) C   7 - C  11        /273. BD*(   1) C   4 - C   5            0.42    0.98    0.026
  14. BD (   1) C   7 - C  11        /277. BD*(   1) C   7 - H   8            0.30    1.07    0.023
  14. BD (   1) C   7 - C  11        /280. BD*(   1) C   9 - H  10            0.61    1.06    0.032
  14. BD (   1) C   7 - C  11        /282. BD*(   1) C  11 - H  12            0.30    1.07    0.023
  14. BD (   1) C   7 - C  11        /284. BD*(   1) C  13 - H  14            0.61    1.06    0.032
  15. BD (   1) C   9 - H  10        / 29. RY*(   2) C   1                    0.52    3.00    0.050
  15. BD (   1) C   9 - H  10        /143. RY*(   2) C   7                    0.52    3.00    0.050
  15. BD (   1) C   9 - H  10        /235. RY*(   1) C  13                    0.62    2.55    0.050
  15. BD (   1) C   9 - H  10        /261. RY*(   1) H  14                    0.26    1.72    0.027
  16. BD (   1) C   9 - C  13        /266. BD*(   1) C   1 - H   2            1.10    1.08    0.044
  16. BD (   1) C   9 - C  13        /275. BD*(   1) C   5 - H   6            1.10    1.08    0.044
  16. BD (   1) C   9 - C  13        /277. BD*(   1) C   7 - H   8            1.10    1.08    0.044
  16. BD (   1) C   9 - C  13        /280. BD*(   1) C   9 - H  10            0.29    1.07    0.022
  16. BD (   1) C   9 - C  13        /282. BD*(   1) C  11 - H  12            1.10    1.08    0.044
  16. BD (   1) C   9 - C  13        /284. BD*(   1) C  13 - H  14            0.29    1.07    0.022
  17. BD (   1) C  11 - H  12        / 87. RY*(   3) C   4                    0.34    2.44    0.037
  17. BD (   1) C  11 - H  12        /143. RY*(   2) C   7                    0.93    3.00    0.067
  17. BD (   1) C  11 - H  12        /168. RY*(   1) H   8                    0.33    1.79    0.031
  18. BD (   1) C  11 - C  13        /270. BD*(   1) C   3 - C   4            0.72    1.06    0.035
  18. BD (   1) C  11 - C  13        /271. BD*(   2) C   3 - C   4            3.75    0.78    0.071
  18. BD (   1) C  11 - C  13        /274. BD*(   1) C   4 - C  11            0.34    0.96    0.023
  18. BD (   1) C  11 - C  13        /275. BD*(   1) C   5 - H   6            0.53    1.05    0.030
  18. BD (   1) C  11 - C  13        /277. BD*(   1) C   7 - H   8            1.20    1.05    0.045
  18. BD (   1) C  11 - C  13        /280. BD*(   1) C   9 - H  10            1.02    1.04    0.041
  19. BD (   1) C  13 - H  14        /112. RY*(   2) C   5                    0.52    3.00    0.050
  19. BD (   1) C  13 - H  14        /173. RY*(   1) C   9                    0.62    2.55    0.050
  19. BD (   1) C  13 - H  14        /199. RY*(   1) H  10                    0.26    1.72    0.027
  19. BD (   1) C  13 - H  14        /205. RY*(   2) C  11                    0.52    3.00    0.050
  20. CR (   1) C   1                / 55. RY*(   2) H   2                    0.30   12.43    0.077
  20. CR (   1) C   1                /271. BD*(   2) C   3 - C   4            0.45   10.59    0.093
  20. CR (   1) C   1                /275. BD*(   1) C   5 - H   6            0.25   10.86    0.067
  21. CR (   1) C   3                / 85. RY*(   1) C   4                    0.68   11.83    0.114
  21. CR (   1) C   3                / 87. RY*(   3) C   4                    0.42   12.23    0.090
  21. CR (   1) C   3                /266. BD*(   1) C   1 - H   2            0.27   10.83    0.069
  21. CR (   1) C   3                /267. BD*(   1) C   1 - C   3            0.30   10.73    0.072
  21. CR (   1) C   3                /271. BD*(   2) C   3 - C   4            4.74   10.55    0.300
  21. CR (   1) C   3                /272. BD*(   1) C   3 - C   7            0.30   10.73    0.072
  21. CR (   1) C   3                /277. BD*(   1) C   7 - H   8            0.27   10.83    0.069
  22. CR (   1) C   4                / 59. RY*(   1) C   3                    0.68   11.83    0.114
  22. CR (   1) C   4                / 61. RY*(   3) C   3                    0.42   12.23    0.090
  22. CR (   1) C   4                /271. BD*(   2) C   3 - C   4            4.74   10.55    0.300
  22. CR (   1) C   4                /273. BD*(   1) C   4 - C   5            0.30   10.73    0.072
  22. CR (   1) C   4                /274. BD*(   1) C   4 - C  11            0.30   10.73    0.072
  22. CR (   1) C   4                /275. BD*(   1) C   5 - H   6            0.27   10.83    0.069
  22. CR (   1) C   4                /282. BD*(   1) C  11 - H  12            0.27   10.83    0.069
  23. CR (   1) C   5                /138. RY*(   2) H   6                    0.30   12.43    0.077
  23. CR (   1) C   5                /266. BD*(   1) C   1 - H   2            0.25   10.86    0.067
  23. CR (   1) C   5                /271. BD*(   2) C   3 - C   4            0.45   10.59    0.093
  24. CR (   1) C   7                /169. RY*(   2) H   8                    0.30   12.43    0.077
  24. CR (   1) C   7                /271. BD*(   2) C   3 - C   4            0.45   10.59    0.093
  24. CR (   1) C   7                /282. BD*(   1) C  11 - H  12            0.25   10.86    0.067
  25. CR (   1) C   9                /200. RY*(   2) H  10                    0.29   12.43    0.076
  26. CR (   1) C  11                /231. RY*(   2) H  12                    0.30   12.43    0.077
  26. CR (   1) C  11                /271. BD*(   2) C   3 - C   4            0.45   10.59    0.093
  26. CR (   1) C  11                /277. BD*(   1) C   7 - H   8            0.25   10.86    0.067
  27. CR (   1) C  13                /262. RY*(   2) H  14                    0.29   12.43    0.076
 271. BD*(   2) C   3 - C   4        / 59. RY*(   1) C   3                    0.62    1.28    0.104
 271. BD*(   2) C   3 - C   4        / 61. RY*(   3) C   3                    0.26    1.67    0.077
 271. BD*(   2) C   3 - C   4        / 73. RY*(  15) C   3                    0.27    1.59    0.077
 271. BD*(   2) C   3 - C   4        / 85. RY*(   1) C   4                    0.62    1.28    0.104
 271. BD*(   2) C   3 - C   4        / 87. RY*(   3) C   4                    0.26    1.67    0.077
 271. BD*(   2) C   3 - C   4        / 99. RY*(  15) C   4                    0.27    1.59    0.077
 271. BD*(   2) C   3 - C   4        /266. BD*(   1) C   1 - H   2            0.31    0.27    0.032
 271. BD*(   2) C   3 - C   4        /267. BD*(   1) C   1 - C   3            5.15    0.18    0.105
 271. BD*(   2) C   3 - C   4        /268. BD*(   1) C   1 - C   5            1.62    0.19    0.065
 271. BD*(   2) C   3 - C   4        /269. BD*(   1) C   1 - C   9            0.27    0.17    0.025
 271. BD*(   2) C   3 - C   4        /270. BD*(   1) C   3 - C   4           19.57    0.28    0.251
 271. BD*(   2) C   3 - C   4        /272. BD*(   1) C   3 - C   7            5.15    0.18    0.105
 271. BD*(   2) C   3 - C   4        /273. BD*(   1) C   4 - C   5            5.15    0.18    0.105
 271. BD*(   2) C   3 - C   4        /274. BD*(   1) C   4 - C  11            5.15    0.18    0.105
 271. BD*(   2) C   3 - C   4        /275. BD*(   1) C   5 - H   6            0.31    0.27    0.032
 271. BD*(   2) C   3 - C   4        /276. BD*(   1) C   5 - C  13            0.27    0.17    0.025
 271. BD*(   2) C   3 - C   4        /277. BD*(   1) C   7 - H   8            0.31    0.27    0.032
 271. BD*(   2) C   3 - C   4        /278. BD*(   1) C   7 - C   9            0.27    0.17    0.025
 271. BD*(   2) C   3 - C   4        /279. BD*(   1) C   7 - C  11            1.62    0.19    0.065
 271. BD*(   2) C   3 - C   4        /282. BD*(   1) C  11 - H  12            0.31    0.27    0.032
 271. BD*(   2) C   3 - C   4        /283. BD*(   1) C  11 - C  13            0.27    0.17    0.025


 Natural Bond Orbitals (Summary):

                                                            Principal Delocalizations
           NBO                        Occupancy    Energy   (geminal,vicinal,remote)
 ====================================================================================
 Molecular unit  1  (C8H6)
     1. BD (   1) C   1 - H   2          0.99713    -0.60852  112(v),61(v),137(r)
     2. BD (   1) C   1 - C   3          0.98271    -0.61538  271(g),280(v),275(v),274(v)
                                                    266(g),85(v),272(g),277(v)
     3. BD (   1) C   1 - C   5          0.99555    -0.63772  280(v),284(v),272(v),274(v)
                                                    266(g),275(g)
     4. BD (   1) C   1 - C   9          0.97078    -0.61427  271(v),275(v),284(v),270(v)
                                                    277(v),267(g)
     5. BD (   1) C   3 - C   4          0.99178    -0.68114  266(v),275(v),277(v),282(v)
     6. BD (   2) C   3 - C   4          0.91597    -0.36997  266(v),275(v),277(v),282(v)
                                                    267(g),272(g),273(g),274(g)
                                                    28(v),111(v),142(v),204(v)
                                                    280(r),284(r),269(v),276(v)
                                                    278(v),283(v)
     7. BD (   1) C   3 - C   7          0.98271    -0.61538  271(g),280(v),282(v),273(v)
                                                    277(g),85(v),267(g),266(v)
     8. BD (   1) C   4 - C   5          0.98271    -0.61538  271(g),284(v),266(v),272(v)
                                                    275(g),59(v),274(g),282(v)
     9. BD (   1) C   4 - C  11          0.98271    -0.61538  271(g),284(v),277(v),267(v)
                                                    282(g),59(v),273(g),275(v)
    10. BD (   1) C   5 - H   6          0.99713    -0.60852  29(v),87(v),54(r)
    11. BD (   1) C   5 - C  13          0.97078    -0.61427  271(v),266(v),280(v),270(v)
                                                    282(v),273(g)
    12. BD (   1) C   7 - H   8          0.99713    -0.60852  205(v),61(v),230(r)
    13. BD (   1) C   7 - C   9          0.97078    -0.61427  271(v),282(v),284(v),270(v)
                                                    266(v),272(g)
    14. BD (   1) C   7 - C  11          0.99555    -0.63772  280(v),284(v),267(v),273(v)
                                                    277(g),282(g)
    15. BD (   1) C   9 - H  10          0.98988    -0.61268  235(v),29(v),143(v),261(r)
    16. BD (   1) C   9 - C  13          0.99200    -0.64366  266(v),275(v),277(v),282(v)
                                                    280(g),284(g)
    17. BD (   1) C  11 - H  12          0.99713    -0.60852  143(v),87(v),168(r)
    18. BD (   1) C  11 - C  13          0.97078    -0.61427  271(v),277(v),280(v),270(v)
                                                    275(v),274(g)
    19. BD (   1) C  13 - H  14          0.98988    -0.61268  173(v),112(v),205(v),199(r)
    20. CR (   1) C   1                  0.99967   -10.42527  271(v),55(v),275(v)
    21. CR (   1) C   3                  0.99925   -10.39092  271(g),85(v),87(v),267(g)
                                                    272(g),266(v),277(v)
    22. CR (   1) C   4                  0.99925   -10.39092  271(g),59(v),61(v),273(g)
                                                    274(g),275(v),282(v)
    23. CR (   1) C   5                  0.99967   -10.42527  271(v),138(v),266(v)
    24. CR (   1) C   7                  0.99967   -10.42527  271(v),169(v),282(v)
    25. CR (   1) C   9                  0.99966   -10.43138  200(v)
    26. CR (   1) C  11                  0.99967   -10.42527  271(v),231(v),277(v)
    27. CR (   1) C  13                  0.99966   -10.43138  262(v)
    28. RY*(   1) C   1                  0.00162     1.68513   
    29. RY*(   2) C   1                  0.00091     2.39019   
    30. RY*(   3) C   1                  0.00050     1.44957   
    31. RY*(   4) C   1                  0.00039     1.38209   
    32. RY*(   5) C   1                  0.00030     1.98221   
    33. RY*(   6) C   1                  0.00014     1.81600   
    34. RY*(   7) C   1                  0.00015     1.93385   
    35. RY*(   8) C   1                  0.00007     2.49301   
    36. RY*(   9) C   1                  0.00008     2.35308   
    37. RY*(  10) C   1                  0.00003     2.80289   
    38. RY*(  11) C   1                  0.00003     2.77611   
    39. RY*(  12) C   1                  0.00003     1.44443   
    40. RY*(  13) C   1                  0.00003     2.28752   
    41. RY*(  14) C   1                  0.00002     3.07739   
    42. RY*(  15) C   1                  0.00000     2.09360   
    43. RY*(  16) C   1                  0.00000     2.83007   
    44. RY*(  17) C   1                  0.00000     3.40369   
    45. RY*(  18) C   1                  0.00000     1.83352   
    46. RY*(  19) C   1                  0.00000    19.95916   
    47. RY*(  20) C   1                  0.00000     3.40058   
    48. RY*(  21) C   1                  0.00000     3.12322   
    49. RY*(  22) C   1                  0.00000     3.43404   
    50. RY*(  23) C   1                  0.00000     3.65602   
    51. RY*(  24) C   1                  0.00000     3.44737   
    52. RY*(  25) C   1                  0.00000     3.29986   
    53. RY*(  26) C   1                  0.00000     3.80099   
    54. RY*(   1) H   2                  0.00034     1.18264   
    55. RY*(   2) H   2                  0.00008     2.00874   
    56. RY*(   3) H   2                  0.00004     2.40553   
    57. RY*(   4) H   2                  0.00004     2.39243   
    58. RY*(   5) H   2                  0.00001     2.88237   
    59. RY*(   1) C   3                  0.00163     1.43997   
    60. RY*(   2) C   3                  0.00064     1.65150   
    61. RY*(   3) C   3                  0.00064     1.83461   
    62. RY*(   4) C   3                  0.00042     1.84350   
    63. RY*(   5) C   3                  0.00024     1.56632   
    64. RY*(   6) C   3                  0.00019     2.59880   
    65. RY*(   7) C   3                  0.00017     1.67331   
    66. RY*(   8) C   3                  0.00013     2.76257   
    67. RY*(   9) C   3                  0.00009     2.18469   
    68. RY*(  10) C   3                  0.00005     2.02925   
    69. RY*(  11) C   3                  0.00003     3.03520   
    70. RY*(  12) C   3                  0.00004     2.56008   
    71. RY*(  13) C   3                  0.00002     1.96458   
    72. RY*(  14) C   3                  0.00000     1.67564   
    73. RY*(  15) C   3                  0.00000     1.75365   
    74. RY*(  16) C   3                  0.00001     2.70658   
    75. RY*(  17) C   3                  0.00000    21.32115   
    76. RY*(  18) C   3                  0.00001     1.57687   
    77. RY*(  19) C   3                  0.00001     3.08365   
    78. RY*(  20) C   3                  0.00000     3.69789   
    79. RY*(  21) C   3                  0.00000     3.56133   
    80. RY*(  22) C   3                  0.00000     3.44859   
    81. RY*(  23) C   3                  0.00000     3.46024   
    82. RY*(  24) C   3                  0.00000     3.52976   
    83. RY*(  25) C   3                  0.00000     3.61193   
    84. RY*(  26) C   3                  0.00000     3.60744   
    85. RY*(   1) C   4                  0.00163     1.43997   
    86. RY*(   2) C   4                  0.00064     1.65150   
    87. RY*(   3) C   4                  0.00064     1.83461   
    88. RY*(   4) C   4                  0.00042     1.84350   
    89. RY*(   5) C   4                  0.00024     1.56632   
    90. RY*(   6) C   4                  0.00019     2.59880   
    91. RY*(   7) C   4                  0.00017     1.67331   
    92. RY*(   8) C   4                  0.00013     2.76257   
    93. RY*(   9) C   4                  0.00009     2.18469   
    94. RY*(  10) C   4                  0.00005     2.02925   
    95. RY*(  11) C   4                  0.00003     3.03520   
    96. RY*(  12) C   4                  0.00004     2.56008   
    97. RY*(  13) C   4                  0.00002     1.96458   
    98. RY*(  14) C   4                  0.00000     1.67564   
    99. RY*(  15) C   4                  0.00000     1.75365   
   100. RY*(  16) C   4                  0.00001     2.70658   
   101. RY*(  17) C   4                  0.00000    21.32115   
   102. RY*(  18) C   4                  0.00001     1.57687   
   103. RY*(  19) C   4                  0.00001     3.08365   
   104. RY*(  20) C   4                  0.00000     3.69789   
   105. RY*(  21) C   4                  0.00000     3.56133   
   106. RY*(  22) C   4                  0.00000     3.44859   
   107. RY*(  23) C   4                  0.00000     3.46024   
   108. RY*(  24) C   4                  0.00000     3.52976   
   109. RY*(  25) C   4                  0.00000     3.61193   
   110. RY*(  26) C   4                  0.00000     3.60744   
   111. RY*(   1) C   5                  0.00162     1.68513   
   112. RY*(   2) C   5                  0.00091     2.39019   
   113. RY*(   3) C   5                  0.00050     1.44957   
   114. RY*(   4) C   5                  0.00039     1.38209   
   115. RY*(   5) C   5                  0.00030     1.98221   
   116. RY*(   6) C   5                  0.00014     1.81600   
   117. RY*(   7) C   5                  0.00015     1.93385   
   118. RY*(   8) C   5                  0.00007     2.49301   
   119. RY*(   9) C   5                  0.00008     2.35308   
   120. RY*(  10) C   5                  0.00003     2.80289   
   121. RY*(  11) C   5                  0.00003     2.77611   
   122. RY*(  12) C   5                  0.00003     1.44443   
   123. RY*(  13) C   5                  0.00003     2.28752   
   124. RY*(  14) C   5                  0.00002     3.07739   
   125. RY*(  15) C   5                  0.00000     2.09360   
   126. RY*(  16) C   5                  0.00000     2.83007   
   127. RY*(  17) C   5                  0.00000     3.40369   
   128. RY*(  18) C   5                  0.00000     1.83352   
   129. RY*(  19) C   5                  0.00000    19.95916   
   130. RY*(  20) C   5                  0.00000     3.40058   
   131. RY*(  21) C   5                  0.00000     3.12322   
   132. RY*(  22) C   5                  0.00000     3.43404   
   133. RY*(  23) C   5                  0.00000     3.65602   
   134. RY*(  24) C   5                  0.00000     3.44737   
   135. RY*(  25) C   5                  0.00000     3.29986   
   136. RY*(  26) C   5                  0.00000     3.80099   
   137. RY*(   1) H   6                  0.00034     1.18264   
   138. RY*(   2) H   6                  0.00008     2.00874   
   139. RY*(   3) H   6                  0.00004     2.40553   
   140. RY*(   4) H   6                  0.00004     2.39243   
   141. RY*(   5) H   6                  0.00001     2.88237   
   142. RY*(   1) C   7                  0.00162     1.68513   
   143. RY*(   2) C   7                  0.00091     2.39019   
   144. RY*(   3) C   7                  0.00050     1.44957   
   145. RY*(   4) C   7                  0.00039     1.38209   
   146. RY*(   5) C   7                  0.00030     1.98221   
   147. RY*(   6) C   7                  0.00014     1.81600   
   148. RY*(   7) C   7                  0.00015     1.93385   
   149. RY*(   8) C   7                  0.00007     2.49301   
   150. RY*(   9) C   7                  0.00008     2.35308   
   151. RY*(  10) C   7                  0.00003     2.80289   
   152. RY*(  11) C   7                  0.00003     2.77611   
   153. RY*(  12) C   7                  0.00003     1.44443   
   154. RY*(  13) C   7                  0.00003     2.28752   
   155. RY*(  14) C   7                  0.00002     3.07739   
   156. RY*(  15) C   7                  0.00000     2.09360   
   157. RY*(  16) C   7                  0.00000     2.83007   
   158. RY*(  17) C   7                  0.00000     3.40369   
   159. RY*(  18) C   7                  0.00000     1.83352   
   160. RY*(  19) C   7                  0.00000    19.95916   
   161. RY*(  20) C   7                  0.00000     3.40058   
   162. RY*(  21) C   7                  0.00000     3.12322   
   163. RY*(  22) C   7                  0.00000     3.43404   
   164. RY*(  23) C   7                  0.00000     3.65602   
   165. RY*(  24) C   7                  0.00000     3.44737   
   166. RY*(  25) C   7                  0.00000     3.29986   
   167. RY*(  26) C   7                  0.00000     3.80099   
   168. RY*(   1) H   8                  0.00034     1.18264   
   169. RY*(   2) H   8                  0.00008     2.00874   
   170. RY*(   3) H   8                  0.00004     2.40553   
   171. RY*(   4) H   8                  0.00004     2.39243   
   172. RY*(   5) H   8                  0.00001     2.88237   
   173. RY*(   1) C   9                  0.00092     1.94128   
   174. RY*(   2) C   9                  0.00066     1.57311   
   175. RY*(   3) C   9                  0.00054     1.73230   
   176. RY*(   4) C   9                  0.00037     1.63849   
   177. RY*(   5) C   9                  0.00028     1.93702   
   178. RY*(   6) C   9                  0.00019     2.17135   
   179. RY*(   7) C   9                  0.00017     1.85424   
   180. RY*(   8) C   9                  0.00013     1.73337   
   181. RY*(   9) C   9                  0.00013     2.47726   
   182. RY*(  10) C   9                  0.00006     2.36547   
   183. RY*(  11) C   9                  0.00004     2.72806   
   184. RY*(  12) C   9                  0.00004     2.68663   
   185. RY*(  13) C   9                  0.00002     1.94493   
   186. RY*(  14) C   9                  0.00001     2.74200   
   187. RY*(  15) C   9                  0.00002     3.73857   
   188. RY*(  16) C   9                  0.00000     1.84093   
   189. RY*(  17) C   9                  0.00000    20.03648   
   190. RY*(  18) C   9                  0.00001     1.96004   
   191. RY*(  19) C   9                  0.00001     2.47500   
   192. RY*(  20) C   9                  0.00000     3.57511   
   193. RY*(  21) C   9                  0.00000     3.41388   
   194. RY*(  22) C   9                  0.00000     3.72557   
   195. RY*(  23) C   9                  0.00000     3.66066   
   196. RY*(  24) C   9                  0.00000     3.14636   
   197. RY*(  25) C   9                  0.00000     3.47016   
   198. RY*(  26) C   9                  0.00000     3.51164   
   199. RY*(   1) H  10                  0.00023     1.10681   
   200. RY*(   2) H  10                  0.00007     2.00111   
   201. RY*(   3) H  10                  0.00006     2.42123   
   202. RY*(   4) H  10                  0.00005     2.34249   
   203. RY*(   5) H  10                  0.00001     2.88549   
   204. RY*(   1) C  11                  0.00162     1.68513   
   205. RY*(   2) C  11                  0.00091     2.39019   
   206. RY*(   3) C  11                  0.00050     1.44957   
   207. RY*(   4) C  11                  0.00039     1.38209   
   208. RY*(   5) C  11                  0.00030     1.98221   
   209. RY*(   6) C  11                  0.00014     1.81600   
   210. RY*(   7) C  11                  0.00015     1.93385   
   211. RY*(   8) C  11                  0.00007     2.49301   
   212. RY*(   9) C  11                  0.00008     2.35308   
   213. RY*(  10) C  11                  0.00003     2.80289   
   214. RY*(  11) C  11                  0.00003     2.77611   
   215. RY*(  12) C  11                  0.00003     1.44443   
   216. RY*(  13) C  11                  0.00003     2.28752   
   217. RY*(  14) C  11                  0.00002     3.07739   
   218. RY*(  15) C  11                  0.00000     2.09360   
   219. RY*(  16) C  11                  0.00000     2.83007   
   220. RY*(  17) C  11                  0.00000     3.40369   
   221. RY*(  18) C  11                  0.00000     1.83352   
   222. RY*(  19) C  11                  0.00000    19.95916   
   223. RY*(  20) C  11                  0.00000     3.40058   
   224. RY*(  21) C  11                  0.00000     3.12322   
   225. RY*(  22) C  11                  0.00000     3.43404   
   226. RY*(  23) C  11                  0.00000     3.65602   
   227. RY*(  24) C  11                  0.00000     3.44737   
   228. RY*(  25) C  11                  0.00000     3.29986   
   229. RY*(  26) C  11                  0.00000     3.80099   
   230. RY*(   1) H  12                  0.00034     1.18264   
   231. RY*(   2) H  12                  0.00008     2.00874   
   232. RY*(   3) H  12                  0.00004     2.40553   
   233. RY*(   4) H  12                  0.00004     2.39243   
   234. RY*(   5) H  12                  0.00001     2.88237   
   235. RY*(   1) C  13                  0.00092     1.94128   
   236. RY*(   2) C  13                  0.00066     1.57311   
   237. RY*(   3) C  13                  0.00054     1.73230   
   238. RY*(   4) C  13                  0.00037     1.63849   
   239. RY*(   5) C  13                  0.00028     1.93702   
   240. RY*(   6) C  13                  0.00019     2.17135   
   241. RY*(   7) C  13                  0.00017     1.85424   
   242. RY*(   8) C  13                  0.00013     1.73337   
   243. RY*(   9) C  13                  0.00013     2.47726   
   244. RY*(  10) C  13                  0.00006     2.36547   
   245. RY*(  11) C  13                  0.00004     2.72806   
   246. RY*(  12) C  13                  0.00004     2.68663   
   247. RY*(  13) C  13                  0.00002     1.94493   
   248. RY*(  14) C  13                  0.00001     2.74200   
   249. RY*(  15) C  13                  0.00002     3.73857   
   250. RY*(  16) C  13                  0.00000     1.84093   
   251. RY*(  17) C  13                  0.00000    20.03648   
   252. RY*(  18) C  13                  0.00001     1.96004   
   253. RY*(  19) C  13                  0.00001     2.47500   
   254. RY*(  20) C  13                  0.00000     3.57511   
   255. RY*(  21) C  13                  0.00000     3.41388   
   256. RY*(  22) C  13                  0.00000     3.72557   
   257. RY*(  23) C  13                  0.00000     3.66066   
   258. RY*(  24) C  13                  0.00000     3.14636   
   259. RY*(  25) C  13                  0.00000     3.47016   
   260. RY*(  26) C  13                  0.00000     3.51164   
   261. RY*(   1) H  14                  0.00023     1.10681   
   262. RY*(   2) H  14                  0.00007     2.00111   
   263. RY*(   3) H  14                  0.00006     2.42123   
   264. RY*(   4) H  14                  0.00005     2.34249   
   265. RY*(   5) H  14                  0.00001     2.88549   
   266. BD*(   1) C   1 - H   2          0.01572     0.43608   
   267. BD*(   1) C   1 - C   3          0.01635     0.34139   
   268. BD*(   1) C   1 - C   5          0.00049     0.35566   
   269. BD*(   1) C   1 - C   9          0.00150     0.32810   
   270. BD*(   1) C   3 - C   4          0.02379     0.44560   
   271. BD*(   2) C   3 - C   4          0.11605     0.16282  270(g),267(g),272(g),273(g)
                                                    274(g),268(v),279(v),59(g)
                                                    85(g),266(v),275(v),277(v)
                                                    282(v),73(g),99(g),269(v)
                                                    276(v),278(v),283(v),61(g)
                                                    87(g)
   272. BD*(   1) C   3 - C   7          0.01635     0.34139   
   273. BD*(   1) C   4 - C   5          0.01635     0.34139   
   274. BD*(   1) C   4 - C  11          0.01635     0.34139   
   275. BD*(   1) C   5 - H   6          0.01572     0.43608   
   276. BD*(   1) C   5 - C  13          0.00150     0.32810   
   277. BD*(   1) C   7 - H   8          0.01572     0.43608   
   278. BD*(   1) C   7 - C   9          0.00150     0.32810   
   279. BD*(   1) C   7 - C  11          0.00049     0.35566   
   280. BD*(   1) C   9 - H  10          0.00927     0.42146   
   281. BD*(   1) C   9 - C  13          0.00075     0.35900   
   282. BD*(   1) C  11 - H  12          0.01572     0.43608   
   283. BD*(   1) C  11 - C  13          0.00150     0.32810   
   284. BD*(   1) C  13 - H  14          0.00927     0.42146   
       -------------------------------
              Total Lewis   26.66961  ( 98.7763%)
        Valence non-Lewis    0.29444  (  1.0905%)
        Rydberg non-Lewis    0.03595  (  0.1331%)
       -------------------------------
            Total unit  1   27.00000  (100.0000%)
           Charge unit  1    0.00000


 ***************************************************
 *******         Beta  spin orbitals         *******
 ***************************************************


 Input atomic orbitals, gross Mulliken populations:

  AO  Atom No lang  Mulliken Population    Atom No      Total
 -------------------------------------------------------------------------------
   1    C  1  S        0.4274087
   2    C  1  S        0.5593639
   3    C  1  S        0.2485688
   4    C  1  S        0.3410153
   5    C  1  S        0.0953445
   6    C  1  px       0.2202861
   7    C  1  py       0.2161224
   8    C  1  pz       0.1969789
   9    C  1  px       0.1893921
  10    C  1  py       0.2056730
  11    C  1  pz       0.2092564
  12    C  1  px       0.0790708
  13    C  1  py       0.0273752
  14    C  1  pz       0.0502696
  15    C  1  dz2      0.0014801
  16    C  1  dxz      0.0025072
  17    C  1  dyz      0.0010584
  18    C  1  dx2y2    0.0026291
  19    C  1  dxy      0.0026142
  20    C  1  dz2      0.0063200
  21    C  1  dxz      0.0053900
  22    C  1  dyz      0.0103365
  23    C  1  dx2y2    0.0035378
  24    C  1  dxy      0.0115827
  25    C  1  f(0)     0.0005694
  26    C  1  f(C1)    0.0006166
  27    C  1  f(S1)    0.0003340
  28    C  1  f(C2)    0.0006130
  29    C  1  f(S2)    0.0008055
  30    C  1  f(C3)    0.0006153
  31    C  1  f(S3)    0.0008556
                                             C  1      3.1179909
  32    H  2  S        0.1378979
  33    H  2  S        0.2382491
  34    H  2  S        0.0436561
  35    H  2  px       0.0044722
  36    H  2  py       0.0036235
  37    H  2  pz       0.0017248
                                             H  2      0.4296236
  38    C  3  S        0.4280880
  39    C  3  S        0.5583644
  40    C  3  S        0.2526327
  41    C  3  S        0.4074543
  42    C  3  S        0.0062945
  43    C  3  px       0.2012659
  44    C  3  py       0.2537346
  45    C  3  pz       0.1578575
  46    C  3  px       0.1820952
  47    C  3  py       0.1775454
  48    C  3  pz       0.1806302
  49    C  3  px       0.0208009
  50    C  3  py       0.0495169
  51    C  3  pz       0.0488222
  52    C  3  dz2      0.0018916
  53    C  3  dxz      0.0031745
  54    C  3  dyz      0.0017434
  55    C  3  dx2y2    0.0037214
  56    C  3  dxy      0.0016286
  57    C  3  dz2      0.0108351
  58    C  3  dxz      0.0053359
  59    C  3  dyz      0.0092136
  60    C  3  dx2y2    0.0030162
  61    C  3  dxy      0.0106352
  62    C  3  f(0)     0.0011000
  63    C  3  f(C1)    0.0007093
  64    C  3  f(S1)    0.0001187
  65    C  3  f(C2)    0.0005203
  66    C  3  f(S2)    0.0007038
  67    C  3  f(C3)    0.0010061
  68    C  3  f(S3)    0.0004089
                                             C  3      2.9808651
  69    C  4  S        0.4280880
  70    C  4  S        0.5583644
  71    C  4  S        0.2526327
  72    C  4  S        0.4074543
  73    C  4  S        0.0062945
  74    C  4  px       0.2012659
  75    C  4  py       0.2537346
  76    C  4  pz       0.1578575
  77    C  4  px       0.1820952
  78    C  4  py       0.1775454
  79    C  4  pz       0.1806302
  80    C  4  px       0.0208009
  81    C  4  py       0.0495169
  82    C  4  pz       0.0488222
  83    C  4  dz2      0.0018916
  84    C  4  dxz      0.0031745
  85    C  4  dyz      0.0017434
  86    C  4  dx2y2    0.0037214
  87    C  4  dxy      0.0016286
  88    C  4  dz2      0.0108351
  89    C  4  dxz      0.0053359
  90    C  4  dyz      0.0092136
  91    C  4  dx2y2    0.0030162
  92    C  4  dxy      0.0106352
  93    C  4  f(0)     0.0011000
  94    C  4  f(C1)    0.0007093
  95    C  4  f(S1)    0.0001187
  96    C  4  f(C2)    0.0005203
  97    C  4  f(S2)    0.0007038
  98    C  4  f(C3)    0.0010061
  99    C  4  f(S3)    0.0004089
                                             C  4      2.9808651
 100    C  5  S        0.4274087
 101    C  5  S        0.5593639
 102    C  5  S        0.2485688
 103    C  5  S        0.3410153
 104    C  5  S        0.0953445
 105    C  5  px       0.2202861
 106    C  5  py       0.2161224
 107    C  5  pz       0.1969789
 108    C  5  px       0.1893921
 109    C  5  py       0.2056730
 110    C  5  pz       0.2092564
 111    C  5  px       0.0790708
 112    C  5  py       0.0273752
 113    C  5  pz       0.0502696
 114    C  5  dz2      0.0014801
 115    C  5  dxz      0.0025072
 116    C  5  dyz      0.0010584
 117    C  5  dx2y2    0.0026291
 118    C  5  dxy      0.0026142
 119    C  5  dz2      0.0063200
 120    C  5  dxz      0.0053900
 121    C  5  dyz      0.0103365
 122    C  5  dx2y2    0.0035378
 123    C  5  dxy      0.0115827
 124    C  5  f(0)     0.0005694
 125    C  5  f(C1)    0.0006166
 126    C  5  f(S1)    0.0003340
 127    C  5  f(C2)    0.0006130
 128    C  5  f(S2)    0.0008055
 129    C  5  f(C3)    0.0006153
 130    C  5  f(S3)    0.0008556
                                             C  5      3.1179909
 131    H  6  S        0.1378979
 132    H  6  S        0.2382491
 133    H  6  S        0.0436561
 134    H  6  px       0.0044722
 135    H  6  py       0.0036235
 136    H  6  pz       0.0017248
                                             H  6      0.4296236
 137    C  7  S        0.4274087
 138    C  7  S        0.5593639
 139    C  7  S        0.2485688
 140    C  7  S        0.3410153
 141    C  7  S        0.0953445
 142    C  7  px       0.2202861
 143    C  7  py       0.2161224
 144    C  7  pz       0.1969789
 145    C  7  px       0.1893921
 146    C  7  py       0.2056730
 147    C  7  pz       0.2092564
 148    C  7  px       0.0790708
 149    C  7  py       0.0273752
 150    C  7  pz       0.0502696
 151    C  7  dz2      0.0014801
 152    C  7  dxz      0.0025072
 153    C  7  dyz      0.0010584
 154    C  7  dx2y2    0.0026291
 155    C  7  dxy      0.0026142
 156    C  7  dz2      0.0063200
 157    C  7  dxz      0.0053900
 158    C  7  dyz      0.0103365
 159    C  7  dx2y2    0.0035378
 160    C  7  dxy      0.0115827
 161    C  7  f(0)     0.0005694
 162    C  7  f(C1)    0.0006166
 163    C  7  f(S1)    0.0003340
 164    C  7  f(C2)    0.0006130
 165    C  7  f(S2)    0.0008055
 166    C  7  f(C3)    0.0006153
 167    C  7  f(S3)    0.0008556
                                             C  7      3.1179909
 168    H  8  S        0.1378979
 169    H  8  S        0.2382491
 170    H  8  S        0.0436561
 171    H  8  px       0.0044722
 172    H  8  py       0.0036235
 173    H  8  pz       0.0017248
                                             H  8      0.4296236
 174    C  9  S        0.4272666
 175    C  9  S        0.5596028
 176    C  9  S        0.2401434
 177    C  9  S        0.3710070
 178    C  9  S       -0.0227956
 179    C  9  px       0.2077818
 180    C  9  py       0.2197886
 181    C  9  pz       0.2116111
 182    C  9  px       0.2076461
 183    C  9  py       0.2013737
 184    C  9  pz       0.2053832
 185    C  9  px       0.0390072
 186    C  9  py       0.0678509
 187    C  9  pz       0.0165401
 188    C  9  dz2      0.0019421
 189    C  9  dxz      0.0025653
 190    C  9  dyz      0.0018715
 191    C  9  dx2y2    0.0026980
 192    C  9  dxy      0.0010435
 193    C  9  dz2      0.0116523
 194    C  9  dxz      0.0049599
 195    C  9  dyz      0.0037516
 196    C  9  dx2y2    0.0060683
 197    C  9  dxy      0.0106496
 198    C  9  f(0)     0.0008019
 199    C  9  f(C1)    0.0007848
 200    C  9  f(S1)    0.0006102
 201    C  9  f(C2)    0.0006216
 202    C  9  f(S2)    0.0005476
 203    C  9  f(C3)    0.0006943
 204    C  9  f(S3)    0.0005215
                                             C  9      3.0039910
 205    H 10  S        0.1366603
 206    H 10  S        0.2352686
 207    H 10  S        0.0377167
 208    H 10  px       0.0019117
 209    H 10  py       0.0033831
 210    H 10  pz       0.0049745
                                             H 10      0.4199150
 211    C 11  S        0.4274087
 212    C 11  S        0.5593639
 213    C 11  S        0.2485688
 214    C 11  S        0.3410153
 215    C 11  S        0.0953445
 216    C 11  px       0.2202861
 217    C 11  py       0.2161224
 218    C 11  pz       0.1969789
 219    C 11  px       0.1893921
 220    C 11  py       0.2056730
 221    C 11  pz       0.2092564
 222    C 11  px       0.0790708
 223    C 11  py       0.0273752
 224    C 11  pz       0.0502696
 225    C 11  dz2      0.0014801
 226    C 11  dxz      0.0025072
 227    C 11  dyz      0.0010584
 228    C 11  dx2y2    0.0026291
 229    C 11  dxy      0.0026142
 230    C 11  dz2      0.0063200
 231    C 11  dxz      0.0053900
 232    C 11  dyz      0.0103365
 233    C 11  dx2y2    0.0035378
 234    C 11  dxy      0.0115827
 235    C 11  f(0)     0.0005694
 236    C 11  f(C1)    0.0006166
 237    C 11  f(S1)    0.0003340
 238    C 11  f(C2)    0.0006130
 239    C 11  f(S2)    0.0008055
 240    C 11  f(C3)    0.0006153
 241    C 11  f(S3)    0.0008556
                                             C 11      3.1179909
 242    H 12  S        0.1378979
 243    H 12  S        0.2382491
 244    H 12  S        0.0436561
 245    H 12  px       0.0044722
 246    H 12  py       0.0036235
 247    H 12  pz       0.0017248
                                             H 12      0.4296236
 248    C 13  S        0.4272666
 249    C 13  S        0.5596028
 250    C 13  S        0.2401434
 251    C 13  S        0.3710070
 252    C 13  S       -0.0227956
 253    C 13  px       0.2077818
 254    C 13  py       0.2197886
 255    C 13  pz       0.2116111
 256    C 13  px       0.2076461
 257    C 13  py       0.2013737
 258    C 13  pz       0.2053832
 259    C 13  px       0.0390072
 260    C 13  py       0.0678509
 261    C 13  pz       0.0165401
 262    C 13  dz2      0.0019421
 263    C 13  dxz      0.0025653
 264    C 13  dyz      0.0018715
 265    C 13  dx2y2    0.0026980
 266    C 13  dxy      0.0010435
 267    C 13  dz2      0.0116523
 268    C 13  dxz      0.0049599
 269    C 13  dyz      0.0037516
 270    C 13  dx2y2    0.0060683
 271    C 13  dxy      0.0106496
 272    C 13  f(0)     0.0008019
 273    C 13  f(C1)    0.0007848
 274    C 13  f(S1)    0.0006102
 275    C 13  f(C2)    0.0006216
 276    C 13  f(S2)    0.0005476
 277    C 13  f(C3)    0.0006943
 278    C 13  f(S3)    0.0005215
                                             C 13      3.0039910
 279    H 14  S        0.1366603
 280    H 14  S        0.2352686
 281    H 14  S        0.0377167
 282    H 14  px       0.0019117
 283    H 14  py       0.0033831
 284    H 14  pz       0.0049745
                                             H 14      0.4199150

 Total number of electrons:   27.000000


 Mayer-Mulliken atom-atom bond order matrix:                                   

     Atom    1       2       3       4       5       6       7       8       9
     ---- ------  ------  ------  ------  ------  ------  ------  ------  ------
   1.  C  0.0000  0.2314  0.2419  0.0126  0.2160  0.0005  0.0280  0.0008  0.2296
   2.  H  0.2314  0.0000  0.0016  0.0018  0.0005  0.0002  0.0008  0.0000  0.0002
   3.  C  0.2419  0.0016  0.0000  0.4049  0.0126  0.0018  0.2419  0.0016 -0.0145
   4.  C  0.0126  0.0018  0.4049  0.0000  0.2419  0.0016  0.0126  0.0018  0.0310
   5.  C  0.2160  0.0005  0.0126  0.2419  0.0000  0.2314 -0.0023  0.0007 -0.0005
   6.  H  0.0005  0.0002  0.0018  0.0016  0.2314  0.0000  0.0007  0.0003  0.0008
   7.  C  0.0280  0.0008  0.2419  0.0126 -0.0023  0.0007  0.0000  0.2314  0.2296
   8.  H  0.0008  0.0000  0.0016  0.0018  0.0007  0.0003  0.2314  0.0000  0.0002
   9.  C  0.2296  0.0002 -0.0145  0.0310 -0.0005  0.0008  0.2296  0.0002  0.0000
  10.  H -0.0032 -0.0000  0.0021  0.0045  0.0016  0.0001 -0.0032 -0.0000  0.2349
  11.  C -0.0023  0.0007  0.0126  0.2419  0.0280  0.0008  0.2160  0.0005 -0.0005
  12.  H  0.0007  0.0003  0.0018  0.0016  0.0008  0.0000  0.0005  0.0002  0.0008
  13.  C -0.0005  0.0008  0.0310 -0.0145  0.2296  0.0002 -0.0005  0.0008  0.2823
  14.  H  0.0016  0.0001  0.0045  0.0021 -0.0032 -0.0000  0.0016  0.0001 -0.0017

     Atom   10      11      12      13      14
     ---- ------  ------  ------  ------  ------
   1.  C -0.0032 -0.0023  0.0007 -0.0005  0.0016
   2.  H -0.0000  0.0007  0.0003  0.0008  0.0001
   3.  C  0.0021  0.0126  0.0018  0.0310  0.0045
   4.  C  0.0045  0.2419  0.0016 -0.0145  0.0021
   5.  C  0.0016  0.0280  0.0008  0.2296 -0.0032
   6.  H  0.0001  0.0008  0.0000  0.0002 -0.0000
   7.  C -0.0032  0.2160  0.0005 -0.0005  0.0016
   8.  H -0.0000  0.0005  0.0002  0.0008  0.0001
   9.  C  0.2349 -0.0005  0.0008  0.2823 -0.0017
  10.  H  0.0000  0.0016  0.0001 -0.0017 -0.0001
  11.  C  0.0016  0.0000  0.2314  0.2296 -0.0032
  12.  H  0.0001  0.2314  0.0000  0.0002 -0.0000
  13.  C -0.0017  0.2296  0.0002  0.0000  0.2349
  14.  H -0.0001 -0.0032 -0.0000  0.2349  0.0000


 Mayer-Mulliken valencies by atom:                                             

     Atom    1
     ---- ------
   1.  C  0.9571
   2.  H  0.2384
   3.  C  0.9439
   4.  C  0.9439
   5.  C  0.9571
   6.  H  0.2384
   7.  C  0.9571
   8.  H  0.2384
   9.  C  0.9924
  10.  H  0.2368
  11.  C  0.9571
  12.  H  0.2384
  13.  C  0.9924
  14.  H  0.2368


 NATURAL POPULATIONS:  Natural atomic orbital occupancies 
                                                          
   NAO  Atom  No  lang   Type(AO)    Occupancy      Energy
 ----------------------------------------------------------
     1    C    1  S      Cor( 1S)     0.99967     -10.42482
     2    C    1  S      Val( 2S)     0.52393      -0.29351
     3    C    1  S      Ryd( 4S)     0.00143       1.99417
     4    C    1  S      Ryd( 3S)     0.00015       1.97649
     5    C    1  S      Ryd( 5S)     0.00000      20.84752
     6    C    1  px     Val( 2p)     0.55489      -0.11114
     7    C    1  px     Ryd( 4p)     0.00179       1.80122
     8    C    1  px     Ryd( 3p)     0.00010       1.30351
     9    C    1  py     Val( 2p)     0.53143      -0.10375
    10    C    1  py     Ryd( 4p)     0.00152       1.65029
    11    C    1  py     Ryd( 3p)     0.00008       1.17174
    12    C    1  pz     Val( 2p)     0.49476      -0.10668
    13    C    1  pz     Ryd( 4p)     0.00078       1.40401
    14    C    1  pz     Ryd( 3p)     0.00020       0.90063
    15    C    1  dxy    Ryd( 3d)     0.00068       1.71769
    16    C    1  dxy    Ryd( 4d)     0.00031       3.51322
    17    C    1  dxz    Ryd( 3d)     0.00062       1.86167
    18    C    1  dxz    Ryd( 4d)     0.00014       3.75001
    19    C    1  dyz    Ryd( 3d)     0.00033       1.38953
    20    C    1  dyz    Ryd( 4d)     0.00004       3.09209
    21    C    1  dx2y2  Ryd( 3d)     0.00075       1.81510
    22    C    1  dx2y2  Ryd( 4d)     0.00018       3.67045
    23    C    1  dz2    Ryd( 3d)     0.00042       1.53574
    24    C    1  dz2    Ryd( 4d)     0.00011       3.31162
    25    C    1  f(0)   Ryd( 4f)     0.00003       3.44259
    26    C    1  f(C1)  Ryd( 4f)     0.00004       3.71116
    27    C    1  f(S1)  Ryd( 4f)     0.00004       3.44695
    28    C    1  f(C2)  Ryd( 4f)     0.00004       3.67601
    29    C    1  f(S2)  Ryd( 4f)     0.00003       3.56639
    30    C    1  f(C3)  Ryd( 4f)     0.00009       3.80774
    31    C    1  f(S3)  Ryd( 4f)     0.00008       3.77846

    32    H    2  S      Val( 1S)     0.38967       0.04037
    33    H    2  S      Ryd( 2S)     0.00032       1.17898
    34    H    2  S      Ryd( 3S)     0.00007       1.69311
    35    H    2  px     Ryd( 2p)     0.00016       2.89100
    36    H    2  py     Ryd( 2p)     0.00014       2.71774
    37    H    2  pz     Ryd( 2p)     0.00004       2.39410

    38    C    3  S      Cor( 1S)     0.99926     -10.39096
    39    C    3  S      Val( 2S)     0.55605      -0.26346
    40    C    3  S      Ryd( 3S)     0.00072       1.60914
    41    C    3  S      Ryd( 4S)     0.00014       2.10249
    42    C    3  S      Ryd( 5S)     0.00000      21.80510
    43    C    3  px     Val( 2p)     0.45446      -0.04742
    44    C    3  px     Ryd( 3p)     0.00060       1.26750
    45    C    3  px     Ryd( 4p)     0.00006       1.28912
    46    C    3  py     Val( 2p)     0.55375      -0.09121
    47    C    3  py     Ryd( 3p)     0.00120       1.16480
    48    C    3  py     Ryd( 4p)     0.00021       1.58468
    49    C    3  pz     Val( 2p)     0.43386      -0.06863
    50    C    3  pz     Ryd( 3p)     0.00371       1.15783
    51    C    3  pz     Ryd( 4p)     0.00035       1.43877
    52    C    3  dxy    Ryd( 3d)     0.00052       1.31565
    53    C    3  dxy    Ryd( 4d)     0.00016       3.41122
    54    C    3  dxz    Ryd( 3d)     0.00159       1.62479
    55    C    3  dxz    Ryd( 4d)     0.00011       3.80300
    56    C    3  dyz    Ryd( 3d)     0.00241       1.34556
    57    C    3  dyz    Ryd( 4d)     0.00011       3.42567
    58    C    3  dx2y2  Ryd( 3d)     0.00104       1.48746
    59    C    3  dx2y2  Ryd( 4d)     0.00017       3.66668
    60    C    3  dz2    Ryd( 3d)     0.00168       1.46312
    61    C    3  dz2    Ryd( 4d)     0.00015       3.40284
    62    C    3  f(0)   Ryd( 4f)     0.00003       3.78334
    63    C    3  f(C1)  Ryd( 4f)     0.00003       3.72222
    64    C    3  f(S1)  Ryd( 4f)     0.00003       3.52737
    65    C    3  f(C2)  Ryd( 4f)     0.00005       3.80335
    66    C    3  f(S2)  Ryd( 4f)     0.00003       3.64011
    67    C    3  f(C3)  Ryd( 4f)     0.00001       3.62729
    68    C    3  f(S3)  Ryd( 4f)     0.00002       3.69603

    69    C    4  S      Cor( 1S)     0.99926     -10.39096
    70    C    4  S      Val( 2S)     0.55605      -0.26346
    71    C    4  S      Ryd( 3S)     0.00072       1.60914
    72    C    4  S      Ryd( 4S)     0.00014       2.10249
    73    C    4  S      Ryd( 5S)     0.00000      21.80510
    74    C    4  px     Val( 2p)     0.45446      -0.04742
    75    C    4  px     Ryd( 3p)     0.00060       1.26750
    76    C    4  px     Ryd( 4p)     0.00006       1.28912
    77    C    4  py     Val( 2p)     0.55375      -0.09121
    78    C    4  py     Ryd( 3p)     0.00120       1.16480
    79    C    4  py     Ryd( 4p)     0.00021       1.58468
    80    C    4  pz     Val( 2p)     0.43386      -0.06863
    81    C    4  pz     Ryd( 3p)     0.00371       1.15783
    82    C    4  pz     Ryd( 4p)     0.00035       1.43877
    83    C    4  dxy    Ryd( 3d)     0.00052       1.31565
    84    C    4  dxy    Ryd( 4d)     0.00016       3.41122
    85    C    4  dxz    Ryd( 3d)     0.00159       1.62479
    86    C    4  dxz    Ryd( 4d)     0.00011       3.80300
    87    C    4  dyz    Ryd( 3d)     0.00241       1.34556
    88    C    4  dyz    Ryd( 4d)     0.00011       3.42567
    89    C    4  dx2y2  Ryd( 3d)     0.00104       1.48746
    90    C    4  dx2y2  Ryd( 4d)     0.00017       3.66668
    91    C    4  dz2    Ryd( 3d)     0.00168       1.46312
    92    C    4  dz2    Ryd( 4d)     0.00015       3.40284
    93    C    4  f(0)   Ryd( 4f)     0.00003       3.78334
    94    C    4  f(C1)  Ryd( 4f)     0.00003       3.72222
    95    C    4  f(S1)  Ryd( 4f)     0.00003       3.52737
    96    C    4  f(C2)  Ryd( 4f)     0.00005       3.80335
    97    C    4  f(S2)  Ryd( 4f)     0.00003       3.64011
    98    C    4  f(C3)  Ryd( 4f)     0.00001       3.62729
    99    C    4  f(S3)  Ryd( 4f)     0.00002       3.69603

   100    C    5  S      Cor( 1S)     0.99967     -10.42482
   101    C    5  S      Val( 2S)     0.52393      -0.29351
   102    C    5  S      Ryd( 4S)     0.00143       1.99417
   103    C    5  S      Ryd( 3S)     0.00015       1.97649
   104    C    5  S      Ryd( 5S)     0.00000      20.84752
   105    C    5  px     Val( 2p)     0.55489      -0.11114
   106    C    5  px     Ryd( 4p)     0.00179       1.80122
   107    C    5  px     Ryd( 3p)     0.00010       1.30351
   108    C    5  py     Val( 2p)     0.53143      -0.10375
   109    C    5  py     Ryd( 4p)     0.00152       1.65029
   110    C    5  py     Ryd( 3p)     0.00008       1.17174
   111    C    5  pz     Val( 2p)     0.49476      -0.10668
   112    C    5  pz     Ryd( 4p)     0.00078       1.40401
   113    C    5  pz     Ryd( 3p)     0.00020       0.90063
   114    C    5  dxy    Ryd( 3d)     0.00068       1.71769
   115    C    5  dxy    Ryd( 4d)     0.00031       3.51322
   116    C    5  dxz    Ryd( 3d)     0.00062       1.86167
   117    C    5  dxz    Ryd( 4d)     0.00014       3.75001
   118    C    5  dyz    Ryd( 3d)     0.00033       1.38953
   119    C    5  dyz    Ryd( 4d)     0.00004       3.09209
   120    C    5  dx2y2  Ryd( 3d)     0.00075       1.81510
   121    C    5  dx2y2  Ryd( 4d)     0.00018       3.67045
   122    C    5  dz2    Ryd( 3d)     0.00042       1.53574
   123    C    5  dz2    Ryd( 4d)     0.00011       3.31162
   124    C    5  f(0)   Ryd( 4f)     0.00003       3.44259
   125    C    5  f(C1)  Ryd( 4f)     0.00004       3.71116
   126    C    5  f(S1)  Ryd( 4f)     0.00004       3.44695
   127    C    5  f(C2)  Ryd( 4f)     0.00004       3.67601
   128    C    5  f(S2)  Ryd( 4f)     0.00003       3.56639
   129    C    5  f(C3)  Ryd( 4f)     0.00009       3.80774
   130    C    5  f(S3)  Ryd( 4f)     0.00008       3.77846

   131    H    6  S      Val( 1S)     0.38967       0.04037
   132    H    6  S      Ryd( 2S)     0.00032       1.17898
   133    H    6  S      Ryd( 3S)     0.00007       1.69311
   134    H    6  px     Ryd( 2p)     0.00016       2.89100
   135    H    6  py     Ryd( 2p)     0.00014       2.71774
   136    H    6  pz     Ryd( 2p)     0.00004       2.39410

   137    C    7  S      Cor( 1S)     0.99967     -10.42482
   138    C    7  S      Val( 2S)     0.52393      -0.29351
   139    C    7  S      Ryd( 4S)     0.00143       1.99417
   140    C    7  S      Ryd( 3S)     0.00015       1.97649
   141    C    7  S      Ryd( 5S)     0.00000      20.84752
   142    C    7  px     Val( 2p)     0.55489      -0.11114
   143    C    7  px     Ryd( 4p)     0.00179       1.80122
   144    C    7  px     Ryd( 3p)     0.00010       1.30351
   145    C    7  py     Val( 2p)     0.53143      -0.10375
   146    C    7  py     Ryd( 4p)     0.00152       1.65029
   147    C    7  py     Ryd( 3p)     0.00008       1.17174
   148    C    7  pz     Val( 2p)     0.49476      -0.10668
   149    C    7  pz     Ryd( 4p)     0.00078       1.40401
   150    C    7  pz     Ryd( 3p)     0.00020       0.90063
   151    C    7  dxy    Ryd( 3d)     0.00068       1.71769
   152    C    7  dxy    Ryd( 4d)     0.00031       3.51322
   153    C    7  dxz    Ryd( 3d)     0.00062       1.86167
   154    C    7  dxz    Ryd( 4d)     0.00014       3.75001
   155    C    7  dyz    Ryd( 3d)     0.00033       1.38953
   156    C    7  dyz    Ryd( 4d)     0.00004       3.09209
   157    C    7  dx2y2  Ryd( 3d)     0.00075       1.81510
   158    C    7  dx2y2  Ryd( 4d)     0.00018       3.67045
   159    C    7  dz2    Ryd( 3d)     0.00042       1.53574
   160    C    7  dz2    Ryd( 4d)     0.00011       3.31162
   161    C    7  f(0)   Ryd( 4f)     0.00003       3.44259
   162    C    7  f(C1)  Ryd( 4f)     0.00004       3.71116
   163    C    7  f(S1)  Ryd( 4f)     0.00004       3.44695
   164    C    7  f(C2)  Ryd( 4f)     0.00004       3.67601
   165    C    7  f(S2)  Ryd( 4f)     0.00003       3.56639
   166    C    7  f(C3)  Ryd( 4f)     0.00009       3.80774
   167    C    7  f(S3)  Ryd( 4f)     0.00008       3.77846

   168    H    8  S      Val( 1S)     0.38967       0.04037
   169    H    8  S      Ryd( 2S)     0.00032       1.17898
   170    H    8  S      Ryd( 3S)     0.00007       1.69311
   171    H    8  px     Ryd( 2p)     0.00016       2.89100
   172    H    8  py     Ryd( 2p)     0.00014       2.71774
   173    H    8  pz     Ryd( 2p)     0.00004       2.39410

   174    C    9  S      Cor( 1S)     0.99966     -10.43221
   175    C    9  S      Val( 2S)     0.51214      -0.29721
   176    C    9  S      Ryd( 3S)     0.00088       2.20275
   177    C    9  S      Ryd( 4S)     0.00011       2.40304
   178    C    9  S      Ryd( 5S)     0.00000      20.15517
   179    C    9  px     Val( 2p)     0.50296      -0.11565
   180    C    9  px     Ryd( 4p)     0.00041       1.58233
   181    C    9  px     Ryd( 3p)     0.00016       0.76259
   182    C    9  py     Val( 2p)     0.53435      -0.11902
   183    C    9  py     Ryd( 4p)     0.00120       1.71465
   184    C    9  py     Ryd( 3p)     0.00013       1.00285
   185    C    9  pz     Val( 2p)     0.54016      -0.11822
   186    C    9  pz     Ryd( 4p)     0.00170       1.83189
   187    C    9  pz     Ryd( 3p)     0.00018       1.15808
   188    C    9  dxy    Ryd( 3d)     0.00031       1.38193
   189    C    9  dxy    Ryd( 4d)     0.00006       3.18503
   190    C    9  dxz    Ryd( 3d)     0.00061       1.78732
   191    C    9  dxz    Ryd( 4d)     0.00016       3.73694
   192    C    9  dyz    Ryd( 3d)     0.00057       1.66081
   193    C    9  dyz    Ryd( 4d)     0.00023       3.46388
   194    C    9  dx2y2  Ryd( 3d)     0.00050       1.65900
   195    C    9  dx2y2  Ryd( 4d)     0.00020       3.65165
   196    C    9  dz2    Ryd( 3d)     0.00066       1.71770
   197    C    9  dz2    Ryd( 4d)     0.00015       3.40755
   198    C    9  f(0)   Ryd( 4f)     0.00003       3.75981
   199    C    9  f(C1)  Ryd( 4f)     0.00003       3.66707
   200    C    9  f(S1)  Ryd( 4f)     0.00009       3.67712
   201    C    9  f(C2)  Ryd( 4f)     0.00006       3.83754
   202    C    9  f(S2)  Ryd( 4f)     0.00004       3.56602
   203    C    9  f(C3)  Ryd( 4f)     0.00001       3.51730
   204    C    9  f(S3)  Ryd( 4f)     0.00002       3.57495

   205    H   10  S      Val( 1S)     0.37891       0.02730
   206    H   10  S      Ryd( 2S)     0.00021       1.08803
   207    H   10  S      Ryd( 3S)     0.00006       1.66348
   208    H   10  px     Ryd( 2p)     0.00006       2.42123
   209    H   10  py     Ryd( 2p)     0.00013       2.67125
   210    H   10  pz     Ryd( 2p)     0.00021       2.91559

   211    C   11  S      Cor( 1S)     0.99967     -10.42482
   212    C   11  S      Val( 2S)     0.52393      -0.29351
   213    C   11  S      Ryd( 4S)     0.00143       1.99417
   214    C   11  S      Ryd( 3S)     0.00015       1.97649
   215    C   11  S      Ryd( 5S)     0.00000      20.84752
   216    C   11  px     Val( 2p)     0.55489      -0.11114
   217    C   11  px     Ryd( 4p)     0.00179       1.80122
   218    C   11  px     Ryd( 3p)     0.00010       1.30351
   219    C   11  py     Val( 2p)     0.53143      -0.10375
   220    C   11  py     Ryd( 4p)     0.00152       1.65029
   221    C   11  py     Ryd( 3p)     0.00008       1.17174
   222    C   11  pz     Val( 2p)     0.49476      -0.10668
   223    C   11  pz     Ryd( 4p)     0.00078       1.40401
   224    C   11  pz     Ryd( 3p)     0.00020       0.90063
   225    C   11  dxy    Ryd( 3d)     0.00068       1.71769
   226    C   11  dxy    Ryd( 4d)     0.00031       3.51322
   227    C   11  dxz    Ryd( 3d)     0.00062       1.86167
   228    C   11  dxz    Ryd( 4d)     0.00014       3.75001
   229    C   11  dyz    Ryd( 3d)     0.00033       1.38953
   230    C   11  dyz    Ryd( 4d)     0.00004       3.09209
   231    C   11  dx2y2  Ryd( 3d)     0.00075       1.81510
   232    C   11  dx2y2  Ryd( 4d)     0.00018       3.67045
   233    C   11  dz2    Ryd( 3d)     0.00042       1.53574
   234    C   11  dz2    Ryd( 4d)     0.00011       3.31162
   235    C   11  f(0)   Ryd( 4f)     0.00003       3.44259
   236    C   11  f(C1)  Ryd( 4f)     0.00004       3.71116
   237    C   11  f(S1)  Ryd( 4f)     0.00004       3.44695
   238    C   11  f(C2)  Ryd( 4f)     0.00004       3.67601
   239    C   11  f(S2)  Ryd( 4f)     0.00003       3.56639
   240    C   11  f(C3)  Ryd( 4f)     0.00009       3.80774
   241    C   11  f(S3)  Ryd( 4f)     0.00008       3.77846

   242    H   12  S      Val( 1S)     0.38967       0.04037
   243    H   12  S      Ryd( 2S)     0.00032       1.17898
   244    H   12  S      Ryd( 3S)     0.00007       1.69311
   245    H   12  px     Ryd( 2p)     0.00016       2.89100
   246    H   12  py     Ryd( 2p)     0.00014       2.71774
   247    H   12  pz     Ryd( 2p)     0.00004       2.39410

   248    C   13  S      Cor( 1S)     0.99966     -10.43221
   249    C   13  S      Val( 2S)     0.51214      -0.29721
   250    C   13  S      Ryd( 3S)     0.00088       2.20275
   251    C   13  S      Ryd( 4S)     0.00011       2.40304
   252    C   13  S      Ryd( 5S)     0.00000      20.15517
   253    C   13  px     Val( 2p)     0.50296      -0.11565
   254    C   13  px     Ryd( 4p)     0.00041       1.58233
   255    C   13  px     Ryd( 3p)     0.00016       0.76259
   256    C   13  py     Val( 2p)     0.53435      -0.11902
   257    C   13  py     Ryd( 4p)     0.00120       1.71465
   258    C   13  py     Ryd( 3p)     0.00013       1.00285
   259    C   13  pz     Val( 2p)     0.54016      -0.11822
   260    C   13  pz     Ryd( 4p)     0.00170       1.83189
   261    C   13  pz     Ryd( 3p)     0.00018       1.15808
   262    C   13  dxy    Ryd( 3d)     0.00031       1.38193
   263    C   13  dxy    Ryd( 4d)     0.00006       3.18503
   264    C   13  dxz    Ryd( 3d)     0.00061       1.78732
   265    C   13  dxz    Ryd( 4d)     0.00016       3.73694
   266    C   13  dyz    Ryd( 3d)     0.00057       1.66081
   267    C   13  dyz    Ryd( 4d)     0.00023       3.46388
   268    C   13  dx2y2  Ryd( 3d)     0.00050       1.65900
   269    C   13  dx2y2  Ryd( 4d)     0.00020       3.65165
   270    C   13  dz2    Ryd( 3d)     0.00066       1.71770
   271    C   13  dz2    Ryd( 4d)     0.00015       3.40755
   272    C   13  f(0)   Ryd( 4f)     0.00003       3.75981
   273    C   13  f(C1)  Ryd( 4f)     0.00003       3.66707
   274    C   13  f(S1)  Ryd( 4f)     0.00009       3.67712
   275    C   13  f(C2)  Ryd( 4f)     0.00006       3.83754
   276    C   13  f(S2)  Ryd( 4f)     0.00004       3.56602
   277    C   13  f(C3)  Ryd( 4f)     0.00001       3.51730
   278    C   13  f(S3)  Ryd( 4f)     0.00002       3.57495

   279    H   14  S      Val( 1S)     0.37891       0.02730
   280    H   14  S      Ryd( 2S)     0.00021       1.08803
   281    H   14  S      Ryd( 3S)     0.00006       1.66348
   282    H   14  px     Ryd( 2p)     0.00006       2.42123
   283    H   14  py     Ryd( 2p)     0.00013       2.67125
   284    H   14  pz     Ryd( 2p)     0.00021       2.91559

 WARNING:  Population inversion found on atom  C    1
           Population inversion found on atom  C    5
           Population inversion found on atom  C    7
           Population inversion found on atom  C    9
           Population inversion found on atom  C   11
           Population inversion found on atom  C   13


 Summary of Natural Population Analysis:                  
                                                          
                                       Natural Population 
                Natural  -----------------------------------------------
    Atom  No    Charge         Core      Valence    Rydberg      Total
 -----------------------------------------------------------------------
      C    1   -0.11468      0.99967     2.10501    0.01000     3.11468
      H    2    0.10959      0.00000     0.38967    0.00074     0.39041
      C    3   -0.01250      0.99926     1.99812    0.01512     3.01250
      C    4   -0.01250      0.99926     1.99812    0.01512     3.01250
      C    5   -0.11468      0.99967     2.10501    0.01000     3.11468
      H    6    0.10959      0.00000     0.38967    0.00074     0.39041
      C    7   -0.11468      0.99967     2.10501    0.01000     3.11468
      H    8    0.10959      0.00000     0.38967    0.00074     0.39041
      C    9   -0.09775      0.99966     2.08960    0.00848     3.09775
      H   10    0.12042      0.00000     0.37891    0.00067     0.37958
      C   11   -0.11468      0.99967     2.10501    0.01000     3.11468
      H   12    0.10959      0.00000     0.38967    0.00074     0.39041
      C   13   -0.09775      0.99966     2.08960    0.00848     3.09775
      H   14    0.12042      0.00000     0.37891    0.00067     0.37958
 =======================================================================
   * Total *   -0.00000      7.99652    18.91201    0.09147    27.00000

                                 Natural Population      
 --------------------------------------------------------
   Core                       7.99652 ( 99.9565% of   8)
   Valence                   18.91201 ( 99.5369% of  19)
   Natural Minimal Basis     26.90853 ( 99.6612% of  27)
   Natural Rydberg Basis      0.09147 (  0.3388% of  27)
 --------------------------------------------------------

    Atom  No          Natural Electron Configuration
 ----------------------------------------------------------------------------
      C    1      [core]2S( 0.52)2p( 1.58)
      H    2            1S( 0.39)
      C    3      [core]2S( 0.56)2p( 1.44)3p( 0.01)3d( 0.01)
      C    4      [core]2S( 0.56)2p( 1.44)3p( 0.01)3d( 0.01)
      C    5      [core]2S( 0.52)2p( 1.58)
      H    6            1S( 0.39)
      C    7      [core]2S( 0.52)2p( 1.58)
      H    8            1S( 0.39)
      C    9      [core]2S( 0.51)2p( 1.58)
      H   10            1S( 0.38)
      C   11      [core]2S( 0.52)2p( 1.58)
      H   12            1S( 0.39)
      C   13      [core]2S( 0.51)2p( 1.58)
      H   14            1S( 0.38)


 Wiberg bond index matrix in the NAO basis:                                    

     Atom    1       2       3       4       5       6       7       8       9
     ---- ------  ------  ------  ------  ------  ------  ------  ------  ------
   1.  C  0.0000  0.2275  0.2431  0.0137  0.2524  0.0011  0.0022  0.0007  0.2384
   2.  H  0.2275  0.0000  0.0029  0.0033  0.0011  0.0001  0.0007  0.0000  0.0007
   3.  C  0.2431  0.0029  0.0000  0.4000  0.0137  0.0033  0.2431  0.0029  0.0152
   4.  C  0.0137  0.0033  0.4000  0.0000  0.2431  0.0029  0.0137  0.0033  0.0117
   5.  C  0.2524  0.0011  0.0137  0.2431  0.0000  0.2275  0.0057  0.0003  0.0025
   6.  H  0.0011  0.0001  0.0033  0.0029  0.2275  0.0000  0.0003  0.0004  0.0011
   7.  C  0.0022  0.0007  0.2431  0.0137  0.0057  0.0003  0.0000  0.2275  0.2384
   8.  H  0.0007  0.0000  0.0029  0.0033  0.0003  0.0004  0.2275  0.0000  0.0007
   9.  C  0.2384  0.0007  0.0152  0.0117  0.0025  0.0011  0.2384  0.0007  0.0000
  10.  H  0.0006  0.0002  0.0008  0.0053  0.0006  0.0000  0.0006  0.0002  0.2262
  11.  C  0.0057  0.0003  0.0137  0.2431  0.0022  0.0007  0.2524  0.0011  0.0025
  12.  H  0.0003  0.0004  0.0033  0.0029  0.0007  0.0000  0.0011  0.0001  0.0011
  13.  C  0.0025  0.0011  0.0117  0.0152  0.2384  0.0007  0.0025  0.0011  0.2492
  14.  H  0.0006  0.0000  0.0053  0.0008  0.0006  0.0002  0.0006  0.0000  0.0005

     Atom   10      11      12      13      14
     ---- ------  ------  ------  ------  ------
   1.  C  0.0006  0.0057  0.0003  0.0025  0.0006
   2.  H  0.0002  0.0003  0.0004  0.0011  0.0000
   3.  C  0.0008  0.0137  0.0033  0.0117  0.0053
   4.  C  0.0053  0.2431  0.0029  0.0152  0.0008
   5.  C  0.0006  0.0022  0.0007  0.2384  0.0006
   6.  H  0.0000  0.0007  0.0000  0.0007  0.0002
   7.  C  0.0006  0.2524  0.0011  0.0025  0.0006
   8.  H  0.0002  0.0011  0.0001  0.0011  0.0000
   9.  C  0.2262  0.0025  0.0011  0.2492  0.0005
  10.  H  0.0000  0.0006  0.0000  0.0005  0.0001
  11.  C  0.0006  0.0000  0.2275  0.2384  0.0006
  12.  H  0.0000  0.2275  0.0000  0.0007  0.0002
  13.  C  0.0005  0.2384  0.0007  0.0000  0.2262
  14.  H  0.0001  0.0006  0.0002  0.2262  0.0000


 Wiberg bond index, Totals by atom:                                            

     Atom    1
     ---- ------
   1.  C  0.9888
   2.  H  0.2384
   3.  C  0.9591
   4.  C  0.9591
   5.  C  0.9888
   6.  H  0.2384
   7.  C  0.9888
   8.  H  0.2384
   9.  C  0.9884
  10.  H  0.2358
  11.  C  0.9888
  12.  H  0.2384
  13.  C  0.9884
  14.  H  0.2358


 Atom-atom overlap-weighted NAO bond order:                                    

     Atom    1       2       3       4       5       6       7       8       9
     ---- ------  ------  ------  ------  ------  ------  ------  ------  ------
   1.  C  0.0000  0.3987  0.3956  0.0139  0.4077 -0.0029 -0.0090  0.0008  0.3841
   2.  H  0.3987  0.0000 -0.0011  0.0008 -0.0029 -0.0008  0.0008  0.0000 -0.0009
   3.  C  0.3956 -0.0011  0.0000  0.5575  0.0139  0.0008  0.3956 -0.0011  0.0596
   4.  C  0.0139  0.0008  0.5575  0.0000  0.3956 -0.0011  0.0139  0.0008 -0.0183
   5.  C  0.4077 -0.0029  0.0139  0.3956  0.0000  0.3987 -0.0001  0.0002  0.0106
   6.  H -0.0029 -0.0008  0.0008 -0.0011  0.3987  0.0000  0.0002 -0.0000  0.0006
   7.  C -0.0090  0.0008  0.3956  0.0139 -0.0001  0.0002  0.0000  0.3987  0.3841
   8.  H  0.0008  0.0000 -0.0011  0.0008  0.0002 -0.0000  0.3987  0.0000 -0.0009
   9.  C  0.3841 -0.0009  0.0596 -0.0183  0.0106  0.0006  0.3841 -0.0009  0.0000
  10.  H  0.0003 -0.0010 -0.0011  0.0004  0.0002  0.0000  0.0003 -0.0010  0.3991
  11.  C -0.0001  0.0002  0.0139  0.3956 -0.0090  0.0008  0.4077 -0.0029  0.0106
  12.  H  0.0002 -0.0000  0.0008 -0.0011  0.0008  0.0000 -0.0029 -0.0008  0.0006
  13.  C  0.0106  0.0006 -0.0183  0.0596  0.3841 -0.0009  0.0106  0.0006  0.3994
  14.  H  0.0002  0.0000  0.0004 -0.0011  0.0003 -0.0010  0.0002  0.0000  0.0001

     Atom   10      11      12      13      14
     ---- ------  ------  ------  ------  ------
   1.  C  0.0003 -0.0001  0.0002  0.0106  0.0002
   2.  H -0.0010  0.0002 -0.0000  0.0006  0.0000
   3.  C -0.0011  0.0139  0.0008 -0.0183  0.0004
   4.  C  0.0004  0.3956 -0.0011  0.0596 -0.0011
   5.  C  0.0002 -0.0090  0.0008  0.3841  0.0003
   6.  H  0.0000  0.0008  0.0000 -0.0009 -0.0010
   7.  C  0.0003  0.4077 -0.0029  0.0106  0.0002
   8.  H -0.0010 -0.0029 -0.0008  0.0006  0.0000
   9.  C  0.3991  0.0106  0.0006  0.3994  0.0001
  10.  H  0.0000  0.0002  0.0000  0.0001 -0.0010
  11.  C  0.0002  0.0000  0.3987  0.3841  0.0003
  12.  H  0.0000  0.3987  0.0000 -0.0009 -0.0010
  13.  C  0.0001  0.3841 -0.0009  0.0000  0.3991
  14.  H -0.0010  0.0003 -0.0010  0.3991  0.0000


 Atom-atom overlap-weighted NAO bond order, Totals by atom:                    

     Atom    1
     ---- ------
   1.  C  1.6001
   2.  H  0.3944
   3.  C  1.4166
   4.  C  1.4166
   5.  C  1.6001
   6.  H  0.3944
   7.  C  1.6001
   8.  H  0.3944
   9.  C  1.6286
  10.  H  0.3965
  11.  C  1.6001
  12.  H  0.3944
  13.  C  1.6286
  14.  H  0.3965


 MO bond order:                                                                

     Atom    1       2       3       4       5       6       7       8       9
     ---- ------  ------  ------  ------  ------  ------  ------  ------  ------
   1.  C  0.0000  0.2361  0.1496 -0.0990 -0.2595  0.0301 -0.0433  0.0369 -0.4168
   2.  H  0.2361  0.0000 -0.0116  0.0451  0.0007 -0.0088  0.0010  0.0001  0.0027
   3.  C  0.1496 -0.0116  0.0000 -0.1569 -0.0561 -0.0213 -0.4883 -0.0044 -0.0867
   4.  C -0.0990  0.0451 -0.1569  0.0000  0.1779  0.0519 -0.2148  0.0599  0.0333
   5.  C -0.2595  0.0007 -0.0561  0.1779  0.0000 -0.2724  0.0903 -0.0107 -0.0700
   6.  H  0.0301 -0.0088 -0.0213  0.0519 -0.2724  0.0000 -0.0025  0.0139 -0.0402
   7.  C -0.0433  0.0010 -0.4883 -0.2148  0.0903 -0.0025  0.0000  0.8147  0.5161
   8.  H  0.0369  0.0001 -0.0044  0.0599 -0.0107  0.0139  0.8147  0.0000  0.0041
   9.  C -0.4168  0.0027 -0.0867  0.0333 -0.0700 -0.0402  0.5161  0.0041  0.0000
  10.  H  0.0166 -0.0150  0.0136  0.0568  0.0223 -0.0041  0.0112 -0.0132  0.8087
  11.  C  0.1053 -0.0092 -0.0727 -0.5474 -0.0107 -0.0198 -0.0089 -0.0258 -0.0418
  12.  H -0.0142  0.0140  0.0239  0.0555  0.0227  0.0014  0.0021 -0.0074  0.0077
  13.  C -0.0457  0.0088  0.0276 -0.1257 -0.6574  0.0274 -0.0682  0.0395 -0.0789
  14.  H  0.0217 -0.0042  0.0100 -0.0044  0.0194 -0.0171 -0.0133 -0.0037  0.0082

     Atom   10      11      12      13      14
     ---- ------  ------  ------  ------  ------
   1.  C  0.0166  0.1053 -0.0142 -0.0457  0.0217
   2.  H -0.0150 -0.0092  0.0140  0.0088 -0.0042
   3.  C  0.0136 -0.0727  0.0239  0.0276  0.0100
   4.  C  0.0568 -0.5474  0.0555 -0.1257 -0.0044
   5.  C  0.0223 -0.0107  0.0227 -0.6574  0.0194
   6.  H -0.0041 -0.0198  0.0014  0.0274 -0.0171
   7.  C  0.0112 -0.0089  0.0021 -0.0682 -0.0133
   8.  H -0.0132 -0.0258 -0.0074  0.0395 -0.0037
   9.  C  0.8087 -0.0418  0.0077 -0.0789  0.0082
  10.  H  0.0000  0.0103 -0.0036  0.0128 -0.0108
  11.  C  0.0103  0.0000  0.3203  0.1737  0.0051
  12.  H -0.0036  0.3203  0.0000  0.0157 -0.0154
  13.  C  0.0128  0.1737  0.0157  0.0000  0.3707
  14.  H -0.0108  0.0051 -0.0154  0.3707  0.0000


 MO atomic valencies:                                                          

     Atom    1
     ---- ------
   1.  C -0.2822
   2.  H  0.2599
   3.  C -0.6734
   4.  C -0.6677
   5.  C -1.0035
   6.  H -0.2614
   7.  C  0.5960
   8.  H  0.9039
   9.  C  0.6466
  10.  H  0.9056
  11.  C -0.1216
  12.  H  0.4227
  13.  C -0.2996
  14.  H  0.3663


 NATURAL BOND ORBITAL ANALYSIS, beta spin orbitals:

                       Occupancies       Lewis Structure    Low   High
           Occ.    -------------------  -----------------   occ   occ
  Cycle   Thresh.   Lewis   Non-Lewis     CR  BD  3C  LP    (L)   (NL)   Dev
 =============================================================================
   1(1)    0.90    26.66961   0.33039      8  19   0   0     0      0    0.02
 -----------------------------------------------------------------------------

 Structure accepted: No low occupancy Lewis orbitals

 --------------------------------------------------------
   Core                      7.99650 ( 99.956% of   8)
   Valence Lewis            18.67311 ( 98.280% of  19)
  ==================       ============================
   Total Lewis              26.66961 ( 98.776% of  27)
  -----------------------------------------------------
   Valence non-Lewis         0.29444 (  1.091% of  27)
   Rydberg non-Lewis         0.03595 (  0.133% of  27)
  ==================       ============================
   Total non-Lewis           0.33039 (  1.224% of  27)
 --------------------------------------------------------


       (Occupancy)   Bond orbital/ Coefficients/ Hybrids
 ---------------------------------------------------------------------------------
     1. (0.99713) BD ( 1) C   1 - H   2  
                ( 61.87%)   0.7866* C   1 s( 30.57%)p 2.27( 69.39%)d 0.00(  0.02%)
                                                  f 0.00(  0.01%)
                                            0.0000 -0.5520 -0.0318 -0.0056  0.0003
                                            0.6468 -0.0094  0.0019 -0.5244  0.0075
                                           -0.0015 -0.0170  0.0037 -0.0016  0.0087
                                            0.0101 -0.0039  0.0005 -0.0014  0.0005
                                            0.0012 -0.0028  0.0026  0.0052  0.0005
                                           -0.0050  0.0066 -0.0008  0.0005 -0.0034
                                           -0.0080
                ( 38.13%)   0.6175* H   2 s( 99.94%)p 0.00(  0.06%)
                                           -0.9997 -0.0037 -0.0007 -0.0176  0.0155
                                           -0.0009
     2. (0.98271) BD ( 1) C   1 - C   3  
                ( 50.72%)   0.7122* C   1 s( 21.77%)p 3.59( 78.09%)d 0.01(  0.13%)
                                                  f 0.00(  0.01%)
                                           -0.0000  0.4662 -0.0182 -0.0032  0.0007
                                            0.4856 -0.0285 -0.0036  0.1340  0.0319
                                           -0.0001 -0.7247 -0.0106 -0.0035 -0.0104
                                            0.0075 -0.0250 -0.0087  0.0005 -0.0014
                                            0.0193  0.0011 -0.0049  0.0075  0.0044
                                            0.0028 -0.0007 -0.0050  0.0034  0.0053
                                            0.0004
                ( 49.28%)   0.7020* C   3 s( 32.22%)p 2.10( 67.51%)d 0.01(  0.27%)
                                                  f 0.00(  0.00%)
                                            0.0000  0.5676 -0.0050 -0.0038 -0.0004
                                           -0.7057 -0.0161  0.0020  0.3367  0.0156
                                            0.0057  0.2509 -0.0143 -0.0103  0.0170
                                           -0.0073 -0.0369 -0.0071 -0.0050  0.0035
                                            0.0151  0.0083  0.0235 -0.0053 -0.0002
                                           -0.0010  0.0009  0.0033  0.0008  0.0008
                                            0.0004
     3. (0.99555) BD ( 1) C   1 - C   5  
                ( 50.00%)   0.7071* C   1 s( 25.21%)p 2.96( 74.67%)d 0.00(  0.12%)
                                                  f 0.00(  0.00%)
                                            0.0000  0.5019 -0.0155 -0.0018 -0.0001
                                           -0.2440 -0.0413 -0.0032 -0.8278  0.0050
                                            0.0032  0.0086  0.0021 -0.0010 -0.0148
                                            0.0114 -0.0014  0.0003 -0.0021  0.0005
                                           -0.0168 -0.0127 -0.0198 -0.0005  0.0005
                                            0.0013  0.0027 -0.0001  0.0000 -0.0020
                                            0.0058
                ( 50.00%)   0.7071* C   5 s( 25.21%)p 2.96( 74.67%)d 0.00(  0.12%)
                                                  f 0.00(  0.00%)
                                            0.0000  0.5019 -0.0155 -0.0018 -0.0001
                                           -0.2440 -0.0413 -0.0032  0.8278 -0.0050
                                           -0.0032  0.0086  0.0021 -0.0010  0.0148
                                           -0.0114 -0.0014  0.0003  0.0021 -0.0005
                                           -0.0168 -0.0127 -0.0198 -0.0005  0.0005
                                            0.0013 -0.0027 -0.0001 -0.0000 -0.0020
                                           -0.0058
     4. (0.97078) BD ( 1) C   1 - C   9  
                ( 49.70%)   0.7050* C   1 s( 22.28%)p 3.48( 77.59%)d 0.01(  0.12%)
                                                  f 0.00(  0.01%)
                                           -0.0006  0.4718 -0.0146 -0.0016  0.0000
                                            0.5314 -0.0207 -0.0045  0.1381  0.0319
                                            0.0019  0.6876  0.0141  0.0045 -0.0132
                                            0.0084  0.0210  0.0102 -0.0019  0.0006
                                            0.0180  0.0040 -0.0062  0.0074 -0.0044
                                            0.0016 -0.0008  0.0034 -0.0035  0.0047
                                            0.0006
                ( 50.30%)   0.7092* C   9 s( 23.57%)p 3.24( 76.33%)d 0.00(  0.10%)
                                                  f 0.00(  0.00%)
                                            0.0007  0.4853 -0.0131 -0.0022  0.0004
                                           -0.7067 -0.0136 -0.0002  0.1632  0.0288
                                            0.0028 -0.4854  0.0262  0.0005  0.0009
                                           -0.0024  0.0182  0.0098  0.0139 -0.0069
                                            0.0047  0.0089  0.0132 -0.0027 -0.0014
                                           -0.0029  0.0016 -0.0043 -0.0025  0.0001
                                           -0.0009
     5. (0.99178) BD ( 1) C   3 - C   4  
                ( 50.00%)   0.7071* C   3 s( 35.13%)p 1.84( 64.55%)d 0.01(  0.32%)
                                                  f 0.00(  0.00%)
                                           -0.0000  0.5926 -0.0004  0.0066  0.0009
                                            0.0000  0.0000 -0.0000 -0.5858 -0.0159
                                            0.0113 -0.5490 -0.0209 -0.0103 -0.0000
                                            0.0000  0.0000  0.0000  0.0030  0.0073
                                           -0.0332 -0.0108 -0.0435  0.0006 -0.0011
                                            0.0000  0.0049  0.0022 -0.0000 -0.0000
                                            0.0039
                ( 50.00%)   0.7071* C   4 s( 35.13%)p 1.84( 64.55%)d 0.01(  0.32%)
                                                  f 0.00(  0.00%)
                                           -0.0000  0.5926 -0.0004  0.0066  0.0009
                                           -0.0000 -0.0000  0.0000  0.5858  0.0159
                                           -0.0113 -0.5490 -0.0209 -0.0103 -0.0000
                                            0.0000 -0.0000 -0.0000 -0.0030 -0.0073
                                           -0.0332 -0.0108 -0.0435  0.0006 -0.0011
                                           -0.0000 -0.0049  0.0022 -0.0000  0.0000
                                           -0.0039
     6. (0.91597) BD ( 2) C   3 - C   4  
                ( 50.00%)   0.7071* C   3 s(  0.41%)p99.99( 98.94%)d 1.60(  0.65%)
                                                  f 0.01(  0.00%)
                                            0.0002 -0.0504  0.0391  0.0023 -0.0001
                                            0.0000  0.0000 -0.0000  0.6490  0.0057
                                           -0.0019 -0.7489  0.0848 -0.0079 -0.0000
                                            0.0000  0.0000  0.0000  0.0735 -0.0074
                                            0.0168  0.0009 -0.0258  0.0102  0.0029
                                            0.0000  0.0041 -0.0035 -0.0000 -0.0000
                                            0.0007
                ( 50.00%)   0.7071* C   4 s(  0.41%)p99.99( 98.94%)d 1.60(  0.65%)
                                                  f 0.01(  0.00%)
                                            0.0002 -0.0504  0.0391  0.0023 -0.0001
                                           -0.0000 -0.0000  0.0000 -0.6490 -0.0057
                                            0.0019 -0.7489  0.0848 -0.0079 -0.0000
                                            0.0000 -0.0000 -0.0000 -0.0735  0.0074
                                            0.0168  0.0009 -0.0258  0.0102  0.0029
                                           -0.0000 -0.0041 -0.0035 -0.0000  0.0000
                                           -0.0007
     7. (0.98271) BD ( 1) C   3 - C   7  
                ( 49.28%)   0.7020* C   3 s( 32.22%)p 2.10( 67.51%)d 0.01(  0.27%)
                                                  f 0.00(  0.00%)
                                            0.0000  0.5676 -0.0050 -0.0038 -0.0004
                                            0.7057  0.0161 -0.0020  0.3367  0.0156
                                            0.0057  0.2509 -0.0143 -0.0103 -0.0170
                                            0.0073  0.0369  0.0071 -0.0050  0.0035
                                            0.0151  0.0083  0.0235 -0.0053 -0.0002
                                            0.0010  0.0009  0.0033 -0.0008 -0.0008
                                            0.0004
                ( 50.72%)   0.7122* C   7 s( 21.77%)p 3.59( 78.09%)d 0.01(  0.13%)
                                                  f 0.00(  0.01%)
                                           -0.0000  0.4662 -0.0182 -0.0032  0.0007
                                           -0.4856  0.0285  0.0036  0.1340  0.0319
                                           -0.0001 -0.7247 -0.0106 -0.0035  0.0104
                                           -0.0075  0.0250  0.0087  0.0005 -0.0014
                                            0.0193  0.0011 -0.0049  0.0075  0.0044
                                           -0.0028 -0.0007 -0.0050 -0.0034 -0.0053
                                            0.0004
     8. (0.98271) BD ( 1) C   4 - C   5  
                ( 49.28%)   0.7020* C   4 s( 32.22%)p 2.10( 67.51%)d 0.01(  0.27%)
                                                  f 0.00(  0.00%)
                                            0.0000  0.5676 -0.0050 -0.0038 -0.0004
                                           -0.7057 -0.0161  0.0020 -0.3367 -0.0156
                                           -0.0057  0.2509 -0.0143 -0.0103 -0.0170
                                            0.0073 -0.0369 -0.0071  0.0050 -0.0035
                                            0.0151  0.0083  0.0235 -0.0053 -0.0002
                                           -0.0010 -0.0009  0.0033 -0.0008  0.0008
                                           -0.0004
                ( 50.72%)   0.7122* C   5 s( 21.77%)p 3.59( 78.09%)d 0.01(  0.13%)
                                                  f 0.00(  0.01%)
                                           -0.0000  0.4662 -0.0182 -0.0032  0.0007
                                            0.4856 -0.0285 -0.0036 -0.1340 -0.0319
                                            0.0001 -0.7247 -0.0106 -0.0035  0.0104
                                           -0.0075 -0.0250 -0.0087 -0.0005  0.0014
                                            0.0193  0.0011 -0.0049  0.0075  0.0044
                                            0.0028  0.0007 -0.0050 -0.0034  0.0053
                                           -0.0004
     9. (0.98271) BD ( 1) C   4 - C  11  
                ( 49.28%)   0.7020* C   4 s( 32.22%)p 2.10( 67.51%)d 0.01(  0.27%)
                                                  f 0.00(  0.00%)
                                            0.0000  0.5676 -0.0050 -0.0038 -0.0004
                                            0.7057  0.0161 -0.0020 -0.3367 -0.0156
                                           -0.0057  0.2509 -0.0143 -0.0103  0.0170
                                           -0.0073  0.0369  0.0071  0.0050 -0.0035
                                            0.0151  0.0083  0.0235 -0.0053 -0.0002
                                            0.0010 -0.0009  0.0033  0.0008 -0.0008
                                           -0.0004
                ( 50.72%)   0.7122* C  11 s( 21.77%)p 3.59( 78.09%)d 0.01(  0.13%)
                                                  f 0.00(  0.01%)
                                           -0.0000  0.4662 -0.0182 -0.0032  0.0007
                                           -0.4856  0.0285  0.0036 -0.1340 -0.0319
                                            0.0001 -0.7247 -0.0106 -0.0035 -0.0104
                                            0.0075  0.0250  0.0087 -0.0005  0.0014
                                            0.0193  0.0011 -0.0049  0.0075  0.0044
                                           -0.0028  0.0007 -0.0050  0.0034 -0.0053
                                           -0.0004
    10. (0.99713) BD ( 1) C   5 - H   6  
                ( 61.87%)   0.7866* C   5 s( 30.57%)p 2.27( 69.39%)d 0.00(  0.02%)
                                                  f 0.00(  0.01%)
                                            0.0000 -0.5520 -0.0318 -0.0056  0.0003
                                            0.6468 -0.0094  0.0019  0.5244 -0.0075
                                            0.0015 -0.0170  0.0037 -0.0016 -0.0087
                                           -0.0101 -0.0039  0.0005  0.0014 -0.0005
                                            0.0012 -0.0028  0.0026  0.0052  0.0005
                                           -0.0050 -0.0066 -0.0008 -0.0005 -0.0034
                                            0.0080
                ( 38.13%)   0.6175* H   6 s( 99.94%)p 0.00(  0.06%)
                                           -0.9997 -0.0037 -0.0007 -0.0176 -0.0155
                                           -0.0009
    11. (0.97078) BD ( 1) C   5 - C  13  
                ( 49.70%)   0.7050* C   5 s( 22.28%)p 3.48( 77.59%)d 0.01(  0.12%)
                                                  f 0.00(  0.01%)
                                           -0.0006  0.4718 -0.0146 -0.0016  0.0000
                                            0.5314 -0.0207 -0.0045 -0.1381 -0.0319
                                           -0.0019  0.6876  0.0141  0.0045  0.0132
                                           -0.0084  0.0210  0.0102  0.0019 -0.0006
                                            0.0180  0.0040 -0.0062  0.0074 -0.0044
                                            0.0016  0.0008  0.0034  0.0035  0.0047
                                           -0.0006
                ( 50.30%)   0.7092* C  13 s( 23.57%)p 3.24( 76.33%)d 0.00(  0.10%)
                                                  f 0.00(  0.00%)
                                            0.0007  0.4853 -0.0131 -0.0022  0.0004
                                           -0.7067 -0.0136 -0.0002 -0.1632 -0.0288
                                           -0.0028 -0.4854  0.0262  0.0005 -0.0009
                                            0.0024  0.0182  0.0098 -0.0139  0.0069
                                            0.0047  0.0089  0.0132 -0.0027 -0.0014
                                           -0.0029 -0.0016 -0.0043  0.0025  0.0001
                                            0.0009
    12. (0.99713) BD ( 1) C   7 - H   8  
                ( 61.87%)   0.7866* C   7 s( 30.57%)p 2.27( 69.39%)d 0.00(  0.02%)
                                                  f 0.00(  0.01%)
                                           -0.0000  0.5520  0.0318  0.0056 -0.0003
                                            0.6468 -0.0094  0.0019  0.5244 -0.0075
                                            0.0015  0.0170 -0.0037  0.0016  0.0087
                                            0.0101 -0.0039  0.0005  0.0014 -0.0005
                                           -0.0012  0.0028 -0.0026 -0.0052 -0.0005
                                           -0.0050 -0.0066  0.0008  0.0005 -0.0034
                                            0.0080
                ( 38.13%)   0.6175* H   8 s( 99.94%)p 0.00(  0.06%)
                                            0.9997  0.0037  0.0007 -0.0176 -0.0155
                                            0.0009
    13. (0.97078) BD ( 1) C   7 - C   9  
                ( 49.70%)   0.7050* C   7 s( 22.28%)p 3.48( 77.59%)d 0.01(  0.12%)
                                                  f 0.00(  0.01%)
                                           -0.0006  0.4718 -0.0146 -0.0016  0.0000
                                           -0.5314  0.0207  0.0045  0.1381  0.0319
                                            0.0019  0.6876  0.0141  0.0045  0.0132
                                           -0.0084 -0.0210 -0.0102 -0.0019  0.0006
                                            0.0180  0.0040 -0.0062  0.0074 -0.0044
                                           -0.0016 -0.0008  0.0034  0.0035 -0.0047
                                            0.0006
                ( 50.30%)   0.7092* C   9 s( 23.57%)p 3.24( 76.33%)d 0.00(  0.10%)
                                                  f 0.00(  0.00%)
                                            0.0007  0.4853 -0.0131 -0.0022  0.0004
                                            0.7067  0.0136  0.0002  0.1632  0.0288
                                            0.0028 -0.4854  0.0262  0.0005 -0.0009
                                            0.0024 -0.0182 -0.0098  0.0139 -0.0069
                                            0.0047  0.0089  0.0132 -0.0027 -0.0014
                                            0.0029  0.0016 -0.0043  0.0025 -0.0001
                                           -0.0009
    14. (0.99555) BD ( 1) C   7 - C  11  
                ( 50.00%)   0.7071* C   7 s( 25.21%)p 2.96( 74.67%)d 0.00(  0.12%)
                                                  f 0.00(  0.00%)
                                            0.0000  0.5019 -0.0155 -0.0018 -0.0001
                                            0.2440  0.0413  0.0032 -0.8278  0.0050
                                            0.0032  0.0086  0.0021 -0.0010  0.0148
                                           -0.0114  0.0014 -0.0003 -0.0021  0.0005
                                           -0.0168 -0.0127 -0.0198 -0.0005  0.0005
                                           -0.0013  0.0027 -0.0001 -0.0000  0.0020
                                            0.0058
                ( 50.00%)   0.7071* C  11 s( 25.21%)p 2.96( 74.67%)d 0.00(  0.12%)
                                                  f 0.00(  0.00%)
                                            0.0000  0.5019 -0.0155 -0.0018 -0.0001
                                            0.2440  0.0413  0.0032  0.8278 -0.0050
                                           -0.0032  0.0086  0.0021 -0.0010 -0.0148
                                            0.0114  0.0014 -0.0003  0.0021 -0.0005
                                           -0.0168 -0.0127 -0.0198 -0.0005  0.0005
                                           -0.0013 -0.0027 -0.0001  0.0000  0.0020
                                           -0.0058
    15. (0.98988) BD ( 1) C   9 - H  10  
                ( 62.28%)   0.7892* C   9 s( 29.37%)p 2.40( 70.59%)d 0.00(  0.02%)
                                                  f 0.00(  0.01%)
                                           -0.0003  0.5412  0.0279  0.0020 -0.0003
                                            0.0000  0.0000  0.0000  0.4686 -0.0058
                                           -0.0011  0.6973 -0.0080  0.0028 -0.0000
                                           -0.0000  0.0000  0.0000  0.0064  0.0097
                                           -0.0023 -0.0042  0.0069  0.0062  0.0006
                                           -0.0000  0.0097 -0.0051 -0.0000 -0.0000
                                           -0.0018
                ( 37.72%)   0.6142* H  10 s( 99.93%)p 0.00(  0.07%)
                                            0.9997  0.0019  0.0006  0.0000 -0.0144
                                           -0.0216
    16. (0.99200) BD ( 1) C   9 - C  13  
                ( 50.00%)   0.7071* C   9 s( 23.28%)p 3.29( 76.61%)d 0.00(  0.11%)
                                                  f 0.00(  0.01%)
                                           -0.0000  0.4823 -0.0130  0.0011 -0.0002
                                           -0.0000 -0.0000 -0.0000 -0.8515  0.0031
                                            0.0031  0.1987  0.0391  0.0053  0.0000
                                            0.0000 -0.0000 -0.0000  0.0142 -0.0079
                                           -0.0245 -0.0098 -0.0041 -0.0097  0.0047
                                            0.0000  0.0056  0.0001  0.0000  0.0000
                                            0.0037
                ( 50.00%)   0.7071* C  13 s( 23.28%)p 3.29( 76.61%)d 0.00(  0.11%)
                                                  f 0.00(  0.01%)
                                           -0.0000  0.4823 -0.0130  0.0011 -0.0002
                                            0.0000  0.0000  0.0000  0.8515 -0.0031
                                           -0.0031  0.1987  0.0391  0.0053 -0.0000
                                           -0.0000  0.0000  0.0000 -0.0142  0.0079
                                           -0.0245 -0.0098 -0.0041 -0.0097  0.0047
                                           -0.0000 -0.0056  0.0001  0.0000 -0.0000
                                           -0.0037
    17. (0.99713) BD ( 1) C  11 - H  12  
                ( 61.87%)   0.7866* C  11 s( 30.57%)p 2.27( 69.39%)d 0.00(  0.02%)
                                                  f 0.00(  0.01%)
                                           -0.0000  0.5520  0.0318  0.0056 -0.0003
                                            0.6468 -0.0094  0.0019 -0.5244  0.0075
                                           -0.0015  0.0170 -0.0037  0.0016 -0.0087
                                           -0.0101 -0.0039  0.0005 -0.0014  0.0005
                                           -0.0012  0.0028 -0.0026 -0.0052 -0.0005
                                           -0.0050  0.0066  0.0008 -0.0005 -0.0034
                                           -0.0080
                ( 38.13%)   0.6175* H  12 s( 99.94%)p 0.00(  0.06%)
                                            0.9997  0.0037  0.0007 -0.0176  0.0155
                                            0.0009
    18. (0.97078) BD ( 1) C  11 - C  13  
                ( 49.70%)   0.7050* C  11 s( 22.28%)p 3.48( 77.59%)d 0.01(  0.12%)
                                                  f 0.00(  0.01%)
                                           -0.0006  0.4718 -0.0146 -0.0016  0.0000
                                           -0.5314  0.0207  0.0045 -0.1381 -0.0319
                                           -0.0019  0.6876  0.0141  0.0045 -0.0132
                                            0.0084 -0.0210 -0.0102  0.0019 -0.0006
                                            0.0180  0.0040 -0.0062  0.0074 -0.0044
                                           -0.0016  0.0008  0.0034 -0.0035 -0.0047
                                           -0.0006
                ( 50.30%)   0.7092* C  13 s( 23.57%)p 3.24( 76.33%)d 0.00(  0.10%)
                                                  f 0.00(  0.00%)
                                            0.0007  0.4853 -0.0131 -0.0022  0.0004
                                            0.7067  0.0136  0.0002 -0.1632 -0.0288
                                           -0.0028 -0.4854  0.0262  0.0005  0.0009
                                           -0.0024 -0.0182 -0.0098 -0.0139  0.0069
                                            0.0047  0.0089  0.0132 -0.0027 -0.0014
                                            0.0029 -0.0016 -0.0043 -0.0025 -0.0001
                                            0.0009
    19. (0.98988) BD ( 1) C  13 - H  14  
                ( 62.28%)   0.7892* C  13 s( 29.37%)p 2.40( 70.59%)d 0.00(  0.02%)
                                                  f 0.00(  0.01%)
                                            0.0003 -0.5412 -0.0279 -0.0020  0.0003
                                            0.0000  0.0000  0.0000  0.4686 -0.0058
                                           -0.0011 -0.6973  0.0080 -0.0028 -0.0000
                                           -0.0000  0.0000  0.0000  0.0064  0.0097
                                            0.0023  0.0042 -0.0069 -0.0062 -0.0006
                                           -0.0000  0.0097  0.0051  0.0000 -0.0000
                                           -0.0018
                ( 37.72%)   0.6142* H  14 s( 99.93%)p 0.00(  0.07%)
                                           -0.9997 -0.0019 -0.0006 -0.0000 -0.0144
                                            0.0216
    20. (0.99967) CR ( 1) C   1           s(100.00%)p 0.00(  0.00%)
                                            1.0000  0.0003 -0.0000 -0.0000 -0.0000
                                            0.0003 -0.0000 -0.0000  0.0001  0.0000
                                            0.0000  0.0004  0.0000  0.0000 -0.0000
                                            0.0000  0.0000  0.0000 -0.0000  0.0000
                                            0.0000  0.0000 -0.0000  0.0000 -0.0000
                                            0.0000 -0.0000  0.0000 -0.0000  0.0000
                                            0.0000
    21. (0.99925) CR ( 1) C   3           s(100.00%)p 0.00(  0.00%)
                                            1.0000  0.0000 -0.0000 -0.0000  0.0000
                                           -0.0000 -0.0000  0.0000 -0.0002 -0.0000
                                            0.0000  0.0001 -0.0000  0.0000  0.0000
                                           -0.0000 -0.0000 -0.0000 -0.0000  0.0000
                                           -0.0000 -0.0000  0.0000 -0.0000 -0.0000
                                           -0.0000 -0.0000  0.0000  0.0000  0.0000
                                           -0.0000
    22. (0.99925) CR ( 1) C   4           s(100.00%)p 0.00(  0.00%)
                                            1.0000  0.0000 -0.0000 -0.0000  0.0000
                                            0.0000  0.0000 -0.0000  0.0002  0.0000
                                           -0.0000  0.0001 -0.0000  0.0000  0.0000
                                           -0.0000  0.0000  0.0000  0.0000 -0.0000
                                           -0.0000 -0.0000  0.0000 -0.0000 -0.0000
                                            0.0000  0.0000  0.0000  0.0000 -0.0000
                                            0.0000
    23. (0.99967) CR ( 1) C   5           s(100.00%)p 0.00(  0.00%)
                                            1.0000  0.0003 -0.0000 -0.0000 -0.0000
                                            0.0003 -0.0000 -0.0000 -0.0001 -0.0000
                                           -0.0000  0.0004  0.0000  0.0000  0.0000
                                           -0.0000  0.0000  0.0000  0.0000 -0.0000
                                            0.0000  0.0000 -0.0000  0.0000 -0.0000
                                            0.0000  0.0000  0.0000  0.0000  0.0000
                                           -0.0000
    24. (0.99967) CR ( 1) C   7           s(100.00%)p 0.00(  0.00%)
                                            1.0000  0.0003 -0.0000 -0.0000 -0.0000
                                           -0.0003  0.0000  0.0000  0.0001  0.0000
                                            0.0000  0.0004  0.0000  0.0000  0.0000
                                           -0.0000 -0.0000 -0.0000 -0.0000  0.0000
                                            0.0000  0.0000 -0.0000  0.0000 -0.0000
                                           -0.0000 -0.0000  0.0000  0.0000 -0.0000
                                            0.0000
    25. (0.99966) CR ( 1) C   9           s(100.00%)p 0.00(  0.00%)
                                            1.0000 -0.0005  0.0000  0.0000 -0.0000
                                            0.0000  0.0000  0.0000 -0.0001 -0.0000
                                           -0.0000  0.0009 -0.0000  0.0000 -0.0000
                                           -0.0000  0.0000  0.0000 -0.0000  0.0000
                                           -0.0000 -0.0000 -0.0000  0.0000  0.0000
                                           -0.0000  0.0000  0.0000 -0.0000 -0.0000
                                            0.0000
    26. (0.99967) CR ( 1) C  11           s(100.00%)p 0.00(  0.00%)
                                            1.0000  0.0003 -0.0000 -0.0000 -0.0000
                                           -0.0003  0.0000  0.0000 -0.0001 -0.0000
                                           -0.0000  0.0004  0.0000  0.0000 -0.0000
                                            0.0000 -0.0000 -0.0000  0.0000 -0.0000
                                            0.0000  0.0000 -0.0000  0.0000 -0.0000
                                           -0.0000  0.0000  0.0000 -0.0000 -0.0000
                                           -0.0000
    27. (0.99966) CR ( 1) C  13           s(100.00%)p 0.00(  0.00%)
                                            1.0000 -0.0005  0.0000  0.0000 -0.0000
                                           -0.0000 -0.0000 -0.0000  0.0001  0.0000
                                            0.0000  0.0009 -0.0000  0.0000  0.0000
                                            0.0000 -0.0000 -0.0000  0.0000 -0.0000
                                           -0.0000 -0.0000 -0.0000  0.0000  0.0000
                                            0.0000 -0.0000  0.0000 -0.0000  0.0000
                                           -0.0000
    28. (0.00162) RY*( 1) C   1           s( 31.80%)p 1.04( 33.02%)d 0.99( 31.33%)
                                                  f 0.12(  3.85%)
                                           -0.0000  0.0043  0.5369 -0.1713  0.0166
                                            0.0281  0.1200 -0.1402 -0.0165  0.0337
                                            0.0768 -0.0016 -0.4858  0.2282 -0.2187
                                           -0.1562  0.1917 -0.0711  0.3525  0.0309
                                           -0.2111  0.1256 -0.0977 -0.0649  0.0189
                                           -0.0291  0.0175  0.1062  0.0743 -0.1368
                                           -0.0388
    29. (0.00091) RY*( 2) C   1           s( 12.89%)p 3.57( 46.03%)d 3.08( 39.69%)
                                                  f 0.11(  1.39%)
                                           -0.0000  0.0484  0.3236 -0.1446 -0.0310
                                            0.0383  0.4421 -0.0191 -0.0328 -0.4916
                                            0.0538 -0.0011  0.1215 -0.0517  0.3930
                                           -0.2885 -0.1376  0.0538 -0.1189 -0.0051
                                            0.1342 -0.0231  0.2978 -0.1267  0.0165
                                           -0.0082 -0.0717 -0.0513 -0.0032  0.0251
                                           -0.0716
    30. (0.00050) RY*( 3) C   1           s(  2.30%)p17.29( 39.77%)d23.00( 52.91%)
                                                  f 2.18(  5.02%)
                                           -0.0000 -0.0046  0.1459  0.0214  0.0350
                                            0.0191 -0.3311 -0.0960  0.0135 -0.3837
                                            0.1415 -0.0087  0.3278 -0.0601 -0.4426
                                           -0.0891  0.0839 -0.0872 -0.3093 -0.0365
                                           -0.3926  0.1586  0.1821  0.0340 -0.0446
                                            0.0528  0.0061 -0.0178 -0.0593 -0.2022
                                           -0.0249
    31. (0.00039) RY*( 4) C   1           s(  7.81%)p 8.47( 66.18%)d 3.09( 24.14%)
                                                  f 0.24(  1.87%)
                                           -0.0000 -0.0036  0.2715 -0.0658  0.0101
                                            0.0001  0.3601 -0.2025 -0.0121  0.4973
                                           -0.0909 -0.0112  0.4089 -0.2609 -0.0441
                                           -0.0756  0.0921 -0.0907 -0.2643 -0.0735
                                           -0.0722  0.0926 -0.3268 -0.1455 -0.0217
                                           -0.0958  0.0370 -0.0417 -0.0552 -0.0516
                                            0.0142
    32. (0.00030) RY*( 5) C   1           s(  4.64%)p 1.83(  8.51%)d17.13( 79.54%)
                                                  f 1.57(  7.30%)
                                           -0.0000 -0.0173  0.2106  0.0327  0.0267
                                           -0.0093 -0.2083 -0.0461 -0.0070 -0.0563
                                            0.1475 -0.0120  0.0854  0.0844 -0.2066
                                           -0.1013  0.3693 -0.1520 -0.1264  0.0900
                                            0.6634 -0.3323 -0.0915 -0.0006 -0.0732
                                           -0.0770 -0.0693  0.0979 -0.0485  0.1279
                                           -0.1693
    33. (0.00014) RY*( 6) C   1           s(  1.93%)p24.32( 47.05%)d22.78( 44.07%)
                                                  f 3.59(  6.95%)
                                            0.0000 -0.0013  0.1316 -0.0445  0.0072
                                            0.0074 -0.3742 -0.2525  0.0112 -0.2404
                                           -0.4477 -0.0026 -0.0865 -0.0291  0.4629
                                            0.0974  0.2228 -0.0955 -0.1633  0.1925
                                           -0.0576  0.1297 -0.2722 -0.0138  0.0161
                                           -0.1377  0.0686  0.0315  0.0358  0.0194
                                            0.2071
    34. (0.00015) RY*( 7) C   1           s(  0.59%)p99.99( 79.67%)d28.88( 17.07%)
                                                  f 4.51(  2.66%)
                                            0.0000 -0.0009  0.0596 -0.0394  0.0285
                                           -0.0001 -0.0079 -0.0907  0.0024 -0.0283
                                           -0.0439 -0.0093  0.5876  0.6636  0.0752
                                            0.1133 -0.1427 -0.0271  0.3469  0.0092
                                           -0.0450 -0.0163 -0.0882  0.0246 -0.0285
                                           -0.0504  0.0123  0.1328  0.0392  0.0489
                                            0.0397
    35. (0.00007) RY*( 8) C   1           s( 23.79%)p 0.72( 17.12%)d 2.20( 52.42%)
                                                  f 0.28(  6.68%)
    36. (0.00008) RY*( 9) C   1           s( 23.78%)p 1.25( 29.64%)d 1.72( 41.01%)
                                                  f 0.23(  5.57%)
    37. (0.00003) RY*(10) C   1           s( 16.96%)p 0.89( 15.08%)d 3.28( 55.71%)
                                                  f 0.72( 12.25%)
    38. (0.00003) RY*(11) C   1           s(  3.61%)p 0.98(  3.52%)d24.91( 89.89%)
                                                  f 0.82(  2.98%)
    39. (0.00003) RY*(12) C   1           s(  5.51%)p 8.71( 48.04%)d 6.61( 36.45%)
                                                  f 1.81( 10.00%)
    40. (0.00003) RY*(13) C   1           s(  7.07%)p 5.17( 36.56%)d 5.47( 38.66%)
                                                  f 2.50( 17.71%)
    41. (0.00002) RY*(14) C   1           s(  3.88%)p 3.03( 11.77%)d19.82( 76.99%)
                                                  f 1.89(  7.36%)
    42. (0.00000) RY*(15) C   1           s( 12.00%)p 3.97( 47.63%)d 2.27( 27.19%)
                                                  f 1.10( 13.18%)
    43. (0.00000) RY*(16) C   1           s(  1.72%)p 3.38(  5.80%)d53.08( 91.03%)
                                                  f 0.85(  1.46%)
    44. (0.00000) RY*(17) C   1           s(  3.05%)p 0.22(  0.68%)d31.00( 94.71%)
                                                  f 0.51(  1.55%)
    45. (0.00000) RY*(18) C   1           s( 15.32%)p 3.05( 46.66%)d 1.47( 22.52%)
                                                  f 1.01( 15.49%)
    46. (0.00000) RY*(19) C   1           s( 98.00%)p 0.01(  0.63%)d 0.01(  1.23%)
                                                  f 0.00(  0.14%)
    47. (0.00000) RY*(20) C   1           s(  0.02%)p52.52(  0.85%)d99.99(  2.99%)
                                                  f99.99( 96.15%)
    48. (0.00000) RY*(21) C   1           s(  8.17%)p 0.43(  3.51%)d 5.10( 41.65%)
                                                  f 5.71( 46.66%)
    49. (0.00000) RY*(22) C   1           s(  1.16%)p 1.12(  1.30%)d 3.01(  3.47%)
                                                  f81.39( 94.07%)
    50. (0.00000) RY*(23) C   1           s(  0.35%)p 7.74(  2.72%)d 9.69(  3.41%)
                                                  f99.99( 93.52%)
    51. (0.00000) RY*(24) C   1           s(  0.16%)p 2.29(  0.37%)d32.46(  5.22%)
                                                  f99.99( 94.26%)
    52. (0.00000) RY*(25) C   1           s( 12.25%)p 0.47(  5.76%)d 1.21( 14.86%)
                                                  f 5.48( 67.12%)
    53. (0.00000) RY*(26) C   1           s(  1.38%)p 1.73(  2.39%)d 8.26( 11.43%)
                                                  f61.28( 84.79%)
    54. (0.00034) RY*( 1) H   2           s( 95.76%)p 0.04(  4.24%)
                                            0.0010  0.9785 -0.0095 -0.1014  0.1776
                                           -0.0242
    55. (0.00008) RY*( 2) H   2           s( 90.38%)p 0.11(  9.62%)
    56. (0.00004) RY*( 3) H   2           s(  1.82%)p54.07( 98.18%)
    57. (0.00004) RY*( 4) H   2           s(  0.34%)p99.99( 99.66%)
    58. (0.00001) RY*( 5) H   2           s( 11.77%)p 7.50( 88.23%)
    59. (0.00163) RY*( 1) C   3           s(  3.26%)p21.59( 70.41%)d 7.66( 24.97%)
                                                  f 0.42(  1.36%)
                                            0.0000  0.0165  0.1521  0.0949  0.0143
                                           -0.0000 -0.0000  0.0000 -0.0669  0.5937
                                            0.1211  0.0637  0.5611 -0.1165  0.0000
                                           -0.0000 -0.0000 -0.0000  0.4555 -0.0489
                                           -0.0944 -0.0412  0.0170  0.1700  0.0867
                                           -0.0000  0.0591 -0.0509  0.0000  0.0000
                                           -0.0034
    60. (0.00064) RY*( 2) C   3           s(  0.00%)p 1.00(  3.43%)d26.59( 91.21%)
                                                  f 1.56(  5.36%)
                                            0.0000  0.0000 -0.0000 -0.0000 -0.0000
                                           -0.0519  0.1749  0.0319  0.0000  0.0000
                                            0.0000  0.0000 -0.0000 -0.0000 -0.6039
                                           -0.0732  0.6943 -0.2450 -0.0000  0.0000
                                            0.0000  0.0000  0.0000 -0.0000 -0.0000
                                            0.1438  0.0000  0.0000 -0.1785 -0.0323
                                            0.0000
    61. (0.00064) RY*( 3) C   3           s( 11.65%)p 5.85( 68.14%)d 1.38( 16.04%)
                                                  f 0.36(  4.17%)
                                            0.0000  0.0251 -0.1007  0.3246 -0.0192
                                           -0.0000 -0.0000  0.0000  0.0018 -0.5779
                                           -0.3003  0.0529  0.4992 -0.0723  0.0000
                                           -0.0000 -0.0000 -0.0000 -0.0093 -0.0371
                                           -0.2860  0.0231 -0.1872  0.2040  0.0786
                                           -0.0000  0.0201 -0.1804  0.0000  0.0000
                                            0.0503
    62. (0.00042) RY*( 4) C   3           s(  0.00%)p 1.00( 77.47%)d 0.25( 19.09%)
                                                  f 0.04(  3.44%)
                                           -0.0000  0.0000  0.0000  0.0000  0.0000
                                            0.0038 -0.8801  0.0104  0.0000 -0.0000
                                           -0.0000  0.0000 -0.0000  0.0000  0.0842
                                            0.3029  0.2997 -0.0471  0.0000  0.0000
                                           -0.0000  0.0000 -0.0000  0.0000 -0.0000
                                            0.1471  0.0000  0.0000  0.0611  0.0949
                                            0.0000
    63. (0.00024) RY*( 5) C   3           s( 14.71%)p 1.38( 20.23%)d 4.24( 62.40%)
                                                  f 0.18(  2.66%)
                                            0.0000 -0.0096  0.3820 -0.0008  0.0327
                                           -0.0000  0.0000  0.0000  0.0186 -0.0189
                                            0.0047  0.0475 -0.3561 -0.2694  0.0000
                                            0.0000  0.0000  0.0000  0.2166 -0.0229
                                           -0.0402  0.1429 -0.7162  0.2037 -0.1061
                                            0.0000  0.1232 -0.0139  0.0000  0.0000
                                           -0.0013
    64. (0.00019) RY*( 6) C   3           s(  4.23%)p 5.26( 22.27%)d14.89( 63.02%)
                                                  f 2.47( 10.47%)
                                            0.0000  0.0093  0.1622  0.1260  0.0070
                                           -0.0000  0.0000  0.0000 -0.0162  0.0061
                                            0.3363  0.0061  0.3252  0.0594  0.0000
                                            0.0000  0.0000  0.0000 -0.3615 -0.4336
                                            0.2478  0.3515 -0.2076 -0.2890 -0.2265
                                            0.0000 -0.1516 -0.0757  0.0000  0.0000
                                           -0.1572
    65. (0.00017) RY*( 7) C   3           s( 25.08%)p 2.10( 52.76%)d 0.85( 21.25%)
                                                  f 0.04(  0.91%)
                                            0.0000 -0.0036  0.4531 -0.2094  0.0414
                                           -0.0000  0.0000  0.0000 -0.0230 -0.2337
                                            0.0226 -0.0028  0.0830 -0.6819  0.0000
                                            0.0000  0.0000 -0.0000 -0.1126 -0.0700
                                            0.1256 -0.1635  0.3877  0.0454  0.0350
                                            0.0000 -0.0737  0.0223  0.0000  0.0000
                                           -0.0444
    66. (0.00013) RY*( 8) C   3           s(  0.00%)p 1.00( 39.48%)d 1.31( 51.54%)
                                                  f 0.23(  8.97%)
                                            0.0000  0.0000  0.0000  0.0000 -0.0000
                                           -0.0151  0.3590  0.5155  0.0000  0.0000
                                           -0.0000 -0.0000 -0.0000  0.0000  0.1963
                                            0.6708  0.1397 -0.0861  0.0000  0.0000
                                           -0.0000 -0.0000  0.0000 -0.0000  0.0000
                                            0.0995  0.0000  0.0000  0.2183  0.1795
                                            0.0000
    67. (0.00009) RY*( 9) C   3           s(  5.99%)p 1.81( 10.86%)d13.73( 82.25%)
                                                  f 0.15(  0.90%)
    68. (0.00005) RY*(10) C   3           s(  0.00%)p 1.00( 33.49%)d 1.87( 62.48%)
                                                  f 0.12(  4.03%)
    69. (0.00003) RY*(11) C   3           s(  0.00%)p 1.00( 13.50%)d 5.15( 69.54%)
                                                  f 1.26( 16.96%)
    70. (0.00004) RY*(12) C   3           s(  6.76%)p 4.45( 30.03%)d 8.87( 59.94%)
                                                  f 0.48(  3.27%)
    71. (0.00002) RY*(13) C   3           s( 33.95%)p 0.78( 26.61%)d 0.93( 31.53%)
                                                  f 0.23(  7.92%)
    72. (0.00000) RY*(14) C   3           s(  0.00%)p 1.00( 27.74%)d 2.53( 70.11%)
                                                  f 0.08(  2.14%)
    73. (0.00000) RY*(15) C   3           s( 32.06%)p 1.38( 44.37%)d 0.66( 21.29%)
                                                  f 0.07(  2.28%)
    74. (0.00001) RY*(16) C   3           s(  5.58%)p 0.42(  2.36%)d16.37( 91.29%)
                                                  f 0.14(  0.77%)
    75. (0.00000) RY*(17) C   3           s( 99.08%)p 0.00(  0.47%)d 0.00(  0.31%)
                                                  f 0.00(  0.14%)
    76. (0.00001) RY*(18) C   3           s( 46.42%)p 0.83( 38.44%)d 0.32( 14.91%)
                                                  f 0.01(  0.24%)
    77. (0.00001) RY*(19) C   3           s(  6.36%)p 0.62(  3.93%)d13.97( 88.91%)
                                                  f 0.13(  0.80%)
    78. (0.00000) RY*(20) C   3           s(  1.07%)p 0.34(  0.37%)d 7.64(  8.16%)
                                                  f84.64( 90.41%)
    79. (0.00000) RY*(21) C   3           s(  0.00%)p 1.00(  4.23%)d 1.08(  4.55%)
                                                  f21.58( 91.22%)
    80. (0.00000) RY*(22) C   3           s(  0.01%)p99.99(  2.52%)d99.99(  5.05%)
                                                  f99.99( 92.41%)
    81. (0.00000) RY*(23) C   3           s(  3.39%)p 2.04(  6.91%)d 1.01(  3.42%)
                                                  f25.44( 86.28%)
    82. (0.00000) RY*(24) C   3           s(  0.00%)p 1.00(  0.04%)d99.99( 21.38%)
                                                  f99.99( 78.59%)
    83. (0.00000) RY*(25) C   3           s(  0.00%)p 1.00(  0.97%)d10.10(  9.75%)
                                                  f92.51( 89.29%)
    84. (0.00000) RY*(26) C   3           s(  0.43%)p 1.08(  0.46%)d 9.58(  4.12%)
                                                  f99.99( 94.99%)
    85. (0.00163) RY*( 1) C   4           s(  3.26%)p21.59( 70.41%)d 7.66( 24.97%)
                                                  f 0.42(  1.36%)
                                            0.0000  0.0165  0.1521  0.0949  0.0143
                                            0.0000  0.0000 -0.0000  0.0669 -0.5937
                                           -0.1211  0.0637  0.5611 -0.1165  0.0000
                                           -0.0000  0.0000  0.0000 -0.4555  0.0489
                                           -0.0944 -0.0412  0.0170  0.1700  0.0867
                                            0.0000 -0.0591 -0.0509  0.0000 -0.0000
                                            0.0034
    86. (0.00064) RY*( 2) C   4           s(  0.00%)p 1.00(  3.43%)d26.59( 91.21%)
                                                  f 1.56(  5.36%)
                                           -0.0000 -0.0000 -0.0000  0.0000 -0.0000
                                           -0.0519  0.1749  0.0319  0.0000 -0.0000
                                           -0.0000 -0.0000 -0.0000 -0.0000  0.6039
                                            0.0732  0.6943 -0.2450  0.0000  0.0000
                                            0.0000 -0.0000 -0.0000 -0.0000  0.0000
                                            0.1438  0.0000  0.0000  0.1785 -0.0323
                                            0.0000
    87. (0.00064) RY*( 3) C   4           s( 11.65%)p 5.85( 68.14%)d 1.38( 16.04%)
                                                  f 0.36(  4.17%)
                                            0.0000  0.0251 -0.1007  0.3246 -0.0192
                                            0.0000  0.0000 -0.0000 -0.0018  0.5779
                                            0.3003  0.0529  0.4992 -0.0723  0.0000
                                           -0.0000  0.0000  0.0000  0.0093  0.0371
                                           -0.2860  0.0231 -0.1872  0.2040  0.0786
                                            0.0000 -0.0201 -0.1804  0.0000 -0.0000
                                           -0.0503
    88. (0.00042) RY*( 4) C   4           s(  0.00%)p 1.00( 77.47%)d 0.25( 19.09%)
                                                  f 0.04(  3.44%)
                                            0.0000  0.0000 -0.0000 -0.0000 -0.0000
                                            0.0038 -0.8801  0.0104 -0.0000 -0.0000
                                           -0.0000  0.0000 -0.0000 -0.0000 -0.0842
                                           -0.3029  0.2997 -0.0471  0.0000 -0.0000
                                            0.0000  0.0000  0.0000 -0.0000 -0.0000
                                            0.1471 -0.0000  0.0000 -0.0611  0.0949
                                           -0.0000
    89. (0.00024) RY*( 5) C   4           s( 14.71%)p 1.38( 20.23%)d 4.24( 62.40%)
                                                  f 0.18(  2.66%)
                                            0.0000 -0.0096  0.3820 -0.0008  0.0327
                                            0.0000 -0.0000  0.0000 -0.0186  0.0189
                                           -0.0047  0.0475 -0.3561 -0.2694 -0.0000
                                            0.0000  0.0000 -0.0000 -0.2166  0.0229
                                           -0.0402  0.1429 -0.7162  0.2037 -0.1061
                                            0.0000 -0.1232 -0.0139  0.0000  0.0000
                                            0.0013
    90. (0.00019) RY*( 6) C   4           s(  4.23%)p 5.26( 22.27%)d14.89( 63.02%)
                                                  f 2.47( 10.47%)
                                            0.0000  0.0093  0.1622  0.1260  0.0070
                                            0.0000  0.0000 -0.0000  0.0162 -0.0061
                                           -0.3363  0.0061  0.3252  0.0594  0.0000
                                           -0.0000  0.0000  0.0000  0.3615  0.4336
                                            0.2478  0.3515 -0.2076 -0.2890 -0.2265
                                            0.0000  0.1516 -0.0757  0.0000 -0.0000
                                            0.1572
    91. (0.00017) RY*( 7) C   4           s( 25.08%)p 2.10( 52.76%)d 0.85( 21.25%)
                                                  f 0.04(  0.91%)
                                            0.0000 -0.0036  0.4531 -0.2094  0.0414
                                            0.0000  0.0000 -0.0000  0.0230  0.2337
                                           -0.0226 -0.0028  0.0830 -0.6819 -0.0000
                                            0.0000 -0.0000 -0.0000  0.1126  0.0700
                                            0.1256 -0.1635  0.3877  0.0454  0.0350
                                           -0.0000  0.0737  0.0223 -0.0000  0.0000
                                            0.0444
    92. (0.00013) RY*( 8) C   4           s(  0.00%)p 1.00( 39.48%)d 1.31( 51.54%)
                                                  f 0.23(  8.97%)
                                            0.0000 -0.0000 -0.0000 -0.0000 -0.0000
                                            0.0151 -0.3590 -0.5155 -0.0000  0.0000
                                           -0.0000 -0.0000  0.0000 -0.0000  0.1963
                                            0.6708 -0.1397  0.0861 -0.0000 -0.0000
                                            0.0000 -0.0000 -0.0000 -0.0000 -0.0000
                                           -0.0995  0.0000 -0.0000  0.2183 -0.1795
                                            0.0000
    93. (0.00009) RY*( 9) C   4           s(  5.99%)p 1.81( 10.86%)d13.73( 82.25%)
                                                  f 0.15(  0.90%)
    94. (0.00005) RY*(10) C   4           s(  0.00%)p 1.00( 33.49%)d 1.87( 62.48%)
                                                  f 0.12(  4.03%)
    95. (0.00003) RY*(11) C   4           s(  0.00%)p 1.00( 13.50%)d 5.15( 69.54%)
                                                  f 1.26( 16.96%)
    96. (0.00004) RY*(12) C   4           s(  6.76%)p 4.45( 30.03%)d 8.87( 59.94%)
                                                  f 0.48(  3.27%)
    97. (0.00002) RY*(13) C   4           s( 33.95%)p 0.78( 26.61%)d 0.93( 31.53%)
                                                  f 0.23(  7.92%)
    98. (0.00000) RY*(14) C   4           s(  0.00%)p 1.00( 27.74%)d 2.53( 70.11%)
                                                  f 0.08(  2.14%)
    99. (0.00000) RY*(15) C   4           s( 32.06%)p 1.38( 44.37%)d 0.66( 21.29%)
                                                  f 0.07(  2.28%)
   100. (0.00001) RY*(16) C   4           s(  5.58%)p 0.42(  2.36%)d16.37( 91.29%)
                                                  f 0.14(  0.77%)
   101. (0.00000) RY*(17) C   4           s( 99.08%)p 0.00(  0.47%)d 0.00(  0.31%)
                                                  f 0.00(  0.14%)
   102. (0.00001) RY*(18) C   4           s( 46.42%)p 0.83( 38.44%)d 0.32( 14.91%)
                                                  f 0.01(  0.24%)
   103. (0.00001) RY*(19) C   4           s(  6.36%)p 0.62(  3.93%)d13.97( 88.91%)
                                                  f 0.13(  0.80%)
   104. (0.00000) RY*(20) C   4           s(  1.07%)p 0.34(  0.37%)d 7.64(  8.16%)
                                                  f84.64( 90.41%)
   105. (0.00000) RY*(21) C   4           s(  0.00%)p 1.00(  4.23%)d 1.08(  4.55%)
                                                  f21.58( 91.22%)
   106. (0.00000) RY*(22) C   4           s(  0.01%)p99.99(  2.52%)d99.99(  5.05%)
                                                  f99.99( 92.41%)
   107. (0.00000) RY*(23) C   4           s(  3.39%)p 2.04(  6.91%)d 1.01(  3.42%)
                                                  f25.44( 86.28%)
   108. (0.00000) RY*(24) C   4           s(  0.00%)p 1.00(  0.04%)d99.99( 21.38%)
                                                  f99.99( 78.59%)
   109. (0.00000) RY*(25) C   4           s(  0.00%)p 1.00(  0.97%)d10.10(  9.75%)
                                                  f92.51( 89.29%)
   110. (0.00000) RY*(26) C   4           s(  0.43%)p 1.08(  0.46%)d 9.58(  4.12%)
                                                  f99.99( 94.99%)
   111. (0.00162) RY*( 1) C   5           s( 31.80%)p 1.04( 33.02%)d 0.99( 31.33%)
                                                  f 0.12(  3.85%)
                                           -0.0000  0.0043  0.5369 -0.1713  0.0166
                                            0.0281  0.1200 -0.1402  0.0165 -0.0337
                                           -0.0768 -0.0016 -0.4858  0.2282  0.2187
                                            0.1562  0.1917 -0.0711 -0.3525 -0.0309
                                           -0.2111  0.1256 -0.0977 -0.0649  0.0189
                                           -0.0291 -0.0175  0.1062 -0.0743 -0.1368
                                            0.0388
   112. (0.00091) RY*( 2) C   5           s( 12.89%)p 3.57( 46.03%)d 3.08( 39.69%)
                                                  f 0.11(  1.39%)
                                           -0.0000  0.0484  0.3236 -0.1446 -0.0310
                                            0.0383  0.4421 -0.0191  0.0328  0.4916
                                           -0.0538 -0.0011  0.1215 -0.0517 -0.3930
                                            0.2885 -0.1376  0.0538  0.1189  0.0051
[truncated: 711,433 more chars]
