# Supplementary material for: Hyperpyramidalized alkenes with bond orders near 1.5 as synthetic building blocks
Source: Nat Chem. 2026 Jan 21;18(5):913–22. doi: 10.1038/s41557-025-02055-9 (PMC12859755; doi:10.1038/s41557-025-02055-9)
Supplement: Supplementary file 2 — Output files for reported computations. [file 41557_2025_2055_MOESM2_ESM.zip › Computation data/Cubene 10/B3LYP-6-31Gdp/unrestricted functional/parent-cubene1-ur.out]

 Entering Gaussian System, Link 0=/u/local/apps/gaussian/16_sse4/g16
 Initial command:
 /u/local/apps/gaussian/16_sse4/l1.exe "/work/8846434.1.pod_smp.q/Gau-19264.inp" -scrdir="/work/8846434.1.pod_smp.q/"
 Entering Link 1 = /u/local/apps/gaussian/16_sse4/l1.exe PID=     19268.
  
 Copyright (c) 1988,1990,1992,1993,1995,1998,2003,2009,2016,
            Gaussian, Inc.  All Rights Reserved.
  
 This is part of the Gaussian(R) 16 program.  It is based on
 the Gaussian(R) 09 system (copyright 2009, Gaussian, Inc.),
 the Gaussian(R) 03 system (copyright 2003, Gaussian, Inc.),
 the Gaussian(R) 98 system (copyright 1998, Gaussian, Inc.),
 the Gaussian(R) 94 system (copyright 1995, Gaussian, Inc.),
 the Gaussian 92(TM) system (copyright 1992, Gaussian, Inc.),
 the Gaussian 90(TM) system (copyright 1990, Gaussian, Inc.),
 the Gaussian 88(TM) system (copyright 1988, Gaussian, Inc.),
 the Gaussian 86(TM) system (copyright 1986, Carnegie Mellon
 University), and the Gaussian 82(TM) system (copyright 1983,
 Carnegie Mellon University). Gaussian is a federally registered
 trademark of Gaussian, Inc.
  
 This software contains proprietary and confidential information,
 including trade secrets, belonging to Gaussian, Inc.
  
 This software is provided under written license and may be
 used, copied, transmitted, or stored only in accord with that
 written license.
  
 The following legend is applicable only to US Government
 contracts under FAR:
  
                    RESTRICTED RIGHTS LEGEND
  
 Use, reproduction and disclosure by the US Government is
 subject to restrictions as set forth in subparagraphs (a)
 and (c) of the Commercial Computer Software - Restricted
 Rights clause in FAR 52.227-19.
  
 Gaussian, Inc.
 340 Quinnipiac St., Bldg. 40, Wallingford CT 06492
  
  
 ---------------------------------------------------------------
 Warning -- This program may not be used in any manner that
 competes with the business of Gaussian, Inc. or will provide
 assistance to any competitor of Gaussian, Inc.  The licensee
 of this program is prohibited from giving any competitor of
 Gaussian, Inc. access to this program.  By using this program,
 the user acknowledges that Gaussian, Inc. is engaged in the
 business of creating and licensing software in the field of
 computational chemistry and represents and warrants to the
 licensee that it is not a competitor of Gaussian, Inc. and that
 it will not use this program in any manner prohibited above.
 ---------------------------------------------------------------
  

 Cite this work as:
 Gaussian 16, Revision A.03,
 M. J. Frisch, G. W. Trucks, H. B. Schlegel, G. E. Scuseria, 
 M. A. Robb, J. R. Cheeseman, G. Scalmani, V. Barone, 
 G. A. Petersson, H. Nakatsuji, X. Li, M. Caricato, A. V. Marenich, 
 J. Bloino, B. G. Janesko, R. Gomperts, B. Mennucci, H. P. Hratchian, 
 J. V. Ortiz, A. F. Izmaylov, J. L. Sonnenberg, D. Williams-Young, 
 F. Ding, F. Lipparini, F. Egidi, J. Goings, B. Peng, A. Petrone, 
 T. Henderson, D. Ranasinghe, V. G. Zakrzewski, J. Gao, N. Rega, 
 G. Zheng, W. Liang, M. Hada, M. Ehara, K. Toyota, R. Fukuda, 
 J. Hasegawa, M. Ishida, T. Nakajima, Y. Honda, O. Kitao, H. Nakai, 
 T. Vreven, K. Throssell, J. A. Montgomery, Jr., J. E. Peralta, 
 F. Ogliaro, M. J. Bearpark, J. J. Heyd, E. N. Brothers, K. N. Kudin, 
 V. N. Staroverov, T. A. Keith, R. Kobayashi, J. Normand, 
 K. Raghavachari, A. P. Rendell, J. C. Burant, S. S. Iyengar, 
 J. Tomasi, M. Cossi, J. M. Millam, M. Klene, C. Adamo, R. Cammi, 
 J. W. Ochterski, R. L. Martin, K. Morokuma, O. Farkas, 
 J. B. Foresman, and D. J. Fox, Gaussian, Inc., Wallingford CT, 2016.
 
 ******************************************
 Gaussian 16:  ES64L-G16RevA.03 25-Dec-2016
                13-May-2025 
 ******************************************
 %nproc=8
 Will use up to    8 processors via shared memory.
 %mem=16GB
 %chk=parent-cubene1-ur.chk
 --------------------------------------------------------------------
 # opt freq ub3lyp/6-31g(d,p) guess=mix geom=connectivity pop=nboread
 --------------------------------------------------------------------
 1/18=20,19=15,26=3,38=1,57=2/1,3;
 2/9=110,12=2,17=6,18=5,40=1/2;
 3/5=1,6=6,7=101,11=2,25=1,30=1,71=1,74=-5,116=2/1,2,3;
 4/13=-1/1;
 5/5=2,38=5/2;
 6/7=2,8=2,9=2,10=2,28=1,40=2/1,7;
 7//1,2,3,16;
 1/18=20,19=15,26=3/3(2);
 2/9=110/2;
 99//99;
 2/9=110/2;
 3/5=1,6=6,7=101,11=2,25=1,30=1,71=1,74=-5,116=2/1,2,3;
 4/5=5,16=3,69=1/1;
 5/5=2,38=5/2;
 7//1,2,3,16;
 1/18=20,19=15,26=3/3(-5);
 2/9=110/2;
 6/7=2,8=2,9=2,10=2,19=2,28=1,40=2/1,7;
 99/9=1/99;
 -----
 M0001
 -----
 Symbolic Z-matrix:
 Charge =  0 Multiplicity = 1
 C                    -1.18126   0.77911  -0.08189 
 H                    -2.02021   1.47638  -0.07757 
 C                     0.        0.69611  -1.09344 
 C                     0.       -0.69611  -1.09344 
 C                    -1.18126  -0.77911  -0.08189 
 H                    -2.02021  -1.47638  -0.07757 
 C                     1.18126   0.77911  -0.08189 
 H                     2.02021   1.47638  -0.07757 
 C                     0.        0.77294   0.9726 
 H                     0.        1.39781   1.86285 
 C                     1.18126  -0.77911  -0.08189 
 H                     2.02021  -1.47638  -0.07757 
 C                     0.       -0.77294   0.9726 
 H                     0.       -1.39781   1.86285 
 

 GradGradGradGradGradGradGradGradGradGradGradGradGradGradGradGradGradGrad
 Berny optimization.
 Initialization pass.
                           ----------------------------
                           !    Initial Parameters    !
                           ! (Angstroms and Degrees)  !
 --------------------------                            --------------------------
 ! Name  Definition              Value          Derivative Info.                !
 --------------------------------------------------------------------------------
 ! R1    R(1,2)                  1.0909         estimate D2E/DX2                !
 ! R2    R(1,3)                  1.5574         estimate D2E/DX2                !
 ! R3    R(1,5)                  1.5582         estimate D2E/DX2                !
 ! R4    R(1,9)                  1.5835         estimate D2E/DX2                !
 ! R5    R(3,4)                  1.3922         estimate D2E/DX2                !
 ! R6    R(3,7)                  1.5574         estimate D2E/DX2                !
 ! R7    R(4,5)                  1.5574         estimate D2E/DX2                !
 ! R8    R(4,11)                 1.5574         estimate D2E/DX2                !
 ! R9    R(5,6)                  1.0909         estimate D2E/DX2                !
 ! R10   R(5,13)                 1.5835         estimate D2E/DX2                !
 ! R11   R(7,8)                  1.0909         estimate D2E/DX2                !
 ! R12   R(7,9)                  1.5835         estimate D2E/DX2                !
 ! R13   R(7,11)                 1.5582         estimate D2E/DX2                !
 ! R14   R(9,10)                 1.0877         estimate D2E/DX2                !
 ! R15   R(9,13)                 1.5459         estimate D2E/DX2                !
 ! R16   R(11,12)                1.0909         estimate D2E/DX2                !
 ! R17   R(11,13)                1.5835         estimate D2E/DX2                !
 ! R18   R(13,14)                1.0877         estimate D2E/DX2                !
 ! A1    A(2,1,3)              128.3121         estimate D2E/DX2                !
 ! A2    A(2,1,5)              129.7305         estimate D2E/DX2                !
 ! A3    A(2,1,9)              124.9992         estimate D2E/DX2                !
 ! A4    A(3,1,5)               86.9451         estimate D2E/DX2                !
 ! A5    A(3,1,9)               82.3279         estimate D2E/DX2                !
 ! A6    A(5,1,9)               89.7767         estimate D2E/DX2                !
 ! A7    A(1,3,4)               93.0549         estimate D2E/DX2                !
 ! A8    A(1,3,7)               98.6615         estimate D2E/DX2                !
 ! A9    A(4,3,7)               93.0549         estimate D2E/DX2                !
 ! A10   A(3,4,5)               93.0549         estimate D2E/DX2                !
 ! A11   A(3,4,11)              93.0549         estimate D2E/DX2                !
 ! A12   A(5,4,11)              98.6615         estimate D2E/DX2                !
 ! A13   A(1,5,4)               86.9451         estimate D2E/DX2                !
 ! A14   A(1,5,6)              129.7305         estimate D2E/DX2                !
 ! A15   A(1,5,13)              89.7767         estimate D2E/DX2                !
 ! A16   A(4,5,6)              128.3121         estimate D2E/DX2                !
 ! A17   A(4,5,13)              82.3279         estimate D2E/DX2                !
 ! A18   A(6,5,13)             124.9992         estimate D2E/DX2                !
 ! A19   A(3,7,8)              128.3121         estimate D2E/DX2                !
 ! A20   A(3,7,9)               82.3279         estimate D2E/DX2                !
 ! A21   A(3,7,11)              86.9451         estimate D2E/DX2                !
 ! A22   A(8,7,9)              124.9992         estimate D2E/DX2                !
 ! A23   A(8,7,11)             129.7305         estimate D2E/DX2                !
 ! A24   A(9,7,11)              89.7767         estimate D2E/DX2                !
 ! A25   A(1,9,7)               96.4898         estimate D2E/DX2                !
 ! A26   A(1,9,10)             122.8765         estimate D2E/DX2                !
 ! A27   A(1,9,13)              90.2233         estimate D2E/DX2                !
 ! A28   A(7,9,10)             122.8765         estimate D2E/DX2                !
 ! A29   A(7,9,13)              90.2233         estimate D2E/DX2                !
 ! A30   A(10,9,13)            125.0651         estimate D2E/DX2                !
 ! A31   A(4,11,7)              86.9451         estimate D2E/DX2                !
 ! A32   A(4,11,12)            128.3121         estimate D2E/DX2                !
 ! A33   A(4,11,13)             82.3279         estimate D2E/DX2                !
 ! A34   A(7,11,12)            129.7305         estimate D2E/DX2                !
 ! A35   A(7,11,13)             89.7767         estimate D2E/DX2                !
 ! A36   A(12,11,13)           124.9992         estimate D2E/DX2                !
 ! A37   A(5,13,9)              90.2233         estimate D2E/DX2                !
 ! A38   A(5,13,11)             96.4898         estimate D2E/DX2                !
 ! A39   A(5,13,14)            122.8765         estimate D2E/DX2                !
 ! A40   A(9,13,11)             90.2233         estimate D2E/DX2                !
 ! A41   A(9,13,14)            125.0651         estimate D2E/DX2                !
 ! A42   A(11,13,14)           122.8765         estimate D2E/DX2                !
 ! D1    D(2,1,3,4)           -140.6782         estimate D2E/DX2                !
 ! D2    D(2,1,3,7)            125.7606         estimate D2E/DX2                !
 ! D3    D(5,1,3,4)              0.0            estimate D2E/DX2                !
 ! D4    D(5,1,3,7)            -93.5612         estimate D2E/DX2                !
 ! D5    D(9,1,3,4)             90.1863         estimate D2E/DX2                !
 ! D6    D(9,1,3,7)             -3.3749         estimate D2E/DX2                !
 ! D7    D(2,1,5,4)            139.7205         estimate D2E/DX2                !
 ! D8    D(2,1,5,6)              0.0            estimate D2E/DX2                !
 ! D9    D(2,1,5,13)          -137.9506         estimate D2E/DX2                !
 ! D10   D(3,1,5,4)              0.0            estimate D2E/DX2                !
 ! D11   D(3,1,5,6)           -139.7205         estimate D2E/DX2                !
 ! D12   D(3,1,5,13)            82.3289         estimate D2E/DX2                !
 ! D13   D(9,1,5,4)            -82.3289         estimate D2E/DX2                !
 ! D14   D(9,1,5,6)            137.9506         estimate D2E/DX2                !
 ! D15   D(9,1,5,13)             0.0            estimate D2E/DX2                !
 ! D16   D(2,1,9,7)           -128.7121         estimate D2E/DX2                !
 ! D17   D(2,1,9,10)             7.6771         estimate D2E/DX2                !
 ! D18   D(2,1,9,13)           141.0378         estimate D2E/DX2                !
 ! D19   D(3,1,9,7)              3.3025         estimate D2E/DX2                !
 ! D20   D(3,1,9,10)           139.6917         estimate D2E/DX2                !
 ! D21   D(3,1,9,13)           -86.9475         estimate D2E/DX2                !
 ! D22   D(5,1,9,7)             90.2501         estimate D2E/DX2                !
 ! D23   D(5,1,9,10)          -133.3607         estimate D2E/DX2                !
 ! D24   D(5,1,9,13)             0.0            estimate D2E/DX2                !
 ! D25   D(1,3,4,5)              0.0            estimate D2E/DX2                !
 ! D26   D(1,3,4,11)           -98.8515         estimate D2E/DX2                !
 ! D27   D(7,3,4,5)             98.8515         estimate D2E/DX2                !
 ! D28   D(7,3,4,11)             0.0            estimate D2E/DX2                !
 ! D29   D(1,3,7,8)           -125.7606         estimate D2E/DX2                !
 ! D30   D(1,3,7,9)              3.3749         estimate D2E/DX2                !
 ! D31   D(1,3,7,11)            93.5612         estimate D2E/DX2                !
 ! D32   D(4,3,7,8)            140.6782         estimate D2E/DX2                !
 ! D33   D(4,3,7,9)            -90.1863         estimate D2E/DX2                !
 ! D34   D(4,3,7,11)             0.0            estimate D2E/DX2                !
 ! D35   D(3,4,5,1)              0.0            estimate D2E/DX2                !
 ! D36   D(3,4,5,6)            140.6782         estimate D2E/DX2                !
 ! D37   D(3,4,5,13)           -90.1863         estimate D2E/DX2                !
 ! D38   D(11,4,5,1)            93.5612         estimate D2E/DX2                !
 ! D39   D(11,4,5,6)          -125.7606         estimate D2E/DX2                !
 ! D40   D(11,4,5,13)            3.3749         estimate D2E/DX2                !
 ! D41   D(3,4,11,7)             0.0            estimate D2E/DX2                !
 ! D42   D(3,4,11,12)         -140.6782         estimate D2E/DX2                !
 ! D43   D(3,4,11,13)           90.1863         estimate D2E/DX2                !
 ! D44   D(5,4,11,7)           -93.5612         estimate D2E/DX2                !
 ! D45   D(5,4,11,12)          125.7606         estimate D2E/DX2                !
 ! D46   D(5,4,11,13)           -3.3749         estimate D2E/DX2                !
 ! D47   D(1,5,13,9)             0.0            estimate D2E/DX2                !
 ! D48   D(1,5,13,11)          -90.2501         estimate D2E/DX2                !
 ! D49   D(1,5,13,14)          133.3607         estimate D2E/DX2                !
 ! D50   D(4,5,13,9)            86.9475         estimate D2E/DX2                !
 ! D51   D(4,5,13,11)           -3.3025         estimate D2E/DX2                !
 ! D52   D(4,5,13,14)         -139.6917         estimate D2E/DX2                !
 ! D53   D(6,5,13,9)          -141.0378         estimate D2E/DX2                !
 ! D54   D(6,5,13,11)          128.7121         estimate D2E/DX2                !
 ! D55   D(6,5,13,14)           -7.6771         estimate D2E/DX2                !
 ! D56   D(3,7,9,1)             -3.3025         estimate D2E/DX2                !
 ! D57   D(3,7,9,10)          -139.6917         estimate D2E/DX2                !
 ! D58   D(3,7,9,13)            86.9475         estimate D2E/DX2                !
 ! D59   D(8,7,9,1)            128.7121         estimate D2E/DX2                !
 ! D60   D(8,7,9,10)            -7.6771         estimate D2E/DX2                !
 ! D61   D(8,7,9,13)          -141.0378         estimate D2E/DX2                !
 ! D62   D(11,7,9,1)           -90.2501         estimate D2E/DX2                !
 ! D63   D(11,7,9,10)          133.3607         estimate D2E/DX2                !
 ! D64   D(11,7,9,13)            0.0            estimate D2E/DX2                !
 ! D65   D(3,7,11,4)             0.0            estimate D2E/DX2                !
 ! D66   D(3,7,11,12)          139.7205         estimate D2E/DX2                !
 ! D67   D(3,7,11,13)          -82.3289         estimate D2E/DX2                !
 ! D68   D(8,7,11,4)          -139.7205         estimate D2E/DX2                !
 ! D69   D(8,7,11,12)            0.0            estimate D2E/DX2                !
 ! D70   D(8,7,11,13)          137.9506         estimate D2E/DX2                !
 ! D71   D(9,7,11,4)            82.3289         estimate D2E/DX2                !
 ! D72   D(9,7,11,12)         -137.9506         estimate D2E/DX2                !
 ! D73   D(9,7,11,13)            0.0            estimate D2E/DX2                !
 ! D74   D(1,9,13,5)             0.0            estimate D2E/DX2                !
 ! D75   D(1,9,13,11)           96.4907         estimate D2E/DX2                !
 ! D76   D(1,9,13,14)         -131.7546         estimate D2E/DX2                !
 ! D77   D(7,9,13,5)           -96.4907         estimate D2E/DX2                !
 ! D78   D(7,9,13,11)            0.0            estimate D2E/DX2                !
 ! D79   D(7,9,13,14)          131.7546         estimate D2E/DX2                !
 ! D80   D(10,9,13,5)          131.7546         estimate D2E/DX2                !
 ! D81   D(10,9,13,11)        -131.7546         estimate D2E/DX2                !
 ! D82   D(10,9,13,14)           0.0            estimate D2E/DX2                !
 ! D83   D(4,11,13,5)            3.3025         estimate D2E/DX2                !
 ! D84   D(4,11,13,9)          -86.9475         estimate D2E/DX2                !
 ! D85   D(4,11,13,14)         139.6917         estimate D2E/DX2                !
 ! D86   D(7,11,13,5)           90.2501         estimate D2E/DX2                !
 ! D87   D(7,11,13,9)            0.0            estimate D2E/DX2                !
 ! D88   D(7,11,13,14)        -133.3607         estimate D2E/DX2                !
 ! D89   D(12,11,13,5)        -128.7121         estimate D2E/DX2                !
 ! D90   D(12,11,13,9)         141.0378         estimate D2E/DX2                !
 ! D91   D(12,11,13,14)          7.6771         estimate D2E/DX2                !
 --------------------------------------------------------------------------------
 Trust Radius=3.00D-01 FncErr=1.00D-07 GrdErr=1.00D-06 EigMax=2.50D+02 EigMin=1.00D-04
 Number of steps in this run=    100 maximum allowed number of steps=    100.
 GradGradGradGradGradGradGradGradGradGradGradGradGradGradGradGradGradGrad

                          Input orientation:                          
 ---------------------------------------------------------------------
 Center     Atomic      Atomic             Coordinates (Angstroms)
 Number     Number       Type             X           Y           Z
 ---------------------------------------------------------------------
      1          6           0       -1.181264    0.779109   -0.081890
      2          1           0       -2.020207    1.476376   -0.077574
      3          6           0        0.000000    0.696110   -1.093436
      4          6           0        0.000000   -0.696110   -1.093436
      5          6           0       -1.181264   -0.779109   -0.081890
      6          1           0       -2.020207   -1.476376   -0.077574
      7          6           0        1.181264    0.779109   -0.081890
      8          1           0        2.020207    1.476376   -0.077574
      9          6           0        0.000000    0.772939    0.972600
     10          1           0        0.000000    1.397807    1.862848
     11          6           0        1.181264   -0.779109   -0.081890
     12          1           0        2.020207   -1.476376   -0.077574
     13          6           0        0.000000   -0.772939    0.972600
     14          1           0        0.000000   -1.397807    1.862848
 ---------------------------------------------------------------------
                    Distance matrix (angstroms):
                    1          2          3          4          5
     1  C    0.000000
     2  H    1.090883   0.000000
     3  C    1.557401   2.392076   0.000000
     4  C    2.143567   3.135747   1.392220   0.000000
     5  C    1.558218   2.406461   2.143567   1.557401   0.000000
     6  H    2.406461   2.952752   3.135747   2.392076   1.090883
     7  C    2.362528   3.276525   1.557401   2.143567   2.830120
     8  H    3.276525   4.040414   2.392076   3.135747   3.916203
     9  C    1.583468   2.383050   2.067464   2.535076   2.217248
    10  H    2.358003   2.802257   3.038420   3.622720   3.149024
    11  C    2.830120   3.916203   2.143567   1.557401   2.362528
    12  H    3.916203   5.004367   3.135747   2.392076   3.276525
    13  C    2.217248   3.200550   2.535076   2.067464   1.583468
    14  H    3.149024   4.013403   3.622720   3.038420   2.358003
                    6          7          8          9         10
     6  H    0.000000
     7  C    3.916203   0.000000
     8  H    5.004367   1.090883   0.000000
     9  C    3.200550   1.583468   2.383050   0.000000
    10  H    4.013403   2.358003   2.802257   1.087659   0.000000
    11  C    3.276525   1.558218   2.406461   2.217248   3.149024
    12  H    4.040414   2.406461   2.952752   3.200550   4.013403
    13  C    2.383050   2.217248   3.200550   1.545878   2.346205
    14  H    2.802257   3.149024   4.013403   2.346205   2.795614
                   11         12         13         14
    11  C    0.000000
    12  H    1.090883   0.000000
    13  C    1.583468   2.383050   0.000000
    14  H    2.358003   2.802257   1.087659   0.000000
 Stoichiometry    C8H6
 Framework group  C2V[SGV(C4H2),X(C4H4)]
 Deg. of freedom    11
 Full point group                 C2V     NOp   4
 Largest Abelian subgroup         C2V     NOp   4
 Largest concise Abelian subgroup C2V     NOp   4
                         Standard orientation:                         
 ---------------------------------------------------------------------
 Center     Atomic      Atomic             Coordinates (Angstroms)
 Number     Number       Type             X           Y           Z
 ---------------------------------------------------------------------
      1          6           0       -1.181264    0.779109   -0.081890
      2          1           0       -2.020207    1.476376   -0.077574
      3          6           0        0.000000    0.696110   -1.093436
      4          6           0       -0.000000   -0.696110   -1.093436
      5          6           0       -1.181264   -0.779109   -0.081890
      6          1           0       -2.020207   -1.476376   -0.077574
      7          6           0        1.181264    0.779109   -0.081890
      8          1           0        2.020207    1.476376   -0.077574
      9          6           0        0.000000    0.772939    0.972600
     10          1           0        0.000000    1.397807    1.862848
     11          6           0        1.181264   -0.779109   -0.081890
     12          1           0        2.020207   -1.476376   -0.077574
     13          6           0       -0.000000   -0.772939    0.972600
     14          1           0       -0.000000   -1.397807    1.862848
 ---------------------------------------------------------------------
 Rotational constants (GHZ):           3.9964970           3.5575851           3.3411050
 Standard basis: 6-31G(d,p) (6D, 7F)
 There are    46 symmetry adapted cartesian basis functions of A1  symmetry.
 There are    29 symmetry adapted cartesian basis functions of A2  symmetry.
 There are    29 symmetry adapted cartesian basis functions of B1  symmetry.
 There are    46 symmetry adapted cartesian basis functions of B2  symmetry.
 There are    46 symmetry adapted basis functions of A1  symmetry.
 There are    29 symmetry adapted basis functions of A2  symmetry.
 There are    29 symmetry adapted basis functions of B1  symmetry.
 There are    46 symmetry adapted basis functions of B2  symmetry.
   150 basis functions,   266 primitive gaussians,   150 cartesian basis functions
    27 alpha electrons       27 beta electrons
       nuclear repulsion energy       347.2811308471 Hartrees.
 NAtoms=   14 NActive=   14 NUniq=    5 SFac= 4.00D+00 NAtFMM=   60 NAOKFM=F Big=F
 Integral buffers will be    131072 words long.
 Raffenetti 2 integral format.
 Two-electron integral symmetry is turned on.
 One-electron integrals computed using PRISM.
 NBasis=   150 RedAO= T EigKep=  2.04D-04  NBF=    46    29    29    46
 NBsUse=   150 1.00D-06 EigRej= -1.00D+00 NBFU=    46    29    29    46
 ExpMin= 1.61D-01 ExpMax= 3.05D+03 ExpMxC= 4.57D+02 IAcc=3 IRadAn=         5 AccDes= 0.00D+00
 Harris functional with IExCor=  402 and IRadAn=       5 diagonalized for initial guess.
 HarFok:  IExCor=  402 AccDes= 0.00D+00 IRadAn=         5 IDoV= 1 UseB2=F ITyADJ=14
 ICtDFT=  3500011 ScaDFX=  1.000000  1.000000  1.000000  1.000000
 FoFCou: FMM=F IPFlag=           0 FMFlag=      100000 FMFlg1=           0
         NFxFlg=           0 DoJE=T BraDBF=F KetDBF=T FulRan=T
         wScrn=  0.000000 ICntrl=       500 IOpCl=  0 I1Cent=   200000004 NGrid=           0
         NMat0=    1 NMatS0=      1 NMatT0=    0 NMatD0=    1 NMtDS0=    0 NMtDT0=    0
 Petite list used in FoFCou.
 Mixing orbitals, IMix= 1 IMixAn=  0 NRI=1 NE=   27 Coef=  7.07106781D-01  7.07106781D-01
 Mixing orbitals, IMix= 1 IMixAn=  0 NRI=1 NE=   27 Coef= -7.07106781D-01  7.07106781D-01
 Initial guess orbital symmetries:
 Alpha Orbitals:
       Occupied  (A1) (B2) (B1) (A1) (B2) (A2) (A1) (B2) (A1) (B1)
                 (A1) (B2) (A1) (A2) (B2) (A1) (B1) (A1) (B2) (B1)
                 (A1) (B2) (B1) (A2) (A1) (A2) (?A)
       Virtual   (?A) (A1) (B1) (B2) (A1) (B1) (A2) (B2) (B1) (B2)
                 (A1) (A2) (B2) (A1) (A2) (B2) (A2) (B2) (B2) (A1)
                 (A1) (B1) (B1) (A1) (B2) (B1) (A1) (A2) (A1) (A2)
                 (B2) (B2) (A1) (A2) (B1) (B2) (B1) (B2) (A2) (A1)
                 (B2) (A2) (B2) (B1) (A1) (B2) (A1) (B1) (A1) (A2)
                 (A1) (B2) (A1) (B1) (B2) (A1) (B1) (A1) (B1) (A2)
                 (B2) (A2) (B1) (A1) (B1) (A1) (B2) (B2) (B1) (A2)
                 (A2) (A1) (A1) (B2) (A2) (A1) (B1) (A1) (B2) (B1)
                 (A1) (B2) (B2) (A1) (A2) (B1) (A1) (B2) (A2) (B1)
                 (A1) (A2) (B2) (B2) (A2) (A1) (B1) (B2) (B2) (A2)
                 (A1) (A2) (B2) (B1) (B2) (A2) (A2) (B2) (B2) (B1)
                 (A1) (B2) (A1) (A2) (B2) (A1) (A1) (B2) (B1) (A1)
                 (B2) (A2) (B2)
 Beta  Orbitals:
       Occupied  (A1) (B2) (B1) (A1) (B2) (A2) (A1) (B2) (A1) (B1)
                 (A1) (B2) (A1) (A2) (B2) (A1) (B1) (A1) (B2) (B1)
                 (A1) (B2) (B1) (A2) (A1) (A2) (?A)
       Virtual   (?A) (A1) (B1) (B2) (A1) (B1) (A2) (B2) (B1) (B2)
                 (A1) (A2) (B2) (A1) (A2) (B2) (A2) (B2) (B2) (A1)
                 (A1) (B1) (B1) (A1) (B2) (B1) (A1) (A2) (A1) (A2)
                 (B2) (B2) (A1) (A2) (B1) (B2) (B1) (B2) (A2) (A1)
                 (B2) (A2) (B2) (B1) (A1) (B2) (A1) (B1) (A1) (A2)
                 (A1) (B2) (A1) (B1) (B2) (A1) (B1) (A1) (B1) (A2)
                 (B2) (A2) (B1) (A1) (B1) (A1) (B2) (B2) (B1) (A2)
                 (A2) (A1) (A1) (B2) (A2) (A1) (B1) (A1) (B2) (B1)
                 (A1) (B2) (B2) (A1) (A2) (B1) (A1) (B2) (A2) (B1)
                 (A1) (A2) (B2) (B2) (A2) (A1) (B1) (B2) (B2) (A2)
                 (A1) (A2) (B2) (B1) (B2) (A2) (A2) (B2) (B2) (B1)
                 (A1) (B2) (A1) (A2) (B2) (A1) (A1) (B2) (B1) (A1)
                 (B2) (A2) (B2)
 Initial guess <Sx>= 0.0000 <Sy>= 0.0000 <Sz>= 0.0000 <S**2>= 1.0000 S= 0.6180
 Keep R1 and R2 ints in memory in symmetry-blocked form, NReq=80252863.
 Requested convergence on RMS density matrix=1.00D-08 within 128 cycles.
 Requested convergence on MAX density matrix=1.00D-06.
 Requested convergence on             energy=1.00D-06.
 No special actions if energy rises.
 Integral accuracy reduced to 1.0D-05 until final iterations.
 An orbital has undefined symmetry, so N**3 symmetry is turned off.
 Density matrix breaks symmetry, PCut= 1.00D-04
 Density matrix has no symmetry -- integrals replicated.
 Density matrix breaks symmetry, PCut= 1.00D-04
 Density matrix has no symmetry -- integrals replicated.
 Density matrix breaks symmetry, PCut= 1.00D-04
 Density matrix has no symmetry -- integrals replicated.
 Density matrix breaks symmetry, PCut= 1.00D-04
 Density matrix has no symmetry -- integrals replicated.
 Density matrix breaks symmetry, PCut= 1.00D-04
 Density matrix has no symmetry -- integrals replicated.
 Density matrix breaks symmetry, PCut= 1.00D-04
 Density matrix has no symmetry -- integrals replicated.
 Density matrix breaks symmetry, PCut= 1.00D-04
 Density matrix has no symmetry -- integrals replicated.
 Density matrix breaks symmetry, PCut= 1.00D-04
 Density matrix has no symmetry -- integrals replicated.
 Density matrix breaks symmetry, PCut= 1.00D-04
 Density matrix has no symmetry -- integrals replicated.
 Density matrix breaks symmetry, PCut= 1.00D-04
 Density matrix has no symmetry -- integrals replicated.
 Initial convergence to 1.0D-05 achieved.  Increase integral accuracy.
 SCF Done:  E(UB3LYP) =  -308.160212590     A.U. after   17 cycles
            NFock= 17  Conv=0.88D-08     -V/T= 2.0089
 <Sx>= 0.0000 <Sy>= 0.0000 <Sz>= 0.0000 <S**2>= 0.0000 S= 0.0000
 <L.S>= 0.000000000000E+00
 Annihilation of the first spin contaminant:
 S**2 before annihilation    -0.0000,   after     0.0000

 **********************************************************************

            Population analysis using the SCF density.

 **********************************************************************

 Orbital symmetries:
 Alpha Orbitals:
       Occupied  (A1) (B2) (B1) (A1) (A2) (B2) (A1) (B2) (A1) (B1)
                 (A1) (B2) (A2) (A1) (B2) (A1) (B1) (B2) (A1) (B1)
                 (A1) (B2) (B1) (A2) (A1) (A2) (A1)
       Virtual   (B2) (A1) (B1) (B2) (A1) (B1) (B2) (A2) (B2) (A1)
                 (B1) (A2) (B2) (A1) (B2) (A2) (A2) (B2) (A1) (B2)
                 (A1) (B1) (A1) (B1) (B1) (A1) (A2) (B2) (A1) (A2)
                 (B2) (B2) (A1) (B1) (A2) (B2) (B1) (B2) (A2) (A1)
                 (B2) (A2) (A1) (B2) (B1) (B2) (A1) (A1) (B1) (A2)
                 (B2) (A1) (A1) (B1) (B2) (A1) (B1) (A1) (B1) (A2)
                 (B2) (A2) (B1) (A1) (B1) (A1) (B2) (B2) (B1) (A2)
                 (A2) (A1) (A1) (B2) (A2) (A1) (A1) (B1) (B2) (B1)
                 (A1) (B2) (B2) (A1) (A2) (B1) (A1) (A2) (B2) (B1)
                 (A2) (A1) (B2) (B2) (A2) (A1) (B1) (B2) (B2) (A2)
                 (A1) (A2) (B2) (B1) (B2) (A2) (A2) (B2) (B2) (B1)
                 (A1) (B2) (A1) (A2) (B2) (A1) (A1) (B2) (B1) (A1)
                 (B2) (A2) (B2)
 Beta  Orbitals:
       Occupied  (A1) (B2) (B1) (A1) (A2) (B2) (A1) (B2) (A1) (B1)
                 (A1) (B2) (A2) (A1) (B2) (A1) (B1) (B2) (A1) (B1)
                 (A1) (B2) (B1) (A2) (A1) (A2) (A1)
       Virtual   (B2) (A1) (B1) (B2) (A1) (B1) (B2) (A2) (B2) (A1)
                 (B1) (A2) (B2) (A1) (B2) (A2) (A2) (B2) (A1) (B2)
                 (A1) (B1) (A1) (B1) (B1) (A1) (A2) (B2) (A1) (A2)
                 (B2) (B2) (A1) (B1) (A2) (B2) (B1) (B2) (A2) (A1)
                 (B2) (A2) (A1) (B2) (B1) (B2) (A1) (A1) (B1) (A2)
                 (B2) (A1) (A1) (B1) (B2) (A1) (B1) (A1) (B1) (A2)
                 (B2) (A2) (B1) (A1) (B1) (A1) (B2) (B2) (B1) (A2)
                 (A2) (A1) (A1) (B2) (A2) (A1) (A1) (B1) (B2) (B1)
                 (A1) (B2) (B2) (A1) (A2) (B1) (A1) (A2) (B2) (B1)
                 (A2) (A1) (B2) (B2) (A2) (A1) (B1) (B2) (B2) (A2)
                 (A1) (A2) (B2) (B1) (B2) (A2) (A2) (B2) (B2) (B1)
                 (A1) (B2) (A1) (A2) (B2) (A1) (A1) (B2) (B1) (A1)
                 (B2) (A2) (B2)
 The electronic state is 1-A1.
 Alpha  occ. eigenvalues --  -10.21318 -10.21299 -10.20576 -10.20575 -10.20559
 Alpha  occ. eigenvalues --  -10.20558 -10.18373 -10.18314  -0.97534  -0.75551
 Alpha  occ. eigenvalues --   -0.73231  -0.72913  -0.57447  -0.57238  -0.53352
 Alpha  occ. eigenvalues --   -0.51472  -0.45955  -0.45712  -0.44782  -0.44464
 Alpha  occ. eigenvalues --   -0.33864  -0.32943  -0.30057  -0.29656  -0.27593
 Alpha  occ. eigenvalues --   -0.26652  -0.20892
 Alpha virt. eigenvalues --   -0.03418   0.05232   0.08219   0.08250   0.10359
 Alpha virt. eigenvalues --    0.14884   0.15484   0.16598   0.16677   0.16869
 Alpha virt. eigenvalues --    0.17975   0.19735   0.21271   0.26830   0.29374
 Alpha virt. eigenvalues --    0.29791   0.35809   0.37081   0.47777   0.47856
 Alpha virt. eigenvalues --    0.48595   0.50239   0.50940   0.51659   0.54826
 Alpha virt. eigenvalues --    0.55376   0.56636   0.56922   0.58755   0.62236
 Alpha virt. eigenvalues --    0.66697   0.69586   0.70805   0.72946   0.73287
 Alpha virt. eigenvalues --    0.75321   0.77787   0.78457   0.78605   0.79255
 Alpha virt. eigenvalues --    0.81584   0.81664   0.86258   0.87278   0.87306
 Alpha virt. eigenvalues --    0.89606   1.06153   1.06696   1.08747   1.19288
 Alpha virt. eigenvalues --    1.22495   1.25554   1.27622   1.29467   1.33467
 Alpha virt. eigenvalues --    1.56929   1.60615   1.60678   1.64372   1.68112
 Alpha virt. eigenvalues --    1.71317   1.73118   1.74149   1.74735   1.77149
 Alpha virt. eigenvalues --    1.84139   1.85780   1.86619   1.89130   1.89210
 Alpha virt. eigenvalues --    1.91404   1.93560   1.96340   2.10004   2.12131
 Alpha virt. eigenvalues --    2.13795   2.17420   2.19947   2.20719   2.24993
 Alpha virt. eigenvalues --    2.26545   2.26675   2.31235   2.35134   2.35807
 Alpha virt. eigenvalues --    2.37866   2.39035   2.43405   2.44086   2.44581
 Alpha virt. eigenvalues --    2.46416   2.46444   2.49332   2.52786   2.58098
 Alpha virt. eigenvalues --    2.60198   2.63218   2.63892   2.68156   2.70550
 Alpha virt. eigenvalues --    2.75014   2.76786   2.78397   2.86101   2.95190
 Alpha virt. eigenvalues --    2.95830   3.01602   3.03003   3.11009   3.21598
 Alpha virt. eigenvalues --    3.24197   3.35197   3.38012   3.53525   3.91733
 Alpha virt. eigenvalues --    4.31216   4.48275   4.49221   4.53040   4.89310
 Alpha virt. eigenvalues --    4.93826   5.04532   5.66931
  Beta  occ. eigenvalues --  -10.21318 -10.21299 -10.20576 -10.20575 -10.20559
  Beta  occ. eigenvalues --  -10.20558 -10.18373 -10.18314  -0.97534  -0.75551
  Beta  occ. eigenvalues --   -0.73231  -0.72913  -0.57447  -0.57238  -0.53352
  Beta  occ. eigenvalues --   -0.51472  -0.45955  -0.45712  -0.44782  -0.44464
  Beta  occ. eigenvalues --   -0.33864  -0.32943  -0.30057  -0.29656  -0.27593
  Beta  occ. eigenvalues --   -0.26652  -0.20892
  Beta virt. eigenvalues --   -0.03418   0.05232   0.08219   0.08250   0.10359
  Beta virt. eigenvalues --    0.14884   0.15484   0.16598   0.16677   0.16869
  Beta virt. eigenvalues --    0.17975   0.19735   0.21271   0.26830   0.29374
  Beta virt. eigenvalues --    0.29791   0.35809   0.37081   0.47777   0.47856
  Beta virt. eigenvalues --    0.48595   0.50239   0.50940   0.51659   0.54826
  Beta virt. eigenvalues --    0.55376   0.56636   0.56922   0.58755   0.62236
  Beta virt. eigenvalues --    0.66697   0.69586   0.70805   0.72946   0.73287
  Beta virt. eigenvalues --    0.75321   0.77787   0.78457   0.78605   0.79255
  Beta virt. eigenvalues --    0.81584   0.81664   0.86258   0.87278   0.87306
  Beta virt. eigenvalues --    0.89606   1.06153   1.06696   1.08747   1.19288
  Beta virt. eigenvalues --    1.22495   1.25554   1.27622   1.29467   1.33467
  Beta virt. eigenvalues --    1.56929   1.60615   1.60678   1.64372   1.68112
  Beta virt. eigenvalues --    1.71317   1.73118   1.74149   1.74735   1.77149
  Beta virt. eigenvalues --    1.84139   1.85780   1.86619   1.89130   1.89210
  Beta virt. eigenvalues --    1.91404   1.93560   1.96340   2.10004   2.12131
  Beta virt. eigenvalues --    2.13795   2.17420   2.19947   2.20719   2.24993
  Beta virt. eigenvalues --    2.26545   2.26675   2.31235   2.35134   2.35807
  Beta virt. eigenvalues --    2.37866   2.39035   2.43405   2.44086   2.44581
  Beta virt. eigenvalues --    2.46416   2.46444   2.49332   2.52786   2.58098
  Beta virt. eigenvalues --    2.60198   2.63218   2.63892   2.68156   2.70550
  Beta virt. eigenvalues --    2.75014   2.76786   2.78397   2.86101   2.95190
  Beta virt. eigenvalues --    2.95830   3.01602   3.03003   3.11009   3.21598
  Beta virt. eigenvalues --    3.24197   3.35197   3.38012   3.53525   3.91733
  Beta virt. eigenvalues --    4.31216   4.48275   4.49221   4.53040   4.89310
  Beta virt. eigenvalues --    4.93826   5.04532   5.66931
          Condensed to atoms (all electrons):
               1          2          3          4          5          6
     1  C    5.094354   0.341500   0.317664  -0.137521   0.367125  -0.038204
     2  H    0.341500   0.662476  -0.023478   0.011836  -0.038204  -0.000442
     3  C    0.317664  -0.023478   5.174018   0.566981  -0.137521   0.011836
     4  C   -0.137521   0.011836   0.566981   5.174018   0.317664  -0.023478
     5  C    0.367125  -0.038204  -0.137521   0.317664   5.094354   0.341500
     6  H   -0.038204  -0.000442   0.011836  -0.023478   0.341500   0.662476
     7  C   -0.099965   0.004138   0.317664  -0.137521   0.019105  -0.001296
     8  H    0.004138   0.000046  -0.023478   0.011836  -0.001296   0.000057
     9  C    0.308726  -0.033707  -0.034339  -0.047907  -0.088714   0.007761
    10  H   -0.021685  -0.002037   0.003926   0.003827   0.002921  -0.000194
    11  C    0.019105  -0.001296  -0.137521   0.317664  -0.099965   0.004138
    12  H   -0.001296   0.000057   0.011836  -0.023478   0.004138   0.000046
    13  C   -0.088714   0.007761  -0.047907  -0.034339   0.308726  -0.033707
    14  H    0.002921  -0.000194   0.003827   0.003926  -0.021685  -0.002037
               7          8          9         10         11         12
     1  C   -0.099965   0.004138   0.308726  -0.021685   0.019105  -0.001296
     2  H    0.004138   0.000046  -0.033707  -0.002037  -0.001296   0.000057
     3  C    0.317664  -0.023478  -0.034339   0.003926  -0.137521   0.011836
     4  C   -0.137521   0.011836  -0.047907   0.003827   0.317664  -0.023478
     5  C    0.019105  -0.001296  -0.088714   0.002921  -0.099965   0.004138
     6  H   -0.001296   0.000057   0.007761  -0.000194   0.004138   0.000046
     7  C    5.094354   0.341500   0.308726  -0.021685   0.367125  -0.038204
     8  H    0.341500   0.662476  -0.033707  -0.002037  -0.038204  -0.000442
     9  C    0.308726  -0.033707   5.169131   0.363599  -0.088714   0.007761
    10  H   -0.021685  -0.002037   0.363599   0.587648   0.002921  -0.000194
    11  C    0.367125  -0.038204  -0.088714   0.002921   5.094354   0.341500
    12  H   -0.038204  -0.000442   0.007761  -0.000194   0.341500   0.662476
    13  C   -0.088714   0.007761   0.293745  -0.022345   0.308726  -0.033707
    14  H    0.002921  -0.000194  -0.022345  -0.001398  -0.021685  -0.002037
              13         14
     1  C   -0.088714   0.002921
     2  H    0.007761  -0.000194
     3  C   -0.047907   0.003827
     4  C   -0.034339   0.003926
     5  C    0.308726  -0.021685
     6  H   -0.033707  -0.002037
     7  C   -0.088714   0.002921
     8  H    0.007761  -0.000194
     9  C    0.293745  -0.022345
    10  H   -0.022345  -0.001398
    11  C    0.308726  -0.021685
    12  H   -0.033707  -0.002037
    13  C    5.169131   0.363599
    14  H    0.363599   0.587648
          Atomic-Atomic Spin Densities.
               1          2          3          4          5          6
     1  C   -0.000000   0.000000   0.000000   0.000000   0.000000   0.000000
     2  H    0.000000   0.000000  -0.000000  -0.000000   0.000000  -0.000000
     3  C    0.000000  -0.000000   0.000001  -0.000000   0.000000  -0.000000
     4  C    0.000000  -0.000000  -0.000000   0.000001   0.000000  -0.000000
     5  C    0.000000   0.000000   0.000000   0.000000  -0.000000   0.000000
     6  H    0.000000  -0.000000  -0.000000  -0.000000   0.000000   0.000000
     7  C    0.000000   0.000000   0.000000   0.000000  -0.000000   0.000000
     8  H    0.000000  -0.000000  -0.000000  -0.000000   0.000000  -0.000000
     9  C   -0.000000   0.000000   0.000000  -0.000000  -0.000000   0.000000
    10  H    0.000000  -0.000000  -0.000000  -0.000000  -0.000000  -0.000000
    11  C   -0.000000   0.000000   0.000000   0.000000   0.000000   0.000000
    12  H    0.000000  -0.000000  -0.000000  -0.000000   0.000000  -0.000000
    13  C   -0.000000   0.000000  -0.000000   0.000000  -0.000000   0.000000
    14  H   -0.000000  -0.000000  -0.000000  -0.000000   0.000000  -0.000000
               7          8          9         10         11         12
     1  C    0.000000   0.000000  -0.000000   0.000000  -0.000000   0.000000
     2  H    0.000000  -0.000000   0.000000  -0.000000   0.000000  -0.000000
     3  C    0.000000  -0.000000   0.000000  -0.000000   0.000000  -0.000000
     4  C    0.000000  -0.000000  -0.000000  -0.000000   0.000000  -0.000000
     5  C   -0.000000   0.000000  -0.000000  -0.000000   0.000000   0.000000
     6  H    0.000000  -0.000000   0.000000  -0.000000   0.000000  -0.000000
     7  C   -0.000000   0.000000  -0.000000   0.000000   0.000000   0.000000
     8  H    0.000000   0.000000   0.000000  -0.000000   0.000000  -0.000000
     9  C   -0.000000   0.000000   0.000000   0.000000  -0.000000   0.000000
    10  H    0.000000  -0.000000   0.000000  -0.000000  -0.000000  -0.000000
    11  C    0.000000   0.000000  -0.000000  -0.000000  -0.000000   0.000000
    12  H    0.000000  -0.000000   0.000000  -0.000000   0.000000   0.000000
    13  C   -0.000000   0.000000  -0.000000   0.000000  -0.000000   0.000000
    14  H   -0.000000  -0.000000   0.000000   0.000000   0.000000  -0.000000
              13         14
     1  C   -0.000000  -0.000000
     2  H    0.000000  -0.000000
     3  C   -0.000000  -0.000000
     4  C    0.000000  -0.000000
     5  C   -0.000000   0.000000
     6  H    0.000000  -0.000000
     7  C   -0.000000  -0.000000
     8  H    0.000000  -0.000000
     9  C   -0.000000   0.000000
    10  H    0.000000   0.000000
    11  C   -0.000000   0.000000
    12  H    0.000000  -0.000000
    13  C    0.000000   0.000000
    14  H    0.000000  -0.000000
 Mulliken charges and spin densities:
               1          2
     1  C   -0.068148  -0.000000
     2  H    0.071544   0.000000
     3  C   -0.003506   0.000000
     4  C   -0.003506   0.000000
     5  C   -0.068148  -0.000000
     6  H    0.071544   0.000000
     7  C   -0.068148  -0.000000
     8  H    0.071544   0.000000
     9  C   -0.110017   0.000000
    10  H    0.106733  -0.000000
    11  C   -0.068148  -0.000000
    12  H    0.071544   0.000000
    13  C   -0.110017   0.000000
    14  H    0.106733  -0.000000
 Sum of Mulliken charges =  -0.00000  -0.00000
 Mulliken charges and spin densities with hydrogens summed into heavy atoms:
               1          2
     1  C    0.003395  -0.000000
     3  C   -0.003506   0.000000
     4  C   -0.003506   0.000000
     5  C    0.003395  -0.000000
     7  C    0.003395  -0.000000
     9  C   -0.003284   0.000000
    11  C    0.003395  -0.000000
    13  C   -0.003284   0.000000
 Electronic spatial extent (au):  <R**2>=            540.4148
 Charge=             -0.0000 electrons
 Dipole moment (field-independent basis, Debye):
    X=             -0.0000    Y=              0.0000    Z=              2.6131  Tot=              2.6131
 Quadrupole moment (field-independent basis, Debye-Ang):
   XX=            -43.4441   YY=            -45.2918   ZZ=            -48.2253
   XY=              0.0000   XZ=             -0.0000   YZ=              0.0000
 Traceless Quadrupole moment (field-independent basis, Debye-Ang):
   XX=              2.2097   YY=              0.3619   ZZ=             -2.5715
   XY=              0.0000   XZ=             -0.0000   YZ=              0.0000
 Octapole moment (field-independent basis, Debye-Ang**2):
  XXX=             -0.0000  YYY=             -0.0000  ZZZ=             14.0484  XYY=             -0.0000
  XXY=             -0.0000  XXZ=              0.1459  XZZ=             -0.0000  YZZ=              0.0000
  YYZ=              6.9248  XYZ=              0.0000
 Hexadecapole moment (field-independent basis, Debye-Ang**3):
 XXXX=           -279.1555 YYYY=           -244.5758 ZZZZ=           -220.1536 XXXY=              0.0000
 XXXZ=             -0.0000 YYYX=              0.0000 YYYZ=             -0.0000 ZZZX=              0.0000
 ZZZY=             -0.0000 XXYY=            -80.1903 XXZZ=            -86.3252 YYZZ=            -78.1363
 XXYZ=             -0.0000 YYXZ=             -0.0000 ZZXY=              0.0000
 N-N= 3.472811308471D+02 E-N=-1.408160691920D+03  KE= 3.054531392680D+02
 Symmetry A1   KE= 1.165581081476D+02
 Symmetry A2   KE= 4.048402218527D+01
 Symmetry B1   KE= 4.186587272365D+01
 Symmetry B2   KE= 1.065451362115D+02
 Symmetry A1   SP=-2.345358934273D-15
 Symmetry A2   SP=-7.224431189099D-15
 Symmetry B1   SP=-2.970004210771D-16
 Symmetry B2   SP=-8.783802258977D-15
                          Isotropic Fermi Contact Couplings
        Atom                 a.u.       MegaHertz       Gauss      10(-4) cm-1
     1  C(13)             -0.00000      -0.00005      -0.00002      -0.00002
     2  H(1)               0.00000       0.00002       0.00001       0.00001
     3  C(13)              0.00000       0.00023       0.00008       0.00008
     4  C(13)              0.00000       0.00023       0.00008       0.00008
     5  C(13)             -0.00000      -0.00005      -0.00002      -0.00002
     6  H(1)               0.00000       0.00002       0.00001       0.00001
     7  C(13)             -0.00000      -0.00005      -0.00002      -0.00002
     8  H(1)               0.00000       0.00002       0.00001       0.00001
     9  C(13)              0.00000       0.00001       0.00000       0.00000
    10  H(1)              -0.00000      -0.00007      -0.00002      -0.00002
    11  C(13)             -0.00000      -0.00005      -0.00002      -0.00002
    12  H(1)               0.00000       0.00002       0.00001       0.00001
    13  C(13)              0.00000       0.00001       0.00000       0.00000
    14  H(1)              -0.00000      -0.00007      -0.00002      -0.00002
 --------------------------------------------------------
       Center         ----  Spin Dipole Couplings  ----
                      3XX-RR        3YY-RR        3ZZ-RR
 --------------------------------------------------------
     1   Atom        0.000000      0.000000     -0.000000
     2   Atom       -0.000000     -0.000000      0.000000
     3   Atom        0.000000      0.000000     -0.000000
     4   Atom        0.000000      0.000000     -0.000000
     5   Atom        0.000000      0.000000     -0.000000
     6   Atom       -0.000000     -0.000000      0.000000
     7   Atom        0.000000      0.000000     -0.000000
     8   Atom       -0.000000     -0.000000      0.000000
     9   Atom        0.000000     -0.000000     -0.000000
    10   Atom       -0.000000     -0.000000      0.000000
    11   Atom        0.000000      0.000000     -0.000000
    12   Atom       -0.000000     -0.000000      0.000000
    13   Atom        0.000000     -0.000000     -0.000000
    14   Atom       -0.000000     -0.000000      0.000000
 --------------------------------------------------------
                        XY            XZ            YZ
 --------------------------------------------------------
     1   Atom       -0.000000      0.000000      0.000000
     2   Atom        0.000000     -0.000000      0.000000
     3   Atom       -0.000000      0.000000     -0.000000
     4   Atom        0.000000      0.000000      0.000000
     5   Atom        0.000000      0.000000     -0.000000
     6   Atom       -0.000000     -0.000000     -0.000000
     7   Atom        0.000000     -0.000000      0.000000
     8   Atom       -0.000000      0.000000      0.000000
     9   Atom       -0.000000     -0.000000      0.000000
    10   Atom       -0.000000     -0.000000      0.000000
    11   Atom       -0.000000     -0.000000     -0.000000
    12   Atom        0.000000      0.000000     -0.000000
    13   Atom        0.000000     -0.000000     -0.000000
    14   Atom        0.000000     -0.000000     -0.000000
 --------------------------------------------------------


 ---------------------------------------------------------------------------------
              Anisotropic Spin Dipole Couplings in Principal Axis System
 ---------------------------------------------------------------------------------

       Atom             a.u.   MegaHertz   Gauss  10(-4) cm-1        Axes

              Baa    -0.0000    -0.000    -0.000    -0.000 -0.2482 -0.0130  0.9686
     1 C(13)  Bbb     0.0000     0.000     0.000     0.000  0.9323  0.2683  0.2425
              Bcc     0.0000     0.000     0.000     0.000 -0.2630  0.9632 -0.0545
 
              Baa    -0.0000    -0.000    -0.000    -0.000  0.7074 -0.6870  0.1660
     2 H(1)   Bbb     0.0000     0.000     0.000     0.000 -0.0743  0.1614  0.9841
              Bcc     0.0000     0.000     0.000     0.000  0.7029  0.7085 -0.0631
 
              Baa    -0.0000    -0.000    -0.000    -0.000 -0.0000  0.0812  0.9967
     3 C(13)  Bbb     0.0000     0.000     0.000     0.000  1.0000  0.0000  0.0000
              Bcc     0.0000     0.000     0.000     0.000 -0.0000  0.9967 -0.0812
 
              Baa    -0.0000    -0.000    -0.000    -0.000 -0.0000 -0.0812  0.9967
     4 C(13)  Bbb     0.0000     0.000     0.000     0.000  1.0000 -0.0000  0.0000
              Bcc     0.0000     0.000     0.000     0.000  0.0000  0.9967  0.0812
 
              Baa    -0.0000    -0.000    -0.000    -0.000 -0.2482  0.0130  0.9686
     5 C(13)  Bbb     0.0000     0.000     0.000     0.000  0.9323 -0.2683  0.2425
              Bcc     0.0000     0.000     0.000     0.000  0.2630  0.9632  0.0545
 
              Baa    -0.0000    -0.000    -0.000    -0.000  0.7074  0.6870  0.1660
     6 H(1)   Bbb     0.0000     0.000     0.000     0.000 -0.0743 -0.1614  0.9841
              Bcc     0.0000     0.000     0.000     0.000 -0.7029  0.7085  0.0631
 
              Baa    -0.0000    -0.000    -0.000    -0.000  0.2482 -0.0130  0.9686
     7 C(13)  Bbb     0.0000     0.000     0.000     0.000  0.9323 -0.2683 -0.2425
              Bcc     0.0000     0.000     0.000     0.000  0.2630  0.9632 -0.0545
 
              Baa    -0.0000    -0.000    -0.000    -0.000  0.7074  0.6870 -0.1660
     8 H(1)   Bbb     0.0000     0.000     0.000     0.000  0.0743  0.1614  0.9841
              Bcc     0.0000     0.000     0.000     0.000 -0.7029  0.7085 -0.0631
 
              Baa    -0.0000    -0.000    -0.000    -0.000  0.0000 -0.2520  0.9677
     9 C(13)  Bbb    -0.0000    -0.000    -0.000    -0.000  0.0000  0.9677  0.2520
              Bcc     0.0000     0.000     0.000     0.000  1.0000 -0.0000 -0.0000
 
              Baa    -0.0000    -0.000    -0.000    -0.000 -0.0000  0.8920 -0.4520
    10 H(1)   Bbb    -0.0000    -0.000    -0.000    -0.000  1.0000  0.0000 -0.0000
              Bcc     0.0000     0.000     0.000     0.000 -0.0000  0.4520  0.8920
 
              Baa    -0.0000    -0.000    -0.000    -0.000  0.2482  0.0130  0.9686
    11 C(13)  Bbb     0.0000     0.000     0.000     0.000  0.9323  0.2683 -0.2425
              Bcc     0.0000     0.000     0.000     0.000 -0.2630  0.9632  0.0545
 
              Baa    -0.0000    -0.000    -0.000    -0.000  0.7074 -0.6870 -0.1660
    12 H(1)   Bbb     0.0000     0.000     0.000     0.000  0.0743 -0.1614  0.9841
              Bcc     0.0000     0.000     0.000     0.000  0.7029  0.7085  0.0631
 
              Baa    -0.0000    -0.000    -0.000    -0.000  0.0000  0.2520  0.9677
    13 C(13)  Bbb    -0.0000    -0.000    -0.000    -0.000 -0.0000  0.9677 -0.2520
              Bcc     0.0000     0.000     0.000     0.000  1.0000  0.0000 -0.0000
 
              Baa    -0.0000    -0.000    -0.000    -0.000 -0.0000  0.8920  0.4520
    14 H(1)   Bbb    -0.0000    -0.000    -0.000    -0.000  1.0000  0.0000  0.0000
              Bcc     0.0000     0.000     0.000     0.000 -0.0000 -0.4520  0.8920
 

 ---------------------------------------------------------------------------------

 ******************************Gaussian NBO Version 3.1******************************
             N A T U R A L   A T O M I C   O R B I T A L   A N D
          N A T U R A L   B O N D   O R B I T A L   A N A L Y S I S
 ******************************Gaussian NBO Version 3.1******************************

       /RESON  / : Allow strongly delocalized NBO set
       /BNDIDX / : Print bond indices based on the NAO density matrix
       /MULORB / : Print Mulliken populations by orbital and atom

 Analyzing the SCF density

 Job title: M0001                                                           

 Storage needed:     68252 in NPA,     90661 in NBO (2147482528 available)


 Input atomic orbitals, gross Mulliken populations:

  AO  Atom No lang  Mulliken Population    Atom No      Total
 -------------------------------------------------------------------------------
   1    C  1  S        1.9932080
   2    C  1  S        0.6943094
   3    C  1  px       0.7080253
   4    C  1  py       0.6913933
   5    C  1  pz       0.6360434
   6    C  1  S        0.6284156
   7    C  1  px       0.2044000
   8    C  1  py       0.2168312
   9    C  1  pz       0.2780470
  10    C  1  dxx      0.0004493
  11    C  1  dxz     -0.0012496
  12    C  1  dzz     -0.0117988
  13    C  1  dxy      0.0122846
  14    C  1  dyy      0.0113205
  15    C  1  dyz      0.0064691
                                             C  1      6.0681484
  16    H  2  S        0.5363105
  17    H  2  S        0.3791886
  18    H  2  px       0.0058270
  19    H  2  py       0.0048639
  20    H  2  pz       0.0022662
                                             H  2      0.9284562
  21    C  3  S        1.9934274
  22    C  3  S        0.7283386
  23    C  3  px       0.6436567
  24    C  3  py       0.7789150
  25    C  3  pz       0.5229216
  26    C  3  S        0.6003640
  27    C  3  px       0.1689211
  28    C  3  py       0.2261346
  29    C  3  pz       0.3225334
  30    C  3  dxx     -0.0013951
  31    C  3  dxz     -0.0040253
  32    C  3  dzz     -0.0074428
  33    C  3  dxy      0.0081956
  34    C  3  dyy      0.0138586
  35    C  3  dyz      0.0091029
                                             C  3      6.0035063
  36    C  4  S        1.9934274
  37    C  4  S        0.7283386
  38    C  4  px       0.6436567
  39    C  4  py       0.7789150
  40    C  4  pz       0.5229216
  41    C  4  S        0.6003640
  42    C  4  px       0.1689211
  43    C  4  py       0.2261346
  44    C  4  pz       0.3225334
  45    C  4  dxx     -0.0013951
  46    C  4  dxz     -0.0040253
  47    C  4  dzz     -0.0074428
  48    C  4  dxy      0.0081956
  49    C  4  dyy      0.0138586
  50    C  4  dyz      0.0091029
                                             C  4      6.0035063
  51    C  5  S        1.9932080
  52    C  5  S        0.6943094
  53    C  5  px       0.7080253
  54    C  5  py       0.6913933
  55    C  5  pz       0.6360434
  56    C  5  S        0.6284156
  57    C  5  px       0.2044000
  58    C  5  py       0.2168312
  59    C  5  pz       0.2780470
  60    C  5  dxx      0.0004493
  61    C  5  dxz     -0.0012496
  62    C  5  dzz     -0.0117988
  63    C  5  dxy      0.0122846
  64    C  5  dyy      0.0113205
  65    C  5  dyz      0.0064691
                                             C  5      6.0681484
  66    H  6  S        0.5363105
  67    H  6  S        0.3791886
  68    H  6  px       0.0058270
  69    H  6  py       0.0048639
  70    H  6  pz       0.0022662
                                             H  6      0.9284562
  71    C  7  S        1.9932080
  72    C  7  S        0.6943094
  73    C  7  px       0.7080253
  74    C  7  py       0.6913933
  75    C  7  pz       0.6360434
  76    C  7  S        0.6284156
  77    C  7  px       0.2044000
  78    C  7  py       0.2168312
  79    C  7  pz       0.2780470
  80    C  7  dxx      0.0004493
  81    C  7  dxz     -0.0012496
  82    C  7  dzz     -0.0117988
  83    C  7  dxy      0.0122846
  84    C  7  dyy      0.0113205
  85    C  7  dyz      0.0064691
                                             C  7      6.0681484
  86    H  8  S        0.5363105
  87    H  8  S        0.3791886
  88    H  8  px       0.0058270
  89    H  8  py       0.0048639
  90    H  8  pz       0.0022662
                                             H  8      0.9284562
  91    C  9  S        1.9932203
  92    C  9  S        0.6823293
  93    C  9  px       0.6710735
  94    C  9  py       0.6998705
  95    C  9  pz       0.6822819
  96    C  9  S        0.6072197
  97    C  9  px       0.2533759
  98    C  9  py       0.2361161
  99    C  9  pz       0.2668147
 100    C  9  dxx     -0.0074980
 101    C  9  dxz     -0.0023619
 102    C  9  dzz      0.0013687
 103    C  9  dxy      0.0065797
 104    C  9  dyy      0.0114529
 105    C  9  dyz      0.0081740
                                             C  9      6.1100174
 106    H 10  S        0.5300932
 107    H 10  S        0.3499396
 108    H 10  px       0.0024058
 109    H 10  py       0.0043722
 110    H 10  pz       0.0064562
                                             H 10      0.8932670
 111    C 11  S        1.9932080
 112    C 11  S        0.6943094
 113    C 11  px       0.7080253
 114    C 11  py       0.6913933
 115    C 11  pz       0.6360434
 116    C 11  S        0.6284156
 117    C 11  px       0.2044000
 118    C 11  py       0.2168312
 119    C 11  pz       0.2780470
 120    C 11  dxx      0.0004493
 121    C 11  dxz     -0.0012496
 122    C 11  dzz     -0.0117988
 123    C 11  dxy      0.0122846
 124    C 11  dyy      0.0113205
 125    C 11  dyz      0.0064691
                                             C 11      6.0681484
 126    H 12  S        0.5363105
 127    H 12  S        0.3791886
 128    H 12  px       0.0058270
 129    H 12  py       0.0048639
 130    H 12  pz       0.0022662
                                             H 12      0.9284562
 131    C 13  S        1.9932203
 132    C 13  S        0.6823293
 133    C 13  px       0.6710735
 134    C 13  py       0.6998705
 135    C 13  pz       0.6822819
 136    C 13  S        0.6072197
 137    C 13  px       0.2533759
 138    C 13  py       0.2361161
 139    C 13  pz       0.2668147
 140    C 13  dxx     -0.0074980
 141    C 13  dxz     -0.0023619
 142    C 13  dzz      0.0013687
 143    C 13  dxy      0.0065797
 144    C 13  dyy      0.0114529
 145    C 13  dyz      0.0081740
                                             C 13      6.1100174
 146    H 14  S        0.5300932
 147    H 14  S        0.3499396
 148    H 14  px       0.0024058
 149    H 14  py       0.0043722
 150    H 14  pz       0.0064562
                                             H 14      0.8932670

 Total number of electrons:   54.000000


 Mayer-Mulliken atom-atom bond order matrix:                                   

     Atom    1       2       3       4       5       6       7       8       9
     ---- ------  ------  ------  ------  ------  ------  ------  ------  ------
   1.  C  0.0000  0.9392  0.9605  0.0213  0.9819 -0.0020 -0.0139  0.0041  0.9303
   2.  H  0.9392  0.0000  0.0014  0.0107 -0.0020  0.0004  0.0041  0.0001 -0.0048
   3.  C  0.9605  0.0014  0.0000  1.5642  0.0213  0.0107  0.9605  0.0014  0.0517
   4.  C  0.0213  0.0107  1.5642  0.0000  0.9605  0.0014  0.0213  0.0107  0.0281
   5.  C  0.9819 -0.0020  0.0213  0.9605  0.0000  0.9392  0.0179  0.0024 -0.0119
   6.  H -0.0020  0.0004  0.0107  0.0014  0.9392  0.0000  0.0024  0.0024  0.0051
   7.  C -0.0139  0.0041  0.9605  0.0213  0.0179  0.0024  0.0000  0.9392  0.9303
   8.  H  0.0041  0.0001  0.0014  0.0107  0.0024  0.0024  0.9392  0.0000 -0.0048
   9.  C  0.9303 -0.0048  0.0517  0.0281 -0.0119  0.0051  0.9303 -0.0048  0.0000
  10.  H -0.0029  0.0005  0.0029  0.0246  0.0023  0.0009 -0.0029  0.0005  0.9401
  11.  C  0.0179  0.0024  0.0213  0.9605 -0.0139  0.0041  0.9819 -0.0020 -0.0119
  12.  H  0.0024  0.0024  0.0107  0.0014  0.0041  0.0001 -0.0020  0.0004  0.0051
  13.  C -0.0119  0.0051  0.0281  0.0517  0.9303 -0.0048 -0.0119  0.0051  0.9672
  14.  H  0.0023  0.0009  0.0246  0.0029 -0.0029  0.0005  0.0023  0.0009 -0.0043

     Atom   10      11      12      13      14
     ---- ------  ------  ------  ------  ------
   1.  C -0.0029  0.0179  0.0024 -0.0119  0.0023
   2.  H  0.0005  0.0024  0.0024  0.0051  0.0009
   3.  C  0.0029  0.0213  0.0107  0.0281  0.0246
   4.  C  0.0246  0.9605  0.0014  0.0517  0.0029
   5.  C  0.0023 -0.0139  0.0041  0.9303 -0.0029
   6.  H  0.0009  0.0041  0.0001 -0.0048  0.0005
   7.  C -0.0029  0.9819 -0.0020 -0.0119  0.0023
   8.  H  0.0005 -0.0020  0.0004  0.0051  0.0009
   9.  C  0.9401 -0.0119  0.0051  0.9672 -0.0043
  10.  H  0.0000  0.0023  0.0009 -0.0043  0.0001
  11.  C  0.0023  0.0000  0.9392  0.9303 -0.0029
  12.  H  0.0009  0.9392  0.0000 -0.0048  0.0005
  13.  C -0.0043  0.9303 -0.0048  0.0000  0.9401
  14.  H  0.0001 -0.0029  0.0005  0.9401  0.0000


 Mayer-Mulliken valencies by atom:                                             

     Atom    1
     ---- ------
   1.  C  3.8294
   2.  H  0.9602
   3.  C  3.6595
   4.  C  3.6595
   5.  C  3.8294
   6.  H  0.9602
   7.  C  3.8294
   8.  H  0.9602
   9.  C  3.8203
  10.  H  0.9650
  11.  C  3.8294
  12.  H  0.9602
  13.  C  3.8203
  14.  H  0.9650
 GSVD:  LWork=       13260 too small for GESVD, short by        4626 words or        4626 for optimal perf.


 NATURAL POPULATIONS:  Natural atomic orbital occupancies 
                                                          
   NAO  Atom  No  lang   Type(AO)    Occupancy
 --------------------------------------------
     1    C    1  S      Cor( 1S)     1.99915
     2    C    1  S      Val( 2S)     1.03338
     3    C    1  S      Ryd( 3S)     0.00241
     4    C    1  S      Ryd( 4S)     0.00008
     5    C    1  px     Val( 2p)     1.13323
     6    C    1  px     Ryd( 3p)     0.00710
     7    C    1  py     Val( 2p)     1.07807
     8    C    1  py     Ryd( 3p)     0.00575
     9    C    1  pz     Val( 2p)     0.99131
    10    C    1  pz     Ryd( 3p)     0.00291
    11    C    1  dxy    Ryd( 3d)     0.00130
    12    C    1  dxz    Ryd( 3d)     0.00114
    13    C    1  dyz    Ryd( 3d)     0.00100
    14    C    1  dx2y2  Ryd( 3d)     0.00102
    15    C    1  dz2    Ryd( 3d)     0.00075

    16    H    2  S      Val( 1S)     0.75140
    17    H    2  S      Ryd( 2S)     0.00166
    18    H    2  px     Ryd( 2p)     0.00030
    19    H    2  py     Ryd( 2p)     0.00023
    20    H    2  pz     Ryd( 2p)     0.00009

    21    C    3  S      Cor( 1S)     1.99855
    22    C    3  S      Val( 2S)     1.10578
    23    C    3  S      Ryd( 3S)     0.00082
    24    C    3  S      Ryd( 4S)     0.00002
    25    C    3  px     Val( 2p)     0.91713
    26    C    3  px     Ryd( 3p)     0.00200
    27    C    3  py     Val( 2p)     1.10751
    28    C    3  py     Ryd( 3p)     0.00435
    29    C    3  pz     Val( 2p)     0.87195
    30    C    3  pz     Ryd( 3p)     0.00755
    31    C    3  dxy    Ryd( 3d)     0.00104
    32    C    3  dxz    Ryd( 3d)     0.00139
    33    C    3  dyz    Ryd( 3d)     0.00223
    34    C    3  dx2y2  Ryd( 3d)     0.00138
    35    C    3  dz2    Ryd( 3d)     0.00112

    36    C    4  S      Cor( 1S)     1.99855
    37    C    4  S      Val( 2S)     1.10578
    38    C    4  S      Ryd( 3S)     0.00082
    39    C    4  S      Ryd( 4S)     0.00002
    40    C    4  px     Val( 2p)     0.91713
    41    C    4  px     Ryd( 3p)     0.00200
    42    C    4  py     Val( 2p)     1.10751
    43    C    4  py     Ryd( 3p)     0.00435
    44    C    4  pz     Val( 2p)     0.87195
    45    C    4  pz     Ryd( 3p)     0.00755
    46    C    4  dxy    Ryd( 3d)     0.00104
    47    C    4  dxz    Ryd( 3d)     0.00139
    48    C    4  dyz    Ryd( 3d)     0.00223
    49    C    4  dx2y2  Ryd( 3d)     0.00138
    50    C    4  dz2    Ryd( 3d)     0.00112

    51    C    5  S      Cor( 1S)     1.99915
    52    C    5  S      Val( 2S)     1.03338
    53    C    5  S      Ryd( 3S)     0.00241
    54    C    5  S      Ryd( 4S)     0.00008
    55    C    5  px     Val( 2p)     1.13323
    56    C    5  px     Ryd( 3p)     0.00710
    57    C    5  py     Val( 2p)     1.07807
    58    C    5  py     Ryd( 3p)     0.00575
    59    C    5  pz     Val( 2p)     0.99131
    60    C    5  pz     Ryd( 3p)     0.00291
    61    C    5  dxy    Ryd( 3d)     0.00130
    62    C    5  dxz    Ryd( 3d)     0.00114
    63    C    5  dyz    Ryd( 3d)     0.00100
    64    C    5  dx2y2  Ryd( 3d)     0.00102
    65    C    5  dz2    Ryd( 3d)     0.00075

    66    H    6  S      Val( 1S)     0.75140
    67    H    6  S      Ryd( 2S)     0.00166
    68    H    6  px     Ryd( 2p)     0.00030
    69    H    6  py     Ryd( 2p)     0.00023
    70    H    6  pz     Ryd( 2p)     0.00009

    71    C    7  S      Cor( 1S)     1.99915
    72    C    7  S      Val( 2S)     1.03338
    73    C    7  S      Ryd( 3S)     0.00241
    74    C    7  S      Ryd( 4S)     0.00008
    75    C    7  px     Val( 2p)     1.13323
    76    C    7  px     Ryd( 3p)     0.00710
    77    C    7  py     Val( 2p)     1.07807
    78    C    7  py     Ryd( 3p)     0.00575
    79    C    7  pz     Val( 2p)     0.99131
    80    C    7  pz     Ryd( 3p)     0.00291
    81    C    7  dxy    Ryd( 3d)     0.00130
    82    C    7  dxz    Ryd( 3d)     0.00114
    83    C    7  dyz    Ryd( 3d)     0.00100
    84    C    7  dx2y2  Ryd( 3d)     0.00102
    85    C    7  dz2    Ryd( 3d)     0.00075

    86    H    8  S      Val( 1S)     0.75140
    87    H    8  S      Ryd( 2S)     0.00166
    88    H    8  px     Ryd( 2p)     0.00030
    89    H    8  py     Ryd( 2p)     0.00023
    90    H    8  pz     Ryd( 2p)     0.00009

    91    C    9  S      Cor( 1S)     1.99917
    92    C    9  S      Val( 2S)     1.00823
    93    C    9  S      Ryd( 3S)     0.00237
    94    C    9  S      Ryd( 4S)     0.00003
    95    C    9  px     Val( 2p)     1.01090
    96    C    9  px     Ryd( 3p)     0.00178
    97    C    9  py     Val( 2p)     1.08182
    98    C    9  py     Ryd( 3p)     0.00529
    99    C    9  pz     Val( 2p)     1.09820
   100    C    9  pz     Ryd( 3p)     0.00748
   101    C    9  dxy    Ryd( 3d)     0.00087
   102    C    9  dxz    Ryd( 3d)     0.00104
   103    C    9  dyz    Ryd( 3d)     0.00081
   104    C    9  dx2y2  Ryd( 3d)     0.00110
   105    C    9  dz2    Ryd( 3d)     0.00112

   106    H   10  S      Val( 1S)     0.73091
   107    H   10  S      Ryd( 2S)     0.00093
   108    H   10  px     Ryd( 2p)     0.00009
   109    H   10  py     Ryd( 2p)     0.00020
   110    H   10  pz     Ryd( 2p)     0.00031

   111    C   11  S      Cor( 1S)     1.99915
   112    C   11  S      Val( 2S)     1.03338
   113    C   11  S      Ryd( 3S)     0.00241
   114    C   11  S      Ryd( 4S)     0.00008
   115    C   11  px     Val( 2p)     1.13323
   116    C   11  px     Ryd( 3p)     0.00710
   117    C   11  py     Val( 2p)     1.07807
   118    C   11  py     Ryd( 3p)     0.00575
   119    C   11  pz     Val( 2p)     0.99131
   120    C   11  pz     Ryd( 3p)     0.00291
   121    C   11  dxy    Ryd( 3d)     0.00130
   122    C   11  dxz    Ryd( 3d)     0.00114
   123    C   11  dyz    Ryd( 3d)     0.00100
   124    C   11  dx2y2  Ryd( 3d)     0.00102
   125    C   11  dz2    Ryd( 3d)     0.00075

   126    H   12  S      Val( 1S)     0.75140
   127    H   12  S      Ryd( 2S)     0.00166
   128    H   12  px     Ryd( 2p)     0.00030
   129    H   12  py     Ryd( 2p)     0.00023
   130    H   12  pz     Ryd( 2p)     0.00009

   131    C   13  S      Cor( 1S)     1.99917
   132    C   13  S      Val( 2S)     1.00823
   133    C   13  S      Ryd( 3S)     0.00237
   134    C   13  S      Ryd( 4S)     0.00003
   135    C   13  px     Val( 2p)     1.01090
   136    C   13  px     Ryd( 3p)     0.00178
   137    C   13  py     Val( 2p)     1.08182
   138    C   13  py     Ryd( 3p)     0.00529
   139    C   13  pz     Val( 2p)     1.09820
   140    C   13  pz     Ryd( 3p)     0.00748
   141    C   13  dxy    Ryd( 3d)     0.00087
   142    C   13  dxz    Ryd( 3d)     0.00104
   143    C   13  dyz    Ryd( 3d)     0.00081
   144    C   13  dx2y2  Ryd( 3d)     0.00110
   145    C   13  dz2    Ryd( 3d)     0.00112

   146    H   14  S      Val( 1S)     0.73091
   147    H   14  S      Ryd( 2S)     0.00093
   148    H   14  px     Ryd( 2p)     0.00009
   149    H   14  py     Ryd( 2p)     0.00020
   150    H   14  pz     Ryd( 2p)     0.00031

 WARNING:  1 low occupancy (<1.9990e) core orbital  found on  C    3
           1 low occupancy (<1.9990e) core orbital  found on  C    4


 Summary of Natural Population Analysis:                  
                                                          
                                       Natural Population 
                Natural  -----------------------------------------------
    Atom  No    Charge         Core      Valence    Rydberg      Total
 -----------------------------------------------------------------------
      C    1   -0.25859      1.99915     4.23599    0.02344     6.25859
      H    2    0.24632      0.00000     0.75140    0.00228     0.75368
      C    3   -0.02283      1.99855     4.00238    0.02190     6.02283
      C    4   -0.02283      1.99855     4.00238    0.02190     6.02283
      C    5   -0.25859      1.99915     4.23599    0.02344     6.25859
      H    6    0.24632      0.00000     0.75140    0.00228     0.75368
      C    7   -0.25859      1.99915     4.23599    0.02344     6.25859
      H    8    0.24632      0.00000     0.75140    0.00228     0.75368
      C    9   -0.22020      1.99917     4.19915    0.02188     6.22020
      H   10    0.26756      0.00000     0.73091    0.00153     0.73244
      C   11   -0.25859      1.99915     4.23599    0.02344     6.25859
      H   12    0.24632      0.00000     0.75140    0.00228     0.75368
      C   13   -0.22020      1.99917     4.19915    0.02188     6.22020
      H   14    0.26756      0.00000     0.73091    0.00153     0.73244
 =======================================================================
   * Total *    0.00000     15.99203    37.81445    0.19352    54.00000

                                 Natural Population      
 --------------------------------------------------------
   Core                      15.99203 ( 99.9502% of  16)
   Valence                   37.81445 ( 99.5117% of  38)
   Natural Minimal Basis     53.80648 ( 99.6416% of  54)
   Natural Rydberg Basis      0.19352 (  0.3584% of  54)
 --------------------------------------------------------

    Atom  No          Natural Electron Configuration
 ----------------------------------------------------------------------------
      C    1      [core]2S( 1.03)2p( 3.20)3p( 0.02)3d( 0.01)
      H    2            1S( 0.75)
      C    3      [core]2S( 1.11)2p( 2.90)3p( 0.01)3d( 0.01)
      C    4      [core]2S( 1.11)2p( 2.90)3p( 0.01)3d( 0.01)
      C    5      [core]2S( 1.03)2p( 3.20)3p( 0.02)3d( 0.01)
      H    6            1S( 0.75)
      C    7      [core]2S( 1.03)2p( 3.20)3p( 0.02)3d( 0.01)
      H    8            1S( 0.75)
      C    9      [core]2S( 1.01)2p( 3.19)3p( 0.01)
      H   10            1S( 0.73)
      C   11      [core]2S( 1.03)2p( 3.20)3p( 0.02)3d( 0.01)
      H   12            1S( 0.75)
      C   13      [core]2S( 1.01)2p( 3.19)3p( 0.01)
      H   14            1S( 0.73)


 Wiberg bond index matrix in the NAO basis:                                    

     Atom    1       2       3       4       5       6       7       8       9
     ---- ------  ------  ------  ------  ------  ------  ------  ------  ------
   1.  C  0.0000  0.8960  0.9725  0.0518  1.0062  0.0042  0.0089  0.0034  0.9525
   2.  H  0.8960  0.0000  0.0114  0.0143  0.0042  0.0000  0.0034  0.0000  0.0031
   3.  C  0.9725  0.0114  0.0000  1.6185  0.0518  0.0143  0.9725  0.0114  0.0546
   4.  C  0.0518  0.0143  1.6185  0.0000  0.9725  0.0114  0.0518  0.0143  0.0491
   5.  C  1.0062  0.0042  0.0518  0.9725  0.0000  0.8960  0.0228  0.0018  0.0111
   6.  H  0.0042  0.0000  0.0143  0.0114  0.8960  0.0000  0.0018  0.0017  0.0055
   7.  C  0.0089  0.0034  0.9725  0.0518  0.0228  0.0018  0.0000  0.8960  0.9525
   8.  H  0.0034  0.0000  0.0114  0.0143  0.0018  0.0017  0.8960  0.0000  0.0031
   9.  C  0.9525  0.0031  0.0546  0.0491  0.0111  0.0055  0.9525  0.0031  0.0000
  10.  H  0.0028  0.0004  0.0043  0.0202  0.0031  0.0001  0.0028  0.0004  0.8902
  11.  C  0.0228  0.0018  0.0518  0.9725  0.0089  0.0034  1.0062  0.0042  0.0111
  12.  H  0.0018  0.0017  0.0143  0.0114  0.0034  0.0000  0.0042  0.0000  0.0055
  13.  C  0.0111  0.0055  0.0491  0.0546  0.9525  0.0031  0.0111  0.0055  0.9942
  14.  H  0.0031  0.0001  0.0202  0.0043  0.0028  0.0004  0.0031  0.0001  0.0024

     Atom   10      11      12      13      14
     ---- ------  ------  ------  ------  ------
   1.  C  0.0028  0.0228  0.0018  0.0111  0.0031
   2.  H  0.0004  0.0018  0.0017  0.0055  0.0001
   3.  C  0.0043  0.0518  0.0143  0.0491  0.0202
   4.  C  0.0202  0.9725  0.0114  0.0546  0.0043
   5.  C  0.0031  0.0089  0.0034  0.9525  0.0028
   6.  H  0.0001  0.0034  0.0000  0.0031  0.0004
   7.  C  0.0028  1.0062  0.0042  0.0111  0.0031
   8.  H  0.0004  0.0042  0.0000  0.0055  0.0001
   9.  C  0.8902  0.0111  0.0055  0.9942  0.0024
  10.  H  0.0000  0.0031  0.0001  0.0024  0.0002
  11.  C  0.0031  0.0000  0.8960  0.9525  0.0028
  12.  H  0.0001  0.8960  0.0000  0.0031  0.0004
  13.  C  0.0024  0.9525  0.0031  0.0000  0.8902
  14.  H  0.0002  0.0028  0.0004  0.8902  0.0000


 Wiberg bond index, Totals by atom:                                            

     Atom    1
     ---- ------
   1.  C  3.9372
   2.  H  0.9421
   3.  C  3.8466
   4.  C  3.8466
   5.  C  3.9372
   6.  H  0.9421
   7.  C  3.9372
   8.  H  0.9421
   9.  C  3.9350
  10.  H  0.9301
  11.  C  3.9372
  12.  H  0.9421
  13.  C  3.9350
  14.  H  0.9301


 Atom-atom overlap-weighted NAO bond order:                                    

     Atom    1       2       3       4       5       6       7       8       9
     ---- ------  ------  ------  ------  ------  ------  ------  ------  ------
   1.  C  0.0000  0.7706  0.7832  0.0265  0.7828  0.0012 -0.0258  0.0045  0.7438
   2.  H  0.7706  0.0000  0.0061  0.0118  0.0012 -0.0001  0.0045  0.0000  0.0028
   3.  C  0.7832  0.0061  0.0000  1.1268  0.0265  0.0118  0.7832  0.0061  0.1133
   4.  C  0.0265  0.0118  1.1268  0.0000  0.7832  0.0061  0.0265  0.0118 -0.0542
   5.  C  0.7828  0.0012  0.0265  0.7832  0.0000  0.7706  0.0157 -0.0012  0.0094
   6.  H  0.0012 -0.0001  0.0118  0.0061  0.7706  0.0000 -0.0012  0.0000  0.0072
   7.  C -0.0258  0.0045  0.7832  0.0265  0.0157 -0.0012  0.0000  0.7706  0.7438
   8.  H  0.0045  0.0000  0.0061  0.0118 -0.0012  0.0000  0.7706  0.0000  0.0028
   9.  C  0.7438  0.0028  0.1133 -0.0542  0.0094  0.0072  0.7438  0.0028  0.0000
  10.  H  0.0066 -0.0014  0.0064  0.0041  0.0056 -0.0001  0.0066 -0.0014  0.7741
  11.  C  0.0157 -0.0012  0.0265  0.7832 -0.0258  0.0045  0.7828  0.0012  0.0094
  12.  H -0.0012  0.0000  0.0118  0.0061  0.0045  0.0000  0.0012 -0.0001  0.0072
  13.  C  0.0094  0.0072 -0.0542  0.1133  0.7438  0.0028  0.0094  0.0072  0.7718
  14.  H  0.0056 -0.0001  0.0041  0.0064  0.0066 -0.0014  0.0056 -0.0001  0.0095

     Atom   10      11      12      13      14
     ---- ------  ------  ------  ------  ------
   1.  C  0.0066  0.0157 -0.0012  0.0094  0.0056
   2.  H -0.0014 -0.0012  0.0000  0.0072 -0.0001
   3.  C  0.0064  0.0265  0.0118 -0.0542  0.0041
   4.  C  0.0041  0.7832  0.0061  0.1133  0.0064
   5.  C  0.0056 -0.0258  0.0045  0.7438  0.0066
   6.  H -0.0001  0.0045  0.0000  0.0028 -0.0014
   7.  C  0.0066  0.7828  0.0012  0.0094  0.0056
   8.  H -0.0014  0.0012 -0.0001  0.0072 -0.0001
   9.  C  0.7741  0.0094  0.0072  0.7718  0.0095
  10.  H  0.0000  0.0056 -0.0001  0.0095 -0.0012
  11.  C  0.0056  0.0000  0.7706  0.7438  0.0066
  12.  H -0.0001  0.7706  0.0000  0.0028 -0.0014
  13.  C  0.0095  0.7438  0.0028  0.0000  0.7741
  14.  H -0.0012  0.0066 -0.0014  0.7741  0.0000


 Atom-atom overlap-weighted NAO bond order, Totals by atom:                    

     Atom    1
     ---- ------
   1.  C  3.1228
   2.  H  0.8014
   3.  C  2.8515
   4.  C  2.8515
   5.  C  3.1228
   6.  H  0.8014
   7.  C  3.1228
   8.  H  0.8014
   9.  C  3.1410
  10.  H  0.8143
  11.  C  3.1228
  12.  H  0.8014
  13.  C  3.1410
  14.  H  0.8143


 MO bond order:                                                                

     Atom    1       2       3       4       5       6       7       8       9
     ---- ------  ------  ------  ------  ------  ------  ------  ------  ------
   1.  C  0.0000  0.3896  0.3639 -0.2360 -0.5014  0.0474 -0.1704  0.0633 -0.7832
   2.  H  0.3896  0.0000 -0.0109  0.0839  0.0244 -0.0048  0.0055 -0.0019 -0.0223
   3.  C  0.3639 -0.0109  0.0000 -0.3005 -0.1218 -0.0230 -0.8917  0.0086 -0.1581
   4.  C -0.2360  0.0839 -0.3005  0.0000  0.2976  0.0837 -0.5059  0.1213  0.0194
   5.  C -0.5014  0.0244 -0.1218  0.2976  0.0000 -0.5938  0.1617 -0.0121 -0.2353
   6.  H  0.0474 -0.0048 -0.0230  0.0837 -0.5938  0.0000 -0.0291  0.0185 -0.0397
   7.  C -0.1704  0.0055 -0.8917 -0.5059  0.1617 -0.0291  0.0000  1.5614  1.1165
   8.  H  0.0633 -0.0019  0.0086  0.1213 -0.0121  0.0185  1.5614  0.0000  0.0242
   9.  C -0.7832 -0.0223 -0.1581  0.0194 -0.2353 -0.0397  1.1165  0.0242  0.0000
  10.  H  0.0394 -0.0099  0.0420  0.1062  0.0575 -0.0092  0.0386 -0.0075  1.5527
  11.  C  0.1916 -0.0293 -0.2338 -1.1154 -0.0795 -0.0280  0.1480 -0.0039 -0.1060
  12.  H -0.0249  0.0187  0.0474  0.0683  0.0488 -0.0035 -0.0063 -0.0035  0.0230
  13.  C -0.1560  0.0283  0.0304 -0.2721 -1.2534  0.0130 -0.1470  0.0666 -0.0625
  14.  H  0.0370 -0.0091  0.0218  0.0020  0.0199 -0.0131 -0.0057 -0.0069  0.0094

     Atom   10      11      12      13      14
     ---- ------  ------  ------  ------  ------
   1.  C  0.0394  0.1916 -0.0249 -0.1560  0.0370
   2.  H -0.0099 -0.0293  0.0187  0.0283 -0.0091
   3.  C  0.0420 -0.2338  0.0474  0.0304  0.0218
   4.  C  0.1062 -1.1154  0.0683 -0.2721  0.0020
   5.  C  0.0575 -0.0795  0.0488 -1.2534  0.0199
   6.  H -0.0092 -0.0280 -0.0035  0.0130 -0.0131
   7.  C  0.0386  0.1480 -0.0063 -0.1470 -0.0057
   8.  H -0.0075 -0.0039 -0.0035  0.0666 -0.0069
   9.  C  1.5527 -0.1060  0.0230 -0.0625  0.0094
  10.  H  0.0000  0.0230 -0.0070  0.0513 -0.0023
  11.  C  0.0230  0.0000  0.6034  0.4514  0.0157
  12.  H -0.0070  0.6034  0.0000  0.0312 -0.0108
  13.  C  0.0513  0.4514  0.0312  0.0000  0.6871
  14.  H -0.0023  0.0157 -0.0108  0.6871  0.0000


 MO atomic valencies:                                                          

     Atom    1
     ---- ------
   1.  C -0.7398
   2.  H  0.4622
   3.  C -1.2257
   4.  C -1.6474
   5.  C -2.1873
   6.  H -0.5816
   7.  C  1.2756
   8.  H  1.8282
   9.  C  1.3381
  10.  H  1.8749
  11.  C -0.1629
  12.  H  0.7848
  13.  C -0.5316
  14.  H  0.7450


 ***************************************************
 *******         Alpha spin orbitals         *******
 ***************************************************


 Input atomic orbitals, gross Mulliken populations:

  AO  Atom No lang  Mulliken Population    Atom No      Total
 -------------------------------------------------------------------------------
   1    C  1  S        0.9966040
   2    C  1  S        0.3471547
   3    C  1  px       0.3540126
   4    C  1  py       0.3456966
   5    C  1  pz       0.3180217
   6    C  1  S        0.3142078
   7    C  1  px       0.1022000
   8    C  1  py       0.1084156
   9    C  1  pz       0.1390235
  10    C  1  dxx      0.0002247
  11    C  1  dxz     -0.0006248
  12    C  1  dzz     -0.0058994
  13    C  1  dxy      0.0061423
  14    C  1  dyy      0.0056603
  15    C  1  dyz      0.0032346
                                             C  1      3.0340741
  16    H  2  S        0.2681553
  17    H  2  S        0.1895943
  18    H  2  px       0.0029135
  19    H  2  py       0.0024320
  20    H  2  pz       0.0011331
                                             H  2      0.4642281
  21    C  3  S        0.9967137
  22    C  3  S        0.3641693
  23    C  3  px       0.3218284
  24    C  3  py       0.3894575
  25    C  3  pz       0.2614608
  26    C  3  S        0.3001820
  27    C  3  px       0.0844605
  28    C  3  py       0.1130673
  29    C  3  pz       0.1612667
  30    C  3  dxx     -0.0006975
  31    C  3  dxz     -0.0020126
  32    C  3  dzz     -0.0037214
  33    C  3  dxy      0.0040978
  34    C  3  dyy      0.0069293
  35    C  3  dyz      0.0045514
                                             C  3      3.0017534
  36    C  4  S        0.9967137
  37    C  4  S        0.3641693
  38    C  4  px       0.3218284
  39    C  4  py       0.3894575
  40    C  4  pz       0.2614608
  41    C  4  S        0.3001820
  42    C  4  px       0.0844605
  43    C  4  py       0.1130673
  44    C  4  pz       0.1612667
  45    C  4  dxx     -0.0006975
  46    C  4  dxz     -0.0020126
  47    C  4  dzz     -0.0037214
  48    C  4  dxy      0.0040978
  49    C  4  dyy      0.0069293
  50    C  4  dyz      0.0045514
                                             C  4      3.0017534
  51    C  5  S        0.9966040
  52    C  5  S        0.3471547
  53    C  5  px       0.3540126
  54    C  5  py       0.3456966
  55    C  5  pz       0.3180217
  56    C  5  S        0.3142078
  57    C  5  px       0.1022000
  58    C  5  py       0.1084156
  59    C  5  pz       0.1390235
  60    C  5  dxx      0.0002247
  61    C  5  dxz     -0.0006248
  62    C  5  dzz     -0.0058994
  63    C  5  dxy      0.0061423
  64    C  5  dyy      0.0056603
  65    C  5  dyz      0.0032346
                                             C  5      3.0340741
  66    H  6  S        0.2681553
  67    H  6  S        0.1895943
  68    H  6  px       0.0029135
  69    H  6  py       0.0024320
  70    H  6  pz       0.0011331
                                             H  6      0.4642281
  71    C  7  S        0.9966040
  72    C  7  S        0.3471547
  73    C  7  px       0.3540126
  74    C  7  py       0.3456966
  75    C  7  pz       0.3180217
  76    C  7  S        0.3142078
  77    C  7  px       0.1022000
  78    C  7  py       0.1084156
  79    C  7  pz       0.1390235
  80    C  7  dxx      0.0002247
  81    C  7  dxz     -0.0006248
  82    C  7  dzz     -0.0058994
  83    C  7  dxy      0.0061423
  84    C  7  dyy      0.0056603
  85    C  7  dyz      0.0032346
                                             C  7      3.0340741
  86    H  8  S        0.2681553
  87    H  8  S        0.1895943
  88    H  8  px       0.0029135
  89    H  8  py       0.0024320
  90    H  8  pz       0.0011331
                                             H  8      0.4642281
  91    C  9  S        0.9966101
  92    C  9  S        0.3411647
  93    C  9  px       0.3355368
  94    C  9  py       0.3499353
  95    C  9  pz       0.3411410
  96    C  9  S        0.3036099
  97    C  9  px       0.1266879
  98    C  9  py       0.1180581
  99    C  9  pz       0.1334074
 100    C  9  dxx     -0.0037490
 101    C  9  dxz     -0.0011810
 102    C  9  dzz      0.0006844
 103    C  9  dxy      0.0032899
 104    C  9  dyy      0.0057264
 105    C  9  dyz      0.0040870
                                             C  9      3.0550088
 106    H 10  S        0.2650466
 107    H 10  S        0.1749698
 108    H 10  px       0.0012029
 109    H 10  py       0.0021861
 110    H 10  pz       0.0032281
                                             H 10      0.4466335
 111    C 11  S        0.9966040
 112    C 11  S        0.3471547
 113    C 11  px       0.3540126
 114    C 11  py       0.3456966
 115    C 11  pz       0.3180217
 116    C 11  S        0.3142078
 117    C 11  px       0.1022000
 118    C 11  py       0.1084156
 119    C 11  pz       0.1390235
 120    C 11  dxx      0.0002247
 121    C 11  dxz     -0.0006248
 122    C 11  dzz     -0.0058994
 123    C 11  dxy      0.0061423
 124    C 11  dyy      0.0056603
 125    C 11  dyz      0.0032346
                                             C 11      3.0340741
 126    H 12  S        0.2681553
 127    H 12  S        0.1895943
 128    H 12  px       0.0029135
 129    H 12  py       0.0024320
 130    H 12  pz       0.0011331
                                             H 12      0.4642281
 131    C 13  S        0.9966101
 132    C 13  S        0.3411647
 133    C 13  px       0.3355368
 134    C 13  py       0.3499353
 135    C 13  pz       0.3411410
 136    C 13  S        0.3036099
 137    C 13  px       0.1266879
 138    C 13  py       0.1180581
 139    C 13  pz       0.1334074
 140    C 13  dxx     -0.0037490
 141    C 13  dxz     -0.0011810
 142    C 13  dzz      0.0006844
 143    C 13  dxy      0.0032899
 144    C 13  dyy      0.0057264
 145    C 13  dyz      0.0040870
                                             C 13      3.0550088
 146    H 14  S        0.2650466
 147    H 14  S        0.1749698
 148    H 14  px       0.0012029
 149    H 14  py       0.0021861
 150    H 14  pz       0.0032281
                                             H 14      0.4466335

 Total number of electrons:   27.000000


 Mayer-Mulliken atom-atom bond order matrix:                                   

     Atom    1       2       3       4       5       6       7       8       9
     ---- ------  ------  ------  ------  ------  ------  ------  ------  ------
   1.  C  0.0000  0.2348  0.2401  0.0053  0.2455 -0.0005 -0.0035  0.0010  0.2326
   2.  H  0.2348  0.0000  0.0004  0.0027 -0.0005  0.0001  0.0010  0.0000 -0.0012
   3.  C  0.2401  0.0004  0.0000  0.3911  0.0053  0.0027  0.2401  0.0004  0.0129
   4.  C  0.0053  0.0027  0.3911  0.0000  0.2401  0.0004  0.0053  0.0027  0.0070
   5.  C  0.2455 -0.0005  0.0053  0.2401  0.0000  0.2348  0.0045  0.0006 -0.0030
   6.  H -0.0005  0.0001  0.0027  0.0004  0.2348  0.0000  0.0006  0.0006  0.0013
   7.  C -0.0035  0.0010  0.2401  0.0053  0.0045  0.0006  0.0000  0.2348  0.2326
   8.  H  0.0010  0.0000  0.0004  0.0027  0.0006  0.0006  0.2348  0.0000 -0.0012
   9.  C  0.2326 -0.0012  0.0129  0.0070 -0.0030  0.0013  0.2326 -0.0012  0.0000
  10.  H -0.0007  0.0001  0.0007  0.0061  0.0006  0.0002 -0.0007  0.0001  0.2350
  11.  C  0.0045  0.0006  0.0053  0.2401 -0.0035  0.0010  0.2455 -0.0005 -0.0030
  12.  H  0.0006  0.0006  0.0027  0.0004  0.0010  0.0000 -0.0005  0.0001  0.0013
  13.  C -0.0030  0.0013  0.0070  0.0129  0.2326 -0.0012 -0.0030  0.0013  0.2418
  14.  H  0.0006  0.0002  0.0061  0.0007 -0.0007  0.0001  0.0006  0.0002 -0.0011

     Atom   10      11      12      13      14
     ---- ------  ------  ------  ------  ------
   1.  C -0.0007  0.0045  0.0006 -0.0030  0.0006
   2.  H  0.0001  0.0006  0.0006  0.0013  0.0002
   3.  C  0.0007  0.0053  0.0027  0.0070  0.0061
   4.  C  0.0061  0.2401  0.0004  0.0129  0.0007
   5.  C  0.0006 -0.0035  0.0010  0.2326 -0.0007
   6.  H  0.0002  0.0010  0.0000 -0.0012  0.0001
   7.  C -0.0007  0.2455 -0.0005 -0.0030  0.0006
   8.  H  0.0001 -0.0005  0.0001  0.0013  0.0002
   9.  C  0.2350 -0.0030  0.0013  0.2418 -0.0011
  10.  H  0.0000  0.0006  0.0002 -0.0011  0.0000
  11.  C  0.0006  0.0000  0.2348  0.2326 -0.0007
  12.  H  0.0002  0.2348  0.0000 -0.0012  0.0001
  13.  C -0.0011  0.2326 -0.0012  0.0000  0.2350
  14.  H  0.0000 -0.0007  0.0001  0.2350  0.0000


 Mayer-Mulliken valencies by atom:                                             

     Atom    1
     ---- ------
   1.  C  0.9573
   2.  H  0.2400
   3.  C  0.9149
   4.  C  0.9149
   5.  C  0.9573
   6.  H  0.2400
   7.  C  0.9573
   8.  H  0.2400
   9.  C  0.9551
  10.  H  0.2413
  11.  C  0.9573
  12.  H  0.2400
  13.  C  0.9551
  14.  H  0.2413


 NATURAL POPULATIONS:  Natural atomic orbital occupancies 
                                                          
   NAO  Atom  No  lang   Type(AO)    Occupancy      Energy
 ----------------------------------------------------------
     1    C    1  S      Cor( 1S)     0.99958     -10.07343
     2    C    1  S      Val( 2S)     0.51669      -0.23302
     3    C    1  S      Ryd( 3S)     0.00120       1.95815
     4    C    1  S      Ryd( 4S)     0.00004       4.15480
     5    C    1  px     Val( 2p)     0.56661      -0.08160
     6    C    1  px     Ryd( 3p)     0.00355       1.05398
     7    C    1  py     Val( 2p)     0.53904      -0.07499
     8    C    1  py     Ryd( 3p)     0.00287       0.91008
     9    C    1  pz     Val( 2p)     0.49566      -0.08700
    10    C    1  pz     Ryd( 3p)     0.00145       0.63386
    11    C    1  dxy    Ryd( 3d)     0.00065       2.37119
    12    C    1  dxz    Ryd( 3d)     0.00057       2.27181
    13    C    1  dyz    Ryd( 3d)     0.00050       1.97433
    14    C    1  dx2y2  Ryd( 3d)     0.00051       2.28928
    15    C    1  dz2    Ryd( 3d)     0.00037       2.15255

    16    H    2  S      Val( 1S)     0.37570       0.10809
    17    H    2  S      Ryd( 2S)     0.00083       0.56366
    18    H    2  px     Ryd( 2p)     0.00015       2.79166
    19    H    2  py     Ryd( 2p)     0.00011       2.68061
    20    H    2  pz     Ryd( 2p)     0.00004       2.37300

    21    C    3  S      Cor( 1S)     0.99927     -10.03613
    22    C    3  S      Val( 2S)     0.55289      -0.22435
    23    C    3  S      Ryd( 3S)     0.00041       2.25872
    24    C    3  S      Ryd( 4S)     0.00001       4.03366
    25    C    3  px     Val( 2p)     0.45857      -0.02934
    26    C    3  px     Ryd( 3p)     0.00100       0.71109
    27    C    3  py     Val( 2p)     0.55376      -0.05944
    28    C    3  py     Ryd( 3p)     0.00217       0.67016
    29    C    3  pz     Val( 2p)     0.43598      -0.06087
    30    C    3  pz     Ryd( 3p)     0.00377       0.67207
    31    C    3  dxy    Ryd( 3d)     0.00052       2.07688
    32    C    3  dxz    Ryd( 3d)     0.00070       2.29906
    33    C    3  dyz    Ryd( 3d)     0.00112       2.07055
    34    C    3  dx2y2  Ryd( 3d)     0.00069       2.39156
    35    C    3  dz2    Ryd( 3d)     0.00056       2.26076

    36    C    4  S      Cor( 1S)     0.99927     -10.03613
    37    C    4  S      Val( 2S)     0.55289      -0.22435
    38    C    4  S      Ryd( 3S)     0.00041       2.25872
    39    C    4  S      Ryd( 4S)     0.00001       4.03366
    40    C    4  px     Val( 2p)     0.45857      -0.02934
    41    C    4  px     Ryd( 3p)     0.00100       0.71109
    42    C    4  py     Val( 2p)     0.55376      -0.05944
    43    C    4  py     Ryd( 3p)     0.00217       0.67016
    44    C    4  pz     Val( 2p)     0.43598      -0.06087
    45    C    4  pz     Ryd( 3p)     0.00377       0.67207
    46    C    4  dxy    Ryd( 3d)     0.00052       2.07688
    47    C    4  dxz    Ryd( 3d)     0.00070       2.29906
    48    C    4  dyz    Ryd( 3d)     0.00112       2.07055
    49    C    4  dx2y2  Ryd( 3d)     0.00069       2.39156
    50    C    4  dz2    Ryd( 3d)     0.00056       2.26076

    51    C    5  S      Cor( 1S)     0.99958     -10.07343
    52    C    5  S      Val( 2S)     0.51669      -0.23302
    53    C    5  S      Ryd( 3S)     0.00120       1.95815
    54    C    5  S      Ryd( 4S)     0.00004       4.15480
    55    C    5  px     Val( 2p)     0.56661      -0.08160
    56    C    5  px     Ryd( 3p)     0.00355       1.05398
    57    C    5  py     Val( 2p)     0.53904      -0.07499
    58    C    5  py     Ryd( 3p)     0.00287       0.91008
    59    C    5  pz     Val( 2p)     0.49566      -0.08700
    60    C    5  pz     Ryd( 3p)     0.00145       0.63386
    61    C    5  dxy    Ryd( 3d)     0.00065       2.37119
    62    C    5  dxz    Ryd( 3d)     0.00057       2.27181
    63    C    5  dyz    Ryd( 3d)     0.00050       1.97433
    64    C    5  dx2y2  Ryd( 3d)     0.00051       2.28928
    65    C    5  dz2    Ryd( 3d)     0.00037       2.15255

    66    H    6  S      Val( 1S)     0.37570       0.10809
    67    H    6  S      Ryd( 2S)     0.00083       0.56366
    68    H    6  px     Ryd( 2p)     0.00015       2.79166
    69    H    6  py     Ryd( 2p)     0.00011       2.68061
    70    H    6  pz     Ryd( 2p)     0.00004       2.37300

    71    C    7  S      Cor( 1S)     0.99958     -10.07343
    72    C    7  S      Val( 2S)     0.51669      -0.23302
    73    C    7  S      Ryd( 3S)     0.00120       1.95815
    74    C    7  S      Ryd( 4S)     0.00004       4.15480
    75    C    7  px     Val( 2p)     0.56661      -0.08160
    76    C    7  px     Ryd( 3p)     0.00355       1.05398
    77    C    7  py     Val( 2p)     0.53904      -0.07499
    78    C    7  py     Ryd( 3p)     0.00287       0.91008
    79    C    7  pz     Val( 2p)     0.49566      -0.08700
    80    C    7  pz     Ryd( 3p)     0.00145       0.63386
    81    C    7  dxy    Ryd( 3d)     0.00065       2.37119
    82    C    7  dxz    Ryd( 3d)     0.00057       2.27181
    83    C    7  dyz    Ryd( 3d)     0.00050       1.97433
    84    C    7  dx2y2  Ryd( 3d)     0.00051       2.28928
    85    C    7  dz2    Ryd( 3d)     0.00037       2.15255

    86    H    8  S      Val( 1S)     0.37570       0.10809
    87    H    8  S      Ryd( 2S)     0.00083       0.56366
    88    H    8  px     Ryd( 2p)     0.00015       2.79166
    89    H    8  py     Ryd( 2p)     0.00011       2.68061
    90    H    8  pz     Ryd( 2p)     0.00004       2.37300

    91    C    9  S      Cor( 1S)     0.99958     -10.08060
    92    C    9  S      Val( 2S)     0.50411      -0.23651
    93    C    9  S      Ryd( 3S)     0.00118       1.99015
    94    C    9  S      Ryd( 4S)     0.00002       4.05075
    95    C    9  px     Val( 2p)     0.50545      -0.09362
    96    C    9  px     Ryd( 3p)     0.00089       0.65128
    97    C    9  py     Val( 2p)     0.54091      -0.09065
    98    C    9  py     Ryd( 3p)     0.00264       0.83441
    99    C    9  pz     Val( 2p)     0.54910      -0.08419
   100    C    9  pz     Ryd( 3p)     0.00374       1.02406
   101    C    9  dxy    Ryd( 3d)     0.00044       2.00365
   102    C    9  dxz    Ryd( 3d)     0.00052       2.25955
   103    C    9  dyz    Ryd( 3d)     0.00040       2.32938
   104    C    9  dx2y2  Ryd( 3d)     0.00055       2.23847
   105    C    9  dz2    Ryd( 3d)     0.00056       2.24905

   106    H   10  S      Val( 1S)     0.36545       0.10722
   107    H   10  S      Ryd( 2S)     0.00046       0.54996
   108    H   10  px     Ryd( 2p)     0.00004       2.39408
   109    H   10  py     Ryd( 2p)     0.00010       2.59135
   110    H   10  pz     Ryd( 2p)     0.00016       2.83014

   111    C   11  S      Cor( 1S)     0.99958     -10.07343
   112    C   11  S      Val( 2S)     0.51669      -0.23302
   113    C   11  S      Ryd( 3S)     0.00120       1.95815
   114    C   11  S      Ryd( 4S)     0.00004       4.15480
   115    C   11  px     Val( 2p)     0.56661      -0.08160
   116    C   11  px     Ryd( 3p)     0.00355       1.05398
   117    C   11  py     Val( 2p)     0.53904      -0.07499
   118    C   11  py     Ryd( 3p)     0.00287       0.91008
   119    C   11  pz     Val( 2p)     0.49566      -0.08700
   120    C   11  pz     Ryd( 3p)     0.00145       0.63386
   121    C   11  dxy    Ryd( 3d)     0.00065       2.37119
   122    C   11  dxz    Ryd( 3d)     0.00057       2.27181
   123    C   11  dyz    Ryd( 3d)     0.00050       1.97433
   124    C   11  dx2y2  Ryd( 3d)     0.00051       2.28928
   125    C   11  dz2    Ryd( 3d)     0.00037       2.15255

   126    H   12  S      Val( 1S)     0.37570       0.10809
   127    H   12  S      Ryd( 2S)     0.00083       0.56366
   128    H   12  px     Ryd( 2p)     0.00015       2.79166
   129    H   12  py     Ryd( 2p)     0.00011       2.68061
   130    H   12  pz     Ryd( 2p)     0.00004       2.37300

   131    C   13  S      Cor( 1S)     0.99958     -10.08060
   132    C   13  S      Val( 2S)     0.50411      -0.23651
   133    C   13  S      Ryd( 3S)     0.00118       1.99015
   134    C   13  S      Ryd( 4S)     0.00002       4.05075
   135    C   13  px     Val( 2p)     0.50545      -0.09362
   136    C   13  px     Ryd( 3p)     0.00089       0.65128
   137    C   13  py     Val( 2p)     0.54091      -0.09065
   138    C   13  py     Ryd( 3p)     0.00264       0.83441
   139    C   13  pz     Val( 2p)     0.54910      -0.08419
   140    C   13  pz     Ryd( 3p)     0.00374       1.02406
   141    C   13  dxy    Ryd( 3d)     0.00044       2.00365
   142    C   13  dxz    Ryd( 3d)     0.00052       2.25955
   143    C   13  dyz    Ryd( 3d)     0.00040       2.32938
   144    C   13  dx2y2  Ryd( 3d)     0.00055       2.23847
   145    C   13  dz2    Ryd( 3d)     0.00056       2.24905

   146    H   14  S      Val( 1S)     0.36545       0.10722
   147    H   14  S      Ryd( 2S)     0.00046       0.54996
   148    H   14  px     Ryd( 2p)     0.00004       2.39408
   149    H   14  py     Ryd( 2p)     0.00010       2.59135
   150    H   14  pz     Ryd( 2p)     0.00016       2.83014


 Summary of Natural Population Analysis:                  
                                                          
                                       Natural Population 
                Natural  -----------------------------------------------
    Atom  No    Charge         Core      Valence    Rydberg      Total
 -----------------------------------------------------------------------
      C    1   -0.12929      0.99958     2.11800    0.01172     3.12929
      H    2    0.12316      0.00000     0.37570    0.00114     0.37684
      C    3   -0.01141      0.99927     2.00119    0.01095     3.01141
      C    4   -0.01141      0.99927     2.00119    0.01095     3.01141
      C    5   -0.12929      0.99958     2.11800    0.01172     3.12929
      H    6    0.12316      0.00000     0.37570    0.00114     0.37684
      C    7   -0.12929      0.99958     2.11800    0.01172     3.12929
      H    8    0.12316      0.00000     0.37570    0.00114     0.37684
      C    9   -0.11010      0.99958     2.09958    0.01094     3.11010
      H   10    0.13378      0.00000     0.36545    0.00076     0.36622
      C   11   -0.12929      0.99958     2.11800    0.01172     3.12929
      H   12    0.12316      0.00000     0.37570    0.00114     0.37684
      C   13   -0.11010      0.99958     2.09958    0.01094     3.11010
      H   14    0.13378      0.00000     0.36545    0.00076     0.36622
 =======================================================================
   * Total *   -0.00000      7.99602    18.90723    0.09676    27.00000

                                 Natural Population      
 --------------------------------------------------------
   Core                       7.99602 ( 99.9502% of   8)
   Valence                   18.90723 ( 99.5117% of  19)
   Natural Minimal Basis     26.90324 ( 99.6416% of  27)
   Natural Rydberg Basis      0.09676 (  0.3584% of  27)
 --------------------------------------------------------

    Atom  No          Natural Electron Configuration
 ----------------------------------------------------------------------------
      C    1      [core]2S( 0.52)2p( 1.60)3p( 0.01)
      H    2            1S( 0.38)
      C    3      [core]2S( 0.55)2p( 1.45)3p( 0.01)
      C    4      [core]2S( 0.55)2p( 1.45)3p( 0.01)
      C    5      [core]2S( 0.52)2p( 1.60)3p( 0.01)
      H    6            1S( 0.38)
      C    7      [core]2S( 0.52)2p( 1.60)3p( 0.01)
      H    8            1S( 0.38)
      C    9      [core]2S( 0.50)2p( 1.60)3p( 0.01)
      H   10            1S( 0.37)
      C   11      [core]2S( 0.52)2p( 1.60)3p( 0.01)
      H   12            1S( 0.38)
      C   13      [core]2S( 0.50)2p( 1.60)3p( 0.01)
      H   14            1S( 0.37)


 Wiberg bond index matrix in the NAO basis:                                    

     Atom    1       2       3       4       5       6       7       8       9
     ---- ------  ------  ------  ------  ------  ------  ------  ------  ------
   1.  C  0.0000  0.2240  0.2431  0.0129  0.2516  0.0011  0.0022  0.0009  0.2381
   2.  H  0.2240  0.0000  0.0029  0.0036  0.0011  0.0000  0.0009  0.0000  0.0008
   3.  C  0.2431  0.0029  0.0000  0.4046  0.0129  0.0036  0.2431  0.0029  0.0136
   4.  C  0.0129  0.0036  0.4046  0.0000  0.2431  0.0029  0.0129  0.0036  0.0123
   5.  C  0.2516  0.0011  0.0129  0.2431  0.0000  0.2240  0.0057  0.0004  0.0028
   6.  H  0.0011  0.0000  0.0036  0.0029  0.2240  0.0000  0.0004  0.0004  0.0014
   7.  C  0.0022  0.0009  0.2431  0.0129  0.0057  0.0004  0.0000  0.2240  0.2381
   8.  H  0.0009  0.0000  0.0029  0.0036  0.0004  0.0004  0.2240  0.0000  0.0008
   9.  C  0.2381  0.0008  0.0136  0.0123  0.0028  0.0014  0.2381  0.0008  0.0000
  10.  H  0.0007  0.0001  0.0011  0.0050  0.0008  0.0000  0.0007  0.0001  0.2226
  11.  C  0.0057  0.0004  0.0129  0.2431  0.0022  0.0009  0.2516  0.0011  0.0028
  12.  H  0.0004  0.0004  0.0036  0.0029  0.0009  0.0000  0.0011  0.0000  0.0014
  13.  C  0.0028  0.0014  0.0123  0.0136  0.2381  0.0008  0.0028  0.0014  0.2485
  14.  H  0.0008  0.0000  0.0050  0.0011  0.0007  0.0001  0.0008  0.0000  0.0006

     Atom   10      11      12      13      14
     ---- ------  ------  ------  ------  ------
   1.  C  0.0007  0.0057  0.0004  0.0028  0.0008
   2.  H  0.0001  0.0004  0.0004  0.0014  0.0000
   3.  C  0.0011  0.0129  0.0036  0.0123  0.0050
   4.  C  0.0050  0.2431  0.0029  0.0136  0.0011
   5.  C  0.0008  0.0022  0.0009  0.2381  0.0007
   6.  H  0.0000  0.0009  0.0000  0.0008  0.0001
   7.  C  0.0007  0.2516  0.0011  0.0028  0.0008
   8.  H  0.0001  0.0011  0.0000  0.0014  0.0000
   9.  C  0.2226  0.0028  0.0014  0.2485  0.0006
  10.  H  0.0000  0.0008  0.0000  0.0006  0.0000
  11.  C  0.0008  0.0000  0.2240  0.2381  0.0007
  12.  H  0.0000  0.2240  0.0000  0.0008  0.0001
  13.  C  0.0006  0.2381  0.0008  0.0000  0.2226
  14.  H  0.0000  0.0007  0.0001  0.2226  0.0000


 Wiberg bond index, Totals by atom:                                            

     Atom    1
     ---- ------
   1.  C  0.9843
   2.  H  0.2355
   3.  C  0.9617
   4.  C  0.9617
   5.  C  0.9843
   6.  H  0.2355
   7.  C  0.9843
   8.  H  0.2355
   9.  C  0.9837
  10.  H  0.2325
  11.  C  0.9843
  12.  H  0.2355
  13.  C  0.9837
  14.  H  0.2325


 Atom-atom overlap-weighted NAO bond order:                                    

     Atom    1       2       3       4       5       6       7       8       9
     ---- ------  ------  ------  ------  ------  ------  ------  ------  ------
   1.  C  0.0000  0.3853  0.3916  0.0132  0.3914  0.0006 -0.0129  0.0022  0.3719
   2.  H  0.3853  0.0000  0.0031  0.0059  0.0006 -0.0001  0.0022  0.0000  0.0014
   3.  C  0.3916  0.0031  0.0000  0.5634  0.0132  0.0059  0.3916  0.0031  0.0567
   4.  C  0.0132  0.0059  0.5634  0.0000  0.3916  0.0031  0.0132  0.0059 -0.0271
   5.  C  0.3914  0.0006  0.0132  0.3916  0.0000  0.3853  0.0078 -0.0006  0.0047
   6.  H  0.0006 -0.0001  0.0059  0.0031  0.3853  0.0000 -0.0006  0.0000  0.0036
   7.  C -0.0129  0.0022  0.3916  0.0132  0.0078 -0.0006  0.0000  0.3853  0.3719
   8.  H  0.0022  0.0000  0.0031  0.0059 -0.0006  0.0000  0.3853  0.0000  0.0014
   9.  C  0.3719  0.0014  0.0567 -0.0271  0.0047  0.0036  0.3719  0.0014  0.0000
  10.  H  0.0033 -0.0007  0.0032  0.0021  0.0028 -0.0000  0.0033 -0.0007  0.3870
  11.  C  0.0078 -0.0006  0.0132  0.3916 -0.0129  0.0022  0.3914  0.0006  0.0047
  12.  H -0.0006  0.0000  0.0059  0.0031  0.0022  0.0000  0.0006 -0.0001  0.0036
  13.  C  0.0047  0.0036 -0.0271  0.0567  0.3719  0.0014  0.0047  0.0036  0.3859
  14.  H  0.0028 -0.0000  0.0021  0.0032  0.0033 -0.0007  0.0028 -0.0000  0.0047

     Atom   10      11      12      13      14
     ---- ------  ------  ------  ------  ------
   1.  C  0.0033  0.0078 -0.0006  0.0047  0.0028
   2.  H -0.0007 -0.0006  0.0000  0.0036 -0.0000
   3.  C  0.0032  0.0132  0.0059 -0.0271  0.0021
   4.  C  0.0021  0.3916  0.0031  0.0567  0.0032
   5.  C  0.0028 -0.0129  0.0022  0.3719  0.0033
   6.  H -0.0000  0.0022  0.0000  0.0014 -0.0007
   7.  C  0.0033  0.3914  0.0006  0.0047  0.0028
   8.  H -0.0007  0.0006 -0.0001  0.0036 -0.0000
   9.  C  0.3870  0.0047  0.0036  0.3859  0.0047
  10.  H  0.0000  0.0028 -0.0000  0.0047 -0.0006
  11.  C  0.0028  0.0000  0.3853  0.3719  0.0033
  12.  H -0.0000  0.3853  0.0000  0.0014 -0.0007
  13.  C  0.0047  0.3719  0.0014  0.0000  0.3870
  14.  H -0.0006  0.0033 -0.0007  0.3870  0.0000


 Atom-atom overlap-weighted NAO bond order, Totals by atom:                    

     Atom    1
     ---- ------
   1.  C  1.5614
   2.  H  0.4007
   3.  C  1.4258
   4.  C  1.4258
   5.  C  1.5614
   6.  H  0.4007
   7.  C  1.5614
   8.  H  0.4007
   9.  C  1.5705
  10.  H  0.4071
  11.  C  1.5614
  12.  H  0.4007
  13.  C  1.5705
  14.  H  0.4071


 MO bond order:                                                                

     Atom    1       2       3       4       5       6       7       8       9
     ---- ------  ------  ------  ------  ------  ------  ------  ------  ------
   1.  C  0.0000  0.1948  0.1819 -0.1180 -0.2507  0.0237 -0.0852  0.0317 -0.3916
   2.  H  0.1948  0.0000 -0.0055  0.0420  0.0122 -0.0024  0.0028 -0.0010 -0.0112
   3.  C  0.1819 -0.0055  0.0000 -0.1503 -0.0609 -0.0115 -0.4459  0.0043 -0.0790
   4.  C -0.1180  0.0420 -0.1503  0.0000  0.1488  0.0418 -0.2530  0.0607  0.0097
   5.  C -0.2507  0.0122 -0.0609  0.1488  0.0000 -0.2969  0.0809 -0.0061 -0.1177
   6.  H  0.0237 -0.0024 -0.0115  0.0418 -0.2969  0.0000 -0.0146  0.0093 -0.0199
   7.  C -0.0852  0.0028 -0.4459 -0.2530  0.0809 -0.0146  0.0000  0.7807  0.5583
   8.  H  0.0317 -0.0010  0.0043  0.0607 -0.0061  0.0093  0.7807  0.0000  0.0121
   9.  C -0.3916 -0.0112 -0.0790  0.0097 -0.1177 -0.0199  0.5583  0.0121  0.0000
  10.  H  0.0197 -0.0049  0.0210  0.0531  0.0288 -0.0046  0.0193 -0.0037  0.7764
  11.  C  0.0958 -0.0146 -0.1169 -0.5577 -0.0397 -0.0140  0.0740 -0.0019 -0.0530
  12.  H -0.0125  0.0093  0.0237  0.0341  0.0244 -0.0018 -0.0031 -0.0018  0.0115
  13.  C -0.0780  0.0141  0.0152 -0.1360 -0.6267  0.0065 -0.0735  0.0333 -0.0312
  14.  H  0.0185 -0.0045  0.0109  0.0010  0.0099 -0.0066 -0.0028 -0.0035  0.0047

     Atom   10      11      12      13      14
     ---- ------  ------  ------  ------  ------
   1.  C  0.0197  0.0958 -0.0125 -0.0780  0.0185
   2.  H -0.0049 -0.0146  0.0093  0.0141 -0.0045
   3.  C  0.0210 -0.1169  0.0237  0.0152  0.0109
   4.  C  0.0531 -0.5577  0.0341 -0.1360  0.0010
   5.  C  0.0288 -0.0397  0.0244 -0.6267  0.0099
   6.  H -0.0046 -0.0140 -0.0018  0.0065 -0.0066
   7.  C  0.0193  0.0740 -0.0031 -0.0735 -0.0028
   8.  H -0.0037 -0.0019 -0.0018  0.0333 -0.0035
   9.  C  0.7764 -0.0530  0.0115 -0.0312  0.0047
  10.  H  0.0000  0.0115 -0.0035  0.0256 -0.0011
  11.  C  0.0115  0.0000  0.3017  0.2257  0.0078
  12.  H -0.0035  0.3017  0.0000  0.0156 -0.0054
  13.  C  0.0256  0.2257  0.0156  0.0000  0.3436
  14.  H -0.0011  0.0078 -0.0054  0.3436  0.0000


 MO atomic valencies:                                                          

     Atom    1
     ---- ------
   1.  C -0.3699
   2.  H  0.2311
   3.  C -0.6128
   4.  C -0.8237
   5.  C -1.0937
   6.  H -0.2908
   7.  C  0.6378
   8.  H  0.9141
   9.  C  0.6691
  10.  H  0.9375
  11.  C -0.0814
  12.  H  0.3924
  13.  C -0.2658
  14.  H  0.3725


 NATURAL BOND ORBITAL ANALYSIS, alpha spin orbitals:

                       Occupancies       Lewis Structure    Low   High
           Occ.    -------------------  -----------------   occ   occ
  Cycle   Thresh.   Lewis   Non-Lewis     CR  BD  3C  LP    (L)   (NL)   Dev
 =============================================================================
   1(1)    0.90    26.66832   0.33168      8  19   0   0     0      1    0.01
 -----------------------------------------------------------------------------

 Structure accepted: No low occupancy Lewis orbitals

 --------------------------------------------------------
   Core                      7.99599 ( 99.950% of   8)
   Valence Lewis            18.67233 ( 98.275% of  19)
  ==================       ============================
   Total Lewis              26.66832 ( 98.772% of  27)
  -----------------------------------------------------
   Valence non-Lewis         0.29362 (  1.087% of  27)
   Rydberg non-Lewis         0.03806 (  0.141% of  27)
  ==================       ============================
   Total non-Lewis           0.33168 (  1.228% of  27)
 --------------------------------------------------------


       (Occupancy)   Bond orbital/ Coefficients/ Hybrids
 ---------------------------------------------------------------------------------
     1. (0.99796) BD ( 1) C   1 - H   2  
                ( 63.36%)   0.7960* C   1 s( 31.49%)p 2.17( 68.48%)d 0.00(  0.03%)
                                            0.0000 -0.5605  0.0283  0.0012  0.6442
                                           -0.0038 -0.5191  0.0063 -0.0138  0.0044
                                            0.0156 -0.0005 -0.0008 -0.0024  0.0087
                ( 36.64%)   0.6053* H   2 s( 99.95%)p 0.00(  0.05%)
                                           -0.9997 -0.0069 -0.0176  0.0153 -0.0004
     2. (0.98232) BD ( 1) C   1 - C   3  
                ( 50.73%)   0.7123* C   1 s( 21.15%)p 3.72( 78.77%)d 0.00(  0.08%)
                                           -0.0000  0.4597  0.0156 -0.0019  0.4882
                                           -0.0384  0.1305  0.0435 -0.7271 -0.0144
                                            0.0028 -0.0246 -0.0016  0.0123  0.0053
                ( 49.27%)   0.7019* C   3 s( 32.23%)p 2.10( 67.68%)d 0.00(  0.10%)
                                           -0.0001  0.5676  0.0087 -0.0003 -0.7064
                                           -0.0177  0.3339  0.0192  0.2554 -0.0192
                                            0.0033 -0.0270 -0.0017  0.0143  0.0059
     3. (0.99423) BD ( 1) C   1 - C   5  
                ( 50.00%)   0.7071* C   1 s( 24.57%)p 3.07( 75.36%)d 0.00(  0.07%)
                                           -0.0000  0.4955  0.0142  0.0009 -0.2402
                                           -0.0600 -0.8319  0.0148  0.0065  0.0012
                                            0.0010 -0.0002 -0.0015 -0.0225 -0.0120
                ( 50.00%)   0.7071* C   5 s( 24.57%)p 3.07( 75.36%)d 0.00(  0.07%)
                                           -0.0000  0.4955  0.0142  0.0009 -0.2402
                                           -0.0600  0.8319 -0.0148  0.0065  0.0012
                                           -0.0010 -0.0002  0.0015 -0.0225 -0.0120
     4. (0.96987) BD ( 1) C   1 - C   9  
                ( 49.76%)   0.7054* C   1 s( 22.32%)p 3.48( 77.60%)d 0.00(  0.07%)
                                           -0.0005  0.4723  0.0138  0.0020  0.5335
                                           -0.0335  0.1356  0.0470  0.6851  0.0206
                                           -0.0003  0.0226 -0.0010  0.0147  0.0025
                ( 50.24%)   0.7088* C   9 s( 22.98%)p 3.35( 76.95%)d 0.00(  0.07%)
                                            0.0006  0.4791  0.0165 -0.0005 -0.7065
                                           -0.0180  0.1618  0.0440 -0.4901  0.0409
                                           -0.0003  0.0222  0.0024  0.0121  0.0067
     5. (0.99150) BD ( 1) C   3 - C   4  
                ( 50.00%)   0.7071* C   3 s( 35.13%)p 1.84( 64.77%)d 0.00(  0.10%)
                                           -0.0001  0.5926 -0.0117  0.0009  0.0000
                                            0.0000 -0.5779 -0.0170 -0.5594 -0.0221
                                           -0.0000  0.0000  0.0119 -0.0226 -0.0183
                ( 50.00%)   0.7071* C   4 s( 35.13%)p 1.84( 64.77%)d 0.00(  0.10%)
                                           -0.0001  0.5926 -0.0117  0.0009 -0.0000
                                           -0.0000  0.5779  0.0170 -0.5594 -0.0221
                                           -0.0000 -0.0000 -0.0119 -0.0226 -0.0183
     6. (0.92049) BD ( 2) C   3 - C   4  
                ( 50.00%)   0.7071* C   3 s(  0.31%)p99.99( 99.46%)d 0.72(  0.23%)
                                            0.0003 -0.0526 -0.0186 -0.0031  0.0000
                                            0.0000  0.6615  0.0010 -0.7415  0.0847
                                           -0.0000  0.0000  0.0453  0.0133 -0.0044
                ( 50.00%)   0.7071* C   4 s(  0.31%)p99.99( 99.46%)d 0.72(  0.23%)
                                            0.0003 -0.0526 -0.0186 -0.0031 -0.0000
                                           -0.0000 -0.6615 -0.0010 -0.7415  0.0847
                                           -0.0000 -0.0000 -0.0453  0.0133 -0.0044
     7. (0.98232) BD ( 1) C   3 - C   7  
                ( 49.27%)   0.7019* C   3 s( 32.23%)p 2.10( 67.68%)d 0.00(  0.10%)
                                           -0.0001  0.5676  0.0087 -0.0003  0.7064
                                            0.0177  0.3339  0.0192  0.2554 -0.0192
                                           -0.0033  0.0270 -0.0017  0.0143  0.0059
                ( 50.73%)   0.7123* C   7 s( 21.15%)p 3.72( 78.77%)d 0.00(  0.08%)
                                           -0.0000  0.4597  0.0156 -0.0019 -0.4882
                                            0.0384  0.1305  0.0435 -0.7271 -0.0144
                                           -0.0028  0.0246 -0.0016  0.0123  0.0053
     8. (0.98232) BD ( 1) C   4 - C   5  
                ( 49.27%)   0.7019* C   4 s( 32.23%)p 2.10( 67.68%)d 0.00(  0.10%)
                                           -0.0001  0.5676  0.0087 -0.0003 -0.7064
                                           -0.0177 -0.3339 -0.0192  0.2554 -0.0192
                                           -0.0033 -0.0270  0.0017  0.0143  0.0059
                ( 50.73%)   0.7123* C   5 s( 21.15%)p 3.72( 78.77%)d 0.00(  0.08%)
                                           -0.0000  0.4597  0.0156 -0.0019  0.4882
                                           -0.0384 -0.1305 -0.0435 -0.7271 -0.0144
                                           -0.0028 -0.0246  0.0016  0.0123  0.0053
     9. (0.98232) BD ( 1) C   4 - C  11  
                ( 49.27%)   0.7019* C   4 s( 32.23%)p 2.10( 67.68%)d 0.00(  0.10%)
                                           -0.0001  0.5676  0.0087 -0.0003  0.7064
                                            0.0177 -0.3339 -0.0192  0.2554 -0.0192
                                            0.0033  0.0270  0.0017  0.0143  0.0059
                ( 50.73%)   0.7123* C  11 s( 21.15%)p 3.72( 78.77%)d 0.00(  0.08%)
                                           -0.0000  0.4597  0.0156 -0.0019 -0.4882
                                            0.0384 -0.1305 -0.0435 -0.7271 -0.0144
                                            0.0028  0.0246  0.0016  0.0123  0.0053
    10. (0.99796) BD ( 1) C   5 - H   6  
                ( 63.36%)   0.7960* C   5 s( 31.49%)p 2.17( 68.48%)d 0.00(  0.03%)
                                            0.0000 -0.5605  0.0283  0.0012  0.6442
                                           -0.0038  0.5191 -0.0063 -0.0138  0.0044
                                           -0.0156 -0.0005  0.0008 -0.0024  0.0087
                ( 36.64%)   0.6053* H   6 s( 99.95%)p 0.00(  0.05%)
                                           -0.9997 -0.0069 -0.0176 -0.0153 -0.0004
    11. (0.96987) BD ( 1) C   5 - C  13  
                ( 49.76%)   0.7054* C   5 s( 22.32%)p 3.48( 77.60%)d 0.00(  0.07%)
                                           -0.0005  0.4723  0.0138  0.0020  0.5335
                                           -0.0335 -0.1356 -0.0470  0.6851  0.0206
                                            0.0003  0.0226  0.0010  0.0147  0.0025
                ( 50.24%)   0.7088* C  13 s( 22.98%)p 3.35( 76.95%)d 0.00(  0.07%)
                                            0.0006  0.4791  0.0165 -0.0005 -0.7065
                                           -0.0180 -0.1618 -0.0440 -0.4901  0.0409
                                            0.0003  0.0222 -0.0024  0.0121  0.0067
    12. (0.99796) BD ( 1) C   7 - H   8  
                ( 63.36%)   0.7960* C   7 s( 31.49%)p 2.17( 68.48%)d 0.00(  0.03%)
                                           -0.0000  0.5605 -0.0283 -0.0012  0.6442
                                           -0.0038  0.5191 -0.0063  0.0138 -0.0044
                                            0.0156 -0.0005  0.0008  0.0024 -0.0087
                ( 36.64%)   0.6053* H   8 s( 99.95%)p 0.00(  0.05%)
                                            0.9997  0.0069 -0.0176 -0.0153  0.0004
    13. (0.96987) BD ( 1) C   7 - C   9  
                ( 49.76%)   0.7054* C   7 s( 22.32%)p 3.48( 77.60%)d 0.00(  0.07%)
                                           -0.0005  0.4723  0.0138  0.0020 -0.5335
                                            0.0335  0.1356  0.0470  0.6851  0.0206
                                            0.0003 -0.0226 -0.0010  0.0147  0.0025
                ( 50.24%)   0.7088* C   9 s( 22.98%)p 3.35( 76.95%)d 0.00(  0.07%)
                                            0.0006  0.4791  0.0165 -0.0005  0.7065
                                            0.0180  0.1618  0.0440 -0.4901  0.0409
                                            0.0003 -0.0222  0.0024  0.0121  0.0067
    14. (0.99423) BD ( 1) C   7 - C  11  
                ( 50.00%)   0.7071* C   7 s( 24.57%)p 3.07( 75.36%)d 0.00(  0.07%)
                                           -0.0000  0.4955  0.0142  0.0009  0.2402
                                            0.0600 -0.8319  0.0148  0.0065  0.0012
                                           -0.0010  0.0002 -0.0015 -0.0225 -0.0120
                ( 50.00%)   0.7071* C  11 s( 24.57%)p 3.07( 75.36%)d 0.00(  0.07%)
                                           -0.0000  0.4955  0.0142  0.0009  0.2402
                                            0.0600  0.8319 -0.0148  0.0065  0.0012
                                            0.0010  0.0002  0.0015 -0.0225 -0.0120
    15. (0.99055) BD ( 1) C   9 - H  10  
                ( 63.73%)   0.7983* C   9 s( 30.38%)p 2.29( 69.59%)d 0.00(  0.03%)
                                           -0.0002  0.5504 -0.0290 -0.0002 -0.0000
                                           -0.0000  0.4676 -0.0030  0.6908 -0.0067
                                            0.0000 -0.0000  0.0141 -0.0053  0.0080
                ( 36.27%)   0.6022* H  10 s( 99.95%)p 0.00(  0.05%)
                                            0.9997  0.0040  0.0000 -0.0127 -0.0187
    16. (0.99021) BD ( 1) C   9 - C  13  
                ( 50.00%)   0.7071* C   9 s( 23.17%)p 3.31( 76.76%)d 0.00(  0.07%)
                                           -0.0000  0.4813  0.0105  0.0019  0.0000
                                            0.0000 -0.8522  0.0076  0.1944  0.0596
                                           -0.0000  0.0000  0.0018 -0.0235 -0.0117
                ( 50.00%)   0.7071* C  13 s( 23.17%)p 3.31( 76.76%)d 0.00(  0.07%)
                                           -0.0000  0.4813  0.0105  0.0019  0.0000
                                            0.0000  0.8522 -0.0076  0.1944  0.0596
                                            0.0000  0.0000 -0.0018 -0.0235 -0.0117
    17. (0.99796) BD ( 1) C  11 - H  12  
                ( 63.36%)   0.7960* C  11 s( 31.49%)p 2.17( 68.48%)d 0.00(  0.03%)
                                           -0.0000  0.5605 -0.0283 -0.0012  0.6442
                                           -0.0038 -0.5191  0.0063  0.0138 -0.0044
                                           -0.0156 -0.0005 -0.0008  0.0024 -0.0087
                ( 36.64%)   0.6053* H  12 s( 99.95%)p 0.00(  0.05%)
                                            0.9997  0.0069 -0.0176  0.0153  0.0004
    18. (0.96987) BD ( 1) C  11 - C  13  
                ( 49.76%)   0.7054* C  11 s( 22.32%)p 3.48( 77.60%)d 0.00(  0.07%)
                                           -0.0005  0.4723  0.0138  0.0020 -0.5335
                                            0.0335 -0.1356 -0.0470  0.6851  0.0206
                                           -0.0003 -0.0226  0.0010  0.0147  0.0025
                ( 50.24%)   0.7088* C  13 s( 22.98%)p 3.35( 76.95%)d 0.00(  0.07%)
                                            0.0006  0.4791  0.0165 -0.0005  0.7065
                                            0.0180 -0.1618 -0.0440 -0.4901  0.0409
                                           -0.0003 -0.0222 -0.0024  0.0121  0.0067
    19. (0.99055) BD ( 1) C  13 - H  14  
                ( 63.73%)   0.7983* C  13 s( 30.38%)p 2.29( 69.59%)d 0.00(  0.03%)
                                            0.0002 -0.5504  0.0290  0.0002  0.0000
                                            0.0000  0.4676 -0.0030 -0.6908  0.0067
                                            0.0000  0.0000  0.0141  0.0053 -0.0080
                ( 36.27%)   0.6022* H  14 s( 99.95%)p 0.00(  0.05%)
                                           -0.9997 -0.0040  0.0000 -0.0127  0.0187
    20. (0.99957) CR ( 1) C   1           s(100.00%)p 0.00(  0.00%)
                                            1.0000  0.0003  0.0000  0.0000  0.0003
                                           -0.0000  0.0001  0.0000  0.0003  0.0000
                                           -0.0000  0.0000 -0.0000  0.0000  0.0000
    21. (0.99927) CR ( 1) C   3           s(100.00%)p 0.00(  0.00%)
                                            1.0000  0.0002  0.0000  0.0000 -0.0000
                                           -0.0000 -0.0002  0.0000  0.0003 -0.0000
                                            0.0000 -0.0000 -0.0000 -0.0000  0.0000
    22. (0.99927) CR ( 1) C   4           s(100.00%)p 0.00(  0.00%)
                                            1.0000  0.0002  0.0000  0.0000  0.0000
                                            0.0000  0.0002 -0.0000  0.0003 -0.0000
                                            0.0000  0.0000  0.0000 -0.0000  0.0000
    23. (0.99957) CR ( 1) C   5           s(100.00%)p 0.00(  0.00%)
                                            1.0000  0.0003  0.0000  0.0000  0.0003
                                           -0.0000 -0.0001 -0.0000  0.0003  0.0000
                                            0.0000  0.0000  0.0000  0.0000  0.0000
    24. (0.99957) CR ( 1) C   7           s(100.00%)p 0.00(  0.00%)
                                            1.0000  0.0003  0.0000  0.0000 -0.0003
                                            0.0000  0.0001  0.0000  0.0003  0.0000
                                            0.0000 -0.0000 -0.0000  0.0000  0.0000
    25. (0.99959) CR ( 1) C   9           s(100.00%)p 0.00(  0.00%)
                                            1.0000 -0.0004 -0.0000  0.0000 -0.0000
                                           -0.0000 -0.0001 -0.0000  0.0007 -0.0000
                                            0.0000 -0.0000  0.0000 -0.0000 -0.0000
    26. (0.99957) CR ( 1) C  11           s(100.00%)p 0.00(  0.00%)
                                            1.0000  0.0003  0.0000  0.0000 -0.0003
                                            0.0000 -0.0001 -0.0000  0.0003  0.0000
                                           -0.0000 -0.0000  0.0000  0.0000  0.0000
    27. (0.99959) CR ( 1) C  13           s(100.00%)p 0.00(  0.00%)
                                            1.0000 -0.0004 -0.0000  0.0000 -0.0000
                                           -0.0000  0.0001  0.0000  0.0007 -0.0000
                                           -0.0000 -0.0000 -0.0000 -0.0000 -0.0000
    28. (0.00166) RY*( 1) C   1           s(  9.43%)p 5.87( 55.29%)d 3.74( 35.28%)
                                           -0.0000 -0.0054  0.2872 -0.1082 -0.0200
                                           -0.1562  0.0181 -0.0665 -0.0137  0.7233
                                            0.3354 -0.0210 -0.4297 -0.0663  0.2253
    29. (0.00091) RY*( 2) C   1           s(  6.61%)p10.00( 66.06%)d 4.14( 27.33%)
                                           -0.0000 -0.0229  0.2549 -0.0241 -0.0428
                                            0.1935  0.0045  0.7791  0.0020 -0.1197
                                            0.4930  0.0299  0.0909  0.0279 -0.1424
    30. (0.00070) RY*( 3) C   1           s( 10.24%)p 6.62( 67.77%)d 2.15( 21.99%)
                                           -0.0000 -0.0390  0.3074 -0.0800 -0.0262
                                           -0.7424  0.0388 -0.0774  0.0140 -0.3437
                                            0.2076  0.0020  0.2699 -0.0827  0.3116
    31. (0.00045) RY*( 4) C   1           s( 40.74%)p 1.26( 51.29%)d 0.20(  7.97%)
                                            0.0000  0.0438  0.6352  0.0451  0.0113
                                            0.4304 -0.0061 -0.4180  0.0073 -0.3908
                                            0.1188  0.0675 -0.2424  0.0415  0.0238
    32. (0.00022) RY*( 5) C   1           s( 12.25%)p 1.26( 15.46%)d 5.90( 72.29%)
                                           -0.0000 -0.0003  0.3498  0.0094 -0.0129
                                            0.2215 -0.0007  0.2762 -0.0036  0.1707
                                           -0.5525 -0.0321  0.2721 -0.3239  0.4875
    33. (0.00016) RY*( 6) C   1           s(  0.58%)p48.79( 28.23%)d99.99( 71.19%)
                                           -0.0000 -0.0378  0.0368  0.0548 -0.0192
                                           -0.2874  0.0115  0.3470  0.0053 -0.2806
                                           -0.3996  0.0577 -0.7402  0.0011 -0.0310
    34. (0.00010) RY*( 7) C   1           s( 28.39%)p 0.48( 13.58%)d 2.04( 58.04%)
                                           -0.0000 -0.0248  0.4684  0.2527 -0.0168
                                           -0.2441  0.0159  0.0031 -0.0057  0.2750
                                           -0.2982 -0.0650  0.2170  0.3058 -0.5887
    35. (0.00002) RY*( 8) C   1           s(  1.34%)p 0.71(  0.96%)d72.74( 97.70%)
    36. (0.00001) RY*( 9) C   1           s(  1.22%)p 0.92(  1.13%)d79.76( 97.64%)
    37. (0.00000) RY*(10) C   1           s( 89.66%)p 0.00(  0.02%)d 0.12( 10.32%)
    38. (0.00086) RY*( 1) H   2           s( 99.27%)p 0.01(  0.73%)
                                           -0.0052  0.9963 -0.0845  0.0127 -0.0032
    39. (0.00003) RY*( 2) H   2           s(  0.17%)p99.99( 99.83%)
    40. (0.00004) RY*( 3) H   2           s(  0.00%)p 1.00(100.00%)
    41. (0.00001) RY*( 4) H   2           s(  0.61%)p99.99( 99.39%)
    42. (0.00204) RY*( 1) C   3           s(  0.45%)p99.99( 87.17%)d27.57( 12.38%)
                                           -0.0000 -0.0060  0.0479  0.0465 -0.0000
                                           -0.0000  0.0467 -0.8481 -0.0182 -0.3872
                                            0.0000 -0.0000 -0.2724  0.1083 -0.1947
    43. (0.00094) RY*( 2) C   3           s(  0.00%)p 1.00( 67.17%)d 0.49( 32.83%)
                                           -0.0000  0.0000  0.0000 -0.0000 -0.0217
                                            0.8193  0.0000  0.0000  0.0000 -0.0000
                                           -0.5717 -0.0392 -0.0000  0.0000  0.0000
    44. (0.00064) RY*( 3) C   3           s(  0.50%)p99.99( 73.38%)d51.74( 26.12%)
                                            0.0000  0.0358  0.0575  0.0216 -0.0000
                                           -0.0000 -0.0296 -0.4672  0.0462  0.7159
                                            0.0000 -0.0000  0.0278 -0.1919  0.4728
    45. (0.00036) RY*( 4) C   3           s(  2.70%)p 9.61( 25.99%)d26.37( 71.31%)
                                            0.0000  0.0163  0.1584  0.0410 -0.0000
                                           -0.0000 -0.0242  0.1311  0.0021  0.4920
                                            0.0000 -0.0000 -0.6046  0.3822 -0.4488
    46. (0.00029) RY*( 5) C   3           s(  0.00%)p 1.00( 32.51%)d 2.08( 67.49%)
                                           -0.0000  0.0000  0.0000 -0.0000 -0.0087
                                            0.5701  0.0000  0.0000  0.0000 -0.0000
                                            0.8204 -0.0444 -0.0000  0.0000  0.0000
    47. (0.00021) RY*( 6) C   3           s( 94.22%)p 0.01(  0.53%)d 0.06(  5.26%)
                                           -0.0000 -0.0070  0.9694 -0.0482  0.0000
                                            0.0000  0.0052  0.0281 -0.0196 -0.0638
                                           -0.0000  0.0000  0.1485 -0.1628 -0.0633
    48. (0.00004) RY*( 7) C   3           s(  2.78%)p 2.91(  8.09%)d32.01( 89.13%)
    49. (0.00002) RY*( 8) C   3           s(  0.00%)p 1.00(  0.48%)d99.99( 99.52%)
    50. (0.00001) RY*( 9) C   3           s(  4.26%)p 1.18(  5.02%)d21.29( 90.72%)
    51. (0.00000) RY*(10) C   3           s( 95.19%)p 0.00(  0.09%)d 0.05(  4.72%)
    52. (0.00204) RY*( 1) C   4           s(  0.45%)p99.99( 87.17%)d27.57( 12.38%)
                                           -0.0000 -0.0060  0.0479  0.0465  0.0000
                                            0.0000 -0.0467  0.8481 -0.0182 -0.3872
                                            0.0000  0.0000  0.2724  0.1083 -0.1947
    53. (0.00094) RY*( 2) C   4           s(  0.00%)p 1.00( 67.17%)d 0.49( 32.83%)
                                            0.0000 -0.0000 -0.0000  0.0000 -0.0217
                                            0.8193  0.0000  0.0000 -0.0000  0.0000
                                            0.5717 -0.0392 -0.0000 -0.0000 -0.0000
    54. (0.00064) RY*( 3) C   4           s(  0.50%)p99.99( 73.38%)d51.74( 26.12%)
                                            0.0000  0.0358  0.0575  0.0216  0.0000
                                            0.0000  0.0296  0.4672  0.0462  0.7159
                                            0.0000  0.0000 -0.0278 -0.1919  0.4728
    55. (0.00036) RY*( 4) C   4           s(  2.70%)p 9.61( 25.99%)d26.37( 71.31%)
                                            0.0000  0.0163  0.1584  0.0410  0.0000
                                            0.0000  0.0242 -0.1311  0.0021  0.4920
                                            0.0000  0.0000  0.6046  0.3822 -0.4488
    56. (0.00029) RY*( 5) C   4           s(  0.00%)p 1.00( 32.51%)d 2.08( 67.49%)
                                           -0.0000  0.0000  0.0000 -0.0000  0.0087
                                           -0.5701 -0.0000 -0.0000  0.0000 -0.0000
                                            0.8204  0.0444  0.0000  0.0000  0.0000
    57. (0.00021) RY*( 6) C   4           s( 94.22%)p 0.01(  0.53%)d 0.06(  5.26%)
                                           -0.0000 -0.0070  0.9694 -0.0482 -0.0000
                                           -0.0000 -0.0052 -0.0281 -0.0196 -0.0638
                                           -0.0000 -0.0000 -0.1485 -0.1628 -0.0633
    58. (0.00004) RY*( 7) C   4           s(  2.78%)p 2.91(  8.09%)d32.01( 89.13%)
    59. (0.00002) RY*( 8) C   4           s(  0.00%)p 1.00(  0.48%)d99.99( 99.52%)
    60. (0.00001) RY*( 9) C   4           s(  4.26%)p 1.18(  5.02%)d21.29( 90.72%)
    61. (0.00000) RY*(10) C   4           s( 95.19%)p 0.00(  0.09%)d 0.05(  4.72%)
    62. (0.00166) RY*( 1) C   5           s(  9.43%)p 5.87( 55.29%)d 3.74( 35.28%)
                                           -0.0000 -0.0054  0.2872 -0.1082 -0.0200
                                           -0.1562 -0.0181  0.0665 -0.0137  0.7233
                                           -0.3354 -0.0210  0.4297 -0.0663  0.2253
    63. (0.00091) RY*( 2) C   5           s(  6.61%)p10.00( 66.06%)d 4.14( 27.33%)
                                           -0.0000 -0.0229  0.2549 -0.0241 -0.0428
                                            0.1935 -0.0045 -0.7791  0.0020 -0.1197
                                           -0.4930  0.0299 -0.0909  0.0279 -0.1424
    64. (0.00070) RY*( 3) C   5           s( 10.24%)p 6.62( 67.77%)d 2.15( 21.99%)
                                           -0.0000 -0.0390  0.3074 -0.0800 -0.0262
                                           -0.7424 -0.0388  0.0774  0.0140 -0.3437
                                           -0.2076  0.0020 -0.2699 -0.0827  0.3116
    65. (0.00045) RY*( 4) C   5           s( 40.74%)p 1.26( 51.29%)d 0.20(  7.97%)
                                            0.0000  0.0438  0.6352  0.0451  0.0113
                                            0.4304  0.0061  0.4180  0.0073 -0.3908
                                           -0.1188  0.0675  0.2424  0.0415  0.0238
    66. (0.00022) RY*( 5) C   5           s( 12.25%)p 1.26( 15.46%)d 5.90( 72.29%)
                                           -0.0000 -0.0003  0.3498  0.0094 -0.0129
                                            0.2215  0.0007 -0.2762 -0.0036  0.1707
                                            0.5525 -0.0321 -0.2721 -0.3239  0.4875
    67. (0.00016) RY*( 6) C   5           s(  0.58%)p48.79( 28.23%)d99.99( 71.19%)
                                           -0.0000 -0.0378  0.0368  0.0548 -0.0192
                                           -0.2874 -0.0115 -0.3470  0.0053 -0.2806
                                            0.3996  0.0577  0.7402  0.0011 -0.0310
    68. (0.00010) RY*( 7) C   5           s( 28.39%)p 0.48( 13.58%)d 2.04( 58.04%)
                                           -0.0000 -0.0248  0.4684  0.2527 -0.0168
                                           -0.2441 -0.0159 -0.0031 -0.0057  0.2750
                                            0.2982 -0.0650 -0.2170  0.3058 -0.5887
    69. (0.00002) RY*( 8) C   5           s(  1.34%)p 0.71(  0.96%)d72.74( 97.70%)
    70. (0.00001) RY*( 9) C   5           s(  1.22%)p 0.92(  1.13%)d79.76( 97.64%)
    71. (0.00000) RY*(10) C   5           s( 89.66%)p 0.00(  0.02%)d 0.12( 10.32%)
    72. (0.00086) RY*( 1) H   6           s( 99.27%)p 0.01(  0.73%)
                                           -0.0052  0.9963 -0.0845 -0.0127 -0.0032
    73. (0.00003) RY*( 2) H   6           s(  0.17%)p99.99( 99.83%)
    74. (0.00004) RY*( 3) H   6           s(  0.00%)p 1.00(100.00%)
    75. (0.00001) RY*( 4) H   6           s(  0.61%)p99.99( 99.39%)
    76. (0.00166) RY*( 1) C   7           s(  9.43%)p 5.87( 55.29%)d 3.74( 35.28%)
                                           -0.0000 -0.0054  0.2872 -0.1082  0.0200
                                            0.1562  0.0181 -0.0665 -0.0137  0.7233
                                           -0.3354  0.0210 -0.4297 -0.0663  0.2253
    77. (0.00091) RY*( 2) C   7           s(  6.61%)p10.00( 66.06%)d 4.14( 27.33%)
                                           -0.0000 -0.0229  0.2549 -0.0241  0.0428
                                           -0.1935  0.0045  0.7791  0.0020 -0.1197
                                           -0.4930 -0.0299  0.0909  0.0279 -0.1424
    78. (0.00070) RY*( 3) C   7           s( 10.24%)p 6.62( 67.77%)d 2.15( 21.99%)
                                           -0.0000 -0.0390  0.3074 -0.0800  0.0262
                                            0.7424  0.0388 -0.0774  0.0140 -0.3437
                                           -0.2076 -0.0020  0.2699 -0.0827  0.3116
    79. (0.00045) RY*( 4) C   7           s( 40.74%)p 1.26( 51.29%)d 0.20(  7.97%)
                                            0.0000  0.0438  0.6352  0.0451 -0.0113
                                           -0.4304 -0.0061 -0.4180  0.0073 -0.3908
                                           -0.1188 -0.0675 -0.2424  0.0415  0.0238
    80. (0.00022) RY*( 5) C   7           s( 12.25%)p 1.26( 15.46%)d 5.90( 72.29%)
                                           -0.0000 -0.0003  0.3498  0.0094  0.0129
                                           -0.2215 -0.0007  0.2762 -0.0036  0.1707
                                            0.5525  0.0321  0.2721 -0.3239  0.4875
    81. (0.00016) RY*( 6) C   7           s(  0.58%)p48.79( 28.23%)d99.99( 71.19%)
                                           -0.0000 -0.0378  0.0368  0.0548  0.0192
                                            0.2874  0.0115  0.3470  0.0053 -0.2806
                                            0.3996 -0.0577 -0.7402  0.0011 -0.0310
    82. (0.00010) RY*( 7) C   7           s( 28.39%)p 0.48( 13.58%)d 2.04( 58.04%)
                                           -0.0000 -0.0248  0.4684  0.2527  0.0168
                                            0.2441  0.0159  0.0031 -0.0057  0.2750
                                            0.2982  0.0650  0.2170  0.3058 -0.5887
    83. (0.00002) RY*( 8) C   7           s(  1.34%)p 0.71(  0.96%)d72.74( 97.70%)
    84. (0.00001) RY*( 9) C   7           s(  1.22%)p 0.92(  1.13%)d79.76( 97.64%)
    85. (0.00000) RY*(10) C   7           s( 89.66%)p 0.00(  0.02%)d 0.12( 10.32%)
    86. (0.00086) RY*( 1) H   8           s( 99.27%)p 0.01(  0.73%)
                                           -0.0052  0.9963  0.0845  0.0127 -0.0032
    87. (0.00003) RY*( 2) H   8           s(  0.17%)p99.99( 99.83%)
    88. (0.00004) RY*( 3) H   8           s(  0.00%)p 1.00(100.00%)
    89. (0.00001) RY*( 4) H   8           s(  0.61%)p99.99( 99.39%)
    90. (0.00099) RY*( 1) C   9           s(  0.39%)p99.99( 76.11%)d60.60( 23.50%)
                                           -0.0000  0.0455  0.0225  0.0361  0.0000
                                            0.0000 -0.0013 -0.8597 -0.0420 -0.1424
                                           -0.0000  0.0000  0.3481  0.1766 -0.2875
    91. (0.00077) RY*( 2) C   9           s(  0.00%)p 1.00( 61.48%)d 0.63( 38.52%)
                                            0.0000 -0.0000  0.0000 -0.0000 -0.0177
                                            0.7839 -0.0000 -0.0000  0.0000 -0.0000
                                           -0.6174  0.0638 -0.0000 -0.0000 -0.0000
    92. (0.00064) RY*( 3) C   9           s(  1.17%)p47.69( 55.59%)d37.09( 43.24%)
                                           -0.0000  0.0446  0.0117  0.0976 -0.0000
                                            0.0000 -0.0327 -0.0479 -0.0326 -0.7426
                                           -0.0000  0.0000  0.1722 -0.3156  0.5506
    93. (0.00042) RY*( 4) C   9           s( 82.28%)p 0.08(  6.35%)d 0.14( 11.37%)
                                            0.0000  0.0128  0.9065 -0.0318 -0.0000
                                           -0.0000  0.0091  0.0537  0.0275 -0.2444
                                            0.0000  0.0000 -0.2396  0.0557 -0.2306
    94. (0.00032) RY*( 5) C   9           s(  3.36%)p12.08( 40.56%)d16.70( 56.08%)
                                           -0.0000 -0.0049  0.1720 -0.0629  0.0000
                                           -0.0000  0.0211 -0.4807  0.0001  0.4173
                                           -0.0000 -0.0000 -0.4574 -0.2014  0.5577
    95. (0.00023) RY*( 6) C   9           s(  0.00%)p 1.00( 37.65%)d 1.66( 62.35%)
                                            0.0000 -0.0000  0.0000 -0.0000 -0.0138
                                            0.6134 -0.0000 -0.0000  0.0000 -0.0000
                                            0.7865  0.0703 -0.0000 -0.0000 -0.0000
    96. (0.00011) RY*( 7) C   9           s( 17.23%)p 1.10( 18.90%)d 3.71( 63.87%)
                                            0.0000 -0.0445  0.3812  0.1582 -0.0000
                                           -0.0000  0.0129  0.1388  0.0288  0.4108
                                            0.0000 -0.0000  0.7319  0.0226  0.3201
    97. (0.00002) RY*( 8) C   9           s(  3.11%)p 0.69(  2.14%)d30.47( 94.75%)
    98. (0.00002) RY*( 9) C   9           s(  0.00%)p 1.00(  0.97%)d99.99( 99.03%)
    99. (0.00000) RY*(10) C   9           s( 92.94%)p 0.00(  0.01%)d 0.08(  7.04%)
   100. (0.00048) RY*( 1) H  10           s( 98.65%)p 0.01(  1.35%)
                                           -0.0021  0.9932  0.0000  0.1139  0.0230
   101. (0.00004) RY*( 2) H  10           s(  0.00%)p 1.00(100.00%)
   102. (0.00005) RY*( 3) H  10           s(  0.54%)p99.99( 99.46%)
   103. (0.00001) RY*( 4) H  10           s(  0.86%)p99.99( 99.14%)
   104. (0.00166) RY*( 1) C  11           s(  9.43%)p 5.87( 55.29%)d 3.74( 35.28%)
                                           -0.0000 -0.0054  0.2872 -0.1082  0.0200
                                            0.1562 -0.0181  0.0665 -0.0137  0.7233
                                            0.3354  0.0210  0.4297 -0.0663  0.2253
   105. (0.00091) RY*( 2) C  11           s(  6.61%)p10.00( 66.06%)d 4.14( 27.33%)
                                           -0.0000 -0.0229  0.2549 -0.0241  0.0428
                                           -0.1935 -0.0045 -0.7791  0.0020 -0.1197
                                            0.4930 -0.0299 -0.0909  0.0279 -0.1424
   106. (0.00070) RY*( 3) C  11           s( 10.24%)p 6.62( 67.77%)d 2.15( 21.99%)
                                           -0.0000 -0.0390  0.3074 -0.0800  0.0262
                                            0.7424 -0.0388  0.0774  0.0140 -0.3437
                                            0.2076 -0.0020 -0.2699 -0.0827  0.3116
   107. (0.00045) RY*( 4) C  11           s( 40.74%)p 1.26( 51.29%)d 0.20(  7.97%)
                                            0.0000  0.0438  0.6352  0.0451 -0.0113
                                           -0.4304  0.0061  0.4180  0.0073 -0.3908
                                            0.1188 -0.0675  0.2424  0.0415  0.0238
   108. (0.00022) RY*( 5) C  11           s( 12.25%)p 1.26( 15.46%)d 5.90( 72.29%)
                                           -0.0000 -0.0003  0.3498  0.0094  0.0129
                                           -0.2215  0.0007 -0.2762 -0.0036  0.1707
                                           -0.5525  0.0321 -0.2721 -0.3239  0.4875
   109. (0.00016) RY*( 6) C  11           s(  0.58%)p48.79( 28.23%)d99.99( 71.19%)
                                           -0.0000 -0.0378  0.0368  0.0548  0.0192
                                            0.2874 -0.0115 -0.3470  0.0053 -0.2806
                                           -0.3996 -0.0577  0.7402  0.0011 -0.0310
   110. (0.00010) RY*( 7) C  11           s( 28.39%)p 0.48( 13.58%)d 2.04( 58.04%)
                                           -0.0000 -0.0248  0.4684  0.2527  0.0168
                                            0.2441 -0.0159 -0.0031 -0.0057  0.2750
                                           -0.2982  0.0650 -0.2170  0.3058 -0.5887
   111. (0.00002) RY*( 8) C  11           s(  1.34%)p 0.71(  0.96%)d72.74( 97.70%)
   112. (0.00001) RY*( 9) C  11           s(  1.22%)p 0.92(  1.13%)d79.76( 97.64%)
   113. (0.00000) RY*(10) C  11           s( 89.66%)p 0.00(  0.02%)d 0.12( 10.32%)
   114. (0.00086) RY*( 1) H  12           s( 99.27%)p 0.01(  0.73%)
                                           -0.0052  0.9963  0.0845 -0.0127 -0.0032
   115. (0.00003) RY*( 2) H  12           s(  0.17%)p99.99( 99.83%)
   116. (0.00004) RY*( 3) H  12           s(  0.00%)p 1.00(100.00%)
   117. (0.00001) RY*( 4) H  12           s(  0.61%)p99.99( 99.39%)
   118. (0.00099) RY*( 1) C  13           s(  0.39%)p99.99( 76.11%)d60.60( 23.50%)
                                           -0.0000  0.0455  0.0225  0.0361 -0.0000
                                            0.0000  0.0013  0.8597 -0.0420 -0.1424
                                            0.0000  0.0000 -0.3481  0.1766 -0.2875
   119. (0.00077) RY*( 2) C  13           s(  0.00%)p 1.00( 61.48%)d 0.63( 38.52%)
                                           -0.0000 -0.0000  0.0000 -0.0000 -0.0177
                                            0.7839  0.0000 -0.0000  0.0000  0.0000
                                            0.6174  0.0638 -0.0000 -0.0000 -0.0000
   120. (0.00064) RY*( 3) C  13           s(  1.17%)p47.69( 55.59%)d37.09( 43.24%)
                                           -0.0000  0.0446  0.0117  0.0976 -0.0000
                                            0.0000  0.0327  0.0479 -0.0326 -0.7426
                                            0.0000  0.0000 -0.1722 -0.3156  0.5506
   121. (0.00042) RY*( 4) C  13           s( 82.28%)p 0.08(  6.35%)d 0.14( 11.37%)
                                            0.0000  0.0128  0.9065 -0.0318  0.0000
                                            0.0000 -0.0091 -0.0537  0.0275 -0.2444
                                           -0.0000 -0.0000  0.2396  0.0557 -0.2306
   122. (0.00032) RY*( 5) C  13           s(  3.36%)p12.08( 40.56%)d16.70( 56.08%)
                                            0.0000 -0.0049  0.1720 -0.0629  0.0000
                                            0.0000 -0.0211  0.4807  0.0001  0.4173
                                           -0.0000 -0.0000  0.4574 -0.2014  0.5577
   123. (0.00023) RY*( 6) C  13           s(  0.00%)p 1.00( 37.65%)d 1.66( 62.35%)
                                            0.0000 -0.0000 -0.0000  0.0000  0.0138
                                           -0.6134  0.0000  0.0000  0.0000 -0.0000
                                            0.7865 -0.0703  0.0000 -0.0000  0.0000
   124. (0.00011) RY*( 7) C  13           s( 17.23%)p 1.10( 18.90%)d 3.71( 63.87%)
                                            0.0000 -0.0445  0.3812  0.1582  0.0000
                                            0.0000 -0.0129 -0.1388  0.0288  0.4108
                                           -0.0000 -0.0000 -0.7319  0.0226  0.3201
   125. (0.00002) RY*( 8) C  13           s(  3.11%)p 0.69(  2.14%)d30.47( 94.75%)
   126. (0.00002) RY*( 9) C  13           s(  0.00%)p 1.00(  0.97%)d99.99( 99.03%)
   127. (0.00000) RY*(10) C  13           s( 92.94%)p 0.00(  0.01%)d 0.08(  7.04%)
   128. (0.00048) RY*( 1) H  14           s( 98.65%)p 0.01(  1.35%)
                                           -0.0021  0.9932  0.0000 -0.1139  0.0230
   129. (0.00004) RY*( 2) H  14           s(  0.00%)p 1.00(100.00%)
   130. (0.00005) RY*( 3) H  14           s(  0.54%)p99.99( 99.46%)
   131. (0.00001) RY*( 4) H  14           s(  0.86%)p99.99( 99.14%)
   132. (0.01612) BD*( 1) C   1 - H   2  
                ( 36.64%)   0.6053* C   1 s( 31.49%)p 2.17( 68.48%)d 0.00(  0.03%)
                                           -0.0000  0.5605 -0.0283 -0.0012 -0.6442
                                            0.0038  0.5191 -0.0063  0.0138 -0.0044
                                           -0.0156  0.0005  0.0008  0.0024 -0.0087
                ( 63.36%)  -0.7960* H   2 s( 99.95%)p 0.00(  0.05%)
                                            0.9997  0.0069  0.0176 -0.0153  0.0004
   133. (0.01605) BD*( 1) C   1 - C   3  
                ( 49.27%)   0.7019* C   1 s( 21.15%)p 3.72( 78.77%)d 0.00(  0.08%)
                                            0.0000 -0.4597 -0.0156  0.0019 -0.4882
                                            0.0384 -0.1305 -0.0435  0.7271  0.0144
                                           -0.0028  0.0246  0.0016 -0.0123 -0.0053
                ( 50.73%)  -0.7123* C   3 s( 32.23%)p 2.10( 67.68%)d 0.00(  0.10%)
                                            0.0001 -0.5676 -0.0087  0.0003  0.7064
                                            0.0177 -0.3339 -0.0192 -0.2554  0.0192
                                           -0.0033  0.0270  0.0017 -0.0143 -0.0059
   134. (0.00086) BD*( 1) C   1 - C   5  
                ( 50.00%)   0.7071* C   1 s( 24.57%)p 3.07( 75.36%)d 0.00(  0.07%)
                                            0.0000 -0.4955 -0.0142 -0.0009  0.2402
                                            0.0600  0.8319 -0.0148 -0.0065 -0.0012
                                           -0.0010  0.0002  0.0015  0.0225  0.0120
                ( 50.00%)  -0.7071* C   5 s( 24.57%)p 3.07( 75.36%)d 0.00(  0.07%)
                                            0.0000 -0.4955 -0.0142 -0.0009  0.2402
                                            0.0600 -0.8319  0.0148 -0.0065 -0.0012
                                            0.0010  0.0002 -0.0015  0.0225  0.0120
   135. (0.00174) BD*( 1) C   1 - C   9  
                ( 50.24%)   0.7088* C   1 s( 22.32%)p 3.48( 77.60%)d 0.00(  0.07%)
                                           -0.0005  0.4723  0.0138  0.0020  0.5335
                                           -0.0335  0.1356  0.0470  0.6851  0.0206
                                           -0.0003  0.0226 -0.0010  0.0147  0.0025
                ( 49.76%)  -0.7054* C   9 s( 22.98%)p 3.35( 76.95%)d 0.00(  0.07%)
                                            0.0006  0.4791  0.0165 -0.0005 -0.7065
                                           -0.0180  0.1618  0.0440 -0.4901  0.0409
                                           -0.0003  0.0222  0.0024  0.0121  0.0067
   136. (0.02545) BD*( 1) C   3 - C   4  
                ( 50.00%)   0.7071* C   3 s( 35.13%)p 1.84( 64.77%)d 0.00(  0.10%)
                                           -0.0001  0.5926 -0.0117  0.0009  0.0000
                                            0.0000 -0.5779 -0.0170 -0.5594 -0.0221
                                           -0.0000  0.0000  0.0119 -0.0226 -0.0183
                ( 50.00%)  -0.7071* C   4 s( 35.13%)p 1.84( 64.77%)d 0.00(  0.10%)
                                           -0.0001  0.5926 -0.0117  0.0009 -0.0000
                                           -0.0000  0.5779  0.0170 -0.5594 -0.0221
                                           -0.0000 -0.0000 -0.0119 -0.0226 -0.0183
   137. (0.10940) BD*( 2) C   3 - C   4  
                ( 50.00%)   0.7071* C   3 s(  0.31%)p99.99( 99.46%)d 0.72(  0.23%)
                                            0.0003 -0.0526 -0.0186 -0.0031  0.0000
                                            0.0000  0.6615  0.0010 -0.7415  0.0847
                                           -0.0000  0.0000  0.0453  0.0133 -0.0044
                ( 50.00%)  -0.7071* C   4 s(  0.31%)p99.99( 99.46%)d 0.72(  0.23%)
                                            0.0003 -0.0526 -0.0186 -0.0031 -0.0000
                                           -0.0000 -0.6615 -0.0010 -0.7415  0.0847
                                           -0.0000 -0.0000 -0.0453  0.0133 -0.0044
   138. (0.01605) BD*( 1) C   3 - C   7  
                ( 50.73%)   0.7123* C   3 s( 32.23%)p 2.10( 67.68%)d 0.00(  0.10%)
                                           -0.0001  0.5676  0.0087 -0.0003  0.7064
                                            0.0177  0.3339  0.0192  0.2554 -0.0192
                                           -0.0033  0.0270 -0.0017  0.0143  0.0059
                ( 49.27%)  -0.7019* C   7 s( 21.15%)p 3.72( 78.77%)d 0.00(  0.08%)
                                           -0.0000  0.4597  0.0156 -0.0019 -0.4882
                                            0.0384  0.1305  0.0435 -0.7271 -0.0144
                                           -0.0028  0.0246 -0.0016  0.0123  0.0053
   139. (0.01605) BD*( 1) C   4 - C   5  
                ( 50.73%)   0.7123* C   4 s( 32.23%)p 2.10( 67.68%)d 0.00(  0.10%)
                                           -0.0001  0.5676  0.0087 -0.0003 -0.7064
                                           -0.0177 -0.3339 -0.0192  0.2554 -0.0192
                                           -0.0033 -0.0270  0.0017  0.0143  0.0059
                ( 49.27%)  -0.7019* C   5 s( 21.15%)p 3.72( 78.77%)d 0.00(  0.08%)
                                           -0.0000  0.4597  0.0156 -0.0019  0.4882
                                           -0.0384 -0.1305 -0.0435 -0.7271 -0.0144
                                           -0.0028 -0.0246  0.0016  0.0123  0.0053
   140. (0.01605) BD*( 1) C   4 - C  11  
                ( 50.73%)   0.7123* C   4 s( 32.23%)p 2.10( 67.68%)d 0.00(  0.10%)
                                           -0.0001  0.5676  0.0087 -0.0003  0.7064
                                            0.0177 -0.3339 -0.0192  0.2554 -0.0192
                                            0.0033  0.0270  0.0017  0.0143  0.0059
                ( 49.27%)  -0.7019* C  11 s( 21.15%)p 3.72( 78.77%)d 0.00(  0.08%)
                                           -0.0000  0.4597  0.0156 -0.0019 -0.4882
                                            0.0384 -0.1305 -0.0435 -0.7271 -0.0144
                                            0.0028  0.0246  0.0016  0.0123  0.0053
   141. (0.01612) BD*( 1) C   5 - H   6  
                ( 36.64%)   0.6053* C   5 s( 31.49%)p 2.17( 68.48%)d 0.00(  0.03%)
                                           -0.0000  0.5605 -0.0283 -0.0012 -0.6442
                                            0.0038 -0.5191  0.0063  0.0138 -0.0044
                                            0.0156  0.0005 -0.0008  0.0024 -0.0087
                ( 63.36%)  -0.7960* H   6 s( 99.95%)p 0.00(  0.05%)
                                            0.9997  0.0069  0.0176  0.0153  0.0004
   142. (0.00174) BD*( 1) C   5 - C  13  
                ( 50.24%)   0.7088* C   5 s( 22.32%)p 3.48( 77.60%)d 0.00(  0.07%)
                                           -0.0005  0.4723  0.0138  0.0020  0.5335
                                           -0.0335 -0.1356 -0.0470  0.6851  0.0206
                                            0.0003  0.0226  0.0010  0.0147  0.0025
                ( 49.76%)  -0.7054* C  13 s( 22.98%)p 3.35( 76.95%)d 0.00(  0.07%)
                                            0.0006  0.4791  0.0165 -0.0005 -0.7065
                                           -0.0180 -0.1618 -0.0440 -0.4901  0.0409
                                            0.0003  0.0222 -0.0024  0.0121  0.0067
   143. (0.01612) BD*( 1) C   7 - H   8  
                ( 36.64%)   0.6053* C   7 s( 31.49%)p 2.17( 68.48%)d 0.00(  0.03%)
                                            0.0000 -0.5605  0.0283  0.0012 -0.6442
                                            0.0038 -0.5191  0.0063 -0.0138  0.0044
                                           -0.0156  0.0005 -0.0008 -0.0024  0.0087
                ( 63.36%)  -0.7960* H   8 s( 99.95%)p 0.00(  0.05%)
                                           -0.9997 -0.0069  0.0176  0.0153 -0.0004
   144. (0.00174) BD*( 1) C   7 - C   9  
                ( 50.24%)   0.7088* C   7 s( 22.32%)p 3.48( 77.60%)d 0.00(  0.07%)
                                           -0.0005  0.4723  0.0138  0.0020 -0.5335
                                            0.0335  0.1356  0.0470  0.6851  0.0206
                                            0.0003 -0.0226 -0.0010  0.0147  0.0025
                ( 49.76%)  -0.7054* C   9 s( 22.98%)p 3.35( 76.95%)d 0.00(  0.07%)
                                            0.0006  0.4791  0.0165 -0.0005  0.7065
                                            0.0180  0.1618  0.0440 -0.4901  0.0409
                                            0.0003 -0.0222  0.0024  0.0121  0.0067
   145. (0.00086) BD*( 1) C   7 - C  11  
                ( 50.00%)   0.7071* C   7 s( 24.57%)p 3.07( 75.36%)d 0.00(  0.07%)
                                            0.0000 -0.4955 -0.0142 -0.0009 -0.2402
                                           -0.0600  0.8319 -0.0148 -0.0065 -0.0012
                                            0.0010 -0.0002  0.0015  0.0225  0.0120
                ( 50.00%)  -0.7071* C  11 s( 24.57%)p 3.07( 75.36%)d 0.00(  0.07%)
                                            0.0000 -0.4955 -0.0142 -0.0009 -0.2402
                                           -0.0600 -0.8319  0.0148 -0.0065 -0.0012
                                           -0.0010 -0.0002 -0.0015  0.0225  0.0120
   146. (0.01002) BD*( 1) C   9 - H  10  
                ( 36.27%)   0.6022* C   9 s( 30.38%)p 2.29( 69.59%)d 0.00(  0.03%)
                                            0.0002 -0.5504  0.0290  0.0002  0.0000
                                            0.0000 -0.4676  0.0030 -0.6908  0.0067
                                           -0.0000  0.0000 -0.0141  0.0053 -0.0080
                ( 63.73%)  -0.7983* H  10 s( 99.95%)p 0.00(  0.05%)
                                           -0.9997 -0.0040 -0.0000  0.0127  0.0187
   147. (0.00138) BD*( 1) C   9 - C  13  
                ( 50.00%)   0.7071* C   9 s( 23.17%)p 3.31( 76.76%)d 0.00(  0.07%)
                                           -0.0000  0.4813  0.0105  0.0019  0.0000
                                            0.0000 -0.8522  0.0076  0.1944  0.0596
                                           -0.0000  0.0000  0.0018 -0.0235 -0.0117
                ( 50.00%)  -0.7071* C  13 s( 23.17%)p 3.31( 76.76%)d 0.00(  0.07%)
                                           -0.0000  0.4813  0.0105  0.0019  0.0000
                                            0.0000  0.8522 -0.0076  0.1944  0.0596
                                            0.0000  0.0000 -0.0018 -0.0235 -0.0117
   148. (0.01612) BD*( 1) C  11 - H  12  
                ( 36.64%)   0.6053* C  11 s( 31.49%)p 2.17( 68.48%)d 0.00(  0.03%)
                                            0.0000 -0.5605  0.0283  0.0012 -0.6442
                                            0.0038  0.5191 -0.0063 -0.0138  0.0044
                                            0.0156  0.0005  0.0008 -0.0024  0.0087
                ( 63.36%)  -0.7960* H  12 s( 99.95%)p 0.00(  0.05%)
                                           -0.9997 -0.0069  0.0176 -0.0153 -0.0004
   149. (0.00174) BD*( 1) C  11 - C  13  
                ( 50.24%)   0.7088* C  11 s( 22.32%)p 3.48( 77.60%)d 0.00(  0.07%)
                                           -0.0005  0.4723  0.0138  0.0020 -0.5335
                                            0.0335 -0.1356 -0.0470  0.6851  0.0206
                                           -0.0003 -0.0226  0.0010  0.0147  0.0025
                ( 49.76%)  -0.7054* C  13 s( 22.98%)p 3.35( 76.95%)d 0.00(  0.07%)
                                            0.0006  0.4791  0.0165 -0.0005  0.7065
                                            0.0180 -0.1618 -0.0440 -0.4901  0.0409
                                           -0.0003 -0.0222 -0.0024  0.0121  0.0067
   150. (0.01002) BD*( 1) C  13 - H  14  
                ( 36.27%)   0.6022* C  13 s( 30.38%)p 2.29( 69.59%)d 0.00(  0.03%)
                                           -0.0002  0.5504 -0.0290 -0.0002 -0.0000
                                           -0.0000 -0.4676  0.0030  0.6908 -0.0067
                                           -0.0000 -0.0000 -0.0141 -0.0053  0.0080
                ( 63.73%)  -0.7983* H  14 s( 99.95%)p 0.00(  0.05%)
                                            0.9997  0.0040 -0.0000  0.0127 -0.0187


 NHO Directionality and "Bond Bending" (deviations from line of nuclear centers)

         [Thresholds for printing:  angular deviation  >  1.0 degree]
                                    hybrid p-character > 25.0%
                                    orbital occupancy  >  0.10e

                                Line of Centers        Hybrid 1              Hybrid 2
                                ---------------  -------------------   ------------------
                NBO               Theta   Phi    Theta   Phi    Dev    Theta   Phi    Dev
 ========================================================================================
     1. BD (   1) C   1 - H   2    89.8  140.3    89.3  141.3   1.1      --     --    --
     2. BD (   1) C   1 - C   3   130.5  356.0   147.0   21.2  23.1     73.7  154.0  30.8
     3. BD (   1) C   1 - C   5    90.0  270.0    89.5  249.8  20.2     89.5  110.2  20.2
     4. BD (   1) C   1 - C   9    48.2  359.7    37.0   20.1  17.7    120.8  164.1  16.6
     5. BD (   1) C   3 - C   4    90.0  270.0   134.3  270.0  44.3    134.3   90.0  44.3
     6. BD (   2) C   3 - C   4    90.0  270.0    45.2  270.0  44.8     45.2   90.0  44.8
     7. BD (   1) C   3 - C   7    49.5    4.0    73.7   26.0  30.8    147.0  158.8  23.1
     8. BD (   1) C   4 - C   5    49.5  184.0    73.7  206.0  30.8    147.0  338.8  23.1
     9. BD (   1) C   4 - C  11    49.5  356.0    73.7  334.0  30.8    147.0  201.2  23.1
    10. BD (   1) C   5 - H   6    89.8  219.7    89.3  218.7   1.1      --     --    --
    11. BD (   1) C   5 - C  13    48.2    0.3    37.0  339.9  17.7    120.8  195.9  16.6
    12. BD (   1) C   7 - H   8    89.8   39.7    89.3   38.7   1.1      --     --    --
    13. BD (   1) C   7 - C   9    48.2  180.3    37.0  159.9  17.7    120.8   15.9  16.6
    14. BD (   1) C   7 - C  11    90.0  270.0    89.5  290.2  20.2     89.5   69.8  20.2
    16. BD (   1) C   9 - C  13    90.0  270.0    73.3  270.0  16.7     73.3   90.0  16.7
    17. BD (   1) C  11 - H  12    89.8  320.3    89.3  321.3   1.1      --     --    --
    18. BD (   1) C  11 - C  13    48.2  179.7    37.0  200.1  17.7    120.8  344.1  16.6
   137. BD*(   2) C   3 - C   4    90.0  270.0    45.2  270.0  44.8     45.2   90.0  44.8


 Second Order Perturbation Theory Analysis of Fock Matrix in NBO Basis

     Threshold for printing:   0.25 kcal/mol
                                                                              E(2)  E(j)-E(i) F(i,j)
         Donor NBO (i)                     Acceptor NBO (j)                 kcal/mol   a.u.    a.u. 
 ===================================================================================================

 within unit  1
   2. BD (   1) C   1 - C   3        / 52. RY*(   1) C   4                    0.31    1.38    0.026
   2. BD (   1) C   1 - C   3        /132. BD*(   1) C   1 - H   2            0.52    1.02    0.029
   2. BD (   1) C   1 - C   3        /137. BD*(   2) C   3 - C   4            0.87    0.67    0.032
   2. BD (   1) C   1 - C   3        /140. BD*(   1) C   4 - C  11            0.80    0.86    0.033
   2. BD (   1) C   1 - C   3        /141. BD*(   1) C   5 - H   6            1.23    1.02    0.045
   2. BD (   1) C   1 - C   3        /143. BD*(   1) C   7 - H   8            0.34    1.02    0.023
   2. BD (   1) C   1 - C   3        /146. BD*(   1) C   9 - H  10            1.32    1.02    0.046
   3. BD (   1) C   1 - C   5        /132. BD*(   1) C   1 - H   2            0.46    1.03    0.028
   3. BD (   1) C   1 - C   5        /138. BD*(   1) C   3 - C   7            0.44    0.87    0.025
   3. BD (   1) C   1 - C   5        /140. BD*(   1) C   4 - C  11            0.44    0.87    0.025
   3. BD (   1) C   1 - C   5        /141. BD*(   1) C   5 - H   6            0.46    1.03    0.028
   3. BD (   1) C   1 - C   5        /146. BD*(   1) C   9 - H  10            0.73    1.04    0.035
   3. BD (   1) C   1 - C   5        /150. BD*(   1) C  13 - H  14            0.73    1.04    0.035
   4. BD (   1) C   1 - C   9        /132. BD*(   1) C   1 - H   2            0.34    1.02    0.024
   4. BD (   1) C   1 - C   9        /133. BD*(   1) C   1 - C   3            0.37    0.86    0.023
   4. BD (   1) C   1 - C   9        /136. BD*(   1) C   3 - C   4            0.70    0.96    0.033
   4. BD (   1) C   1 - C   9        /137. BD*(   2) C   3 - C   4            2.67    0.67    0.056
   4. BD (   1) C   1 - C   9        /141. BD*(   1) C   5 - H   6            1.31    1.02    0.046
   4. BD (   1) C   1 - C   9        /143. BD*(   1) C   7 - H   8            0.58    1.02    0.031
   4. BD (   1) C   1 - C   9        /146. BD*(   1) C   9 - H  10            0.30    1.02    0.022
   4. BD (   1) C   1 - C   9        /150. BD*(   1) C  13 - H  14            1.12    1.02    0.043
   5. BD (   1) C   3 - C   4        /132. BD*(   1) C   1 - H   2            0.31    1.07    0.023
   5. BD (   1) C   3 - C   4        /141. BD*(   1) C   5 - H   6            0.31    1.07    0.023
   5. BD (   1) C   3 - C   4        /143. BD*(   1) C   7 - H   8            0.31    1.07    0.023
   5. BD (   1) C   3 - C   4        /148. BD*(   1) C  11 - H  12            0.31    1.07    0.023
   6. BD (   2) C   3 - C   4        / 28. RY*(   1) C   1                    0.66    1.59    0.043
   6. BD (   2) C   3 - C   4        / 62. RY*(   1) C   5                    0.66    1.59    0.043
   6. BD (   2) C   3 - C   4        / 76. RY*(   1) C   7                    0.66    1.59    0.043
   6. BD (   2) C   3 - C   4        /104. RY*(   1) C  11                    0.66    1.59    0.043
   6. BD (   2) C   3 - C   4        /132. BD*(   1) C   1 - H   2            3.81    0.80    0.072
   6. BD (   2) C   3 - C   4        /133. BD*(   1) C   1 - C   3            2.58    0.64    0.053
   6. BD (   2) C   3 - C   4        /135. BD*(   1) C   1 - C   9            0.31    0.63    0.018
   6. BD (   2) C   3 - C   4        /138. BD*(   1) C   3 - C   7            2.58    0.64    0.053
   6. BD (   2) C   3 - C   4        /139. BD*(   1) C   4 - C   5            2.58    0.64    0.053
   6. BD (   2) C   3 - C   4        /140. BD*(   1) C   4 - C  11            2.58    0.64    0.053
   6. BD (   2) C   3 - C   4        /141. BD*(   1) C   5 - H   6            3.81    0.80    0.072
   6. BD (   2) C   3 - C   4        /142. BD*(   1) C   5 - C  13            0.31    0.63    0.018
   6. BD (   2) C   3 - C   4        /143. BD*(   1) C   7 - H   8            3.81    0.80    0.072
   6. BD (   2) C   3 - C   4        /144. BD*(   1) C   7 - C   9            0.31    0.63    0.018
   6. BD (   2) C   3 - C   4        /146. BD*(   1) C   9 - H  10            0.84    0.80    0.034
   6. BD (   2) C   3 - C   4        /148. BD*(   1) C  11 - H  12            3.81    0.80    0.072
   6. BD (   2) C   3 - C   4        /149. BD*(   1) C  11 - C  13            0.31    0.63    0.018
   6. BD (   2) C   3 - C   4        /150. BD*(   1) C  13 - H  14            0.84    0.80    0.034
   7. BD (   1) C   3 - C   7        / 52. RY*(   1) C   4                    0.31    1.38    0.026
   7. BD (   1) C   3 - C   7        /132. BD*(   1) C   1 - H   2            0.34    1.02    0.023
   7. BD (   1) C   3 - C   7        /137. BD*(   2) C   3 - C   4            0.87    0.67    0.032
   7. BD (   1) C   3 - C   7        /139. BD*(   1) C   4 - C   5            0.80    0.86    0.033
   7. BD (   1) C   3 - C   7        /143. BD*(   1) C   7 - H   8            0.52    1.02    0.029
   7. BD (   1) C   3 - C   7        /146. BD*(   1) C   9 - H  10            1.32    1.02    0.046
   7. BD (   1) C   3 - C   7        /148. BD*(   1) C  11 - H  12            1.23    1.02    0.045
   8. BD (   1) C   4 - C   5        / 42. RY*(   1) C   3                    0.31    1.38    0.026
   8. BD (   1) C   4 - C   5        /132. BD*(   1) C   1 - H   2            1.23    1.02    0.045
   8. BD (   1) C   4 - C   5        /137. BD*(   2) C   3 - C   4            0.87    0.67    0.032
   8. BD (   1) C   4 - C   5        /138. BD*(   1) C   3 - C   7            0.80    0.86    0.033
   8. BD (   1) C   4 - C   5        /141. BD*(   1) C   5 - H   6            0.52    1.02    0.029
   8. BD (   1) C   4 - C   5        /148. BD*(   1) C  11 - H  12            0.34    1.02    0.023
   8. BD (   1) C   4 - C   5        /150. BD*(   1) C  13 - H  14            1.32    1.02    0.046
   9. BD (   1) C   4 - C  11        / 42. RY*(   1) C   3                    0.31    1.38    0.026
   9. BD (   1) C   4 - C  11        /133. BD*(   1) C   1 - C   3            0.80    0.86    0.033
   9. BD (   1) C   4 - C  11        /137. BD*(   2) C   3 - C   4            0.87    0.67    0.032
   9. BD (   1) C   4 - C  11        /141. BD*(   1) C   5 - H   6            0.34    1.02    0.023
   9. BD (   1) C   4 - C  11        /143. BD*(   1) C   7 - H   8            1.23    1.02    0.045
   9. BD (   1) C   4 - C  11        /148. BD*(   1) C  11 - H  12            0.52    1.02    0.029
   9. BD (   1) C   4 - C  11        /150. BD*(   1) C  13 - H  14            1.32    1.02    0.046
  11. BD (   1) C   5 - C  13        /132. BD*(   1) C   1 - H   2            1.31    1.02    0.046
  11. BD (   1) C   5 - C  13        /136. BD*(   1) C   3 - C   4            0.70    0.96    0.033
  11. BD (   1) C   5 - C  13        /137. BD*(   2) C   3 - C   4            2.67    0.67    0.056
  11. BD (   1) C   5 - C  13        /139. BD*(   1) C   4 - C   5            0.37    0.86    0.023
  11. BD (   1) C   5 - C  13        /141. BD*(   1) C   5 - H   6            0.34    1.02    0.024
  11. BD (   1) C   5 - C  13        /146. BD*(   1) C   9 - H  10            1.12    1.02    0.043
  11. BD (   1) C   5 - C  13        /148. BD*(   1) C  11 - H  12            0.58    1.02    0.031
  11. BD (   1) C   5 - C  13        /150. BD*(   1) C  13 - H  14            0.30    1.02    0.022
  13. BD (   1) C   7 - C   9        /132. BD*(   1) C   1 - H   2            0.58    1.02    0.031
  13. BD (   1) C   7 - C   9        /136. BD*(   1) C   3 - C   4            0.70    0.96    0.033
  13. BD (   1) C   7 - C   9        /137. BD*(   2) C   3 - C   4            2.67    0.67    0.056
  13. BD (   1) C   7 - C   9        /138. BD*(   1) C   3 - C   7            0.37    0.86    0.023
  13. BD (   1) C   7 - C   9        /143. BD*(   1) C   7 - H   8            0.34    1.02    0.024
  13. BD (   1) C   7 - C   9        /146. BD*(   1) C   9 - H  10            0.30    1.02    0.022
  13. BD (   1) C   7 - C   9        /148. BD*(   1) C  11 - H  12            1.31    1.02    0.046
  13. BD (   1) C   7 - C   9        /150. BD*(   1) C  13 - H  14            1.12    1.02    0.043
  14. BD (   1) C   7 - C  11        /133. BD*(   1) C   1 - C   3            0.44    0.87    0.025
  14. BD (   1) C   7 - C  11        /139. BD*(   1) C   4 - C   5            0.44    0.87    0.025
  14. BD (   1) C   7 - C  11        /143. BD*(   1) C   7 - H   8            0.46    1.03    0.028
  14. BD (   1) C   7 - C  11        /146. BD*(   1) C   9 - H  10            0.73    1.04    0.035
  14. BD (   1) C   7 - C  11        /148. BD*(   1) C  11 - H  12            0.46    1.03    0.028
  14. BD (   1) C   7 - C  11        /150. BD*(   1) C  13 - H  14            0.73    1.04    0.035
  15. BD (   1) C   9 - H  10        /147. BD*(   1) C   9 - C  13            0.25    0.88    0.019
  16. BD (   1) C   9 - C  13        /132. BD*(   1) C   1 - H   2            1.12    1.04    0.043
  16. BD (   1) C   9 - C  13        /141. BD*(   1) C   5 - H   6            1.12    1.04    0.043
  16. BD (   1) C   9 - C  13        /143. BD*(   1) C   7 - H   8            1.12    1.04    0.043
  16. BD (   1) C   9 - C  13        /146. BD*(   1) C   9 - H  10            0.43    1.05    0.027
  16. BD (   1) C   9 - C  13        /148. BD*(   1) C  11 - H  12            1.12    1.04    0.043
  16. BD (   1) C   9 - C  13        /150. BD*(   1) C  13 - H  14            0.43    1.05    0.027
  18. BD (   1) C  11 - C  13        /136. BD*(   1) C   3 - C   4            0.70    0.96    0.033
  18. BD (   1) C  11 - C  13        /137. BD*(   2) C   3 - C   4            2.67    0.67    0.056
  18. BD (   1) C  11 - C  13        /140. BD*(   1) C   4 - C  11            0.37    0.86    0.023
  18. BD (   1) C  11 - C  13        /141. BD*(   1) C   5 - H   6            0.58    1.02    0.031
  18. BD (   1) C  11 - C  13        /143. BD*(   1) C   7 - H   8            1.31    1.02    0.046
  18. BD (   1) C  11 - C  13        /146. BD*(   1) C   9 - H  10            1.12    1.02    0.043
  18. BD (   1) C  11 - C  13        /148. BD*(   1) C  11 - H  12            0.34    1.02    0.024
  18. BD (   1) C  11 - C  13        /150. BD*(   1) C  13 - H  14            0.30    1.02    0.022
  19. BD (   1) C  13 - H  14        /147. BD*(   1) C   9 - C  13            0.25    0.88    0.019
  20. CR (   1) C   1                / 43. RY*(   2) C   3                    0.30   11.22    0.074
  20. CR (   1) C   1                / 63. RY*(   2) C   5                    0.37   11.43    0.082
  20. CR (   1) C   1                /137. BD*(   2) C   3 - C   4            0.32   10.21    0.076
  20. CR (   1) C   1                /141. BD*(   1) C   5 - H   6            0.31   10.56    0.073
  21. CR (   1) C   3                / 52. RY*(   1) C   4                    1.15   10.88    0.141
  21. CR (   1) C   3                /132. BD*(   1) C   1 - H   2            0.32   10.52    0.074
  21. CR (   1) C   3                /137. BD*(   2) C   3 - C   4            4.23   10.17    0.277
  21. CR (   1) C   3                /143. BD*(   1) C   7 - H   8            0.32   10.52    0.074
  22. CR (   1) C   4                / 42. RY*(   1) C   3                    1.15   10.88    0.141
  22. CR (   1) C   4                /137. BD*(   2) C   3 - C   4            4.23   10.17    0.277
  22. CR (   1) C   4                /141. BD*(   1) C   5 - H   6            0.32   10.52    0.074
  22. CR (   1) C   4                /148. BD*(   1) C  11 - H  12            0.32   10.52    0.074
  23. CR (   1) C   5                / 29. RY*(   2) C   1                    0.37   11.43    0.082
  23. CR (   1) C   5                / 53. RY*(   2) C   4                    0.30   11.22    0.074
  23. CR (   1) C   5                /132. BD*(   1) C   1 - H   2            0.31   10.56    0.073
  23. CR (   1) C   5                /137. BD*(   2) C   3 - C   4            0.32   10.21    0.076
  24. CR (   1) C   7                / 43. RY*(   2) C   3                    0.30   11.22    0.074
  24. CR (   1) C   7                /105. RY*(   2) C  11                    0.37   11.43    0.082
  24. CR (   1) C   7                /137. BD*(   2) C   3 - C   4            0.32   10.21    0.076
  24. CR (   1) C   7                /148. BD*(   1) C  11 - H  12            0.31   10.56    0.073
  25. CR (   1) C   9                / 30. RY*(   3) C   1                    0.30   11.53    0.074
  25. CR (   1) C   9                / 78. RY*(   3) C   7                    0.30   11.53    0.074
  25. CR (   1) C   9                /118. RY*(   1) C  13                    0.32   11.22    0.076
  26. CR (   1) C  11                / 53. RY*(   2) C   4                    0.30   11.22    0.074
  26. CR (   1) C  11                / 77. RY*(   2) C   7                    0.37   11.43    0.082
  26. CR (   1) C  11                /137. BD*(   2) C   3 - C   4            0.32   10.21    0.076
  26. CR (   1) C  11                /143. BD*(   1) C   7 - H   8            0.31   10.56    0.073
  27. CR (   1) C  13                / 64. RY*(   3) C   5                    0.30   11.53    0.074
  27. CR (   1) C  13                / 90. RY*(   1) C   9                    0.32   11.22    0.076
  27. CR (   1) C  13                /106. RY*(   3) C  11                    0.30   11.53    0.074
 137. BD*(   2) C   3 - C   4        / 42. RY*(   1) C   3                    1.01    0.71    0.101
 137. BD*(   2) C   3 - C   4        / 52. RY*(   1) C   4                    1.01    0.71    0.101
 137. BD*(   2) C   3 - C   4        /133. BD*(   1) C   1 - C   3            4.21    0.19    0.100
 137. BD*(   2) C   3 - C   4        /134. BD*(   1) C   1 - C   5            1.65    0.20    0.069
 137. BD*(   2) C   3 - C   4        /135. BD*(   1) C   1 - C   9            0.29    0.17    0.027
 137. BD*(   2) C   3 - C   4        /136. BD*(   1) C   3 - C   4           18.95    0.29    0.254
 137. BD*(   2) C   3 - C   4        /138. BD*(   1) C   3 - C   7            4.21    0.19    0.100
 137. BD*(   2) C   3 - C   4        /139. BD*(   1) C   4 - C   5            4.21    0.19    0.100
 137. BD*(   2) C   3 - C   4        /140. BD*(   1) C   4 - C  11            4.21    0.19    0.100
 137. BD*(   2) C   3 - C   4        /142. BD*(   1) C   5 - C  13            0.29    0.17    0.027
 137. BD*(   2) C   3 - C   4        /144. BD*(   1) C   7 - C   9            0.29    0.17    0.027
 137. BD*(   2) C   3 - C   4        /145. BD*(   1) C   7 - C  11            1.65    0.20    0.069
 137. BD*(   2) C   3 - C   4        /149. BD*(   1) C  11 - C  13            0.29    0.17    0.027


 Natural Bond Orbitals (Summary):

                                                            Principal Delocalizations
           NBO                        Occupancy    Energy   (geminal,vicinal,remote)
 ====================================================================================
 Molecular unit  1  (C8H6)
     1. BD (   1) C   1 - H   2          0.99796    -0.53167   
     2. BD (   1) C   1 - C   3          0.98232    -0.53151  146(v),141(v),137(g),140(v)
                                                    132(g),143(v),52(v)
     3. BD (   1) C   1 - C   5          0.99423    -0.54884  146(v),150(v),132(g),141(g)
                                                    138(v),140(v)
     4. BD (   1) C   1 - C   9          0.96987    -0.53486  137(v),141(v),150(v),136(v)
                                                    143(v),133(g),132(g),146(g)
     5. BD (   1) C   3 - C   4          0.99150    -0.58646  132(v),141(v),143(v),148(v)
     6. BD (   2) C   3 - C   4          0.92049    -0.31463  132(v),141(v),143(v),148(v)
                                                    133(g),138(g),139(g),140(g)
                                                    146(r),150(r),28(v),62(v)
                                                    76(v),104(v),135(v),142(v)
                                                    144(v),149(v)
     7. BD (   1) C   3 - C   7          0.98232    -0.53151  146(v),148(v),137(g),139(v)
                                                    143(g),132(v),52(v)
     8. BD (   1) C   4 - C   5          0.98232    -0.53151  150(v),132(v),137(g),138(v)
                                                    141(g),148(v),42(v)
     9. BD (   1) C   4 - C  11          0.98232    -0.53151  150(v),143(v),137(g),133(v)
                                                    148(g),141(v),42(v)
    10. BD (   1) C   5 - H   6          0.99796    -0.53167   
    11. BD (   1) C   5 - C  13          0.96987    -0.53486  137(v),132(v),146(v),136(v)
                                                    148(v),139(g),141(g),150(g)
    12. BD (   1) C   7 - H   8          0.99796    -0.53167   
    13. BD (   1) C   7 - C   9          0.96987    -0.53486  137(v),148(v),150(v),136(v)
                                                    132(v),138(g),143(g),146(g)
    14. BD (   1) C   7 - C  11          0.99423    -0.54884  146(v),150(v),143(g),148(g)
                                                    133(v),139(v)
    15. BD (   1) C   9 - H  10          0.99055    -0.53730  147(g)
    16. BD (   1) C   9 - C  13          0.99021    -0.56007  132(v),141(v),143(v),148(v)
                                                    146(g),150(g)
    17. BD (   1) C  11 - H  12          0.99796    -0.53167   
    18. BD (   1) C  11 - C  13          0.96987    -0.53486  137(v),143(v),146(v),136(v)
                                                    141(v),140(g),148(g),150(g)
    19. BD (   1) C  13 - H  14          0.99055    -0.53730  147(g)
    20. CR (   1) C   1                  0.99957   -10.07386  63(v),137(v),141(v),43(v)
    21. CR (   1) C   3                  0.99927   -10.03642  137(g),52(v),132(v),143(v)
    22. CR (   1) C   4                  0.99927   -10.03642  137(g),42(v),141(v),148(v)
    23. CR (   1) C   5                  0.99957   -10.07386  29(v),137(v),132(v),53(v)
    24. CR (   1) C   7                  0.99957   -10.07386  105(v),137(v),148(v),43(v)
    25. CR (   1) C   9                  0.99959   -10.08005  118(v),30(v),78(v)
    26. CR (   1) C  11                  0.99957   -10.07386  77(v),137(v),143(v),53(v)
    27. CR (   1) C  13                  0.99959   -10.08005  90(v),64(v),106(v)
    28. RY*(   1) C   1                  0.00166     1.27781   
    29. RY*(   2) C   1                  0.00091     1.35625   
    30. RY*(   3) C   1                  0.00070     1.45319   
    31. RY*(   4) C   1                  0.00045     1.04860   
    32. RY*(   5) C   1                  0.00022     1.72807   
    33. RY*(   6) C   1                  0.00016     1.83929   
    34. RY*(   7) C   1                  0.00010     2.60657   
    35. RY*(   8) C   1                  0.00002     2.26385   
    36. RY*(   9) C   1                  0.00001     2.29814   
    37. RY*(  10) C   1                  0.00000     3.90625   
    38. RY*(   1) H   2                  0.00086     0.55825   
    39. RY*(   2) H   2                  0.00003     2.41289   
    40. RY*(   3) H   2                  0.00004     2.37312   
    41. RY*(   4) H   2                  0.00001     3.05528   
    42. RY*(   1) C   3                  0.00204     0.84511   
    43. RY*(   2) C   3                  0.00094     1.14693   
    44. RY*(   3) C   3                  0.00064     1.03549   
    45. RY*(   4) C   3                  0.00036     1.73863   
    46. RY*(   5) C   3                  0.00029     1.64511   
    47. RY*(   6) C   3                  0.00021     2.19760   
    48. RY*(   7) C   3                  0.00004     2.18877   
    49. RY*(   8) C   3                  0.00002     2.28576   
    50. RY*(   9) C   3                  0.00001     2.32154   
    51. RY*(  10) C   3                  0.00000     4.03244   
    52. RY*(   1) C   4                  0.00204     0.84511   
    53. RY*(   2) C   4                  0.00094     1.14693   
    54. RY*(   3) C   4                  0.00064     1.03549   
    55. RY*(   4) C   4                  0.00036     1.73863   
    56. RY*(   5) C   4                  0.00029     1.64511   
    57. RY*(   6) C   4                  0.00021     2.19760   
    58. RY*(   7) C   4                  0.00004     2.18877   
    59. RY*(   8) C   4                  0.00002     2.28576   
    60. RY*(   9) C   4                  0.00001     2.32154   
    61. RY*(  10) C   4                  0.00000     4.03244   
    62. RY*(   1) C   5                  0.00166     1.27781   
    63. RY*(   2) C   5                  0.00091     1.35625   
    64. RY*(   3) C   5                  0.00070     1.45319   
    65. RY*(   4) C   5                  0.00045     1.04860   
    66. RY*(   5) C   5                  0.00022     1.72807   
    67. RY*(   6) C   5                  0.00016     1.83929   
    68. RY*(   7) C   5                  0.00010     2.60657   
    69. RY*(   8) C   5                  0.00002     2.26385   
    70. RY*(   9) C   5                  0.00001     2.29814   
    71. RY*(  10) C   5                  0.00000     3.90625   
    72. RY*(   1) H   6                  0.00086     0.55825   
    73. RY*(   2) H   6                  0.00003     2.41289   
    74. RY*(   3) H   6                  0.00004     2.37312   
    75. RY*(   4) H   6                  0.00001     3.05528   
    76. RY*(   1) C   7                  0.00166     1.27781   
    77. RY*(   2) C   7                  0.00091     1.35625   
    78. RY*(   3) C   7                  0.00070     1.45319   
    79. RY*(   4) C   7                  0.00045     1.04860   
    80. RY*(   5) C   7                  0.00022     1.72807   
    81. RY*(   6) C   7                  0.00016     1.83929   
    82. RY*(   7) C   7                  0.00010     2.60657   
    83. RY*(   8) C   7                  0.00002     2.26385   
    84. RY*(   9) C   7                  0.00001     2.29814   
    85. RY*(  10) C   7                  0.00000     3.90625   
    86. RY*(   1) H   8                  0.00086     0.55825   
    87. RY*(   2) H   8                  0.00003     2.41289   
    88. RY*(   3) H   8                  0.00004     2.37312   
    89. RY*(   4) H   8                  0.00001     3.05528   
    90. RY*(   1) C   9                  0.00099     1.13740   
    91. RY*(   2) C   9                  0.00077     1.16220   
    92. RY*(   3) C   9                  0.00064     1.67273   
    93. RY*(   4) C   9                  0.00042     1.76127   
    94. RY*(   5) C   9                  0.00032     1.44702   
    95. RY*(   6) C   9                  0.00023     1.50821   
    96. RY*(   7) C   9                  0.00011     2.43579   
    97. RY*(   8) C   9                  0.00002     2.31576   
    98. RY*(   9) C   9                  0.00002     2.23570   
    99. RY*(  10) C   9                  0.00000     3.96130   
   100. RY*(   1) H  10                  0.00048     0.55362   
   101. RY*(   2) H  10                  0.00004     2.39408   
   102. RY*(   3) H  10                  0.00005     2.36678   
   103. RY*(   4) H  10                  0.00001     3.04326   
   104. RY*(   1) C  11                  0.00166     1.27781   
   105. RY*(   2) C  11                  0.00091     1.35625   
   106. RY*(   3) C  11                  0.00070     1.45319   
   107. RY*(   4) C  11                  0.00045     1.04860   
   108. RY*(   5) C  11                  0.00022     1.72807   
   109. RY*(   6) C  11                  0.00016     1.83929   
   110. RY*(   7) C  11                  0.00010     2.60657   
   111. RY*(   8) C  11                  0.00002     2.26385   
   112. RY*(   9) C  11                  0.00001     2.29814   
   113. RY*(  10) C  11                  0.00000     3.90625   
   114. RY*(   1) H  12                  0.00086     0.55825   
   115. RY*(   2) H  12                  0.00003     2.41289   
   116. RY*(   3) H  12                  0.00004     2.37312   
   117. RY*(   4) H  12                  0.00001     3.05528   
   118. RY*(   1) C  13                  0.00099     1.13740   
   119. RY*(   2) C  13                  0.00077     1.16220   
   120. RY*(   3) C  13                  0.00064     1.67273   
   121. RY*(   4) C  13                  0.00042     1.76127   
   122. RY*(   5) C  13                  0.00032     1.44702   
   123. RY*(   6) C  13                  0.00023     1.50821   
   124. RY*(   7) C  13                  0.00011     2.43579   
   125. RY*(   8) C  13                  0.00002     2.31576   
   126. RY*(   9) C  13                  0.00002     2.23570   
   127. RY*(  10) C  13                  0.00000     3.96130   
   128. RY*(   1) H  14                  0.00048     0.55362   
   129. RY*(   2) H  14                  0.00004     2.39408   
   130. RY*(   3) H  14                  0.00005     2.36678   
   131. RY*(   4) H  14                  0.00001     3.04326   
   132. BD*(   1) C   1 - H   2          0.01612     0.48486   
   133. BD*(   1) C   1 - C   3          0.01605     0.32394   
   134. BD*(   1) C   1 - C   5          0.00086     0.33700   
   135. BD*(   1) C   1 - C   9          0.00174     0.31053   
   136. BD*(   1) C   3 - C   4          0.02545     0.42525   
   137. BD*(   2) C   3 - C   4          0.10940     0.13787  136(g),133(g),138(g),139(g)
                                                    140(g),134(v),145(v),42(g)
                                                    52(g),135(v),142(v),144(v)
                                                    149(v)
   138. BD*(   1) C   3 - C   7          0.01605     0.32394   
   139. BD*(   1) C   4 - C   5          0.01605     0.32394   
   140. BD*(   1) C   4 - C  11          0.01605     0.32394   
   141. BD*(   1) C   5 - H   6          0.01612     0.48486   
   142. BD*(   1) C   5 - C  13          0.00174     0.31053   
   143. BD*(   1) C   7 - H   8          0.01612     0.48486   
   144. BD*(   1) C   7 - C   9          0.00174     0.31053   
   145. BD*(   1) C   7 - C  11          0.00086     0.33700   
   146. BD*(   1) C   9 - H  10          0.01002     0.48681   
   147. BD*(   1) C   9 - C  13          0.00138     0.34330   
   148. BD*(   1) C  11 - H  12          0.01612     0.48486   
   149. BD*(   1) C  11 - C  13          0.00174     0.31053   
   150. BD*(   1) C  13 - H  14          0.01002     0.48681   
       -------------------------------
              Total Lewis   26.66832  ( 98.7716%)
        Valence non-Lewis    0.29362  (  1.0875%)
        Rydberg non-Lewis    0.03806  (  0.1410%)
       -------------------------------
            Total unit  1   27.00000  (100.0000%)
           Charge unit  1    0.00000


 ***************************************************
 *******         Beta  spin orbitals         *******
 ***************************************************


 Input atomic orbitals, gross Mulliken populations:

  AO  Atom No lang  Mulliken Population    Atom No      Total
 -------------------------------------------------------------------------------
   1    C  1  S        0.9966040
   2    C  1  S        0.3471547
   3    C  1  px       0.3540127
   4    C  1  py       0.3456966
   5    C  1  pz       0.3180218
   6    C  1  S        0.3142078
   7    C  1  px       0.1022000
   8    C  1  py       0.1084156
   9    C  1  pz       0.1390235
  10    C  1  dxx      0.0002247
  11    C  1  dxz     -0.0006248
  12    C  1  dzz     -0.0058994
  13    C  1  dxy      0.0061423
  14    C  1  dyy      0.0056603
  15    C  1  dyz      0.0032346
                                             C  1      3.0340744
  16    H  2  S        0.2681553
  17    H  2  S        0.1895943
  18    H  2  px       0.0029135
  19    H  2  py       0.0024320
  20    H  2  pz       0.0011331
                                             H  2      0.4642281
  21    C  3  S        0.9967137
  22    C  3  S        0.3641692
  23    C  3  px       0.3218283
  24    C  3  py       0.3894574
  25    C  3  pz       0.2614608
  26    C  3  S        0.3001819
  27    C  3  px       0.0844605
  28    C  3  py       0.1130673
  29    C  3  pz       0.1612667
  30    C  3  dxx     -0.0006975
  31    C  3  dxz     -0.0020126
  32    C  3  dzz     -0.0037214
  33    C  3  dxy      0.0040978
  34    C  3  dyy      0.0069293
  35    C  3  dyz      0.0045514
                                             C  3      3.0017529
  36    C  4  S        0.9967137
  37    C  4  S        0.3641692
  38    C  4  px       0.3218283
  39    C  4  py       0.3894574
  40    C  4  pz       0.2614608
  41    C  4  S        0.3001819
  42    C  4  px       0.0844605
  43    C  4  py       0.1130673
  44    C  4  pz       0.1612667
  45    C  4  dxx     -0.0006975
  46    C  4  dxz     -0.0020126
  47    C  4  dzz     -0.0037214
  48    C  4  dxy      0.0040978
  49    C  4  dyy      0.0069293
  50    C  4  dyz      0.0045514
                                             C  4      3.0017529
  51    C  5  S        0.9966040
  52    C  5  S        0.3471547
  53    C  5  px       0.3540127
  54    C  5  py       0.3456966
  55    C  5  pz       0.3180218
  56    C  5  S        0.3142078
  57    C  5  px       0.1022000
  58    C  5  py       0.1084156
  59    C  5  pz       0.1390235
  60    C  5  dxx      0.0002247
  61    C  5  dxz     -0.0006248
  62    C  5  dzz     -0.0058994
  63    C  5  dxy      0.0061423
  64    C  5  dyy      0.0056603
  65    C  5  dyz      0.0032346
                                             C  5      3.0340744
  66    H  6  S        0.2681553
  67    H  6  S        0.1895943
  68    H  6  px       0.0029135
  69    H  6  py       0.0024320
  70    H  6  pz       0.0011331
                                             H  6      0.4642281
  71    C  7  S        0.9966040
  72    C  7  S        0.3471547
  73    C  7  px       0.3540127
  74    C  7  py       0.3456966
  75    C  7  pz       0.3180218
  76    C  7  S        0.3142078
  77    C  7  px       0.1022000
  78    C  7  py       0.1084156
  79    C  7  pz       0.1390235
  80    C  7  dxx      0.0002247
  81    C  7  dxz     -0.0006248
  82    C  7  dzz     -0.0058994
  83    C  7  dxy      0.0061423
  84    C  7  dyy      0.0056603
  85    C  7  dyz      0.0032346
                                             C  7      3.0340744
  86    H  8  S        0.2681553
  87    H  8  S        0.1895943
  88    H  8  px       0.0029135
  89    H  8  py       0.0024320
  90    H  8  pz       0.0011331
                                             H  8      0.4642281
  91    C  9  S        0.9966101
  92    C  9  S        0.3411646
  93    C  9  px       0.3355368
  94    C  9  py       0.3499353
  95    C  9  pz       0.3411410
  96    C  9  S        0.3036098
  97    C  9  px       0.1266879
  98    C  9  py       0.1180581
  99    C  9  pz       0.1334074
 100    C  9  dxx     -0.0037490
 101    C  9  dxz     -0.0011810
 102    C  9  dzz      0.0006844
 103    C  9  dxy      0.0032899
 104    C  9  dyy      0.0057264
 105    C  9  dyz      0.0040870
                                             C  9      3.0550086
 106    H 10  S        0.2650466
 107    H 10  S        0.1749698
 108    H 10  px       0.0012029
 109    H 10  py       0.0021861
 110    H 10  pz       0.0032281
                                             H 10      0.4466335
 111    C 11  S        0.9966040
 112    C 11  S        0.3471547
 113    C 11  px       0.3540127
 114    C 11  py       0.3456966
 115    C 11  pz       0.3180218
 116    C 11  S        0.3142078
 117    C 11  px       0.1022000
 118    C 11  py       0.1084156
 119    C 11  pz       0.1390235
 120    C 11  dxx      0.0002247
 121    C 11  dxz     -0.0006248
 122    C 11  dzz     -0.0058994
 123    C 11  dxy      0.0061423
 124    C 11  dyy      0.0056603
 125    C 11  dyz      0.0032346
                                             C 11      3.0340744
 126    H 12  S        0.2681553
 127    H 12  S        0.1895943
 128    H 12  px       0.0029135
 129    H 12  py       0.0024320
 130    H 12  pz       0.0011331
                                             H 12      0.4642281
 131    C 13  S        0.9966101
 132    C 13  S        0.3411646
 133    C 13  px       0.3355368
 134    C 13  py       0.3499353
 135    C 13  pz       0.3411410
 136    C 13  S        0.3036098
 137    C 13  px       0.1266879
 138    C 13  py       0.1180581
 139    C 13  pz       0.1334074
 140    C 13  dxx     -0.0037490
 141    C 13  dxz     -0.0011810
 142    C 13  dzz      0.0006844
 143    C 13  dxy      0.0032899
 144    C 13  dyy      0.0057264
 145    C 13  dyz      0.0040870
                                             C 13      3.0550086
 146    H 14  S        0.2650466
 147    H 14  S        0.1749698
 148    H 14  px       0.0012029
 149    H 14  py       0.0021861
 150    H 14  pz       0.0032281
                                             H 14      0.4466335

 Total number of electrons:   27.000000


 Mayer-Mulliken atom-atom bond order matrix:                                   

     Atom    1       2       3       4       5       6       7       8       9
     ---- ------  ------  ------  ------  ------  ------  ------  ------  ------
   1.  C  0.0000  0.2348  0.2401  0.0053  0.2455 -0.0005 -0.0035  0.0010  0.2326
   2.  H  0.2348  0.0000  0.0004  0.0027 -0.0005  0.0001  0.0010  0.0000 -0.0012
   3.  C  0.2401  0.0004  0.0000  0.3911  0.0053  0.0027  0.2401  0.0004  0.0129
   4.  C  0.0053  0.0027  0.3911  0.0000  0.2401  0.0004  0.0053  0.0027  0.0070
   5.  C  0.2455 -0.0005  0.0053  0.2401  0.0000  0.2348  0.0045  0.0006 -0.0030
   6.  H -0.0005  0.0001  0.0027  0.0004  0.2348  0.0000  0.0006  0.0006  0.0013
   7.  C -0.0035  0.0010  0.2401  0.0053  0.0045  0.0006  0.0000  0.2348  0.2326
   8.  H  0.0010  0.0000  0.0004  0.0027  0.0006  0.0006  0.2348  0.0000 -0.0012
   9.  C  0.2326 -0.0012  0.0129  0.0070 -0.0030  0.0013  0.2326 -0.0012  0.0000
  10.  H -0.0007  0.0001  0.0007  0.0061  0.0006  0.0002 -0.0007  0.0001  0.2350
  11.  C  0.0045  0.0006  0.0053  0.2401 -0.0035  0.0010  0.2455 -0.0005 -0.0030
  12.  H  0.0006  0.0006  0.0027  0.0004  0.0010  0.0000 -0.0005  0.0001  0.0013
  13.  C -0.0030  0.0013  0.0070  0.0129  0.2326 -0.0012 -0.0030  0.0013  0.2418
  14.  H  0.0006  0.0002  0.0061  0.0007 -0.0007  0.0001  0.0006  0.0002 -0.0011

     Atom   10      11      12      13      14
     ---- ------  ------  ------  ------  ------
   1.  C -0.0007  0.0045  0.0006 -0.0030  0.0006
   2.  H  0.0001  0.0006  0.0006  0.0013  0.0002
   3.  C  0.0007  0.0053  0.0027  0.0070  0.0061
   4.  C  0.0061  0.2401  0.0004  0.0129  0.0007
   5.  C  0.0006 -0.0035  0.0010  0.2326 -0.0007
   6.  H  0.0002  0.0010  0.0000 -0.0012  0.0001
   7.  C -0.0007  0.2455 -0.0005 -0.0030  0.0006
   8.  H  0.0001 -0.0005  0.0001  0.0013  0.0002
   9.  C  0.2350 -0.0030  0.0013  0.2418 -0.0011
  10.  H  0.0000  0.0006  0.0002 -0.0011  0.0000
  11.  C  0.0006  0.0000  0.2348  0.2326 -0.0007
  12.  H  0.0002  0.2348  0.0000 -0.0012  0.0001
  13.  C -0.0011  0.2326 -0.0012  0.0000  0.2350
  14.  H  0.0000 -0.0007  0.0001  0.2350  0.0000


 Mayer-Mulliken valencies by atom:                                             

     Atom    1
     ---- ------
   1.  C  0.9573
   2.  H  0.2400
   3.  C  0.9149
   4.  C  0.9149
   5.  C  0.9573
   6.  H  0.2400
   7.  C  0.9573
   8.  H  0.2400
   9.  C  0.9551
  10.  H  0.2413
  11.  C  0.9573
  12.  H  0.2400
  13.  C  0.9551
  14.  H  0.2413


 NATURAL POPULATIONS:  Natural atomic orbital occupancies 
                                                          
   NAO  Atom  No  lang   Type(AO)    Occupancy      Energy
 ----------------------------------------------------------
     1    C    1  S      Cor( 1S)     0.99958     -10.07343
     2    C    1  S      Val( 2S)     0.51669      -0.23302
     3    C    1  S      Ryd( 3S)     0.00120       1.95815
     4    C    1  S      Ryd( 4S)     0.00004       4.15480
     5    C    1  px     Val( 2p)     0.56661      -0.08160
     6    C    1  px     Ryd( 3p)     0.00355       1.05398
     7    C    1  py     Val( 2p)     0.53904      -0.07499
     8    C    1  py     Ryd( 3p)     0.00287       0.91008
     9    C    1  pz     Val( 2p)     0.49566      -0.08700
    10    C    1  pz     Ryd( 3p)     0.00145       0.63386
    11    C    1  dxy    Ryd( 3d)     0.00065       2.37119
    12    C    1  dxz    Ryd( 3d)     0.00057       2.27181
    13    C    1  dyz    Ryd( 3d)     0.00050       1.97433
    14    C    1  dx2y2  Ryd( 3d)     0.00051       2.28928
    15    C    1  dz2    Ryd( 3d)     0.00037       2.15255

    16    H    2  S      Val( 1S)     0.37570       0.10809
    17    H    2  S      Ryd( 2S)     0.00083       0.56366
    18    H    2  px     Ryd( 2p)     0.00015       2.79166
    19    H    2  py     Ryd( 2p)     0.00011       2.68061
    20    H    2  pz     Ryd( 2p)     0.00004       2.37300

    21    C    3  S      Cor( 1S)     0.99927     -10.03613
    22    C    3  S      Val( 2S)     0.55289      -0.22435
    23    C    3  S      Ryd( 3S)     0.00041       2.25872
    24    C    3  S      Ryd( 4S)     0.00001       4.03366
    25    C    3  px     Val( 2p)     0.45857      -0.02934
    26    C    3  px     Ryd( 3p)     0.00100       0.71109
    27    C    3  py     Val( 2p)     0.55376      -0.05944
    28    C    3  py     Ryd( 3p)     0.00217       0.67016
    29    C    3  pz     Val( 2p)     0.43598      -0.06087
    30    C    3  pz     Ryd( 3p)     0.00377       0.67207
    31    C    3  dxy    Ryd( 3d)     0.00052       2.07688
    32    C    3  dxz    Ryd( 3d)     0.00070       2.29906
    33    C    3  dyz    Ryd( 3d)     0.00112       2.07055
    34    C    3  dx2y2  Ryd( 3d)     0.00069       2.39156
    35    C    3  dz2    Ryd( 3d)     0.00056       2.26076

    36    C    4  S      Cor( 1S)     0.99927     -10.03613
    37    C    4  S      Val( 2S)     0.55289      -0.22435
    38    C    4  S      Ryd( 3S)     0.00041       2.25872
    39    C    4  S      Ryd( 4S)     0.00001       4.03366
    40    C    4  px     Val( 2p)     0.45857      -0.02934
    41    C    4  px     Ryd( 3p)     0.00100       0.71109
    42    C    4  py     Val( 2p)     0.55376      -0.05944
    43    C    4  py     Ryd( 3p)     0.00217       0.67016
    44    C    4  pz     Val( 2p)     0.43598      -0.06087
    45    C    4  pz     Ryd( 3p)     0.00377       0.67207
    46    C    4  dxy    Ryd( 3d)     0.00052       2.07688
    47    C    4  dxz    Ryd( 3d)     0.00070       2.29906
    48    C    4  dyz    Ryd( 3d)     0.00112       2.07055
    49    C    4  dx2y2  Ryd( 3d)     0.00069       2.39156
    50    C    4  dz2    Ryd( 3d)     0.00056       2.26076

    51    C    5  S      Cor( 1S)     0.99958     -10.07343
    52    C    5  S      Val( 2S)     0.51669      -0.23302
    53    C    5  S      Ryd( 3S)     0.00120       1.95815
    54    C    5  S      Ryd( 4S)     0.00004       4.15480
    55    C    5  px     Val( 2p)     0.56661      -0.08160
    56    C    5  px     Ryd( 3p)     0.00355       1.05398
    57    C    5  py     Val( 2p)     0.53904      -0.07499
    58    C    5  py     Ryd( 3p)     0.00287       0.91008
    59    C    5  pz     Val( 2p)     0.49566      -0.08700
    60    C    5  pz     Ryd( 3p)     0.00145       0.63386
    61    C    5  dxy    Ryd( 3d)     0.00065       2.37119
    62    C    5  dxz    Ryd( 3d)     0.00057       2.27181
    63    C    5  dyz    Ryd( 3d)     0.00050       1.97433
    64    C    5  dx2y2  Ryd( 3d)     0.00051       2.28928
    65    C    5  dz2    Ryd( 3d)     0.00037       2.15255

    66    H    6  S      Val( 1S)     0.37570       0.10809
    67    H    6  S      Ryd( 2S)     0.00083       0.56366
    68    H    6  px     Ryd( 2p)     0.00015       2.79166
    69    H    6  py     Ryd( 2p)     0.00011       2.68061
    70    H    6  pz     Ryd( 2p)     0.00004       2.37300

    71    C    7  S      Cor( 1S)     0.99958     -10.07343
    72    C    7  S      Val( 2S)     0.51669      -0.23302
    73    C    7  S      Ryd( 3S)     0.00120       1.95815
    74    C    7  S      Ryd( 4S)     0.00004       4.15480
    75    C    7  px     Val( 2p)     0.56661      -0.08160
    76    C    7  px     Ryd( 3p)     0.00355       1.05398
    77    C    7  py     Val( 2p)     0.53904      -0.07499
    78    C    7  py     Ryd( 3p)     0.00287       0.91008
    79    C    7  pz     Val( 2p)     0.49566      -0.08700
    80    C    7  pz     Ryd( 3p)     0.00145       0.63386
    81    C    7  dxy    Ryd( 3d)     0.00065       2.37119
    82    C    7  dxz    Ryd( 3d)     0.00057       2.27181
    83    C    7  dyz    Ryd( 3d)     0.00050       1.97433
    84    C    7  dx2y2  Ryd( 3d)     0.00051       2.28928
    85    C    7  dz2    Ryd( 3d)     0.00037       2.15255

    86    H    8  S      Val( 1S)     0.37570       0.10809
    87    H    8  S      Ryd( 2S)     0.00083       0.56366
    88    H    8  px     Ryd( 2p)     0.00015       2.79166
    89    H    8  py     Ryd( 2p)     0.00011       2.68061
    90    H    8  pz     Ryd( 2p)     0.00004       2.37300

    91    C    9  S      Cor( 1S)     0.99958     -10.08060
    92    C    9  S      Val( 2S)     0.50411      -0.23651
    93    C    9  S      Ryd( 3S)     0.00118       1.99015
    94    C    9  S      Ryd( 4S)     0.00002       4.05075
    95    C    9  px     Val( 2p)     0.50545      -0.09362
    96    C    9  px     Ryd( 3p)     0.00089       0.65128
    97    C    9  py     Val( 2p)     0.54091      -0.09065
    98    C    9  py     Ryd( 3p)     0.00264       0.83441
    99    C    9  pz     Val( 2p)     0.54910      -0.08419
   100    C    9  pz     Ryd( 3p)     0.00374       1.02406
   101    C    9  dxy    Ryd( 3d)     0.00044       2.00365
   102    C    9  dxz    Ryd( 3d)     0.00052       2.25955
   103    C    9  dyz    Ryd( 3d)     0.00040       2.32938
   104    C    9  dx2y2  Ryd( 3d)     0.00055       2.23847
   105    C    9  dz2    Ryd( 3d)     0.00056       2.24905

   106    H   10  S      Val( 1S)     0.36545       0.10722
   107    H   10  S      Ryd( 2S)     0.00046       0.54996
   108    H   10  px     Ryd( 2p)     0.00004       2.39408
   109    H   10  py     Ryd( 2p)     0.00010       2.59135
   110    H   10  pz     Ryd( 2p)     0.00016       2.83014

   111    C   11  S      Cor( 1S)     0.99958     -10.07343
   112    C   11  S      Val( 2S)     0.51669      -0.23302
   113    C   11  S      Ryd( 3S)     0.00120       1.95815
   114    C   11  S      Ryd( 4S)     0.00004       4.15480
   115    C   11  px     Val( 2p)     0.56661      -0.08160
   116    C   11  px     Ryd( 3p)     0.00355       1.05398
   117    C   11  py     Val( 2p)     0.53904      -0.07499
   118    C   11  py     Ryd( 3p)     0.00287       0.91008
   119    C   11  pz     Val( 2p)     0.49566      -0.08700
   120    C   11  pz     Ryd( 3p)     0.00145       0.63386
   121    C   11  dxy    Ryd( 3d)     0.00065       2.37119
   122    C   11  dxz    Ryd( 3d)     0.00057       2.27181
   123    C   11  dyz    Ryd( 3d)     0.00050       1.97433
   124    C   11  dx2y2  Ryd( 3d)     0.00051       2.28928
   125    C   11  dz2    Ryd( 3d)     0.00037       2.15255

   126    H   12  S      Val( 1S)     0.37570       0.10809
   127    H   12  S      Ryd( 2S)     0.00083       0.56366
   128    H   12  px     Ryd( 2p)     0.00015       2.79166
   129    H   12  py     Ryd( 2p)     0.00011       2.68061
   130    H   12  pz     Ryd( 2p)     0.00004       2.37300

   131    C   13  S      Cor( 1S)     0.99958     -10.08060
   132    C   13  S      Val( 2S)     0.50411      -0.23651
   133    C   13  S      Ryd( 3S)     0.00118       1.99015
   134    C   13  S      Ryd( 4S)     0.00002       4.05075
   135    C   13  px     Val( 2p)     0.50545      -0.09362
   136    C   13  px     Ryd( 3p)     0.00089       0.65128
   137    C   13  py     Val( 2p)     0.54091      -0.09065
   138    C   13  py     Ryd( 3p)     0.00264       0.83441
   139    C   13  pz     Val( 2p)     0.54910      -0.08419
   140    C   13  pz     Ryd( 3p)     0.00374       1.02406
   141    C   13  dxy    Ryd( 3d)     0.00044       2.00365
   142    C   13  dxz    Ryd( 3d)     0.00052       2.25955
   143    C   13  dyz    Ryd( 3d)     0.00040       2.32938
   144    C   13  dx2y2  Ryd( 3d)     0.00055       2.23847
   145    C   13  dz2    Ryd( 3d)     0.00056       2.24905

   146    H   14  S      Val( 1S)     0.36545       0.10722
   147    H   14  S      Ryd( 2S)     0.00046       0.54996
   148    H   14  px     Ryd( 2p)     0.00004       2.39408
   149    H   14  py     Ryd( 2p)     0.00010       2.59135
   150    H   14  pz     Ryd( 2p)     0.00016       2.83014


 Summary of Natural Population Analysis:                  
                                                          
                                       Natural Population 
                Natural  -----------------------------------------------
    Atom  No    Charge         Core      Valence    Rydberg      Total
 -----------------------------------------------------------------------
      C    1   -0.12929      0.99958     2.11800    0.01172     3.12929
      H    2    0.12316      0.00000     0.37570    0.00114     0.37684
      C    3   -0.01141      0.99927     2.00119    0.01095     3.01141
      C    4   -0.01141      0.99927     2.00119    0.01095     3.01141
      C    5   -0.12929      0.99958     2.11800    0.01172     3.12929
      H    6    0.12316      0.00000     0.37570    0.00114     0.37684
      C    7   -0.12929      0.99958     2.11800    0.01172     3.12929
      H    8    0.12316      0.00000     0.37570    0.00114     0.37684
      C    9   -0.11010      0.99958     2.09958    0.01094     3.11010
      H   10    0.13378      0.00000     0.36545    0.00076     0.36622
      C   11   -0.12929      0.99958     2.11800    0.01172     3.12929
      H   12    0.12316      0.00000     0.37570    0.00114     0.37684
      C   13   -0.11010      0.99958     2.09958    0.01094     3.11010
      H   14    0.13378      0.00000     0.36545    0.00076     0.36622
 =======================================================================
   * Total *    0.00000      7.99602    18.90723    0.09676    27.00000

                                 Natural Population      
 --------------------------------------------------------
   Core                       7.99602 ( 99.9502% of   8)
   Valence                   18.90723 ( 99.5117% of  19)
   Natural Minimal Basis     26.90324 ( 99.6416% of  27)
   Natural Rydberg Basis      0.09676 (  0.3584% of  27)
 --------------------------------------------------------

    Atom  No          Natural Electron Configuration
 ----------------------------------------------------------------------------
      C    1      [core]2S( 0.52)2p( 1.60)3p( 0.01)
      H    2            1S( 0.38)
      C    3      [core]2S( 0.55)2p( 1.45)3p( 0.01)
      C    4      [core]2S( 0.55)2p( 1.45)3p( 0.01)
      C    5      [core]2S( 0.52)2p( 1.60)3p( 0.01)
      H    6            1S( 0.38)
      C    7      [core]2S( 0.52)2p( 1.60)3p( 0.01)
      H    8            1S( 0.38)
      C    9      [core]2S( 0.50)2p( 1.60)3p( 0.01)
      H   10            1S( 0.37)
      C   11      [core]2S( 0.52)2p( 1.60)3p( 0.01)
      H   12            1S( 0.38)
      C   13      [core]2S( 0.50)2p( 1.60)3p( 0.01)
      H   14            1S( 0.37)


 Wiberg bond index matrix in the NAO basis:                                    

     Atom    1       2       3       4       5       6       7       8       9
     ---- ------  ------  ------  ------  ------  ------  ------  ------  ------
   1.  C  0.0000  0.2240  0.2431  0.0129  0.2516  0.0011  0.0022  0.0009  0.2381
   2.  H  0.2240  0.0000  0.0029  0.0036  0.0011  0.0000  0.0009  0.0000  0.0008
   3.  C  0.2431  0.0029  0.0000  0.4046  0.0129  0.0036  0.2431  0.0029  0.0136
   4.  C  0.0129  0.0036  0.4046  0.0000  0.2431  0.0029  0.0129  0.0036  0.0123
   5.  C  0.2516  0.0011  0.0129  0.2431  0.0000  0.2240  0.0057  0.0004  0.0028
   6.  H  0.0011  0.0000  0.0036  0.0029  0.2240  0.0000  0.0004  0.0004  0.0014
   7.  C  0.0022  0.0009  0.2431  0.0129  0.0057  0.0004  0.0000  0.2240  0.2381
   8.  H  0.0009  0.0000  0.0029  0.0036  0.0004  0.0004  0.2240  0.0000  0.0008
   9.  C  0.2381  0.0008  0.0136  0.0123  0.0028  0.0014  0.2381  0.0008  0.0000
  10.  H  0.0007  0.0001  0.0011  0.0050  0.0008  0.0000  0.0007  0.0001  0.2226
  11.  C  0.0057  0.0004  0.0129  0.2431  0.0022  0.0009  0.2516  0.0011  0.0028
  12.  H  0.0004  0.0004  0.0036  0.0029  0.0009  0.0000  0.0011  0.0000  0.0014
  13.  C  0.0028  0.0014  0.0123  0.0136  0.2381  0.0008  0.0028  0.0014  0.2485
  14.  H  0.0008  0.0000  0.0050  0.0011  0.0007  0.0001  0.0008  0.0000  0.0006

     Atom   10      11      12      13      14
     ---- ------  ------  ------  ------  ------
   1.  C  0.0007  0.0057  0.0004  0.0028  0.0008
   2.  H  0.0001  0.0004  0.0004  0.0014  0.0000
   3.  C  0.0011  0.0129  0.0036  0.0123  0.0050
   4.  C  0.0050  0.2431  0.0029  0.0136  0.0011
   5.  C  0.0008  0.0022  0.0009  0.2381  0.0007
   6.  H  0.0000  0.0009  0.0000  0.0008  0.0001
   7.  C  0.0007  0.2516  0.0011  0.0028  0.0008
   8.  H  0.0001  0.0011  0.0000  0.0014  0.0000
   9.  C  0.2226  0.0028  0.0014  0.2485  0.0006
  10.  H  0.0000  0.0008  0.0000  0.0006  0.0000
  11.  C  0.0008  0.0000  0.2240  0.2381  0.0007
  12.  H  0.0000  0.2240  0.0000  0.0008  0.0001
  13.  C  0.0006  0.2381  0.0008  0.0000  0.2226
  14.  H  0.0000  0.0007  0.0001  0.2226  0.0000


 Wiberg bond index, Totals by atom:                                            

     Atom    1
     ---- ------
   1.  C  0.9843
   2.  H  0.2355
   3.  C  0.9617
   4.  C  0.9617
   5.  C  0.9843
   6.  H  0.2355
   7.  C  0.9843
   8.  H  0.2355
   9.  C  0.9837
  10.  H  0.2325
  11.  C  0.9843
  12.  H  0.2355
  13.  C  0.9837
  14.  H  0.2325


 Atom-atom overlap-weighted NAO bond order:                                    

     Atom    1       2       3       4       5       6       7       8       9
     ---- ------  ------  ------  ------  ------  ------  ------  ------  ------
   1.  C  0.0000  0.3853  0.3916  0.0132  0.3914  0.0006 -0.0129  0.0022  0.3719
   2.  H  0.3853  0.0000  0.0031  0.0059  0.0006 -0.0001  0.0022  0.0000  0.0014
   3.  C  0.3916  0.0031  0.0000  0.5634  0.0132  0.0059  0.3916  0.0031  0.0567
   4.  C  0.0132  0.0059  0.5634  0.0000  0.3916  0.0031  0.0132  0.0059 -0.0271
   5.  C  0.3914  0.0006  0.0132  0.3916  0.0000  0.3853  0.0078 -0.0006  0.0047
   6.  H  0.0006 -0.0001  0.0059  0.0031  0.3853  0.0000 -0.0006  0.0000  0.0036
   7.  C -0.0129  0.0022  0.3916  0.0132  0.0078 -0.0006  0.0000  0.3853  0.3719
   8.  H  0.0022  0.0000  0.0031  0.0059 -0.0006  0.0000  0.3853  0.0000  0.0014
   9.  C  0.3719  0.0014  0.0567 -0.0271  0.0047  0.0036  0.3719  0.0014  0.0000
  10.  H  0.0033 -0.0007  0.0032  0.0021  0.0028 -0.0000  0.0033 -0.0007  0.3870
  11.  C  0.0078 -0.0006  0.0132  0.3916 -0.0129  0.0022  0.3914  0.0006  0.0047
  12.  H -0.0006  0.0000  0.0059  0.0031  0.0022  0.0000  0.0006 -0.0001  0.0036
  13.  C  0.0047  0.0036 -0.0271  0.0567  0.3719  0.0014  0.0047  0.0036  0.3859
  14.  H  0.0028 -0.0000  0.0021  0.0032  0.0033 -0.0007  0.0028 -0.0000  0.0047

     Atom   10      11      12      13      14
     ---- ------  ------  ------  ------  ------
   1.  C  0.0033  0.0078 -0.0006  0.0047  0.0028
   2.  H -0.0007 -0.0006  0.0000  0.0036 -0.0000
   3.  C  0.0032  0.0132  0.0059 -0.0271  0.0021
   4.  C  0.0021  0.3916  0.0031  0.0567  0.0032
   5.  C  0.0028 -0.0129  0.0022  0.3719  0.0033
   6.  H -0.0000  0.0022  0.0000  0.0014 -0.0007
   7.  C  0.0033  0.3914  0.0006  0.0047  0.0028
   8.  H -0.0007  0.0006 -0.0001  0.0036 -0.0000
   9.  C  0.3870  0.0047  0.0036  0.3859  0.0047
  10.  H  0.0000  0.0028 -0.0000  0.0047 -0.0006
  11.  C  0.0028  0.0000  0.3853  0.3719  0.0033
  12.  H -0.0000  0.3853  0.0000  0.0014 -0.0007
  13.  C  0.0047  0.3719  0.0014  0.0000  0.3870
  14.  H -0.0006  0.0033 -0.0007  0.3870  0.0000


 Atom-atom overlap-weighted NAO bond order, Totals by atom:                    

     Atom    1
     ---- ------
   1.  C  1.5614
   2.  H  0.4007
   3.  C  1.4258
   4.  C  1.4258
   5.  C  1.5614
   6.  H  0.4007
   7.  C  1.5614
   8.  H  0.4007
   9.  C  1.5705
  10.  H  0.4071
  11.  C  1.5614
  12.  H  0.4007
  13.  C  1.5705
  14.  H  0.4071


 MO bond order:                                                                

     Atom    1       2       3       4       5       6       7       8       9
     ---- ------  ------  ------  ------  ------  ------  ------  ------  ------
   1.  C  0.0000  0.1948  0.1819 -0.1180 -0.2507  0.0237 -0.0852  0.0317 -0.3916
   2.  H  0.1948  0.0000 -0.0055  0.0420  0.0122 -0.0024  0.0028 -0.0010 -0.0112
   3.  C  0.1819 -0.0055  0.0000 -0.1503 -0.0609 -0.0115 -0.4459  0.0043 -0.0790
   4.  C -0.1180  0.0420 -0.1503  0.0000  0.1488  0.0418 -0.2530  0.0607  0.0097
   5.  C -0.2507  0.0122 -0.0609  0.1488  0.0000 -0.2969  0.0809 -0.0061 -0.1177
   6.  H  0.0237 -0.0024 -0.0115  0.0418 -0.2969  0.0000 -0.0146  0.0093 -0.0199
   7.  C -0.0852  0.0028 -0.4459 -0.2530  0.0809 -0.0146  0.0000  0.7807  0.5583
   8.  H  0.0317 -0.0010  0.0043  0.0607 -0.0061  0.0093  0.7807  0.0000  0.0121
   9.  C -0.3916 -0.0112 -0.0790  0.0097 -0.1177 -0.0199  0.5583  0.0121  0.0000
  10.  H  0.0197 -0.0049  0.0210  0.0531  0.0288 -0.0046  0.0193 -0.0037  0.7764
  11.  C  0.0958 -0.0146 -0.1169 -0.5577 -0.0397 -0.0140  0.0740 -0.0019 -0.0530
  12.  H -0.0125  0.0093  0.0237  0.0341  0.0244 -0.0018 -0.0031 -0.0018  0.0115
  13.  C -0.0780  0.0141  0.0152 -0.1360 -0.6267  0.0065 -0.0735  0.0333 -0.0312
  14.  H  0.0185 -0.0045  0.0109  0.0010  0.0099 -0.0066 -0.0028 -0.0035  0.0047

     Atom   10      11      12      13      14
     ---- ------  ------  ------  ------  ------
   1.  C  0.0197  0.0958 -0.0125 -0.0780  0.0185
   2.  H -0.0049 -0.0146  0.0093  0.0141 -0.0045
   3.  C  0.0210 -0.1169  0.0237  0.0152  0.0109
   4.  C  0.0531 -0.5577  0.0341 -0.1360  0.0010
   5.  C  0.0288 -0.0397  0.0244 -0.6267  0.0099
   6.  H -0.0046 -0.0140 -0.0018  0.0065 -0.0066
   7.  C  0.0193  0.0740 -0.0031 -0.0735 -0.0028
   8.  H -0.0037 -0.0019 -0.0018  0.0333 -0.0035
   9.  C  0.7764 -0.0530  0.0115 -0.0312  0.0047
  10.  H  0.0000  0.0115 -0.0035  0.0256 -0.0011
  11.  C  0.0115  0.0000  0.3017  0.2257  0.0078
  12.  H -0.0035  0.3017  0.0000  0.0156 -0.0054
  13.  C  0.0256  0.2257  0.0156  0.0000  0.3436
  14.  H -0.0011  0.0078 -0.0054  0.3436  0.0000


 MO atomic valencies:                                                          

     Atom    1
     ---- ------
   1.  C -0.3699
   2.  H  0.2311
   3.  C -0.6128
   4.  C -0.8237
   5.  C -1.0937
   6.  H -0.2908
   7.  C  0.6378
   8.  H  0.9141
   9.  C  0.6691
  10.  H  0.9375
  11.  C -0.0814
  12.  H  0.3924
  13.  C -0.2658
  14.  H  0.3725


 NATURAL BOND ORBITAL ANALYSIS, beta spin orbitals:

                       Occupancies       Lewis Structure    Low   High
           Occ.    -------------------  -----------------   occ   occ
  Cycle   Thresh.   Lewis   Non-Lewis     CR  BD  3C  LP    (L)   (NL)   Dev
 =============================================================================
   1(1)    0.90    26.66832   0.33168      8  19   0   0     0      0    0.01
 -----------------------------------------------------------------------------

 Structure accepted: No low occupancy Lewis orbitals

 --------------------------------------------------------
   Core                      7.99599 ( 99.950% of   8)
   Valence Lewis            18.67233 ( 98.275% of  19)
  ==================       ============================
   Total Lewis              26.66832 ( 98.772% of  27)
  -----------------------------------------------------
   Valence non-Lewis         0.29362 (  1.087% of  27)
   Rydberg non-Lewis         0.03806 (  0.141% of  27)
  ==================       ============================
   Total non-Lewis           0.33168 (  1.228% of  27)
 --------------------------------------------------------


       (Occupancy)   Bond orbital/ Coefficients/ Hybrids
 ---------------------------------------------------------------------------------
     1. (0.99796) BD ( 1) C   1 - H   2  
                ( 63.36%)   0.7960* C   1 s( 31.49%)p 2.17( 68.48%)d 0.00(  0.03%)
                                            0.0000 -0.5605  0.0283  0.0012  0.6442
                                           -0.0038 -0.5191  0.0063 -0.0138  0.0044
                                            0.0156 -0.0005 -0.0008 -0.0024  0.0087
                ( 36.64%)   0.6053* H   2 s( 99.95%)p 0.00(  0.05%)
                                           -0.9997 -0.0069 -0.0176  0.0153 -0.0004
     2. (0.98232) BD ( 1) C   1 - C   3  
                ( 50.73%)   0.7123* C   1 s( 21.15%)p 3.72( 78.77%)d 0.00(  0.08%)
                                           -0.0000  0.4597  0.0156 -0.0019  0.4882
                                           -0.0384  0.1305  0.0435 -0.7271 -0.0144
                                            0.0028 -0.0246 -0.0016  0.0123  0.0053
                ( 49.27%)   0.7019* C   3 s( 32.23%)p 2.10( 67.68%)d 0.00(  0.10%)
                                           -0.0001  0.5676  0.0087 -0.0003 -0.7064
                                           -0.0177  0.3339  0.0192  0.2554 -0.0192
                                            0.0033 -0.0270 -0.0017  0.0143  0.0059
     3. (0.99423) BD ( 1) C   1 - C   5  
                ( 50.00%)   0.7071* C   1 s( 24.57%)p 3.07( 75.36%)d 0.00(  0.07%)
                                           -0.0000  0.4955  0.0142  0.0009 -0.2402
                                           -0.0600 -0.8319  0.0148  0.0065  0.0012
                                            0.0010 -0.0002 -0.0015 -0.0225 -0.0120
                ( 50.00%)   0.7071* C   5 s( 24.57%)p 3.07( 75.36%)d 0.00(  0.07%)
                                           -0.0000  0.4955  0.0142  0.0009 -0.2402
                                           -0.0600  0.8319 -0.0148  0.0065  0.0012
                                           -0.0010 -0.0002  0.0015 -0.0225 -0.0120
     4. (0.96987) BD ( 1) C   1 - C   9  
                ( 49.76%)   0.7054* C   1 s( 22.32%)p 3.48( 77.60%)d 0.00(  0.07%)
                                           -0.0005  0.4723  0.0138  0.0020  0.5335
                                           -0.0335  0.1356  0.0470  0.6851  0.0206
                                           -0.0003  0.0226 -0.0010  0.0147  0.0025
                ( 50.24%)   0.7088* C   9 s( 22.98%)p 3.35( 76.95%)d 0.00(  0.07%)
                                            0.0006  0.4791  0.0165 -0.0005 -0.7065
                                           -0.0180  0.1618  0.0440 -0.4901  0.0409
                                           -0.0003  0.0222  0.0024  0.0121  0.0067
     5. (0.99150) BD ( 1) C   3 - C   4  
                ( 50.00%)   0.7071* C   3 s( 35.13%)p 1.84( 64.77%)d 0.00(  0.10%)
                                           -0.0001  0.5926 -0.0117  0.0009  0.0000
                                            0.0000 -0.5779 -0.0170 -0.5594 -0.0221
                                           -0.0000  0.0000  0.0119 -0.0226 -0.0183
                ( 50.00%)   0.7071* C   4 s( 35.13%)p 1.84( 64.77%)d 0.00(  0.10%)
                                           -0.0001  0.5926 -0.0117  0.0009 -0.0000
                                           -0.0000  0.5779  0.0170 -0.5594 -0.0221
                                           -0.0000 -0.0000 -0.0119 -0.0226 -0.0183
     6. (0.92049) BD ( 2) C   3 - C   4  
                ( 50.00%)   0.7071* C   3 s(  0.31%)p99.99( 99.46%)d 0.72(  0.23%)
                                            0.0003 -0.0526 -0.0186 -0.0031  0.0000
                                            0.0000  0.6615  0.0010 -0.7415  0.0847
                                           -0.0000  0.0000  0.0453  0.0133 -0.0044
                ( 50.00%)   0.7071* C   4 s(  0.31%)p99.99( 99.46%)d 0.72(  0.23%)
                                            0.0003 -0.0526 -0.0186 -0.0031 -0.0000
                                           -0.0000 -0.6615 -0.0010 -0.7415  0.0847
                                           -0.0000 -0.0000 -0.0453  0.0133 -0.0044
     7. (0.98232) BD ( 1) C   3 - C   7  
                ( 49.27%)   0.7019* C   3 s( 32.23%)p 2.10( 67.68%)d 0.00(  0.10%)
                                           -0.0001  0.5676  0.0087 -0.0003  0.7064
                                            0.0177  0.3339  0.0192  0.2554 -0.0192
                                           -0.0033  0.0270 -0.0017  0.0143  0.0059
                ( 50.73%)   0.7123* C   7 s( 21.15%)p 3.72( 78.77%)d 0.00(  0.08%)
                                           -0.0000  0.4597  0.0156 -0.0019 -0.4882
                                            0.0384  0.1305  0.0435 -0.7271 -0.0144
                                           -0.0028  0.0246 -0.0016  0.0123  0.0053
     8. (0.98232) BD ( 1) C   4 - C   5  
                ( 49.27%)   0.7019* C   4 s( 32.23%)p 2.10( 67.68%)d 0.00(  0.10%)
                                           -0.0001  0.5676  0.0087 -0.0003 -0.7064
                                           -0.0177 -0.3339 -0.0192  0.2554 -0.0192
                                           -0.0033 -0.0270  0.0017  0.0143  0.0059
                ( 50.73%)   0.7123* C   5 s( 21.15%)p 3.72( 78.77%)d 0.00(  0.08%)
                                           -0.0000  0.4597  0.0156 -0.0019  0.4882
                                           -0.0384 -0.1305 -0.0435 -0.7271 -0.0144
                                           -0.0028 -0.0246  0.0016  0.0123  0.0053
     9. (0.98232) BD ( 1) C   4 - C  11  
                ( 49.27%)   0.7019* C   4 s( 32.23%)p 2.10( 67.68%)d 0.00(  0.10%)
                                           -0.0001  0.5676  0.0087 -0.0003  0.7064
                                            0.0177 -0.3339 -0.0192  0.2554 -0.0192
                                            0.0033  0.0270  0.0017  0.0143  0.0059
                ( 50.73%)   0.7123* C  11 s( 21.15%)p 3.72( 78.77%)d 0.00(  0.08%)
                                           -0.0000  0.4597  0.0156 -0.0019 -0.4882
                                            0.0384 -0.1305 -0.0435 -0.7271 -0.0144
                                            0.0028  0.0246  0.0016  0.0123  0.0053
    10. (0.99796) BD ( 1) C   5 - H   6  
                ( 63.36%)   0.7960* C   5 s( 31.49%)p 2.17( 68.48%)d 0.00(  0.03%)
                                            0.0000 -0.5605  0.0283  0.0012  0.6442
                                           -0.0038  0.5191 -0.0063 -0.0138  0.0044
                                           -0.0156 -0.0005  0.0008 -0.0024  0.0087
                ( 36.64%)   0.6053* H   6 s( 99.95%)p 0.00(  0.05%)
                                           -0.9997 -0.0069 -0.0176 -0.0153 -0.0004
    11. (0.96987) BD ( 1) C   5 - C  13  
                ( 49.76%)   0.7054* C   5 s( 22.32%)p 3.48( 77.60%)d 0.00(  0.07%)
                                           -0.0005  0.4723  0.0138  0.0020  0.5335
                                           -0.0335 -0.1356 -0.0470  0.6851  0.0206
                                            0.0003  0.0226  0.0010  0.0147  0.0025
                ( 50.24%)   0.7088* C  13 s( 22.98%)p 3.35( 76.95%)d 0.00(  0.07%)
                                            0.0006  0.4791  0.0165 -0.0005 -0.7065
                                           -0.0180 -0.1618 -0.0440 -0.4901  0.0409
                                            0.0003  0.0222 -0.0024  0.0121  0.0067
    12. (0.99796) BD ( 1) C   7 - H   8  
                ( 63.36%)   0.7960* C   7 s( 31.49%)p 2.17( 68.48%)d 0.00(  0.03%)
                                           -0.0000  0.5605 -0.0283 -0.0012  0.6442
                                           -0.0038  0.5191 -0.0063  0.0138 -0.0044
                                            0.0156 -0.0005  0.0008  0.0024 -0.0087
                ( 36.64%)   0.6053* H   8 s( 99.95%)p 0.00(  0.05%)
                                            0.9997  0.0069 -0.0176 -0.0153  0.0004
    13. (0.96987) BD ( 1) C   7 - C   9  
                ( 49.76%)   0.7054* C   7 s( 22.32%)p 3.48( 77.60%)d 0.00(  0.07%)
                                           -0.0005  0.4723  0.0138  0.0020 -0.5335
                                            0.0335  0.1356  0.0470  0.6851  0.0206
                                            0.0003 -0.0226 -0.0010  0.0147  0.0025
                ( 50.24%)   0.7088* C   9 s( 22.98%)p 3.35( 76.95%)d 0.00(  0.07%)
                                            0.0006  0.4791  0.0165 -0.0005  0.7065
                                            0.0180  0.1618  0.0440 -0.4901  0.0409
                                            0.0003 -0.0222  0.0024  0.0121  0.0067
    14. (0.99423) BD ( 1) C   7 - C  11  
                ( 50.00%)   0.7071* C   7 s( 24.57%)p 3.07( 75.36%)d 0.00(  0.07%)
                                           -0.0000  0.4955  0.0142  0.0009  0.2402
                                            0.0600 -0.8319  0.0148  0.0065  0.0012
                                           -0.0010  0.0002 -0.0015 -0.0225 -0.0120
                ( 50.00%)   0.7071* C  11 s( 24.57%)p 3.07( 75.36%)d 0.00(  0.07%)
                                           -0.0000  0.4955  0.0142  0.0009  0.2402
                                            0.0600  0.8319 -0.0148  0.0065  0.0012
                                            0.0010  0.0002  0.0015 -0.0225 -0.0120
    15. (0.99055) BD ( 1) C   9 - H  10  
                ( 63.73%)   0.7983* C   9 s( 30.38%)p 2.29( 69.59%)d 0.00(  0.03%)
                                           -0.0002  0.5504 -0.0290 -0.0002 -0.0000
                                           -0.0000  0.4676 -0.0030  0.6908 -0.0067
                                            0.0000 -0.0000  0.0141 -0.0053  0.0080
                ( 36.27%)   0.6022* H  10 s( 99.95%)p 0.00(  0.05%)
                                            0.9997  0.0040  0.0000 -0.0127 -0.0187
    16. (0.99021) BD ( 1) C   9 - C  13  
                ( 50.00%)   0.7071* C   9 s( 23.17%)p 3.31( 76.76%)d 0.00(  0.07%)
                                           -0.0000  0.4813  0.0105  0.0019  0.0000
                                            0.0000 -0.8522  0.0076  0.1944  0.0596
                                           -0.0000  0.0000  0.0018 -0.0235 -0.0117
                ( 50.00%)   0.7071* C  13 s( 23.17%)p 3.31( 76.76%)d 0.00(  0.07%)
                                           -0.0000  0.4813  0.0105  0.0019  0.0000
                                            0.0000  0.8522 -0.0076  0.1944  0.0596
                                            0.0000  0.0000 -0.0018 -0.0235 -0.0117
    17. (0.99796) BD ( 1) C  11 - H  12  
                ( 63.36%)   0.7960* C  11 s( 31.49%)p 2.17( 68.48%)d 0.00(  0.03%)
                                           -0.0000  0.5605 -0.0283 -0.0012  0.6442
                                           -0.0038 -0.5191  0.0063  0.0138 -0.0044
                                           -0.0156 -0.0005 -0.0008  0.0024 -0.0087
                ( 36.64%)   0.6053* H  12 s( 99.95%)p 0.00(  0.05%)
                                            0.9997  0.0069 -0.0176  0.0153  0.0004
    18. (0.96987) BD ( 1) C  11 - C  13  
                ( 49.76%)   0.7054* C  11 s( 22.32%)p 3.48( 77.60%)d 0.00(  0.07%)
                                           -0.0005  0.4723  0.0138  0.0020 -0.5335
                                            0.0335 -0.1356 -0.0470  0.6851  0.0206
                                           -0.0003 -0.0226  0.0010  0.0147  0.0025
                ( 50.24%)   0.7088* C  13 s( 22.98%)p 3.35( 76.95%)d 0.00(  0.07%)
                                            0.0006  0.4791  0.0165 -0.0005  0.7065
                                            0.0180 -0.1618 -0.0440 -0.4901  0.0409
                                           -0.0003 -0.0222 -0.0024  0.0121  0.0067
    19. (0.99055) BD ( 1) C  13 - H  14  
                ( 63.73%)   0.7983* C  13 s( 30.38%)p 2.29( 69.59%)d 0.00(  0.03%)
                                            0.0002 -0.5504  0.0290  0.0002 -0.0000
                                            0.0000  0.4676 -0.0030 -0.6908  0.0067
                                            0.0000  0.0000  0.0141  0.0053 -0.0080
                ( 36.27%)   0.6022* H  14 s( 99.95%)p 0.00(  0.05%)
                                           -0.9997 -0.0040  0.0000 -0.0127  0.0187
    20. (0.99957) CR ( 1) C   1           s(100.00%)p 0.00(  0.00%)
                                            1.0000  0.0003  0.0000  0.0000  0.0003
                                           -0.0000  0.0001  0.0000  0.0003  0.0000
                                           -0.0000  0.0000 -0.0000  0.0000  0.0000
    21. (0.99927) CR ( 1) C   3           s(100.00%)p 0.00(  0.00%)
                                            1.0000  0.0002  0.0000  0.0000 -0.0000
                                           -0.0000 -0.0002  0.0000  0.0003 -0.0000
                                            0.0000 -0.0000 -0.0000 -0.0000  0.0000
    22. (0.99927) CR ( 1) C   4           s(100.00%)p 0.00(  0.00%)
                                            1.0000  0.0002  0.0000  0.0000  0.0000
                                            0.0000  0.0002 -0.0000  0.0003 -0.0000
                                            0.0000  0.0000  0.0000 -0.0000  0.0000
    23. (0.99957) CR ( 1) C   5           s(100.00%)p 0.00(  0.00%)
                                            1.0000  0.0003  0.0000  0.0000  0.0003
                                           -0.0000 -0.0001 -0.0000  0.0003  0.0000
                                            0.0000  0.0000  0.0000  0.0000  0.0000
    24. (0.99957) CR ( 1) C   7           s(100.00%)p 0.00(  0.00%)
                                            1.0000  0.0003  0.0000  0.0000 -0.0003
                                            0.0000  0.0001  0.0000  0.0003  0.0000
                                            0.0000 -0.0000 -0.0000  0.0000  0.0000
    25. (0.99959) CR ( 1) C   9           s(100.00%)p 0.00(  0.00%)
                                            1.0000 -0.0004 -0.0000  0.0000 -0.0000
                                           -0.0000 -0.0001 -0.0000  0.0007 -0.0000
                                            0.0000 -0.0000  0.0000 -0.0000 -0.0000
    26. (0.99957) CR ( 1) C  11           s(100.00%)p 0.00(  0.00%)
                                            1.0000  0.0003  0.0000  0.0000 -0.0003
                                            0.0000 -0.0001 -0.0000  0.0003  0.0000
                                           -0.0000 -0.0000  0.0000  0.0000  0.0000
    27. (0.99959) CR ( 1) C  13           s(100.00%)p 0.00(  0.00%)
                                            1.0000 -0.0004 -0.0000  0.0000  0.0000
                                           -0.0000  0.0001  0.0000  0.0007 -0.0000
                                           -0.0000 -0.0000 -0.0000 -0.0000 -0.0000
    28. (0.00166) RY*( 1) C   1           s(  9.43%)p 5.87( 55.29%)d 3.74( 35.28%)
                                           -0.0000 -0.0054  0.2872 -0.1082 -0.0200
                                           -0.1562  0.0181 -0.0665 -0.0137  0.7233
                                            0.3354 -0.0210 -0.4297 -0.0663  0.2253
    29. (0.00091) RY*( 2) C   1           s(  6.61%)p10.00( 66.06%)d 4.14( 27.33%)
                                           -0.0000 -0.0229  0.2549 -0.0241 -0.0428
                                            0.1935  0.0045  0.7791  0.0020 -0.1197
                                            0.4930  0.0299  0.0909  0.0279 -0.1424
    30. (0.00070) RY*( 3) C   1           s( 10.24%)p 6.62( 67.77%)d 2.15( 21.99%)
                                           -0.0000 -0.0390  0.3074 -0.0800 -0.0262
                                           -0.7424  0.0388 -0.0774  0.0140 -0.3437
                                            0.2076  0.0020  0.2699 -0.0827  0.3116
    31. (0.00045) RY*( 4) C   1           s( 40.74%)p 1.26( 51.29%)d 0.20(  7.97%)
                                            0.0000  0.0438  0.6352  0.0451  0.0113
                                            0.4304 -0.0061 -0.4180  0.0073 -0.3908
                                            0.1188  0.0675 -0.2424  0.0415  0.0238
    32. (0.00022) RY*( 5) C   1           s( 12.25%)p 1.26( 15.46%)d 5.90( 72.29%)
                                           -0.0000 -0.0003  0.3498  0.0094 -0.0129
                                            0.2215 -0.0007  0.2762 -0.0036  0.1707
                                           -0.5525 -0.0321  0.2721 -0.3239  0.4875
    33. (0.00016) RY*( 6) C   1           s(  0.58%)p48.79( 28.23%)d99.99( 71.19%)
                                           -0.0000 -0.0378  0.0368  0.0548 -0.0192
                                           -0.2874  0.0115  0.3470  0.0053 -0.2806
                                           -0.3996  0.0577 -0.7402  0.0011 -0.0310
    34. (0.00010) RY*( 7) C   1           s( 28.39%)p 0.48( 13.58%)d 2.04( 58.04%)
                                           -0.0000 -0.0248  0.4684  0.2527 -0.0168
                                           -0.2441  0.0159  0.0031 -0.0057  0.2750
                                           -0.2982 -0.0650  0.2170  0.3058 -0.5887
    35. (0.00002) RY*( 8) C   1           s(  1.34%)p 0.71(  0.96%)d72.74( 97.70%)
    36. (0.00001) RY*( 9) C   1           s(  1.22%)p 0.92(  1.13%)d79.76( 97.64%)
    37. (0.00000) RY*(10) C   1           s( 89.66%)p 0.00(  0.02%)d 0.12( 10.32%)
    38. (0.00086) RY*( 1) H   2           s( 99.27%)p 0.01(  0.73%)
                                           -0.0052  0.9963 -0.0845  0.0127 -0.0032
    39. (0.00003) RY*( 2) H   2           s(  0.17%)p99.99( 99.83%)
    40. (0.00004) RY*( 3) H   2           s(  0.00%)p 1.00(100.00%)
    41. (0.00001) RY*( 4) H   2           s(  0.61%)p99.99( 99.39%)
    42. (0.00204) RY*( 1) C   3           s(  0.45%)p99.99( 87.17%)d27.57( 12.38%)
                                           -0.0000 -0.0060  0.0479  0.0465 -0.0000
                                           -0.0000  0.0467 -0.8481 -0.0182 -0.3872
                                            0.0000 -0.0000 -0.2724  0.1083 -0.1947
    43. (0.00094) RY*( 2) C   3           s(  0.00%)p 1.00( 67.17%)d 0.49( 32.83%)
                                           -0.0000  0.0000  0.0000 -0.0000 -0.0217
                                            0.8193  0.0000  0.0000  0.0000 -0.0000
                                           -0.5717 -0.0392 -0.0000  0.0000  0.0000
    44. (0.00064) RY*( 3) C   3           s(  0.50%)p99.99( 73.38%)d51.74( 26.12%)
                                            0.0000  0.0358  0.0575  0.0216 -0.0000
                                           -0.0000 -0.0296 -0.4672  0.0462  0.7159
                                            0.0000 -0.0000  0.0278 -0.1919  0.4728
    45. (0.00036) RY*( 4) C   3           s(  2.70%)p 9.61( 25.99%)d26.37( 71.31%)
                                            0.0000  0.0163  0.1584  0.0410 -0.0000
                                           -0.0000 -0.0242  0.1311  0.0021  0.4920
                                            0.0000 -0.0000 -0.6046  0.3822 -0.4488
    46. (0.00029) RY*( 5) C   3           s(  0.00%)p 1.00( 32.51%)d 2.08( 67.49%)
                                           -0.0000  0.0000  0.0000 -0.0000 -0.0087
                                            0.5701  0.0000  0.0000  0.0000 -0.0000
                                            0.8204 -0.0444 -0.0000  0.0000  0.0000
    47. (0.00021) RY*( 6) C   3           s( 94.22%)p 0.01(  0.53%)d 0.06(  5.26%)
                                           -0.0000 -0.0070  0.9694 -0.0482  0.0000
                                            0.0000  0.0052  0.0281 -0.0196 -0.0638
                                           -0.0000  0.0000  0.1485 -0.1628 -0.0633
    48. (0.00004) RY*( 7) C   3           s(  2.78%)p 2.91(  8.09%)d32.01( 89.13%)
    49. (0.00002) RY*( 8) C   3           s(  0.00%)p 1.00(  0.48%)d99.99( 99.52%)
    50. (0.00001) RY*( 9) C   3           s(  4.26%)p 1.18(  5.02%)d21.29( 90.72%)
    51. (0.00000) RY*(10) C   3           s( 95.19%)p 0.00(  0.09%)d 0.05(  4.72%)
    52. (0.00204) RY*( 1) C   4           s(  0.45%)p99.99( 87.17%)d27.57( 12.38%)
                                           -0.0000 -0.0060  0.0479  0.0465  0.0000
                                            0.0000 -0.0467  0.8481 -0.0182 -0.3872
                                            0.0000  0.0000  0.2724  0.1083 -0.1947
    53. (0.00094) RY*( 2) C   4           s(  0.00%)p 1.00( 67.17%)d 0.49( 32.83%)
                                            0.0000 -0.0000 -0.0000  0.0000 -0.0217
                                            0.8193  0.0000  0.0000 -0.0000  0.0000
                                            0.5717 -0.0392 -0.0000 -0.0000 -0.0000
    54. (0.00064) RY*( 3) C   4           s(  0.50%)p99.99( 73.38%)d51.74( 26.12%)
                                            0.0000  0.0358  0.0575  0.0216  0.0000
                                            0.0000  0.0296  0.4672  0.0462  0.7159
                                            0.0000  0.0000 -0.0278 -0.1919  0.4728
    55. (0.00036) RY*( 4) C   4           s(  2.70%)p 9.61( 25.99%)d26.37( 71.31%)
                                            0.0000  0.0163  0.1584  0.0410  0.0000
                                            0.0000  0.0242 -0.1311  0.0021  0.4920
                                            0.0000  0.0000  0.6046  0.3822 -0.4488
    56. (0.00029) RY*( 5) C   4           s(  0.00%)p 1.00( 32.51%)d 2.08( 67.49%)
                                           -0.0000  0.0000  0.0000 -0.0000  0.0087
                                           -0.5701 -0.0000 -0.0000  0.0000 -0.0000
                                            0.8204  0.0444  0.0000  0.0000  0.0000
    57. (0.00021) RY*( 6) C   4           s( 94.22%)p 0.01(  0.53%)d 0.06(  5.26%)
                                           -0.0000 -0.0070  0.9694 -0.0482 -0.0000
                                           -0.0000 -0.0052 -0.0281 -0.0196 -0.0638
                                           -0.0000 -0.0000 -0.1485 -0.1628 -0.0633
    58. (0.00004) RY*( 7) C   4           s(  2.78%)p 2.91(  8.09%)d32.01( 89.13%)
    59. (0.00002) RY*( 8) C   4           s(  0.00%)p 1.00(  0.48%)d99.99( 99.52%)
    60. (0.00001) RY*( 9) C   4           s(  4.26%)p 1.18(  5.02%)d21.29( 90.72%)
    61. (0.00000) RY*(10) C   4           s( 95.19%)p 0.00(  0.09%)d 0.05(  4.72%)
    62. (0.00166) RY*( 1) C   5           s(  9.43%)p 5.87( 55.29%)d 3.74( 35.28%)
                                           -0.0000 -0.0054  0.2872 -0.1082 -0.0200
                                           -0.1562 -0.0181  0.0665 -0.0137  0.7233
                                           -0.3354 -0.0210  0.4297 -0.0663  0.2253
    63. (0.00091) RY*( 2) C   5           s(  6.61%)p10.00( 66.06%)d 4.14( 27.33%)
                                           -0.0000 -0.0229  0.2549 -0.0241 -0.0428
                                            0.1935 -0.0045 -0.7791  0.0020 -0.1197
                                           -0.4930  0.0299 -0.0909  0.0279 -0.1424
    64. (0.00070) RY*( 3) C   5           s( 10.24%)p 6.62( 67.77%)d 2.15( 21.99%)
                                           -0.0000 -0.0390  0.3074 -0.0800 -0.0262
                                           -0.7424 -0.0388  0.0774  0.0140 -0.3437
                                           -0.2076  0.0020 -0.2699 -0.0827  0.3116
    65. (0.00045) RY*( 4) C   5           s( 40.74%)p 1.26( 51.29%)d 0.20(  7.97%)
                                            0.0000  0.0438  0.6352  0.0451  0.0113
                                            0.4304  0.0061  0.4180  0.0073 -0.3908
                                           -0.1188  0.0675  0.2424  0.0415  0.0238
    66. (0.00022) RY*( 5) C   5           s( 12.25%)p 1.26( 15.46%)d 5.90( 72.29%)
                                           -0.0000 -0.0003  0.3498  0.0094 -0.0129
                                            0.2215  0.0007 -0.2762 -0.0036  0.1707
                                            0.5525 -0.0321 -0.2721 -0.3239  0.4875
    67. (0.00016) RY*( 6) C   5           s(  0.58%)p48.79( 28.23%)d99.99( 71.19%)
                                           -0.0000 -0.0378  0.0368  0.0548 -0.0192
                                           -0.2874 -0.0115 -0.3470  0.0053 -0.2806
                                            0.3996  0.0577  0.7402  0.0011 -0.0310
    68. (0.00010) RY*( 7) C   5           s( 28.39%)p 0.48( 13.58%)d 2.04( 58.04%)
                                           -0.0000 -0.0248  0.4684  0.2527 -0.0168
                                           -0.2441 -0.0159 -0.0031 -0.0057  0.2750
                                            0.2982 -0.0650 -0.2170  0.3058 -0.5887
    69. (0.00002) RY*( 8) C   5           s(  1.34%)p 0.71(  0.96%)d72.74( 97.70%)
    70. (0.00001) RY*( 9) C   5           s(  1.22%)p 0.92(  1.13%)d79.76( 97.64%)
    71. (0.00000) RY*(10) C   5           s( 89.66%)p 0.00(  0.02%)d 0.12( 10.32%)
    72. (0.00086) RY*( 1) H   6           s( 99.27%)p 0.01(  0.73%)
                                           -0.0052  0.9963 -0.0845 -0.0127 -0.0032
    73. (0.00003) RY*( 2) H   6           s(  0.17%)p99.99( 99.83%)
    74. (0.00004) RY*( 3) H   6           s(  0.00%)p 1.00(100.00%)
    75. (0.00001) RY*( 4) H   6           s(  0.61%)p99.99( 99.39%)
    76. (0.00166) RY*( 1) C   7           s(  9.43%)p 5.87( 55.29%)d 3.74( 35.28%)
                                           -0.0000 -0.0054  0.2872 -0.1082  0.0200
                                            0.1562  0.0181 -0.0665 -0.0137  0.7233
                                           -0.3354  0.0210 -0.4297 -0.0663  0.2253
    77. (0.00091) RY*( 2) C   7           s(  6.61%)p10.00( 66.06%)d 4.14( 27.33%)
                                           -0.0000 -0.0229  0.2549 -0.0241  0.0428
                                           -0.1935  0.0045  0.7791  0.0020 -0.1197
                                           -0.4930 -0.0299  0.0909  0.0279 -0.1424
    78. (0.00070) RY*( 3) C   7           s( 10.24%)p 6.62( 67.77%)d 2.15( 21.99%)
                                           -0.0000 -0.0390  0.3074 -0.0800  0.0262
                                            0.7424  0.0388 -0.0774  0.0140 -0.3437
                                           -0.2076 -0.0020  0.2699 -0.0827  0.3116
    79. (0.00045) RY*( 4) C   7           s( 40.74%)p 1.26( 51.29%)d 0.20(  7.97%)
                                            0.0000  0.0438  0.6352  0.0451 -0.0113
                                           -0.4304 -0.0061 -0.4180  0.0073 -0.3908
                                           -0.1188 -0.0675 -0.2424  0.0415  0.0238
    80. (0.00022) RY*( 5) C   7           s( 12.25%)p 1.26( 15.46%)d 5.90( 72.29%)
                                           -0.0000 -0.0003  0.3498  0.0094  0.0129
                                           -0.2215 -0.0007  0.2762 -0.0036  0.1707
                                            0.5525  0.0321  0.2721 -0.3239  0.4875
    81. (0.00016) RY*( 6) C   7           s(  0.58%)p48.79( 28.23%)d99.99( 71.19%)
                                           -0.0000 -0.0378  0.0368  0.0548  0.0192
                                            0.2874  0.0115  0.3470  0.0053 -0.2806
                                            0.3996 -0.0577 -0.7402  0.0011 -0.0310
    82. (0.00010) RY*( 7) C   7           s( 28.39%)p 0.48( 13.58%)d 2.04( 58.04%)
                                           -0.0000 -0.0248  0.4684  0.2527  0.0168
                                            0.2441  0.0159  0.0031 -0.0057  0.2750
                                            0.2982  0.0650  0.2170  0.3058 -0.5887
    83. (0.00002) RY*( 8) C   7           s(  1.34%)p 0.71(  0.96%)d72.74( 97.70%)
    84. (0.00001) RY*( 9) C   7           s(  1.22%)p 0.92(  1.13%)d79.76( 97.64%)
    85. (0.00000) RY*(10) C   7           s( 89.66%)p 0.00(  0.02%)d 0.12( 10.32%)
    86. (0.00086) RY*( 1) H   8           s( 99.27%)p 0.01(  0.73%)
                                           -0.0052  0.9963  0.0845  0.0127 -0.0032
    87. (0.00003) RY*( 2) H   8           s(  0.17%)p99.99( 99.83%)
    88. (0.00004) RY*( 3) H   8           s(  0.00%)p 1.00(100.00%)
    89. (0.00001) RY*( 4) H   8           s(  0.61%)p99.99( 99.39%)
    90. (0.00099) RY*( 1) C   9           s(  0.39%)p99.99( 76.11%)d60.60( 23.50%)
                                           -0.0000  0.0455  0.0225  0.0361  0.0000
                                           -0.0000 -0.0013 -0.8597 -0.0420 -0.1424
                                           -0.0000  0.0000  0.3481  0.1766 -0.2875
    91. (0.00077) RY*( 2) C   9           s(  0.00%)p 1.00( 61.48%)d 0.63( 38.52%)
                                            0.0000 -0.0000 -0.0000 -0.0000 -0.0177
                                            0.7839 -0.0000 -0.0000  0.0000 -0.0000
                                           -0.6174  0.0638 -0.0000 -0.0000 -0.0000
    92. (0.00064) RY*( 3) C   9           s(  1.17%)p47.69( 55.59%)d37.09( 43.24%)
                                           -0.0000  0.0446  0.0117  0.0976 -0.0000
                                            0.0000 -0.0327 -0.0479 -0.0326 -0.7426
                                           -0.0000  0.0000  0.1722 -0.3156  0.5506
    93. (0.00042) RY*( 4) C   9           s( 82.28%)p 0.08(  6.35%)d 0.14( 11.37%)
                                            0.0000  0.0128  0.9065 -0.0318 -0.0000
                                           -0.0000  0.0091  0.0537  0.0275 -0.2444
                                            0.0000  0.0000 -0.2396  0.0557 -0.2306
    94. (0.00032) RY*( 5) C   9           s(  3.36%)p12.08( 40.56%)d16.70( 56.08%)
                                           -0.0000 -0.0049  0.1720 -0.0629  0.0000
                                           -0.0000  0.0211 -0.4807  0.0001  0.4173
                                           -0.0000  0.0000 -0.4574 -0.2014  0.5577
    95. (0.00023) RY*( 6) C   9           s(  0.00%)p 1.00( 37.65%)d 1.66( 62.35%)
                                            0.0000 -0.0000 -0.0000 -0.0000 -0.0138
                                            0.6134 -0.0000 -0.0000  0.0000 -0.0000
                                            0.7865  0.0703 -0.0000 -0.0000 -0.0000
    96. (0.00011) RY*( 7) C   9           s( 17.23%)p 1.10( 18.90%)d 3.71( 63.87%)
                                            0.0000 -0.0445  0.3812  0.1582 -0.0000
                                           -0.0000  0.0129  0.1388  0.0288  0.4108
                                            0.0000 -0.0000  0.7319  0.0226  0.3201
    97. (0.00002) RY*( 8) C   9           s(  3.11%)p 0.69(  2.14%)d30.47( 94.75%)
    98. (0.00002) RY*( 9) C   9           s(  0.00%)p 1.00(  0.97%)d99.99( 99.03%)
    99. (0.00000) RY*(10) C   9           s( 92.94%)p 0.00(  0.01%)d 0.08(  7.04%)
   100. (0.00048) RY*( 1) H  10           s( 98.65%)p 0.01(  1.35%)
                                           -0.0021  0.9932  0.0000  0.1139  0.0230
   101. (0.00004) RY*( 2) H  10           s(  0.00%)p 1.00(100.00%)
   102. (0.00005) RY*( 3) H  10           s(  0.54%)p99.99( 99.46%)
   103. (0.00001) RY*( 4) H  10           s(  0.86%)p99.99( 99.14%)
   104. (0.00166) RY*( 1) C  11           s(  9.43%)p 5.87( 55.29%)d 3.74( 35.28%)
                                           -0.0000 -0.0054  0.2872 -0.1082  0.0200
                                            0.1562 -0.0181  0.0665 -0.0137  0.7233
                                            0.3354  0.0210  0.4297 -0.0663  0.2253
   105. (0.00091) RY*( 2) C  11           s(  6.61%)p10.00( 66.06%)d 4.14( 27.33%)
                                           -0.0000 -0.0229  0.2549 -0.0241  0.0428
                                           -0.1935 -0.0045 -0.7791  0.0020 -0.1197
                                            0.4930 -0.0299 -0.0909  0.0279 -0.1424
   106. (0.00070) RY*( 3) C  11           s( 10.24%)p 6.62( 67.77%)d 2.15( 21.99%)
                                           -0.0000 -0.0390  0.3074 -0.0800  0.0262
                                            0.7424 -0.0388  0.0774  0.0140 -0.3437
                                            0.2076 -0.0020 -0.2699 -0.0827  0.3116
   107. (0.00045) RY*( 4) C  11           s( 40.74%)p 1.26( 51.29%)d 0.20(  7.97%)
                                            0.0000  0.0438  0.6352  0.0451 -0.0113
                                           -0.4304  0.0061  0.4180  0.0073 -0.3908
                                            0.1188 -0.0675  0.2424  0.0415  0.0238
   108. (0.00022) RY*( 5) C  11           s( 12.25%)p 1.26( 15.46%)d 5.90( 72.29%)
                                           -0.0000 -0.0003  0.3498  0.0094  0.0129
                                           -0.2215  0.0007 -0.2762 -0.0036  0.1707
                                           -0.5525  0.0321 -0.2721 -0.3239  0.4875
   109. (0.00016) RY*( 6) C  11           s(  0.58%)p48.79( 28.23%)d99.99( 71.19%)
                                           -0.0000 -0.0378  0.0368  0.0548  0.0192
                                            0.2874 -0.0115 -0.3470  0.0053 -0.2806
                                           -0.3996 -0.0577  0.7402  0.0011 -0.0310
   110. (0.00010) RY*( 7) C  11           s( 28.39%)p 0.48( 13.58%)d 2.04( 58.04%)
                                           -0.0000 -0.0248  0.4684  0.2527  0.0168
                                            0.2441 -0.0159 -0.0031 -0.0057  0.2750
                                           -0.2982  0.0650 -0.2170  0.3058 -0.5887
   111. (0.00002) RY*( 8) C  11           s(  1.34%)p 0.71(  0.96%)d72.74( 97.70%)
   112. (0.00001) RY*( 9) C  11           s(  1.22%)p 0.92(  1.13%)d79.76( 97.64%)
   113. (0.00000) RY*(10) C  11           s( 89.66%)p 0.00(  0.02%)d 0.12( 10.32%)
   114. (0.00086) RY*( 1) H  12           s( 99.27%)p 0.01(  0.73%)
                                           -0.0052  0.9963  0.0845 -0.0127 -0.0032
   115. (0.00003) RY*( 2) H  12           s(  0.17%)p99.99( 99.83%)
   116. (0.00004) RY*( 3) H  12           s(  0.00%)p 1.00(100.00%)
   117. (0.00001) RY*( 4) H  12           s(  0.61%)p99.99( 99.39%)
   118. (0.00099) RY*( 1) C  13           s(  0.39%)p99.99( 76.11%)d60.60( 23.50%)
                                           -0.0000  0.0455  0.0225  0.0361 -0.0000
                                            0.0000  0.0013  0.8597 -0.0420 -0.1424
                                            0.0000  0.0000 -0.3481  0.1766 -0.2875
   119. (0.00077) RY*( 2) C  13           s(  0.00%)p 1.00( 61.48%)d 0.63( 38.52%)
                                           -0.0000 -0.0000 -0.0000 -0.0000 -0.0177
                                            0.7839  0.0000 -0.0000  0.0000  0.0000
                                            0.6174  0.0638 -0.0000 -0.0000 -0.0000
   120. (0.00064) RY*( 3) C  13           s(  1.17%)p47.69( 55.59%)d37.09( 43.24%)
                                           -0.0000  0.0446  0.0117  0.0976 -0.0000
                                           -0.0000  0.0327  0.0479 -0.0326 -0.7426
                                            0.0000  0.0000 -0.1722 -0.3156  0.5506
   121. (0.00042) RY*( 4) C  13           s( 82.28%)p 0.08(  6.35%)d 0.14( 11.37%)
                                            0.0000  0.0128  0.9065 -0.0318  0.0000
                                            0.0000 -0.0091 -0.0537  0.0275 -0.2444
                                           -0.0000 -0.0000  0.2396  0.0557 -0.2306
   122. (0.00032) RY*( 5) C  13           s(  3.36%)p12.08( 40.56%)d16.70( 56.08%)
                                            0.0000 -0.0049  0.1720 -0.0629  0.0000
                                            0.0000 -0.0211  0.4807  0.0001  0.4173
                                           -0.0000 -0.0000  0.4574 -0.2014  0.5577
   123. (0.00023) RY*( 6) C  13           s(  0.00%)p 1.00( 37.65%)d 1.66( 62.35%)
                                            0.0000 -0.0000  0.0000  0.0000  0.0138
                                           -0.6134  0.0000  0.0000  0.0000 -0.0000
                                            0.7865 -0.0703  0.0000 -0.0000  0.0000
   124. (0.00011) RY*( 7) C  13           s( 17.23%)p 1.10( 18.90%)d 3.71( 63.87%)
                                            0.0000 -0.0445  0.3812  0.1582  0.0000
                                            0.0000 -0.0129 -0.1388  0.0288  0.4108
                                           -0.0000 -0.0000 -0.7319  0.0226  0.3201
   125. (0.00002) RY*( 8) C  13           s(  3.11%)p 0.69(  2.14%)d30.47( 94.75%)
   126. (0.00002) RY*( 9) C  13           s(  0.00%)p 1.00(  0.97%)d99.99( 99.03%)
   127. (0.00000) RY*(10) C  13           s( 92.94%)p 0.00(  0.01%)d 0.08(  7.04%)
   128. (0.00048) RY*( 1) H  14           s( 98.65%)p 0.01(  1.35%)
                                           -0.0021  0.9932  0.0000 -0.1139  0.0230
   129. (0.00004) RY*( 2) H  14           s(  0.00%)p 1.00(100.00%)
   130. (0.00005) RY*( 3) H  14           s(  0.54%)p99.99( 99.46%)
   131. (0.00001) RY*( 4) H  14           s(  0.86%)p99.99( 99.14%)
   132. (0.01612) BD*( 1) C   1 - H   2  
                ( 36.64%)   0.6053* C   1 s( 31.49%)p 2.17( 68.48%)d 0.00(  0.03%)
                                           -0.0000  0.5605 -0.0283 -0.0012 -0.6442
                                            0.0038  0.5191 -0.0063  0.0138 -0.0044
                                           -0.0156  0.0005  0.0008  0.0024 -0.0087
                ( 63.36%)  -0.7960* H   2 s( 99.95%)p 0.00(  0.05%)
                                            0.9997  0.0069  0.0176 -0.0153  0.0004
   133. (0.01605) BD*( 1) C   1 - C   3  
                ( 49.27%)   0.7019* C   1 s( 21.15%)p 3.72( 78.77%)d 0.00(  0.08%)
                                            0.0000 -0.4597 -0.0156  0.0019 -0.4882
                                            0.0384 -0.1305 -0.0435  0.7271  0.0144
                                           -0.0028  0.0246  0.0016 -0.0123 -0.0053
                ( 50.73%)  -0.7123* C   3 s( 32.23%)p 2.10( 67.68%)d 0.00(  0.10%)
                                            0.0001 -0.5676 -0.0087  0.0003  0.7064
                                            0.0177 -0.3339 -0.0192 -0.2554  0.0192
                                           -0.0033  0.0270  0.0017 -0.0143 -0.0059
   134. (0.00086) BD*( 1) C   1 - C   5  
                ( 50.00%)   0.7071* C   1 s( 24.57%)p 3.07( 75.36%)d 0.00(  0.07%)
                                            0.0000 -0.4955 -0.0142 -0.0009  0.2402
                                            0.0600  0.8319 -0.0148 -0.0065 -0.0012
                                           -0.0010  0.0002  0.0015  0.0225  0.0120
                ( 50.00%)  -0.7071* C   5 s( 24.57%)p 3.07( 75.36%)d 0.00(  0.07%)
                                            0.0000 -0.4955 -0.0142 -0.0009  0.2402
                                            0.0600 -0.8319  0.0148 -0.0065 -0.0012
                                            0.0010  0.0002 -0.0015  0.0225  0.0120
   135. (0.00174) BD*( 1) C   1 - C   9  
                ( 50.24%)   0.7088* C   1 s( 22.32%)p 3.48( 77.60%)d 0.00(  0.07%)
                                           -0.0005  0.4723  0.0138  0.0020  0.5335
                                           -0.0335  0.1356  0.0470  0.6851  0.0206
                                           -0.0003  0.0226 -0.0010  0.0147  0.0025
                ( 49.76%)  -0.7054* C   9 s( 22.98%)p 3.35( 76.95%)d 0.00(  0.07%)
                                            0.0006  0.4791  0.0165 -0.0005 -0.7065
                                           -0.0180  0.1618  0.0440 -0.4901  0.0409
                                           -0.0003  0.0222  0.0024  0.0121  0.0067
   136. (0.02545) BD*( 1) C   3 - C   4  
                ( 50.00%)   0.7071* C   3 s( 35.13%)p 1.84( 64.77%)d 0.00(  0.10%)
                                           -0.0001  0.5926 -0.0117  0.0009  0.0000
                                            0.0000 -0.5779 -0.0170 -0.5594 -0.0221
                                           -0.0000  0.0000  0.0119 -0.0226 -0.0183
                ( 50.00%)  -0.7071* C   4 s( 35.13%)p 1.84( 64.77%)d 0.00(  0.10%)
                                           -0.0001  0.5926 -0.0117  0.0009 -0.0000
                                           -0.0000  0.5779  0.0170 -0.5594 -0.0221
                                           -0.0000 -0.0000 -0.0119 -0.0226 -0.0183
   137. (0.10940) BD*( 2) C   3 - C   4  
                ( 50.00%)   0.7071* C   3 s(  0.31%)p99.99( 99.46%)d 0.72(  0.23%)
                                            0.0003 -0.0526 -0.0186 -0.0031  0.0000
                                            0.0000  0.6615  0.0010 -0.7415  0.0847
                                           -0.0000  0.0000  0.0453  0.0133 -0.0044
                ( 50.00%)  -0.7071* C   4 s(  0.31%)p99.99( 99.46%)d 0.72(  0.23%)
                                            0.0003 -0.0526 -0.0186 -0.0031 -0.0000
                                           -0.0000 -0.6615 -0.0010 -0.7415  0.0847
                                           -0.0000 -0.0000 -0.0453  0.0133 -0.0044
   138. (0.01605) BD*( 1) C   3 - C   7  
                ( 50.73%)   0.7123* C   3 s( 32.23%)p 2.10( 67.68%)d 0.00(  0.10%)
                                           -0.0001  0.5676  0.0087 -0.0003  0.7064
                                            0.0177  0.3339  0.0192  0.2554 -0.0192
                                           -0.0033  0.0270 -0.0017  0.0143  0.0059
                ( 49.27%)  -0.7019* C   7 s( 21.15%)p 3.72( 78.77%)d 0.00(  0.08%)
                                           -0.0000  0.4597  0.0156 -0.0019 -0.4882
                                            0.0384  0.1305  0.0435 -0.7271 -0.0144
                                           -0.0028  0.0246 -0.0016  0.0123  0.0053
   139. (0.01605) BD*( 1) C   4 - C   5  
                ( 50.73%)   0.7123* C   4 s( 32.23%)p 2.10( 67.68%)d 0.00(  0.10%)
                                           -0.0001  0.5676  0.0087 -0.0003 -0.7064
                                           -0.0177 -0.3339 -0.0192  0.2554 -0.0192
                                           -0.0033 -0.0270  0.0017  0.0143  0.0059
                ( 49.27%)  -0.7019* C   5 s( 21.15%)p 3.72( 78.77%)d 0.00(  0.08%)
                                           -0.0000  0.4597  0.0156 -0.0019  0.4882
                                           -0.0384 -0.1305 -0.0435 -0.7271 -0.0144
                                           -0.0028 -0.0246  0.0016  0.0123  0.0053
   140. (0.01605) BD*( 1) C   4 - C  11  
                ( 50.73%)   0.7123* C   4 s( 32.23%)p 2.10( 67.68%)d 0.00(  0.10%)
                                           -0.0001  0.5676  0.0087 -0.0003  0.7064
                                            0.0177 -0.3339 -0.0192  0.2554 -0.0192
                                            0.0033  0.0270  0.0017  0.0143  0.0059
                ( 49.27%)  -0.7019* C  11 s( 21.15%)p 3.72( 78.77%)d 0.00(  0.08%)
                                           -0.0000  0.4597  0.0156 -0.0019 -0.4882
                                            0.0384 -0.1305 -0.0435 -0.7271 -0.0144
                                            0.0028  0.0246  0.0016  0.0123  0.0053
   141. (0.01612) BD*( 1) C   5 - H   6  
                ( 36.64%)   0.6053* C   5 s( 31.49%)p 2.17( 68.48%)d 0.00(  0.03%)
                                           -0.0000  0.5605 -0.0283 -0.0012 -0.6442
                                            0.0038 -0.5191  0.0063  0.0138 -0.0044
                                            0.0156  0.0005 -0.0008  0.0024 -0.0087
                ( 63.36%)  -0.7960* H   6 s( 99.95%)p 0.00(  0.05%)
                                            0.9997  0.0069  0.0176  0.0153  0.0004
   142. (0.00174) BD*( 1) C   5 - C  13  
                ( 50.24%)   0.7088* C   5 s( 22.32%)p 3.48( 77.60%)d 0.00(  0.07%)
                                           -0.0005  0.4723  0.0138  0.0020  0.5335
                                           -0.0335 -0.1356 -0.0470  0.6851  0.0206
                                            0.0003  0.0226  0.0010  0.0147  0.0025
                ( 49.76%)  -0.7054* C  13 s( 22.98%)p 3.35( 76.95%)d 0.00(  0.07%)
                                            0.0006  0.4791  0.0165 -0.0005 -0.7065
                                           -0.0180 -0.1618 -0.0440 -0.4901  0.0409
                                            0.0003  0.0222 -0.0024  0.0121  0.0067
   143. (0.01612) BD*( 1) C   7 - H   8  
                ( 36.64%)   0.6053* C   7 s( 31.49%)p 2.17( 68.48%)d 0.00(  0.03%)
                                            0.0000 -0.5605  0.0283  0.0012 -0.6442
                                            0.0038 -0.5191  0.0063 -0.0138  0.0044
                                           -0.0156  0.0005 -0.0008 -0.0024  0.0087
                ( 63.36%)  -0.7960* H   8 s( 99.95%)p 0.00(  0.05%)
                                           -0.9997 -0.0069  0.0176  0.0153 -0.0004
   144. (0.00174) BD*( 1) C   7 - C   9  
                ( 50.24%)   0.7088* C   7 s( 22.32%)p 3.48( 77.60%)d 0.00(  0.07%)
                                           -0.0005  0.4723  0.0138  0.0020 -0.5335
                                            0.0335  0.1356  0.0470  0.6851  0.0206
                                            0.0003 -0.0226 -0.0010  0.0147  0.0025
                ( 49.76%)  -0.7054* C   9 s( 22.98%)p 3.35( 76.95%)d 0.00(  0.07%)
                                            0.0006  0.4791  0.0165 -0.0005  0.7065
                                            0.0180  0.1618  0.0440 -0.4901  0.0409
                                            0.0003 -0.0222  0.0024  0.0121  0.0067
   145. (0.00086) BD*( 1) C   7 - C  11  
                ( 50.00%)   0.7071* C   7 s( 24.57%)p 3.07( 75.36%)d 0.00(  0.07%)
                                            0.0000 -0.4955 -0.0142 -0.0009 -0.2402
                                           -0.0600  0.8319 -0.0148 -0.0065 -0.0012
                                            0.0010 -0.0002  0.0015  0.0225  0.0120
                ( 50.00%)  -0.7071* C  11 s( 24.57%)p 3.07( 75.36%)d 0.00(  0.07%)
                                            0.0000 -0.4955 -0.0142 -0.0009 -0.2402
                                           -0.0600 -0.8319  0.0148 -0.0065 -0.0012
                                           -0.0010 -0.0002 -0.0015  0.0225  0.0120
   146. (0.01002) BD*( 1) C   9 - H  10  
                ( 36.27%)   0.6022* C   9 s( 30.38%)p 2.29( 69.59%)d 0.00(  0.03%)
                                            0.0002 -0.5504  0.0290  0.0002  0.0000
                                            0.0000 -0.4676  0.0030 -0.6908  0.0067
                                           -0.0000  0.0000 -0.0141  0.0053 -0.0080
                ( 63.73%)  -0.7983* H  10 s( 99.95%)p 0.00(  0.05%)
                                           -0.9997 -0.0040 -0.0000  0.0127  0.0187
   147. (0.00138) BD*( 1) C   9 - C  13  
                ( 50.00%)   0.7071* C   9 s( 23.17%)p 3.31( 76.76%)d 0.00(  0.07%)
                                           -0.0000  0.4813  0.0105  0.0019  0.0000
                                            0.0000 -0.8522  0.0076  0.1944  0.0596
                                           -0.0000  0.0000  0.0018 -0.0235 -0.0117
                ( 50.00%)  -0.7071* C  13 s( 23.17%)p 3.31( 76.76%)d 0.00(  0.07%)
                                           -0.0000  0.4813  0.0105  0.0019  0.0000
                                            0.0000  0.8522 -0.0076  0.1944  0.0596
                                            0.0000  0.0000 -0.0018 -0.0235 -0.0117
   148. (0.01612) BD*( 1) C  11 - H  12  
                ( 36.64%)   0.6053* C  11 s( 31.49%)p 2.17( 68.48%)d 0.00(  0.03%)
                                            0.0000 -0.5605  0.0283  0.0012 -0.6442
                                            0.0038  0.5191 -0.0063 -0.0138  0.0044
                                            0.0156  0.0005  0.0008 -0.0024  0.0087
                ( 63.36%)  -0.7960* H  12 s( 99.95%)p 0.00(  0.05%)
                                           -0.9997 -0.0069  0.0176 -0.0153 -0.0004
   149. (0.00174) BD*( 1) C  11 - C  13  
                ( 50.24%)   0.7088* C  11 s( 22.32%)p 3.48( 77.60%)d 0.00(  0.07%)
                                           -0.0005  0.4723  0.0138  0.0020 -0.5335
                                            0.0335 -0.1356 -0.0470  0.6851  0.0206
                                           -0.0003 -0.0226  0.0010  0.0147  0.0025
                ( 49.76%)  -0.7054* C  13 s( 22.98%)p 3.35( 76.95%)d 0.00(  0.07%)
                                            0.0006  0.4791  0.0165 -0.0005  0.7065
                                            0.0180 -0.1618 -0.0440 -0.4901  0.0409
                                           -0.0003 -0.0222 -0.0024  0.0121  0.0067
   150. (0.01002) BD*( 1) C  13 - H  14  
                ( 36.27%)   0.6022* C  13 s( 30.38%)p 2.29( 69.59%)d 0.00(  0.03%)
                                           -0.0002  0.5504 -0.0290 -0.0002  0.0000
                                           -0.0000 -0.4676  0.0030  0.6908 -0.0067
                                           -0.0000 -0.0000 -0.0141 -0.0053  0.0080
                ( 63.73%)  -0.7983* H  14 s( 99.95%)p 0.00(  0.05%)
                                            0.9997  0.0040 -0.0000  0.0127 -0.0187


 NHO Directionality and "Bond Bending" (deviations from line of nuclear centers)

         [Thresholds for printing:  angular deviation  >  1.0 degree]
                                    hybrid p-character > 25.0%
                                    orbital occupancy  >  0.10e

                                Line of Centers        Hybrid 1              Hybrid 2
                                ---------------  -------------------   ------------------
                NBO               Theta   Phi    Theta   Phi    Dev    Theta   Phi    Dev
 ========================================================================================
     1. BD (   1) C   1 - H   2    89.8  140.3    89.3  141.3   1.1      --     --    --
     2. BD (   1) C   1 - C   3   130.5  356.0   147.0   21.2  23.1     73.7  154.0  30.8
     3. BD (   1) C   1 - C   5    90.0  270.0    89.5  249.8  20.2     89.5  110.2  20.2
     4. BD (   1) C   1 - C   9    48.2  359.7    37.0   20.1  17.7    120.8  164.1  16.6
     5. BD (   1) C   3 - C   4    90.0  270.0   134.3  270.0  44.3    134.3   90.0  44.3
     6. BD (   2) C   3 - C   4    90.0  270.0    45.2  270.0  44.8     45.2   90.0  44.8
     7. BD (   1) C   3 - C   7    49.5    4.0    73.7   26.0  30.8    147.0  158.8  23.1
     8. BD (   1) C   4 - C   5    49.5  184.0    73.7  206.0  30.8    147.0  338.8  23.1
     9. BD (   1) C   4 - C  11    49.5  356.0    73.7  334.0  30.8    147.0  201.2  23.1
    10. BD (   1) C   5 - H   6    89.8  219.7    89.3  218.7   1.1      --     --    --
    11. BD (   1) C   5 - C  13    48.2    0.3    37.0  339.9  17.7    120.8  195.9  16.6
    12. BD (   1) C   7 - H   8    89.8   39.7    89.3   38.7   1.1      --     --    --
    13. BD (   1) C   7 - C   9    48.2  180.3    37.0  159.9  17.7    120.8   15.9  16.6
    14. BD (   1) C   7 - C  11    90.0  270.0    89.5  290.2  20.2     89.5   69.8  20.2
    16. BD (   1) C   9 - C  13    90.0  270.0    73.3  270.0  16.7     73.3   90.0  16.7
    17. BD (   1) C  11 - H  12    89.8  320.3    89.3  321.3   1.1      --     --    --
    18. BD (   1) C  11 - C  13    48.2  179.7    37.0  200.1  17.7    120.8  344.1  16.6
   137. BD*(   2) C   3 - C   4    90.0  270.0    45.2  270.0  44.8     45.2   90.0  44.8


 Second Order Perturbation Theory Analysis of Fock Matrix in NBO Basis

     Threshold for printing:   0.25 kcal/mol
                                                                              E(2)  E(j)-E(i) F(i,j)
         Donor NBO (i)                     Acceptor NBO (j)                 kcal/mol   a.u.    a.u. 
 ===================================================================================================

 within unit  1
   2. BD (   1) C   1 - C   3        / 52. RY*(   1) C   4                    0.31    1.38    0.026
   2. BD (   1) C   1 - C   3        /132. BD*(   1) C   1 - H   2            0.52    1.02    0.029
   2. BD (   1) C   1 - C   3        /137. BD*(   2) C   3 - C   4            0.87    0.67    0.032
   2. BD (   1) C   1 - C   3        /140. BD*(   1) C   4 - C  11            0.80    0.86    0.033
   2. BD (   1) C   1 - C   3        /141. BD*(   1) C   5 - H   6            1.23    1.02    0.045
   2. BD (   1) C   1 - C   3        /143. BD*(   1) C   7 - H   8            0.34    1.02    0.023
   2. BD (   1) C   1 - C   3        /146. BD*(   1) C   9 - H  10            1.32    1.02    0.046
   3. BD (   1) C   1 - C   5        /132. BD*(   1) C   1 - H   2            0.46    1.03    0.028
   3. BD (   1) C   1 - C   5        /138. BD*(   1) C   3 - C   7            0.44    0.87    0.025
   3. BD (   1) C   1 - C   5        /140. BD*(   1) C   4 - C  11            0.44    0.87    0.025
   3. BD (   1) C   1 - C   5        /141. BD*(   1) C   5 - H   6            0.46    1.03    0.028
   3. BD (   1) C   1 - C   5        /146. BD*(   1) C   9 - H  10            0.73    1.04    0.035
   3. BD (   1) C   1 - C   5        /150. BD*(   1) C  13 - H  14            0.73    1.04    0.035
   4. BD (   1) C   1 - C   9        /132. BD*(   1) C   1 - H   2            0.34    1.02    0.024
   4. BD (   1) C   1 - C   9        /133. BD*(   1) C   1 - C   3            0.37    0.86    0.023
   4. BD (   1) C   1 - C   9        /136. BD*(   1) C   3 - C   4            0.70    0.96    0.033
   4. BD (   1) C   1 - C   9        /137. BD*(   2) C   3 - C   4            2.67    0.67    0.056
   4. BD (   1) C   1 - C   9        /141. BD*(   1) C   5 - H   6            1.31    1.02    0.046
   4. BD (   1) C   1 - C   9        /143. BD*(   1) C   7 - H   8            0.58    1.02    0.031
   4. BD (   1) C   1 - C   9        /146. BD*(   1) C   9 - H  10            0.30    1.02    0.022
   4. BD (   1) C   1 - C   9        /150. BD*(   1) C  13 - H  14            1.12    1.02    0.043
   5. BD (   1) C   3 - C   4        /132. BD*(   1) C   1 - H   2            0.31    1.07    0.023
   5. BD (   1) C   3 - C   4        /141. BD*(   1) C   5 - H   6            0.31    1.07    0.023
   5. BD (   1) C   3 - C   4        /143. BD*(   1) C   7 - H   8            0.31    1.07    0.023
   5. BD (   1) C   3 - C   4        /148. BD*(   1) C  11 - H  12            0.31    1.07    0.023
   6. BD (   2) C   3 - C   4        / 28. RY*(   1) C   1                    0.66    1.59    0.043
   6. BD (   2) C   3 - C   4        / 62. RY*(   1) C   5                    0.66    1.59    0.043
   6. BD (   2) C   3 - C   4        / 76. RY*(   1) C   7                    0.66    1.59    0.043
   6. BD (   2) C   3 - C   4        /104. RY*(   1) C  11                    0.66    1.59    0.043
   6. BD (   2) C   3 - C   4        /132. BD*(   1) C   1 - H   2            3.81    0.80    0.072
   6. BD (   2) C   3 - C   4        /133. BD*(   1) C   1 - C   3            2.58    0.64    0.053
   6. BD (   2) C   3 - C   4        /135. BD*(   1) C   1 - C   9            0.31    0.63    0.018
   6. BD (   2) C   3 - C   4        /138. BD*(   1) C   3 - C   7            2.58    0.64    0.053
   6. BD (   2) C   3 - C   4        /139. BD*(   1) C   4 - C   5            2.58    0.64    0.053
   6. BD (   2) C   3 - C   4        /140. BD*(   1) C   4 - C  11            2.58    0.64    0.053
   6. BD (   2) C   3 - C   4        /141. BD*(   1) C   5 - H   6            3.81    0.80    0.072
   6. BD (   2) C   3 - C   4        /142. BD*(   1) C   5 - C  13            0.31    0.63    0.018
   6. BD (   2) C   3 - C   4        /143. BD*(   1) C   7 - H   8            3.81    0.80    0.072
   6. BD (   2) C   3 - C   4        /144. BD*(   1) C   7 - C   9            0.31    0.63    0.018
   6. BD (   2) C   3 - C   4        /146. BD*(   1) C   9 - H  10            0.84    0.80    0.034
   6. BD (   2) C   3 - C   4        /148. BD*(   1) C  11 - H  12            3.81    0.80    0.072
   6. BD (   2) C   3 - C   4        /149. BD*(   1) C  11 - C  13            0.31    0.63    0.018
   6. BD (   2) C   3 - C   4        /150. BD*(   1) C  13 - H  14            0.84    0.80    0.034
   7. BD (   1) C   3 - C   7        / 52. RY*(   1) C   4                    0.31    1.38    0.026
   7. BD (   1) C   3 - C   7        /132. BD*(   1) C   1 - H   2            0.34    1.02    0.023
   7. BD (   1) C   3 - C   7        /137. BD*(   2) C   3 - C   4            0.87    0.67    0.032
   7. BD (   1) C   3 - C   7        /139. BD*(   1) C   4 - C   5            0.80    0.86    0.033
   7. BD (   1) C   3 - C   7        /143. BD*(   1) C   7 - H   8            0.52    1.02    0.029
   7. BD (   1) C   3 - C   7        /146. BD*(   1) C   9 - H  10            1.32    1.02    0.046
   7. BD (   1) C   3 - C   7        /148. BD*(   1) C  11 - H  12            1.23    1.02    0.045
   8. BD (   1) C   4 - C   5        / 42. RY*(   1) C   3                    0.31    1.38    0.026
   8. BD (   1) C   4 - C   5        /132. BD*(   1) C   1 - H   2            1.23    1.02    0.045
   8. BD (   1) C   4 - C   5        /137. BD*(   2) C   3 - C   4            0.87    0.67    0.032
   8. BD (   1) C   4 - C   5        /138. BD*(   1) C   3 - C   7            0.80    0.86    0.033
   8. BD (   1) C   4 - C   5        /141. BD*(   1) C   5 - H   6            0.52    1.02    0.029
   8. BD (   1) C   4 - C   5        /148. BD*(   1) C  11 - H  12            0.34    1.02    0.023
   8. BD (   1) C   4 - C   5        /150. BD*(   1) C  13 - H  14            1.32    1.02    0.046
   9. BD (   1) C   4 - C  11        / 42. RY*(   1) C   3                    0.31    1.38    0.026
   9. BD (   1) C   4 - C  11        /133. BD*(   1) C   1 - C   3            0.80    0.86    0.033
   9. BD (   1) C   4 - C  11        /137. BD*(   2) C   3 - C   4            0.87    0.67    0.032
   9. BD (   1) C   4 - C  11        /141. BD*(   1) C   5 - H   6            0.34    1.02    0.023
   9. BD (   1) C   4 - C  11        /143. BD*(   1) C   7 - H   8            1.23    1.02    0.045
   9. BD (   1) C   4 - C  11        /148. BD*(   1) C  11 - H  12            0.52    1.02    0.029
   9. BD (   1) C   4 - C  11        /150. BD*(   1) C  13 - H  14            1.32    1.02    0.046
  11. BD (   1) C   5 - C  13        /132. BD*(   1) C   1 - H   2            1.31    1.02    0.046
  11. BD (   1) C   5 - C  13        /136. BD*(   1) C   3 - C   4            0.70    0.96    0.033
  11. BD (   1) C   5 - C  13        /137. BD*(   2) C   3 - C   4            2.67    0.67    0.056
  11. BD (   1) C   5 - C  13        /139. BD*(   1) C   4 - C   5            0.37    0.86    0.023
  11. BD (   1) C   5 - C  13        /141. BD*(   1) C   5 - H   6            0.34    1.02    0.024
  11. BD (   1) C   5 - C  13        /146. BD*(   1) C   9 - H  10            1.12    1.02    0.043
  11. BD (   1) C   5 - C  13        /148. BD*(   1) C  11 - H  12            0.58    1.02    0.031
  11. BD (   1) C   5 - C  13        /150. BD*(   1) C  13 - H  14            0.30    1.02    0.022
  13. BD (   1) C   7 - C   9        /132. BD*(   1) C   1 - H   2            0.58    1.02    0.031
  13. BD (   1) C   7 - C   9        /136. BD*(   1) C   3 - C   4            0.70    0.96    0.033
  13. BD (   1) C   7 - C   9        /137. BD*(   2) C   3 - C   4            2.67    0.67    0.056
  13. BD (   1) C   7 - C   9        /138. BD*(   1) C   3 - C   7            0.37    0.86    0.023
  13. BD (   1) C   7 - C   9        /143. BD*(   1) C   7 - H   8            0.34    1.02    0.024
  13. BD (   1) C   7 - C   9        /146. BD*(   1) C   9 - H  10            0.30    1.02    0.022
  13. BD (   1) C   7 - C   9        /148. BD*(   1) C  11 - H  12            1.31    1.02    0.046
  13. BD (   1) C   7 - C   9        /150. BD*(   1) C  13 - H  14            1.12    1.02    0.043
  14. BD (   1) C   7 - C  11        /133. BD*(   1) C   1 - C   3            0.44    0.87    0.025
  14. BD (   1) C   7 - C  11        /139. BD*(   1) C   4 - C   5            0.44    0.87    0.025
  14. BD (   1) C   7 - C  11        /143. BD*(   1) C   7 - H   8            0.46    1.03    0.028
  14. BD (   1) C   7 - C  11        /146. BD*(   1) C   9 - H  10            0.73    1.04    0.035
  14. BD (   1) C   7 - C  11        /148. BD*(   1) C  11 - H  12            0.46    1.03    0.028
  14. BD (   1) C   7 - C  11        /150. BD*(   1) C  13 - H  14            0.73    1.04    0.035
  15. BD (   1) C   9 - H  10        /147. BD*(   1) C   9 - C  13            0.25    0.88    0.019
  16. BD (   1) C   9 - C  13        /132. BD*(   1) C   1 - H   2            1.12    1.04    0.043
  16. BD (   1) C   9 - C  13        /141. BD*(   1) C   5 - H   6            1.12    1.04    0.043
  16. BD (   1) C   9 - C  13        /143. BD*(   1) C   7 - H   8            1.12    1.04    0.043
  16. BD (   1) C   9 - C  13        /146. BD*(   1) C   9 - H  10            0.43    1.05    0.027
  16. BD (   1) C   9 - C  13        /148. BD*(   1) C  11 - H  12            1.12    1.04    0.043
  16. BD (   1) C   9 - C  13        /150. BD*(   1) C  13 - H  14            0.43    1.05    0.027
  18. BD (   1) C  11 - C  13        /136. BD*(   1) C   3 - C   4            0.70    0.96    0.033
  18. BD (   1) C  11 - C  13        /137. BD*(   2) C   3 - C   4            2.67    0.67    0.056
  18. BD (   1) C  11 - C  13        /140. BD*(   1) C   4 - C  11            0.37    0.86    0.023
  18. BD (   1) C  11 - C  13        /141. BD*(   1) C   5 - H   6            0.58    1.02    0.031
  18. BD (   1) C  11 - C  13        /143. BD*(   1) C   7 - H   8            1.31    1.02    0.046
  18. BD (   1) C  11 - C  13        /146. BD*(   1) C   9 - H  10            1.12    1.02    0.043
  18. BD (   1) C  11 - C  13        /148. BD*(   1) C  11 - H  12            0.34    1.02    0.024
  18. BD (   1) C  11 - C  13        /150. BD*(   1) C  13 - H  14            0.30    1.02    0.022
  19. BD (   1) C  13 - H  14        /147. BD*(   1) C   9 - C  13            0.25    0.88    0.019
  20. CR (   1) C   1                / 43. RY*(   2) C   3                    0.30   11.22    0.074
  20. CR (   1) C   1                / 63. RY*(   2) C   5                    0.37   11.43    0.082
  20. CR (   1) C   1                /137. BD*(   2) C   3 - C   4            0.32   10.21    0.076
  20. CR (   1) C   1                /141. BD*(   1) C   5 - H   6            0.31   10.56    0.073
  21. CR (   1) C   3                / 52. RY*(   1) C   4                    1.15   10.88    0.141
  21. CR (   1) C   3                /132. BD*(   1) C   1 - H   2            0.32   10.52    0.074
  21. CR (   1) C   3                /137. BD*(   2) C   3 - C   4            4.23   10.17    0.277
  21. CR (   1) C   3                /143. BD*(   1) C   7 - H   8            0.32   10.52    0.074
  22. CR (   1) C   4                / 42. RY*(   1) C   3                    1.15   10.88    0.141
  22. CR (   1) C   4                /137. BD*(   2) C   3 - C   4            4.23   10.17    0.277
  22. CR (   1) C   4                /141. BD*(   1) C   5 - H   6            0.32   10.52    0.074
  22. CR (   1) C   4                /148. BD*(   1) C  11 - H  12            0.32   10.52    0.074
  23. CR (   1) C   5                / 29. RY*(   2) C   1                    0.37   11.43    0.082
  23. CR (   1) C   5                / 53. RY*(   2) C   4                    0.30   11.22    0.074
  23. CR (   1) C   5                /132. BD*(   1) C   1 - H   2            0.31   10.56    0.073
  23. CR (   1) C   5                /137. BD*(   2) C   3 - C   4            0.32   10.21    0.076
  24. CR (   1) C   7                / 43. RY*(   2) C   3                    0.30   11.22    0.074
  24. CR (   1) C   7                /105. RY*(   2) C  11                    0.37   11.43    0.082
  24. CR (   1) C   7                /137. BD*(   2) C   3 - C   4            0.32   10.21    0.076
  24. CR (   1) C   7                /148. BD*(   1) C  11 - H  12            0.31   10.56    0.073
  25. CR (   1) C   9                / 30. RY*(   3) C   1                    0.30   11.53    0.074
  25. CR (   1) C   9                / 78. RY*(   3) C   7                    0.30   11.53    0.074
  25. CR (   1) C   9                /118. RY*(   1) C  13                    0.32   11.22    0.076
  26. CR (   1) C  11                / 53. RY*(   2) C   4                    0.30   11.22    0.074
  26. CR (   1) C  11                / 77. RY*(   2) C   7                    0.37   11.43    0.082
  26. CR (   1) C  11                /137. BD*(   2) C   3 - C   4            0.32   10.21    0.076
  26. CR (   1) C  11                /143. BD*(   1) C   7 - H   8            0.31   10.56    0.073
  27. CR (   1) C  13                / 64. RY*(   3) C   5                    0.30   11.53    0.074
  27. CR (   1) C  13                / 90. RY*(   1) C   9                    0.32   11.22    0.076
  27. CR (   1) C  13                /106. RY*(   3) C  11                    0.30   11.53    0.074
 136. BD*(   1) C   3 - C   4        / 42. RY*(   1) C   3                    0.37    0.42    0.095
 136. BD*(   1) C   3 - C   4        / 52. RY*(   1) C   4                    0.37    0.42    0.095
 137. BD*(   2) C   3 - C   4        / 42. RY*(   1) C   3                    1.01    0.71    0.101
 137. BD*(   2) C   3 - C   4        / 52. RY*(   1) C   4                    1.01    0.71    0.101
 137. BD*(   2) C   3 - C   4        /133. BD*(   1) C   1 - C   3            4.20    0.19    0.100
 137. BD*(   2) C   3 - C   4        /134. BD*(   1) C   1 - C   5            1.65    0.20    0.069
 137. BD*(   2) C   3 - C   4        /135. BD*(   1) C   1 - C   9            0.29    0.17    0.027
 137. BD*(   2) C   3 - C   4        /136. BD*(   1) C   3 - C   4           18.95    0.29    0.254
 137. BD*(   2) C   3 - C   4        /138. BD*(   1) C   3 - C   7            4.20    0.19    0.100
 137. BD*(   2) C   3 - C   4        /139. BD*(   1) C   4 - C   5            4.20    0.19    0.100
 137. BD*(   2) C   3 - C   4        /140. BD*(   1) C   4 - C  11            4.20    0.19    0.100
 137. BD*(   2) C   3 - C   4        /142. BD*(   1) C   5 - C  13            0.29    0.17    0.027
 137. BD*(   2) C   3 - C   4        /144. BD*(   1) C   7 - C   9            0.29    0.17    0.027
 137. BD*(   2) C   3 - C   4        /145. BD*(   1) C   7 - C  11            1.65    0.20    0.069
 137. BD*(   2) C   3 - C   4        /149. BD*(   1) C  11 - C  13            0.29    0.17    0.027


 Natural Bond Orbitals (Summary):

                                                            Principal Delocalizations
           NBO                        Occupancy    Energy   (geminal,vicinal,remote)
 ====================================================================================
 Molecular unit  1  (C8H6)
     1. BD (   1) C   1 - H   2          0.99796    -0.53167   
     2. BD (   1) C   1 - C   3          0.98232    -0.53151  146(v),141(v),137(g),140(v)
                                                    132(g),143(v),52(v)
     3. BD (   1) C   1 - C   5          0.99423    -0.54884  146(v),150(v),132(g),141(g)
                                                    138(v),140(v)
     4. BD (   1) C   1 - C   9          0.96987    -0.53486  137(v),141(v),150(v),136(v)
                                                    143(v),133(g),132(g),146(g)
     5. BD (   1) C   3 - C   4          0.99150    -0.58646  132(v),141(v),143(v),148(v)
     6. BD (   2) C   3 - C   4          0.92049    -0.31463  132(v),141(v),143(v),148(v)
                                                    133(g),138(g),139(g),140(g)
                                                    146(r),150(r),28(v),62(v)
                                                    76(v),104(v),135(v),142(v)
                                                    144(v),149(v)
     7. BD (   1) C   3 - C   7          0.98232    -0.53151  146(v),148(v),137(g),139(v)
                                                    143(g),132(v),52(v)
     8. BD (   1) C   4 - C   5          0.98232    -0.53151  150(v),132(v),137(g),138(v)
                                                    141(g),148(v),42(v)
     9. BD (   1) C   4 - C  11          0.98232    -0.53151  150(v),143(v),137(g),133(v)
                                                    148(g),141(v),42(v)
    10. BD (   1) C   5 - H   6          0.99796    -0.53167   
    11. BD (   1) C   5 - C  13          0.96987    -0.53486  137(v),132(v),146(v),136(v)
                                                    148(v),139(g),141(g),150(g)
    12. BD (   1) C   7 - H   8          0.99796    -0.53167   
    13. BD (   1) C   7 - C   9          0.96987    -0.53486  137(v),148(v),150(v),136(v)
                                                    132(v),138(g),143(g),146(g)
    14. BD (   1) C   7 - C  11          0.99423    -0.54884  146(v),150(v),143(g),148(g)
                                                    133(v),139(v)
    15. BD (   1) C   9 - H  10          0.99055    -0.53730  147(g)
    16. BD (   1) C   9 - C  13          0.99021    -0.56007  132(v),141(v),143(v),148(v)
                                                    146(g),150(g)
    17. BD (   1) C  11 - H  12          0.99796    -0.53167   
    18. BD (   1) C  11 - C  13          0.96987    -0.53486  137(v),143(v),146(v),136(v)
                                                    141(v),140(g),148(g),150(g)
    19. BD (   1) C  13 - H  14          0.99055    -0.53730  147(g)
    20. CR (   1) C   1                  0.99957   -10.07386  63(v),137(v),141(v),43(v)
    21. CR (   1) C   3                  0.99927   -10.03642  137(g),52(v),132(v),143(v)
    22. CR (   1) C   4                  0.99927   -10.03642  137(g),42(v),141(v),148(v)
    23. CR (   1) C   5                  0.99957   -10.07386  29(v),137(v),132(v),53(v)
    24. CR (   1) C   7                  0.99957   -10.07386  105(v),137(v),148(v),43(v)
    25. CR (   1) C   9                  0.99959   -10.08005  118(v),30(v),78(v)
    26. CR (   1) C  11                  0.99957   -10.07386  77(v),137(v),143(v),53(v)
    27. CR (   1) C  13                  0.99959   -10.08005  90(v),64(v),106(v)
    28. RY*(   1) C   1                  0.00166     1.27781   
    29. RY*(   2) C   1                  0.00091     1.35625   
    30. RY*(   3) C   1                  0.00070     1.45319   
    31. RY*(   4) C   1                  0.00045     1.04860   
    32. RY*(   5) C   1                  0.00022     1.72807   
    33. RY*(   6) C   1                  0.00016     1.83929   
    34. RY*(   7) C   1                  0.00010     2.60657   
    35. RY*(   8) C   1                  0.00002     2.26385   
    36. RY*(   9) C   1                  0.00001     2.29814   
    37. RY*(  10) C   1                  0.00000     3.90625   
    38. RY*(   1) H   2                  0.00086     0.55825   
    39. RY*(   2) H   2                  0.00003     2.41289   
    40. RY*(   3) H   2                  0.00004     2.37312   
    41. RY*(   4) H   2                  0.00001     3.05528   
    42. RY*(   1) C   3                  0.00204     0.84511   
    43. RY*(   2) C   3                  0.00094     1.14693   
    44. RY*(   3) C   3                  0.00064     1.03549   
    45. RY*(   4) C   3                  0.00036     1.73863   
    46. RY*(   5) C   3                  0.00029     1.64512   
    47. RY*(   6) C   3                  0.00021     2.19760   
    48. RY*(   7) C   3                  0.00004     2.18877   
    49. RY*(   8) C   3                  0.00002     2.28576   
    50. RY*(   9) C   3                  0.00001     2.32154   
    51. RY*(  10) C   3                  0.00000     4.03244   
    52. RY*(   1) C   4                  0.00204     0.84511   
    53. RY*(   2) C   4                  0.00094     1.14693   
    54. RY*(   3) C   4                  0.00064     1.03549   
    55. RY*(   4) C   4                  0.00036     1.73863   
    56. RY*(   5) C   4                  0.00029     1.64512   
    57. RY*(   6) C   4                  0.00021     2.19760   
    58. RY*(   7) C   4                  0.00004     2.18877   
    59. RY*(   8) C   4                  0.00002     2.28576   
    60. RY*(   9) C   4                  0.00001     2.32154   
    61. RY*(  10) C   4                  0.00000     4.03244   
    62. RY*(   1) C   5                  0.00166     1.27781   
    63. RY*(   2) C   5                  0.00091     1.35625   
    64. RY*(   3) C   5                  0.00070     1.45319   
    65. RY*(   4) C   5                  0.00045     1.04860   
    66. RY*(   5) C   5                  0.00022     1.72807   
    67. RY*(   6) C   5                  0.00016     1.83929   
    68. RY*(   7) C   5                  0.00010     2.60657   
    69. RY*(   8) C   5                  0.00002     2.26385   
    70. RY*(   9) C   5                  0.00001     2.29814   
    71. RY*(  10) C   5                  0.00000     3.90625   
    72. RY*(   1) H   6                  0.00086     0.55825   
    73. RY*(   2) H   6                  0.00003     2.41289   
    74. RY*(   3) H   6                  0.00004     2.37312   
    75. RY*(   4) H   6                  0.00001     3.05528   
    76. RY*(   1) C   7                  0.00166     1.27781   
    77. RY*(   2) C   7                  0.00091     1.35625   
    78. RY*(   3) C   7                  0.00070     1.45319   
    79. RY*(   4) C   7                  0.00045     1.04860   
    80. RY*(   5) C   7                  0.00022     1.72807   
    81. RY*(   6) C   7                  0.00016     1.83929   
    82. RY*(   7) C   7                  0.00010     2.60657   
    83. RY*(   8) C   7                  0.00002     2.26385   
    84. RY*(   9) C   7                  0.00001     2.29814   
    85. RY*(  10) C   7                  0.00000     3.90625   
    86. RY*(   1) H   8                  0.00086     0.55825   
    87. RY*(   2) H   8                  0.00003     2.41289   
    88. RY*(   3) H   8                  0.00004     2.37312   
    89. RY*(   4) H   8                  0.00001     3.05528   
    90. RY*(   1) C   9                  0.00099     1.13740   
    91. RY*(   2) C   9                  0.00077     1.16220   
    92. RY*(   3) C   9                  0.00064     1.67273   
    93. RY*(   4) C   9                  0.00042     1.76127   
    94. RY*(   5) C   9                  0.00032     1.44702   
    95. RY*(   6) C   9                  0.00023     1.50821   
    96. RY*(   7) C   9                  0.00011     2.43579   
    97. RY*(   8) C   9                  0.00002     2.31576   
    98. RY*(   9) C   9                  0.00002     2.23570   
    99. RY*(  10) C   9                  0.00000     3.96130   
   100. RY*(   1) H  10                  0.00048     0.55362   
   101. RY*(   2) H  10                  0.00004     2.39408   
   102. RY*(   3) H  10                  0.00005     2.36678   
   103. RY*(   4) H  10                  0.00001     3.04326   
   104. RY*(   1) C  11                  0.00166     1.27781   
   105. RY*(   2) C  11                  0.00091     1.35625   
   106. RY*(   3) C  11                  0.00070     1.45319   
   107. RY*(   4) C  11                  0.00045     1.04860   
   108. RY*(   5) C  11                  0.00022     1.72807   
   109. RY*(   6) C  11                  0.00016     1.83929   
   110. RY*(   7) C  11                  0.00010     2.60657   
   111. RY*(   8) C  11                  0.00002     2.26385   
   112. RY*(   9) C  11                  0.00001     2.29814   
   113. RY*(  10) C  11                  0.00000     3.90625   
   114. RY*(   1) H  12                  0.00086     0.55825   
   115. RY*(   2) H  12                  0.00003     2.41289   
   116. RY*(   3) H  12                  0.00004     2.37312   
   117. RY*(   4) H  12                  0.00001     3.05528   
   118. RY*(   1) C  13                  0.00099     1.13740   
   119. RY*(   2) C  13                  0.00077     1.16220   
   120. RY*(   3) C  13                  0.00064     1.67273   
   121. RY*(   4) C  13                  0.00042     1.76127   
   122. RY*(   5) C  13                  0.00032     1.44702   
   123. RY*(   6) C  13                  0.00023     1.50821   
   124. RY*(   7) C  13                  0.00011     2.43579   
   125. RY*(   8) C  13                  0.00002     2.31576   
   126. RY*(   9) C  13                  0.00002     2.23570   
   127. RY*(  10) C  13                  0.00000     3.96130   
   128. RY*(   1) H  14                  0.00048     0.55362   
   129. RY*(   2) H  14                  0.00004     2.39408   
   130. RY*(   3) H  14                  0.00005     2.36678   
   131. RY*(   4) H  14                  0.00001     3.04326   
   132. BD*(   1) C   1 - H   2          0.01612     0.48486   
   133. BD*(   1) C   1 - C   3          0.01605     0.32394   
   134. BD*(   1) C   1 - C   5          0.00086     0.33700   
   135. BD*(   1) C   1 - C   9          0.00174     0.31053   
   136. BD*(   1) C   3 - C   4          0.02545     0.42525   
   137. BD*(   2) C   3 - C   4          0.10940     0.13787  136(g),133(g),138(g),139(g)
                                                    140(g),134(v),145(v),42(g)
                                                    52(g),135(v),142(v),144(v)
                                                    149(v)
   138. BD*(   1) C   3 - C   7          0.01605     0.32394   
   139. BD*(   1) C   4 - C   5          0.01605     0.32394   
   140. BD*(   1) C   4 - C  11          0.01605     0.32394   
   141. BD*(   1) C   5 - H   6          0.01612     0.48486   
   142. BD*(   1) C   5 - C  13          0.00174     0.31053   
   143. BD*(   1) C   7 - H   8          0.01612     0.48486   
   144. BD*(   1) C   7 - C   9          0.00174     0.31053   
   145. BD*(   1) C   7 - C  11          0.00086     0.33700   
   146. BD*(   1) C   9 - H  10          0.01002     0.48681   
   147. BD*(   1) C   9 - C  13          0.00138     0.34330   
   148. BD*(   1) C  11 - H  12          0.01612     0.48486   
   149. BD*(   1) C  11 - C  13          0.00174     0.31053   
   150. BD*(   1) C  13 - H  14          0.01002     0.48681   
       -------------------------------
              Total Lewis   26.66832  ( 98.7716%)
        Valence non-Lewis    0.29362  (  1.0875%)
        Rydberg non-Lewis    0.03806  (  0.1410%)
       -------------------------------
            Total unit  1   27.00000  (100.0000%)
           Charge unit  1    0.00000
 Calling FoFJK, ICntrl=      2127 FMM=F ISym2X=1 I1Cent= 0 IOpClX= 1 NMat=1 NMatS=1 NMatT=0.
 ***** Axes restored to original set *****
 -------------------------------------------------------------------
 Center     Atomic                   Forces (Hartrees/Bohr)
 Number     Number              X              Y              Z
 -------------------------------------------------------------------
      1        6           0.000014318   -0.000106605    0.000078408
      2        1          -0.000015038   -0.000016380   -0.000005509
      3        6           0.000000000    0.000085329   -0.000100137
      4        6           0.000000000   -0.000085329   -0.000100137
      5        6           0.000014318    0.000106605    0.000078408
      6        1          -0.000015038    0.000016380   -0.000005509
      7        6          -0.000014318   -0.000106605    0.000078408
      8        1           0.000015038   -0.000016380   -0.000005509
      9        6          -0.000000000    0.000009806   -0.000000945
     10        1           0.000000000    0.000040879   -0.000044714
     11        6          -0.000014318    0.000106605    0.000078408
     12        1           0.000015038    0.000016380   -0.000005509
     13        6          -0.000000000   -0.000009806   -0.000000945
     14        1           0.000000000   -0.000040879   -0.000044714
 -------------------------------------------------------------------
 Cartesian Forces:  Max     0.000106605 RMS     0.000052354

 GradGradGradGradGradGradGradGradGradGradGradGradGradGradGradGradGradGrad
 Berny optimization.
 FormGI is forming the generalized inverse of G from B-inverse, IUseBI=4.
 Internal  Forces:  Max     0.000059037 RMS     0.000015553
 Search for a local minimum.
 Step number   1 out of a maximum of  100
 All quantities printed in internal units (Hartrees-Bohrs-Radians)
 Mixed Optimization -- En-DIIS/RFO-DIIS
 Second derivative matrix not updated -- first step.
 ITU=  0
     Eigenvalues ---    0.01820   0.02097   0.02356   0.02363   0.02576
     Eigenvalues ---    0.02997   0.03368   0.03418   0.03430   0.03822
     Eigenvalues ---    0.04226   0.04331   0.04562   0.04824   0.09383
     Eigenvalues ---    0.11191   0.11503   0.11546   0.12309   0.13561
     Eigenvalues ---    0.14230   0.20056   0.20204   0.20500   0.20711
     Eigenvalues ---    0.22010   0.23130   0.26107   0.26143   0.34711
     Eigenvalues ---    0.34711   0.34711   0.34711   0.35085   0.35085
     Eigenvalues ---    0.35652
 RFO step:  Lambda=-3.63482844D-07 EMin= 1.82018143D-02
 Linear search not attempted -- first point.
 Iteration  1 RMS(Cart)=  0.00017033 RMS(Int)=  0.00000004
 Iteration  2 RMS(Cart)=  0.00000003 RMS(Int)=  0.00000001
 ClnCor:  largest displacement from symmetrization is 3.22D-09 for atom    12.
 Variable       Old X    -DE/DX   Delta X   Delta X   Delta X     New X
                                 (Linear)    (Quad)   (Total)
    R1        2.06147   0.00000   0.00000   0.00000   0.00000   2.06147
    R2        2.94306   0.00004   0.00000   0.00017   0.00017   2.94323
    R3        2.94461  -0.00006   0.00000  -0.00039  -0.00039   2.94422
    R4        2.99232  -0.00002   0.00000  -0.00012  -0.00012   2.99221
    R5        2.63091   0.00000   0.00000   0.00012   0.00012   2.63104
    R6        2.94306   0.00004   0.00000   0.00017   0.00017   2.94323
    R7        2.94306   0.00004   0.00000   0.00017   0.00017   2.94323
    R8        2.94306   0.00004   0.00000   0.00017   0.00017   2.94323
    R9        2.06147   0.00000   0.00000   0.00000   0.00000   2.06147
   R10        2.99232  -0.00002   0.00000  -0.00012  -0.00012   2.99221
   R11        2.06147   0.00000   0.00000   0.00000   0.00000   2.06147
   R12        2.99232  -0.00002   0.00000  -0.00012  -0.00012   2.99221
   R13        2.94461  -0.00006   0.00000  -0.00039  -0.00039   2.94422
   R14        2.05538  -0.00001   0.00000  -0.00004  -0.00004   2.05534
   R15        2.92129   0.00001   0.00000   0.00015   0.00015   2.92143
   R16        2.06147   0.00000   0.00000   0.00000   0.00000   2.06147
   R17        2.99232  -0.00002   0.00000  -0.00012  -0.00012   2.99221
   R18        2.05538  -0.00001   0.00000  -0.00004  -0.00004   2.05534
    A1        2.23947  -0.00001   0.00000  -0.00001  -0.00001   2.23946
    A2        2.26422  -0.00001   0.00000  -0.00022  -0.00022   2.26400
    A3        2.18165  -0.00000   0.00000   0.00008   0.00008   2.18173
    A4        1.51748   0.00001   0.00000   0.00009   0.00009   1.51757
    A5        1.43689   0.00000   0.00000   0.00009   0.00009   1.43698
    A6        1.56690   0.00001   0.00000   0.00009   0.00009   1.56699
    A7        1.62411  -0.00001   0.00000  -0.00009  -0.00009   1.62402
    A8        1.72197  -0.00003   0.00000  -0.00019  -0.00019   1.72178
    A9        1.62411  -0.00001   0.00000  -0.00009  -0.00009   1.62402
   A10        1.62411  -0.00001   0.00000  -0.00009  -0.00009   1.62402
   A11        1.62411  -0.00001   0.00000  -0.00009  -0.00009   1.62402
   A12        1.72197  -0.00003   0.00000  -0.00019  -0.00019   1.72178
   A13        1.51748   0.00001   0.00000   0.00009   0.00009   1.51757
   A14        2.26422  -0.00001   0.00000  -0.00022  -0.00022   2.26400
   A15        1.56690   0.00001   0.00000   0.00009   0.00009   1.56699
   A16        2.23947  -0.00001   0.00000  -0.00001  -0.00001   2.23946
   A17        1.43689   0.00000   0.00000   0.00009   0.00009   1.43698
   A18        2.18165  -0.00000   0.00000   0.00008   0.00008   2.18173
   A19        2.23947  -0.00001   0.00000  -0.00001  -0.00001   2.23946
   A20        1.43689   0.00000   0.00000   0.00009   0.00009   1.43698
   A21        1.51748   0.00001   0.00000   0.00009   0.00009   1.51757
   A22        2.18165  -0.00000   0.00000   0.00008   0.00008   2.18173
   A23        2.26422  -0.00001   0.00000  -0.00022  -0.00022   2.26400
   A24        1.56690   0.00001   0.00000   0.00009   0.00009   1.56699
   A25        1.68406   0.00002   0.00000   0.00004   0.00004   1.68410
   A26        2.14460  -0.00001   0.00000  -0.00019  -0.00019   2.14441
   A27        1.57469  -0.00001   0.00000  -0.00009  -0.00009   1.57460
   A28        2.14460  -0.00001   0.00000  -0.00019  -0.00019   2.14441
   A29        1.57469  -0.00001   0.00000  -0.00009  -0.00009   1.57460
   A30        2.18280   0.00002   0.00000   0.00053   0.00053   2.18333
   A31        1.51748   0.00001   0.00000   0.00009   0.00009   1.51757
   A32        2.23947  -0.00001   0.00000  -0.00001  -0.00001   2.23946
   A33        1.43689   0.00000   0.00000   0.00009   0.00009   1.43698
   A34        2.26422  -0.00001   0.00000  -0.00022  -0.00022   2.26400
   A35        1.56690   0.00001   0.00000   0.00009   0.00009   1.56699
   A36        2.18165  -0.00000   0.00000   0.00008   0.00008   2.18173
   A37        1.57469  -0.00001   0.00000  -0.00009  -0.00009   1.57460
   A38        1.68406   0.00002   0.00000   0.00004   0.00004   1.68410
   A39        2.14460  -0.00001   0.00000  -0.00019  -0.00019   2.14441
   A40        1.57469  -0.00001   0.00000  -0.00009  -0.00009   1.57460
   A41        2.18280   0.00002   0.00000   0.00053   0.00053   2.18333
   A42        2.14460  -0.00001   0.00000  -0.00019  -0.00019   2.14441
    D1       -2.45530   0.00000   0.00000   0.00025   0.00025  -2.45505
    D2        2.19494   0.00002   0.00000   0.00037   0.00037   2.19531
    D3        0.00000   0.00000   0.00000   0.00000   0.00000   0.00000
    D4       -1.63295   0.00001   0.00000   0.00012   0.00012  -1.63283
    D5        1.57405   0.00001   0.00000   0.00007   0.00007   1.57412
    D6       -0.05890   0.00002   0.00000   0.00019   0.00019  -0.05871
    D7        2.43858  -0.00000   0.00000  -0.00011  -0.00011   2.43847
    D8        0.00000  -0.00000   0.00000  -0.00000   0.00000   0.00000
    D9       -2.40769  -0.00000   0.00000  -0.00003  -0.00003  -2.40772
   D10       -0.00000  -0.00000   0.00000  -0.00000   0.00000   0.00000
   D11       -2.43858   0.00000   0.00000   0.00011   0.00011  -2.43847
   D12        1.43691   0.00000   0.00000   0.00008   0.00008   1.43699
   D13       -1.43691  -0.00000   0.00000  -0.00008  -0.00008  -1.43699
   D14        2.40769   0.00000   0.00000   0.00003   0.00003   2.40772
   D15        0.00000   0.00000   0.00000   0.00000   0.00000   0.00000
   D16       -2.24645  -0.00001   0.00000  -0.00027  -0.00027  -2.24672
   D17        0.13399  -0.00001   0.00000  -0.00068  -0.00068   0.13331
   D18        2.46157  -0.00000   0.00000  -0.00017  -0.00017   2.46141
   D19        0.05764  -0.00002   0.00000  -0.00018  -0.00018   0.05746
   D20        2.43808  -0.00002   0.00000  -0.00059  -0.00059   2.43749
   D21       -1.51752  -0.00001   0.00000  -0.00008  -0.00008  -1.51760
   D22        1.57516  -0.00001   0.00000  -0.00010  -0.00010   1.57506
   D23       -2.32758  -0.00001   0.00000  -0.00051  -0.00051  -2.32809
   D24       -0.00000  -0.00000   0.00000  -0.00000  -0.00000  -0.00000
   D25       -0.00000  -0.00000   0.00000  -0.00000   0.00000   0.00000
   D26       -1.72528   0.00003   0.00000   0.00020   0.00020  -1.72508
   D27        1.72528  -0.00003   0.00000  -0.00020  -0.00020   1.72508
   D28       -0.00000   0.00000   0.00000   0.00000   0.00000   0.00000
   D29       -2.19494  -0.00002   0.00000  -0.00037  -0.00037  -2.19531
   D30        0.05890  -0.00002   0.00000  -0.00019  -0.00019   0.05871
   D31        1.63295  -0.00001   0.00000  -0.00012  -0.00012   1.63283
   D32        2.45530  -0.00000   0.00000  -0.00025  -0.00025   2.45505
   D33       -1.57405  -0.00001   0.00000  -0.00007  -0.00007  -1.57412
   D34        0.00000  -0.00000   0.00000  -0.00000   0.00000   0.00000
   D35        0.00000   0.00000   0.00000   0.00000   0.00000   0.00000
   D36        2.45530  -0.00000   0.00000  -0.00025  -0.00025   2.45505
   D37       -1.57405  -0.00001   0.00000  -0.00007  -0.00007  -1.57412
   D38        1.63295  -0.00001   0.00000  -0.00012  -0.00012   1.63283
   D39       -2.19494  -0.00002   0.00000  -0.00037  -0.00037  -2.19531
   D40        0.05890  -0.00002   0.00000  -0.00019  -0.00019   0.05871
   D41        0.00000  -0.00000   0.00000  -0.00000   0.00000   0.00000
   D42       -2.45530   0.00000   0.00000   0.00025   0.00025  -2.45505
   D43        1.57405   0.00001   0.00000   0.00007   0.00007   1.57412
   D44       -1.63295   0.00001   0.00000   0.00012   0.00012  -1.63283
   D45        2.19494   0.00002   0.00000   0.00037   0.00037   2.19531
   D46       -0.05890   0.00002   0.00000   0.00019   0.00019  -0.05871
   D47       -0.00000  -0.00000   0.00000  -0.00000   0.00000   0.00000
   D48       -1.57516   0.00001   0.00000   0.00010   0.00010  -1.57506
   D49        2.32758   0.00001   0.00000   0.00051   0.00051   2.32809
   D50        1.51752   0.00001   0.00000   0.00008   0.00008   1.51760
   D51       -0.05764   0.00002   0.00000   0.00018   0.00018  -0.05746
   D52       -2.43808   0.00002   0.00000   0.00059   0.00059  -2.43749
   D53       -2.46157   0.00000   0.00000   0.00017   0.00017  -2.46141
   D54        2.24645   0.00001   0.00000   0.00027   0.00027   2.24672
   D55       -0.13399   0.00001   0.00000   0.00068   0.00068  -0.13331
   D56       -0.05764   0.00002   0.00000   0.00018   0.00018  -0.05746
   D57       -2.43808   0.00002   0.00000   0.00059   0.00059  -2.43749
   D58        1.51752   0.00001   0.00000   0.00008   0.00008   1.51760
   D59        2.24645   0.00001   0.00000   0.00027   0.00027   2.24672
   D60       -0.13399   0.00001   0.00000   0.00068   0.00068  -0.13331
   D61       -2.46157   0.00000   0.00000   0.00017   0.00017  -2.46141
   D62       -1.57516   0.00001   0.00000   0.00010   0.00010  -1.57506
   D63        2.32758   0.00001   0.00000   0.00051   0.00051   2.32809
   D64       -0.00000   0.00000   0.00000   0.00000  -0.00000  -0.00000
   D65       -0.00000   0.00000   0.00000   0.00000   0.00000   0.00000
   D66        2.43858  -0.00000   0.00000  -0.00011  -0.00011   2.43847
   D67       -1.43691  -0.00000   0.00000  -0.00008  -0.00008  -1.43699
   D68       -2.43858   0.00000   0.00000   0.00011   0.00011  -2.43847
   D69        0.00000   0.00000   0.00000   0.00000   0.00000   0.00000
   D70        2.40769   0.00000   0.00000   0.00003   0.00003   2.40772
   D71        1.43691   0.00000   0.00000   0.00008   0.00008   1.43699
   D72       -2.40769  -0.00000   0.00000  -0.00003  -0.00003  -2.40772
   D73        0.00000  -0.00000   0.00000  -0.00000   0.00000   0.00000
   D74        0.00000   0.00000   0.00000   0.00000   0.00000   0.00000
   D75        1.68408   0.00002   0.00000   0.00004   0.00004   1.68412
   D76       -2.29955   0.00001   0.00000   0.00002   0.00002  -2.29953
   D77       -1.68408  -0.00002   0.00000  -0.00004  -0.00004  -1.68412
   D78        0.00000  -0.00000   0.00000  -0.00000   0.00000   0.00000
   D79        2.29955  -0.00001   0.00000  -0.00002  -0.00002   2.29953
   D80        2.29955  -0.00001   0.00000  -0.00002  -0.00002   2.29953
   D81       -2.29955   0.00001   0.00000   0.00002   0.00002  -2.29953
   D82        0.00000   0.00000   0.00000   0.00000   0.00000   0.00000
   D83        0.05764  -0.00002   0.00000  -0.00018  -0.00018   0.05746
   D84       -1.51752  -0.00001   0.00000  -0.00008  -0.00008  -1.51760
   D85        2.43808  -0.00002   0.00000  -0.00059  -0.00059   2.43749
   D86        1.57516  -0.00001   0.00000  -0.00010  -0.00010   1.57506
   D87       -0.00000   0.00000   0.00000   0.00000  -0.00000  -0.00000
   D88       -2.32758  -0.00001   0.00000  -0.00051  -0.00051  -2.32809
   D89       -2.24645  -0.00001   0.00000  -0.00027  -0.00027  -2.24672
   D90        2.46157  -0.00000   0.00000  -0.00017  -0.00017   2.46141
   D91        0.13399  -0.00001   0.00000  -0.00068  -0.00068   0.13331
         Item               Value     Threshold  Converged?
 Maximum Force            0.000059     0.000450     YES
 RMS     Force            0.000016     0.000300     YES
 Maximum Displacement     0.000940     0.001800     YES
 RMS     Displacement     0.000170     0.001200     YES
 Predicted change in Energy=-1.817285D-07
 Optimization completed.
    -- Stationary point found.
                           ----------------------------
                           !   Optimized Parameters   !
                           ! (Angstroms and Degrees)  !
 --------------------------                            --------------------------
 ! Name  Definition              Value          Derivative Info.                !
 --------------------------------------------------------------------------------
 ! R1    R(1,2)                  1.0909         -DE/DX =    0.0                 !
 ! R2    R(1,3)                  1.5574         -DE/DX =    0.0                 !
 ! R3    R(1,5)                  1.5582         -DE/DX =   -0.0001              !
 ! R4    R(1,9)                  1.5835         -DE/DX =    0.0                 !
 ! R5    R(3,4)                  1.3922         -DE/DX =    0.0                 !
 ! R6    R(3,7)                  1.5574         -DE/DX =    0.0                 !
 ! R7    R(4,5)                  1.5574         -DE/DX =    0.0                 !
 ! R8    R(4,11)                 1.5574         -DE/DX =    0.0                 !
 ! R9    R(5,6)                  1.0909         -DE/DX =    0.0                 !
 ! R10   R(5,13)                 1.5835         -DE/DX =    0.0                 !
 ! R11   R(7,8)                  1.0909         -DE/DX =    0.0                 !
 ! R12   R(7,9)                  1.5835         -DE/DX =    0.0                 !
 ! R13   R(7,11)                 1.5582         -DE/DX =   -0.0001              !
 ! R14   R(9,10)                 1.0877         -DE/DX =    0.0                 !
 ! R15   R(9,13)                 1.5459         -DE/DX =    0.0                 !
 ! R16   R(11,12)                1.0909         -DE/DX =    0.0                 !
 ! R17   R(11,13)                1.5835         -DE/DX =    0.0                 !
 ! R18   R(13,14)                1.0877         -DE/DX =    0.0                 !
 ! A1    A(2,1,3)              128.3121         -DE/DX =    0.0                 !
 ! A2    A(2,1,5)              129.7305         -DE/DX =    0.0                 !
 ! A3    A(2,1,9)              124.9992         -DE/DX =    0.0                 !
 ! A4    A(3,1,5)               86.9451         -DE/DX =    0.0                 !
 ! A5    A(3,1,9)               82.3279         -DE/DX =    0.0                 !
 ! A6    A(5,1,9)               89.7767         -DE/DX =    0.0                 !
 ! A7    A(1,3,4)               93.0549         -DE/DX =    0.0                 !
 ! A8    A(1,3,7)               98.6615         -DE/DX =    0.0                 !
 ! A9    A(4,3,7)               93.0549         -DE/DX =    0.0                 !
 ! A10   A(3,4,5)               93.0549         -DE/DX =    0.0                 !
 ! A11   A(3,4,11)              93.0549         -DE/DX =    0.0                 !
 ! A12   A(5,4,11)              98.6615         -DE/DX =    0.0                 !
 ! A13   A(1,5,4)               86.9451         -DE/DX =    0.0                 !
 ! A14   A(1,5,6)              129.7305         -DE/DX =    0.0                 !
 ! A15   A(1,5,13)              89.7767         -DE/DX =    0.0                 !
 ! A16   A(4,5,6)              128.3121         -DE/DX =    0.0                 !
 ! A17   A(4,5,13)              82.3279         -DE/DX =    0.0                 !
 ! A18   A(6,5,13)             124.9992         -DE/DX =    0.0                 !
 ! A19   A(3,7,8)              128.3121         -DE/DX =    0.0                 !
 ! A20   A(3,7,9)               82.3279         -DE/DX =    0.0                 !
 ! A21   A(3,7,11)              86.9451         -DE/DX =    0.0                 !
 ! A22   A(8,7,9)              124.9992         -DE/DX =    0.0                 !
 ! A23   A(8,7,11)             129.7305         -DE/DX =    0.0                 !
 ! A24   A(9,7,11)              89.7767         -DE/DX =    0.0                 !
 ! A25   A(1,9,7)               96.4898         -DE/DX =    0.0                 !
 ! A26   A(1,9,10)             122.8765         -DE/DX =    0.0                 !
 ! A27   A(1,9,13)              90.2233         -DE/DX =    0.0                 !
 ! A28   A(7,9,10)             122.8765         -DE/DX =    0.0                 !
 ! A29   A(7,9,13)              90.2233         -DE/DX =    0.0                 !
 ! A30   A(10,9,13)            125.0651         -DE/DX =    0.0                 !
 ! A31   A(4,11,7)              86.9451         -DE/DX =    0.0                 !
 ! A32   A(4,11,12)            128.3121         -DE/DX =    0.0                 !
 ! A33   A(4,11,13)             82.3279         -DE/DX =    0.0                 !
 ! A34   A(7,11,12)            129.7305         -DE/DX =    0.0                 !
 ! A35   A(7,11,13)             89.7767         -DE/DX =    0.0                 !
 ! A36   A(12,11,13)           124.9992         -DE/DX =    0.0                 !
 ! A37   A(5,13,9)              90.2233         -DE/DX =    0.0                 !
 ! A38   A(5,13,11)             96.4898         -DE/DX =    0.0                 !
 ! A39   A(5,13,14)            122.8765         -DE/DX =    0.0                 !
 ! A40   A(9,13,11)             90.2233         -DE/DX =    0.0                 !
 ! A41   A(9,13,14)            125.0651         -DE/DX =    0.0                 !
 ! A42   A(11,13,14)           122.8765         -DE/DX =    0.0                 !
 ! D1    D(2,1,3,4)           -140.6782         -DE/DX =    0.0                 !
 ! D2    D(2,1,3,7)            125.7606         -DE/DX =    0.0                 !
 ! D3    D(5,1,3,4)              0.0            -DE/DX =    0.0                 !
 ! D4    D(5,1,3,7)            -93.5612         -DE/DX =    0.0                 !
 ! D5    D(9,1,3,4)             90.1863         -DE/DX =    0.0                 !
 ! D6    D(9,1,3,7)             -3.3749         -DE/DX =    0.0                 !
 ! D7    D(2,1,5,4)            139.7205         -DE/DX =    0.0                 !
 ! D8    D(2,1,5,6)              0.0            -DE/DX =    0.0                 !
 ! D9    D(2,1,5,13)          -137.9506         -DE/DX =    0.0                 !
 ! D10   D(3,1,5,4)              0.0            -DE/DX =    0.0                 !
 ! D11   D(3,1,5,6)           -139.7205         -DE/DX =    0.0                 !
 ! D12   D(3,1,5,13)            82.3289         -DE/DX =    0.0                 !
 ! D13   D(9,1,5,4)            -82.3289         -DE/DX =    0.0                 !
 ! D14   D(9,1,5,6)            137.9506         -DE/DX =    0.0                 !
 ! D15   D(9,1,5,13)             0.0            -DE/DX =    0.0                 !
 ! D16   D(2,1,9,7)           -128.7121         -DE/DX =    0.0                 !
 ! D17   D(2,1,9,10)             7.6771         -DE/DX =    0.0                 !
 ! D18   D(2,1,9,13)           141.0378         -DE/DX =    0.0                 !
 ! D19   D(3,1,9,7)              3.3025         -DE/DX =    0.0                 !
 ! D20   D(3,1,9,10)           139.6917         -DE/DX =    0.0                 !
 ! D21   D(3,1,9,13)           -86.9475         -DE/DX =    0.0                 !
 ! D22   D(5,1,9,7)             90.2501         -DE/DX =    0.0                 !
 ! D23   D(5,1,9,10)          -133.3607         -DE/DX =    0.0                 !
 ! D24   D(5,1,9,13)             0.0            -DE/DX =    0.0                 !
 ! D25   D(1,3,4,5)              0.0            -DE/DX =    0.0                 !
 ! D26   D(1,3,4,11)           -98.8515         -DE/DX =    0.0                 !
 ! D27   D(7,3,4,5)             98.8515         -DE/DX =    0.0                 !
 ! D28   D(7,3,4,11)             0.0            -DE/DX =    0.0                 !
 ! D29   D(1,3,7,8)           -125.7606         -DE/DX =    0.0                 !
 ! D30   D(1,3,7,9)              3.3749         -DE/DX =    0.0                 !
 ! D31   D(1,3,7,11)            93.5612         -DE/DX =    0.0                 !
 ! D32   D(4,3,7,8)            140.6782         -DE/DX =    0.0                 !
 ! D33   D(4,3,7,9)            -90.1863         -DE/DX =    0.0                 !
 ! D34   D(4,3,7,11)             0.0            -DE/DX =    0.0                 !
 ! D35   D(3,4,5,1)              0.0            -DE/DX =    0.0                 !
 ! D36   D(3,4,5,6)            140.6782         -DE/DX =    0.0                 !
 ! D37   D(3,4,5,13)           -90.1863         -DE/DX =    0.0                 !
 ! D38   D(11,4,5,1)            93.5612         -DE/DX =    0.0                 !
 ! D39   D(11,4,5,6)          -125.7606         -DE/DX =    0.0                 !
 ! D40   D(11,4,5,13)            3.3749         -DE/DX =    0.0                 !
 ! D41   D(3,4,11,7)             0.0            -DE/DX =    0.0                 !
 ! D42   D(3,4,11,12)         -140.6782         -DE/DX =    0.0                 !
 ! D43   D(3,4,11,13)           90.1863         -DE/DX =    0.0                 !
 ! D44   D(5,4,11,7)           -93.5612         -DE/DX =    0.0                 !
 ! D45   D(5,4,11,12)          125.7606         -DE/DX =    0.0                 !
 ! D46   D(5,4,11,13)           -3.3749         -DE/DX =    0.0                 !
 ! D47   D(1,5,13,9)             0.0            -DE/DX =    0.0                 !
 ! D48   D(1,5,13,11)          -90.2501         -DE/DX =    0.0                 !
 ! D49   D(1,5,13,14)          133.3607         -DE/DX =    0.0                 !
 ! D50   D(4,5,13,9)            86.9475         -DE/DX =    0.0                 !
 ! D51   D(4,5,13,11)           -3.3025         -DE/DX =    0.0                 !
 ! D52   D(4,5,13,14)         -139.6917         -DE/DX =    0.0                 !
 ! D53   D(6,5,13,9)          -141.0378         -DE/DX =    0.0                 !
 ! D54   D(6,5,13,11)          128.7121         -DE/DX =    0.0                 !
 ! D55   D(6,5,13,14)           -7.6771         -DE/DX =    0.0                 !
 ! D56   D(3,7,9,1)             -3.3025         -DE/DX =    0.0                 !
 ! D57   D(3,7,9,10)          -139.6917         -DE/DX =    0.0                 !
 ! D58   D(3,7,9,13)            86.9475         -DE/DX =    0.0                 !
 ! D59   D(8,7,9,1)            128.7121         -DE/DX =    0.0                 !
 ! D60   D(8,7,9,10)            -7.6771         -DE/DX =    0.0                 !
 ! D61   D(8,7,9,13)          -141.0378         -DE/DX =    0.0                 !
 ! D62   D(11,7,9,1)           -90.2501         -DE/DX =    0.0                 !
 ! D63   D(11,7,9,10)          133.3607         -DE/DX =    0.0                 !
 ! D64   D(11,7,9,13)            0.0            -DE/DX =    0.0                 !
 ! D65   D(3,7,11,4)             0.0            -DE/DX =    0.0                 !
 ! D66   D(3,7,11,12)          139.7205         -DE/DX =    0.0                 !
 ! D67   D(3,7,11,13)          -82.3289         -DE/DX =    0.0                 !
 ! D68   D(8,7,11,4)          -139.7205         -DE/DX =    0.0                 !
 ! D69   D(8,7,11,12)            0.0            -DE/DX =    0.0                 !
 ! D70   D(8,7,11,13)          137.9506         -DE/DX =    0.0                 !
 ! D71   D(9,7,11,4)            82.3289         -DE/DX =    0.0                 !
 ! D72   D(9,7,11,12)         -137.9506         -DE/DX =    0.0                 !
 ! D73   D(9,7,11,13)            0.0            -DE/DX =    0.0                 !
 ! D74   D(1,9,13,5)             0.0            -DE/DX =    0.0                 !
 ! D75   D(1,9,13,11)           96.4907         -DE/DX =    0.0                 !
 ! D76   D(1,9,13,14)         -131.7546         -DE/DX =    0.0                 !
 ! D77   D(7,9,13,5)           -96.4907         -DE/DX =    0.0                 !
 ! D78   D(7,9,13,11)            0.0            -DE/DX =    0.0                 !
 ! D79   D(7,9,13,14)          131.7546         -DE/DX =    0.0                 !
 ! D80   D(10,9,13,5)          131.7546         -DE/DX =    0.0                 !
 ! D81   D(10,9,13,11)        -131.7546         -DE/DX =    0.0                 !
 ! D82   D(10,9,13,14)           0.0            -DE/DX =    0.0                 !
 ! D83   D(4,11,13,5)            3.3025         -DE/DX =    0.0                 !
 ! D84   D(4,11,13,9)          -86.9475         -DE/DX =    0.0                 !
 ! D85   D(4,11,13,14)         139.6917         -DE/DX =    0.0                 !
 ! D86   D(7,11,13,5)           90.2501         -DE/DX =    0.0                 !
 ! D87   D(7,11,13,9)            0.0            -DE/DX =    0.0                 !
 ! D88   D(7,11,13,14)        -133.3607         -DE/DX =    0.0                 !
 ! D89   D(12,11,13,5)        -128.7121         -DE/DX =    0.0                 !
 ! D90   D(12,11,13,9)         141.0378         -DE/DX =    0.0                 !
 ! D91   D(12,11,13,14)          7.6771         -DE/DX =    0.0                 !
 --------------------------------------------------------------------------------
 GradGradGradGradGradGradGradGradGradGradGradGradGradGradGradGradGradGrad

                          Input orientation:                          
 ---------------------------------------------------------------------
 Center     Atomic      Atomic             Coordinates (Angstroms)
 Number     Number       Type             X           Y           Z
 ---------------------------------------------------------------------
      1          6           0       -1.181264    0.779109   -0.081890
      2          1           0       -2.020207    1.476376   -0.077574
      3          6           0        0.000000    0.696110   -1.093436
      4          6           0       -0.000000   -0.696110   -1.093436
      5          6           0       -1.181264   -0.779109   -0.081890
      6          1           0       -2.020207   -1.476376   -0.077574
      7          6           0        1.181264    0.779109   -0.081890
      8          1           0        2.020207    1.476376   -0.077574
      9          6           0        0.000000    0.772939    0.972600
     10          1           0        0.000000    1.397807    1.862848
     11          6           0        1.181264   -0.779109   -0.081890
     12          1           0        2.020207   -1.476376   -0.077574
     13          6           0       -0.000000   -0.772939    0.972600
     14          1           0       -0.000000   -1.397807    1.862848
 ---------------------------------------------------------------------
                    Distance matrix (angstroms):
                    1          2          3          4          5
     1  C    0.000000
     2  H    1.090883   0.000000
     3  C    1.557401   2.392076   0.000000
     4  C    2.143567   3.135747   1.392220   0.000000
     5  C    1.558218   2.406461   2.143567   1.557401   0.000000
     6  H    2.406461   2.952752   3.135747   2.392076   1.090883
     7  C    2.362528   3.276525   1.557401   2.143567   2.830120
     8  H    3.276525   4.040414   2.392076   3.135747   3.916203
     9  C    1.583468   2.383050   2.067464   2.535076   2.217248
    10  H    2.358003   2.802257   3.038420   3.622720   3.149024
    11  C    2.830120   3.916203   2.143567   1.557401   2.362528
    12  H    3.916203   5.004367   3.135747   2.392076   3.276525
    13  C    2.217248   3.200550   2.535076   2.067464   1.583468
    14  H    3.149024   4.013403   3.622720   3.038420   2.358003
                    6          7          8          9         10
     6  H    0.000000
     7  C    3.916203   0.000000
     8  H    5.004367   1.090883   0.000000
     9  C    3.200550   1.583468   2.383050   0.000000
    10  H    4.013403   2.358003   2.802257   1.087659   0.000000
    11  C    3.276525   1.558218   2.406461   2.217248   3.149024
    12  H    4.040414   2.406461   2.952752   3.200550   4.013403
    13  C    2.383050   2.217248   3.200550   1.545878   2.346205
    14  H    2.802257   3.149024   4.013403   2.346205   2.795614
                   11         12         13         14
    11  C    0.000000
    12  H    1.090883   0.000000
    13  C    1.583468   2.383050   0.000000
    14  H    2.358003   2.802257   1.087659   0.000000
 Stoichiometry    C8H6
 Framework group  C2V[SGV(C4H2),X(C4H4)]
 Deg. of freedom    11
 Full point group                 C2V     NOp   4
 Largest Abelian subgroup         C2V     NOp   4
 Largest concise Abelian subgroup C2V     NOp   4
                         Standard orientation:                         
 ---------------------------------------------------------------------
 Center     Atomic      Atomic             Coordinates (Angstroms)
 Number     Number       Type             X           Y           Z
 ---------------------------------------------------------------------
      1          6           0       -1.181264    0.779109   -0.081890
      2          1           0       -2.020207    1.476376   -0.077574
      3          6           0        0.000000    0.696110   -1.093436
      4          6           0       -0.000000   -0.696110   -1.093436
      5          6           0       -1.181264   -0.779109   -0.081890
      6          1           0       -2.020207   -1.476376   -0.077574
      7          6           0        1.181264    0.779109   -0.081890
      8          1           0        2.020207    1.476376   -0.077574
      9          6           0        0.000000    0.772939    0.972600
     10          1           0        0.000000    1.397807    1.862848
     11          6           0        1.181264   -0.779109   -0.081890
     12          1           0        2.020207   -1.476376   -0.077574
     13          6           0       -0.000000   -0.772939    0.972600
     14          1           0       -0.000000   -1.397807    1.862848
 ---------------------------------------------------------------------
 Rotational constants (GHZ):           3.9964970           3.5575851           3.3411050
 1\1\GINC-N1957\FOpt\UB3LYP\6-31G(d,p)\C8H6\JIAMINGD\13-May-2025\0\\# o
 pt freq ub3lyp/6-31g(d,p) guess=mix geom=connectivity pop=nboread\\M00
 01\\0,1\C,-1.181264,0.779109,-0.08189\H,-2.020207,1.476376,-0.077574\C
 ,0.,0.69611,-1.093436\C,0.,-0.69611,-1.093436\C,-1.181264,-0.779109,-0
 .08189\H,-2.020207,-1.476376,-0.077574\C,1.181264,0.779109,-0.08189\H,
 2.020207,1.476376,-0.077574\C,0.,0.772939,0.9726\H,0.,1.397807,1.86284
 8\C,1.181264,-0.779109,-0.08189\H,2.020207,-1.476376,-0.077574\C,0.,-0
 .772939,0.9726\H,0.,-1.397807,1.862848\\Version=ES64L-G16RevA.03\State
 =1-A1\HF=-308.1602126\S2=0.\S2-1=0.\S2A=0.\RMSD=8.786e-09\RMSF=5.235e-
 05\Dipole=0.,0.,1.0280876\Quadrupole=1.6428258,0.269053,-1.9118788,0.,
 0.,0.\PG=C02V [SGV(C4H2),X(C4H4)]\\@


 I DON'T PRETEND TO UNDERSTAND THE UNIVERSE --
 IT'S A GREAT DEAL BIGGER THAN I AM.
       -- ATTR. TO WILLIAM ALLINGHAM (1828-89)
 Job cpu time:       0 days  0 hours  1 minutes 39.4 seconds.
 Elapsed time:       0 days  0 hours  0 minutes 12.5 seconds.
 File lengths (MBytes):  RWF=     21 Int=      0 D2E=      0 Chk=      4 Scr=      1
 Normal termination of Gaussian 16 at Tue May 13 13:07:56 2025.
 Link1:  Proceeding to internal job step number  2.
 ----------------------------------------------------------------------
 #N Geom=AllCheck Guess=TCheck SCRF=Check GenChk UB3LYP/6-31G(d,p) Freq
 ----------------------------------------------------------------------
 1/10=4,29=7,30=1,38=1,40=1/1,3;
 2/12=2,40=1/2;
 3/5=1,6=6,7=101,11=2,14=-4,25=1,30=1,70=2,71=2,74=-5,116=2,140=1/1,2,3;
 4/5=101/1;
 5/5=2,38=6,98=1/2;
 8/6=4,10=90,11=11/1;
 11/6=1,8=1,9=11,15=111,16=1/1,2,10;
 10/6=1/2;
 6/7=2,8=2,9=2,10=2,28=1,40=2/1,7;
 7/8=1,10=1,25=1/1,2,3,16;
 1/10=4,30=1/3;
 99//99;
 Structure from the checkpoint file:  "parent-cubene1-ur.chk"
 -----
 M0001
 -----
 Charge =  0 Multiplicity = 1
 Redundant internal coordinates found in file.  (old form).
 C,0,-1.181264,0.779109,-0.08189
 H,0,-2.020207,1.476376,-0.077574
 C,0,0.,0.69611,-1.093436
 C,0,0.,-0.69611,-1.093436
 C,0,-1.181264,-0.779109,-0.08189
 H,0,-2.020207,-1.476376,-0.077574
 C,0,1.181264,0.779109,-0.08189
 H,0,2.020207,1.476376,-0.077574
 C,0,0.,0.772939,0.9726
 H,0,0.,1.397807,1.862848
 C,0,1.181264,-0.779109,-0.08189
 H,0,2.020207,-1.476376,-0.077574
 C,0,0.,-0.772939,0.9726
 H,0,0.,-1.397807,1.862848
 Recover connectivity data from disk.

 GradGradGradGradGradGradGradGradGradGradGradGradGradGradGradGradGradGrad
 Berny optimization.
 Initialization pass.
                           ----------------------------
                           !    Initial Parameters    !
                           ! (Angstroms and Degrees)  !
 --------------------------                            --------------------------
 ! Name  Definition              Value          Derivative Info.                !
 --------------------------------------------------------------------------------
 ! R1    R(1,2)                  1.0909         calculate D2E/DX2 analytically  !
 ! R2    R(1,3)                  1.5574         calculate D2E/DX2 analytically  !
 ! R3    R(1,5)                  1.5582         calculate D2E/DX2 analytically  !
 ! R4    R(1,9)                  1.5835         calculate D2E/DX2 analytically  !
 ! R5    R(3,4)                  1.3922         calculate D2E/DX2 analytically  !
 ! R6    R(3,7)                  1.5574         calculate D2E/DX2 analytically  !
 ! R7    R(4,5)                  1.5574         calculate D2E/DX2 analytically  !
 ! R8    R(4,11)                 1.5574         calculate D2E/DX2 analytically  !
 ! R9    R(5,6)                  1.0909         calculate D2E/DX2 analytically  !
 ! R10   R(5,13)                 1.5835         calculate D2E/DX2 analytically  !
 ! R11   R(7,8)                  1.0909         calculate D2E/DX2 analytically  !
 ! R12   R(7,9)                  1.5835         calculate D2E/DX2 analytically  !
 ! R13   R(7,11)                 1.5582         calculate D2E/DX2 analytically  !
 ! R14   R(9,10)                 1.0877         calculate D2E/DX2 analytically  !
 ! R15   R(9,13)                 1.5459         calculate D2E/DX2 analytically  !
 ! R16   R(11,12)                1.0909         calculate D2E/DX2 analytically  !
 ! R17   R(11,13)                1.5835         calculate D2E/DX2 analytically  !
 ! R18   R(13,14)                1.0877         calculate D2E/DX2 analytically  !
 ! A1    A(2,1,3)              128.3121         calculate D2E/DX2 analytically  !
 ! A2    A(2,1,5)              129.7305         calculate D2E/DX2 analytically  !
 ! A3    A(2,1,9)              124.9992         calculate D2E/DX2 analytically  !
 ! A4    A(3,1,5)               86.9451         calculate D2E/DX2 analytically  !
 ! A5    A(3,1,9)               82.3279         calculate D2E/DX2 analytically  !
 ! A6    A(5,1,9)               89.7767         calculate D2E/DX2 analytically  !
 ! A7    A(1,3,4)               93.0549         calculate D2E/DX2 analytically  !
 ! A8    A(1,3,7)               98.6615         calculate D2E/DX2 analytically  !
 ! A9    A(4,3,7)               93.0549         calculate D2E/DX2 analytically  !
 ! A10   A(3,4,5)               93.0549         calculate D2E/DX2 analytically  !
 ! A11   A(3,4,11)              93.0549         calculate D2E/DX2 analytically  !
 ! A12   A(5,4,11)              98.6615         calculate D2E/DX2 analytically  !
 ! A13   A(1,5,4)               86.9451         calculate D2E/DX2 analytically  !
 ! A14   A(1,5,6)              129.7305         calculate D2E/DX2 analytically  !
 ! A15   A(1,5,13)              89.7767         calculate D2E/DX2 analytically  !
 ! A16   A(4,5,6)              128.3121         calculate D2E/DX2 analytically  !
 ! A17   A(4,5,13)              82.3279         calculate D2E/DX2 analytically  !
 ! A18   A(6,5,13)             124.9992         calculate D2E/DX2 analytically  !
 ! A19   A(3,7,8)              128.3121         calculate D2E/DX2 analytically  !
 ! A20   A(3,7,9)               82.3279         calculate D2E/DX2 analytically  !
 ! A21   A(3,7,11)              86.9451         calculate D2E/DX2 analytically  !
 ! A22   A(8,7,9)              124.9992         calculate D2E/DX2 analytically  !
 ! A23   A(8,7,11)             129.7305         calculate D2E/DX2 analytically  !
 ! A24   A(9,7,11)              89.7767         calculate D2E/DX2 analytically  !
 ! A25   A(1,9,7)               96.4898         calculate D2E/DX2 analytically  !
 ! A26   A(1,9,10)             122.8765         calculate D2E/DX2 analytically  !
 ! A27   A(1,9,13)              90.2233         calculate D2E/DX2 analytically  !
 ! A28   A(7,9,10)             122.8765         calculate D2E/DX2 analytically  !
 ! A29   A(7,9,13)              90.2233         calculate D2E/DX2 analytically  !
 ! A30   A(10,9,13)            125.0651         calculate D2E/DX2 analytically  !
 ! A31   A(4,11,7)              86.9451         calculate D2E/DX2 analytically  !
 ! A32   A(4,11,12)            128.3121         calculate D2E/DX2 analytically  !
 ! A33   A(4,11,13)             82.3279         calculate D2E/DX2 analytically  !
 ! A34   A(7,11,12)            129.7305         calculate D2E/DX2 analytically  !
 ! A35   A(7,11,13)             89.7767         calculate D2E/DX2 analytically  !
 ! A36   A(12,11,13)           124.9992         calculate D2E/DX2 analytically  !
 ! A37   A(5,13,9)              90.2233         calculate D2E/DX2 analytically  !
 ! A38   A(5,13,11)             96.4898         calculate D2E/DX2 analytically  !
 ! A39   A(5,13,14)            122.8765         calculate D2E/DX2 analytically  !
 ! A40   A(9,13,11)             90.2233         calculate D2E/DX2 analytically  !
 ! A41   A(9,13,14)            125.0651         calculate D2E/DX2 analytically  !
 ! A42   A(11,13,14)           122.8765         calculate D2E/DX2 analytically  !
 ! D1    D(2,1,3,4)           -140.6782         calculate D2E/DX2 analytically  !
 ! D2    D(2,1,3,7)            125.7606         calculate D2E/DX2 analytically  !
 ! D3    D(5,1,3,4)              0.0            calculate D2E/DX2 analytically  !
 ! D4    D(5,1,3,7)            -93.5612         calculate D2E/DX2 analytically  !
 ! D5    D(9,1,3,4)             90.1863         calculate D2E/DX2 analytically  !
 ! D6    D(9,1,3,7)             -3.3749         calculate D2E/DX2 analytically  !
 ! D7    D(2,1,5,4)            139.7205         calculate D2E/DX2 analytically  !
 ! D8    D(2,1,5,6)              0.0            calculate D2E/DX2 analytically  !
 ! D9    D(2,1,5,13)          -137.9506         calculate D2E/DX2 analytically  !
 ! D10   D(3,1,5,4)              0.0            calculate D2E/DX2 analytically  !
 ! D11   D(3,1,5,6)           -139.7205         calculate D2E/DX2 analytically  !
 ! D12   D(3,1,5,13)            82.3289         calculate D2E/DX2 analytically  !
 ! D13   D(9,1,5,4)            -82.3289         calculate D2E/DX2 analytically  !
 ! D14   D(9,1,5,6)            137.9506         calculate D2E/DX2 analytically  !
 ! D15   D(9,1,5,13)             0.0            calculate D2E/DX2 analytically  !
 ! D16   D(2,1,9,7)           -128.7121         calculate D2E/DX2 analytically  !
 ! D17   D(2,1,9,10)             7.6771         calculate D2E/DX2 analytically  !
 ! D18   D(2,1,9,13)           141.0378         calculate D2E/DX2 analytically  !
 ! D19   D(3,1,9,7)              3.3025         calculate D2E/DX2 analytically  !
 ! D20   D(3,1,9,10)           139.6917         calculate D2E/DX2 analytically  !
 ! D21   D(3,1,9,13)           -86.9475         calculate D2E/DX2 analytically  !
 ! D22   D(5,1,9,7)             90.2501         calculate D2E/DX2 analytically  !
 ! D23   D(5,1,9,10)          -133.3607         calculate D2E/DX2 analytically  !
 ! D24   D(5,1,9,13)             0.0            calculate D2E/DX2 analytically  !
 ! D25   D(1,3,4,5)              0.0            calculate D2E/DX2 analytically  !
 ! D26   D(1,3,4,11)           -98.8515         calculate D2E/DX2 analytically  !
 ! D27   D(7,3,4,5)             98.8515         calculate D2E/DX2 analytically  !
 ! D28   D(7,3,4,11)             0.0            calculate D2E/DX2 analytically  !
 ! D29   D(1,3,7,8)           -125.7606         calculate D2E/DX2 analytically  !
 ! D30   D(1,3,7,9)              3.3749         calculate D2E/DX2 analytically  !
 ! D31   D(1,3,7,11)            93.5612         calculate D2E/DX2 analytically  !
 ! D32   D(4,3,7,8)            140.6782         calculate D2E/DX2 analytically  !
 ! D33   D(4,3,7,9)            -90.1863         calculate D2E/DX2 analytically  !
 ! D34   D(4,3,7,11)             0.0            calculate D2E/DX2 analytically  !
 ! D35   D(3,4,5,1)              0.0            calculate D2E/DX2 analytically  !
 ! D36   D(3,4,5,6)            140.6782         calculate D2E/DX2 analytically  !
 ! D37   D(3,4,5,13)           -90.1863         calculate D2E/DX2 analytically  !
 ! D38   D(11,4,5,1)            93.5612         calculate D2E/DX2 analytically  !
 ! D39   D(11,4,5,6)          -125.7606         calculate D2E/DX2 analytically  !
 ! D40   D(11,4,5,13)            3.3749         calculate D2E/DX2 analytically  !
 ! D41   D(3,4,11,7)             0.0            calculate D2E/DX2 analytically  !
 ! D42   D(3,4,11,12)         -140.6782         calculate D2E/DX2 analytically  !
 ! D43   D(3,4,11,13)           90.1863         calculate D2E/DX2 analytically  !
 ! D44   D(5,4,11,7)           -93.5612         calculate D2E/DX2 analytically  !
 ! D45   D(5,4,11,12)          125.7606         calculate D2E/DX2 analytically  !
 ! D46   D(5,4,11,13)           -3.3749         calculate D2E/DX2 analytically  !
 ! D47   D(1,5,13,9)             0.0            calculate D2E/DX2 analytically  !
 ! D48   D(1,5,13,11)          -90.2501         calculate D2E/DX2 analytically  !
 ! D49   D(1,5,13,14)          133.3607         calculate D2E/DX2 analytically  !
 ! D50   D(4,5,13,9)            86.9475         calculate D2E/DX2 analytically  !
 ! D51   D(4,5,13,11)           -3.3025         calculate D2E/DX2 analytically  !
 ! D52   D(4,5,13,14)         -139.6917         calculate D2E/DX2 analytically  !
 ! D53   D(6,5,13,9)          -141.0378         calculate D2E/DX2 analytically  !
 ! D54   D(6,5,13,11)          128.7121         calculate D2E/DX2 analytically  !
 ! D55   D(6,5,13,14)           -7.6771         calculate D2E/DX2 analytically  !
 ! D56   D(3,7,9,1)             -3.3025         calculate D2E/DX2 analytically  !
 ! D57   D(3,7,9,10)          -139.6917         calculate D2E/DX2 analytically  !
 ! D58   D(3,7,9,13)            86.9475         calculate D2E/DX2 analytically  !
 ! D59   D(8,7,9,1)            128.7121         calculate D2E/DX2 analytically  !
 ! D60   D(8,7,9,10)            -7.6771         calculate D2E/DX2 analytically  !
 ! D61   D(8,7,9,13)          -141.0378         calculate D2E/DX2 analytically  !
 ! D62   D(11,7,9,1)           -90.2501         calculate D2E/DX2 analytically  !
 ! D63   D(11,7,9,10)          133.3607         calculate D2E/DX2 analytically  !
 ! D64   D(11,7,9,13)            0.0            calculate D2E/DX2 analytically  !
 ! D65   D(3,7,11,4)             0.0            calculate D2E/DX2 analytically  !
 ! D66   D(3,7,11,12)          139.7205         calculate D2E/DX2 analytically  !
 ! D67   D(3,7,11,13)          -82.3289         calculate D2E/DX2 analytically  !
 ! D68   D(8,7,11,4)          -139.7205         calculate D2E/DX2 analytically  !
 ! D69   D(8,7,11,12)            0.0            calculate D2E/DX2 analytically  !
 ! D70   D(8,7,11,13)          137.9506         calculate D2E/DX2 analytically  !
 ! D71   D(9,7,11,4)            82.3289         calculate D2E/DX2 analytically  !
 ! D72   D(9,7,11,12)         -137.9506         calculate D2E/DX2 analytically  !
 ! D73   D(9,7,11,13)            0.0            calculate D2E/DX2 analytically  !
 ! D74   D(1,9,13,5)             0.0            calculate D2E/DX2 analytically  !
 ! D75   D(1,9,13,11)           96.4907         calculate D2E/DX2 analytically  !
 ! D76   D(1,9,13,14)         -131.7546         calculate D2E/DX2 analytically  !
 ! D77   D(7,9,13,5)           -96.4907         calculate D2E/DX2 analytically  !
 ! D78   D(7,9,13,11)            0.0            calculate D2E/DX2 analytically  !
 ! D79   D(7,9,13,14)          131.7546         calculate D2E/DX2 analytically  !
 ! D80   D(10,9,13,5)          131.7546         calculate D2E/DX2 analytically  !
 ! D81   D(10,9,13,11)        -131.7546         calculate D2E/DX2 analytically  !
 ! D82   D(10,9,13,14)           0.0            calculate D2E/DX2 analytically  !
 ! D83   D(4,11,13,5)            3.3025         calculate D2E/DX2 analytically  !
 ! D84   D(4,11,13,9)          -86.9475         calculate D2E/DX2 analytically  !
 ! D85   D(4,11,13,14)         139.6917         calculate D2E/DX2 analytically  !
 ! D86   D(7,11,13,5)           90.2501         calculate D2E/DX2 analytically  !
 ! D87   D(7,11,13,9)            0.0            calculate D2E/DX2 analytically  !
 ! D88   D(7,11,13,14)        -133.3607         calculate D2E/DX2 analytically  !
 ! D89   D(12,11,13,5)        -128.7121         calculate D2E/DX2 analytically  !
 ! D90   D(12,11,13,9)         141.0378         calculate D2E/DX2 analytically  !
 ! D91   D(12,11,13,14)          7.6771         calculate D2E/DX2 analytically  !
 --------------------------------------------------------------------------------
 Trust Radius=3.00D-01 FncErr=1.00D-07 GrdErr=1.00D-07 EigMax=2.50D+02 EigMin=1.00D-04
 Number of steps in this run=      2 maximum allowed number of steps=      2.
 GradGradGradGradGradGradGradGradGradGradGradGradGradGradGradGradGradGrad

                          Input orientation:                          
 ---------------------------------------------------------------------
 Center     Atomic      Atomic             Coordinates (Angstroms)
 Number     Number       Type             X           Y           Z
 ---------------------------------------------------------------------
      1          6           0       -1.181264    0.779109   -0.081890
      2          1           0       -2.020207    1.476376   -0.077574
      3          6           0        0.000000    0.696110   -1.093436
      4          6           0       -0.000000   -0.696110   -1.093436
      5          6           0       -1.181264   -0.779109   -0.081890
      6          1           0       -2.020207   -1.476376   -0.077574
      7          6           0        1.181264    0.779109   -0.081890
      8          1           0        2.020207    1.476376   -0.077574
      9          6           0        0.000000    0.772939    0.972600
     10          1           0        0.000000    1.397807    1.862848
     11          6           0        1.181264   -0.779109   -0.081890
     12          1           0        2.020207   -1.476376   -0.077574
     13          6           0       -0.000000   -0.772939    0.972600
     14          1           0       -0.000000   -1.397807    1.862848
 ---------------------------------------------------------------------
                    Distance matrix (angstroms):
                    1          2          3          4          5
     1  C    0.000000
     2  H    1.090883   0.000000
     3  C    1.557401   2.392076   0.000000
     4  C    2.143567   3.135747   1.392220   0.000000
     5  C    1.558218   2.406461   2.143567   1.557401   0.000000
     6  H    2.406461   2.952752   3.135747   2.392076   1.090883
     7  C    2.362528   3.276525   1.557401   2.143567   2.830120
     8  H    3.276525   4.040414   2.392076   3.135747   3.916203
     9  C    1.583468   2.383050   2.067464   2.535076   2.217248
    10  H    2.358003   2.802257   3.038420   3.622720   3.149024
    11  C    2.830120   3.916203   2.143567   1.557401   2.362528
    12  H    3.916203   5.004367   3.135747   2.392076   3.276525
    13  C    2.217248   3.200550   2.535076   2.067464   1.583468
    14  H    3.149024   4.013403   3.622720   3.038420   2.358003
                    6          7          8          9         10
     6  H    0.000000
     7  C    3.916203   0.000000
     8  H    5.004367   1.090883   0.000000
     9  C    3.200550   1.583468   2.383050   0.000000
    10  H    4.013403   2.358003   2.802257   1.087659   0.000000
    11  C    3.276525   1.558218   2.406461   2.217248   3.149024
    12  H    4.040414   2.406461   2.952752   3.200550   4.013403
    13  C    2.383050   2.217248   3.200550   1.545878   2.346205
    14  H    2.802257   3.149024   4.013403   2.346205   2.795614
                   11         12         13         14
    11  C    0.000000
    12  H    1.090883   0.000000
    13  C    1.583468   2.383050   0.000000
    14  H    2.358003   2.802257   1.087659   0.000000
 Stoichiometry    C8H6
 Framework group  C2V[SGV(C4H2),X(C4H4)]
 Deg. of freedom    11
 Full point group                 C2V     NOp   4
 Largest Abelian subgroup         C2V     NOp   4
 Largest concise Abelian subgroup C2V     NOp   4
                         Standard orientation:                         
 ---------------------------------------------------------------------
 Center     Atomic      Atomic             Coordinates (Angstroms)
 Number     Number       Type             X           Y           Z
 ---------------------------------------------------------------------
      1          6           0       -1.181264    0.779109   -0.081890
      2          1           0       -2.020207    1.476376   -0.077574
      3          6           0        0.000000    0.696110   -1.093436
      4          6           0       -0.000000   -0.696110   -1.093436
      5          6           0       -1.181264   -0.779109   -0.081890
      6          1           0       -2.020207   -1.476376   -0.077574
      7          6           0        1.181264    0.779109   -0.081890
      8          1           0        2.020207    1.476376   -0.077574
      9          6           0        0.000000    0.772939    0.972600
     10          1           0        0.000000    1.397807    1.862848
     11          6           0        1.181264   -0.779109   -0.081890
     12          1           0        2.020207   -1.476376   -0.077574
     13          6           0       -0.000000   -0.772939    0.972600
     14          1           0       -0.000000   -1.397807    1.862848
 ---------------------------------------------------------------------
 Rotational constants (GHZ):           3.9964970           3.5575851           3.3411050
 Standard basis: 6-31G(d,p) (6D, 7F)
 There are    46 symmetry adapted cartesian basis functions of A1  symmetry.
 There are    29 symmetry adapted cartesian basis functions of A2  symmetry.
 There are    29 symmetry adapted cartesian basis functions of B1  symmetry.
 There are    46 symmetry adapted cartesian basis functions of B2  symmetry.
 There are    46 symmetry adapted basis functions of A1  symmetry.
 There are    29 symmetry adapted basis functions of A2  symmetry.
 There are    29 symmetry adapted basis functions of B1  symmetry.
 There are    46 symmetry adapted basis functions of B2  symmetry.
   150 basis functions,   266 primitive gaussians,   150 cartesian basis functions
    27 alpha electrons       27 beta electrons
       nuclear repulsion energy       347.2811308471 Hartrees.
 NAtoms=   14 NActive=   14 NUniq=    5 SFac= 4.00D+00 NAtFMM=   60 NAOKFM=F Big=F
 Integral buffers will be    131072 words long.
 Raffenetti 2 integral format.
 Two-electron integral symmetry is turned on.
 One-electron integrals computed using PRISM.
 NBasis=   150 RedAO= T EigKep=  2.04D-04  NBF=    46    29    29    46
 NBsUse=   150 1.00D-06 EigRej= -1.00D+00 NBFU=    46    29    29    46
 Initial guess from the checkpoint file:  "parent-cubene1-ur.chk"
 B after Tr=     0.000000    0.000000    0.000000
         Rot=    1.000000    0.000000    0.000000    0.000000 Ang=   0.00 deg.
 Initial guess orbital symmetries:
 Alpha Orbitals:
       Occupied  (A1) (B2) (B1) (A1) (A2) (B2) (A1) (B2) (A1) (B1)
                 (A1) (B2) (A2) (A1) (B2) (A1) (B1) (B2) (A1) (B1)
                 (A1) (B2) (B1) (A2) (A1) (A2) (A1)
       Virtual   (B2) (A1) (B1) (B2) (A1) (B1) (B2) (A2) (B2) (A1)
                 (B1) (A2) (B2) (A1) (B2) (A2) (A2) (B2) (A1) (B2)
                 (A1) (B1) (A1) (B1) (B1) (A1) (A2) (B2) (A1) (A2)
                 (B2) (B2) (A1) (B1) (A2) (B2) (B1) (B2) (A2) (A1)
                 (B2) (A2) (A1) (B2) (B1) (B2) (A1) (A1) (B1) (A2)
                 (B2) (A1) (A1) (B1) (B2) (A1) (B1) (A1) (B1) (A2)
                 (B2) (A2) (B1) (A1) (B1) (A1) (B2) (B2) (B1) (A2)
                 (A2) (A1) (A1) (B2) (A2) (A1) (A1) (B1) (B2) (B1)
                 (A1) (B2) (B2) (A1) (A2) (B1) (A1) (A2) (B2) (B1)
                 (A2) (A1) (B2) (B2) (A2) (A1) (B1) (B2) (B2) (A2)
                 (A1) (A2) (B2) (B1) (B2) (A2) (A2) (B2) (B2) (B1)
                 (A1) (B2) (A1) (A2) (B2) (A1) (A1) (B2) (B1) (A1)
                 (B2) (A2) (B2)
 Beta  Orbitals:
       Occupied  (A1) (B2) (B1) (A1) (A2) (B2) (A1) (B2) (A1) (B1)
                 (A1) (B2) (A2) (A1) (B2) (A1) (B1) (B2) (A1) (B1)
                 (A1) (B2) (B1) (A2) (A1) (A2) (A1)
       Virtual   (B2) (A1) (B1) (B2) (A1) (B1) (B2) (A2) (B2) (A1)
                 (B1) (A2) (B2) (A1) (B2) (A2) (A2) (B2) (A1) (B2)
                 (A1) (B1) (A1) (B1) (B1) (A1) (A2) (B2) (A1) (A2)
                 (B2) (B2) (A1) (B1) (A2) (B2) (B1) (B2) (A2) (A1)
                 (B2) (A2) (A1) (B2) (B1) (B2) (A1) (A1) (B1) (A2)
                 (B2) (A1) (A1) (B1) (B2) (A1) (B1) (A1) (B1) (A2)
                 (B2) (A2) (B1) (A1) (B1) (A1) (B2) (B2) (B1) (A2)
                 (A2) (A1) (A1) (B2) (A2) (A1) (A1) (B1) (B2) (B1)
                 (A1) (B2) (B2) (A1) (A2) (B1) (A1) (A2) (B2) (B1)
                 (A2) (A1) (B2) (B2) (A2) (A1) (B1) (B2) (B2) (A2)
                 (A1) (A2) (B2) (B1) (B2) (A2) (A2) (B2) (B2) (B1)
                 (A1) (B2) (A1) (A2) (B2) (A1) (A1) (B2) (B1) (A1)
                 (B2) (A2) (B2)
 Initial guess <Sx>= 0.0000 <Sy>= 0.0000 <Sz>= 0.0000 <S**2>= 0.0000 S= 0.0000
 Keep R1 and R2 ints in memory in symmetry-blocked form, NReq=80252863.
 Requested convergence on RMS density matrix=1.00D-08 within 128 cycles.
 Requested convergence on MAX density matrix=1.00D-06.
 Requested convergence on             energy=1.00D-06.
 No special actions if energy rises.
 SCF Done:  E(UB3LYP) =  -308.160212590     A.U. after    1 cycles
            NFock=  1  Conv=0.22D-08     -V/T= 2.0089
 <Sx>= 0.0000 <Sy>= 0.0000 <Sz>= 0.0000 <S**2>= 0.0000 S= 0.0000
 <L.S>= 0.000000000000E+00
 Annihilation of the first spin contaminant:
 S**2 before annihilation     0.0000,   after     0.0000
 DoSCS=F DFT=T ScalE2(SS,OS)=  1.000000  1.000000
 Range of M.O.s used for correlation:     1   150
 NBasis=   150 NAE=    27 NBE=    27 NFC=     0 NFV=     0
 NROrb=    150 NOA=    27 NOB=    27 NVA=   123 NVB=   123

 **** Warning!!: The largest alpha MO coefficient is  0.14671880D+02


 **** Warning!!: The largest beta MO coefficient is  0.14671880D+02

 Symmetrizing basis deriv contribution to polar:
 IMax=3 JMax=2 DiffMx= 0.00D+00
 G2DrvN: will do    15 centers at a time, making    1 passes.
 Calling FoFCou, ICntrl=  3107 FMM=F I1Cent=   0 AccDes= 0.00D+00.
 End of G2Drv F.D. properties file   721 does not exist.
 End of G2Drv F.D. properties file   722 does not exist.
 End of G2Drv F.D. properties file   788 does not exist.
          IDoAtm=11111111111111
          Differentiating once with respect to electric field.
                with respect to dipole field.
          Differentiating once with respect to nuclear coordinates.
 Keep R1 and R2 ints in memory in symmetry-blocked form, NReq=80258890.
          There are    18 degrees of freedom in the 1st order CPHF.  IDoFFX=4 NUNeed=    18.
     18 vectors produced by pass  0 Test12= 3.69D-14 5.56D-09 XBig12= 2.04D+02 7.33D+00.
 AX will form    18 AO Fock derivatives at one time.
     18 vectors produced by pass  1 Test12= 3.69D-14 5.56D-09 XBig12= 1.37D+02 2.47D+00.
     18 vectors produced by pass  2 Test12= 3.69D-14 5.56D-09 XBig12= 5.33D+00 3.79D-01.
     18 vectors produced by pass  3 Test12= 3.69D-14 5.56D-09 XBig12= 6.92D-02 3.71D-02.
     18 vectors produced by pass  4 Test12= 3.69D-14 5.56D-09 XBig12= 5.68D-04 2.86D-03.
     18 vectors produced by pass  5 Test12= 3.69D-14 5.56D-09 XBig12= 3.62D-06 2.55D-04.
     16 vectors produced by pass  6 Test12= 3.69D-14 5.56D-09 XBig12= 9.31D-09 1.32D-05.
      5 vectors produced by pass  7 Test12= 3.69D-14 5.56D-09 XBig12= 2.13D-11 5.36D-07.
      3 vectors produced by pass  8 Test12= 3.69D-14 5.56D-09 XBig12= 1.28D-13 1.94D-07.
      1 vectors produced by pass  9 Test12= 3.69D-14 5.56D-09 XBig12= 1.21D-14 3.57D-08.
 InvSVY:  IOpt=1 It=  1 EMax= 7.11D-15
 Solved reduced A of dimension   133 with    18 vectors.
 Isotropic polarizability for W=    0.000000       67.10 Bohr**3.
 End of Minotr F.D. properties file   721 does not exist.
 End of Minotr F.D. properties file   722 does not exist.
 End of Minotr F.D. properties file   788 does not exist.

 **********************************************************************

            Population analysis using the SCF density.

 **********************************************************************

 Orbital symmetries:
 Alpha Orbitals:
       Occupied  (A1) (B2) (B1) (A1) (A2) (B2) (A1) (B2) (A1) (B1)
                 (A1) (B2) (A2) (A1) (B2) (A1) (B1) (B2) (A1) (B1)
                 (A1) (B2) (B1) (A2) (A1) (A2) (A1)
       Virtual   (B2) (A1) (B1) (B2) (A1) (B1) (B2) (A2) (B2) (A1)
                 (B1) (A2) (B2) (A1) (B2) (A2) (A2) (B2) (A1) (B2)
                 (A1) (B1) (A1) (B1) (B1) (A1) (A2) (B2) (A1) (A2)
                 (B2) (B2) (A1) (B1) (A2) (B2) (B1) (B2) (A2) (A1)
                 (B2) (A2) (A1) (B2) (B1) (B2) (A1) (A1) (B1) (A2)
                 (B2) (A1) (A1) (B1) (B2) (A1) (B1) (A1) (B1) (A2)
                 (B2) (A2) (B1) (A1) (B1) (A1) (B2) (B2) (B1) (A2)
                 (A2) (A1) (A1) (B2) (A2) (A1) (A1) (B1) (B2) (B1)
                 (A1) (B2) (B2) (A1) (A2) (B1) (A1) (A2) (B2) (B1)
                 (A2) (A1) (B2) (B2) (A2) (A1) (B1) (B2) (B2) (A2)
                 (A1) (A2) (B2) (B1) (B2) (A2) (A2) (B2) (B2) (B1)
                 (A1) (B2) (A1) (A2) (B2) (A1) (A1) (B2) (B1) (A1)
                 (B2) (A2) (B2)
 Beta  Orbitals:
       Occupied  (A1) (B2) (B1) (A1) (A2) (B2) (A1) (B2) (A1) (B1)
                 (A1) (B2) (A2) (A1) (B2) (A1) (B1) (B2) (A1) (B1)
                 (A1) (B2) (B1) (A2) (A1) (A2) (A1)
       Virtual   (B2) (A1) (B1) (B2) (A1) (B1) (B2) (A2) (B2) (A1)
                 (B1) (A2) (B2) (A1) (B2) (A2) (A2) (B2) (A1) (B2)
                 (A1) (B1) (A1) (B1) (B1) (A1) (A2) (B2) (A1) (A2)
                 (B2) (B2) (A1) (B1) (A2) (B2) (B1) (B2) (A2) (A1)
                 (B2) (A2) (A1) (B2) (B1) (B2) (A1) (A1) (B1) (A2)
                 (B2) (A1) (A1) (B1) (B2) (A1) (B1) (A1) (B1) (A2)
                 (B2) (A2) (B1) (A1) (B1) (A1) (B2) (B2) (B1) (A2)
                 (A2) (A1) (A1) (B2) (A2) (A1) (A1) (B1) (B2) (B1)
                 (A1) (B2) (B2) (A1) (A2) (B1) (A1) (A2) (B2) (B1)
                 (A2) (A1) (B2) (B2) (A2) (A1) (B1) (B2) (B2) (A2)
                 (A1) (A2) (B2) (B1) (B2) (A2) (A2) (B2) (B2) (B1)
                 (A1) (B2) (A1) (A2) (B2) (A1) (A1) (B2) (B1) (A1)
                 (B2) (A2) (B2)
 The electronic state is 1-A1.
 Alpha  occ. eigenvalues --  -10.21318 -10.21299 -10.20576 -10.20575 -10.20559
 Alpha  occ. eigenvalues --  -10.20558 -10.18373 -10.18314  -0.97534  -0.75551
 Alpha  occ. eigenvalues --   -0.73231  -0.72913  -0.57447  -0.57238  -0.53352
 Alpha  occ. eigenvalues --   -0.51472  -0.45955  -0.45712  -0.44782  -0.44464
 Alpha  occ. eigenvalues --   -0.33864  -0.32943  -0.30057  -0.29656  -0.27593
 Alpha  occ. eigenvalues --   -0.26652  -0.20892
 Alpha virt. eigenvalues --   -0.03418   0.05232   0.08219   0.08250   0.10359
 Alpha virt. eigenvalues --    0.14884   0.15484   0.16598   0.16677   0.16869
 Alpha virt. eigenvalues --    0.17975   0.19735   0.21271   0.26830   0.29374
 Alpha virt. eigenvalues --    0.29791   0.35809   0.37081   0.47777   0.47856
 Alpha virt. eigenvalues --    0.48595   0.50239   0.50940   0.51659   0.54826
 Alpha virt. eigenvalues --    0.55376   0.56636   0.56922   0.58755   0.62236
 Alpha virt. eigenvalues --    0.66697   0.69586   0.70805   0.72946   0.73287
 Alpha virt. eigenvalues --    0.75321   0.77787   0.78457   0.78605   0.79255
 Alpha virt. eigenvalues --    0.81584   0.81664   0.86258   0.87278   0.87306
 Alpha virt. eigenvalues --    0.89606   1.06153   1.06696   1.08747   1.19288
 Alpha virt. eigenvalues --    1.22495   1.25554   1.27622   1.29467   1.33467
 Alpha virt. eigenvalues --    1.56929   1.60615   1.60678   1.64372   1.68112
 Alpha virt. eigenvalues --    1.71317   1.73118   1.74149   1.74735   1.77149
 Alpha virt. eigenvalues --    1.84139   1.85780   1.86619   1.89130   1.89210
 Alpha virt. eigenvalues --    1.91404   1.93560   1.96340   2.10004   2.12131
 Alpha virt. eigenvalues --    2.13795   2.17420   2.19947   2.20719   2.24993
 Alpha virt. eigenvalues --    2.26545   2.26675   2.31235   2.35134   2.35807
 Alpha virt. eigenvalues --    2.37866   2.39035   2.43405   2.44086   2.44581
 Alpha virt. eigenvalues --    2.46416   2.46444   2.49332   2.52786   2.58098
 Alpha virt. eigenvalues --    2.60198   2.63218   2.63892   2.68156   2.70550
 Alpha virt. eigenvalues --    2.75014   2.76786   2.78397   2.86101   2.95190
 Alpha virt. eigenvalues --    2.95830   3.01602   3.03003   3.11009   3.21598
 Alpha virt. eigenvalues --    3.24197   3.35197   3.38012   3.53525   3.91733
 Alpha virt. eigenvalues --    4.31216   4.48275   4.49221   4.53040   4.89310
 Alpha virt. eigenvalues --    4.93826   5.04532   5.66931
  Beta  occ. eigenvalues --  -10.21318 -10.21299 -10.20576 -10.20575 -10.20559
  Beta  occ. eigenvalues --  -10.20558 -10.18373 -10.18314  -0.97534  -0.75551
  Beta  occ. eigenvalues --   -0.73231  -0.72913  -0.57447  -0.57238  -0.53352
  Beta  occ. eigenvalues --   -0.51472  -0.45955  -0.45712  -0.44782  -0.44464
  Beta  occ. eigenvalues --   -0.33864  -0.32943  -0.30057  -0.29656  -0.27593
  Beta  occ. eigenvalues --   -0.26652  -0.20892
  Beta virt. eigenvalues --   -0.03418   0.05232   0.08219   0.08250   0.10359
  Beta virt. eigenvalues --    0.14884   0.15484   0.16598   0.16677   0.16869
  Beta virt. eigenvalues --    0.17975   0.19735   0.21271   0.26830   0.29374
  Beta virt. eigenvalues --    0.29791   0.35809   0.37081   0.47777   0.47856
  Beta virt. eigenvalues --    0.48595   0.50239   0.50940   0.51659   0.54826
  Beta virt. eigenvalues --    0.55376   0.56636   0.56922   0.58755   0.62236
  Beta virt. eigenvalues --    0.66697   0.69586   0.70805   0.72946   0.73287
  Beta virt. eigenvalues --    0.75321   0.77787   0.78457   0.78605   0.79255
  Beta virt. eigenvalues --    0.81584   0.81664   0.86258   0.87278   0.87306
  Beta virt. eigenvalues --    0.89606   1.06153   1.06696   1.08747   1.19288
  Beta virt. eigenvalues --    1.22495   1.25554   1.27622   1.29467   1.33467
  Beta virt. eigenvalues --    1.56929   1.60615   1.60678   1.64372   1.68112
  Beta virt. eigenvalues --    1.71317   1.73118   1.74149   1.74735   1.77149
  Beta virt. eigenvalues --    1.84139   1.85780   1.86619   1.89130   1.89210
  Beta virt. eigenvalues --    1.91404   1.93560   1.96340   2.10004   2.12131
  Beta virt. eigenvalues --    2.13795   2.17420   2.19947   2.20719   2.24993
  Beta virt. eigenvalues --    2.26545   2.26675   2.31235   2.35134   2.35807
  Beta virt. eigenvalues --    2.37866   2.39035   2.43405   2.44086   2.44581
  Beta virt. eigenvalues --    2.46416   2.46444   2.49332   2.52786   2.58098
  Beta virt. eigenvalues --    2.60198   2.63218   2.63892   2.68156   2.70550
  Beta virt. eigenvalues --    2.75014   2.76786   2.78397   2.86101   2.95190
  Beta virt. eigenvalues --    2.95830   3.01602   3.03003   3.11009   3.21598
  Beta virt. eigenvalues --    3.24197   3.35197   3.38012   3.53525   3.91733
  Beta virt. eigenvalues --    4.31216   4.48275   4.49221   4.53040   4.89310
  Beta virt. eigenvalues --    4.93826   5.04532   5.66931
          Condensed to atoms (all electrons):
               1          2          3          4          5          6
     1  C    5.094354   0.341500   0.317664  -0.137521   0.367125  -0.038204
     2  H    0.341500   0.662476  -0.023478   0.011836  -0.038204  -0.000442
     3  C    0.317664  -0.023478   5.174018   0.566981  -0.137521   0.011836
     4  C   -0.137521   0.011836   0.566981   5.174018   0.317664  -0.023478
     5  C    0.367125  -0.038204  -0.137521   0.317664   5.094354   0.341500
     6  H   -0.038204  -0.000442   0.011836  -0.023478   0.341500   0.662476
     7  C   -0.099965   0.004138   0.317664  -0.137521   0.019105  -0.001296
     8  H    0.004138   0.000046  -0.023478   0.011836  -0.001296   0.000057
     9  C    0.308726  -0.033707  -0.034339  -0.047907  -0.088714   0.007761
    10  H   -0.021685  -0.002037   0.003926   0.003827   0.002921  -0.000194
    11  C    0.019105  -0.001296  -0.137521   0.317664  -0.099965   0.004138
    12  H   -0.001296   0.000057   0.011836  -0.023478   0.004138   0.000046
    13  C   -0.088714   0.007761  -0.047907  -0.034339   0.308726  -0.033707
    14  H    0.002921  -0.000194   0.003827   0.003926  -0.021685  -0.002037
               7          8          9         10         11         12
     1  C   -0.099965   0.004138   0.308726  -0.021685   0.019105  -0.001296
     2  H    0.004138   0.000046  -0.033707  -0.002037  -0.001296   0.000057
     3  C    0.317664  -0.023478  -0.034339   0.003926  -0.137521   0.011836
     4  C   -0.137521   0.011836  -0.047907   0.003827   0.317664  -0.023478
     5  C    0.019105  -0.001296  -0.088714   0.002921  -0.099965   0.004138
     6  H   -0.001296   0.000057   0.007761  -0.000194   0.004138   0.000046
     7  C    5.094354   0.341500   0.308726  -0.021685   0.367125  -0.038204
     8  H    0.341500   0.662476  -0.033707  -0.002037  -0.038204  -0.000442
     9  C    0.308726  -0.033707   5.169130   0.363599  -0.088714   0.007761
    10  H   -0.021685  -0.002037   0.363599   0.587648   0.002921  -0.000194
    11  C    0.367125  -0.038204  -0.088714   0.002921   5.094354   0.341500
    12  H   -0.038204  -0.000442   0.007761  -0.000194   0.341500   0.662476
    13  C   -0.088714   0.007761   0.293745  -0.022345   0.308726  -0.033707
    14  H    0.002921  -0.000194  -0.022345  -0.001398  -0.021685  -0.002037
              13         14
     1  C   -0.088714   0.002921
     2  H    0.007761  -0.000194
     3  C   -0.047907   0.003827
     4  C   -0.034339   0.003926
     5  C    0.308726  -0.021685
     6  H   -0.033707  -0.002037
     7  C   -0.088714   0.002921
     8  H    0.007761  -0.000194
     9  C    0.293745  -0.022345
    10  H   -0.022345  -0.001398
    11  C    0.308726  -0.021685
    12  H   -0.033707  -0.002037
    13  C    5.169130   0.363599
    14  H    0.363599   0.587648
          Atomic-Atomic Spin Densities.
               1          2          3          4          5          6
     1  C   -0.000000   0.000000   0.000000   0.000000   0.000000   0.000000
     2  H    0.000000   0.000000  -0.000000  -0.000000   0.000000  -0.000000
     3  C    0.000000  -0.000000   0.000000  -0.000000   0.000000  -0.000000
     4  C    0.000000  -0.000000  -0.000000   0.000000   0.000000  -0.000000
     5  C    0.000000   0.000000   0.000000   0.000000  -0.000000   0.000000
     6  H    0.000000  -0.000000  -0.000000  -0.000000   0.000000   0.000000
     7  C    0.000000   0.000000   0.000000   0.000000  -0.000000   0.000000
     8  H    0.000000  -0.000000  -0.000000  -0.000000   0.000000  -0.000000
     9  C   -0.000000   0.000000   0.000000  -0.000000  -0.000000   0.000000
    10  H    0.000000  -0.000000  -0.000000  -0.000000  -0.000000  -0.000000
    11  C   -0.000000   0.000000   0.000000   0.000000   0.000000   0.000000
    12  H    0.000000  -0.000000  -0.000000  -0.000000   0.000000  -0.000000
    13  C   -0.000000   0.000000  -0.000000   0.000000  -0.000000   0.000000
    14  H   -0.000000  -0.000000  -0.000000  -0.000000   0.000000  -0.000000
               7          8          9         10         11         12
     1  C    0.000000   0.000000  -0.000000   0.000000  -0.000000   0.000000
     2  H    0.000000  -0.000000   0.000000  -0.000000   0.000000  -0.000000
     3  C    0.000000  -0.000000   0.000000  -0.000000   0.000000  -0.000000
     4  C    0.000000  -0.000000  -0.000000  -0.000000   0.000000  -0.000000
     5  C   -0.000000   0.000000  -0.000000  -0.000000   0.000000   0.000000
     6  H    0.000000  -0.000000   0.000000  -0.000000   0.000000  -0.000000
     7  C   -0.000000   0.000000  -0.000000   0.000000   0.000000   0.000000
     8  H    0.000000   0.000000   0.000000  -0.000000   0.000000  -0.000000
     9  C   -0.000000   0.000000   0.000000   0.000000  -0.000000   0.000000
    10  H    0.000000  -0.000000   0.000000  -0.000000  -0.000000  -0.000000
    11  C    0.000000   0.000000  -0.000000  -0.000000  -0.000000   0.000000
    12  H    0.000000  -0.000000   0.000000  -0.000000   0.000000   0.000000
    13  C   -0.000000   0.000000  -0.000000   0.000000  -0.000000   0.000000
    14  H   -0.000000  -0.000000   0.000000   0.000000   0.000000  -0.000000
              13         14
     1  C   -0.000000  -0.000000
     2  H    0.000000  -0.000000
     3  C   -0.000000  -0.000000
     4  C    0.000000  -0.000000
     5  C   -0.000000   0.000000
     6  H    0.000000  -0.000000
     7  C   -0.000000  -0.000000
     8  H    0.000000  -0.000000
     9  C   -0.000000   0.000000
    10  H    0.000000   0.000000
    11  C   -0.000000   0.000000
    12  H    0.000000  -0.000000
    13  C    0.000000   0.000000
    14  H    0.000000  -0.000000
 Mulliken charges and spin densities:
               1          2
     1  C   -0.068149  -0.000000
     2  H    0.071544   0.000000
     3  C   -0.003506   0.000000
     4  C   -0.003506   0.000000
     5  C   -0.068149  -0.000000
     6  H    0.071544   0.000000
     7  C   -0.068149  -0.000000
     8  H    0.071544   0.000000
     9  C   -0.110017   0.000000
    10  H    0.106733  -0.000000
    11  C   -0.068149  -0.000000
    12  H    0.071544   0.000000
    13  C   -0.110017   0.000000
    14  H    0.106733  -0.000000
 Sum of Mulliken charges =  -0.00000   0.00000
 Mulliken charges and spin densities with hydrogens summed into heavy atoms:
               1          2
     1  C    0.003395  -0.000000
     3  C   -0.003506   0.000000
     4  C   -0.003506   0.000000
     5  C    0.003395  -0.000000
     7  C    0.003395  -0.000000
     9  C   -0.003284   0.000000
    11  C    0.003395  -0.000000
    13  C   -0.003284   0.000000
 APT charges:
               1
     1  C    0.149024
     2  H   -0.035004
     3  C   -0.194014
     4  C   -0.194014
     5  C    0.149024
     6  H   -0.035004
     7  C    0.149024
     8  H   -0.035004
     9  C   -0.052717
    10  H    0.018692
    11  C    0.149024
    12  H   -0.035004
    13  C   -0.052717
    14  H    0.018692
 Sum of APT charges =  -0.00000
 APT charges with hydrogens summed into heavy atoms:
               1
     1  C    0.114020
     3  C   -0.194014
     4  C   -0.194014
     5  C    0.114020
     7  C    0.114020
     9  C   -0.034025
    11  C    0.114020
    13  C   -0.034025
 Electronic spatial extent (au):  <R**2>=            540.4148
 Charge=             -0.0000 electrons
 Dipole moment (field-independent basis, Debye):
    X=             -0.0000    Y=              0.0000    Z=              2.6131  Tot=              2.6131
 Quadrupole moment (field-independent basis, Debye-Ang):
   XX=            -43.4441   YY=            -45.2918   ZZ=            -48.2253
   XY=              0.0000   XZ=             -0.0000   YZ=             -0.0000
 Traceless Quadrupole moment (field-independent basis, Debye-Ang):
   XX=              2.2097   YY=              0.3619   ZZ=             -2.5715
   XY=              0.0000   XZ=             -0.0000   YZ=             -0.0000
 Octapole moment (field-independent basis, Debye-Ang**2):
  XXX=              0.0000  YYY=             -0.0000  ZZZ=             14.0484  XYY=             -0.0000
  XXY=              0.0000  XXZ=              0.1459  XZZ=              0.0000  YZZ=             -0.0000
  YYZ=              6.9248  XYZ=             -0.0000
 Hexadecapole moment (field-independent basis, Debye-Ang**3):
 XXXX=           -279.1555 YYYY=           -244.5758 ZZZZ=           -220.1536 XXXY=              0.0000
 XXXZ=              0.0000 YYYX=              0.0000 YYYZ=              0.0000 ZZZX=             -0.0000
 ZZZY=             -0.0000 XXYY=            -80.1903 XXZZ=            -86.3253 YYZZ=            -78.1363
 XXYZ=              0.0000 YYXZ=             -0.0000 ZZXY=              0.0000
 N-N= 3.472811308471D+02 E-N=-1.408160689095D+03  KE= 3.054531385800D+02
 Symmetry A1   KE= 1.165581077919D+02
 Symmetry A2   KE= 4.048402211138D+01
 Symmetry B1   KE= 4.186587264405D+01
 Symmetry B2   KE= 1.065451360327D+02
 Symmetry A1   SP= 7.460044825178D-15
 Symmetry A2   SP= 2.612598985284D-16
 Symmetry B1   SP= 2.496067737982D-15
 Symmetry B2   SP= 2.167670430530D-15
  Exact polarizability:  70.597   0.000  70.780  -0.000   0.000  59.914
 Approx polarizability: 109.216   0.000 134.063   0.000   0.000 105.285
                          Isotropic Fermi Contact Couplings
        Atom                 a.u.       MegaHertz       Gauss      10(-4) cm-1
     1  C(13)             -0.00000      -0.00002      -0.00001      -0.00001
     2  H(1)               0.00000       0.00001       0.00000       0.00000
     3  C(13)              0.00000       0.00010       0.00004       0.00003
     4  C(13)              0.00000       0.00010       0.00004       0.00003
     5  C(13)             -0.00000      -0.00002      -0.00001      -0.00001
     6  H(1)               0.00000       0.00001       0.00000       0.00000
     7  C(13)             -0.00000      -0.00002      -0.00001      -0.00001
     8  H(1)               0.00000       0.00001       0.00000       0.00000
     9  C(13)              0.00000       0.00001       0.00000       0.00000
    10  H(1)              -0.00000      -0.00003      -0.00001      -0.00001
    11  C(13)             -0.00000      -0.00002      -0.00001      -0.00001
    12  H(1)               0.00000       0.00001       0.00000       0.00000
    13  C(13)              0.00000       0.00001       0.00000       0.00000
    14  H(1)              -0.00000      -0.00003      -0.00001      -0.00001
 --------------------------------------------------------
       Center         ----  Spin Dipole Couplings  ----
                      3XX-RR        3YY-RR        3ZZ-RR
 --------------------------------------------------------
     1   Atom        0.000000      0.000000     -0.000000
     2   Atom       -0.000000     -0.000000      0.000000
     3   Atom        0.000000      0.000000     -0.000000
     4   Atom        0.000000      0.000000     -0.000000
     5   Atom        0.000000      0.000000     -0.000000
     6   Atom       -0.000000     -0.000000      0.000000
     7   Atom        0.000000      0.000000     -0.000000
     8   Atom       -0.000000     -0.000000      0.000000
     9   Atom        0.000000     -0.000000     -0.000000
    10   Atom       -0.000000     -0.000000      0.000000
    11   Atom        0.000000      0.000000     -0.000000
    12   Atom       -0.000000     -0.000000      0.000000
    13   Atom        0.000000     -0.000000     -0.000000
    14   Atom       -0.000000     -0.000000      0.000000
 --------------------------------------------------------
                        XY            XZ            YZ
 --------------------------------------------------------
     1   Atom       -0.000000      0.000000      0.000000
     2   Atom        0.000000     -0.000000      0.000000
     3   Atom       -0.000000     -0.000000     -0.000000
     4   Atom       -0.000000      0.000000      0.000000
     5   Atom        0.000000      0.000000     -0.000000
     6   Atom       -0.000000     -0.000000     -0.000000
     7   Atom        0.000000     -0.000000      0.000000
     8   Atom       -0.000000      0.000000      0.000000
     9   Atom       -0.000000      0.000000      0.000000
    10   Atom       -0.000000     -0.000000      0.000000
    11   Atom       -0.000000     -0.000000     -0.000000
    12   Atom        0.000000      0.000000     -0.000000
    13   Atom       -0.000000     -0.000000     -0.000000
    14   Atom       -0.000000      0.000000     -0.000000
 --------------------------------------------------------


 ---------------------------------------------------------------------------------
              Anisotropic Spin Dipole Couplings in Principal Axis System
 ---------------------------------------------------------------------------------

       Atom             a.u.   MegaHertz   Gauss  10(-4) cm-1        Axes

              Baa    -0.0000    -0.000    -0.000    -0.000 -0.2355 -0.0117  0.9718
     1 C(13)  Bbb     0.0000     0.000     0.000     0.000  0.9413  0.2462  0.2310
              Bcc     0.0000     0.000     0.000     0.000 -0.2419  0.9692 -0.0469
 
              Baa    -0.0000    -0.000    -0.000    -0.000  0.7121 -0.6870  0.1450
     2 H(1)   Bbb     0.0000     0.000     0.000     0.000 -0.0566  0.1497  0.9871
              Bcc     0.0000     0.000     0.000     0.000  0.6998  0.7111 -0.0677
 
              Baa    -0.0000    -0.000    -0.000    -0.000  0.0000  0.1006  0.9949
     3 C(13)  Bbb     0.0000     0.000     0.000     0.000  1.0000  0.0000 -0.0000
              Bcc     0.0000     0.000     0.000     0.000 -0.0000  0.9949 -0.1006
 
              Baa    -0.0000    -0.000    -0.000    -0.000 -0.0000 -0.1006  0.9949
     4 C(13)  Bbb     0.0000     0.000     0.000     0.000  1.0000  0.0000  0.0000
              Bcc     0.0000     0.000     0.000     0.000 -0.0000  0.9949  0.1006
 
              Baa    -0.0000    -0.000    -0.000    -0.000 -0.2355  0.0117  0.9718
     5 C(13)  Bbb     0.0000     0.000     0.000     0.000  0.9413 -0.2462  0.2310
              Bcc     0.0000     0.000     0.000     0.000  0.2419  0.9692  0.0469
 
              Baa    -0.0000    -0.000    -0.000    -0.000  0.7121  0.6870  0.1450
     6 H(1)   Bbb     0.0000     0.000     0.000     0.000 -0.0566 -0.1497  0.9871
              Bcc     0.0000     0.000     0.000     0.000 -0.6998  0.7111  0.0677
 
              Baa    -0.0000    -0.000    -0.000    -0.000  0.2355 -0.0117  0.9718
     7 C(13)  Bbb     0.0000     0.000     0.000     0.000  0.9413 -0.2462 -0.2310
              Bcc     0.0000     0.000     0.000     0.000  0.2419  0.9692 -0.0469
 
              Baa    -0.0000    -0.000    -0.000    -0.000  0.7121  0.6870 -0.1450
     8 H(1)   Bbb     0.0000     0.000     0.000     0.000  0.0566  0.1497  0.9871
              Bcc     0.0000     0.000     0.000     0.000 -0.6998  0.7111 -0.0677
 
              Baa    -0.0000    -0.000    -0.000    -0.000 -0.0000 -0.2685  0.9633
     9 C(13)  Bbb    -0.0000    -0.000    -0.000    -0.000 -0.0000  0.9633  0.2685
              Bcc     0.0000     0.000     0.000     0.000  1.0000 -0.0000  0.0000
 
              Baa    -0.0000    -0.000    -0.000    -0.000  0.0000  0.8802 -0.4746
    10 H(1)   Bbb    -0.0000    -0.000    -0.000    -0.000  1.0000 -0.0000  0.0000
              Bcc     0.0000     0.000     0.000     0.000 -0.0000  0.4746  0.8802
 
              Baa    -0.0000    -0.000    -0.000    -0.000  0.2355  0.0117  0.9718
    11 C(13)  Bbb     0.0000     0.000     0.000     0.000  0.9413  0.2462 -0.2310
              Bcc     0.0000     0.000     0.000     0.000 -0.2419  0.9692  0.0469
 
              Baa    -0.0000    -0.000    -0.000    -0.000  0.7121 -0.6870 -0.1450
    12 H(1)   Bbb     0.0000     0.000     0.000     0.000  0.0566 -0.1497  0.9871
              Bcc     0.0000     0.000     0.000     0.000  0.6998  0.7111  0.0677
 
              Baa    -0.0000    -0.000    -0.000    -0.000  0.0000  0.2685  0.9633
    13 C(13)  Bbb    -0.0000    -0.000    -0.000    -0.000 -0.0000  0.9633 -0.2685
              Bcc     0.0000     0.000     0.000     0.000  1.0000 -0.0000 -0.0000
 
              Baa    -0.0000    -0.000    -0.000    -0.000  0.0000  0.8802  0.4746
    14 H(1)   Bbb    -0.0000    -0.000    -0.000    -0.000  1.0000 -0.0000 -0.0000
              Bcc     0.0000     0.000     0.000     0.000  0.0000 -0.4746  0.8802
 

 ---------------------------------------------------------------------------------

 ******************************Gaussian NBO Version 3.1******************************
             N A T U R A L   A T O M I C   O R B I T A L   A N D
          N A T U R A L   B O N D   O R B I T A L   A N A L Y S I S
 ******************************Gaussian NBO Version 3.1******************************

       /RESON  / : Allow strongly delocalized NBO set
       /BNDIDX / : Print bond indices based on the NAO density matrix
       /MULORB / : Print Mulliken populations by orbital and atom

 Analyzing the SCF density

 Job title: M0001                                                           

 Storage needed:     68252 in NPA,     90661 in NBO (2147482528 available)


 Input atomic orbitals, gross Mulliken populations:

  AO  Atom No lang  Mulliken Population    Atom No      Total
 -------------------------------------------------------------------------------
   1    C  1  S        1.9932080
   2    C  1  S        0.6943094
   3    C  1  px       0.7080253
   4    C  1  py       0.6913933
   5    C  1  pz       0.6360435
   6    C  1  S        0.6284156
   7    C  1  px       0.2044000
   8    C  1  py       0.2168312
   9    C  1  pz       0.2780470
  10    C  1  dxx      0.0004493
  11    C  1  dxz     -0.0012496
  12    C  1  dzz     -0.0117988
  13    C  1  dxy      0.0122846
  14    C  1  dyy      0.0113205
  15    C  1  dyz      0.0064691
                                             C  1      6.0681485
  16    H  2  S        0.5363105
  17    H  2  S        0.3791886
  18    H  2  px       0.0058270
  19    H  2  py       0.0048639
  20    H  2  pz       0.0022662
                                             H  2      0.9284562
  21    C  3  S        1.9934274
  22    C  3  S        0.7283385
  23    C  3  px       0.6436566
  24    C  3  py       0.7789150
  25    C  3  pz       0.5229216
  26    C  3  S        0.6003639
  27    C  3  px       0.1689211
  28    C  3  py       0.2261346
  29    C  3  pz       0.3225334
  30    C  3  dxx     -0.0013951
  31    C  3  dxz     -0.0040253
  32    C  3  dzz     -0.0074428
  33    C  3  dxy      0.0081956
  34    C  3  dyy      0.0138586
  35    C  3  dyz      0.0091029
                                             C  3      6.0035062
  36    C  4  S        1.9934274
  37    C  4  S        0.7283385
  38    C  4  px       0.6436566
  39    C  4  py       0.7789150
  40    C  4  pz       0.5229216
  41    C  4  S        0.6003639
  42    C  4  px       0.1689211
  43    C  4  py       0.2261346
  44    C  4  pz       0.3225334
  45    C  4  dxx     -0.0013951
  46    C  4  dxz     -0.0040253
  47    C  4  dzz     -0.0074428
  48    C  4  dxy      0.0081956
  49    C  4  dyy      0.0138586
  50    C  4  dyz      0.0091029
                                             C  4      6.0035062
  51    C  5  S        1.9932080
  52    C  5  S        0.6943094
  53    C  5  px       0.7080253
  54    C  5  py       0.6913933
  55    C  5  pz       0.6360435
  56    C  5  S        0.6284156
  57    C  5  px       0.2044000
  58    C  5  py       0.2168312
  59    C  5  pz       0.2780470
  60    C  5  dxx      0.0004493
  61    C  5  dxz     -0.0012496
  62    C  5  dzz     -0.0117988
  63    C  5  dxy      0.0122846
  64    C  5  dyy      0.0113205
  65    C  5  dyz      0.0064691
                                             C  5      6.0681485
  66    H  6  S        0.5363105
  67    H  6  S        0.3791886
  68    H  6  px       0.0058270
  69    H  6  py       0.0048639
  70    H  6  pz       0.0022662
                                             H  6      0.9284562
  71    C  7  S        1.9932080
  72    C  7  S        0.6943094
  73    C  7  px       0.7080253
  74    C  7  py       0.6913933
  75    C  7  pz       0.6360435
  76    C  7  S        0.6284156
  77    C  7  px       0.2044000
  78    C  7  py       0.2168312
  79    C  7  pz       0.2780470
  80    C  7  dxx      0.0004493
  81    C  7  dxz     -0.0012496
  82    C  7  dzz     -0.0117988
  83    C  7  dxy      0.0122846
  84    C  7  dyy      0.0113205
  85    C  7  dyz      0.0064691
                                             C  7      6.0681485
  86    H  8  S        0.5363105
  87    H  8  S        0.3791886
  88    H  8  px       0.0058270
  89    H  8  py       0.0048639
  90    H  8  pz       0.0022662
                                             H  8      0.9284562
  91    C  9  S        1.9932203
  92    C  9  S        0.6823293
  93    C  9  px       0.6710735
  94    C  9  py       0.6998705
  95    C  9  pz       0.6822819
  96    C  9  S        0.6072197
  97    C  9  px       0.2533759
  98    C  9  py       0.2361161
  99    C  9  pz       0.2668147
 100    C  9  dxx     -0.0074980
 101    C  9  dxz     -0.0023619
 102    C  9  dzz      0.0013687
 103    C  9  dxy      0.0065797
 104    C  9  dyy      0.0114529
 105    C  9  dyz      0.0081740
                                             C  9      6.1100173
 106    H 10  S        0.5300932
 107    H 10  S        0.3499397
 108    H 10  px       0.0024058
 109    H 10  py       0.0043722
 110    H 10  pz       0.0064561
                                             H 10      0.8932670
 111    C 11  S        1.9932080
 112    C 11  S        0.6943094
 113    C 11  px       0.7080253
 114    C 11  py       0.6913933
 115    C 11  pz       0.6360435
 116    C 11  S        0.6284156
 117    C 11  px       0.2044000
 118    C 11  py       0.2168312
 119    C 11  pz       0.2780470
 120    C 11  dxx      0.0004493
 121    C 11  dxz     -0.0012496
 122    C 11  dzz     -0.0117988
 123    C 11  dxy      0.0122846
 124    C 11  dyy      0.0113205
 125    C 11  dyz      0.0064691
                                             C 11      6.0681485
 126    H 12  S        0.5363105
 127    H 12  S        0.3791886
 128    H 12  px       0.0058270
 129    H 12  py       0.0048639
 130    H 12  pz       0.0022662
                                             H 12      0.9284562
 131    C 13  S        1.9932203
 132    C 13  S        0.6823293
 133    C 13  px       0.6710735
 134    C 13  py       0.6998705
 135    C 13  pz       0.6822819
 136    C 13  S        0.6072197
 137    C 13  px       0.2533759
 138    C 13  py       0.2361161
 139    C 13  pz       0.2668147
 140    C 13  dxx     -0.0074980
 141    C 13  dxz     -0.0023619
 142    C 13  dzz      0.0013687
 143    C 13  dxy      0.0065797
 144    C 13  dyy      0.0114529
 145    C 13  dyz      0.0081740
                                             C 13      6.1100173
 146    H 14  S        0.5300932
 147    H 14  S        0.3499397
 148    H 14  px       0.0024058
 149    H 14  py       0.0043722
 150    H 14  pz       0.0064561
                                             H 14      0.8932670

 Total number of electrons:   54.000000


 Mayer-Mulliken atom-atom bond order matrix:                                   

     Atom    1       2       3       4       5       6       7       8       9
     ---- ------  ------  ------  ------  ------  ------  ------  ------  ------
   1.  C  0.0000  0.9392  0.9605  0.0213  0.9819 -0.0020 -0.0139  0.0041  0.9303
   2.  H  0.9392  0.0000  0.0014  0.0107 -0.0020  0.0004  0.0041  0.0001 -0.0048
   3.  C  0.9605  0.0014  0.0000  1.5642  0.0213  0.0107  0.9605  0.0014  0.0517
   4.  C  0.0213  0.0107  1.5642  0.0000  0.9605  0.0014  0.0213  0.0107  0.0281
   5.  C  0.9819 -0.0020  0.0213  0.9605  0.0000  0.9392  0.0179  0.0024 -0.0119
   6.  H -0.0020  0.0004  0.0107  0.0014  0.9392  0.0000  0.0024  0.0024  0.0051
   7.  C -0.0139  0.0041  0.9605  0.0213  0.0179  0.0024  0.0000  0.9392  0.9303
   8.  H  0.0041  0.0001  0.0014  0.0107  0.0024  0.0024  0.9392  0.0000 -0.0048
   9.  C  0.9303 -0.0048  0.0517  0.0281 -0.0119  0.0051  0.9303 -0.0048  0.0000
  10.  H -0.0029  0.0005  0.0029  0.0246  0.0023  0.0009 -0.0029  0.0005  0.9401
  11.  C  0.0179  0.0024  0.0213  0.9605 -0.0139  0.0041  0.9819 -0.0020 -0.0119
  12.  H  0.0024  0.0024  0.0107  0.0014  0.0041  0.0001 -0.0020  0.0004  0.0051
  13.  C -0.0119  0.0051  0.0281  0.0517  0.9303 -0.0048 -0.0119  0.0051  0.9672
  14.  H  0.0023  0.0009  0.0246  0.0029 -0.0029  0.0005  0.0023  0.0009 -0.0043

     Atom   10      11      12      13      14
     ---- ------  ------  ------  ------  ------
   1.  C -0.0029  0.0179  0.0024 -0.0119  0.0023
   2.  H  0.0005  0.0024  0.0024  0.0051  0.0009
   3.  C  0.0029  0.0213  0.0107  0.0281  0.0246
   4.  C  0.0246  0.9605  0.0014  0.0517  0.0029
   5.  C  0.0023 -0.0139  0.0041  0.9303 -0.0029
   6.  H  0.0009  0.0041  0.0001 -0.0048  0.0005
   7.  C -0.0029  0.9819 -0.0020 -0.0119  0.0023
   8.  H  0.0005 -0.0020  0.0004  0.0051  0.0009
   9.  C  0.9401 -0.0119  0.0051  0.9672 -0.0043
  10.  H  0.0000  0.0023  0.0009 -0.0043  0.0001
  11.  C  0.0023  0.0000  0.9392  0.9303 -0.0029
  12.  H  0.0009  0.9392  0.0000 -0.0048  0.0005
  13.  C -0.0043  0.9303 -0.0048  0.0000  0.9401
  14.  H  0.0001 -0.0029  0.0005  0.9401  0.0000


 Mayer-Mulliken valencies by atom:                                             

     Atom    1
     ---- ------
   1.  C  3.8294
   2.  H  0.9602
   3.  C  3.6595
   4.  C  3.6595
   5.  C  3.8294
   6.  H  0.9602
   7.  C  3.8294
   8.  H  0.9602
   9.  C  3.8203
  10.  H  0.9650
  11.  C  3.8294
  12.  H  0.9602
  13.  C  3.8203
  14.  H  0.9650
 GSVD:  LWork=       13260 too small for GESVD, short by        4626 words or        4626 for optimal perf.


 NATURAL POPULATIONS:  Natural atomic orbital occupancies 
                                                          
   NAO  Atom  No  lang   Type(AO)    Occupancy
 --------------------------------------------
     1    C    1  S      Cor( 1S)     1.99915
     2    C    1  S      Val( 2S)     1.03338
     3    C    1  S      Ryd( 3S)     0.00241
     4    C    1  S      Ryd( 4S)     0.00008
     5    C    1  px     Val( 2p)     1.13323
     6    C    1  px     Ryd( 3p)     0.00710
     7    C    1  py     Val( 2p)     1.07807
     8    C    1  py     Ryd( 3p)     0.00575
     9    C    1  pz     Val( 2p)     0.99131
    10    C    1  pz     Ryd( 3p)     0.00291
    11    C    1  dxy    Ryd( 3d)     0.00130
    12    C    1  dxz    Ryd( 3d)     0.00114
    13    C    1  dyz    Ryd( 3d)     0.00100
    14    C    1  dx2y2  Ryd( 3d)     0.00102
    15    C    1  dz2    Ryd( 3d)     0.00075

    16    H    2  S      Val( 1S)     0.75140
    17    H    2  S      Ryd( 2S)     0.00166
    18    H    2  px     Ryd( 2p)     0.00030
    19    H    2  py     Ryd( 2p)     0.00023
    20    H    2  pz     Ryd( 2p)     0.00009

    21    C    3  S      Cor( 1S)     1.99855
    22    C    3  S      Val( 2S)     1.10578
    23    C    3  S      Ryd( 3S)     0.00082
    24    C    3  S      Ryd( 4S)     0.00002
    25    C    3  px     Val( 2p)     0.91713
    26    C    3  px     Ryd( 3p)     0.00200
    27    C    3  py     Val( 2p)     1.10751
    28    C    3  py     Ryd( 3p)     0.00435
    29    C    3  pz     Val( 2p)     0.87195
    30    C    3  pz     Ryd( 3p)     0.00755
    31    C    3  dxy    Ryd( 3d)     0.00104
    32    C    3  dxz    Ryd( 3d)     0.00139
    33    C    3  dyz    Ryd( 3d)     0.00223
    34    C    3  dx2y2  Ryd( 3d)     0.00138
    35    C    3  dz2    Ryd( 3d)     0.00112

    36    C    4  S      Cor( 1S)     1.99855
    37    C    4  S      Val( 2S)     1.10578
    38    C    4  S      Ryd( 3S)     0.00082
    39    C    4  S      Ryd( 4S)     0.00002
    40    C    4  px     Val( 2p)     0.91713
    41    C    4  px     Ryd( 3p)     0.00200
    42    C    4  py     Val( 2p)     1.10751
    43    C    4  py     Ryd( 3p)     0.00435
    44    C    4  pz     Val( 2p)     0.87195
    45    C    4  pz     Ryd( 3p)     0.00755
    46    C    4  dxy    Ryd( 3d)     0.00104
    47    C    4  dxz    Ryd( 3d)     0.00139
    48    C    4  dyz    Ryd( 3d)     0.00223
    49    C    4  dx2y2  Ryd( 3d)     0.00138
    50    C    4  dz2    Ryd( 3d)     0.00112

    51    C    5  S      Cor( 1S)     1.99915
    52    C    5  S      Val( 2S)     1.03338
    53    C    5  S      Ryd( 3S)     0.00241
    54    C    5  S      Ryd( 4S)     0.00008
    55    C    5  px     Val( 2p)     1.13323
    56    C    5  px     Ryd( 3p)     0.00710
    57    C    5  py     Val( 2p)     1.07807
    58    C    5  py     Ryd( 3p)     0.00575
    59    C    5  pz     Val( 2p)     0.99131
    60    C    5  pz     Ryd( 3p)     0.00291
    61    C    5  dxy    Ryd( 3d)     0.00130
    62    C    5  dxz    Ryd( 3d)     0.00114
    63    C    5  dyz    Ryd( 3d)     0.00100
    64    C    5  dx2y2  Ryd( 3d)     0.00102
    65    C    5  dz2    Ryd( 3d)     0.00075

    66    H    6  S      Val( 1S)     0.75140
    67    H    6  S      Ryd( 2S)     0.00166
    68    H    6  px     Ryd( 2p)     0.00030
    69    H    6  py     Ryd( 2p)     0.00023
    70    H    6  pz     Ryd( 2p)     0.00009

    71    C    7  S      Cor( 1S)     1.99915
    72    C    7  S      Val( 2S)     1.03338
    73    C    7  S      Ryd( 3S)     0.00241
    74    C    7  S      Ryd( 4S)     0.00008
    75    C    7  px     Val( 2p)     1.13323
    76    C    7  px     Ryd( 3p)     0.00710
    77    C    7  py     Val( 2p)     1.07807
    78    C    7  py     Ryd( 3p)     0.00575
    79    C    7  pz     Val( 2p)     0.99131
    80    C    7  pz     Ryd( 3p)     0.00291
    81    C    7  dxy    Ryd( 3d)     0.00130
    82    C    7  dxz    Ryd( 3d)     0.00114
    83    C    7  dyz    Ryd( 3d)     0.00100
    84    C    7  dx2y2  Ryd( 3d)     0.00102
    85    C    7  dz2    Ryd( 3d)     0.00075

    86    H    8  S      Val( 1S)     0.75140
    87    H    8  S      Ryd( 2S)     0.00166
    88    H    8  px     Ryd( 2p)     0.00030
    89    H    8  py     Ryd( 2p)     0.00023
    90    H    8  pz     Ryd( 2p)     0.00009

    91    C    9  S      Cor( 1S)     1.99917
    92    C    9  S      Val( 2S)     1.00823
    93    C    9  S      Ryd( 3S)     0.00237
    94    C    9  S      Ryd( 4S)     0.00003
    95    C    9  px     Val( 2p)     1.01090
    96    C    9  px     Ryd( 3p)     0.00178
    97    C    9  py     Val( 2p)     1.08182
    98    C    9  py     Ryd( 3p)     0.00529
    99    C    9  pz     Val( 2p)     1.09820
   100    C    9  pz     Ryd( 3p)     0.00748
   101    C    9  dxy    Ryd( 3d)     0.00087
   102    C    9  dxz    Ryd( 3d)     0.00104
   103    C    9  dyz    Ryd( 3d)     0.00081
   104    C    9  dx2y2  Ryd( 3d)     0.00110
   105    C    9  dz2    Ryd( 3d)     0.00112

   106    H   10  S      Val( 1S)     0.73091
   107    H   10  S      Ryd( 2S)     0.00093
   108    H   10  px     Ryd( 2p)     0.00009
   109    H   10  py     Ryd( 2p)     0.00020
   110    H   10  pz     Ryd( 2p)     0.00031

   111    C   11  S      Cor( 1S)     1.99915
   112    C   11  S      Val( 2S)     1.03338
   113    C   11  S      Ryd( 3S)     0.00241
   114    C   11  S      Ryd( 4S)     0.00008
   115    C   11  px     Val( 2p)     1.13323
   116    C   11  px     Ryd( 3p)     0.00710
   117    C   11  py     Val( 2p)     1.07807
   118    C   11  py     Ryd( 3p)     0.00575
   119    C   11  pz     Val( 2p)     0.99131
   120    C   11  pz     Ryd( 3p)     0.00291
   121    C   11  dxy    Ryd( 3d)     0.00130
   122    C   11  dxz    Ryd( 3d)     0.00114
   123    C   11  dyz    Ryd( 3d)     0.00100
   124    C   11  dx2y2  Ryd( 3d)     0.00102
   125    C   11  dz2    Ryd( 3d)     0.00075

   126    H   12  S      Val( 1S)     0.75140
   127    H   12  S      Ryd( 2S)     0.00166
   128    H   12  px     Ryd( 2p)     0.00030
   129    H   12  py     Ryd( 2p)     0.00023
   130    H   12  pz     Ryd( 2p)     0.00009

   131    C   13  S      Cor( 1S)     1.99917
   132    C   13  S      Val( 2S)     1.00823
   133    C   13  S      Ryd( 3S)     0.00237
   134    C   13  S      Ryd( 4S)     0.00003
   135    C   13  px     Val( 2p)     1.01090
   136    C   13  px     Ryd( 3p)     0.00178
   137    C   13  py     Val( 2p)     1.08182
   138    C   13  py     Ryd( 3p)     0.00529
   139    C   13  pz     Val( 2p)     1.09820
   140    C   13  pz     Ryd( 3p)     0.00748
   141    C   13  dxy    Ryd( 3d)     0.00087
   142    C   13  dxz    Ryd( 3d)     0.00104
   143    C   13  dyz    Ryd( 3d)     0.00081
   144    C   13  dx2y2  Ryd( 3d)     0.00110
   145    C   13  dz2    Ryd( 3d)     0.00112

   146    H   14  S      Val( 1S)     0.73091
   147    H   14  S      Ryd( 2S)     0.00093
   148    H   14  px     Ryd( 2p)     0.00009
   149    H   14  py     Ryd( 2p)     0.00020
   150    H   14  pz     Ryd( 2p)     0.00031

 WARNING:  1 low occupancy (<1.9990e) core orbital  found on  C    3
           1 low occupancy (<1.9990e) core orbital  found on  C    4


 Summary of Natural Population Analysis:                  
                                                          
                                       Natural Population 
                Natural  -----------------------------------------------
    Atom  No    Charge         Core      Valence    Rydberg      Total
 -----------------------------------------------------------------------
      C    1   -0.25859      1.99915     4.23599    0.02344     6.25859
      H    2    0.24632      0.00000     0.75140    0.00228     0.75368
      C    3   -0.02283      1.99855     4.00238    0.02190     6.02283
      C    4   -0.02283      1.99855     4.00238    0.02190     6.02283
      C    5   -0.25859      1.99915     4.23599    0.02344     6.25859
      H    6    0.24632      0.00000     0.75140    0.00228     0.75368
      C    7   -0.25859      1.99915     4.23599    0.02344     6.25859
      H    8    0.24632      0.00000     0.75140    0.00228     0.75368
      C    9   -0.22020      1.99917     4.19915    0.02188     6.22020
      H   10    0.26756      0.00000     0.73091    0.00153     0.73244
      C   11   -0.25859      1.99915     4.23599    0.02344     6.25859
      H   12    0.24632      0.00000     0.75140    0.00228     0.75368
      C   13   -0.22020      1.99917     4.19915    0.02188     6.22020
      H   14    0.26756      0.00000     0.73091    0.00153     0.73244
 =======================================================================
   * Total *   -0.00000     15.99203    37.81445    0.19352    54.00000

                                 Natural Population      
 --------------------------------------------------------
   Core                      15.99203 ( 99.9502% of  16)
   Valence                   37.81445 ( 99.5117% of  38)
   Natural Minimal Basis     53.80648 ( 99.6416% of  54)
   Natural Rydberg Basis      0.19352 (  0.3584% of  54)
 --------------------------------------------------------

    Atom  No          Natural Electron Configuration
 ----------------------------------------------------------------------------
      C    1      [core]2S( 1.03)2p( 3.20)3p( 0.02)3d( 0.01)
      H    2            1S( 0.75)
      C    3      [core]2S( 1.11)2p( 2.90)3p( 0.01)3d( 0.01)
      C    4      [core]2S( 1.11)2p( 2.90)3p( 0.01)3d( 0.01)
      C    5      [core]2S( 1.03)2p( 3.20)3p( 0.02)3d( 0.01)
      H    6            1S( 0.75)
      C    7      [core]2S( 1.03)2p( 3.20)3p( 0.02)3d( 0.01)
      H    8            1S( 0.75)
      C    9      [core]2S( 1.01)2p( 3.19)3p( 0.01)
      H   10            1S( 0.73)
      C   11      [core]2S( 1.03)2p( 3.20)3p( 0.02)3d( 0.01)
      H   12            1S( 0.75)
      C   13      [core]2S( 1.01)2p( 3.19)3p( 0.01)
      H   14            1S( 0.73)


 Wiberg bond index matrix in the NAO basis:                                    

     Atom    1       2       3       4       5       6       7       8       9
     ---- ------  ------  ------  ------  ------  ------  ------  ------  ------
   1.  C  0.0000  0.8960  0.9725  0.0518  1.0062  0.0042  0.0089  0.0034  0.9525
   2.  H  0.8960  0.0000  0.0114  0.0143  0.0042  0.0000  0.0034  0.0000  0.0031
   3.  C  0.9725  0.0114  0.0000  1.6185  0.0518  0.0143  0.9725  0.0114  0.0546
   4.  C  0.0518  0.0143  1.6185  0.0000  0.9725  0.0114  0.0518  0.0143  0.0491
   5.  C  1.0062  0.0042  0.0518  0.9725  0.0000  0.8960  0.0228  0.0018  0.0111
   6.  H  0.0042  0.0000  0.0143  0.0114  0.8960  0.0000  0.0018  0.0017  0.0055
   7.  C  0.0089  0.0034  0.9725  0.0518  0.0228  0.0018  0.0000  0.8960  0.9525
   8.  H  0.0034  0.0000  0.0114  0.0143  0.0018  0.0017  0.8960  0.0000  0.0031
   9.  C  0.9525  0.0031  0.0546  0.0491  0.0111  0.0055  0.9525  0.0031  0.0000
  10.  H  0.0028  0.0004  0.0043  0.0202  0.0031  0.0001  0.0028  0.0004  0.8902
  11.  C  0.0228  0.0018  0.0518  0.9725  0.0089  0.0034  1.0062  0.0042  0.0111
  12.  H  0.0018  0.0017  0.0143  0.0114  0.0034  0.0000  0.0042  0.0000  0.0055
  13.  C  0.0111  0.0055  0.0491  0.0546  0.9525  0.0031  0.0111  0.0055  0.9942
  14.  H  0.0031  0.0001  0.0202  0.0043  0.0028  0.0004  0.0031  0.0001  0.0024

     Atom   10      11      12      13      14
     ---- ------  ------  ------  ------  ------
   1.  C  0.0028  0.0228  0.0018  0.0111  0.0031
   2.  H  0.0004  0.0018  0.0017  0.0055  0.0001
   3.  C  0.0043  0.0518  0.0143  0.0491  0.0202
   4.  C  0.0202  0.9725  0.0114  0.0546  0.0043
   5.  C  0.0031  0.0089  0.0034  0.9525  0.0028
   6.  H  0.0001  0.0034  0.0000  0.0031  0.0004
   7.  C  0.0028  1.0062  0.0042  0.0111  0.0031
[truncated: 290,019 more chars]
