# Supplementary material for: Hyperpyramidalized alkenes with bond orders near 1.5 as synthetic building blocks
Source: Nat Chem. 2026 Jan 21;18(5):913–22. doi: 10.1038/s41557-025-02055-9 (PMC12859755; doi:10.1038/s41557-025-02055-9)
Supplement: Supplementary file 2 — Output files for reported computations. [file 41557_2025_2055_MOESM2_ESM.zip › Computation data/Cubene 10/wb97XD-def2-TZVP/Stability test/parent-cubene-stab.out]

 Entering Gaussian System, Link 0=/u/local/apps/gaussian/16_sse4/g16
 Initial command:
 /u/local/apps/gaussian/16_sse4/l1.exe "/work/8798728.1.msa_smp.q/Gau-28680.inp" -scrdir="/work/8798728.1.msa_smp.q/"
 Entering Link 1 = /u/local/apps/gaussian/16_sse4/l1.exe PID=     28681.
  
 Copyright (c) 1988,1990,1992,1993,1995,1998,2003,2009,2016,
            Gaussian, Inc.  All Rights Reserved.
  
 This is part of the Gaussian(R) 16 program.  It is based on
 the Gaussian(R) 09 system (copyright 2009, Gaussian, Inc.),
 the Gaussian(R) 03 system (copyright 2003, Gaussian, Inc.),
 the Gaussian(R) 98 system (copyright 1998, Gaussian, Inc.),
 the Gaussian(R) 94 system (copyright 1995, Gaussian, Inc.),
 the Gaussian 92(TM) system (copyright 1992, Gaussian, Inc.),
 the Gaussian 90(TM) system (copyright 1990, Gaussian, Inc.),
 the Gaussian 88(TM) system (copyright 1988, Gaussian, Inc.),
 the Gaussian 86(TM) system (copyright 1986, Carnegie Mellon
 University), and the Gaussian 82(TM) system (copyright 1983,
 Carnegie Mellon University). Gaussian is a federally registered
 trademark of Gaussian, Inc.
  
 This software contains proprietary and confidential information,
 including trade secrets, belonging to Gaussian, Inc.
  
 This software is provided under written license and may be
 used, copied, transmitted, or stored only in accord with that
 written license.
  
 The following legend is applicable only to US Government
 contracts under FAR:
  
                    RESTRICTED RIGHTS LEGEND
  
 Use, reproduction and disclosure by the US Government is
 subject to restrictions as set forth in subparagraphs (a)
 and (c) of the Commercial Computer Software - Restricted
 Rights clause in FAR 52.227-19.
  
 Gaussian, Inc.
 340 Quinnipiac St., Bldg. 40, Wallingford CT 06492
  
  
 ---------------------------------------------------------------
 Warning -- This program may not be used in any manner that
 competes with the business of Gaussian, Inc. or will provide
 assistance to any competitor of Gaussian, Inc.  The licensee
 of this program is prohibited from giving any competitor of
 Gaussian, Inc. access to this program.  By using this program,
 the user acknowledges that Gaussian, Inc. is engaged in the
 business of creating and licensing software in the field of
 computational chemistry and represents and warrants to the
 licensee that it is not a competitor of Gaussian, Inc. and that
 it will not use this program in any manner prohibited above.
 ---------------------------------------------------------------
  

 Cite this work as:
 Gaussian 16, Revision A.03,
 M. J. Frisch, G. W. Trucks, H. B. Schlegel, G. E. Scuseria, 
 M. A. Robb, J. R. Cheeseman, G. Scalmani, V. Barone, 
 G. A. Petersson, H. Nakatsuji, X. Li, M. Caricato, A. V. Marenich, 
 J. Bloino, B. G. Janesko, R. Gomperts, B. Mennucci, H. P. Hratchian, 
 J. V. Ortiz, A. F. Izmaylov, J. L. Sonnenberg, D. Williams-Young, 
 F. Ding, F. Lipparini, F. Egidi, J. Goings, B. Peng, A. Petrone, 
 T. Henderson, D. Ranasinghe, V. G. Zakrzewski, J. Gao, N. Rega, 
 G. Zheng, W. Liang, M. Hada, M. Ehara, K. Toyota, R. Fukuda, 
 J. Hasegawa, M. Ishida, T. Nakajima, Y. Honda, O. Kitao, H. Nakai, 
 T. Vreven, K. Throssell, J. A. Montgomery, Jr., J. E. Peralta, 
 F. Ogliaro, M. J. Bearpark, J. J. Heyd, E. N. Brothers, K. N. Kudin, 
 V. N. Staroverov, T. A. Keith, R. Kobayashi, J. Normand, 
 K. Raghavachari, A. P. Rendell, J. C. Burant, S. S. Iyengar, 
 J. Tomasi, M. Cossi, J. M. Millam, M. Klene, C. Adamo, R. Cammi, 
 J. W. Ochterski, R. L. Martin, K. Morokuma, O. Farkas, 
 J. B. Foresman, and D. J. Fox, Gaussian, Inc., Wallingford CT, 2016.
 
 ******************************************
 Gaussian 16:  ES64L-G16RevA.03 25-Dec-2016
                 7-May-2025 
 ******************************************
 %nproc=8
 Will use up to    8 processors via shared memory.
 %mem=16GB
 %chk=parent-cubene9.chk
 -----------------------------------------------------
 # stable wb97xd guess=read geom=connectivity def2tzvp
 -----------------------------------------------------
 1/38=1,57=2,172=1/1;
 2/12=2,17=6,18=5,40=1/2;
 3/5=44,7=101,11=2,25=1,30=1,74=-58,116=-2/1,2,3;
 4/5=1/1;
 5/5=2,38=6/2;
 8/6=1,10=90,11=11/1;
 9/8=-1,42=1/14;
 6/7=2,8=2,9=2,10=2,28=1/1;
 99/5=1,9=1/99;
 -----
 M0001
 -----
 Symbolic Z-matrix:
 Charge =  0 Multiplicity = 1
 C                    -1.17725   0.77425  -0.08083 
 H                    -2.01087   1.47006  -0.07681 
 C                     0.        0.69159  -1.08367 
 C                     0.       -0.69159  -1.08367 
 C                    -1.17725  -0.77425  -0.08083 
 H                    -2.01087  -1.47006  -0.07681 
 C                     1.17725   0.77425  -0.08083 
 H                     2.01087   1.47006  -0.07681 
 C                     0.        0.76777   0.96258 
 H                     0.        1.38828   1.8501 
 C                     1.17725  -0.77425  -0.08083 
 H                     2.01087  -1.47006  -0.07681 
 C                     0.       -0.76777   0.96258 
 H                     0.       -1.38828   1.8501 
 
                          Input orientation:                          
 ---------------------------------------------------------------------
 Center     Atomic      Atomic             Coordinates (Angstroms)
 Number     Number       Type             X           Y           Z
 ---------------------------------------------------------------------
      1          6           0       -1.177254    0.774248   -0.080827
      2          1           0       -2.010873    1.470060   -0.076812
      3          6           0        0.000000    0.691590   -1.083673
      4          6           0        0.000000   -0.691590   -1.083673
      5          6           0       -1.177254   -0.774248   -0.080827
      6          1           0       -2.010873   -1.470060   -0.076812
      7          6           0        1.177254    0.774248   -0.080827
      8          1           0        2.010873    1.470060   -0.076812
      9          6           0        0.000000    0.767769    0.962581
     10          1           0        0.000000    1.388280    1.850101
     11          6           0        1.177254   -0.774248   -0.080827
     12          1           0        2.010873   -1.470060   -0.076812
     13          6           0        0.000000   -0.767769    0.962581
     14          1           0        0.000000   -1.388280    1.850101
 ---------------------------------------------------------------------
                    Distance matrix (angstroms):
                    1          2          3          4          5
     1  C    0.000000
     2  H    1.085860   0.000000
     3  C    1.548696   2.379789   0.000000
     4  C    2.130800   3.119312   1.383180   0.000000
     5  C    1.548496   2.394129   2.130800   1.548696   0.000000
     6  H    2.394129   2.940120   3.119312   2.379789   1.085860
     7  C    2.354508   3.263177   1.548696   2.130800   2.818075
     8  H    3.263177   4.021746   2.379789   3.119312   3.898857
     9  C    1.573108   2.370055   2.047672   2.513341   2.202826
    10  H    2.343383   2.786268   3.015362   3.596233   3.129047
    11  C    2.818075   3.898857   2.130800   1.548696   2.354508
    12  H    3.898857   4.981842   3.119312   2.379789   3.263177
    13  C    2.202826   3.183053   2.513341   2.047672   1.573108
    14  H    3.129047   3.990828   3.596233   3.015362   2.343383
                    6          7          8          9         10
     6  H    0.000000
     7  C    3.898857   0.000000
     8  H    4.981842   1.085860   0.000000
     9  C    3.183053   1.573108   2.370055   0.000000
    10  H    3.990828   2.343383   2.786268   1.082925   0.000000
    11  C    3.263177   1.548496   2.394129   2.202826   3.129047
    12  H    4.021746   2.394129   2.940120   3.183053   3.990828
    13  C    2.370055   2.202826   3.183053   1.535538   2.331574
    14  H    2.786268   3.129047   3.990828   2.331574   2.776560
                   11         12         13         14
    11  C    0.000000
    12  H    1.085860   0.000000
    13  C    1.573108   2.370055   0.000000
    14  H    2.343383   2.786268   1.082925   0.000000
 Stoichiometry    C8H6
 Framework group  C2V[SGV(C4H2),X(C4H4)]
 Deg. of freedom    11
 Full point group                 C2V     NOp   4
 Largest Abelian subgroup         C2V     NOp   4
 Largest concise Abelian subgroup C2V     NOp   4
                         Standard orientation:                         
 ---------------------------------------------------------------------
 Center     Atomic      Atomic             Coordinates (Angstroms)
 Number     Number       Type             X           Y           Z
 ---------------------------------------------------------------------
      1          6           0       -1.177254    0.774248   -0.080827
      2          1           0       -2.010873    1.470060   -0.076812
      3          6           0        0.000000    0.691590   -1.083673
      4          6           0       -0.000000   -0.691590   -1.083673
      5          6           0       -1.177254   -0.774248   -0.080827
      6          1           0       -2.010873   -1.470060   -0.076812
      7          6           0        1.177254    0.774248   -0.080827
      8          1           0        2.010873    1.470060   -0.076812
      9          6           0        0.000000    0.767769    0.962581
     10          1           0        0.000000    1.388280    1.850101
     11          6           0        1.177254   -0.774248   -0.080827
     12          1           0        2.010873   -1.470060   -0.076812
     13          6           0       -0.000000   -0.767769    0.962581
     14          1           0       -0.000000   -1.388280    1.850101
 ---------------------------------------------------------------------
 Rotational constants (GHZ):           4.0578132           3.6002590           3.3731801
 Standard basis: def2TZVP (5D, 7F)
 There are    97 symmetry adapted cartesian basis functions of A1  symmetry.
 There are    65 symmetry adapted cartesian basis functions of A2  symmetry.
 There are    65 symmetry adapted cartesian basis functions of B1  symmetry.
 There are    97 symmetry adapted cartesian basis functions of B2  symmetry.
 There are    84 symmetry adapted basis functions of A1  symmetry.
 There are    58 symmetry adapted basis functions of A2  symmetry.
 There are    58 symmetry adapted basis functions of B1  symmetry.
 There are    84 symmetry adapted basis functions of B2  symmetry.
   284 basis functions,   456 primitive gaussians,   324 cartesian basis functions
    27 alpha electrons       27 beta electrons
       nuclear repulsion energy       349.4117790383 Hartrees.
 NAtoms=   14 NActive=   14 NUniq=    5 SFac= 4.00D+00 NAtFMM=   60 NAOKFM=F Big=F
 Integral buffers will be    131072 words long.
 Raffenetti 2 integral format.
 Two-electron integral symmetry is turned on.
 Nuclear repulsion after empirical dispersion term =      349.4052185349 Hartrees.
 One-electron integrals computed using PRISM.
   4 Symmetry operations used in ECPInt.
 ECPInt:  NShTT=    6328 NPrTT=   19500 LenC2=    6294 LenP2D=   16353.
 LDataN:  DoStor=T MaxTD1= 6 Len=  172
 NBasis=   284 RedAO= T EigKep=  2.05D-06  NBF=    84    58    58    84
 NBsUse=   284 1.00D-06 EigRej= -1.00D+00 NBFU=    84    58    58    84
 Initial guess from the checkpoint file:  "parent-cubene9.chk"
 B after Tr=     0.000000   -0.000000    0.000000
         Rot=    1.000000   -0.000000    0.000000   -0.000000 Ang=   0.00 deg.
 Initial guess orbital symmetries:
       Occupied  (A1) (B2) (B1) (A1) (A2) (B2) (A1) (B2) (A1) (B1)
                 (A1) (B2) (A2) (A1) (B2) (A1) (B1) (B2) (A1) (B1)
                 (A1) (B2) (B1) (A2) (A1) (A2) (A1)
       Virtual   (B2) (A1) (B2) (B1) (A1) (B1) (B2) (A2) (A1) (B2)
                 (B1) (A1) (B2) (A2) (A1) (B2) (B1) (A2) (A1) (A1)
                 (B1) (A2) (A1) (B2) (B1) (A1) (B2) (B2) (A2) (A1)
                 (B2) (B1) (B2) (B1) (A2) (A1) (B2) (A1) (A2) (B1)
                 (B2) (A2) (B2) (A1) (A2) (A1) (B2) (B1) (B2) (A2)
                 (A1) (B1) (B2) (A1) (A1) (B2) (B2) (A2) (B2) (A1)
                 (A1) (B1) (B1) (A1) (B2) (B1) (A2) (B1) (A1) (A1)
                 (A2) (A1) (A2) (B1) (B2) (A1) (B1) (B2) (A2) (B1)
                 (B2) (A1) (B1) (B2) (B2) (A2) (A2) (A1) (B2) (B2)
                 (A1) (A2) (B2) (A2) (B2) (A1) (A2) (B2) (B1) (A1)
                 (A1) (B1) (A1) (B2) (A1) (B1) (A1) (B1) (B2) (A2)
                 (A1) (A2) (B2) (B1) (A1) (B1) (B2) (A1) (B2) (A1)
                 (A2) (B2) (B2) (B1) (A1) (B1) (A2) (A2) (A1) (B1)
                 (A1) (B2) (B1) (B1) (A1) (A2) (A2) (B2) (B1) (A1)
                 (A2) (B2) (A1) (B1) (B2) (A2) (A1) (B1) (B2) (A1)
                 (B2) (B1) (A1) (B1) (A2) (A1) (B2) (A1) (B1) (A2)
                 (A1) (A2) (B2) (A1) (B2) (B1) (A2) (B2) (A2) (A1)
                 (B2) (B2) (B1) (A2) (A1) (B2) (A1) (B2) (A2) (B2)
                 (A1) (A2) (B1) (A1) (B1) (A2) (B2) (B2) (B1) (A1)
                 (A1) (A2) (B1) (B2) (A1) (A1) (B1) (B1) (B2) (A1)
                 (A2) (B2) (B2) (B1) (A2) (A1) (A2) (B2) (B1) (B2)
                 (A2) (A1) (B2) (A1) (B1) (A2) (B1) (A1) (B1) (A2)
                 (B2) (A1) (A2) (B2) (B1) (A2) (A1) (B2) (A1) (A2)
                 (B2) (A1) (B2) (B2) (B1) (A2) (B2) (A1) (B1) (A2)
                 (A2) (A1) (B2) (A2) (A2) (B2) (B2) (B2) (B2) (A1)
                 (B1) (A1) (B2) (A1) (A2) (B2) (B2)
 Keep R1 ints in memory in symmetry-blocked form, NReq=2048014301.
 Requested convergence on RMS density matrix=1.00D-08 within 128 cycles.
 Requested convergence on MAX density matrix=1.00D-06.
 Requested convergence on             energy=1.00D-06.
 No special actions if energy rises.
 SCF Done:  E(RwB97XD) =  -308.165263025     A.U. after    1 cycles
            NFock=  1  Conv=0.77D-08     -V/T= 2.0051
 DoSCS=F DFT=T ScalE2(SS,OS)=  1.000000  1.000000
 Range of M.O.s used for correlation:     1   284
 NBasis=   284 NAE=    27 NBE=    27 NFC=     0 NFV=     0
 NROrb=    284 NOA=    27 NOB=    27 NVA=   257 NVB=   257

 **** Warning!!: The largest alpha MO coefficient is  0.11094550D+03

 Keep R1 and R2 ints in memory in symmetry-blocked form, NReq=2048014641.
 Orbital symmetries:
       Occupied  (A1) (B2) (B1) (A1) (A2) (B2) (A1) (B2) (A1) (B1)
                 (A1) (B2) (A2) (A1) (B2) (A1) (B1) (B2) (A1) (B1)
                 (A1) (B2) (B1) (A2) (A1) (A2) (A1)
       Virtual   (B2) (A1) (B2) (B1) (A1) (B1) (B2) (A2) (A1) (B2)
                 (B1) (A1) (B2) (A2) (A1) (B2) (B1) (A2) (A1) (A1)
                 (B1) (A2) (A1) (B2) (B1) (A1) (B2) (B2) (A2) (A1)
                 (B2) (B1) (B2) (B1) (A2) (A1) (B2) (A1) (A2) (B1)
                 (B2) (A2) (B2) (A1) (A2) (A1) (B2) (B1) (B2) (A2)
                 (A1) (B1) (B2) (A1) (A1) (B2) (B2) (A2) (B2) (A1)
                 (A1) (B1) (B1) (A1) (B2) (B1) (A2) (B1) (A1) (A1)
                 (A2) (A1) (A2) (B1) (B2) (A1) (B1) (B2) (A2) (B1)
                 (B2) (A1) (B1) (B2) (B2) (A2) (A2) (A1) (B2) (B2)
                 (A1) (A2) (B2) (A2) (B2) (A1) (A2) (B2) (B1) (A1)
                 (A1) (B1) (A1) (B2) (A1) (B1) (A1) (B1) (B2) (A2)
                 (A1) (A2) (B2) (B1) (A1) (B1) (B2) (A1) (B2) (A1)
                 (A2) (B2) (B2) (B1) (A1) (B1) (A2) (A2) (A1) (B1)
                 (A1) (B2) (B1) (B1) (A1) (A2) (A2) (B2) (B1) (A1)
                 (A2) (B2) (A1) (B1) (B2) (A2) (A1) (B1) (B2) (A1)
                 (B2) (B1) (A1) (B1) (A2) (A1) (B2) (A1) (B1) (A2)
                 (A1) (A2) (B2) (A1) (B2) (B1) (A2) (B2) (A2) (A1)
                 (B2) (B2) (B1) (A2) (A1) (B2) (A1) (B2) (A2) (B2)
                 (A1) (A2) (B1) (A1) (B1) (A2) (B2) (B2) (B1) (A1)
                 (A1) (A2) (B1) (B2) (A1) (A1) (B1) (B1) (B2) (A1)
                 (A2) (B2) (B2) (B1) (A2) (A1) (A2) (B2) (B1) (B2)
                 (A2) (A1) (B2) (A1) (B1) (A2) (B1) (A1) (B1) (A2)
                 (B2) (A1) (A2) (B2) (B1) (A2) (A1) (B2) (A1) (A2)
                 (B2) (A1) (B2) (B2) (B1) (A2) (B2) (A1) (B1) (A2)
                 (A2) (A1) (B2) (A2) (A2) (B2) (B2) (B2) (B2) (A1)
                 (B1) (A1) (B2) (A1) (A2) (B2) (B2)
    24 initial guesses have been made.
 Convergence on wavefunction:    0.001000000000000
 Iteration     1 Dimension    24 NMult     0 NNew     24
 CISAX will form    24 AO SS matrices at one time.
 New state      1 was old state      2
 New state      2 was old state      4
 New state      3 was old state      6
 New state      4 was old state      8
 New state      5 was old state      1
 New state      6 was old state     16
 New state      7 was old state     10
 New state      8 was old state     20
 New state     10 was old state     15
 New state     11 was old state      7
 New state     12 was old state      5
 Iteration     2 Dimension    48 NMult    24 NNew     24
 New state      4 was old state      5
 New state      5 was old state      4
 New state      6 was old state     16
 New state      7 was old state     12
 New state      9 was old state      6
 New state     10 was old state      7
 New state     12 was old state     14
 Iteration     3 Dimension    54 NMult    48 NNew      6
 New state      5 was old state      6
 New state      6 was old state      7
 Iteration     4 Dimension    60 NMult    54 NNew      6
 Iteration     5 Dimension    66 NMult    60 NNew      6
 Iteration     6 Dimension    70 NMult    66 NNew      4
 Iteration     7 Dimension    72 NMult    70 NNew      2
 ***********************************************************************
 Stability analysis using <AA,BB:AA,BB> singles matrix:
 ***********************************************************************
 Ground to excited state transition densities written to RWF  633

 Eigenvectors of the stability matrix:
 
 Eigenvector   1:      Triplet-B2   Eigenvalue= 0.0391124  <S**2>=2.000
      21 -> 28        -0.16908
      27 -> 28         0.66791
 
 Eigenvector   2:      Triplet-B1   Eigenvalue= 0.1471929  <S**2>=2.000
      24 -> 28         0.13279
      26 -> 28         0.67613
 
 Eigenvector   3:      Triplet-B2   Eigenvalue= 0.1569325  <S**2>=2.000
      25 -> 28         0.67360
 
 Eigenvector   4:      Singlet-B2   Eigenvalue= 0.1768038  <S**2>=0.000
      21 -> 28         0.18222
      25 -> 28         0.24060
      27 -> 28         0.60875
 
 Eigenvector   5:      Singlet-B1   Eigenvalue= 0.2014278  <S**2>=0.000
      24 -> 28         0.11832
      26 -> 28         0.68302
 
 Eigenvector   6:      Singlet-B2   Eigenvalue= 0.2061287  <S**2>=0.000
      25 -> 28         0.65072
      27 -> 28        -0.21535
 The wavefunction is stable under the perturbations considered.

 **********************************************************************

            Population analysis using the SCF density.

 **********************************************************************

 Orbital symmetries:
       Occupied  (A1) (B2) (B1) (A1) (A2) (B2) (A1) (B2) (A1) (B1)
                 (A1) (B2) (A2) (A1) (B2) (A1) (B1) (B2) (A1) (B1)
                 (A1) (B2) (B1) (A2) (A1) (A2) (A1)
       Virtual   (B2) (A1) (B2) (B1) (A1) (B1) (B2) (A2) (A1) (B2)
                 (B1) (A1) (B2) (A2) (A1) (B2) (B1) (A2) (A1) (A1)
                 (B1) (A2) (A1) (B2) (B1) (A1) (B2) (B2) (A2) (A1)
                 (B2) (B1) (B2) (B1) (A2) (A1) (B2) (A1) (A2) (B1)
                 (B2) (A2) (B2) (A1) (A2) (A1) (B2) (B1) (B2) (A2)
                 (A1) (B1) (B2) (A1) (A1) (B2) (B2) (A2) (B2) (A1)
                 (A1) (B1) (B1) (A1) (B2) (B1) (A2) (B1) (A1) (A1)
                 (A2) (A1) (A2) (B1) (B2) (A1) (B1) (B2) (A2) (B1)
                 (B2) (A1) (B1) (B2) (B2) (A2) (A2) (A1) (B2) (B2)
                 (A1) (A2) (B2) (A2) (B2) (A1) (A2) (B2) (B1) (A1)
                 (A1) (B1) (A1) (B2) (A1) (B1) (A1) (B1) (B2) (A2)
                 (A1) (A2) (B2) (B1) (A1) (B1) (B2) (A1) (B2) (A1)
                 (A2) (B2) (B2) (B1) (A1) (B1) (A2) (A2) (A1) (B1)
                 (A1) (B2) (B1) (B1) (A1) (A2) (A2) (B2) (B1) (A1)
                 (A2) (B2) (A1) (B1) (B2) (A2) (A1) (B1) (B2) (A1)
                 (B2) (B1) (A1) (B1) (A2) (A1) (B2) (A1) (B1) (A2)
                 (A1) (A2) (B2) (A1) (B2) (B1) (A2) (B2) (A2) (A1)
                 (B2) (B2) (B1) (A2) (A1) (B2) (A1) (B2) (A2) (B2)
                 (A1) (A2) (B1) (A1) (B1) (A2) (B2) (B2) (B1) (A1)
                 (A1) (A2) (B1) (B2) (A1) (A1) (B1) (B1) (B2) (A1)
                 (A2) (B2) (B2) (B1) (A2) (A1) (A2) (B2) (B1) (B2)
                 (A2) (A1) (B2) (A1) (B1) (A2) (B1) (A1) (B1) (A2)
                 (B2) (A1) (A2) (B2) (B1) (A2) (A1) (B2) (A1) (A2)
                 (B2) (A1) (B2) (B2) (B1) (A2) (B2) (A1) (B1) (A2)
                 (A2) (A1) (B2) (A2) (A2) (B2) (B2) (B2) (B2) (A1)
                 (B1) (A1) (B2) (A1) (A2) (B2) (B2)
 The electronic state is 1-A1.
 Alpha  occ. eigenvalues --  -10.31589 -10.31570 -10.30891 -10.30891 -10.30874
 Alpha  occ. eigenvalues --  -10.30873 -10.29028 -10.28964  -1.09445  -0.86508
 Alpha  occ. eigenvalues --   -0.83900  -0.83704  -0.67417  -0.67257  -0.62977
 Alpha  occ. eigenvalues --   -0.61348  -0.55536  -0.55006  -0.54634  -0.54137
 Alpha  occ. eigenvalues --   -0.42508  -0.41311  -0.39025  -0.38138  -0.36368
 Alpha  occ. eigenvalues --   -0.35339  -0.29355
 Alpha virt. eigenvalues --    0.02838   0.10080   0.12081   0.12210   0.12899
 Alpha virt. eigenvalues --    0.17224   0.17345   0.17453   0.17475   0.18143
 Alpha virt. eigenvalues --    0.22492   0.23210   0.24795   0.25025   0.26134
 Alpha virt. eigenvalues --    0.27693   0.27915   0.29412   0.30405   0.31776
 Alpha virt. eigenvalues --    0.32238   0.32537   0.33868   0.34722   0.35271
 Alpha virt. eigenvalues --    0.38735   0.39506   0.40112   0.40916   0.43867
 Alpha virt. eigenvalues --    0.44523   0.45815   0.47837   0.48326   0.48372
 Alpha virt. eigenvalues --    0.48567   0.49868   0.50051   0.50252   0.51041
 Alpha virt. eigenvalues --    0.51547   0.52877   0.55713   0.56800   0.58145
 Alpha virt. eigenvalues --    0.60194   0.60443   0.61879   0.67850   0.69210
 Alpha virt. eigenvalues --    0.70712   0.71973   0.73240   0.75880   0.81134
 Alpha virt. eigenvalues --    0.83342   0.86904   0.89031   0.90070   0.90194
 Alpha virt. eigenvalues --    0.94152   0.94967   0.97228   0.98161   1.01817
 Alpha virt. eigenvalues --    1.02503   1.05031   1.05576   1.05912   1.06859
 Alpha virt. eigenvalues --    1.08147   1.15436   1.17039   1.18132   1.19873
 Alpha virt. eigenvalues --    1.20366   1.21372   1.23127   1.23802   1.24234
 Alpha virt. eigenvalues --    1.24748   1.25944   1.26136   1.26834   1.28982
 Alpha virt. eigenvalues --    1.29769   1.33527   1.33545   1.35348   1.39005
 Alpha virt. eigenvalues --    1.39157   1.43781   1.44722   1.50693   1.50917
 Alpha virt. eigenvalues --    1.52623   1.64697   1.64738   1.69080   1.70396
 Alpha virt. eigenvalues --    1.71451   1.71863   1.74841   1.76573   1.78423
 Alpha virt. eigenvalues --    1.79950   1.83025   1.83921   1.86330   1.89045
 Alpha virt. eigenvalues --    1.89673   1.92404   1.97709   1.99982   2.04760
 Alpha virt. eigenvalues --    2.08575   2.10027   2.10926   2.21568   2.25038
 Alpha virt. eigenvalues --    2.25438   2.28814   2.31742   2.33465   2.35155
 Alpha virt. eigenvalues --    2.36406   2.38240   2.43148   2.45551   2.45608
 Alpha virt. eigenvalues --    2.47202   2.48442   2.49609   2.51651   2.53285
 Alpha virt. eigenvalues --    2.55081   2.58998   2.59454   2.61702   2.63564
 Alpha virt. eigenvalues --    2.64302   2.66452   2.66569   2.68687   2.71992
 Alpha virt. eigenvalues --    2.72626   2.73079   2.73832   2.77267   2.77846
 Alpha virt. eigenvalues --    2.82954   2.83157   2.87227   2.91458   2.91581
 Alpha virt. eigenvalues --    2.92278   2.95733   2.96875   2.99147   3.00199
 Alpha virt. eigenvalues --    3.05958   3.10073   3.10143   3.10558   3.11920
 Alpha virt. eigenvalues --    3.14332   3.14483   3.15067   3.16634   3.16998
 Alpha virt. eigenvalues --    3.22474   3.26292   3.26717   3.27337   3.31546
 Alpha virt. eigenvalues --    3.31832   3.34889   3.35227   3.37455   3.42925
 Alpha virt. eigenvalues --    3.45402   3.47414   3.48994   3.50258   3.55115
 Alpha virt. eigenvalues --    3.56158   3.57853   3.60977   3.65028   3.67725
 Alpha virt. eigenvalues --    3.68526   3.68562   3.70024   3.77150   3.77675
 Alpha virt. eigenvalues --    3.83551   3.88612   3.91396   3.91627   3.92352
 Alpha virt. eigenvalues --    3.93327   3.93595   3.95342   3.96412   4.01455
 Alpha virt. eigenvalues --    4.02917   4.05189   4.05530   4.07853   4.08465
 Alpha virt. eigenvalues --    4.08679   4.09542   4.13307   4.14919   4.15051
 Alpha virt. eigenvalues --    4.19588   4.20050   4.22463   4.24138   4.24365
 Alpha virt. eigenvalues --    4.25389   4.31914   4.37554   4.40315   4.41914
 Alpha virt. eigenvalues --    4.42534   4.43390   4.46147   4.49671   4.65603
 Alpha virt. eigenvalues --    4.69284   4.69797   4.74191   4.83619   4.85304
 Alpha virt. eigenvalues --    4.88235   4.93938   4.95071   5.00055   5.07038
 Alpha virt. eigenvalues --    5.11176   5.14286   5.14479   5.17866   5.26682
 Alpha virt. eigenvalues --    5.31044   5.34297   5.38113   5.64926  22.30671
 Alpha virt. eigenvalues --   22.58441  22.63865  22.72382  22.82457  22.96525
 Alpha virt. eigenvalues --   23.00253  23.05727
          Condensed to atoms (all electrons):
               1          2          3          4          5          6
     1  C    5.379984   0.398857   0.082217   0.027917   0.098174  -0.056455
     2  H    0.398857   0.594336  -0.024120   0.014212  -0.056455   0.000245
     3  C    0.082217  -0.024120   5.392024   0.396358   0.027917   0.014212
     4  C    0.027917   0.014212   0.396358   5.392024   0.082217  -0.024120
     5  C    0.098174  -0.056455   0.027917   0.082217   5.379984   0.398857
     6  H   -0.056455   0.000245   0.014212  -0.024120   0.398857   0.594336
     7  C    0.207069   0.002680   0.082217   0.027917  -0.114065  -0.001960
     8  H    0.002680   0.000441  -0.024120   0.014212  -0.001960   0.000289
     9  C    0.095234  -0.043003   0.056402  -0.060928   0.109271   0.009255
    10  H   -0.066385  -0.004443   0.015295   0.003579   0.015470  -0.000124
    11  C   -0.114065  -0.001960   0.027917   0.082217   0.207069   0.002680
    12  H   -0.001960   0.000289   0.014212  -0.024120   0.002680   0.000441
    13  C    0.109271   0.009255  -0.060928   0.056402   0.095234  -0.043003
    14  H    0.015470  -0.000124   0.003579   0.015295  -0.066385  -0.004443
               7          8          9         10         11         12
     1  C    0.207069   0.002680   0.095234  -0.066385  -0.114065  -0.001960
     2  H    0.002680   0.000441  -0.043003  -0.004443  -0.001960   0.000289
     3  C    0.082217  -0.024120   0.056402   0.015295   0.027917   0.014212
     4  C    0.027917   0.014212  -0.060928   0.003579   0.082217  -0.024120
     5  C   -0.114065  -0.001960   0.109271   0.015470   0.207069   0.002680
     6  H   -0.001960   0.000289   0.009255  -0.000124   0.002680   0.000441
     7  C    5.379984   0.398857   0.095234  -0.066385   0.098174  -0.056455
     8  H    0.398857   0.594336  -0.043003  -0.004443  -0.056455   0.000245
     9  C    0.095234  -0.043003   5.002135   0.452435   0.109271   0.009255
    10  H   -0.066385  -0.004443   0.452435   0.565352   0.015470  -0.000124
    11  C    0.098174  -0.056455   0.109271   0.015470   5.379984   0.398857
    12  H   -0.056455   0.000245   0.009255  -0.000124   0.398857   0.594336
    13  C    0.109271   0.009255   0.259890  -0.056368   0.095234  -0.043003
    14  H    0.015470  -0.000124  -0.056368  -0.004027  -0.066385  -0.004443
              13         14
     1  C    0.109271   0.015470
     2  H    0.009255  -0.000124
     3  C   -0.060928   0.003579
     4  C    0.056402   0.015295
     5  C    0.095234  -0.066385
     6  H   -0.043003  -0.004443
     7  C    0.109271   0.015470
     8  H    0.009255  -0.000124
     9  C    0.259890  -0.056368
    10  H   -0.056368  -0.004027
    11  C    0.095234  -0.066385
    12  H   -0.043003  -0.004443
    13  C    5.002135   0.452435
    14  H    0.452435   0.565352
 Mulliken charges:
               1
     1  C   -0.178008
     2  H    0.109790
     3  C   -0.003183
     4  C   -0.003183
     5  C   -0.178008
     6  H    0.109790
     7  C   -0.178008
     8  H    0.109790
     9  C    0.004919
    10  H    0.134700
    11  C   -0.178008
    12  H    0.109790
    13  C    0.004919
    14  H    0.134700
 Sum of Mulliken charges =  -0.00000
 Mulliken charges with hydrogens summed into heavy atoms:
               1
     1  C   -0.068218
     3  C   -0.003183
     4  C   -0.003183
     5  C   -0.068218
     7  C   -0.068218
     9  C    0.139619
    11  C   -0.068218
    13  C    0.139619
 Electronic spatial extent (au):  <R**2>=            536.0904
 Charge=             -0.0000 electrons
 Dipole moment (field-independent basis, Debye):
    X=             -0.0000    Y=              0.0000    Z=              2.8308  Tot=              2.8308
 Quadrupole moment (field-independent basis, Debye-Ang):
   XX=            -43.4040   YY=            -45.4439   ZZ=            -49.2330
   XY=             -0.0000   XZ=             -0.0000   YZ=              0.0000
 Traceless Quadrupole moment (field-independent basis, Debye-Ang):
   XX=              2.6229   YY=              0.5831   ZZ=             -3.2060
   XY=             -0.0000   XZ=             -0.0000   YZ=              0.0000
 Octapole moment (field-independent basis, Debye-Ang**2):
  XXX=             -0.0000  YYY=              0.0000  ZZZ=             17.0771  XYY=             -0.0000
  XXY=              0.0000  XXZ=              0.5548  XZZ=              0.0000  YZZ=              0.0000
  YYZ=              7.6289  XYZ=             -0.0000
 Hexadecapole moment (field-independent basis, Debye-Ang**3):
 XXXX=           -277.5010 YYYY=           -246.1904 ZZZZ=           -229.4498 XXXY=              0.0000
 XXXZ=              0.0000 YYYX=              0.0000 YYYZ=              0.0000 ZZZX=             -0.0000
 ZZZY=             -0.0000 XXYY=            -78.5303 XXZZ=            -88.1290 YYZZ=            -79.5497
 XXYZ=             -0.0000 YYXZ=              0.0000 ZZXY=              0.0000
 N-N= 3.494052185349D+02 E-N=-1.413504562147D+03  KE= 3.066051787178D+02
 Symmetry A1   KE= 1.170088908460D+02
 Symmetry A2   KE= 4.066099437558D+01
 Symmetry B1   KE= 4.204725998135D+01
 Symmetry B2   KE= 1.068880335148D+02
 1\1\GINC-N7070\Stability\RwB97XD\def2TZVP\C8H6\JIAMINGD\07-May-2025\0\
 \# stable wb97xd guess=read geom=connectivity def2tzvp\\M0001\\0,1\C,0
 ,-1.177254,0.774248,-0.080827\H,0,-2.010873,1.47006,-0.076812\C,0,0.,0
 .69159,-1.083673\C,0,0.,-0.69159,-1.083673\C,0,-1.177254,-0.774248,-0.
 080827\H,0,-2.010873,-1.47006,-0.076812\C,0,1.177254,0.774248,-0.08082
 7\H,0,2.010873,1.47006,-0.076812\C,0,0.,0.767769,0.962581\H,0,0.,1.388
 28,1.850101\C,0,1.177254,-0.774248,-0.080827\H,0,2.010873,-1.47006,-0.
 076812\C,0,0.,-0.767769,0.962581\H,0,0.,-1.38828,1.850101\\Version=ES6
 4L-G16RevA.03\State=1-A1\HF=-308.165263\RMSD=7.699e-09\Dipole=0.,0.,1.
 1137042\Quadrupole=1.9500874,0.4334977,-2.3835851,0.,0.,0.\PG=C02V [SG
 V(C4H2),X(C4H4)]\\@


 A MUSTACHE HAIR ACROSS A CHIP IS LIKE A REDWOOD
 TREE FALLING THROUGH A HOUSING PROJECT.
 - AN IBM MANAGER IN EAST FISHKILL, NEW YORK
   AS QUOTED IN "FROM SANDS TO CIRCUITS", IBM INNOVATION JANUARY 1985.
 Job cpu time:       0 days  0 hours 23 minutes  9.8 seconds.
 Elapsed time:       0 days  0 hours  2 minutes 54.4 seconds.
 File lengths (MBytes):  RWF=    352 Int=      0 D2E=      0 Chk=     22 Scr=      1
 Normal termination of Gaussian 16 at Wed May  7 18:34:17 2025.
