# Supplementary material for: Hyperpyramidalized alkenes with bond orders near 1.5 as synthetic building blocks
Source: Nat Chem. 2026 Jan 21;18(5):913–22. doi: 10.1038/s41557-025-02055-9 (PMC12859755; doi:10.1038/s41557-025-02055-9)
Supplement: Supplementary file 2 — Output files for reported computations. [file 41557_2025_2055_MOESM2_ESM.zip › Computation data/Cubene 10/wb97XD-def2-TZVP/unrestricted functional/parent-cubene9-ur.fchk]

M0001                                                                   
Freq      UwB97XD                                                     def2TZVP            
Number of atoms                            I               14
Info1-9                                    I   N=           9
          39          39        1002           0           0         100
           6          18        -802
Full Title                                 C   N=           1
M0001       
Route                                      C   N=           6
# opt freq uwb97xd geom=connectivity def2tzvp pop=nboread gu
ess=mix     
Charge                                     I                0
Multiplicity                               I                1
Number of electrons                        I               54
Number of alpha electrons                  I               27
Number of beta electrons                   I               27
Number of basis functions                  I              284
Number of independent functions            I              284
Number of point charges in /Mol/           I                0
Number of translation vectors              I                0
Atomic numbers                             I   N=          14
           6           1           6           6           6           1
           6           1           6           1           6           1
           6           1
Nuclear charges                            R   N=          14
  6.00000000E+00  1.00000000E+00  6.00000000E+00  6.00000000E+00  6.00000000E+00
  1.00000000E+00  6.00000000E+00  1.00000000E+00  6.00000000E+00  1.00000000E+00
  6.00000000E+00  1.00000000E+00  6.00000000E+00  1.00000000E+00
Current cartesian coordinates              R   N=          42
 -2.22468764E+00  1.46311667E+00 -1.52740893E-01 -3.79999924E+00  2.77801079E+00
 -1.45153643E-01  2.57052757E-16  1.30691569E+00 -2.04784518E+00 -5.43202302E-16
 -1.30691569E+00 -2.04784518E+00 -2.22468764E+00 -1.46311667E+00 -1.52740893E-01
 -3.79999924E+00 -2.77801079E+00 -1.45153643E-01  2.22468764E+00  1.46311667E+00
 -1.52740893E-01  3.79999924E+00  2.77801079E+00 -1.45153643E-01  2.92312162E-16
  1.45087314E+00  1.81901446E+00  5.79515312E-16  2.62346898E+00  3.49618419E+00
  2.22468764E+00 -1.46311667E+00 -1.52740893E-01  3.79999924E+00 -2.77801079E+00
 -1.45153643E-01 -5.96091410E-16 -1.45087314E+00  1.81901446E+00 -1.02689614E-15
 -2.62346898E+00  3.49618419E+00
Number of symbols in /Mol/                 I                0
Int Atom Types                             I   N=          14
           0           0           0           0           0           0
           0           0           0           0           0           0
           0           0
Force Field                                I                0
Atom Types                                 C   N=          14
                                                            
                                                            
                                                
MM charges                                 R   N=          14
  0.00000000E+00  0.00000000E+00  0.00000000E+00  0.00000000E+00  0.00000000E+00
  0.00000000E+00  0.00000000E+00  0.00000000E+00  0.00000000E+00  0.00000000E+00
  0.00000000E+00  0.00000000E+00  0.00000000E+00  0.00000000E+00
Integer atomic weights                     I   N=          14
          12           1          12          12          12           1
          12           1          12           1          12           1
          12           1
Real atomic weights                        R   N=          14
  1.20000000E+01  1.00782504E+00  1.20000000E+01  1.20000000E+01  1.20000000E+01
  1.00782504E+00  1.20000000E+01  1.00782504E+00  1.20000000E+01  1.00782504E+00
  1.20000000E+01  1.00782504E+00  1.20000000E+01  1.00782504E+00
Atom fragment info                         I   N=          14
           0           0           0           0           0           0
           0           0           0           0           0           0
           0           0
Atom residue num                           I   N=          14
           0           0           0           0           0           0
           0           0           0           0           0           0
           0           0
Nuclear spins                              I   N=          14
           0           1           0           0           0           1
           0           1           0           1           0           1
           0           1
Nuclear ZEff                               R   N=          14
 -3.60000000E+00 -1.00000000E+00 -3.60000000E+00 -3.60000000E+00 -3.60000000E+00
 -1.00000000E+00 -3.60000000E+00 -1.00000000E+00 -3.60000000E+00 -1.00000000E+00
 -3.60000000E+00 -1.00000000E+00 -3.60000000E+00 -1.00000000E+00
Nuclear ZNuc                               R   N=          14
  6.00000000E+00  1.00000000E+00  6.00000000E+00  6.00000000E+00  6.00000000E+00
  1.00000000E+00  6.00000000E+00  1.00000000E+00  6.00000000E+00  1.00000000E+00
  6.00000000E+00  1.00000000E+00  6.00000000E+00  1.00000000E+00
Nuclear QMom                               R   N=          14
  0.00000000E+00  0.00000000E+00  0.00000000E+00  0.00000000E+00  0.00000000E+00
  0.00000000E+00  0.00000000E+00  0.00000000E+00  0.00000000E+00  0.00000000E+00
  0.00000000E+00  0.00000000E+00  0.00000000E+00  0.00000000E+00
Nuclear GFac                               R   N=          14
  0.00000000E+00  2.79284600E+00  0.00000000E+00  0.00000000E+00  0.00000000E+00
  2.79284600E+00  0.00000000E+00  2.79284600E+00  0.00000000E+00  2.79284600E+00
  0.00000000E+00  2.79284600E+00  0.00000000E+00  2.79284600E+00
MicOpt                                     I   N=          14
          -1          -1          -1          -1          -1          -1
          -1          -1          -1          -1          -1          -1
          -1          -1
Number of residues                         I                0
Number of secondary structures             I                0
Redundant internal dimensions              I   N=           4
         151          18          42          91
Redundant internal coordinate indices      I   N=         604
           1           2           0           0           1           3
           0           0           1           5           0           0
           1           9           0           0           3           4
           0           0           3           7           0           0
           4           5           0           0           4          11
           0           0           5           6           0           0
           5          13           0           0           7           8
           0           0           7           9           0           0
           7          11           0           0           9          10
           0           0           9          13           0           0
          11          12           0           0          11          13
           0           0          13          14           0           0
           2           1           3           0           2           1
           5           0           2           1           9           0
           3           1           5           0           3           1
           9           0           5           1           9           0
           1           3           4           0           1           3
           7           0           4           3           7           0
           3           4           5           0           3           4
          11           0           5           4          11           0
           1           5           4           0           1           5
           6           0           1           5          13           0
           4           5           6           0           4           5
          13           0           6           5          13           0
           3           7           8           0           3           7
           9           0           3           7          11           0
           8           7           9           0           8           7
          11           0           9           7          11           0
           1           9           7           0           1           9
          10           0           1           9          13           0
           7           9          10           0           7           9
          13           0          10           9          13           0
           4          11           7           0           4          11
          12           0           4          11          13           0
           7          11          12           0           7          11
          13           0          12          11          13           0
           5          13           9           0           5          13
          11           0           5          13          14           0
           9          13          11           0           9          13
          14           0          11          13          14           0
           2           1           3           4           2           1
           3           7           5           1           3           4
           5           1           3           7           9           1
           3           4           9           1           3           7
           2           1           5           4           2           1
           5           6           2           1           5          13
           3           1           5           4           3           1
           5           6           3           1           5          13
           9           1           5           4           9           1
           5           6           9           1           5          13
           2           1           9           7           2           1
           9          10           2           1           9          13
           3           1           9           7           3           1
           9          10           3           1           9          13
           5           1           9           7           5           1
           9          10           5           1           9          13
           1           3           4           5           1           3
           4          11           7           3           4           5
           7           3           4          11           1           3
           7           8           1           3           7           9
           1           3           7          11           4           3
           7           8           4           3           7           9
           4           3           7          11           3           4
           5           1           3           4           5           6
           3           4           5          13          11           4
           5           1          11           4           5           6
          11           4           5          13           3           4
          11           7           3           4          11          12
           3           4          11          13           5           4
          11           7           5           4          11          12
           5           4          11          13           1           5
          13           9           1           5          13          11
           1           5          13          14           4           5
          13           9           4           5          13          11
           4           5          13          14           6           5
          13           9           6           5          13          11
           6           5          13          14           3           7
           9           1           3           7           9          10
           3           7           9          13           8           7
           9           1           8           7           9          10
           8           7           9          13          11           7
           9           1          11           7           9          10
          11           7           9          13           3           7
          11           4           3           7          11          12
           3           7          11          13           8           7
          11           4           8           7          11          12
           8           7          11          13           9           7
          11           4           9           7          11          12
           9           7          11          13           1           9
          13           5           1           9          13          11
           1           9          13          14           7           9
          13           5           7           9          13          11
           7           9          13          14          10           9
          13           5          10           9          13          11
          10           9          13          14           4          11
          13           5           4          11          13           9
           4          11          13          14           7          11
          13           5           7          11          13           9
           7          11          13          14          12          11
          13           5          12          11          13           9
          12          11          13          14
Redundant internal coordinates             R   N=         151
  2.05197728E+00  2.92661137E+00  2.92623334E+00  2.97274354E+00  2.61383138E+00
  2.92661137E+00  2.92661137E+00  2.92661137E+00  2.05197728E+00  2.97274354E+00
  2.05197728E+00  2.97274354E+00  2.92623334E+00  2.04643087E+00  2.90174627E+00
  2.05197728E+00  2.97274354E+00  2.04643087E+00  2.23975804E+00  2.26632800E+00
  2.18304260E+00  1.51739831E+00  1.43074626E+00  1.56667772E+00  1.62419434E+00
  1.72711314E+00  1.62419434E+00  1.62419434E+00  1.62419434E+00  1.72711314E+00
  1.51739831E+00  2.26632800E+00  1.56667772E+00  2.23975804E+00  1.43074626E+00
  2.18304260E+00  2.23975804E+00  1.43074626E+00  1.51739831E+00  2.18304260E+00
  2.26632800E+00  1.56667772E+00  1.69117757E+00  2.14270163E+00  1.57491494E+00
  2.14270163E+00  1.57491494E+00  2.18095265E+00  1.51739831E+00  2.23975804E+00
  1.43074626E+00  2.26632800E+00  1.56667772E+00  2.18304260E+00  1.57491494E+00
  1.69117757E+00  2.14270163E+00  1.57491494E+00  2.18095265E+00  2.14270163E+00
 -2.45872208E+00  2.19109385E+00  0.00000000E+00 -1.63336937E+00  1.57416591E+00
 -5.92034605E-02  2.44084079E+00  0.00000000E+00 -2.41157837E+00  0.00000000E+00
 -2.44084079E+00  1.43076615E+00 -1.43076615E+00  2.41157837E+00  0.00000000E+00
 -2.24206120E+00  1.41532535E-01  2.46568089E+00  5.79924085E-02  2.44158615E+00
 -1.51745081E+00  1.57544322E+00 -2.32414835E+00 -0.00000000E+00  0.00000000E+00
 -1.73045630E+00  1.73045630E+00  0.00000000E+00 -2.19109385E+00  5.92034605E-02
  1.63336937E+00  2.45872208E+00 -1.57416591E+00  0.00000000E+00  0.00000000E+00
  2.45872208E+00 -1.57416591E+00  1.63336937E+00 -2.19109385E+00  5.92034605E-02
  0.00000000E+00 -2.45872208E+00  1.57416591E+00 -1.63336937E+00  2.19109385E+00
 -5.92034605E-02 -0.00000000E+00 -1.57544322E+00  2.32414835E+00  1.51745081E+00
 -5.79924085E-02 -2.44158615E+00 -2.46568089E+00  2.24206120E+00 -1.41532535E-01
 -5.79924085E-02 -2.44158615E+00  1.51745081E+00  2.24206120E+00 -1.41532535E-01
 -2.46568089E+00 -1.57544322E+00  2.32414835E+00 -0.00000000E+00  0.00000000E+00
  2.44084079E+00 -1.43076615E+00 -2.44084079E+00  0.00000000E+00  2.41157837E+00
  1.43076615E+00 -2.41157837E+00  0.00000000E+00  0.00000000E+00  1.69119670E+00
 -2.29599430E+00 -1.69119670E+00  0.00000000E+00  2.29599430E+00  2.29599430E+00
 -2.29599430E+00  0.00000000E+00  5.79924085E-02 -1.51745081E+00  2.44158615E+00
  1.57544322E+00 -0.00000000E+00 -2.32414835E+00 -2.24206120E+00  2.46568089E+00
  1.41532535E-01
ZRed-IntVec                                I   N=         151
           0           0           0           0           0           0
           0           0           0           0           0           0
           0           0           0           0           0           0
           0           0           0           0           0           0
           0           0           0           0           0           0
           0           0           0           0           0           0
           0           0           0           0           0           0
           0           0           0           0           0           0
           0           0           0           0           0           0
           0           0           0           0           0           0
           0           0           0           0           0           0
           0           0           0           0           0           0
           0           0           0           0           0           0
           0           0           0           0           0           0
           0           0           0           0           0           0
           0           0           0           0           0           0
           0           0           0           0           0           0
           0           0           0           0           0           0
           0           0           0           0           0           0
           0           0           0           0           0           0
           0           0           0           0           0           0
           0           0           0           0           0           0
           0           0           0           0           0           0
           0           0           0           0           0           0
           0           0           0           0           0           0
           0
ZRed-FPVec                                 R   N=         151
  0.00000000E+00  0.00000000E+00  0.00000000E+00  0.00000000E+00  0.00000000E+00
  0.00000000E+00  0.00000000E+00  0.00000000E+00  0.00000000E+00  0.00000000E+00
  0.00000000E+00  0.00000000E+00  0.00000000E+00  0.00000000E+00  0.00000000E+00
  0.00000000E+00  0.00000000E+00  0.00000000E+00  0.00000000E+00  0.00000000E+00
  0.00000000E+00  0.00000000E+00  0.00000000E+00  0.00000000E+00  0.00000000E+00
  0.00000000E+00  0.00000000E+00  0.00000000E+00  0.00000000E+00  0.00000000E+00
  0.00000000E+00  0.00000000E+00  0.00000000E+00  0.00000000E+00  0.00000000E+00
  0.00000000E+00  0.00000000E+00  0.00000000E+00  0.00000000E+00  0.00000000E+00
  0.00000000E+00  0.00000000E+00  0.00000000E+00  0.00000000E+00  0.00000000E+00
  0.00000000E+00  0.00000000E+00  0.00000000E+00  0.00000000E+00  0.00000000E+00
  0.00000000E+00  0.00000000E+00  0.00000000E+00  0.00000000E+00  0.00000000E+00
  0.00000000E+00  0.00000000E+00  0.00000000E+00  0.00000000E+00  0.00000000E+00
  0.00000000E+00  0.00000000E+00  0.00000000E+00  0.00000000E+00  0.00000000E+00
  0.00000000E+00  0.00000000E+00  0.00000000E+00  0.00000000E+00  0.00000000E+00
  0.00000000E+00  0.00000000E+00  0.00000000E+00  0.00000000E+00  0.00000000E+00
  0.00000000E+00  0.00000000E+00  0.00000000E+00  0.00000000E+00  0.00000000E+00
  0.00000000E+00  0.00000000E+00  0.00000000E+00  0.00000000E+00  0.00000000E+00
  0.00000000E+00  0.00000000E+00  0.00000000E+00  0.00000000E+00  0.00000000E+00
  0.00000000E+00  0.00000000E+00  0.00000000E+00  0.00000000E+00  0.00000000E+00
  0.00000000E+00  0.00000000E+00  0.00000000E+00  0.00000000E+00  0.00000000E+00
  0.00000000E+00  0.00000000E+00  0.00000000E+00  0.00000000E+00  0.00000000E+00
  0.00000000E+00  0.00000000E+00  0.00000000E+00  0.00000000E+00  0.00000000E+00
  0.00000000E+00  0.00000000E+00  0.00000000E+00  0.00000000E+00  0.00000000E+00
  0.00000000E+00  0.00000000E+00  0.00000000E+00  0.00000000E+00  0.00000000E+00
  0.00000000E+00  0.00000000E+00  0.00000000E+00  0.00000000E+00  0.00000000E+00
  0.00000000E+00  0.00000000E+00  0.00000000E+00  0.00000000E+00  0.00000000E+00
  0.00000000E+00  0.00000000E+00  0.00000000E+00  0.00000000E+00  0.00000000E+00
  0.00000000E+00  0.00000000E+00  0.00000000E+00  0.00000000E+00  0.00000000E+00
  0.00000000E+00  0.00000000E+00  0.00000000E+00  0.00000000E+00  0.00000000E+00
  0.00000000E+00  0.00000000E+00  0.00000000E+00  0.00000000E+00  0.00000000E+00
  0.00000000E+00
ZRed-Constraint1                           R   N=         151
  2.05197728E+00  2.92661137E+00  2.92623334E+00  2.97274354E+00  2.61383138E+00
  2.92661137E+00  2.92661137E+00  2.92661137E+00  2.05197728E+00  2.97274354E+00
  2.05197728E+00  2.97274354E+00  2.92623334E+00  2.04643087E+00  2.90174627E+00
  2.05197728E+00  2.97274354E+00  2.04643087E+00  2.23975804E+00  2.26632800E+00
  2.18304260E+00  1.51739831E+00  1.43074626E+00  1.56667772E+00  1.62419434E+00
  1.72711314E+00  1.62419434E+00  1.62419434E+00  1.62419434E+00  1.72711314E+00
  1.51739831E+00  2.26632800E+00  1.56667772E+00  2.23975804E+00  1.43074626E+00
  2.18304260E+00  2.23975804E+00  1.43074626E+00  1.51739831E+00  2.18304260E+00
  2.26632800E+00  1.56667772E+00  1.69117757E+00  2.14270163E+00  1.57491494E+00
  2.14270163E+00  1.57491494E+00  2.18095265E+00  1.51739831E+00  2.23975804E+00
  1.43074626E+00  2.26632800E+00  1.56667772E+00  2.18304260E+00  1.57491494E+00
  1.69117757E+00  2.14270163E+00  1.57491494E+00  2.18095265E+00  2.14270163E+00
 -2.45872208E+00  2.19109385E+00 -0.00000000E+00 -1.63336937E+00  1.57416591E+00
 -5.92034605E-02  2.44084079E+00  0.00000000E+00 -2.41157837E+00  0.00000000E+00
 -2.44084079E+00  1.43076615E+00 -1.43076615E+00  2.41157837E+00  0.00000000E+00
 -2.24206120E+00  1.41532535E-01  2.46568089E+00  5.79924085E-02  2.44158615E+00
 -1.51745081E+00  1.57544322E+00 -2.32414835E+00  0.00000000E+00 -0.00000000E+00
 -1.73045630E+00  1.73045630E+00 -0.00000000E+00 -2.19109385E+00  5.92034605E-02
  1.63336937E+00  2.45872208E+00 -1.57416591E+00 -0.00000000E+00 -0.00000000E+00
  2.45872208E+00 -1.57416591E+00  1.63336937E+00 -2.19109385E+00  5.92034605E-02
 -0.00000000E+00 -2.45872208E+00  1.57416591E+00 -1.63336937E+00  2.19109385E+00
 -5.92034605E-02  0.00000000E+00 -1.57544322E+00  2.32414835E+00  1.51745081E+00
 -5.79924085E-02 -2.44158615E+00 -2.46568089E+00  2.24206120E+00 -1.41532535E-01
 -5.79924085E-02 -2.44158615E+00  1.51745081E+00  2.24206120E+00 -1.41532535E-01
 -2.46568089E+00 -1.57544322E+00  2.32414835E+00  0.00000000E+00 -0.00000000E+00
  2.44084079E+00 -1.43076615E+00 -2.44084079E+00  0.00000000E+00  2.41157837E+00
  1.43076615E+00 -2.41157837E+00  0.00000000E+00  0.00000000E+00  1.69119670E+00
 -2.29599430E+00 -1.69119670E+00  0.00000000E+00  2.29599430E+00  2.29599430E+00
 -2.29599430E+00  0.00000000E+00  5.79924085E-02 -1.51745081E+00  2.44158615E+00
  1.57544322E+00  0.00000000E+00 -2.32414835E+00 -2.24206120E+00  2.46568089E+00
  1.41532535E-01
ZRed-Constraint2                           R   N=         151
  2.05197728E+00  2.92661137E+00  2.92623334E+00  2.97274354E+00  2.61383138E+00
  2.92661137E+00  2.92661137E+00  2.92661137E+00  2.05197728E+00  2.97274354E+00
  2.05197728E+00  2.97274354E+00  2.92623334E+00  2.04643087E+00  2.90174627E+00
  2.05197728E+00  2.97274354E+00  2.04643087E+00  2.23975804E+00  2.26632800E+00
  2.18304260E+00  1.51739831E+00  1.43074626E+00  1.56667772E+00  1.62419434E+00
  1.72711314E+00  1.62419434E+00  1.62419434E+00  1.62419434E+00  1.72711314E+00
  1.51739831E+00  2.26632800E+00  1.56667772E+00  2.23975804E+00  1.43074626E+00
  2.18304260E+00  2.23975804E+00  1.43074626E+00  1.51739831E+00  2.18304260E+00
  2.26632800E+00  1.56667772E+00  1.69117757E+00  2.14270163E+00  1.57491494E+00
  2.14270163E+00  1.57491494E+00  2.18095265E+00  1.51739831E+00  2.23975804E+00
  1.43074626E+00  2.26632800E+00  1.56667772E+00  2.18304260E+00  1.57491494E+00
  1.69117757E+00  2.14270163E+00  1.57491494E+00  2.18095265E+00  2.14270163E+00
 -2.45872208E+00  2.19109385E+00  0.00000000E+00 -1.63336937E+00  1.57416591E+00
 -5.92034605E-02  2.44084079E+00  0.00000000E+00 -2.41157837E+00  0.00000000E+00
 -2.44084079E+00  1.43076615E+00 -1.43076615E+00  2.41157837E+00  0.00000000E+00
 -2.24206120E+00  1.41532535E-01  2.46568089E+00  5.79924085E-02  2.44158615E+00
 -1.51745081E+00  1.57544322E+00 -2.32414835E+00  0.00000000E+00  0.00000000E+00
 -1.73045630E+00  1.73045630E+00  0.00000000E+00 -2.19109385E+00  5.92034605E-02
  1.63336937E+00  2.45872208E+00 -1.57416591E+00  0.00000000E+00  0.00000000E+00
  2.45872208E+00 -1.57416591E+00  1.63336937E+00 -2.19109385E+00  5.92034605E-02
  0.00000000E+00 -2.45872208E+00  1.57416591E+00 -1.63336937E+00  2.19109385E+00
 -5.92034605E-02  0.00000000E+00 -1.57544322E+00  2.32414835E+00  1.51745081E+00
 -5.79924085E-02 -2.44158615E+00 -2.46568089E+00  2.24206120E+00 -1.41532535E-01
 -5.79924085E-02 -2.44158615E+00  1.51745081E+00  2.24206120E+00 -1.41532535E-01
 -2.46568089E+00 -1.57544322E+00  2.32414835E+00  0.00000000E+00  0.00000000E+00
  2.44084079E+00 -1.43076615E+00 -2.44084079E+00  0.00000000E+00  2.41157837E+00
  1.43076615E+00 -2.41157837E+00  0.00000000E+00  0.00000000E+00  1.69119670E+00
 -2.29599430E+00 -1.69119670E+00  0.00000000E+00  2.29599430E+00  2.29599430E+00
 -2.29599430E+00  0.00000000E+00  5.79924085E-02 -1.51745081E+00  2.44158615E+00
  1.57544322E+00  0.00000000E+00 -2.32414835E+00 -2.24206120E+00  2.46568089E+00
  1.41532535E-01
SymInf integers                            I   N=          26
           4           4           1           1           1          -1
          -1           1          -1           1           1           1
          -1           1           0           0           0           0
           0           0           0           0           0           0
           0           0
RotTr to input orientation                 R   N=          12
  1.00000000E+00 -2.44929360E-16  0.00000000E+00  2.44929360E-16  1.00000000E+00
  0.00000000E+00  0.00000000E+00  0.00000000E+00  1.00000000E+00 -6.30492668E-17
 -3.28954970E-17  6.99898566E-08
Number of contracted shells                I              112
Number of primitive shells                 I              196
Pure/Cartesian d shells                    I                0
Pure/Cartesian f shells                    I                0
Highest angular momentum                   I                3
Largest degree of contraction              I                6
Shell types                                I   N=         112
           0           0           0           0           0           1
           1           1          -2          -2          -3           0
           0           0           1           0           0           0
           0           0           1           1           1          -2
          -2          -3           0           0           0           0
           0           1           1           1          -2          -2
          -3           0           0           0           0           0
           1           1           1          -2          -2          -3
           0           0           0           1           0           0
           0           0           0           1           1           1
          -2          -2          -3           0           0           0
           1           0           0           0           0           0
           1           1           1          -2          -2          -3
           0           0           0           1           0           0
           0           0           0           1           1           1
          -2          -2          -3           0           0           0
           1           0           0           0           0           0
           1           1           1          -2          -2          -3
           0           0           0           1
Number of primitives per shell             I   N=         112
           6           2           1           1           1           4
           1           1           1           1           1           3
           1           1           1           6           2           1
           1           1           4           1           1           1
           1           1           6           2           1           1
           1           4           1           1           1           1
           1           6           2           1           1           1
           4           1           1           1           1           1
           3           1           1           1           6           2
           1           1           1           4           1           1
           1           1           1           3           1           1
           1           6           2           1           1           1
           4           1           1           1           1           1
           3           1           1           1           6           2
           1           1           1           4           1           1
           1           1           1           3           1           1
           1           6           2           1           1           1
           4           1           1           1           1           1
           3           1           1           1
Shell to atom map                          I   N=         112
           1           1           1           1           1           1
           1           1           1           1           1           2
           2           2           2           3           3           3
           3           3           3           3           3           3
           3           3           4           4           4           4
           4           4           4           4           4           4
           4           5           5           5           5           5
           5           5           5           5           5           5
           6           6           6           6           7           7
           7           7           7           7           7           7
           7           7           7           8           8           8
           8           9           9           9           9           9
           9           9           9           9           9           9
          10          10          10          10          11          11
          11          11          11          11          11          11
          11          11          11          12          12          12
          12          13          13          13          13          13
          13          13          13          13          13          13
          14          14          14          14
Primitive exponents                        R   N=         196
  1.35753497E+04  2.03523337E+03  4.63225624E+02  1.31200196E+02  4.28530159E+01
  1.55841858E+01  6.20671385E+00  2.57648965E+00  5.76963394E-01  2.29728314E-01
  9.51644400E-02  3.46972322E+01  7.95826228E+00  2.37808269E+00  8.14332082E-01
  2.88875473E-01  1.00568237E-01  1.09700000E+00  3.18000000E-01  7.61000000E-01
  3.40613410E+01  5.12357460E+00  1.16466260E+00  3.27230410E-01  1.03072410E-01
  8.00000000E-01  1.35753497E+04  2.03523337E+03  4.63225624E+02  1.31200196E+02
  4.28530159E+01  1.55841858E+01  6.20671385E+00  2.57648965E+00  5.76963394E-01
  2.29728314E-01  9.51644400E-02  3.46972322E+01  7.95826228E+00  2.37808269E+00
  8.14332082E-01  2.88875473E-01  1.00568237E-01  1.09700000E+00  3.18000000E-01
  7.61000000E-01  1.35753497E+04  2.03523337E+03  4.63225624E+02  1.31200196E+02
  4.28530159E+01  1.55841858E+01  6.20671385E+00  2.57648965E+00  5.76963394E-01
  2.29728314E-01  9.51644400E-02  3.46972322E+01  7.95826228E+00  2.37808269E+00
  8.14332082E-01  2.88875473E-01  1.00568237E-01  1.09700000E+00  3.18000000E-01
  7.61000000E-01  1.35753497E+04  2.03523337E+03  4.63225624E+02  1.31200196E+02
  4.28530159E+01  1.55841858E+01  6.20671385E+00  2.57648965E+00  5.76963394E-01
  2.29728314E-01  9.51644400E-02  3.46972322E+01  7.95826228E+00  2.37808269E+00
  8.14332082E-01  2.88875473E-01  1.00568237E-01  1.09700000E+00  3.18000000E-01
  7.61000000E-01  3.40613410E+01  5.12357460E+00  1.16466260E+00  3.27230410E-01
  1.03072410E-01  8.00000000E-01  1.35753497E+04  2.03523337E+03  4.63225624E+02
  1.31200196E+02  4.28530159E+01  1.55841858E+01  6.20671385E+00  2.57648965E+00
  5.76963394E-01  2.29728314E-01  9.51644400E-02  3.46972322E+01  7.95826228E+00
  2.37808269E+00  8.14332082E-01  2.88875473E-01  1.00568237E-01  1.09700000E+00
  3.18000000E-01  7.61000000E-01  3.40613410E+01  5.12357460E+00  1.16466260E+00
  3.27230410E-01  1.03072410E-01  8.00000000E-01  1.35753497E+04  2.03523337E+03
  4.63225624E+02  1.31200196E+02  4.28530159E+01  1.55841858E+01  6.20671385E+00
  2.57648965E+00  5.76963394E-01  2.29728314E-01  9.51644400E-02  3.46972322E+01
  7.95826228E+00  2.37808269E+00  8.14332082E-01  2.88875473E-01  1.00568237E-01
  1.09700000E+00  3.18000000E-01  7.61000000E-01  3.40613410E+01  5.12357460E+00
  1.16466260E+00  3.27230410E-01  1.03072410E-01  8.00000000E-01  1.35753497E+04
  2.03523337E+03  4.63225624E+02  1.31200196E+02  4.28530159E+01  1.55841858E+01
  6.20671385E+00  2.57648965E+00  5.76963394E-01  2.29728314E-01  9.51644400E-02
  3.46972322E+01  7.95826228E+00  2.37808269E+00  8.14332082E-01  2.88875473E-01
  1.00568237E-01  1.09700000E+00  3.18000000E-01  7.61000000E-01  3.40613410E+01
  5.12357460E+00  1.16466260E+00  3.27230410E-01  1.03072410E-01  8.00000000E-01
  1.35753497E+04  2.03523337E+03  4.63225624E+02  1.31200196E+02  4.28530159E+01
  1.55841858E+01  6.20671385E+00  2.57648965E+00  5.76963394E-01  2.29728314E-01
  9.51644400E-02  3.46972322E+01  7.95826228E+00  2.37808269E+00  8.14332082E-01
  2.88875473E-01  1.00568237E-01  1.09700000E+00  3.18000000E-01  7.61000000E-01
  3.40613410E+01  5.12357460E+00  1.16466260E+00  3.27230410E-01  1.03072410E-01
  8.00000000E-01
Contraction coefficients                   R   N=         196
  6.06455036E-04  4.69790889E-03  2.43324776E-02  9.73999683E-02  3.01955843E-01
  6.62336091E-01  6.55953085E-01  3.75856333E-01  1.00000000E+00  1.00000000E+00
  1.00000000E+00  1.13272200E-02  7.61696592E-02  3.01922522E-01  7.27850273E-01
  1.00000000E+00  1.00000000E+00  1.00000000E+00  1.00000000E+00  1.00000000E+00
  2.54393072E-02  1.90085949E-01  8.52441130E-01  1.00000000E+00  1.00000000E+00
  1.00000000E+00  6.06455036E-04  4.69790889E-03  2.43324776E-02  9.73999683E-02
  3.01955843E-01  6.62336091E-01  6.55953085E-01  3.75856333E-01  1.00000000E+00
  1.00000000E+00  1.00000000E+00  1.13272200E-02  7.61696592E-02  3.01922522E-01
  7.27850273E-01  1.00000000E+00  1.00000000E+00  1.00000000E+00  1.00000000E+00
  1.00000000E+00  6.06455036E-04  4.69790889E-03  2.43324776E-02  9.73999683E-02
  3.01955843E-01  6.62336091E-01  6.55953085E-01  3.75856333E-01  1.00000000E+00
  1.00000000E+00  1.00000000E+00  1.13272200E-02  7.61696592E-02  3.01922522E-01
  7.27850273E-01  1.00000000E+00  1.00000000E+00  1.00000000E+00  1.00000000E+00
  1.00000000E+00  6.06455036E-04  4.69790889E-03  2.43324776E-02  9.73999683E-02
  3.01955843E-01  6.62336091E-01  6.55953085E-01  3.75856333E-01  1.00000000E+00
  1.00000000E+00  1.00000000E+00  1.13272200E-02  7.61696592E-02  3.01922522E-01
  7.27850273E-01  1.00000000E+00  1.00000000E+00  1.00000000E+00  1.00000000E+00
  1.00000000E+00  2.54393072E-02  1.90085949E-01  8.52441130E-01  1.00000000E+00
  1.00000000E+00  1.00000000E+00  6.06455036E-04  4.69790889E-03  2.43324776E-02
  9.73999683E-02  3.01955843E-01  6.62336091E-01  6.55953085E-01  3.75856333E-01
  1.00000000E+00  1.00000000E+00  1.00000000E+00  1.13272200E-02  7.61696592E-02
  3.01922522E-01  7.27850273E-01  1.00000000E+00  1.00000000E+00  1.00000000E+00
  1.00000000E+00  1.00000000E+00  2.54393072E-02  1.90085949E-01  8.52441130E-01
  1.00000000E+00  1.00000000E+00  1.00000000E+00  6.06455036E-04  4.69790889E-03
  2.43324776E-02  9.73999683E-02  3.01955843E-01  6.62336091E-01  6.55953085E-01
  3.75856333E-01  1.00000000E+00  1.00000000E+00  1.00000000E+00  1.13272200E-02
  7.61696592E-02  3.01922522E-01  7.27850273E-01  1.00000000E+00  1.00000000E+00
  1.00000000E+00  1.00000000E+00  1.00000000E+00  2.54393072E-02  1.90085949E-01
  8.52441130E-01  1.00000000E+00  1.00000000E+00  1.00000000E+00  6.06455036E-04
  4.69790889E-03  2.43324776E-02  9.73999683E-02  3.01955843E-01  6.62336091E-01
  6.55953085E-01  3.75856333E-01  1.00000000E+00  1.00000000E+00  1.00000000E+00
  1.13272200E-02  7.61696592E-02  3.01922522E-01  7.27850273E-01  1.00000000E+00
  1.00000000E+00  1.00000000E+00  1.00000000E+00  1.00000000E+00  2.54393072E-02
  1.90085949E-01  8.52441130E-01  1.00000000E+00  1.00000000E+00  1.00000000E+00
  6.06455036E-04  4.69790889E-03  2.43324776E-02  9.73999683E-02  3.01955843E-01
  6.62336091E-01  6.55953085E-01  3.75856333E-01  1.00000000E+00  1.00000000E+00
  1.00000000E+00  1.13272200E-02  7.61696592E-02  3.01922522E-01  7.27850273E-01
  1.00000000E+00  1.00000000E+00  1.00000000E+00  1.00000000E+00  1.00000000E+00
  2.54393072E-02  1.90085949E-01  8.52441130E-01  1.00000000E+00  1.00000000E+00
  1.00000000E+00
Coordinates of each shell                  R   N=         336
 -2.22468764E+00  1.46311667E+00 -1.52740963E-01 -2.22468764E+00  1.46311667E+00
 -1.52740963E-01 -2.22468764E+00  1.46311667E+00 -1.52740963E-01 -2.22468764E+00
  1.46311667E+00 -1.52740963E-01 -2.22468764E+00  1.46311667E+00 -1.52740963E-01
 -2.22468764E+00  1.46311667E+00 -1.52740963E-01 -2.22468764E+00  1.46311667E+00
 -1.52740963E-01 -2.22468764E+00  1.46311667E+00 -1.52740963E-01 -2.22468764E+00
  1.46311667E+00 -1.52740963E-01 -2.22468764E+00  1.46311667E+00 -1.52740963E-01
 -2.22468764E+00  1.46311667E+00 -1.52740963E-01 -3.79999924E+00  2.77801079E+00
 -1.45153713E-01 -3.79999924E+00  2.77801079E+00 -1.45153713E-01 -3.79999924E+00
  2.77801079E+00 -1.45153713E-01 -3.79999924E+00  2.77801079E+00 -1.45153713E-01
  0.00000000E+00  1.30691569E+00 -2.04784525E+00  0.00000000E+00  1.30691569E+00
 -2.04784525E+00  0.00000000E+00  1.30691569E+00 -2.04784525E+00  0.00000000E+00
  1.30691569E+00 -2.04784525E+00  0.00000000E+00  1.30691569E+00 -2.04784525E+00
  0.00000000E+00  1.30691569E+00 -2.04784525E+00  0.00000000E+00  1.30691569E+00
 -2.04784525E+00  0.00000000E+00  1.30691569E+00 -2.04784525E+00  0.00000000E+00
  1.30691569E+00 -2.04784525E+00  0.00000000E+00  1.30691569E+00 -2.04784525E+00
  0.00000000E+00  1.30691569E+00 -2.04784525E+00 -1.60051012E-16 -1.30691569E+00
 -2.04784525E+00 -1.60051012E-16 -1.30691569E+00 -2.04784525E+00 -1.60051012E-16
 -1.30691569E+00 -2.04784525E+00 -1.60051012E-16 -1.30691569E+00 -2.04784525E+00
 -1.60051012E-16 -1.30691569E+00 -2.04784525E+00 -1.60051012E-16 -1.30691569E+00
 -2.04784525E+00 -1.60051012E-16 -1.30691569E+00 -2.04784525E+00 -1.60051012E-16
 -1.30691569E+00 -2.04784525E+00 -1.60051012E-16 -1.30691569E+00 -2.04784525E+00
 -1.60051012E-16 -1.30691569E+00 -2.04784525E+00 -1.60051012E-16 -1.30691569E+00
 -2.04784525E+00 -2.22468764E+00 -1.46311667E+00 -1.52740963E-01 -2.22468764E+00
 -1.46311667E+00 -1.52740963E-01 -2.22468764E+00 -1.46311667E+00 -1.52740963E-01
 -2.22468764E+00 -1.46311667E+00 -1.52740963E-01 -2.22468764E+00 -1.46311667E+00
 -1.52740963E-01 -2.22468764E+00 -1.46311667E+00 -1.52740963E-01 -2.22468764E+00
 -1.46311667E+00 -1.52740963E-01 -2.22468764E+00 -1.46311667E+00 -1.52740963E-01
 -2.22468764E+00 -1.46311667E+00 -1.52740963E-01 -2.22468764E+00 -1.46311667E+00
 -1.52740963E-01 -2.22468764E+00 -1.46311667E+00 -1.52740963E-01 -3.79999924E+00
 -2.77801079E+00 -1.45153713E-01 -3.79999924E+00 -2.77801079E+00 -1.45153713E-01
 -3.79999924E+00 -2.77801079E+00 -1.45153713E-01 -3.79999924E+00 -2.77801079E+00
 -1.45153713E-01  2.22468764E+00  1.46311667E+00 -1.52740963E-01  2.22468764E+00
  1.46311667E+00 -1.52740963E-01  2.22468764E+00  1.46311667E+00 -1.52740963E-01
  2.22468764E+00  1.46311667E+00 -1.52740963E-01  2.22468764E+00  1.46311667E+00
 -1.52740963E-01  2.22468764E+00  1.46311667E+00 -1.52740963E-01  2.22468764E+00
  1.46311667E+00 -1.52740963E-01  2.22468764E+00  1.46311667E+00 -1.52740963E-01
  2.22468764E+00  1.46311667E+00 -1.52740963E-01  2.22468764E+00  1.46311667E+00
 -1.52740963E-01  2.22468764E+00  1.46311667E+00 -1.52740963E-01  3.79999924E+00
  2.77801079E+00 -1.45153713E-01  3.79999924E+00  2.77801079E+00 -1.45153713E-01
  3.79999924E+00  2.77801079E+00 -1.45153713E-01  3.79999924E+00  2.77801079E+00
 -1.45153713E-01  0.00000000E+00  1.45087314E+00  1.81901439E+00  0.00000000E+00
  1.45087314E+00  1.81901439E+00  0.00000000E+00  1.45087314E+00  1.81901439E+00
  0.00000000E+00  1.45087314E+00  1.81901439E+00  0.00000000E+00  1.45087314E+00
  1.81901439E+00  0.00000000E+00  1.45087314E+00  1.81901439E+00  0.00000000E+00
  1.45087314E+00  1.81901439E+00  0.00000000E+00  1.45087314E+00  1.81901439E+00
  0.00000000E+00  1.45087314E+00  1.81901439E+00  0.00000000E+00  1.45087314E+00
  1.81901439E+00  0.00000000E+00  1.45087314E+00  1.81901439E+00  0.00000000E+00
  2.62346898E+00  3.49618412E+00  0.00000000E+00  2.62346898E+00  3.49618412E+00
  0.00000000E+00  2.62346898E+00  3.49618412E+00  0.00000000E+00  2.62346898E+00
  3.49618412E+00  2.22468764E+00 -1.46311667E+00 -1.52740963E-01  2.22468764E+00
 -1.46311667E+00 -1.52740963E-01  2.22468764E+00 -1.46311667E+00 -1.52740963E-01
  2.22468764E+00 -1.46311667E+00 -1.52740963E-01  2.22468764E+00 -1.46311667E+00
 -1.52740963E-01  2.22468764E+00 -1.46311667E+00 -1.52740963E-01  2.22468764E+00
 -1.46311667E+00 -1.52740963E-01  2.22468764E+00 -1.46311667E+00 -1.52740963E-01
  2.22468764E+00 -1.46311667E+00 -1.52740963E-01  2.22468764E+00 -1.46311667E+00
 -1.52740963E-01  2.22468764E+00 -1.46311667E+00 -1.52740963E-01  3.79999924E+00
 -2.77801079E+00 -1.45153713E-01  3.79999924E+00 -2.77801079E+00 -1.45153713E-01
  3.79999924E+00 -2.77801079E+00 -1.45153713E-01  3.79999924E+00 -2.77801079E+00
 -1.45153713E-01 -1.77680714E-16 -1.45087314E+00  1.81901439E+00 -1.77680714E-16
 -1.45087314E+00  1.81901439E+00 -1.77680714E-16 -1.45087314E+00  1.81901439E+00
 -1.77680714E-16 -1.45087314E+00  1.81901439E+00 -1.77680714E-16 -1.45087314E+00
  1.81901439E+00 -1.77680714E-16 -1.45087314E+00  1.81901439E+00 -1.77680714E-16
 -1.45087314E+00  1.81901439E+00 -1.77680714E-16 -1.45087314E+00  1.81901439E+00
 -1.77680714E-16 -1.45087314E+00  1.81901439E+00 -1.77680714E-16 -1.45087314E+00
  1.81901439E+00 -1.77680714E-16 -1.45087314E+00  1.81901439E+00 -3.21282289E-16
 -2.62346898E+00  3.49618412E+00 -3.21282289E-16 -2.62346898E+00  3.49618412E+00
 -3.21282289E-16 -2.62346898E+00  3.49618412E+00 -3.21282289E-16 -2.62346898E+00
  3.49618412E+00
Num ILSW                                   I              100
ILSW                                       I   N=         100
           1           0           0           0           2           0
           0           0           0           0        4639          -1
           5           0           0           0           2           0
           0           0           1           0           1           0
           1           0           0           0           0           0
           0           0      100000           0          -1           0
           0           0           0           0           0           0
           0           0           0           1           0           0
           0 -2000000000           1           0           0           0
           0           0         121          52           0           0
           0           0          58           0           0           0
           0           0           0           0           0           1
           0           0           0           0           0           0
           0           0           0           0           0           0
           0           0           0           0           0           0
           0           0           0           0           0           0
           0           0           0           0
Num RLSW                                   I               52
RLSW                                       R   N=          52
  1.00000000E+00  1.00000000E+00  1.00000000E+00  1.00000000E+00  1.00000000E+00
  0.00000000E+00  2.00000000E-01  2.22036000E-01  0.00000000E+00  7.77964000E-01
  0.00000000E+00  2.00000000E-01  0.00000000E+00  0.00000000E+00  1.00000000E+00
  0.00000000E+00  0.00000000E+00  1.00000000E+00  0.00000000E+00  0.00000000E+00
  0.00000000E+00  0.00000000E+00  1.00000000E+00  0.00000000E+00  0.00000000E+00
  0.00000000E+00  0.00000000E+00  1.00000000E+00  0.00000000E+00  0.00000000E+00
  0.00000000E+00  0.00000000E+00  1.00000000E+00  0.00000000E+00  0.00000000E+00
  0.00000000E+00  0.00000000E+00  0.00000000E+00  1.00000000E+00  1.00000000E+00
  0.00000000E+00  1.00000000E+00  0.00000000E+00  0.00000000E+00  0.00000000E+00
  0.00000000E+00  0.00000000E+00  0.00000000E+00  0.00000000E+00  0.00000000E+00
  0.00000000E+00  0.00000000E+00
ECP-MxAtEC                                 I           250000
ECP-MaxLECP                                I               10
ECP-MaxAtL                                 I          2250000
ECP-MxTECP                                 I         11250000
ECP-LenNCZ                                 I                0
ECP-KFirst                                 I   N=         140
           0           0           0           0           0           0
           0           0           0           0           0           0
           0           0           0           0           0           0
           0           0           0           0           0           0
           0           0           0           0           0           0
           0           0           0           0           0           0
           0           0           0           0           0           0
           0           0           0           0           0           0
           0           0           0           0           0           0
           0           0           0           0           0           0
           0           0           0           0           0           0
           0           0           0           0           0           0
           0           0           0           0           0           0
           0           0           0           0           0           0
           0           0           0           0           0           0
           0           0           0           0           0           0
           0           0           0           0           0           0
           0           0           0           0           0           0
           0           0           0           0           0           0
           0           0           0           0           0           0
           0           0           0           0           0           0
           0           0           0           0           0           0
           0           0           0           0           0           0
           0           0
ECP-KLast                                  I   N=         140
           0           0           0           0           0           0
           0           0           0           0           0           0
           0           0           0           0           0           0
           0           0           0           0           0           0
           0           0           0           0           0           0
           0           0           0           0           0           0
           0           0           0           0           0           0
           0           0           0           0           0           0
           0           0           0           0           0           0
           0           0           0           0           0           0
           0           0           0           0           0           0
           0           0           0           0           0           0
           0           0           0           0           0           0
           0           0           0           0           0           0
           0           0           0           0           0           0
           0           0           0           0           0           0
           0           0           0           0           0           0
           0           0           0           0           0           0
           0           0           0           0           0           0
           0           0           0           0           0           0
           0           0           0           0           0           0
           0           0           0           0           0           0
           0           0           0           0           0           0
           0           0
ECP-LMax                                   I   N=          14
           0           0           0           0           0           0
           0           0           0           0           0           0
           0           0
ECP-LPSkip                                 I   N=          14
           1           1           1           1           1           1
           1           1           1           1           1           1
           1           1
ECP-RNFroz                                 R   N=          14
  0.00000000E+00  0.00000000E+00  0.00000000E+00  0.00000000E+00  0.00000000E+00
  0.00000000E+00  0.00000000E+00  0.00000000E+00  0.00000000E+00  0.00000000E+00
  0.00000000E+00  0.00000000E+00  0.00000000E+00  0.00000000E+00
ECP-NLP                                    I                0
ECP-CLP1                                   R      0.000000000000000E+00
ECP-CLP2                                   R      0.000000000000000E+00
ECP-ZLP                                    R      0.000000000000000E+00
MxBond                                     I                4
NBond                                      I   N=          14
           4           1           3           3           4           1
           4           1           4           1           4           1
           4           1
IBond                                      I   N=          56
           2           3           5           9           1           0
           0           0           1           4           7           0
           3           5          11           0           1           4
           6          13           5           0           0           0
           3           8           9          11           7           0
           0           0           1           7          10          13
           9           0           0           0           4           7
          12          13          11           0           0           0
           5           9          11          14          13           0
           0           0
RBond                                      R   N=          56
  9.00000000E-01  1.00000000E+00  1.00000000E+00  1.00000000E+00  9.00000000E-01
  0.00000000E+00  0.00000000E+00  0.00000000E+00  1.00000000E+00  1.60000000E+00
  1.00000000E+00  0.00000000E+00  1.60000000E+00  1.00000000E+00  1.00000000E+00
  0.00000000E+00  1.00000000E+00  1.00000000E+00  9.00000000E-01  1.00000000E+00
  9.00000000E-01  0.00000000E+00  0.00000000E+00  0.00000000E+00  1.00000000E+00
  9.00000000E-01  1.00000000E+00  1.00000000E+00  9.00000000E-01  0.00000000E+00
  0.00000000E+00  0.00000000E+00  1.00000000E+00  1.00000000E+00  9.00000000E-01
  1.00000000E+00  9.00000000E-01  0.00000000E+00  0.00000000E+00  0.00000000E+00
  1.00000000E+00  1.00000000E+00  9.00000000E-01  1.00000000E+00  9.00000000E-01
  0.00000000E+00  0.00000000E+00  0.00000000E+00  1.00000000E+00  1.00000000E+00
  1.00000000E+00  9.00000000E-01  9.00000000E-01  0.00000000E+00  0.00000000E+00
  0.00000000E+00
Virial Ratio                               R      2.005088252260480E+00
SCF Energy                                 R     -3.081652630245996E+02
Total Energy                               R     -3.081652630245996E+02
S**2                                       R      9.379164112033322E-13
S**2 after annihilation                    R      5.940137270956632E-12
RMS Force                                  R      9.993383570037986E-05
RMS Density                                R      3.205698611455748E-09
NImag                                      I                0
Job Status                                 I                1
Nuclear derivative order                   I                2
External E-field                           R   N=          35
  0.00000000E+00  0.00000000E+00  0.00000000E+00  0.00000000E+00  0.00000000E+00
  0.00000000E+00  0.00000000E+00  0.00000000E+00  0.00000000E+00  0.00000000E+00
  0.00000000E+00  0.00000000E+00  0.00000000E+00  0.00000000E+00  0.00000000E+00
  0.00000000E+00  0.00000000E+00  0.00000000E+00  0.00000000E+00  0.00000000E+00
  0.00000000E+00  0.00000000E+00  0.00000000E+00  0.00000000E+00  0.00000000E+00
  0.00000000E+00  0.00000000E+00  0.00000000E+00  0.00000000E+00  0.00000000E+00
  0.00000000E+00  0.00000000E+00  0.00000000E+00  0.00000000E+00  0.00000000E+00
IOpCl                                      I                1
IROHF                                      I                0
Alpha Orbital Energies                     R   N=         284
 -1.03158908E+01 -1.03156954E+01 -1.03089139E+01 -1.03089107E+01 -1.03087398E+01
 -1.03087256E+01 -1.02902802E+01 -1.02896357E+01 -1.09444804E+00 -8.65076532E-01
 -8.39001132E-01 -8.37038965E-01 -6.74166056E-01 -6.72574027E-01 -6.29773974E-01
 -6.13479398E-01 -5.55362422E-01 -5.50055815E-01 -5.46342740E-01 -5.41368520E-01
 -4.25078199E-01 -4.13105833E-01 -3.90250530E-01 -3.81382348E-01 -3.63684307E-01
 -3.53388612E-01 -2.93546426E-01  2.83845108E-02  1.00800347E-01  1.20813421E-01
  1.22095361E-01  1.28992270E-01  1.72243844E-01  1.73454547E-01  1.74527063E-01
  1.74752191E-01  1.81431801E-01  2.24916656E-01  2.32100101E-01  2.47949468E-01
  2.50254338E-01  2.61340031E-01  2.76934748E-01  2.79150505E-01  2.94116230E-01
  3.04048164E-01  3.17758464E-01  3.22381977E-01  3.25367616E-01  3.38682907E-01
  3.47219099E-01  3.52708216E-01  3.87347022E-01  3.95058774E-01  4.01115992E-01
  4.09156622E-01  4.38672433E-01  4.45225107E-01  4.58145521E-01  4.78368017E-01
  4.83257369E-01  4.83717923E-01  4.85667421E-01  4.98682191E-01  5.00507591E-01
  5.02521061E-01  5.10409470E-01  5.15468653E-01  5.28774000E-01  5.57132796E-01
  5.68000094E-01  5.81454687E-01  6.01943737E-01  6.04433309E-01  6.18790653E-01
  6.78497712E-01  6.92102554E-01  7.07121177E-01  7.19726443E-01  7.32403315E-01
  7.58801114E-01  8.11336011E-01  8.33423072E-01  8.69037326E-01  8.90314273E-01
  9.00700659E-01  9.01944486E-01  9.41521960E-01  9.49668990E-01  9.72276947E-01
  9.81607457E-01  1.01816809E+00  1.02502523E+00  1.05030564E+00  1.05575612E+00
  1.05911972E+00  1.06858622E+00  1.08147318E+00  1.15436232E+00  1.17039256E+00
  1.18131587E+00  1.19872501E+00  1.20366118E+00  1.21372074E+00  1.23126912E+00
  1.23802480E+00  1.24233623E+00  1.24747819E+00  1.25943875E+00  1.26135866E+00
  1.26833893E+00  1.28981572E+00  1.29769231E+00  1.33526840E+00  1.33544593E+00
  1.35347713E+00  1.39004644E+00  1.39157158E+00  1.43780992E+00  1.44721880E+00
  1.50692513E+00  1.50916869E+00  1.52622704E+00  1.64696650E+00  1.64737859E+00
  1.69079796E+00  1.70396130E+00  1.71450577E+00  1.71862661E+00  1.74840994E+00
  1.76572677E+00  1.78423091E+00  1.79949709E+00  1.83024862E+00  1.83920583E+00
  1.86330327E+00  1.89045141E+00  1.89673075E+00  1.92404058E+00  1.97709266E+00
  1.99982416E+00  2.04760215E+00  2.08575101E+00  2.10027265E+00  2.10925547E+00
  2.21568398E+00  2.25037627E+00  2.25438320E+00  2.28813551E+00  2.31742413E+00
  2.33465219E+00  2.35155425E+00  2.36406285E+00  2.38239927E+00  2.43148045E+00
  2.45551466E+00  2.45608239E+00  2.47201565E+00  2.48442132E+00  2.49608714E+00
  2.51650866E+00  2.53285169E+00  2.55081171E+00  2.58997772E+00  2.59453811E+00
  2.61702436E+00  2.63564416E+00  2.64302277E+00  2.66451521E+00  2.66569015E+00
  2.68687258E+00  2.71991698E+00  2.72625510E+00  2.73079426E+00  2.73831993E+00
  2.77266547E+00  2.77845819E+00  2.82954005E+00  2.83156499E+00  2.87226837E+00
  2.91458026E+00  2.91581002E+00  2.92277728E+00  2.95733229E+00  2.96875118E+00
  2.99146755E+00  3.00198845E+00  3.05958194E+00  3.10072876E+00  3.10142531E+00
  3.10558223E+00  3.11919898E+00  3.14331563E+00  3.14483468E+00  3.15067355E+00
  3.16633822E+00  3.16997644E+00  3.22473686E+00  3.26292389E+00  3.26717337E+00
  3.27337380E+00  3.31545902E+00  3.31831698E+00  3.34888762E+00  3.35226501E+00
  3.37454762E+00  3.42925117E+00  3.45401555E+00  3.47413833E+00  3.48993883E+00
  3.50257571E+00  3.55115289E+00  3.56157755E+00  3.57853013E+00  3.60977461E+00
  3.65027755E+00  3.67725353E+00  3.68525894E+00  3.68562405E+00  3.70023636E+00
  3.77149560E+00  3.77675078E+00  3.83551151E+00  3.88611635E+00  3.91395928E+00
  3.91626654E+00  3.92352059E+00  3.93327031E+00  3.93595199E+00  3.95341964E+00
  3.96412389E+00  4.01455255E+00  4.02916562E+00  4.05188755E+00  4.05529574E+00
  4.07852973E+00  4.08465297E+00  4.08678604E+00  4.09541872E+00  4.13307472E+00
  4.14919103E+00  4.15050546E+00  4.19587870E+00  4.20049980E+00  4.22462788E+00
  4.24138375E+00  4.24364982E+00  4.25388686E+00  4.31913988E+00  4.37553750E+00
  4.40314717E+00  4.41914332E+00  4.42533659E+00  4.43390386E+00  4.46147269E+00
  4.49670573E+00  4.65602973E+00  4.69284286E+00  4.69796593E+00  4.74191429E+00
  4.83618776E+00  4.85303509E+00  4.88235065E+00  4.93938481E+00  4.95071145E+00
  5.00055099E+00  5.07037598E+00  5.11175958E+00  5.14285562E+00  5.14479170E+00
  5.17866019E+00  5.26682283E+00  5.31043765E+00  5.34296795E+00  5.38113046E+00
  5.64925774E+00  2.23067085E+01  2.25844078E+01  2.26386534E+01  2.27238171E+01
  2.28245673E+01  2.29652483E+01  2.30025299E+01  2.30572707E+01
Beta Orbital Energies                      R   N=         284
 -1.03158908E+01 -1.03156954E+01 -1.03089139E+01 -1.03089107E+01 -1.03087398E+01
 -1.03087256E+01 -1.02902802E+01 -1.02896358E+01 -1.09444803E+00 -8.65076501E-01
 -8.39001146E-01 -8.37038960E-01 -6.74166019E-01 -6.72574002E-01 -6.29773991E-01
 -6.13479414E-01 -5.55362409E-01 -5.50055810E-01 -5.46342749E-01 -5.41368506E-01
 -4.25078220E-01 -4.13105866E-01 -3.90250515E-01 -3.81382345E-01 -3.63684312E-01
 -3.53388586E-01 -2.93546494E-01  2.83844602E-02  1.00800340E-01  1.20813423E-01
  1.22095353E-01  1.28992274E-01  1.72243849E-01  1.73454552E-01  1.74527068E-01
  1.74752189E-01  1.81431803E-01  2.24916648E-01  2.32100091E-01  2.47949454E-01
  2.50254352E-01  2.61340025E-01  2.76934730E-01  2.79150518E-01  2.94116234E-01
  3.04048172E-01  3.17758452E-01  3.22381983E-01  3.25367603E-01  3.38682911E-01
  3.47219104E-01  3.52708199E-01  3.87347024E-01  3.95058757E-01  4.01115997E-01
  4.09156636E-01  4.38672432E-01  4.45225111E-01  4.58145524E-01  4.78368033E-01
  4.83257370E-01  4.83717938E-01  4.85667423E-01  4.98682185E-01  5.00507594E-01
  5.02521053E-01  5.10409469E-01  5.15468647E-01  5.28773999E-01  5.57132798E-01
  5.68000092E-01  5.81454675E-01  6.01943732E-01  6.04433286E-01  6.18790655E-01
  6.78497704E-01  6.92102550E-01  7.07121186E-01  7.19726430E-01  7.32403317E-01
  7.58801110E-01  8.11336020E-01  8.33423071E-01  8.69037333E-01  8.90314271E-01
  9.00700660E-01  9.01944480E-01  9.41521965E-01  9.49668992E-01  9.72276947E-01
  9.81607451E-01  1.01816809E+00  1.02502522E+00  1.05030565E+00  1.05575614E+00
  1.05911971E+00  1.06858621E+00  1.08147319E+00  1.15436229E+00  1.17039257E+00
  1.18131588E+00  1.19872501E+00  1.20366117E+00  1.21372073E+00  1.23126913E+00
  1.23802481E+00  1.24233623E+00  1.24747819E+00  1.25943875E+00  1.26135864E+00
  1.26833893E+00  1.28981572E+00  1.29769231E+00  1.33526838E+00  1.33544592E+00
  1.35347714E+00  1.39004642E+00  1.39157158E+00  1.43780991E+00  1.44721879E+00
  1.50692512E+00  1.50916868E+00  1.52622705E+00  1.64696650E+00  1.64737859E+00
  1.69079798E+00  1.70396130E+00  1.71450576E+00  1.71862663E+00  1.74840992E+00
  1.76572676E+00  1.78423089E+00  1.79949709E+00  1.83024862E+00  1.83920583E+00
  1.86330325E+00  1.89045142E+00  1.89673075E+00  1.92404060E+00  1.97709264E+00
  1.99982416E+00  2.04760215E+00  2.08575102E+00  2.10027264E+00  2.10925547E+00
  2.21568398E+00  2.25037628E+00  2.25438320E+00  2.28813551E+00  2.31742413E+00
  2.33465220E+00  2.35155425E+00  2.36406284E+00  2.38239927E+00  2.43148046E+00
  2.45551465E+00  2.45608240E+00  2.47201565E+00  2.48442132E+00  2.49608714E+00
  2.51650867E+00  2.53285169E+00  2.55081172E+00  2.58997773E+00  2.59453812E+00
  2.61702438E+00  2.63564416E+00  2.64302277E+00  2.66451520E+00  2.66569015E+00
  2.68687258E+00  2.71991699E+00  2.72625511E+00  2.73079426E+00  2.73831992E+00
  2.77266548E+00  2.77845819E+00  2.82954005E+00  2.83156498E+00  2.87226837E+00
  2.91458027E+00  2.91581001E+00  2.92277727E+00  2.95733229E+00  2.96875116E+00
  2.99146755E+00  3.00198846E+00  3.05958194E+00  3.10072877E+00  3.10142532E+00
  3.10558223E+00  3.11919899E+00  3.14331563E+00  3.14483467E+00  3.15067351E+00
  3.16633824E+00  3.16997645E+00  3.22473684E+00  3.26292389E+00  3.26717337E+00
  3.27337381E+00  3.31545902E+00  3.31831696E+00  3.34888763E+00  3.35226502E+00
  3.37454761E+00  3.42925115E+00  3.45401556E+00  3.47413832E+00  3.48993884E+00
  3.50257572E+00  3.55115292E+00  3.56157755E+00  3.57853012E+00  3.60977459E+00
  3.65027754E+00  3.67725352E+00  3.68525893E+00  3.68562406E+00  3.70023635E+00
  3.77149560E+00  3.77675078E+00  3.83551150E+00  3.88611635E+00  3.91395928E+00
  3.91626654E+00  3.92352058E+00  3.93327032E+00  3.93595201E+00  3.95341962E+00
  3.96412387E+00  4.01455254E+00  4.02916563E+00  4.05188755E+00  4.05529575E+00
  4.07852975E+00  4.08465298E+00  4.08678603E+00  4.09541873E+00  4.13307472E+00
  4.14919099E+00  4.15050545E+00  4.19587870E+00  4.20049979E+00  4.22462788E+00
  4.24138376E+00  4.24364983E+00  4.25388685E+00  4.31913986E+00  4.37553747E+00
  4.40314714E+00  4.41914332E+00  4.42533658E+00  4.43390382E+00  4.46147270E+00
  4.49670573E+00  4.65602973E+00  4.69284286E+00  4.69796594E+00  4.74191428E+00
  4.83618775E+00  4.85303509E+00  4.88235065E+00  4.93938482E+00  4.95071145E+00
  5.00055100E+00  5.07037598E+00  5.11175958E+00  5.14285561E+00  5.14479169E+00
  5.17866020E+00  5.26682284E+00  5.31043765E+00  5.34296795E+00  5.38113045E+00
  5.64925775E+00  2.23067085E+01  2.25844078E+01  2.26386534E+01  2.27238171E+01
  2.28245673E+01  2.29652483E+01  2.30025299E+01  2.30572707E+01
Alpha MO coefficients                      R   N=       80656
  3.51781823E-03  4.65935656E-03 -3.70755714E-04  1.35289428E-03 -1.81728131E-02
  8.83159505E-05  1.07845845E-04  9.25909083E-05  4.32606673E-04  1.80423732E-04
  1.19803829E-03 -4.88159915E-03 -8.37235739E-05 -2.21840942E-03  1.83261138E-05
  1.66283196E-05 -2.77194437E-05  2.88519087E-05  5.12367371E-05 -1.01394285E-04
  6.35404942E-04  1.40127399E-05  1.73612762E-05 -1.35386264E-04 -3.78539660E-05
 -1.77361284E-04  2.52698160E-05 -1.95486879E-04 -1.26783260E-04 -1.35937523E-04
 -2.25602452E-05 -2.00060596E-07  3.12864664E-05  9.45181291E-04 -3.37705875E-05
 -2.27410603E-06 -3.71562049E-05 -7.12252155E-06  5.26746566E-05 -6.48776476E-04
  5.27162811E-05  7.08077297E-03  0.00000000E+00 -1.07677941E-05 -2.40475129E-04
  0.00000000E+00  2.72258542E-04  5.80702240E-04  0.00000000E+00 -5.88590733E-07
  1.93493840E-03 -1.21434132E-05  0.00000000E+00  1.06490223E-04 -4.61411449E-05
  0.00000000E+00  4.32056259E-04  0.00000000E+00 -5.11648619E-05  5.21772988E-04
  0.00000000E+00  1.94981514E-04  0.00000000E+00 -7.08493588E-06  2.84581702E-05
  0.00000000E+00  0.00000000E+00  1.35179746E-05 -7.12252155E-06  5.26746566E-05
 -6.48776476E-04  5.27162811E-05  7.08077297E-03  0.00000000E+00  1.07677941E-05
 -2.40475129E-04  0.00000000E+00 -2.72258542E-04  5.80702240E-04  0.00000000E+00
  5.88590733E-07  1.93493840E-03 -1.21434132E-05  0.00000000E+00 -1.06490223E-04
 -4.61411449E-05  0.00000000E+00  4.32056259E-04  0.00000000E+00  5.11648619E-05
  5.21772988E-04  0.00000000E+00  1.94981514E-04  0.00000000E+00  7.08493588E-06
  2.84581702E-05  0.00000000E+00  0.00000000E+00 -1.35179746E-05  3.51781823E-03
  4.65935656E-03 -3.70755714E-04  1.35289428E-03 -1.81728131E-02  8.83159505E-05
 -1.07845845E-04  9.25909083E-05  4.32606673E-04 -1.80423732E-04  1.19803829E-03
 -4.88159915E-03  8.37235739E-05 -2.21840942E-03  1.83261138E-05  1.66283196E-05
  2.77194437E-05  2.88519087E-05 -5.12367371E-05 -1.01394285E-04  6.35404942E-04
 -1.40127399E-05  1.73612762E-05  1.35386264E-04 -3.78539660E-05 -1.77361284E-04
 -2.52698160E-05 -1.95486879E-04  1.26783260E-04 -1.35937523E-04  2.25602452E-05
 -2.00060596E-07  3.12864664E-05  9.45181291E-04 -3.37705875E-05  2.27410603E-06
 -3.71562049E-05  3.51781823E-03  4.65935656E-03 -3.70755714E-04  1.35289428E-03
 -1.81728131E-02 -8.83159505E-05  1.07845845E-04  9.25909083E-05 -4.32606673E-04
  1.80423732E-04  1.19803829E-03  4.88159915E-03 -8.37235739E-05 -2.21840942E-03
  1.83261138E-05 -1.66283196E-05 -2.77194437E-05  2.88519087E-05 -5.12367371E-05
 -1.01394285E-04 -6.35404942E-04  1.40127399E-05  1.73612762E-05  1.35386264E-04
 -3.78539660E-05  1.77361284E-04  2.52698160E-05 -1.95486879E-04  1.26783260E-04
  1.35937523E-04 -2.25602452E-05 -2.00060596E-07  3.12864664E-05  9.45181291E-04
  3.37705875E-05 -2.27410603E-06 -3.71562049E-05  3.30402085E-01  4.30074515E-01
  2.89530946E-02 -3.01454236E-02  3.60080048E-02  0.00000000E+00 -7.76919973E-04
 -9.13776523E-04  0.00000000E+00  2.06862636E-03  5.22935877E-03  0.00000000E+00
 -4.74830994E-03 -1.34775781E-02  2.49824372E-04  0.00000000E+00  4.71551683E-04
 -1.73483891E-04  0.00000000E+00 -1.25221859E-04  0.00000000E+00  2.22382162E-04
 -3.31476140E-04  0.00000000E+00  1.58572495E-04  0.00000000E+00  1.26246566E-04
 -1.30010783E-04  0.00000000E+00  0.00000000E+00 -3.09657465E-04 -3.41218408E-04
 -9.73757786E-04  1.93377788E-03  0.00000000E+00  8.24469963E-04  1.02961131E-03
  3.51781823E-03  4.65935656E-03 -3.70755714E-04  1.35289428E-03 -1.81728131E-02
 -8.83159505E-05 -1.07845845E-04  9.25909083E-05 -4.32606673E-04 -1.80423732E-04
  1.19803829E-03  4.88159915E-03  8.37235739E-05 -2.21840942E-03  1.83261138E-05
 -1.66283196E-05  2.77194437E-05  2.88519087E-05  5.12367371E-05 -1.01394285E-04
 -6.35404942E-04 -1.40127399E-05  1.73612762E-05 -1.35386264E-04 -3.78539660E-05
  1.77361284E-04 -2.52698160E-05 -1.95486879E-04 -1.26783260E-04  1.35937523E-04
  2.25602452E-05 -2.00060596E-07  3.12864664E-05  9.45181291E-04  3.37705875E-05
  2.27410603E-06 -3.71562049E-05  3.30402085E-01  4.30074515E-01  2.89530946E-02
 -3.01454236E-02  3.60080048E-02  0.00000000E+00  7.76919973E-04 -9.13776523E-04
  0.00000000E+00 -2.06862636E-03  5.22935877E-03  0.00000000E+00  4.74830994E-03
 -1.34775781E-02  2.49824372E-04  0.00000000E+00 -4.71551683E-04 -1.73483891E-04
  0.00000000E+00 -1.25221859E-04  0.00000000E+00 -2.22382162E-04 -3.31476140E-04
  0.00000000E+00  1.58572495E-04  0.00000000E+00 -1.26246566E-04 -1.30010783E-04
  0.00000000E+00  0.00000000E+00  3.09657465E-04 -3.41218408E-04 -9.73757786E-04
  1.93377788E-03  0.00000000E+00 -8.24469963E-04  1.02961131E-03  3.98893618E-03
  5.18819597E-03  2.11914186E-04  2.83367022E-03 -3.52584608E-02  1.62213647E-04
 -1.19374394E-05  1.31561617E-04  1.40428182E-03 -4.94848825E-04  2.66335289E-03
 -8.56761066E-03  3.95973166E-03 -4.70731803E-03 -5.55659014E-05  1.26584305E-04
 -7.62188380E-06  3.26139490E-05 -3.97580337E-05  4.32608915E-04  8.68272307E-04
 -7.80414876E-04  5.75213060E-05  1.47086409E-04  2.24425320E-07 -2.23043687E-04
  1.60757648E-05 -1.80763753E-04 -5.79503031E-05 -1.02304073E-04 -9.67262610E-05
  9.26449454E-05  7.07751427E-04  4.26301649E-06  5.82544631E-05 -8.95771515E-05
  3.13629936E-05  1.76183565E-05  1.28393920E-04 -2.40395576E-03  9.30666312E-03
  2.50445171E-03  0.00000000E+00  1.19684676E-04 -3.96999206E-04  0.00000000E+00
 -3.17153528E-03  3.46179533E-03  0.00000000E+00  1.42732225E-03  8.01895628E-04
 -6.71942692E-06  0.00000000E+00  3.82667146E-05 -1.12079096E-04  0.00000000E+00
  5.34832815E-04  0.00000000E+00 -1.12221711E-03 -1.85350762E-04  0.00000000E+00
  1.73421769E-04  0.00000000E+00  1.55150043E-06 -3.55462577E-05  0.00000000E+00
  0.00000000E+00  5.02135645E-05 -1.76183565E-05 -1.28393920E-04  2.40395576E-03
 -9.30666312E-03 -2.50445171E-03  0.00000000E+00  1.19684676E-04  3.96999206E-04
  0.00000000E+00 -3.17153528E-03 -3.46179533E-03  0.00000000E+00  1.42732225E-03
 -8.01895628E-04  6.71942692E-06  0.00000000E+00  3.82667146E-05  1.12079096E-04
  0.00000000E+00 -5.34832815E-04  0.00000000E+00 -1.12221711E-03  1.85350762E-04
  0.00000000E+00 -1.73421769E-04  0.00000000E+00  1.55150043E-06  3.55462577E-05
  0.00000000E+00  0.00000000E+00  5.02135645E-05 -3.98893618E-03 -5.18819597E-03
 -2.11914186E-04 -2.83367022E-03  3.52584608E-02 -1.62213647E-04 -1.19374394E-05
 -1.31561617E-04 -1.40428182E-03 -4.94848825E-04 -2.66335289E-03  8.56761066E-03
  3.95973166E-03  4.70731803E-03  5.55659014E-05 -1.26584305E-04 -7.62188380E-06
 -3.26139490E-05 -3.97580337E-05 -4.32608915E-04 -8.68272307E-04 -7.80414876E-04
 -5.75213060E-05  1.47086409E-04 -2.24425320E-07  2.23043687E-04  1.60757648E-05
  1.80763753E-04 -5.79503031E-05  1.02304073E-04 -9.67262610E-05 -9.26449454E-05
 -7.07751427E-04 -4.26301649E-06 -5.82544631E-05 -8.95771515E-05 -3.13629936E-05
  3.98893618E-03  5.18819597E-03  2.11914186E-04  2.83367022E-03 -3.52584608E-02
 -1.62213647E-04 -1.19374394E-05  1.31561617E-04 -1.40428182E-03 -4.94848825E-04
  2.66335289E-03  8.56761066E-03  3.95973166E-03 -4.70731803E-03 -5.55659014E-05
 -1.26584305E-04 -7.62188380E-06  3.26139490E-05  3.97580337E-05  4.32608915E-04
 -8.68272307E-04 -7.80414876E-04  5.75213060E-05 -1.47086409E-04  2.24425320E-07
  2.23043687E-04  1.60757648E-05 -1.80763753E-04  5.79503031E-05  1.02304073E-04
 -9.67262610E-05  9.26449454E-05  7.07751427E-04  4.26301649E-06 -5.82544631E-05
 -8.95771515E-05  3.13629936E-05  3.30442810E-01  4.29937601E-01  3.15066243E-02
 -4.25631132E-02  9.91107422E-02  0.00000000E+00 -6.05809572E-04 -1.24382320E-03
  0.00000000E+00  8.05228956E-03  7.91134175E-03  0.00000000E+00 -1.94420811E-02
 -1.76922360E-02  3.37153587E-04  0.00000000E+00  5.06888391E-04 -1.53606417E-04
  0.00000000E+00  4.31586349E-04  0.00000000E+00 -8.59129571E-04  2.90093753E-04
  0.00000000E+00 -7.00798076E-05  0.00000000E+00  7.21901373E-04 -3.49274002E-04
  0.00000000E+00  0.00000000E+00  1.83469007E-04 -4.07395027E-04 -2.07276675E-03
 -8.76651573E-04  0.00000000E+00  8.83634407E-04  1.26898880E-03 -3.98893618E-03
 -5.18819597E-03 -2.11914186E-04 -2.83367022E-03  3.52584608E-02  1.62213647E-04
 -1.19374394E-05 -1.31561617E-04  1.40428182E-03 -4.94848825E-04 -2.66335289E-03
 -8.56761066E-03  3.95973166E-03  4.70731803E-03  5.55659014E-05  1.26584305E-04
 -7.62188380E-06 -3.26139490E-05  3.97580337E-05 -4.32608915E-04  8.68272307E-04
 -7.80414876E-04 -5.75213060E-05 -1.47086409E-04 -2.24425320E-07 -2.23043687E-04
  1.60757648E-05  1.80763753E-04  5.79503031E-05 -1.02304073E-04 -9.67262610E-05
 -9.26449454E-05 -7.07751427E-04 -4.26301649E-06  5.82544631E-05 -8.95771515E-05
 -3.13629936E-05 -3.30442810E-01 -4.29937601E-01 -3.15066243E-02  4.25631132E-02
 -9.91107422E-02  0.00000000E+00 -6.05809572E-04  1.24382320E-03  0.00000000E+00
  8.05228956E-03 -7.91134175E-03  0.00000000E+00 -1.94420811E-02  1.76922360E-02
 -3.37153587E-04  0.00000000E+00  5.06888391E-04  1.53606417E-04  0.00000000E+00
 -4.31586349E-04  0.00000000E+00 -8.59129571E-04 -2.90093753E-04  0.00000000E+00
  7.00798076E-05  0.00000000E+00  7.21901373E-04  3.49274002E-04  0.00000000E+00
  0.00000000E+00  1.83469007E-04  4.07395027E-04  2.07276675E-03  8.76651573E-04
  0.00000000E+00  8.83634407E-04 -1.26898880E-03  2.33656290E-01  3.04157720E-01
  2.02979427E-02 -2.02639877E-02  2.06988918E-02  6.19472625E-04 -5.79883446E-04
 -2.22734403E-05 -2.99867062E-03  1.30339443E-03  6.22145589E-05  7.45152220E-03
 -2.88139188E-03 -4.46734666E-05 -2.56213857E-04 -1.97849981E-05  1.56781728E-05
  7.50654827E-05 -4.00491614E-04 -1.59843722E-04  9.16415114E-05 -8.70503533E-05
 -2.27941298E-04  8.69298675E-05 -8.99782589E-06  4.10044691E-05 -2.13897221E-04
 -2.27723838E-06 -3.16266730E-05  2.29502139E-05 -3.96533964E-05 -1.74100357E-04
 -2.56283509E-04  5.23608405E-04 -6.37937766E-04  5.26228879E-04  2.71492859E-05
  0.00000000E+00  0.00000000E+00  0.00000000E+00  0.00000000E+00  0.00000000E+00
 -7.30954329E-05  0.00000000E+00  0.00000000E+00 -1.90462050E-03  0.00000000E+00
  0.00000000E+00  4.46652103E-03  0.00000000E+00  0.00000000E+00  0.00000000E+00
  8.93828614E-07  0.00000000E+00  0.00000000E+00 -1.35910153E-05  0.00000000E+00
 -8.23522957E-04  0.00000000E+00  0.00000000E+00  1.63401575E-04  0.00000000E+00
  1.75594440E-04  0.00000000E+00  0.00000000E+00  2.48396876E-04  2.33552958E-04
  0.00000000E+00  0.00000000E+00  0.00000000E+00  0.00000000E+00  0.00000000E+00
  0.00000000E+00 -7.30954329E-05  0.00000000E+00  0.00000000E+00 -1.90462050E-03
  0.00000000E+00  0.00000000E+00  4.46652103E-03  0.00000000E+00  0.00000000E+00
  0.00000000E+00  8.93828614E-07  0.00000000E+00  0.00000000E+00  1.35910153E-05
  0.00000000E+00 -8.23522957E-04  0.00000000E+00  0.00000000E+00 -1.63401575E-04
  0.00000000E+00  1.75594440E-04  0.00000000E+00  0.00000000E+00 -2.48396876E-04
  2.33552958E-04  0.00000000E+00  2.33656290E-01  3.04157720E-01  2.02979427E-02
 -2.02639877E-02  2.06988918E-02  6.19472625E-04  5.79883446E-04 -2.22734403E-05
 -2.99867062E-03 -1.30339443E-03  6.22145589E-05  7.45152220E-03  2.88139188E-03
 -4.46734666E-05 -2.56213857E-04 -1.97849981E-05 -1.56781728E-05  7.50654827E-05
  4.00491614E-04 -1.59843722E-04  9.16415114E-05  8.70503533E-05 -2.27941298E-04
 -8.69298675E-05 -8.99782589E-06  4.10044691E-05  2.13897221E-04 -2.27723838E-06
  3.16266730E-05  2.29502139E-05  3.96533964E-05 -1.74100357E-04 -2.56283509E-04
  5.23608405E-04 -6.37937766E-04 -5.26228879E-04  2.71492859E-05 -2.33656290E-01
 -3.04157720E-01 -2.02979427E-02  2.02639877E-02 -2.06988918E-02  6.19472625E-04
  5.79883446E-04  2.22734403E-05 -2.99867062E-03 -1.30339443E-03 -6.22145589E-05
  7.45152220E-03  2.88139188E-03  4.46734666E-05  2.56213857E-04 -1.97849981E-05
 -1.56781728E-05 -7.50654827E-05 -4.00491614E-04  1.59843722E-04  9.16415114E-05
  8.70503533E-05  2.27941298E-04  8.69298675E-05  8.99782589E-06  4.10044691E-05
  2.13897221E-04  2.27723838E-06 -3.16266730E-05  2.29502139E-05  3.96533964E-05
  1.74100357E-04  2.56283509E-04 -5.23608405E-04 -6.37937766E-04 -5.26228879E-04
 -2.71492859E-05  0.00000000E+00  0.00000000E+00  0.00000000E+00  0.00000000E+00
  0.00000000E+00 -8.91277508E-05  0.00000000E+00  0.00000000E+00 -1.63340830E-03
  0.00000000E+00  0.00000000E+00  4.21783243E-03  0.00000000E+00  0.00000000E+00
  0.00000000E+00 -3.95822578E-06  0.00000000E+00  0.00000000E+00  3.01801765E-05
  0.00000000E+00  7.79073515E-04  0.00000000E+00  0.00000000E+00  1.07140804E-05
  0.00000000E+00  1.64169447E-04  0.00000000E+00  0.00000000E+00 -2.09897899E-04
  2.35841251E-04  0.00000000E+00  0.00000000E+00  0.00000000E+00  0.00000000E+00
  6.04428054E-05  0.00000000E+00  0.00000000E+00 -2.33656290E-01 -3.04157720E-01
 -2.02979427E-02  2.02639877E-02 -2.06988918E-02  6.19472625E-04 -5.79883446E-04
  2.22734403E-05 -2.99867062E-03  1.30339443E-03 -6.22145589E-05  7.45152220E-03
 -2.88139188E-03  4.46734666E-05  2.56213857E-04 -1.97849981E-05  1.56781728E-05
 -7.50654827E-05  4.00491614E-04  1.59843722E-04  9.16415114E-05 -8.70503533E-05
  2.27941298E-04 -8.69298675E-05  8.99782589E-06  4.10044691E-05 -2.13897221E-04
  2.27723838E-06  3.16266730E-05  2.29502139E-05 -3.96533964E-05  1.74100357E-04
  2.56283509E-04 -5.23608405E-04 -6.37937766E-04  5.26228879E-04 -2.71492859E-05
  0.00000000E+00  0.00000000E+00  0.00000000E+00  0.00000000E+00  0.00000000E+00
 -8.91277508E-05  0.00000000E+00  0.00000000E+00 -1.63340830E-03  0.00000000E+00
  0.00000000E+00  4.21783243E-03  0.00000000E+00  0.00000000E+00  0.00000000E+00
 -3.95822578E-06  0.00000000E+00  0.00000000E+00 -3.01801765E-05  0.00000000E+00
  7.79073515E-04  0.00000000E+00  0.00000000E+00 -1.07140804E-05  0.00000000E+00
  1.64169447E-04  0.00000000E+00  0.00000000E+00  2.09897899E-04  2.35841251E-04
  0.00000000E+00  0.00000000E+00  0.00000000E+00  0.00000000E+00  6.04428054E-05
  0.00000000E+00  0.00000000E+00  2.33627994E-01  3.04099786E-01  2.10693504E-02
 -2.23498253E-02  2.58091067E-02  8.36115230E-04 -6.74835203E-04 -2.42708174E-05
 -5.59049519E-03  1.79763323E-03  1.62231865E-04  8.96499682E-03 -2.72128625E-03
 -1.28842813E-04 -2.64195305E-04 -1.90962698E-05  2.08363596E-06  4.14733653E-05
 -5.00420316E-04  7.34898986E-04  2.18979625E-04  1.31803705E-05 -1.20852905E-03
  5.54543035E-04 -8.79086407E-06  2.53627276E-04 -2.71538816E-04  2.00659765E-05
 -7.24052603E-06 -6.58785460E-05  8.77825741E-05 -2.25612559E-04 -1.90019314E-04
  5.79272033E-04 -7.51787264E-04  5.64925021E-04  2.51406649E-05  2.15507596E-03
  2.93957832E-03 -2.06497877E-03  1.02256954E-02 -2.49270390E-02  0.00000000E+00
  2.92880759E-04 -8.03878283E-05  0.00000000E+00 -4.41635387E-04  4.08897031E-03
  0.00000000E+00  8.81108411E-04 -6.79757428E-03  9.24044123E-06  0.00000000E+00
  6.77488392E-05  1.05496833E-04  0.00000000E+00  8.71343151E-04  0.00000000E+00
 -3.36103831E-04 -2.75667807E-05  0.00000000E+00  1.23346853E-04  0.00000000E+00
 -2.21207749E-05 -2.94640247E-04  0.00000000E+00  0.00000000E+00 -9.68672849E-05
  2.15507596E-03  2.93957832E-03 -2.06497877E-03  1.02256954E-02 -2.49270390E-02
  0.00000000E+00 -2.92880759E-04 -8.03878283E-05  0.00000000E+00  4.41635387E-04
  4.08897031E-03  0.00000000E+00 -8.81108411E-04 -6.79757428E-03  9.24044123E-06
  0.00000000E+00 -6.77488392E-05  1.05496833E-04  0.00000000E+00  8.71343151E-04
  0.00000000E+00  3.36103831E-04 -2.75667807E-05  0.00000000E+00  1.23346853E-04
  0.00000000E+00  2.21207749E-05 -2.94640247E-04  0.00000000E+00  0.00000000E+00
  9.68672849E-05  2.33627994E-01  3.04099786E-01  2.10693504E-02 -2.23498253E-02
  2.58091067E-02  8.36115230E-04  6.74835203E-04 -2.42708174E-05 -5.59049519E-03
 -1.79763323E-03  1.62231865E-04  8.96499682E-03  2.72128625E-03 -1.28842813E-04
 -2.64195305E-04 -1.90962698E-05 -2.08363596E-06  4.14733653E-05  5.00420316E-04
  7.34898986E-04  2.18979625E-04 -1.31803705E-05 -1.20852905E-03 -5.54543035E-04
 -8.79086407E-06  2.53627276E-04  2.71538816E-04  2.00659765E-05  7.24052603E-06
 -6.58785460E-05 -8.77825741E-05 -2.25612559E-04 -1.90019314E-04  5.79272033E-04
 -7.51787264E-04 -5.64925021E-04  2.51406649E-05  2.33627994E-01  3.04099786E-01
  2.10693504E-02 -2.23498253E-02  2.58091067E-02 -8.36115230E-04 -6.74835203E-04
 -2.42708174E-05  5.59049519E-03  1.79763323E-03  1.62231865E-04 -8.96499682E-03
 -2.72128625E-03 -1.28842813E-04 -2.64195305E-04  1.90962698E-05  2.08363596E-06
  4.14733653E-05  5.00420316E-04  7.34898986E-04 -2.18979625E-04  1.31803705E-05
 -1.20852905E-03 -5.54543035E-04 -8.79086407E-06 -2.53627276E-04 -2.71538816E-04
  2.00659765E-05  7.24052603E-06  6.58785460E-05  8.77825741E-05 -2.25612559E-04
 -1.90019314E-04  5.79272033E-04  7.51787264E-04  5.64925021E-04  2.51406649E-05
 -5.03632892E-03 -6.41895880E-03 -2.28736852E-03  7.73033821E-03 -2.15739370E-02
  0.00000000E+00  2.86434581E-04  4.41866887E-05  0.00000000E+00 -4.15461291E-04
 -3.40734843E-03  0.00000000E+00 -6.19563449E-04  3.59155814E-03  9.07184097E-06
  0.00000000E+00 -7.39854411E-05  1.71911775E-04  0.00000000E+00  9.20006084E-04
  0.00000000E+00  4.90842655E-04 -3.45588212E-04  0.00000000E+00 -1.53708373E-04
  0.00000000E+00 -4.40053057E-05  3.06012493E-04  0.00000000E+00  0.00000000E+00
 -6.89984592E-05 -3.31208147E-05  2.32768372E-05  2.17664442E-03  0.00000000E+00
 -9.59575020E-05  1.75444421E-05  2.33627994E-01  3.04099786E-01  2.10693504E-02
 -2.23498253E-02  2.58091067E-02 -8.36115230E-04  6.74835203E-04 -2.42708174E-05
  5.59049519E-03 -1.79763323E-03  1.62231865E-04 -8.96499682E-03  2.72128625E-03
 -1.28842813E-04 -2.64195305E-04  1.90962698E-05 -2.08363596E-06  4.14733653E-05
 -5.00420316E-04  7.34898986E-04 -2.18979625E-04 -1.31803705E-05 -1.20852905E-03
  5.54543035E-04 -8.79086407E-06 -2.53627276E-04  2.71538816E-04  2.00659765E-05
 -7.24052603E-06  6.58785460E-05 -8.77825741E-05 -2.25612559E-04 -1.90019314E-04
  5.79272033E-04  7.51787264E-04 -5.64925021E-04  2.51406649E-05 -5.03632892E-03
 -6.41895880E-03 -2.28736852E-03  7.73033821E-03 -2.15739370E-02  0.00000000E+00
 -2.86434581E-04  4.41866887E-05  0.00000000E+00  4.15461291E-04 -3.40734843E-03
  0.00000000E+00  6.19563449E-04  3.59155814E-03  9.07184097E-06  0.00000000E+00
  7.39854411E-05  1.71911775E-04  0.00000000E+00  9.20006084E-04  0.00000000E+00
 -4.90842655E-04 -3.45588212E-04  0.00000000E+00 -1.53708373E-04  0.00000000E+00
  4.40053057E-05  3.06012493E-04  0.00000000E+00  0.00000000E+00  6.89984592E-05
 -3.31208147E-05  2.32768372E-05  2.17664442E-03  0.00000000E+00  9.59575020E-05
  1.75444421E-05  2.33697613E-01  3.04018785E-01  2.41104698E-02 -4.08158859E-02
  9.70180767E-02  9.82665441E-04 -5.86476300E-04 -1.47730272E-05 -6.94783014E-03
  8.37981680E-03  1.32669231E-04  2.47236911E-02 -2.57952186E-02 -2.47172677E-04
 -2.48416674E-04 -1.11871190E-05  6.02633663E-06  1.60371961E-04 -4.24170325E-04
  8.90495502E-04  8.05543407E-05 -1.00859128E-04  1.03267819E-03  2.05952502E-03
 -8.15824396E-06  6.29230739E-05 -3.97513885E-05 -1.58821591E-06 -1.09098617E-05
  3.03245079E-04  3.40501187E-04 -2.41395658E-04  3.71564241E-04  4.47741936E-03
 -6.12259214E-04  5.91357508E-04  1.55545991E-05  0.00000000E+00  0.00000000E+00
  0.00000000E+00  0.00000000E+00  0.00000000E+00 -1.61918211E-04  0.00000000E+00
  0.00000000E+00 -5.53745026E-03  0.00000000E+00  0.00000000E+00  1.28130648E-02
  0.00000000E+00  0.00000000E+00  0.00000000E+00 -1.39544777E-04  0.00000000E+00
  0.00000000E+00  2.78838702E-05  0.00000000E+00 -1.77336183E-03  0.00000000E+00
  0.00000000E+00  1.98849016E-03  0.00000000E+00  1.28870543E-04  0.00000000E+00
  0.00000000E+00  1.98793062E-04  2.28100429E-04  0.00000000E+00  0.00000000E+00
  0.00000000E+00  0.00000000E+00  0.00000000E+00  0.00000000E+00  1.61918211E-04
  0.00000000E+00  0.00000000E+00  5.53745026E-03  0.00000000E+00  0.00000000E+00
 -1.28130648E-02  0.00000000E+00  0.00000000E+00  0.00000000E+00  1.39544777E-04
  0.00000000E+00  0.00000000E+00  2.78838702E-05  0.00000000E+00  1.77336183E-03
  0.00000000E+00  0.00000000E+00  1.98849016E-03  0.00000000E+00 -1.28870543E-04
  0.00000000E+00  0.00000000E+00  1.98793062E-04 -2.28100429E-04  0.00000000E+00
 -2.33697613E-01 -3.04018785E-01 -2.41104698E-02  4.08158859E-02 -9.70180767E-02
 -9.82665441E-04 -5.86476300E-04  1.47730272E-05  6.94783014E-03  8.37981680E-03
 -1.32669231E-04 -2.47236911E-02 -2.57952186E-02  2.47172677E-04  2.48416674E-04
  1.11871190E-05  6.02633663E-06 -1.60371961E-04 -4.24170325E-04 -8.90495502E-04
 -8.05543407E-05 -1.00859128E-04 -1.03267819E-03  2.05952502E-03  8.15824396E-06
 -6.29230739E-05 -3.97513885E-05  1.58821591E-06 -1.09098617E-05 -3.03245079E-04
  3.40501187E-04  2.41395658E-04 -3.71564241E-04 -4.47741936E-03  6.12259214E-04
  5.91357508E-04 -1.55545991E-05 -2.33697613E-01 -3.04018785E-01 -2.41104698E-02
  4.08158859E-02 -9.70180767E-02  9.82665441E-04  5.86476300E-04  1.47730272E-05
 -6.94783014E-03 -8.37981680E-03 -1.32669231E-04  2.47236911E-02  2.57952186E-02
  2.47172677E-04  2.48416674E-04 -1.11871190E-05 -6.02633663E-06 -1.60371961E-04
 -4.24170325E-04 -8.90495502E-04  8.05543407E-05  1.00859128E-04 -1.03267819E-03
  2.05952502E-03  8.15824396E-06  6.29230739E-05  3.97513885E-05  1.58821591E-06
 -1.09098617E-05  3.03245079E-04 -3.40501187E-04  2.41395658E-04 -3.71564241E-04
 -4.47741936E-03 -6.12259214E-04 -5.91357508E-04 -1.55545991E-05  0.00000000E+00
  0.00000000E+00  0.00000000E+00  0.00000000E+00  0.00000000E+00 -1.49086465E-04
  0.00000000E+00  0.00000000E+00 -4.22502957E-03  0.00000000E+00  0.00000000E+00
  1.06298297E-02  0.00000000E+00  0.00000000E+00  0.00000000E+00  1.29908300E-04
  0.00000000E+00  0.00000000E+00  5.73620502E-06  0.00000000E+00  1.70609380E-03
  0.00000000E+00  0.00000000E+00  1.71846381E-03  0.00000000E+00  1.19906881E-04
  0.00000000E+00  0.00000000E+00 -1.83334300E-04  1.85815544E-04  0.00000000E+00
  0.00000000E+00  0.00000000E+00  0.00000000E+00 -5.46798213E-05  0.00000000E+00
  0.00000000E+00  2.33697613E-01  3.04018785E-01  2.41104698E-02 -4.08158859E-02
  9.70180767E-02 -9.82665441E-04  5.86476300E-04 -1.47730272E-05  6.94783014E-03
 -8.37981680E-03  1.32669231E-04 -2.47236911E-02  2.57952186E-02 -2.47172677E-04
 -2.48416674E-04  1.11871190E-05 -6.02633663E-06  1.60371961E-04 -4.24170325E-04
  8.90495502E-04 -8.05543407E-05  1.00859128E-04  1.03267819E-03  2.05952502E-03
 -8.15824396E-06 -6.29230739E-05  3.97513885E-05 -1.58821591E-06 -1.09098617E-05
 -3.03245079E-04 -3.40501187E-04 -2.41395658E-04  3.71564241E-04  4.47741936E-03
  6.12259214E-04 -5.91357508E-04  1.55545991E-05  0.00000000E+00  0.00000000E+00
  0.00000000E+00  0.00000000E+00  0.00000000E+00  1.49086465E-04  0.00000000E+00
  0.00000000E+00  4.22502957E-03  0.00000000E+00  0.00000000E+00 -1.06298297E-02
  0.00000000E+00  0.00000000E+00  0.00000000E+00 -1.29908300E-04  0.00000000E+00
  0.00000000E+00  5.73620502E-06  0.00000000E+00 -1.70609380E-03  0.00000000E+00
  0.00000000E+00  1.71846381E-03  0.00000000E+00 -1.19906881E-04  0.00000000E+00
  0.00000000E+00 -1.83334300E-04 -1.85815544E-04  0.00000000E+00  0.00000000E+00
  0.00000000E+00  0.00000000E+00  5.46798213E-05  0.00000000E+00  0.00000000E+00
  2.33660877E-01  3.03961035E-01  2.53461981E-02 -4.75935071E-02  1.98792429E-01
  1.16352582E-03 -5.80431512E-04 -7.38139310E-06 -1.11419248E-02  8.91922260E-03
  1.30573751E-04  5.24480311E-02 -4.24146472E-02 -3.81225172E-04 -2.05056309E-04
 -1.23353917E-05  9.88964497E-06  1.07711194E-04 -4.44849616E-04  1.95498641E-03
  2.10711129E-04 -2.24224686E-04 -7.17371325E-04  3.18966442E-03 -3.15384989E-05
  2.65725039E-04 -7.65918944E-05  2.25894776E-05 -3.16017352E-05  2.48543920E-04
  4.36897169E-04 -2.45894822E-04  7.74888795E-04  7.48769850E-03 -7.29191325E-04
  5.04190526E-04  2.70907393E-05  2.30381449E-03  3.05333111E-03 -4.15200914E-03
  3.34612623E-02 -2.15510266E-01  0.00000000E+00  2.28883973E-04 -6.96751499E-05
  0.00000000E+00 -8.99672118E-03  9.71245009E-03  0.00000000E+00  3.22035492E-02
 -4.24608365E-02 -8.55767001E-05  0.00000000E+00 -2.02529101E-05  5.15357676E-06
  0.00000000E+00  9.41248814E-04  0.00000000E+00 -2.51608869E-03 -1.19547454E-03
  0.00000000E+00  1.27105467E-04  0.00000000E+00 -7.16891427E-05 -2.81346573E-04
  0.00000000E+00  0.00000000E+00  5.15143226E-05 -2.30381449E-03 -3.05333111E-03
  4.15200914E-03 -3.34612623E-02  2.15510266E-01  0.00000000E+00  2.28883973E-04
  6.96751499E-05  0.00000000E+00 -8.99672118E-03 -9.71245009E-03  0.00000000E+00
  3.22035492E-02  4.24608365E-02  8.55767001E-05  0.00000000E+00 -2.02529101E-05
 -5.15357676E-06  0.00000000E+00 -9.41248814E-04  0.00000000E+00 -2.51608869E-03
  1.19547454E-03  0.00000000E+00 -1.27105467E-04  0.00000000E+00 -7.16891427E-05
  2.81346573E-04  0.00000000E+00  0.00000000E+00  5.15143226E-05 -2.33660877E-01
 -3.03961035E-01 -2.53461981E-02  4.75935071E-02 -1.98792429E-01 -1.16352582E-03
 -5.80431512E-04  7.38139310E-06  1.11419248E-02  8.91922260E-03 -1.30573751E-04
 -5.24480311E-02 -4.24146472E-02  3.81225172E-04  2.05056309E-04  1.23353917E-05
  9.88964497E-06 -1.07711194E-04 -4.44849616E-04 -1.95498641E-03 -2.10711129E-04
 -2.24224686E-04  7.17371325E-04  3.18966442E-03  3.15384989E-05 -2.65725039E-04
 -7.65918944E-05 -2.25894776E-05 -3.16017352E-05 -2.48543920E-04  4.36897169E-04
  2.45894822E-04 -7.74888795E-04 -7.48769850E-03  7.29191325E-04  5.04190526E-04
 -2.70907393E-05  2.33660877E-01  3.03961035E-01  2.53461981E-02 -4.75935071E-02
  1.98792429E-01 -1.16352582E-03 -5.80431512E-04 -7.38139310E-06  1.11419248E-02
  8.91922260E-03  1.30573751E-04 -5.24480311E-02 -4.24146472E-02 -3.81225172E-04
 -2.05056309E-04  1.23353917E-05  9.88964497E-06  1.07711194E-04  4.44849616E-04
  1.95498641E-03 -2.10711129E-04 -2.24224686E-04 -7.17371325E-04 -3.18966442E-03
 -3.15384989E-05 -2.65725039E-04 -7.65918944E-05  2.25894776E-05  3.16017352E-05
 -2.48543920E-04  4.36897169E-04 -2.45894822E-04  7.74888795E-04  7.48769850E-03
  7.29191325E-04  5.04190526E-04  2.70907393E-05 -5.68258565E-03 -7.34767943E-03
 -3.67086593E-03  2.23816213E-02 -1.63220043E-01  0.00000000E+00  2.56298181E-04
  1.59112301E-05  0.00000000E+00 -6.27222676E-03 -7.90351670E-03  0.00000000E+00
  2.35789152E-02  3.15206875E-02 -3.69180056E-05  0.00000000E+00  2.32060809E-05
  4.48248999E-05  0.00000000E+00  6.32386133E-04  0.00000000E+00  1.20277242E-03
 -3.65769708E-04  0.00000000E+00 -1.78076826E-04  0.00000000E+00 -1.82433700E-04
  2.32068394E-04  0.00000000E+00  0.00000000E+00  2.17756013E-05 -5.07314475E-06
  1.89083637E-03  1.02192316E-03  0.00000000E+00 -2.70397817E-04 -2.00543776E-04
 -2.33660877E-01 -3.03961035E-01 -2.53461981E-02  4.75935071E-02 -1.98792429E-01
  1.16352582E-03 -5.80431512E-04  7.38139310E-06 -1.11419248E-02  8.91922260E-03
 -1.30573751E-04  5.24480311E-02 -4.24146472E-02  3.81225172E-04  2.05056309E-04
 -1.23353917E-05  9.88964497E-06 -1.07711194E-04  4.44849616E-04 -1.95498641E-03
  2.10711129E-04 -2.24224686E-04  7.17371325E-04 -3.18966442E-03  3.15384989E-05
  2.65725039E-04 -7.65918944E-05 -2.25894776E-05  3.16017352E-05  2.48543920E-04
  4.36897169E-04  2.45894822E-04 -7.74888795E-04 -7.48769850E-03 -7.29191325E-04
  5.04190526E-04 -2.70907393E-05  5.68258565E-03  7.34767943E-03  3.67086593E-03
 -2.23816213E-02  1.63220043E-01  0.00000000E+00  2.56298181E-04 -1.59112301E-05
  0.00000000E+00 -6.27222676E-03  7.90351670E-03  0.00000000E+00  2.35789152E-02
 -3.15206875E-02  3.69180056E-05  0.00000000E+00  2.32060809E-05 -4.48248999E-05
  0.00000000E+00 -6.32386133E-04  0.00000000E+00  1.20277242E-03  3.65769708E-04
  0.00000000E+00  1.78076826E-04  0.00000000E+00 -1.82433700E-04 -2.32068394E-04
  0.00000000E+00  0.00000000E+00  2.17756013E-05  5.07314475E-06 -1.89083637E-03
 -1.02192316E-03  0.00000000E+00 -2.70397817E-04  2.00543776E-04 -1.56864715E-03
 -1.97197779E-03 -8.17775990E-04  2.31684480E-03 -2.20033605E-02  9.81011976E-05
  7.44247049E-05 -9.07248170E-05  1.08771309E-03 -5.09556141E-05 -1.45992627E-03
 -5.97096301E-03 -1.54609742E-04  2.44909301E-03  4.06425292E-06 -4.51850004E-05
  3.05766575E-05  3.51265449E-05 -1.82653402E-06  1.26199258E-04 -7.60065228E-04
  9.55170601E-05  5.66986918E-05  1.54388897E-04  1.49082029E-05 -1.54227707E-04
  6.11149993E-05  1.81980968E-04  1.02015820E-04 -1.73911593E-04 -4.72269121E-06
  2.54678272E-05  6.40904593E-04  1.01856756E-03  7.72098898E-05 -4.80000410E-05
 -4.38666253E-07  3.30371231E-01  4.30205744E-01  2.99725599E-02 -3.41910555E-02
  4.33058669E-02  0.00000000E+00 -1.10395418E-03  1.43099439E-03  0.00000000E+00
  9.31365833E-04 -4.71306716E-03  0.00000000E+00 -3.02096109E-03  1.34370671E-02
 -4.03850134E-05  0.00000000E+00 -6.50839203E-05  1.20952621E-05  0.00000000E+00
 -8.77000137E-05  0.00000000E+00 -7.20641864E-05 -2.36990225E-04  0.00000000E+00
 -1.16524366E-05  0.00000000E+00 -2.58429042E-04 -1.21613593E-04  0.00000000E+00
  0.00000000E+00 -3.01316224E-04  3.30371231E-01  4.30205744E-01  2.99725599E-02
 -3.41910555E-02  4.33058669E-02  0.00000000E+00  1.10395418E-03  1.43099439E-03
  0.00000000E+00 -9.31365833E-04 -4.71306716E-03  0.00000000E+00  3.02096109E-03
  1.34370671E-02 -4.03850134E-05  0.00000000E+00  6.50839203E-05  1.20952621E-05
  0.00000000E+00 -8.77000137E-05  0.00000000E+00  7.20641864E-05 -2.36990225E-04
  0.00000000E+00 -1.16524366E-05  0.00000000E+00  2.58429042E-04 -1.21613593E-04
  0.00000000E+00  0.00000000E+00  3.01316224E-04 -1.56864715E-03 -1.97197779E-03
 -8.17775990E-04  2.31684480E-03 -2.20033605E-02  9.81011976E-05 -7.44247049E-05
 -9.07248170E-05  1.08771309E-03  5.09556141E-05 -1.45992627E-03 -5.97096301E-03
  1.54609742E-04  2.44909301E-03  4.06425292E-06 -4.51850004E-05 -3.05766575E-05
  3.51265449E-05  1.82653402E-06  1.26199258E-04 -7.60065228E-04 -9.55170601E-05
  5.66986918E-05 -1.54388897E-04  1.49082029E-05 -1.54227707E-04 -6.11149993E-05
  1.81980968E-04 -1.02015820E-04 -1.73911593E-04  4.72269121E-06  2.54678272E-05
  6.40904593E-04  1.01856756E-03  7.72098898E-05  4.80000410E-05 -4.38666253E-07
 -1.56864715E-03 -1.97197779E-03 -8.17775990E-04  2.31684480E-03 -2.20033605E-02
 -9.81011976E-05  7.44247049E-05 -9.07248170E-05 -1.08771309E-03 -5.09556141E-05
 -1.45992627E-03  5.97096301E-03 -1.54609742E-04  2.44909301E-03  4.06425292E-06
  4.51850004E-05  3.05766575E-05  3.51265449E-05  1.82653402E-06  1.26199258E-04
  7.60065228E-04  9.55170601E-05  5.66986918E-05 -1.54388897E-04  1.49082029E-05
  1.54227707E-04  6.11149993E-05  1.81980968E-04 -1.02015820E-04  1.73911593E-04
 -4.72269121E-06  2.54678272E-05  6.40904593E-04  1.01856756E-03 -7.72098898E-05
 -4.80000410E-05 -4.38666253E-07  2.62619727E-05  9.64696851E-05 -7.33992781E-04
 -1.86354916E-04  9.05997629E-03  0.00000000E+00  2.02634618E-05  1.96744057E-04
  0.00000000E+00  1.82672430E-04 -1.67453350E-04  0.00000000E+00 -1.64267667E-04
 -2.90899392E-03 -1.28360699E-05  0.00000000E+00 -1.34153860E-04 -4.84093251E-05
  0.00000000E+00  6.10288254E-04  0.00000000E+00  4.54056768E-04  3.75382342E-04
  0.00000000E+00 -1.95683652E-04  0.00000000E+00 -3.95021554E-05 -5.56049171E-05
  0.00000000E+00  0.00000000E+00 -1.39478233E-05 -1.62564951E-05 -5.87518837E-04
  5.05090410E-04  0.00000000E+00  7.09606541E-05  6.21710536E-06 -1.56864715E-03
 -1.97197779E-03 -8.17775990E-04  2.31684480E-03 -2.20033605E-02 -9.81011976E-05
 -7.44247049E-05 -9.07248170E-05 -1.08771309E-03  5.09556141E-05 -1.45992627E-03
  5.97096301E-03  1.54609742E-04  2.44909301E-03  4.06425292E-06  4.51850004E-05
 -3.05766575E-05  3.51265449E-05 -1.82653402E-06  1.26199258E-04  7.60065228E-04
 -9.55170601E-05  5.66986918E-05  1.54388897E-04  1.49082029E-05  1.54227707E-04
 -6.11149993E-05  1.81980968E-04  1.02015820E-04  1.73911593E-04  4.72269121E-06
  2.54678272E-05  6.40904593E-04  1.01856756E-03 -7.72098898E-05  4.80000410E-05
 -4.38666253E-07  2.62619727E-05  9.64696851E-05 -7.33992781E-04 -1.86354916E-04
  9.05997629E-03  0.00000000E+00 -2.02634618E-05  1.96744057E-04  0.00000000E+00
 -1.82672430E-04 -1.67453350E-04  0.00000000E+00  1.64267667E-04 -2.90899392E-03
 -1.28360699E-05  0.00000000E+00  1.34153860E-04 -4.84093251E-05  0.00000000E+00
  6.10288254E-04  0.00000000E+00 -4.54056768E-04  3.75382342E-04  0.00000000E+00
 -1.95683652E-04  0.00000000E+00  3.95021554E-05 -5.56049171E-05  0.00000000E+00
  0.00000000E+00  1.39478233E-05 -1.62564951E-05 -5.87518837E-04  5.05090410E-04
  0.00000000E+00 -7.09606541E-05  6.21710536E-06 -1.66110798E-03 -2.17109707E-03
  2.82860085E-04  1.88577439E-03 -6.10897975E-02  2.50736520E-04 -1.50809913E-04
 -1.60571265E-04  6.84433937E-04  1.23338646E-03 -1.89765114E-03 -1.52473992E-02
  1.00011385E-02  5.45212862E-03 -7.92602410E-05 -6.29320976E-05 -2.21552472E-05
  4.79421677E-05 -9.74263164E-05  1.15415422E-03 -7.66043451E-04  5.95752167E-04
  2.77277031E-04  1.33598600E-03 -4.84747047E-05 -1.46864204E-04 -4.38714188E-06
  1.86469133E-04 -2.25053731E-05 -5.42431955E-05 -1.94119619E-05  1.19608225E-04
  1.29549485E-03 -1.23035519E-03  1.00104224E-04 -7.38276676E-05 -4.26005600E-05
  3.30469473E-01  4.30082259E-01  3.04563559E-02 -3.85283620E-02  1.68893916E-01
  0.00000000E+00 -6.59950224E-04  1.47084884E-03  0.00000000E+00 -2.58544226E-04
 -4.89016494E-03  0.00000000E+00 -3.36734535E-02  3.05689851E-02 -2.28820236E-04
  0.00000000E+00  1.84156045E-05 -3.31326398E-04  0.00000000E+00 -5.96605992E-04
  0.00000000E+00  2.64013983E-04 -1.77975325E-03  0.00000000E+00  9.84347923E-05
  0.00000000E+00  4.30808495E-04 -8.24790745E-06  0.00000000E+00  0.00000000E+00
  5.51644425E-04 -3.30469473E-01 -4.30082259E-01 -3.04563559E-02  3.85283620E-02
 -1.68893916E-01  0.00000000E+00 -6.59950224E-04 -1.47084884E-03  0.00000000E+00
 -2.58544226E-04  4.89016494E-03  0.00000000E+00 -3.36734535E-02 -3.05689851E-02
  2.28820236E-04  0.00000000E+00  1.84156045E-05  3.31326398E-04  0.00000000E+00
  5.96605992E-04  0.00000000E+00  2.64013983E-04  1.77975325E-03  0.00000000E+00
 -9.84347923E-05  0.00000000E+00  4.30808495E-04  8.24790745E-06  0.00000000E+00
  0.00000000E+00  5.51644425E-04  1.66110798E-03  2.17109707E-03 -2.82860085E-04
 -1.88577439E-03  6.10897975E-02 -2.50736520E-04 -1.50809913E-04  1.60571265E-04
 -6.84433937E-04  1.23338646E-03  1.89765114E-03  1.52473992E-02  1.00011385E-02
 -5.45212862E-03  7.92602410E-05  6.29320976E-05 -2.21552472E-05 -4.79421677E-05
 -9.74263164E-05 -1.15415422E-03  7.66043451E-04  5.95752167E-04 -2.77277031E-04
  1.33598600E-03  4.84747047E-05  1.46864204E-04 -4.38714188E-06 -1.86469133E-04
 -2.25053731E-05  5.42431955E-05 -1.94119619E-05 -1.19608225E-04 -1.29549485E-03
  1.23035519E-03 -1.00104224E-04 -7.38276676E-05  4.26005600E-05 -1.66110798E-03
 -2.17109707E-03  2.82860085E-04  1.88577439E-03 -6.10897975E-02 -2.50736520E-04
 -1.50809913E-04 -1.60571265E-04 -6.84433937E-04  1.23338646E-03 -1.89765114E-03
  1.52473992E-02  1.00011385E-02  5.45212862E-03 -7.92602410E-05  6.29320976E-05
 -2.21552472E-05  4.79421677E-05  9.74263164E-05  1.15415422E-03  7.66043451E-04
  5.95752167E-04  2.77277031E-04 -1.33598600E-03 -4.84747047E-05  1.46864204E-04
 -4.38714188E-06  1.86469133E-04  2.25053731E-05  5.42431955E-05 -1.94119619E-05
  1.19608225E-04  1.29549485E-03 -1.23035519E-03 -1.00104224E-04 -7.38276676E-05
 -4.26005600E-05 -2.22999953E-06  8.79897000E-05 -2.03429793E-03  7.82619856E-03
  7.08947953E-03  0.00000000E+00  8.75849233E-05  3.00814139E-04  0.00000000E+00
 -1.59768662E-03 -2.75004355E-03  0.00000000E+00  4.25457000E-03  3.54657047E-03
  1.94812426E-05  0.00000000E+00 -6.46224042E-05 -4.05603613E-05  0.00000000E+00
  1.13700124E-03  0.00000000E+00  1.95418593E-03 -2.54728344E-04  0.00000000E+00
 -1.51534907E-04  0.00000000E+00 -7.79448348E-07  4.22605870E-05  0.00000000E+00
  0.00000000E+00 -5.70537640E-05 -4.45886981E-05 -1.73351158E-03 -3.51375459E-03
  0.00000000E+00  9.71659443E-05  1.00378353E-04  1.66110798E-03  2.17109707E-03
 -2.82860085E-04 -1.88577439E-03  6.10897975E-02  2.50736520E-04 -1.50809913E-04
  1.60571265E-04  6.84433937E-04  1.23338646E-03  1.89765114E-03 -1.52473992E-02
  1.00011385E-02 -5.45212862E-03  7.92602410E-05 -6.29320976E-05 -2.21552472E-05
 -4.79421677E-05  9.74263164E-05 -1.15415422E-03 -7.66043451E-04  5.95752167E-04
 -2.77277031E-04 -1.33598600E-03  4.84747047E-05 -1.46864204E-04 -4.38714188E-06
 -1.86469133E-04  2.25053731E-05 -5.42431955E-05 -1.94119619E-05 -1.19608225E-04
 -1.29549485E-03  1.23035519E-03  1.00104224E-04 -7.38276676E-05  4.26005600E-05
  2.22999953E-06 -8.79897000E-05  2.03429793E-03 -7.82619856E-03 -7.08947953E-03
  0.00000000E+00  8.75849233E-05 -3.00814139E-04  0.00000000E+00 -1.59768662E-03
  2.75004355E-03  0.00000000E+00  4.25457000E-03 -3.54657047E-03 -1.94812426E-05
  0.00000000E+00 -6.46224042E-05  4.05603613E-05  0.00000000E+00 -1.13700124E-03
  0.00000000E+00  1.95418593E-03  2.54728344E-04  0.00000000E+00  1.51534907E-04
  0.00000000E+00 -7.79448348E-07 -4.22605870E-05  0.00000000E+00  0.00000000E+00
 -5.70537640E-05  4.45886981E-05  1.73351158E-03  3.51375459E-03  0.00000000E+00
  9.71659443E-05 -1.00378353E-04 -3.27479659E-02 -6.84780858E-02  9.88504717E-02
  1.02201027E-01  1.04532511E-02  4.53381223E-02 -3.15577564E-02 -8.90166919E-04
  2.61448293E-02 -1.94383797E-02  4.76500100E-05  2.85542139E-03 -6.43276726E-04
  1.57395215E-04 -1.73724345E-03 -2.44171919E-04  4.45817783E-04  1.04329784E-03
 -2.32680996E-03 -5.05171963E-03 -1.61105791E-04  4.55039201E-04  1.97681687E-03
 -8.07674817E-03  2.32571290E-04  5.02863849E-04  4.52875136E-04 -3.11246722E-05
  3.90841654E-04  4.38334577E-04  2.75328770E-05  7.91350976E-03  1.58688350E-03
  1.74908377E-03  9.22316633E-04 -6.35756926E-04  9.19671021E-05 -3.86706744E-02
 -8.08664017E-02  1.18277175E-01  1.11225767E-01  2.53475182E-04  0.00000000E+00
 -4.48926109E-02  5.03140555E-02  0.00000000E+00 -2.29997240E-02  3.38888624E-02
  0.00000000E+00 -5.74170714E-04 -7.63852749E-04  2.09092503E-04  0.00000000E+00
 -2.48540700E-03 -1.47022314E-03  0.00000000E+00  3.23622161E-03  0.00000000E+00
 -4.34877426E-03 -8.30064290E-04  0.00000000E+00 -4.31619989E-04  0.00000000E+00
  1.75731569E-04  9.01702990E-04  0.00000000E+00  0.00000000E+00  8.98690169E-04
 -3.86706744E-02 -8.08664017E-02  1.18277175E-01  1.11225767E-01  2.53475182E-04
  0.00000000E+00  4.48926109E-02  5.03140555E-02  0.00000000E+00  2.29997240E-02
  3.38888624E-02  0.00000000E+00  5.74170714E-04 -7.63852749E-04  2.09092503E-04
  0.00000000E+00  2.48540700E-03 -1.47022314E-03  0.00000000E+00  3.23622161E-03
  0.00000000E+00  4.34877426E-03 -8.30064290E-04  0.00000000E+00 -4.31619989E-04
  0.00000000E+00 -1.75731569E-04  9.01702990E-04  0.00000000E+00  0.00000000E+00
 -8.98690169E-04 -3.27479659E-02 -6.84780858E-02  9.88504717E-02  1.02201027E-01
  1.04532511E-02  4.53381223E-02  3.15577564E-02 -8.90166919E-04  2.61448293E-02
  1.94383797E-02  4.76500100E-05  2.85542139E-03  6.43276726E-04  1.57395215E-04
 -1.73724345E-03 -2.44171919E-04 -4.45817783E-04  1.04329784E-03  2.32680996E-03
 -5.05171963E-03 -1.61105791E-04 -4.55039201E-04  1.97681687E-03  8.07674817E-03
  2.32571290E-04  5.02863849E-04 -4.52875136E-04 -3.11246722E-05 -3.90841654E-04
  4.38334577E-04 -2.75328770E-05  7.91350976E-03  1.58688350E-03  1.74908377E-03
  9.22316633E-04  6.35756926E-04  9.19671021E-05 -3.27479659E-02 -6.84780858E-02
  9.88504717E-02  1.02201027E-01  1.04532511E-02 -4.53381223E-02 -3.15577564E-02
 -8.90166919E-04 -2.61448293E-02 -1.94383797E-02  4.76500100E-05 -2.85542139E-03
 -6.43276726E-04  1.57395215E-04 -1.73724345E-03  2.44171919E-04  4.45817783E-04
  1.04329784E-03  2.32680996E-03 -5.05171963E-03  1.61105791E-04  4.55039201E-04
  1.97681687E-03  8.07674817E-03  2.32571290E-04 -5.02863849E-04  4.52875136E-04
 -3.11246722E-05 -3.90841654E-04 -4.38334577E-04  2.75328770E-05  7.91350976E-03
  1.58688350E-03  1.74908377E-03 -9.22316633E-04 -6.35756926E-04  9.19671021E-05
 -3.52265925E-02 -7.36846038E-02  1.05261667E-01  1.17420468E-01 -1.73102684E-03
  0.00000000E+00 -3.31060585E-02 -4.34030286E-02  0.00000000E+00 -1.89938556E-02
 -2.78870158E-02  0.00000000E+00 -1.96314206E-03 -5.63711388E-04  9.91789380E-04
  0.00000000E+00  2.05296763E-03 -7.01885757E-04  0.00000000E+00  4.58910904E-03
  0.00000000E+00  6.86110726E-03 -1.86242696E-03  0.00000000E+00  2.40726261E-04
  0.00000000E+00  5.21275325E-04 -1.22496511E-03  0.00000000E+00  0.00000000E+00
  6.50959550E-04  9.39328486E-03  3.52852854E-03  3.53283054E-03  0.00000000E+00
 -7.32363302E-04 -1.02459468E-03 -3.27479659E-02 -6.84780858E-02  9.88504717E-02
  1.02201027E-01  1.04532511E-02 -4.53381223E-02  3.15577564E-02 -8.90166919E-04
 -2.61448293E-02  1.94383797E-02  4.76500100E-05 -2.85542139E-03  6.43276726E-04
  1.57395215E-04 -1.73724345E-03  2.44171919E-04 -4.45817783E-04  1.04329784E-03
 -2.32680996E-03 -5.05171963E-03  1.61105791E-04 -4.55039201E-04  1.97681687E-03
 -8.07674817E-03  2.32571290E-04 -5.02863849E-04 -4.52875136E-04 -3.11246722E-05
  3.90841654E-04 -4.38334577E-04 -2.75328770E-05  7.91350976E-03  1.58688350E-03
  1.74908377E-03 -9.22316633E-04  6.35756926E-04  9.19671021E-05 -3.52265925E-02
 -7.36846038E-02  1.05261667E-01  1.17420468E-01 -1.73102684E-03  0.00000000E+00
  3.31060585E-02 -4.34030286E-02  0.00000000E+00  1.89938556E-02 -2.78870158E-02
  0.00000000E+00  1.96314206E-03 -5.63711388E-04  9.91789380E-04  0.00000000E+00
 -2.05296763E-03 -7.01885757E-04  0.00000000E+00  4.58910904E-03  0.00000000E+00
 -6.86110726E-03 -1.86242696E-03  0.00000000E+00  2.40726261E-04  0.00000000E+00
 -5.21275325E-04 -1.22496511E-03  0.00000000E+00  0.00000000E+00 -6.50959550E-04
  9.39328486E-03  3.52852854E-03  3.53283054E-03  0.00000000E+00  7.32363302E-04
 -1.02459468E-03 -4.99022554E-02 -1.05649358E-01  1.54051622E-01  2.05463388E-01
  3.16118051E-03  6.94647558E-03 -4.88755967E-02 -1.10901010E-03  1.17373263E-02
 -3.65855993E-02 -6.15746209E-04 -1.23390190E-02  3.05376039E-03  5.56690654E-04
 -1.49435027E-03 -3.31304969E-04  3.95010270E-04 -3.19589942E-03 -1.81609425E-03
 -4.49427053E-03 -5.69019569E-04  4.07668063E-04 -8.38630723E-04 -7.57137232E-03
  1.80466387E-04  2.71285163E-03  6.21521994E-04 -6.30747870E-05  2.72668054E-04
  4.28365010E-04  1.77130583E-03  3.01045810E-02  2.68705882E-02  7.31746247E-04
  3.17570916E-03 -3.16004704E-03  7.87407576E-05  0.00000000E+00  0.00000000E+00
  0.00000000E+00  0.00000000E+00  0.00000000E+00 -8.13482812E-02  0.00000000E+00
  0.00000000E+00 -4.72864372E-02  0.00000000E+00  0.00000000E+00 -1.12717879E-02
  0.00000000E+00  0.00000000E+00  0.00000000E+00 -7.46373118E-03  0.00000000E+00
  0.00000000E+00  3.69207756E-03  0.00000000E+00 -6.00408930E-03  0.00000000E+00
  0.00000000E+00  3.89510255E-03  0.00000000E+00 -3.77926382E-04  0.00000000E+00
  0.00000000E+00  1.40765782E-03  9.30270595E-04  0.00000000E+00  0.00000000E+00
  0.00000000E+00  0.00000000E+00  0.00000000E+00  0.00000000E+00 -8.13482812E-02
  0.00000000E+00  0.00000000E+00 -4.72864372E-02  0.00000000E+00  0.00000000E+00
 -1.12717879E-02  0.00000000E+00  0.00000000E+00  0.00000000E+00 -7.46373118E-03
  0.00000000E+00  0.00000000E+00 -3.69207756E-03  0.00000000E+00 -6.00408930E-03
  0.00000000E+00  0.00000000E+00 -3.89510255E-03  0.00000000E+00 -3.77926382E-04
  0.00000000E+00  0.00000000E+00 -1.40765782E-03  9.30270595E-04  0.00000000E+00
 -4.99022554E-02 -1.05649358E-01  1.54051622E-01  2.05463388E-01  3.16118051E-03
  6.94647558E-03  4.88755967E-02 -1.10901010E-03  1.17373263E-02  3.65855993E-02
 -6.15746209E-04 -1.23390190E-02 -3.05376039E-03  5.56690654E-04 -1.49435027E-03
 -3.31304969E-04 -3.95010270E-04 -3.19589942E-03  1.81609425E-03 -4.49427053E-03
 -5.69019569E-04 -4.07668063E-04 -8.38630723E-04  7.57137232E-03  1.80466387E-04
  2.71285163E-03 -6.21521994E-04 -6.30747870E-05 -2.72668054E-04  4.28365010E-04
 -1.77130583E-03  3.01045810E-02  2.68705882E-02  7.31746247E-04  3.17570916E-03
  3.16004704E-03  7.87407576E-05  4.99022554E-02  1.05649358E-01 -1.54051622E-01
 -2.05463388E-01 -3.16118051E-03  6.94647558E-03  4.88755967E-02  1.10901010E-03
  1.17373263E-02  3.65855993E-02  6.15746209E-04 -1.23390190E-02 -3.05376039E-03
 -5.56690654E-04  1.49435027E-03 -3.31304969E-04 -3.95010270E-04  3.19589942E-03
 -1.81609425E-03  4.49427053E-03 -5.69019569E-04 -4.07668063E-04  8.38630723E-04
 -7.57137232E-03 -1.80466387E-04  2.71285163E-03 -6.21521994E-04  6.30747870E-05
  2.72668054E-04  4.28365010E-04 -1.77130583E-03 -3.01045810E-02 -2.68705882E-02
 -7.31746247E-04  3.17570916E-03  3.16004704E-03 -7.87407576E-05  0.00000000E+00
  0.00000000E+00  0.00000000E+00  0.00000000E+00  0.00000000E+00 -7.44975163E-02
  0.00000000E+00  0.00000000E+00 -4.92723833E-02  0.00000000E+00  0.00000000E+00
 -1.14673682E-02  0.00000000E+00  0.00000000E+00  0.00000000E+00  6.57335361E-03
  0.00000000E+00  0.00000000E+00  2.90798457E-03  0.00000000E+00  5.66563123E-03
  0.00000000E+00  0.00000000E+00  3.32349835E-03  0.00000000E+00 -5.68549485E-04
  0.00000000E+00  0.00000000E+00 -1.65598829E-03  1.03122184E-03  0.00000000E+00
  0.00000000E+00  0.00000000E+00  0.00000000E+00 -1.41002216E-03  0.00000000E+00
  0.00000000E+00  4.99022554E-02  1.05649358E-01 -1.54051622E-01 -2.05463388E-01
 -3.16118051E-03  6.94647558E-03 -4.88755967E-02  1.10901010E-03  1.17373263E-02
 -3.65855993E-02  6.15746209E-04 -1.23390190E-02  3.05376039E-03 -5.56690654E-04
  1.49435027E-03 -3.31304969E-04  3.95010270E-04  3.19589942E-03  1.81609425E-03
  4.49427053E-03 -5.69019569E-04  4.07668063E-04  8.38630723E-04  7.57137232E-03
 -1.80466387E-04  2.71285163E-03  6.21521994E-04  6.30747870E-05 -2.72668054E-04
  4.28365010E-04  1.77130583E-03 -3.01045810E-02 -2.68705882E-02 -7.31746247E-04
  3.17570916E-03 -3.16004704E-03 -7.87407576E-05  0.00000000E+00  0.00000000E+00
  0.00000000E+00  0.00000000E+00  0.00000000E+00 -7.44975163E-02  0.00000000E+00
  0.00000000E+00 -4.92723833E-02  0.00000000E+00  0.00000000E+00 -1.14673682E-02
  0.00000000E+00  0.00000000E+00  0.00000000E+00  6.57335361E-03  0.00000000E+00
  0.00000000E+00 -2.90798457E-03  0.00000000E+00  5.66563123E-03  0.00000000E+00
  0.00000000E+00 -3.32349835E-03  0.00000000E+00 -5.68549485E-04  0.00000000E+00
  0.00000000E+00  1.65598829E-03  1.03122184E-03  0.00000000E+00  0.00000000E+00
  0.00000000E+00  0.00000000E+00 -1.41002216E-03  0.00000000E+00  0.00000000E+00
  2.66600534E-05  4.16935272E-05  4.03659348E-04  2.87736092E-05  1.79921491E-02
 -2.32491324E-03  7.35050358E-03  6.74550051E-02 -9.17642798E-04  4.95834908E-03
  4.66922058E-02  7.89812026E-03 -3.77713314E-03  1.08977212E-02  4.02351963E-04
  6.23937825E-03 -3.26700118E-03  1.46525836E-04  5.27859233E-04  1.63818373E-03
  6.33234496E-03 -4.31827155E-03 -6.97083565E-04  1.77695123E-03 -1.42834052E-03
  1.26440407E-04  5.37119121E-05 -1.86121272E-04 -2.16738297E-03  3.37458083E-05
  2.16510456E-04  1.86916622E-03  3.70085047E-03  2.19870086E-03  3.84954054E-04
 -2.61655904E-04  1.17630540E-03  4.85174395E-02  1.02821377E-01 -1.53813029E-01
 -1.79132927E-01 -1.05863125E-02  0.00000000E+00  8.12578695E-02 -5.67585241E-03
  0.00000000E+00  4.84546904E-02 -1.08142757E-02  0.00000000E+00  2.92067746E-03
  7.43629050E-03  5.84095428E-03  0.00000000E+00  6.37646691E-04  4.01820250E-03
  0.00000000E+00  3.73402885E-03  0.00000000E+00  3.40564832E-03  2.17535723E-03
  0.00000000E+00  1.94241104E-03  0.00000000E+00 -8.25639419E-04 -1.84452058E-03
  0.00000000E+00  0.00000000E+00 -1.36087767E-03  4.85174395E-02  1.02821377E-01
 -1.53813029E-01 -1.79132927E-01 -1.05863125E-02  0.00000000E+00 -8.12578695E-02
 -5.67585241E-03  0.00000000E+00 -4.84546904E-02 -1.08142757E-02  0.00000000E+00
 -2.92067746E-03  7.43629050E-03  5.84095428E-03  0.00000000E+00 -6.37646691E-04
  4.01820250E-03  0.00000000E+00  3.73402885E-03  0.00000000E+00 -3.40564832E-03
  2.17535723E-03  0.00000000E+00  1.94241104E-03  0.00000000E+00  8.25639419E-04
 -1.84452058E-03  0.00000000E+00  0.00000000E+00  1.36087767E-03  2.66600534E-05
  4.16935272E-05  4.03659348E-04  2.87736092E-05  1.79921491E-02 -2.32491324E-03
 -7.35050358E-03  6.74550051E-02 -9.17642798E-04 -4.95834908E-03  4.66922058E-02
  7.89812026E-03  3.77713314E-03  1.08977212E-02  4.02351963E-04  6.23937825E-03
  3.26700118E-03  1.46525836E-04 -5.27859233E-04  1.63818373E-03  6.33234496E-03
  4.31827155E-03 -6.97083565E-04 -1.77695123E-03 -1.42834052E-03  1.26440407E-04
 -5.37119121E-05 -1.86121272E-04  2.16738297E-03  3.37458083E-05 -2.16510456E-04
  1.86916622E-03  3.70085047E-03  2.19870086E-03  3.84954054E-04  2.61655904E-04
  1.17630540E-03  2.66600534E-05  4.16935272E-05  4.03659348E-04  2.87736092E-05
  1.79921491E-02  2.32491324E-03  7.35050358E-03  6.74550051E-02  9.17642798E-04
  4.95834908E-03  4.66922058E-02 -7.89812026E-03 -3.77713314E-03  1.08977212E-02
  4.02351963E-04 -6.23937825E-03 -3.26700118E-03  1.46525836E-04 -5.27859233E-04
  1.63818373E-03 -6.33234496E-03 -4.31827155E-03 -6.97083565E-04 -1.77695123E-03
 -1.42834052E-03 -1.26440407E-04  5.37119121E-05 -1.86121272E-04  2.16738297E-03
 -3.37458083E-05  2.16510456E-04  1.86916622E-03  3.70085047E-03  2.19870086E-03
 -3.84954054E-04 -2.61655904E-04  1.17630540E-03 -5.37693140E-02 -1.13961161E-01
  1.66731552E-01  2.32982457E-01 -1.73171497E-02  0.00000000E+00 -4.74717493E-02
  2.08432541E-02  0.00000000E+00 -3.77878134E-02  5.05380210E-03  0.00000000E+00
  1.34455817E-02  3.45616193E-02 -3.56397408E-03  0.00000000E+00  1.36151643E-03
 -3.29714469E-03  0.00000000E+00 -8.61200626E-04  0.00000000E+00  4.66621191E-03
 -3.54161094E-03  0.00000000E+00  2.10722231E-03  0.00000000E+00  2.32083666E-03
 -2.77363687E-03  0.00000000E+00  0.00000000E+00  1.33552435E-03  4.32890260E-02
  4.39619659E-02 -6.55694957E-03  0.00000000E+00 -4.48616880E-03 -4.71209889E-03
  2.66600534E-05  4.16935272E-05  4.03659348E-04  2.87736092E-05  1.79921491E-02
  2.32491324E-03 -7.35050358E-03  6.74550051E-02  9.17642798E-04 -4.95834908E-03
  4.66922058E-02 -7.89812026E-03  3.77713314E-03  1.08977212E-02  4.02351963E-04
 -6.23937825E-03  3.26700118E-03  1.46525836E-04  5.27859233E-04  1.63818373E-03
 -6.33234496E-03  4.31827155E-03 -6.97083565E-04  1.77695123E-03 -1.42834052E-03
 -1.26440407E-04 -5.37119121E-05 -1.86121272E-04 -2.16738297E-03 -3.37458083E-05
 -2.16510456E-04  1.86916622E-03  3.70085047E-03  2.19870086E-03 -3.84954054E-04
  2.61655904E-04  1.17630540E-03 -5.37693140E-02 -1.13961161E-01  1.66731552E-01
  2.32982457E-01 -1.73171497E-02  0.00000000E+00  4.74717493E-02  2.08432541E-02
  0.00000000E+00  3.77878134E-02  5.05380210E-03  0.00000000E+00 -1.34455817E-02
  3.45616193E-02 -3.56397408E-03  0.00000000E+00 -1.36151643E-03 -3.29714469E-03
  0.00000000E+00 -8.61200626E-04  0.00000000E+00 -4.66621191E-03 -3.54161094E-03
  0.00000000E+00  2.10722231E-03  0.00000000E+00 -2.32083666E-03 -2.77363687E-03
  0.00000000E+00  0.00000000E+00 -1.33552435E-03  4.32890260E-02  4.39619659E-02
 -6.55694957E-03  0.00000000E+00  4.48616880E-03 -4.71209889E-03  3.50801427E-02
  7.45340264E-02 -1.14454245E-01 -1.23299692E-01 -1.73106708E-01 -4.85766619E-02
 -3.84502065E-02 -5.42619922E-03 -2.94920936E-02 -2.67385033E-02 -3.76850813E-03
 -4.60383040E-02  2.19291174E-02 -4.30087527E-03  1.92934708E-05 -4.51223032E-04
 -3.72389643E-04 -5.88717470E-03 -5.63373709E-04  6.01412151E-04  1.50475464E-04
 -1.69326068E-03 -4.80487629E-03 -1.92538737E-03 -7.48608425E-05 -1.09951700E-03
 -1.95452736E-04  4.77762855E-05 -2.36176629E-04 -2.71136801E-03 -1.34253586E-03
 -2.59206300E-02 -2.79803697E-02 -8.60649073E-03 -3.74688679E-03  1.70435497E-03
 -1.03592827E-04  2.96259473E-02  6.28059008E-02 -8.75171235E-02 -1.53868722E-01
  1.53344676E-01  0.00000000E+00 -3.81611749E-02 -5.25059537E-02  0.00000000E+00
 -8.39928548E-03 -4.75112749E-02  0.00000000E+00 -3.35900051E-02  2.80546260E-02
 -3.58385060E-03  0.00000000E+00 -3.36045207E-03 -4.03995050E-03  0.00000000E+00
 -6.42633455E-03  0.00000000E+00 -4.48700179E-04 -1.81017477E-04  0.00000000E+00
 -1.14482576E-03  0.00000000E+00 -8.51935234E-04 -2.05950783E-03  0.00000000E+00
  0.00000000E+00 -1.19610227E-03 -2.96259473E-02 -6.28059008E-02  8.75171235E-02
  1.53868722E-01 -1.53344676E-01  0.00000000E+00 -3.81611749E-02  5.25059537E-02
  0.00000000E+00 -8.39928548E-03  4.75112749E-02  0.00000000E+00 -3.35900051E-02
 -2.80546260E-02  3.58385060E-03  0.00000000E+00 -3.36045207E-03  4.03995050E-03
  0.00000000E+00  6.42633455E-03  0.00000000E+00 -4.48700179E-04  1.81017477E-04
  0.00000000E+00  1.14482576E-03  0.00000000E+00 -8.51935234E-04  2.05950783E-03
  0.00000000E+00  0.00000000E+00 -1.19610227E-03 -3.50801427E-02 -7.45340264E-02
  1.14454245E-01  1.23299692E-01  1.73106708E-01  4.85766619E-02 -3.84502065E-02
  5.42619922E-03  2.94920936E-02 -2.67385033E-02  3.76850813E-03  4.60383040E-02
  2.19291174E-02  4.30087527E-03 -1.92934708E-05  4.51223032E-04 -3.72389643E-04
  5.88717470E-03 -5.63373709E-04 -6.01412151E-04 -1.50475464E-04 -1.69326068E-03
  4.80487629E-03 -1.92538737E-03  7.48608425E-05  1.09951700E-03 -1.95452736E-04
 -4.77762855E-05 -2.36176629E-04  2.71136801E-03 -1.34253586E-03  2.59206300E-02
  2.79803697E-02  8.60649073E-03  3.74688679E-03  1.70435497E-03  1.03592827E-04
  3.50801427E-02  7.45340264E-02 -1.14454245E-01 -1.23299692E-01 -1.73106708E-01
  4.85766619E-02 -3.84502065E-02 -5.42619922E-03  2.94920936E-02 -2.67385033E-02
 -3.76850813E-03  4.60383040E-02  2.19291174E-02 -4.30087527E-03  1.92934708E-05
  4.51223032E-04 -3.72389643E-04 -5.88717470E-03  5.63373709E-04  6.01412151E-04
 -1.50475464E-04 -1.69326068E-03 -4.80487629E-03  1.92538737E-03 -7.48608425E-05
  1.09951700E-03 -1.95452736E-04  4.77762855E-05  2.36176629E-04  2.71136801E-03
 -1.34253586E-03 -2.59206300E-02 -2.79803697E-02 -8.60649073E-03  3.74688679E-03
  1.70435497E-03 -1.03592827E-04  4.03970820E-02  8.55714677E-02 -1.19291410E-01
 -2.08430128E-01  2.25545802E-01  0.00000000E+00 -4.67645625E-02  4.53298947E-02
  0.00000000E+00 -1.94939942E-02  4.66256614E-02  0.00000000E+00 -6.83934722E-02
 -6.84839701E-02 -4.46651531E-03  0.00000000E+00  7.50238620E-04 -4.03159166E-03
  0.00000000E+00 -7.22086775E-03  0.00000000E+00 -5.02769462E-03 -8.61255638E-04
  0.00000000E+00  9.84671325E-04  0.00000000E+00 -1.48144753E-03  3.16751051E-03
  0.00000000E+00  0.00000000E+00 -1.04039485E-03 -3.15695322E-02 -3.05909377E-02
  1.23546615E-02  0.00000000E+00  1.70411074E-03  4.38890564E-03 -3.50801427E-02
 -7.45340264E-02  1.14454245E-01  1.23299692E-01  1.73106708E-01 -4.85766619E-02
 -3.84502065E-02  5.42619922E-03 -2.94920936E-02 -2.67385033E-02  3.76850813E-03
 -4.60383040E-02  2.19291174E-02  4.30087527E-03 -1.92934708E-05 -4.51223032E-04
 -3.72389643E-04  5.88717470E-03  5.63373709E-04 -6.01412151E-04  1.50475464E-04
 -1.69326068E-03  4.80487629E-03  1.92538737E-03  7.48608425E-05 -1.09951700E-03
 -1.95452736E-04 -4.77762855E-05  2.36176629E-04 -2.71136801E-03 -1.34253586E-03
  2.59206300E-02  2.79803697E-02  8.60649073E-03 -3.74688679E-03  1.70435497E-03
  1.03592827E-04 -4.03970820E-02 -8.55714677E-02  1.19291410E-01  2.08430128E-01
 -2.25545802E-01  0.00000000E+00 -4.67645625E-02 -4.53298947E-02  0.00000000E+00
 -1.94939942E-02 -4.66256614E-02  0.00000000E+00 -6.83934722E-02  6.84839701E-02
  4.46651531E-03  0.00000000E+00  7.50238620E-04  4.03159166E-03  0.00000000E+00
  7.22086775E-03  0.00000000E+00 -5.02769462E-03  8.61255638E-04  0.00000000E+00
 -9.84671325E-04  0.00000000E+00 -1.48144753E-03 -3.16751051E-03  0.00000000E+00
  0.00000000E+00 -1.04039485E-03  3.15695322E-02  3.05909377E-02 -1.23546615E-02
  0.00000000E+00  1.70411074E-03 -4.38890564E-03 -4.52295161E-02 -9.66989441E-02
  1.42277580E-01  2.35532710E-01 -1.37226360E-02 -1.92741042E-02  7.00689553E-02
  2.37717283E-03  8.17981346E-03  2.74781274E-02  1.59308190E-03 -1.88258460E-02
  2.82787872E-02  2.07478743E-03  1.36306358E-04  4.84643763E-05  2.82289808E-04
  3.16592798E-03 -4.00496787E-03  6.55797152E-04 -1.51320407E-04  1.34513203E-03
  1.47976684E-03 -6.69385107E-03  7.74619416E-05  2.80541003E-03 -8.46619854E-05
 -5.79949823E-05  1.46599248E-04  1.35338421E-03  1.43674472E-03  7.23055503E-02
  9.41090955E-02  1.68172230E-02  8.99882731E-03 -6.13382918E-03  1.57460541E-04
  0.00000000E+00  0.00000000E+00  0.00000000E+00  0.00000000E+00  0.00000000E+00
 -6.34348559E-02  0.00000000E+00  0.00000000E+00 -2.89534612E-02  0.00000000E+00
  0.00000000E+00 -1.88516599E-02  0.00000000E+00  0.00000000E+00  0.00000000E+00
 -5.35454110E-03  0.00000000E+00  0.00000000E+00 -3.60501084E-03  0.00000000E+00
 -1.27228164E-03  0.00000000E+00  0.00000000E+00 -1.03320855E-02  0.00000000E+00
 -6.75938906E-04  0.00000000E+00  0.00000000E+00 -1.42941165E-03 -1.35417647E-03
  0.00000000E+00  0.00000000E+00  0.00000000E+00  0.00000000E+00  0.00000000E+00
  0.00000000E+00  6.34348559E-02  0.00000000E+00  0.00000000E+00  2.89534612E-02
  0.00000000E+00  0.00000000E+00  1.88516599E-02  0.00000000E+00  0.00000000E+00
  0.00000000E+00  5.35454110E-03  0.00000000E+00  0.00000000E+00 -3.60501084E-03
  0.00000000E+00  1.27228164E-03  0.00000000E+00  0.00000000E+00 -1.03320855E-02
  0.00000000E+00  6.75938906E-04  0.00000000E+00  0.00000000E+00 -1.42941165E-03
  1.35417647E-03  0.00000000E+00  4.52295161E-02  9.66989441E-02 -1.42277580E-01
 -2.35532710E-01  1.37226360E-02  1.92741042E-02  7.00689553E-02 -2.37717283E-03
 -8.17981346E-03  2.74781274E-02 -1.59308190E-03  1.88258460E-02  2.82787872E-02
 -2.07478743E-03 -1.36306358E-04 -4.84643763E-05  2.82289808E-04 -3.16592798E-03
 -4.00496787E-03 -6.55797152E-04  1.51320407E-04  1.34513203E-03 -1.47976684E-03
 -6.69385107E-03 -7.74619416E-05 -2.80541003E-03 -8.46619854E-05  5.79949823E-05
  1.46599248E-04 -1.35338421E-03  1.43674472E-03 -7.23055503E-02 -9.41090955E-02
 -1.68172230E-02 -8.99882731E-03 -6.13382918E-03 -1.57460541E-04  4.52295161E-02
  9.66989441E-02 -1.42277580E-01 -2.35532710E-01  1.37226360E-02 -1.92741042E-02
 -7.00689553E-02 -2.37717283E-03  8.17981346E-03 -2.74781274E-02 -1.59308190E-03
 -1.88258460E-02 -2.82787872E-02 -2.07478743E-03 -1.36306358E-04  4.84643763E-05
 -2.82289808E-04 -3.16592798E-03 -4.00496787E-03 -6.55797152E-04 -1.51320407E-04
 -1.34513203E-03 -1.47976684E-03 -6.69385107E-03 -7.74619416E-05  2.80541003E-03
  8.46619854E-05  5.79949823E-05  1.46599248E-04  1.35338421E-03 -1.43674472E-03
 -7.23055503E-02 -9.41090955E-02 -1.68172230E-02  8.99882731E-03  6.13382918E-03
 -1.57460541E-04  0.00000000E+00  0.00000000E+00  0.00000000E+00  0.00000000E+00
  0.00000000E+00 -7.20494284E-02  0.00000000E+00  0.00000000E+00 -4.12480730E-02
  0.00000000E+00  0.00000000E+00 -2.29277984E-02  0.00000000E+00  0.00000000E+00
  0.00000000E+00  5.59556276E-03  0.00000000E+00  0.00000000E+00 -2.95734877E-03
  0.00000000E+00  1.76551444E-03  0.00000000E+00  0.00000000E+00 -1.08087094E-02
  0.00000000E+00 -8.86430944E-04  0.00000000E+00  0.00000000E+00  9.05236307E-04
 -1.24679283E-03  0.00000000E+00  0.00000000E+00  0.00000000E+00  0.00000000E+00
 -1.89947682E-03  0.00000000E+00  0.00000000E+00 -4.52295161E-02 -9.66989441E-02
  1.42277580E-01  2.35532710E-01 -1.37226360E-02  1.92741042E-02 -7.00689553E-02
  2.37717283E-03 -8.17981346E-03 -2.74781274E-02  1.59308190E-03  1.88258460E-02
 -2.82787872E-02  2.07478743E-03  1.36306358E-04 -4.84643763E-05 -2.82289808E-04
  3.16592798E-03 -4.00496787E-03  6.55797152E-04  1.51320407E-04 -1.34513203E-03
  1.47976684E-03 -6.69385107E-03  7.74619416E-05 -2.80541003E-03  8.46619854E-05
 -5.79949823E-05  1.46599248E-04 -1.35338421E-03 -1.43674472E-03  7.23055503E-02
  9.41090955E-02  1.68172230E-02 -8.99882731E-03  6.13382918E-03  1.57460541E-04
  0.00000000E+00  0.00000000E+00  0.00000000E+00  0.00000000E+00  0.00000000E+00
  7.20494284E-02  0.00000000E+00  0.00000000E+00  4.12480730E-02  0.00000000E+00
  0.00000000E+00  2.29277984E-02  0.00000000E+00  0.00000000E+00  0.00000000E+00
 -5.59556276E-03  0.00000000E+00  0.00000000E+00 -2.95734877E-03  0.00000000E+00
 -1.76551444E-03  0.00000000E+00  0.00000000E+00 -1.08087094E-02  0.00000000E+00
  8.86430944E-04  0.00000000E+00  0.00000000E+00  9.05236307E-04  1.24679283E-03
  0.00000000E+00  0.00000000E+00  0.00000000E+00  0.00000000E+00  1.89947682E-03
  0.00000000E+00  0.00000000E+00 -3.60402458E-02 -7.70682264E-02  1.16107037E-01
  1.78599470E-01  1.52043404E-02 -9.50168369E-02  1.20373368E-02  3.10741797E-03
 -4.71771858E-02  1.76736244E-03  2.64692345E-03 -2.93698261E-02  5.58830733E-03
  3.09659101E-03 -3.94652415E-03  2.81364368E-04 -3.80385419E-04 -3.10138996E-03
 -2.72108532E-04 -3.70666142E-03  5.45510309E-05 -4.86929962E-04  1.11144381E-03
  6.38722895E-03 -2.43362146E-04  1.45540127E-03  4.09883432E-04 -3.25077801E-05
 -3.45340954E-04  1.96347792E-03  3.01968630E-03  6.99343381E-02  9.35563403E-02
  1.40754727E-02  7.17618940E-03 -7.46148824E-03  4.18089641E-05  2.28650762E-02
  4.89074024E-02 -7.20801405E-02 -1.10645695E-01  1.86631627E-02  0.00000000E+00
  7.69643891E-02  1.73685899E-03  0.00000000E+00  4.90103792E-02 -1.48529460E-02
  0.00000000E+00  8.50091793E-03  1.08620184E-02  6.11969934E-04  0.00000000E+00
  1.00071995E-03  6.39100255E-03  0.00000000E+00 -5.22077764E-03  0.00000000E+00
  2.14718998E-03  5.45043968E-03  0.00000000E+00 -4.15190956E-04  0.00000000E+00
 -2.68290371E-04 -4.90130249E-04  0.00000000E+00  0.00000000E+00 -1.11752552E-03
  2.28650762E-02  4.89074024E-02 -7.20801405E-02 -1.10645695E-01  1.86631627E-02
  0.00000000E+00 -7.69643891E-02  1.73685899E-03  0.00000000E+00 -4.90103792E-02
 -1.48529460E-02  0.00000000E+00 -8.50091793E-03  1.08620184E-02  6.11969934E-04
  0.00000000E+00 -1.00071995E-03  6.39100255E-03  0.00000000E+00 -5.22077764E-03
  0.00000000E+00 -2.14718998E-03  5.45043968E-03  0.00000000E+00 -4.15190956E-04
  0.00000000E+00  2.68290371E-04 -4.90130249E-04  0.00000000E+00  0.00000000E+00
  1.11752552E-03 -3.60402458E-02 -7.70682264E-02  1.16107037E-01  1.78599470E-01
  1.52043404E-02 -9.50168369E-02 -1.20373368E-02  3.10741797E-03 -4.71771858E-02
 -1.76736244E-03  2.64692345E-03 -2.93698261E-02 -5.58830733E-03  3.09659101E-03
 -3.94652415E-03  2.81364368E-04  3.80385419E-04 -3.10138996E-03  2.72108532E-04
 -3.70666142E-03  5.45510309E-05  4.86929962E-04  1.11144381E-03 -6.38722895E-03
 -2.43362146E-04  1.45540127E-03 -4.09883432E-04 -3.25077801E-05  3.45340954E-04
  1.96347792E-03 -3.01968630E-03  6.99343381E-02  9.35563403E-02  1.40754727E-02
  7.17618940E-03  7.46148824E-03  4.18089641E-05 -3.60402458E-02 -7.70682264E-02
  1.16107037E-01  1.78599470E-01  1.52043404E-02  9.50168369E-02  1.20373368E-02
  3.10741797E-03  4.71771858E-02  1.76736244E-03  2.64692345E-03  2.93698261E-02
  5.58830733E-03  3.09659101E-03 -3.94652415E-03 -2.81364368E-04 -3.80385419E-04
 -3.10138996E-03  2.72108532E-04 -3.70666142E-03 -5.45510309E-05 -4.86929962E-04
  1.11144381E-03 -6.38722895E-03 -2.43362146E-04 -1.45540127E-03  4.09883432E-04
 -3.25077801E-05  3.45340954E-04 -1.96347792E-03  3.01968630E-03  6.99343381E-02
  9.35563403E-02  1.40754727E-02 -7.17618940E-03 -7.46148824E-03  4.18089641E-05
  2.16138666E-02  4.62558313E-02 -6.74174022E-02 -1.09410833E-01  2.74068257E-03
  0.00000000E+00  4.43406577E-02 -2.44802429E-02  0.00000000E+00  3.41253650E-02
 -2.59452696E-03  0.00000000E+00  1.22162394E-02 -6.36638734E-03 -1.10685890E-03
  0.00000000E+00 -1.37282205E-03  5.14693656E-03  0.00000000E+00 -7.38477465E-03
  0.00000000E+00 -1.96576346E-03  6.18925123E-03  0.00000000E+00  4.84196049E-04
  0.00000000E+00 -5.44691074E-04  7.51773098E-04  0.00000000E+00  0.00000000E+00
 -1.12918386E-03 -2.24722226E-02 -2.85748743E-02 -1.26428537E-02  0.00000000E+00
  3.22548461E-03  2.03302436E-03 -3.60402458E-02 -7.70682264E-02  1.16107037E-01
  1.78599470E-01  1.52043404E-02  9.50168369E-02 -1.20373368E-02  3.10741797E-03
  4.71771858E-02 -1.76736244E-03  2.64692345E-03  2.93698261E-02 -5.58830733E-03
  3.09659101E-03 -3.94652415E-03 -2.81364368E-04  3.80385419E-04 -3.10138996E-03
 -2.72108532E-04 -3.70666142E-03 -5.45510309E-05  4.86929962E-04  1.11144381E-03
  6.38722895E-03 -2.43362146E-04 -1.45540127E-03 -4.09883432E-04 -3.25077801E-05
 -3.45340954E-04 -1.96347792E-03 -3.01968630E-03  6.99343381E-02  9.35563403E-02
  1.40754727E-02 -7.17618940E-03  7.46148824E-03  4.18089641E-05  2.16138666E-02
  4.62558313E-02 -6.74174022E-02 -1.09410833E-01  2.74068257E-03  0.00000000E+00
 -4.43406577E-02 -2.44802429E-02  0.00000000E+00 -3.41253650E-02 -2.59452696E-03
  0.00000000E+00 -1.22162394E-02 -6.36638734E-03 -1.10685890E-03  0.00000000E+00
  1.37282205E-03  5.14693656E-03  0.00000000E+00 -7.38477465E-03  0.00000000E+00
  1.96576346E-03  6.18925123E-03  0.00000000E+00  4.84196049E-04  0.00000000E+00
  5.44691074E-04  7.51773098E-04  0.00000000E+00  0.00000000E+00  1.12918386E-03
 -2.24722226E-02 -2.85748743E-02 -1.26428537E-02  0.00000000E+00 -3.22548461E-03
  2.03302436E-03  1.42373139E-02  3.04767276E-02 -4.43093768E-02 -7.72818018E-02
 -1.00314955E-03 -1.54313796E-03 -1.92972909E-02  5.87766292E-02 -9.51197557E-03
 -8.33466996E-03  3.38254590E-02  1.62309396E-03 -4.44671645E-03  1.79705248E-02
  1.19661203E-03  4.65678121E-03  2.28238833E-03 -2.14232964E-03  1.36803263E-03
  2.12471272E-03  1.65371924E-03  8.70536733E-03 -3.46458349E-03  1.56218961E-03
  3.62239814E-04 -4.27395149E-04  4.02664298E-04  1.17516263E-03  9.03575621E-04
 -1.15089037E-03 -5.43660596E-04 -2.10354335E-02 -2.85671101E-02 -9.30763947E-03
 -2.50011733E-03  1.64368851E-03  1.62105411E-03  3.08492962E-02  6.61672213E-02
 -9.59948819E-02 -1.78005599E-01  1.54120881E-02  0.00000000E+00 -4.64553869E-02
 -2.63808660E-02  0.00000000E+00 -1.29753344E-02 -2.76801492E-02  0.00000000E+00
 -2.29859157E-02  6.23853143E-03 -1.26218132E-04  0.00000000E+00 -1.48001229E-03
 -4.60094859E-03  0.00000000E+00  2.10102487E-03  0.00000000E+00  1.98537118E-03
 -3.01827871E-03  0.00000000E+00  9.04718800E-04  0.00000000E+00 -2.03437479E-04
 -1.98169939E-03  0.00000000E+00  0.00000000E+00 -8.55200517E-04 -3.08492962E-02
 -6.61672213E-02  9.59948819E-02  1.78005599E-01 -1.54120881E-02  0.00000000E+00
 -4.64553869E-02  2.63808660E-02  0.00000000E+00 -1.29753344E-02  2.76801492E-02
  0.00000000E+00 -2.29859157E-02 -6.23853143E-03  1.26218132E-04  0.00000000E+00
 -1.48001229E-03  4.60094859E-03  0.00000000E+00 -2.10102487E-03  0.00000000E+00
  1.98537118E-03  3.01827871E-03  0.00000000E+00 -9.04718800E-04  0.00000000E+00
 -2.03437479E-04  1.98169939E-03  0.00000000E+00  0.00000000E+00 -8.55200517E-04
 -1.42373139E-02 -3.04767276E-02  4.43093768E-02  7.72818018E-02  1.00314955E-03
  1.54313796E-03 -1.92972909E-02 -5.87766292E-02  9.51197557E-03 -8.33466996E-03
 -3.38254590E-02 -1.62309396E-03 -4.44671645E-03 -1.79705248E-02 -1.19661203E-03
 -4.65678121E-03  2.28238833E-03  2.14232964E-03  1.36803263E-03 -2.12471272E-03
 -1.65371924E-03  8.70536733E-03  3.46458349E-03  1.56218961E-03 -3.62239814E-04
  4.27395149E-04  4.02664298E-04 -1.17516263E-03  9.03575621E-04  1.15089037E-03
 -5.43660596E-04  2.10354335E-02  2.85671101E-02  9.30763947E-03  2.50011733E-03
  1.64368851E-03 -1.62105411E-03  1.42373139E-02  3.04767276E-02 -4.43093768E-02
 -7.72818018E-02 -1.00314955E-03  1.54313796E-03 -1.92972909E-02  5.87766292E-02
  9.51197557E-03 -8.33466996E-03  3.38254590E-02 -1.62309396E-03 -4.44671645E-03
  1.79705248E-02  1.19661203E-03 -4.65678121E-03  2.28238833E-03 -2.14232964E-03
 -1.36803263E-03  2.12471272E-03 -1.65371924E-03  8.70536733E-03 -3.46458349E-03
 -1.56218961E-03  3.62239814E-04  4.27395149E-04  4.02664298E-04  1.17516263E-03
 -9.03575621E-04  1.15089037E-03 -5.43660596E-04 -2.10354335E-02 -2.85671101E-02
 -9.30763947E-03  2.50011733E-03  1.64368851E-03  1.62105411E-03 -4.61498009E-02
 -9.87908292E-02  1.44402815E-01  2.57402874E-01  1.55327108E-03  0.00000000E+00
  8.48442581E-02  9.07382605E-02  0.00000000E+00  3.01975618E-02  3.85857953E-02
  0.00000000E+00  2.83322910E-02  3.16237567E-02  2.05211308E-03  0.00000000E+00
  7.42232651E-03 -5.68354205E-05  0.00000000E+00 -6.81623989E-03  0.00000000E+00
  7.20653929E-03  5.66918519E-04  0.00000000E+00  2.34616911E-03  0.00000000E+00
  2.19130194E-03 -2.52159493E-03  0.00000000E+00  0.00000000E+00  6.02016154E-04
  1.08364401E-01  1.51429327E-01  3.43066922E-02  0.00000000E+00 -8.43313810E-03
 -1.28769038E-02 -1.42373139E-02 -3.04767276E-02  4.43093768E-02  7.72818018E-02
  1.00314955E-03 -1.54313796E-03 -1.92972909E-02 -5.87766292E-02 -9.51197557E-03
 -8.33466996E-03 -3.38254590E-02  1.62309396E-03 -4.44671645E-03 -1.79705248E-02
 -1.19661203E-03  4.65678121E-03  2.28238833E-03  2.14232964E-03 -1.36803263E-03
 -2.12471272E-03  1.65371924E-03  8.70536733E-03  3.46458349E-03 -1.56218961E-03
 -3.62239814E-04 -4.27395149E-04  4.02664298E-04 -1.17516263E-03 -9.03575621E-04
 -1.15089037E-03 -5.43660596E-04  2.10354335E-02  2.85671101E-02  9.30763947E-03
 -2.50011733E-03  1.64368851E-03 -1.62105411E-03  4.61498009E-02  9.87908292E-02
 -1.44402815E-01 -2.57402874E-01 -1.55327108E-03  0.00000000E+00  8.48442581E-02
 -9.07382605E-02  0.00000000E+00  3.01975618E-02 -3.85857953E-02  0.00000000E+00
  2.83322910E-02 -3.16237567E-02 -2.05211308E-03  0.00000000E+00  7.42232651E-03
  5.68354205E-05  0.00000000E+00  6.81623989E-03  0.00000000E+00  7.20653929E-03
 -5.66918519E-04  0.00000000E+00 -2.34616911E-03  0.00000000E+00  2.19130194E-03
  2.52159493E-03  0.00000000E+00  0.00000000E+00  6.02016154E-04 -1.08364401E-01
 -1.51429327E-01 -3.43066922E-02  0.00000000E+00 -8.43313810E-03  1.28769038E-02
  3.72429724E-03  8.04807115E-03 -1.07100713E-02 -9.33975862E-03 -4.74306273E-03
 -4.72778275E-02  6.47345981E-02 -2.87132741E-02 -3.59517643E-02  4.51709084E-02
 -2.28612000E-02 -2.26891873E-02  2.49233179E-02 -5.92222523E-03  2.86643001E-03
 -2.44385941E-03  2.28613196E-03  2.67679235E-04  5.06975038E-04  8.27689521E-03
 -4.42688398E-03  4.71983950E-03 -2.60532640E-03  6.43117776E-03  9.67457865E-04
  1.48423559E-03 -8.47302472E-04 -3.83790757E-04  1.39314902E-03 -6.25523231E-05
  6.79100834E-04  2.77236654E-02  3.98705009E-02 -3.36113154E-03  2.94124775E-03
 -1.59407450E-03 -5.93968897E-04 -2.79975374E-02 -6.00575610E-02  9.22466282E-02
  1.40938074E-01  4.26473622E-02  0.00000000E+00 -3.99001921E-02 -6.96298571E-02
  0.00000000E+00 -2.41749946E-02 -4.48077299E-02  0.00000000E+00 -5.40380001E-03
 -1.59199308E-02 -5.85946179E-03  0.00000000E+00  4.53339601E-03 -3.67692010E-03
  0.00000000E+00 -7.70525168E-03  0.00000000E+00  6.70670693E-03 -3.01832045E-03
  0.00000000E+00 -7.69270071E-04  0.00000000E+00  1.58333432E-03  1.32322299E-03
  0.00000000E+00  0.00000000E+00  1.29970078E-03 -2.79975374E-02 -6.00575610E-02
  9.22466282E-02  1.40938074E-01  4.26473622E-02  0.00000000E+00  3.99001921E-02
 -6.96298571E-02  0.00000000E+00  2.41749946E-02 -4.48077299E-02  0.00000000E+00
  5.40380001E-03 -1.59199308E-02 -5.85946179E-03  0.00000000E+00 -4.53339601E-03
 -3.67692010E-03  0.00000000E+00 -7.70525168E-03  0.00000000E+00 -6.70670693E-03
 -3.01832045E-03  0.00000000E+00 -7.69270071E-04  0.00000000E+00 -1.58333432E-03
  1.32322299E-03  0.00000000E+00  0.00000000E+00 -1.29970078E-03  3.72429724E-03
  8.04807115E-03 -1.07100713E-02 -9.33975862E-03 -4.74306273E-03 -4.72778275E-02
 -6.47345981E-02 -2.87132741E-02 -3.59517643E-02 -4.51709084E-02 -2.28612000E-02
 -2.26891873E-02 -2.49233179E-02 -5.92222523E-03  2.86643001E-03 -2.44385941E-03
 -2.28613196E-03  2.67679235E-04 -5.06975038E-04  8.27689521E-03 -4.42688398E-03
 -4.71983950E-03 -2.60532640E-03 -6.43117776E-03  9.67457865E-04  1.48423559E-03
  8.47302472E-04 -3.83790757E-04 -1.39314902E-03 -6.25523231E-05 -6.79100834E-04
  2.77236654E-02  3.98705009E-02 -3.36113154E-03  2.94124775E-03  1.59407450E-03
 -5.93968897E-04  3.72429724E-03  8.04807115E-03 -1.07100713E-02 -9.33975862E-03
 -4.74306273E-03  4.72778275E-02  6.47345981E-02 -2.87132741E-02  3.59517643E-02
  4.51709084E-02 -2.28612000E-02  2.26891873E-02  2.49233179E-02 -5.92222523E-03
  2.86643001E-03  2.44385941E-03  2.28613196E-03  2.67679235E-04 -5.06975038E-04
  8.27689521E-03  4.42688398E-03  4.71983950E-03 -2.60532640E-03 -6.43117776E-03
  9.67457865E-04 -1.48423559E-03 -8.47302472E-04 -3.83790757E-04 -1.39314902E-03
  6.25523231E-05  6.79100834E-04  2.77236654E-02  3.98705009E-02 -3.36113154E-03
 -2.94124775E-03 -1.59407450E-03 -5.93968897E-04 -1.66249350E-02 -3.56408531E-02
  5.79223162E-02  8.34630781E-02  5.15953953E-02  0.00000000E+00  1.01502392E-01
  1.54037986E-01  0.00000000E+00  6.71941623E-02  9.93401026E-02  0.00000000E+00
  2.34711223E-02  3.92205631E-02  3.27019889E-03  0.00000000E+00  6.97325496E-04
 -1.93229744E-03  0.00000000E+00 -2.43528496E-03  0.00000000E+00 -1.28776643E-02
  1.82878487E-03  0.00000000E+00 -6.57868040E-04  0.00000000E+00  1.83002293E-03
 -2.11347441E-03  0.00000000E+00  0.00000000E+00  4.68366567E-04  1.01782551E-01
  1.46491430E-01  2.28003664E-02  0.00000000E+00 -8.22427158E-03 -1.08656881E-02
  3.72429724E-03  8.04807115E-03 -1.07100713E-02 -9.33975862E-03 -4.74306273E-03
  4.72778275E-02 -6.47345981E-02 -2.87132741E-02  3.59517643E-02 -4.51709084E-02
 -2.28612000E-02  2.26891873E-02 -2.49233179E-02 -5.92222523E-03  2.86643001E-03
  2.44385941E-03 -2.28613196E-03  2.67679235E-04  5.06975038E-04  8.27689521E-03
  4.42688398E-03 -4.71983950E-03 -2.60532640E-03  6.43117776E-03  9.67457865E-04
 -1.48423559E-03  8.47302472E-04 -3.83790757E-04  1.39314902E-03  6.25523231E-05
 -6.79100834E-04  2.77236654E-02  3.98705009E-02 -3.36113154E-03 -2.94124775E-03
  1.59407450E-03 -5.93968897E-04 -1.66249350E-02 -3.56408531E-02  5.79223162E-02
  8.34630781E-02  5.15953953E-02  0.00000000E+00 -1.01502392E-01  1.54037986E-01
  0.00000000E+00 -6.71941623E-02  9.93401026E-02  0.00000000E+00 -2.34711223E-02
  3.92205631E-02  3.27019889E-03  0.00000000E+00 -6.97325496E-04 -1.93229744E-03
  0.00000000E+00 -2.43528496E-03  0.00000000E+00  1.28776643E-02  1.82878487E-03
  0.00000000E+00 -6.57868040E-04  0.00000000E+00 -1.83002293E-03 -2.11347441E-03
  0.00000000E+00  0.00000000E+00 -4.68366567E-04  1.01782551E-01  1.46491430E-01
  2.28003664E-02  0.00000000E+00  8.22427158E-03 -1.08656881E-02 -4.52415928E-03
 -9.67505548E-03  1.81077162E-02  1.74462283E-02  1.38456030E-02 -9.77324739E-02
  9.53635474E-02  9.36201711E-02 -6.53054897E-02  6.58175369E-02  7.79742103E-02
 -2.87903385E-02  2.56375648E-02  2.32168350E-02 -2.24166114E-03  5.09632587E-03
 -3.13058229E-03  2.32197951E-03 -1.82112308E-03  2.54776550E-03  6.74256695E-03
 -3.98584484E-03  2.35871713E-03  7.56834351E-03 -1.25503935E-03  3.73345152E-04
 -4.82742853E-04 -3.05706877E-04 -1.38288792E-03  1.60718894E-03  5.68921310E-04
  7.00990442E-02  1.05420072E-01  2.39116231E-02  6.95904759E-03 -5.74864509E-03
  2.97199839E-03  0.00000000E+00  0.00000000E+00  0.00000000E+00  0.00000000E+00
  0.00000000E+00  1.45202997E-01  0.00000000E+00  0.00000000E+00  1.08665580E-01
  0.00000000E+00  0.00000000E+00  2.31058048E-02  0.00000000E+00  0.00000000E+00
  0.00000000E+00  8.74653458E-03  0.00000000E+00  0.00000000E+00 -7.60079988E-03
  0.00000000E+00  1.28500775E-02  0.00000000E+00  0.00000000E+00 -1.19884888E-02
  0.00000000E+00  3.76634522E-04  0.00000000E+00  0.00000000E+00 -2.21845302E-03
 -1.38216424E-03  0.00000000E+00  0.00000000E+00  0.00000000E+00  0.00000000E+00
  0.00000000E+00  0.00000000E+00  1.45202997E-01  0.00000000E+00  0.00000000E+00
  1.08665580E-01  0.00000000E+00  0.00000000E+00  2.31058048E-02  0.00000000E+00
  0.00000000E+00  0.00000000E+00  8.74653458E-03  0.00000000E+00  0.00000000E+00
  7.60079988E-03  0.00000000E+00  1.28500775E-02  0.00000000E+00  0.00000000E+00
  1.19884888E-02  0.00000000E+00  3.76634522E-04  0.00000000E+00  0.00000000E+00
  2.21845302E-03 -1.38216424E-03  0.00000000E+00 -4.52415928E-03 -9.67505548E-03
  1.81077162E-02  1.74462283E-02  1.38456030E-02 -9.77324739E-02 -9.53635474E-02
  9.36201711E-02 -6.53054897E-02 -6.58175369E-02  7.79742103E-02 -2.87903385E-02
 -2.56375648E-02  2.32168350E-02 -2.24166114E-03  5.09632587E-03  3.13058229E-03
  2.32197951E-03  1.82112308E-03  2.54776550E-03  6.74256695E-03  3.98584484E-03
  2.35871713E-03 -7.56834351E-03 -1.25503935E-03  3.73345152E-04  4.82742853E-04
 -3.05706877E-04  1.38288792E-03  1.60718894E-03 -5.68921310E-04  7.00990442E-02
  1.05420072E-01  2.39116231E-02  6.95904759E-03  5.74864509E-03  2.97199839E-03
  4.52415928E-03  9.67505548E-03 -1.81077162E-02 -1.74462283E-02 -1.38456030E-02
 -9.77324739E-02 -9.53635474E-02 -9.36201711E-02 -6.53054897E-02 -6.58175369E-02
 -7.79742103E-02 -2.87903385E-02 -2.56375648E-02 -2.32168350E-02  2.24166114E-03
  5.09632587E-03  3.13058229E-03 -2.32197951E-03 -1.82112308E-03 -2.54776550E-03
  6.74256695E-03  3.98584484E-03 -2.35871713E-03  7.56834351E-03  1.25503935E-03
  3.73345152E-04  4.82742853E-04  3.05706877E-04 -1.38288792E-03  1.60718894E-03
 -5.68921310E-04 -7.00990442E-02 -1.05420072E-01 -2.39116231E-02  6.95904759E-03
  5.74864509E-03 -2.97199839E-03  0.00000000E+00  0.00000000E+00  0.00000000E+00
  0.00000000E+00  0.00000000E+00 -5.01381220E-02  0.00000000E+00  0.00000000E+00
 -4.04746516E-02  0.00000000E+00  0.00000000E+00 -1.15499296E-02  0.00000000E+00
  0.00000000E+00  0.00000000E+00 -4.39376201E-04  0.00000000E+00  0.00000000E+00
 -1.13831338E-03  0.00000000E+00 -2.96797421E-03  0.00000000E+00  0.00000000E+00
 -2.31423323E-03  0.00000000E+00  2.21561854E-03  0.00000000E+00  0.00000000E+00
  9.41771365E-04 -6.38289423E-05  0.00000000E+00  0.00000000E+00  0.00000000E+00
  0.00000000E+00 -2.68548324E-03  0.00000000E+00  0.00000000E+00  4.52415928E-03
  9.67505548E-03 -1.81077162E-02 -1.74462283E-02 -1.38456030E-02 -9.77324739E-02
  9.53635474E-02 -9.36201711E-02 -6.53054897E-02  6.58175369E-02 -7.79742103E-02
 -2.87903385E-02  2.56375648E-02 -2.32168350E-02  2.24166114E-03  5.09632587E-03
 -3.13058229E-03 -2.32197951E-03  1.82112308E-03 -2.54776550E-03  6.74256695E-03
 -3.98584484E-03 -2.35871713E-03 -7.56834351E-03  1.25503935E-03  3.73345152E-04
 -4.82742853E-04  3.05706877E-04  1.38288792E-03  1.60718894E-03  5.68921310E-04
 -7.00990442E-02 -1.05420072E-01 -2.39116231E-02  6.95904759E-03 -5.74864509E-03
 -2.97199839E-03  0.00000000E+00  0.00000000E+00  0.00000000E+00  0.00000000E+00
  0.00000000E+00 -5.01381220E-02  0.00000000E+00  0.00000000E+00 -4.04746516E-02
  0.00000000E+00  0.00000000E+00 -1.15499296E-02  0.00000000E+00  0.00000000E+00
  0.00000000E+00 -4.39376201E-04  0.00000000E+00  0.00000000E+00  1.13831338E-03
  0.00000000E+00 -2.96797421E-03  0.00000000E+00  0.00000000E+00  2.31423323E-03
  0.00000000E+00  2.21561854E-03  0.00000000E+00  0.00000000E+00 -9.41771365E-04
 -6.38289423E-05  0.00000000E+00  0.00000000E+00  0.00000000E+00  0.00000000E+00
 -2.68548324E-03  0.00000000E+00  0.00000000E+00  1.77306464E-02  3.78984052E-02
 -5.29171769E-02 -1.20111987E-01  2.60383163E-02  1.36323515E-01 -6.01030099E-02
 -1.74185383E-02  7.24939195E-02 -2.32185815E-02 -9.35130803E-03  4.70705503E-02
 -2.08859276E-02 -1.28963988E-02  2.67350163E-03 -1.20167362E-03 -5.38927027E-04
  3.12332268E-03  7.81639958E-03  1.62206648E-03  6.13959758E-04 -4.09636638E-03
  2.94582969E-03  7.90562625E-03 -1.12986525E-04 -1.17994292E-03  1.81984704E-04
 -3.12608519E-04 -2.30096491E-04  1.26441872E-03 -1.54539372E-03 -9.27894953E-02
 -1.35734102E-01 -4.20157043E-02 -8.74612914E-03  8.32668455E-03 -4.79793361E-04
 -2.60354882E-02 -5.59365150E-02  7.11736165E-02  2.22248441E-01 -1.32519576E-01
  0.00000000E+00  3.40433209E-02  4.51455055E-02  0.00000000E+00 -8.00844249E-03
  6.49201472E-02  0.00000000E+00  4.16555927E-02 -2.34853750E-02  4.13609524E-03
  0.00000000E+00  1.57312623E-03  2.69734366E-03  0.00000000E+00  7.94105239E-03
  0.00000000E+00 -3.50537055E-03 -1.23226506E-03  0.00000000E+00  1.00500676E-03
  0.00000000E+00  9.25874074E-04  2.54214262E-03  0.00000000E+00  0.00000000E+00
  5.52144792E-05  2.60354882E-02  5.59365150E-02 -7.11736165E-02 -2.22248441E-01
  1.32519576E-01  0.00000000E+00  3.40433209E-02 -4.51455055E-02  0.00000000E+00
 -8.00844249E-03 -6.49201472E-02  0.00000000E+00  4.16555927E-02  2.34853750E-02
 -4.13609524E-03  0.00000000E+00  1.57312623E-03 -2.69734366E-03  0.00000000E+00
 -7.94105239E-03  0.00000000E+00 -3.50537055E-03  1.23226506E-03  0.00000000E+00
 -1.00500676E-03  0.00000000E+00  9.25874074E-04 -2.54214262E-03  0.00000000E+00
  0.00000000E+00  5.52144792E-05 -1.77306464E-02 -3.78984052E-02  5.29171769E-02
  1.20111987E-01 -2.60383163E-02 -1.36323515E-01 -6.01030099E-02  1.74185383E-02
 -7.24939195E-02 -2.32185815E-02  9.35130803E-03 -4.70705503E-02 -2.08859276E-02
  1.28963988E-02 -2.67350163E-03  1.20167362E-03 -5.38927027E-04 -3.12332268E-03
  7.81639958E-03 -1.62206648E-03 -6.13959758E-04 -4.09636638E-03 -2.94582969E-03
  7.90562625E-03  1.12986525E-04  1.17994292E-03  1.81984704E-04  3.12608519E-04
 -2.30096491E-04 -1.26441872E-03 -1.54539372E-03  9.27894953E-02  1.35734102E-01
  4.20157043E-02  8.74612914E-03  8.32668455E-03  4.79793361E-04  1.77306464E-02
  3.78984052E-02 -5.29171769E-02 -1.20111987E-01  2.60383163E-02 -1.36323515E-01
 -6.01030099E-02 -1.74185383E-02 -7.24939195E-02 -2.32185815E-02 -9.35130803E-03
 -4.70705503E-02 -2.08859276E-02 -1.28963988E-02  2.67350163E-03  1.20167362E-03
 -5.38927027E-04  3.12332268E-03 -7.81639958E-03  1.62206648E-03 -6.13959758E-04
 -4.09636638E-03  2.94582969E-03 -7.90562625E-03 -1.12986525E-04  1.17994292E-03
  1.81984704E-04 -3.12608519E-04  2.30096491E-04 -1.26441872E-03 -1.54539372E-03
 -9.27894953E-02 -1.35734102E-01 -4.20157043E-02  8.74612914E-03  8.32668455E-03
 -4.79793361E-04 -9.86296572E-03 -2.11278953E-02  2.44312998E-02  8.94287980E-02
 -2.90520688E-02  0.00000000E+00  1.01679679E-03 -5.12133427E-02  0.00000000E+00
 -6.01934917E-03 -5.75567696E-02  0.00000000E+00  3.82378836E-03 -8.17998285E-03
  4.24767519E-03  0.00000000E+00 -1.06952029E-03  7.44300354E-04  0.00000000E+00
  1.34498039E-02  0.00000000E+00  3.52908066E-03 -1.21816698E-03  0.00000000E+00
 -1.98719302E-03  0.00000000E+00  1.59235023E-04 -1.37979099E-03  0.00000000E+00
  0.00000000E+00 -6.38483333E-04 -7.67196165E-03 -1.40234911E-02  1.81172199E-03
  0.00000000E+00  9.41406874E-04  4.03133180E-04 -1.77306464E-02 -3.78984052E-02
  5.29171769E-02  1.20111987E-01 -2.60383163E-02  1.36323515E-01 -6.01030099E-02
  1.74185383E-02  7.24939195E-02 -2.32185815E-02  9.35130803E-03  4.70705503E-02
 -2.08859276E-02  1.28963988E-02 -2.67350163E-03 -1.20167362E-03 -5.38927027E-04
 -3.12332268E-03 -7.81639958E-03 -1.62206648E-03  6.13959758E-04 -4.09636638E-03
 -2.94582969E-03 -7.90562625E-03  1.12986525E-04 -1.17994292E-03  1.81984704E-04
  3.12608519E-04  2.30096491E-04  1.26441872E-03 -1.54539372E-03  9.27894953E-02
  1.35734102E-01  4.20157043E-02 -8.74612914E-03  8.32668455E-03  4.79793361E-04
  9.86296572E-03  2.11278953E-02 -2.44312998E-02 -8.94287980E-02  2.90520688E-02
  0.00000000E+00  1.01679679E-03  5.12133427E-02  0.00000000E+00 -6.01934917E-03
  5.75567696E-02  0.00000000E+00  3.82378836E-03  8.17998285E-03 -4.24767519E-03
  0.00000000E+00 -1.06952029E-03 -7.44300354E-04  0.00000000E+00 -1.34498039E-02
  0.00000000E+00  3.52908066E-03  1.21816698E-03  0.00000000E+00  1.98719302E-03
  0.00000000E+00  1.59235023E-04  1.37979099E-03  0.00000000E+00  0.00000000E+00
 -6.38483333E-04  7.67196165E-03  1.40234911E-02 -1.81172199E-03  0.00000000E+00
  9.41406874E-04 -4.03133180E-04  1.99997173E-03  4.07693132E-03 -4.43883927E-04
 -3.69090272E-02  1.01021448E-01  8.82514484E-02  1.23024072E-01 -4.98806052E-03
  6.35096556E-02  1.00326719E-01 -3.90796607E-03  6.35232097E-02  8.94044207E-03
 -2.01731295E-03  2.38965356E-04 -2.75412565E-04  3.44345874E-04  8.28797919E-03
  1.88993240E-03  7.12716639E-04  1.88340237E-05  6.30090951E-04  5.29393466E-03
  4.81700917E-03 -1.36237021E-04 -1.39199552E-03  2.09681586E-04 -1.57247861E-04
  2.24077054E-04  1.11771801E-03  2.94123301E-04  2.49329993E-03  6.21915136E-03
  9.86373277E-03  3.44566484E-03  3.22111120E-03 -1.11432158E-04 -1.88912466E-03
 -3.84393469E-03 -2.66648792E-03  5.84985788E-02 -1.13694987E-01  0.00000000E+00
  1.30123579E-01  8.05027161E-02  0.00000000E+00  9.41918844E-02  7.61885085E-02
  0.00000000E+00  3.36483522E-02 -2.30670810E-02  6.60721965E-03  0.00000000E+00
  2.48511491E-03  5.29162116E-03  0.00000000E+00  1.37653126E-02  0.00000000E+00
  6.14740085E-03  4.03201101E-03  0.00000000E+00  1.17015942E-03  0.00000000E+00
  1.26744332E-03 -1.65210920E-04  0.00000000E+00  0.00000000E+00  1.64000625E-03
 -1.88912466E-03 -3.84393469E-03 -2.66648792E-03  5.84985788E-02 -1.13694987E-01
  0.00000000E+00 -1.30123579E-01  8.05027161E-02  0.00000000E+00 -9.41918844E-02
  7.61885085E-02  0.00000000E+00 -3.36483522E-02 -2.30670810E-02  6.60721965E-03
  0.00000000E+00 -2.48511491E-03  5.29162116E-03  0.00000000E+00  1.37653126E-02
  0.00000000E+00 -6.14740085E-03  4.03201101E-03  0.00000000E+00  1.17015942E-03
  0.00000000E+00 -1.26744332E-03 -1.65210920E-04  0.00000000E+00  0.00000000E+00
 -1.64000625E-03  1.99997173E-03  4.07693132E-03 -4.43883927E-04 -3.69090272E-02
  1.01021448E-01  8.82514484E-02 -1.23024072E-01 -4.98806052E-03  6.35096556E-02
 -1.00326719E-01 -3.90796607E-03  6.35232097E-02 -8.94044207E-03 -2.01731295E-03
  2.38965356E-04 -2.75412565E-04 -3.44345874E-04  8.28797919E-03 -1.88993240E-03
  7.12716639E-04  1.88340237E-05 -6.30090951E-04  5.29393466E-03 -4.81700917E-03
 -1.36237021E-04 -1.39199552E-03 -2.09681586E-04 -1.57247861E-04 -2.24077054E-04
  1.11771801E-03 -2.94123301E-04  2.49329993E-03  6.21915136E-03  9.86373277E-03
  3.44566484E-03 -3.22111120E-03 -1.11432158E-04  1.99997173E-03  4.07693132E-03
 -4.43883927E-04 -3.69090272E-02  1.01021448E-01 -8.82514484E-02  1.23024072E-01
 -4.98806052E-03 -6.35096556E-02  1.00326719E-01 -3.90796607E-03 -6.35232097E-02
  8.94044207E-03 -2.01731295E-03  2.38965356E-04  2.75412565E-04  3.44345874E-04
  8.28797919E-03 -1.88993240E-03  7.12716639E-04 -1.88340237E-05  6.30090951E-04
  5.29393466E-03 -4.81700917E-03 -1.36237021E-04  1.39199552E-03  2.09681586E-04
 -1.57247861E-04 -2.24077054E-04 -1.11771801E-03  2.94123301E-04  2.49329993E-03
  6.21915136E-03  9.86373277E-03 -3.44566484E-03  3.22111120E-03 -1.11432158E-04
 -9.56200177E-04 -1.89032103E-03 -2.95923838E-03  4.55672134E-02 -1.01790014E-01
  0.00000000E+00  1.30711148E-01 -8.73941770E-02  0.00000000E+00  1.04536181E-01
 -8.36236696E-02  0.00000000E+00  5.30646680E-02  2.58717519E-02  6.38625301E-03
  0.00000000E+00 -1.71468160E-03  4.42743672E-03  0.00000000E+00  1.35092531E-02
  0.00000000E+00 -3.93721978E-03  5.43090199E-03  0.00000000E+00 -1.97021934E-03
  0.00000000E+00  2.58947990E-04 -5.92575346E-04  0.00000000E+00  0.00000000E+00
  5.83708298E-04  2.89172931E-03  2.34922836E-03 -1.20504481E-02  0.00000000E+00
  4.73486043E-03 -3.47343511E-03  1.99997173E-03  4.07693132E-03 -4.43883927E-04
 -3.69090272E-02  1.01021448E-01 -8.82514484E-02 -1.23024072E-01 -4.98806052E-03
 -6.35096556E-02 -1.00326719E-01 -3.90796607E-03 -6.35232097E-02 -8.94044207E-03
 -2.01731295E-03  2.38965356E-04  2.75412565E-04 -3.44345874E-04  8.28797919E-03
  1.88993240E-03  7.12716639E-04 -1.88340237E-05 -6.30090951E-04  5.29393466E-03
  4.81700917E-03 -1.36237021E-04  1.39199552E-03 -2.09681586E-04 -1.57247861E-04
  2.24077054E-04 -1.11771801E-03 -2.94123301E-04  2.49329993E-03  6.21915136E-03
  9.86373277E-03 -3.44566484E-03 -3.22111120E-03 -1.11432158E-04 -9.56200177E-04
 -1.89032103E-03 -2.95923838E-03  4.55672134E-02 -1.01790014E-01  0.00000000E+00
 -1.30711148E-01 -8.73941770E-02  0.00000000E+00 -1.04536181E-01 -8.36236696E-02
  0.00000000E+00 -5.30646680E-02  2.58717519E-02  6.38625301E-03  0.00000000E+00
  1.71468160E-03  4.42743672E-03  0.00000000E+00  1.35092531E-02  0.00000000E+00
  3.93721978E-03  5.43090199E-03  0.00000000E+00 -1.97021934E-03  0.00000000E+00
 -2.58947990E-04 -5.92575346E-04  0.00000000E+00  0.00000000E+00 -5.83708298E-04
  2.89172931E-03  2.34922836E-03 -1.20504481E-02  0.00000000E+00 -4.73486043E-03
 -3.47343511E-03 -3.45414524E-03 -7.47227020E-03  1.54245321E-02  7.68935761E-03
  2.45054585E-02 -8.12584764E-02  7.33210795E-02 -1.16996807E-01 -5.57307544E-02
  5.20259603E-02 -9.72985621E-02 -1.68138513E-02  1.61542944E-02 -2.56330785E-02
 -2.16884491E-03 -5.99418900E-03  3.51149211E-03  1.92251495E-03 -1.96630617E-03
  5.58812102E-04 -7.99687946E-03  6.44932677E-03  1.84224495E-03  5.86288676E-03
  1.35290685E-03  1.96588140E-04 -6.66045826E-04  2.98999554E-04  1.44720372E-03
  1.33533494E-03  4.66691914E-04  5.73040664E-02  8.72057064E-02  2.48522945E-02
  5.36359830E-03 -4.73518270E-03 -3.76889403E-03  0.00000000E+00  0.00000000E+00
  0.00000000E+00  0.00000000E+00  0.00000000E+00 -7.45428319E-02  0.00000000E+00
  0.00000000E+00 -5.76318920E-02  0.00000000E+00  0.00000000E+00 -9.83453737E-03
  0.00000000E+00  0.00000000E+00  0.00000000E+00 -7.32302526E-04  0.00000000E+00
  0.00000000E+00  6.11602555E-04  0.00000000E+00 -1.77225589E-04  0.00000000E+00
  0.00000000E+00  1.05340430E-03  0.00000000E+00  2.58784219E-03  0.00000000E+00
  0.00000000E+00 -6.92478336E-04  1.29707173E-05  0.00000000E+00  0.00000000E+00
  0.00000000E+00  0.00000000E+00  0.00000000E+00  0.00000000E+00 -7.45428319E-02
  0.00000000E+00  0.00000000E+00 -5.76318920E-02  0.00000000E+00  0.00000000E+00
 -9.83453737E-03  0.00000000E+00  0.00000000E+00  0.00000000E+00 -7.32302526E-04
  0.00000000E+00  0.00000000E+00 -6.11602555E-04  0.00000000E+00 -1.77225589E-04
  0.00000000E+00  0.00000000E+00 -1.05340430E-03  0.00000000E+00  2.58784219E-03
  0.00000000E+00  0.00000000E+00  6.92478336E-04  1.29707173E-05  0.00000000E+00
 -3.45414524E-03 -7.47227020E-03  1.54245321E-02  7.68935761E-03  2.45054585E-02
 -8.12584764E-02 -7.33210795E-02 -1.16996807E-01 -5.57307544E-02 -5.20259603E-02
 -9.72985621E-02 -1.68138513E-02 -1.61542944E-02 -2.56330785E-02 -2.16884491E-03
 -5.99418900E-03 -3.51149211E-03  1.92251495E-03  1.96630617E-03  5.58812102E-04
 -7.99687946E-03 -6.44932677E-03  1.84224495E-03 -5.86288676E-03  1.35290685E-03
  1.96588140E-04  6.66045826E-04  2.98999554E-04 -1.44720372E-03  1.33533494E-03
 -4.66691914E-04  5.73040664E-02  8.72057064E-02  2.48522945E-02  5.36359830E-03
  4.73518270E-03 -3.76889403E-03  3.45414524E-03  7.47227020E-03 -1.54245321E-02
 -7.68935761E-03 -2.45054585E-02 -8.12584764E-02 -7.33210795E-02  1.16996807E-01
 -5.57307544E-02 -5.20259603E-02  9.72985621E-02 -1.68138513E-02 -1.61542944E-02
  2.56330785E-02  2.16884491E-03 -5.99418900E-03 -3.51149211E-03 -1.92251495E-03
 -1.96630617E-03 -5.58812102E-04 -7.99687946E-03 -6.44932677E-03 -1.84224495E-03
  5.86288676E-03 -1.35290685E-03  1.96588140E-04  6.66045826E-04 -2.98999554E-04
  1.44720372E-03  1.33533494E-03 -4.66691914E-04 -5.73040664E-02 -8.72057064E-02
 -2.48522945E-02  5.36359830E-03  4.73518270E-03  3.76889403E-03  0.00000000E+00
  0.00000000E+00  0.00000000E+00  0.00000000E+00  0.00000000E+00  1.59640360E-01
  0.00000000E+00  0.00000000E+00  1.31231939E-01  0.00000000E+00  0.00000000E+00
  4.03442540E-02  0.00000000E+00  0.00000000E+00  0.00000000E+00 -7.72895096E-03
  0.00000000E+00  0.00000000E+00 -6.16334674E-03  0.00000000E+00 -1.09324974E-02
  0.00000000E+00  0.00000000E+00 -1.16170195E-02  0.00000000E+00  5.07864474E-04
  0.00000000E+00  0.00000000E+00  2.64696704E-03 -1.59225291E-03  0.00000000E+00
  0.00000000E+00  0.00000000E+00  0.00000000E+00  5.36301279E-03  0.00000000E+00
  0.00000000E+00  3.45414524E-03  7.47227020E-03 -1.54245321E-02 -7.68935761E-03
 -2.45054585E-02 -8.12584764E-02  7.33210795E-02  1.16996807E-01 -5.57307544E-02
  5.20259603E-02  9.72985621E-02 -1.68138513E-02  1.61542944E-02  2.56330785E-02
  2.16884491E-03 -5.99418900E-03  3.51149211E-03 -1.92251495E-03  1.96630617E-03
 -5.58812102E-04 -7.99687946E-03  6.44932677E-03 -1.84224495E-03 -5.86288676E-03
 -1.35290685E-03  1.96588140E-04 -6.66045826E-04 -2.98999554E-04 -1.44720372E-03
  1.33533494E-03  4.66691914E-04 -5.73040664E-02 -8.72057064E-02 -2.48522945E-02
  5.36359830E-03 -4.73518270E-03  3.76889403E-03  0.00000000E+00  0.00000000E+00
  0.00000000E+00  0.00000000E+00  0.00000000E+00  1.59640360E-01  0.00000000E+00
  0.00000000E+00  1.31231939E-01  0.00000000E+00  0.00000000E+00  4.03442540E-02
  0.00000000E+00  0.00000000E+00  0.00000000E+00 -7.72895096E-03  0.00000000E+00
  0.00000000E+00  6.16334674E-03  0.00000000E+00 -1.09324974E-02  0.00000000E+00
  0.00000000E+00  1.16170195E-02  0.00000000E+00  5.07864474E-04  0.00000000E+00
  0.00000000E+00 -2.64696704E-03 -1.59225291E-03  0.00000000E+00  0.00000000E+00
  0.00000000E+00  0.00000000E+00  5.36301279E-03  0.00000000E+00  0.00000000E+00
 -9.90454521E-03 -2.15311508E-02  3.12054294E-02  6.43579249E-02 -2.90510122E-02
  2.00596359E-02 -1.21897547E-01 -2.00065170E-02  1.48874346E-02 -9.52573688E-02
 -1.66487072E-02 -8.22688607E-03 -4.34856657E-02 -4.49392211E-03 -3.08831873E-03
 -2.28587497E-03  4.09170913E-03 -5.11296089E-03  3.83322405E-03 -8.39975475E-03
 -4.03025418E-03  8.10265600E-03 -3.08236028E-03  1.11835704E-04  1.60579526E-03
 -1.13179367E-03  2.01355456E-03 -3.64570134E-04  2.69455614E-03 -2.60776362E-04
  1.23391814E-03 -3.89557368E-02 -6.40168205E-02 -2.62115747E-02 -4.49023322E-03
  4.55921969E-04  1.49199746E-04  2.01190845E-02  4.36188685E-02 -6.81032795E-02
 -1.22031069E-01 -2.55294879E-02  0.00000000E+00 -2.44848243E-02  1.13864045E-01
  0.00000000E+00 -2.39583955E-02  8.77611149E-02  0.00000000E+00 -9.43715855E-03
  5.74559128E-02  5.08611612E-04  0.00000000E+00 -7.15019349E-03  3.59096076E-03
  0.00000000E+00  1.85847692E-03  0.00000000E+00 -1.47344510E-02  3.23240813E-03
  0.00000000E+00 -1.82790852E-03  0.00000000E+00 -1.01729953E-03 -1.16845637E-03
  0.00000000E+00  0.00000000E+00 -2.16835015E-03  2.01190845E-02  4.36188685E-02
 -6.81032795E-02 -1.22031069E-01 -2.55294879E-02  0.00000000E+00  2.44848243E-02
  1.13864045E-01  0.00000000E+00  2.39583955E-02  8.77611149E-02  0.00000000E+00
  9.43715855E-03  5.74559128E-02  5.08611612E-04  0.00000000E+00  7.15019349E-03
  3.59096076E-03  0.00000000E+00  1.85847692E-03  0.00000000E+00  1.47344510E-02
  3.23240813E-03  0.00000000E+00 -1.82790852E-03  0.00000000E+00  1.01729953E-03
 -1.16845637E-03  0.00000000E+00  0.00000000E+00  2.16835015E-03 -9.90454521E-03
 -2.15311508E-02  3.12054294E-02  6.43579249E-02 -2.90510122E-02  2.00596359E-02
  1.21897547E-01 -2.00065170E-02  1.48874346E-02  9.52573688E-02 -1.66487072E-02
 -8.22688607E-03  4.34856657E-02 -4.49392211E-03 -3.08831873E-03 -2.28587497E-03
 -4.09170913E-03 -5.11296089E-03 -3.83322405E-03 -8.39975475E-03 -4.03025418E-03
 -8.10265600E-03 -3.08236028E-03 -1.11835704E-04  1.60579526E-03 -1.13179367E-03
 -2.01355456E-03 -3.64570134E-04 -2.69455614E-03 -2.60776362E-04 -1.23391814E-03
 -3.89557368E-02 -6.40168205E-02 -2.62115747E-02 -4.49023322E-03 -4.55921969E-04
  1.49199746E-04 -9.90454521E-03 -2.15311508E-02  3.12054294E-02  6.43579249E-02
 -2.90510122E-02 -2.00596359E-02 -1.21897547E-01 -2.00065170E-02 -1.48874346E-02
 -9.52573688E-02 -1.66487072E-02  8.22688607E-03 -4.34856657E-02 -4.49392211E-03
 -3.08831873E-03  2.28587497E-03  4.09170913E-03 -5.11296089E-03 -3.83322405E-03
 -8.39975475E-03  4.03025418E-03  8.10265600E-03 -3.08236028E-03 -1.11835704E-04
  1.60579526E-03  1.13179367E-03  2.01355456E-03 -3.64570134E-04 -2.69455614E-03
  2.60776362E-04  1.23391814E-03 -3.89557368E-02 -6.40168205E-02 -2.62115747E-02
  4.49023322E-03  4.55921969E-04  1.49199746E-04  1.26134664E-02  2.74551659E-02
 -3.86967746E-02 -9.40288704E-02  2.38684306E-02  0.00000000E+00  2.02981529E-01
  4.49771031E-02  0.00000000E+00  1.61521981E-01  3.31214898E-02  0.00000000E+00
  6.69646202E-02 -2.80237542E-03  8.87085896E-03  0.00000000E+00  7.06264193E-03
  6.45633660E-03  0.00000000E+00  4.93285790E-03  0.00000000E+00  1.85768192E-03
  1.07612035E-02  0.00000000E+00 -1.19028843E-03  0.00000000E+00 -1.38371635E-03
 -1.40305040E-03  0.00000000E+00  0.00000000E+00 -2.94856930E-03  7.58294589E-02
  1.23699223E-01  6.19303667E-02  0.00000000E+00 -2.82556650E-04 -8.33849507E-03
 -9.90454521E-03 -2.15311508E-02  3.12054294E-02  6.43579249E-02 -2.90510122E-02
 -2.00596359E-02  1.21897547E-01 -2.00065170E-02 -1.48874346E-02  9.52573688E-02
 -1.66487072E-02  8.22688607E-03  4.34856657E-02 -4.49392211E-03 -3.08831873E-03
  2.28587497E-03 -4.09170913E-03 -5.11296089E-03  3.83322405E-03 -8.39975475E-03
  4.03025418E-03 -8.10265600E-03 -3.08236028E-03  1.11835704E-04  1.60579526E-03
  1.13179367E-03 -2.01355456E-03 -3.64570134E-04  2.69455614E-03  2.60776362E-04
 -1.23391814E-03 -3.89557368E-02 -6.40168205E-02 -2.62115747E-02  4.49023322E-03
 -4.55921969E-04  1.49199746E-04  1.26134664E-02  2.74551659E-02 -3.86967746E-02
 -9.40288704E-02  2.38684306E-02  0.00000000E+00 -2.02981529E-01  4.49771031E-02
  0.00000000E+00 -1.61521981E-01  3.31214898E-02  0.00000000E+00 -6.69646202E-02
 -2.80237542E-03  8.87085896E-03  0.00000000E+00 -7.06264193E-03  6.45633660E-03
  0.00000000E+00  4.93285790E-03  0.00000000E+00 -1.85768192E-03  1.07612035E-02
  0.00000000E+00 -1.19028843E-03  0.00000000E+00  1.38371635E-03 -1.40305040E-03
  0.00000000E+00  0.00000000E+00  2.94856930E-03  7.58294589E-02  1.23699223E-01
  6.19303667E-02  0.00000000E+00  2.82556650E-04 -8.33849507E-03  8.63168877E-03
  1.87192079E-02 -2.64458275E-02 -6.11010539E-02 -1.60696147E-01 -3.70807322E-02
 -2.81158379E-03 -1.11061771E-01 -3.82569592E-02  8.08859992E-03 -8.58984767E-02
 -5.54891113E-02  3.90666693E-02 -6.23397896E-02  1.94609472E-03 -7.74941407E-03
 -3.08170894E-03 -3.31603983E-03 -1.75145253E-04  6.69057682E-03 -6.79453181E-03
 -1.02723941E-02 -4.76317037E-03  4.20838161E-03  4.13677778E-04  7.85387521E-04
  3.57849934E-04 -2.77626680E-03 -5.41429194E-04 -1.53303529E-03  4.84709134E-04
  1.39845275E-03  2.78949349E-03 -1.13931982E-02 -4.32240990E-04 -5.30687102E-05
 -3.85168620E-03 -4.02202658E-02 -8.72074173E-02  1.27825436E-01  2.99598981E-01
  7.01054511E-02  0.00000000E+00  7.76210330E-02 -4.02461816E-02  0.00000000E+00
  2.71510675E-02 -1.76684010E-02  0.00000000E+00  5.07376250E-02 -2.23186002E-02
 -4.47202975E-03  0.00000000E+00 -1.36992380E-03  4.71918156E-03  0.00000000E+00
 -1.56505207E-02  0.00000000E+00 -6.14545290E-03  2.36364754E-03  0.00000000E+00
 -4.04787434E-03  0.00000000E+00  4.47005989E-04  1.36353710E-03  0.00000000E+00
  0.00000000E+00  9.32758703E-04  4.02202658E-02  8.72074173E-02 -1.27825436E-01
 -2.99598981E-01 -7.01054511E-02  0.00000000E+00  7.76210330E-02  4.02461816E-02
  0.00000000E+00  2.71510675E-02  1.76684010E-02  0.00000000E+00  5.07376250E-02
  2.23186002E-02  4.47202975E-03  0.00000000E+00 -1.36992380E-03 -4.71918156E-03
  0.00000000E+00  1.56505207E-02  0.00000000E+00 -6.14545290E-03 -2.36364754E-03
  0.00000000E+00  4.04787434E-03  0.00000000E+00  4.47005989E-04 -1.36353710E-03
  0.00000000E+00  0.00000000E+00  9.32758703E-04 -8.63168877E-03 -1.87192079E-02
  2.64458275E-02  6.11010539E-02  1.60696147E-01  3.70807322E-02 -2.81158379E-03
  1.11061771E-01  3.82569592E-02  8.08859992E-03  8.58984767E-02  5.54891113E-02
  3.90666693E-02  6.23397896E-02 -1.94609472E-03  7.74941407E-03 -3.08170894E-03
  3.31603983E-03 -1.75145253E-04 -6.69057682E-03  6.79453181E-03 -1.02723941E-02
  4.76317037E-03  4.20838161E-03 -4.13677778E-04 -7.85387521E-04  3.57849934E-04
  2.77626680E-03 -5.41429194E-04  1.53303529E-03  4.84709134E-04 -1.39845275E-03
 -2.78949349E-03  1.13931982E-02  4.32240990E-04 -5.30687102E-05  3.85168620E-03
  8.63168877E-03  1.87192079E-02 -2.64458275E-02 -6.11010539E-02 -1.60696147E-01
  3.70807322E-02 -2.81158379E-03 -1.11061771E-01  3.82569592E-02  8.08859992E-03
 -8.58984767E-02  5.54891113E-02  3.90666693E-02 -6.23397896E-02  1.94609472E-03
  7.74941407E-03 -3.08170894E-03 -3.31603983E-03  1.75145253E-04  6.69057682E-03
  6.79453181E-03 -1.02723941E-02 -4.76317037E-03 -4.20838161E-03  4.13677778E-04
 -7.85387521E-04  3.57849934E-04 -2.77626680E-03  5.41429194E-04  1.53303529E-03
  4.84709134E-04  1.39845275E-03  2.78949349E-03 -1.13931982E-02  4.32240990E-04
 -5.30687102E-05 -3.85168620E-03  1.19117721E-02  2.58136395E-02 -3.11452798E-02
 -1.17194166E-01  2.92664912E-01  0.00000000E+00  2.39533803E-02  1.87437314E-01
  0.00000000E+00  1.82452962E-02  1.49995773E-01  0.00000000E+00 -6.99363894E-02
 -8.89108779E-03  2.29559281E-03  0.00000000E+00  8.69955613E-03 -8.97076968E-03
  0.00000000E+00 -1.81925299E-03  0.00000000E+00  1.08770716E-03 -7.65763419E-03
  0.00000000E+00  5.38347172E-04  0.00000000E+00  1.77160020E-03  2.92470615E-03
  0.00000000E+00  0.00000000E+00 -2.70938058E-04  8.86211865E-02  1.46441572E-01
  8.65535281E-02  0.00000000E+00 -6.79850491E-03 -5.34709786E-03 -8.63168877E-03
 -1.87192079E-02  2.64458275E-02  6.11010539E-02  1.60696147E-01 -3.70807322E-02
 -2.81158379E-03  1.11061771E-01 -3.82569592E-02  8.08859992E-03  8.58984767E-02
 -5.54891113E-02  3.90666693E-02  6.23397896E-02 -1.94609472E-03 -7.74941407E-03
 -3.08170894E-03  3.31603983E-03  1.75145253E-04 -6.69057682E-03 -6.79453181E-03
 -1.02723941E-02  4.76317037E-03 -4.20838161E-03 -4.13677778E-04  7.85387521E-04
  3.57849934E-04  2.77626680E-03  5.41429194E-04 -1.53303529E-03  4.84709134E-04
 -1.39845275E-03 -2.78949349E-03  1.13931982E-02 -4.32240990E-04 -5.30687102E-05
  3.85168620E-03 -1.19117721E-02 -2.58136395E-02  3.11452798E-02  1.17194166E-01
 -2.92664912E-01  0.00000000E+00  2.39533803E-02 -1.87437314E-01  0.00000000E+00
  1.82452962E-02 -1.49995773E-01  0.00000000E+00 -6.99363894E-02  8.89108779E-03
 -2.29559281E-03  0.00000000E+00  8.69955613E-03  8.97076968E-03  0.00000000E+00
  1.81925299E-03  0.00000000E+00  1.08770716E-03  7.65763419E-03  0.00000000E+00
 -5.38347172E-04  0.00000000E+00  1.77160020E-03 -2.92470615E-03  0.00000000E+00
  0.00000000E+00 -2.70938058E-04 -8.86211865E-02 -1.46441572E-01 -8.65535281E-02
  0.00000000E+00 -6.79850491E-03  5.34709786E-03  1.71990944E-03  3.75081772E-03
 -5.64306844E-03 -1.45025114E-02  4.57261101E-03  1.23089438E-01  1.76674727E-01
 -6.74105798E-03  1.06455941E-01  1.47713435E-01 -6.69263942E-03  5.62431851E-02
  6.96176861E-02 -6.33880993E-03  6.71159056E-03 -3.48740649E-04  4.70926176E-04
  7.96048380E-03 -3.58457885E-03  9.41316114E-03 -2.46048911E-04  1.88553701E-03
  6.27946837E-03 -6.58391572E-03  1.90422633E-05  1.19947261E-03 -1.33769811E-03
 -1.86444994E-04  3.69717877E-04 -3.00937140E-05 -1.87667179E-03  9.34032894E-03
  1.57532155E-02  1.01120927E-02  6.24167553E-03  5.94764857E-03 -8.58428791E-05
  0.00000000E+00  0.00000000E+00  0.00000000E+00  0.00000000E+00  0.00000000E+00
 -1.12320872E-01  0.00000000E+00  0.00000000E+00 -8.87242436E-02  0.00000000E+00
  0.00000000E+00 -3.34915083E-02  0.00000000E+00  0.00000000E+00  0.00000000E+00
 -6.36102060E-03  0.00000000E+00  0.00000000E+00 -2.55286854E-03  0.00000000E+00
 -7.14287666E-03  0.00000000E+00  0.00000000E+00 -5.30216383E-03  0.00000000E+00
 -1.67838773E-03  0.00000000E+00  0.00000000E+00 -3.33019976E-03  1.71916432E-03
  0.00000000E+00  0.00000000E+00  0.00000000E+00  0.00000000E+00  0.00000000E+00
  0.00000000E+00 -1.12320872E-01  0.00000000E+00  0.00000000E+00 -8.87242436E-02
  0.00000000E+00  0.00000000E+00 -3.34915083E-02  0.00000000E+00  0.00000000E+00
  0.00000000E+00 -6.36102060E-03  0.00000000E+00  0.00000000E+00  2.55286854E-03
  0.00000000E+00 -7.14287666E-03  0.00000000E+00  0.00000000E+00  5.30216383E-03
  0.00000000E+00 -1.67838773E-03  0.00000000E+00  0.00000000E+00  3.33019976E-03
  1.71916432E-03  0.00000000E+00  1.71990944E-03  3.75081772E-03 -5.64306844E-03
 -1.45025114E-02  4.57261101E-03  1.23089438E-01 -1.76674727E-01 -6.74105798E-03
  1.06455941E-01 -1.47713435E-01 -6.69263942E-03  5.62431851E-02 -6.96176861E-02
 -6.33880993E-03  6.71159056E-03 -3.48740649E-04 -4.70926176E-04  7.96048380E-03
  3.58457885E-03  9.41316114E-03 -2.46048911E-04 -1.88553701E-03  6.27946837E-03
  6.58391572E-03  1.90422633E-05  1.19947261E-03  1.33769811E-03 -1.86444994E-04
 -3.69717877E-04 -3.00937140E-05  1.87667179E-03  9.34032894E-03  1.57532155E-02
  1.01120927E-02  6.24167553E-03 -5.94764857E-03 -8.58428791E-05 -1.71990944E-03
 -3.75081772E-03  5.64306844E-03  1.45025114E-02 -4.57261101E-03  1.23089438E-01
 -1.76674727E-01  6.74105798E-03  1.06455941E-01 -1.47713435E-01  6.69263942E-03
  5.62431851E-02 -6.96176861E-02  6.33880993E-03 -6.71159056E-03 -3.48740649E-04
 -4.70926176E-04 -7.96048380E-03 -3.58457885E-03 -9.41316114E-03 -2.46048911E-04
 -1.88553701E-03 -6.27946837E-03 -6.58391572E-03 -1.90422633E-05  1.19947261E-03
  1.33769811E-03  1.86444994E-04  3.69717877E-04 -3.00937140E-05  1.87667179E-03
 -9.34032894E-03 -1.57532155E-02 -1.01120927E-02  6.24167553E-03 -5.94764857E-03
  8.58428791E-05  0.00000000E+00  0.00000000E+00  0.00000000E+00  0.00000000E+00
  0.00000000E+00 -1.08458170E-01  0.00000000E+00  0.00000000E+00 -9.23617495E-02
  0.00000000E+00  0.00000000E+00 -4.72713216E-02  0.00000000E+00  0.00000000E+00
  0.00000000E+00  5.72689575E-03  0.00000000E+00  0.00000000E+00 -3.32652679E-03
  0.00000000E+00  6.88345879E-03  0.00000000E+00  0.00000000E+00 -8.69386703E-03
  0.00000000E+00 -2.48882008E-03  0.00000000E+00  0.00000000E+00  2.70824394E-03
  1.61159625E-03  0.00000000E+00  0.00000000E+00  0.00000000E+00  0.00000000E+00
 -4.63598048E-03  0.00000000E+00  0.00000000E+00 -1.71990944E-03 -3.75081772E-03
  5.64306844E-03  1.45025114E-02 -4.57261101E-03  1.23089438E-01  1.76674727E-01
  6.74105798E-03  1.06455941E-01  1.47713435E-01  6.69263942E-03  5.62431851E-02
  6.96176861E-02  6.33880993E-03 -6.71159056E-03 -3.48740649E-04  4.70926176E-04
 -7.96048380E-03  3.58457885E-03 -9.41316114E-03 -2.46048911E-04  1.88553701E-03
 -6.27946837E-03  6.58391572E-03 -1.90422633E-05  1.19947261E-03 -1.33769811E-03
  1.86444994E-04 -3.69717877E-04 -3.00937140E-05 -1.87667179E-03 -9.34032894E-03
 -1.57532155E-02 -1.01120927E-02  6.24167553E-03  5.94764857E-03  8.58428791E-05
  0.00000000E+00  0.00000000E+00  0.00000000E+00  0.00000000E+00  0.00000000E+00
 -1.08458170E-01  0.00000000E+00  0.00000000E+00 -9.23617495E-02  0.00000000E+00
  0.00000000E+00 -4.72713216E-02  0.00000000E+00  0.00000000E+00  0.00000000E+00
  5.72689575E-03  0.00000000E+00  0.00000000E+00  3.32652679E-03  0.00000000E+00
  6.88345879E-03  0.00000000E+00  0.00000000E+00  8.69386703E-03  0.00000000E+00
 -2.48882008E-03  0.00000000E+00  0.00000000E+00 -2.70824394E-03  1.61159625E-03
  0.00000000E+00  0.00000000E+00  0.00000000E+00  0.00000000E+00 -4.63598048E-03
  0.00000000E+00  0.00000000E+00  1.35813192E-02  2.96004467E-02 -3.85885356E-02
 -1.23763178E-01  1.10540353E-01 -1.66210494E-01  2.17620886E-02 -4.35286607E-02
 -1.38269063E-01  2.01395726E-02 -3.76385129E-02 -3.24721414E-02 -3.21939682E-02
 -1.06876988E-02 -7.18115017E-03 -2.28145905E-03 -1.37825362E-03 -3.71992442E-03
 -7.17298741E-03 -5.84215346E-03 -3.10278087E-03 -2.58529607E-03 -4.10216698E-03
  6.19436968E-05 -3.75970746E-04 -2.10248791E-03 -3.85387075E-04 -8.15272832E-04
 -6.07994131E-05 -1.82625455E-03  1.54040297E-03  7.23850576E-02  1.21075046E-01
  7.37728821E-02  2.93824117E-03 -6.29568856E-03 -1.86096043E-03  0.00000000E+00
  0.00000000E+00  0.00000000E+00  0.00000000E+00  0.00000000E+00  8.96730826E-02
  0.00000000E+00  0.00000000E+00  6.28826483E-02  0.00000000E+00  0.00000000E+00
  4.87197359E-02  0.00000000E+00  0.00000000E+00  0.00000000E+00  9.20701305E-03
  0.00000000E+00  0.00000000E+00  2.89938612E-03  0.00000000E+00  9.46059084E-03
  0.00000000E+00  0.00000000E+00  6.38381312E-03  0.00000000E+00  3.51479017E-03
  0.00000000E+00  0.00000000E+00  1.10698657E-03  1.37548017E-03  0.00000000E+00
  0.00000000E+00  0.00000000E+00  0.00000000E+00  0.00000000E+00  0.00000000E+00
 -8.96730826E-02  0.00000000E+00  0.00000000E+00 -6.28826483E-02  0.00000000E+00
  0.00000000E+00 -4.87197359E-02  0.00000000E+00  0.00000000E+00  0.00000000E+00
 -9.20701305E-03  0.00000000E+00  0.00000000E+00  2.89938612E-03  0.00000000E+00
 -9.46059084E-03  0.00000000E+00  0.00000000E+00  6.38381312E-03  0.00000000E+00
 -3.51479017E-03  0.00000000E+00  0.00000000E+00  1.10698657E-03 -1.37548017E-03
  0.00000000E+00 -1.35813192E-02 -2.96004467E-02  3.85885356E-02  1.23763178E-01
 -1.10540353E-01  1.66210494E-01  2.17620886E-02  4.35286607E-02  1.38269063E-01
  2.01395726E-02  3.76385129E-02  3.24721414E-02 -3.21939682E-02  1.06876988E-02
  7.18115017E-03  2.28145905E-03 -1.37825362E-03  3.71992442E-03 -7.17298741E-03
  5.84215346E-03  3.10278087E-03 -2.58529607E-03  4.10216698E-03  6.19436968E-05
  3.75970746E-04  2.10248791E-03 -3.85387075E-04  8.15272832E-04 -6.07994131E-05
  1.82625455E-03  1.54040297E-03 -7.23850576E-02 -1.21075046E-01 -7.37728821E-02
 -2.93824117E-03 -6.29568856E-03  1.86096043E-03 -1.35813192E-02 -2.96004467E-02
  3.85885356E-02  1.23763178E-01 -1.10540353E-01 -1.66210494E-01 -2.17620886E-02
  4.35286607E-02 -1.38269063E-01 -2.01395726E-02  3.76385129E-02 -3.24721414E-02
  3.21939682E-02  1.06876988E-02  7.18115017E-03 -2.28145905E-03  1.37825362E-03
  3.71992442E-03 -7.17298741E-03  5.84215346E-03 -3.10278087E-03  2.58529607E-03
  4.10216698E-03  6.19436968E-05  3.75970746E-04 -2.10248791E-03  3.85387075E-04
  8.15272832E-04 -6.07994131E-05 -1.82625455E-03 -1.54040297E-03 -7.23850576E-02
 -1.21075046E-01 -7.37728821E-02  2.93824117E-03  6.29568856E-03  1.86096043E-03
  0.00000000E+00  0.00000000E+00  0.00000000E+00  0.00000000E+00  0.00000000E+00
  1.85286268E-01  0.00000000E+00  0.00000000E+00  1.49954302E-01  0.00000000E+00
  0.00000000E+00  1.09609108E-01  0.00000000E+00  0.00000000E+00  0.00000000E+00
 -1.20241962E-02  0.00000000E+00  0.00000000E+00  4.34274584E-03  0.00000000E+00
 -1.11545068E-02  0.00000000E+00  0.00000000E+00  1.13583446E-02  0.00000000E+00
  3.75464085E-03  0.00000000E+00  0.00000000E+00  2.02543858E-04  2.73904292E-03
  0.00000000E+00  0.00000000E+00  0.00000000E+00  0.00000000E+00  6.59215419E-03
  0.00000000E+00  0.00000000E+00  1.35813192E-02  2.96004467E-02 -3.85885356E-02
 -1.23763178E-01  1.10540353E-01  1.66210494E-01 -2.17620886E-02 -4.35286607E-02
  1.38269063E-01 -2.01395726E-02 -3.76385129E-02  3.24721414E-02  3.21939682E-02
 -1.06876988E-02 -7.18115017E-03  2.28145905E-03  1.37825362E-03 -3.71992442E-03
 -7.17298741E-03 -5.84215346E-03  3.10278087E-03  2.58529607E-03 -4.10216698E-03
  6.19436968E-05 -3.75970746E-04  2.10248791E-03  3.85387075E-04 -8.15272832E-04
 -6.07994131E-05  1.82625455E-03 -1.54040297E-03  7.23850576E-02  1.21075046E-01
  7.37728821E-02 -2.93824117E-03  6.29568856E-03 -1.86096043E-03  0.00000000E+00
  0.00000000E+00  0.00000000E+00  0.00000000E+00  0.00000000E+00 -1.85286268E-01
  0.00000000E+00  0.00000000E+00 -1.49954302E-01  0.00000000E+00  0.00000000E+00
 -1.09609108E-01  0.00000000E+00  0.00000000E+00  0.00000000E+00  1.20241962E-02
  0.00000000E+00  0.00000000E+00  4.34274584E-03  0.00000000E+00  1.11545068E-02
  0.00000000E+00  0.00000000E+00  1.13583446E-02  0.00000000E+00 -3.75464085E-03
  0.00000000E+00  0.00000000E+00  2.02543858E-04 -2.73904292E-03  0.00000000E+00
  0.00000000E+00  0.00000000E+00  0.00000000E+00 -6.59215419E-03  0.00000000E+00
  0.00000000E+00 -2.88390878E-03 -6.32225161E-03  8.51552616E-03  3.08861856E-02
 -3.54463275E-02  8.35333143E-03 -3.07316364E-02 -1.34343174E-01  7.21687135E-03
 -2.45644402E-02 -1.17174812E-01 -2.44218140E-02  8.42291233E-03 -6.81001843E-02
  1.61527266E-04 -5.30261423E-03 -1.57750248E-03 -1.50611422E-03  1.78475522E-03
 -2.34476085E-04 -3.48099339E-03 -4.09365137E-03 -3.54019870E-05  3.21029800E-03
  2.85015900E-03  1.87116671E-04  2.61957153E-04 -2.78717226E-04 -2.29608310E-03
  1.48809614E-04  7.63656678E-04 -1.38514786E-02 -2.45241454E-02 -2.79999503E-02
 -1.37394327E-03  4.75219184E-04 -5.73489876E-03  1.30033259E-03  2.87918238E-03
 -9.31959174E-03  1.43928649E-02  3.92491323E-02  0.00000000E+00  2.19676055E-01
  9.00730522E-02  0.00000000E+00  1.65915234E-01  6.96206684E-02  0.00000000E+00
  7.83897979E-02  3.66680580E-02  1.96049658E-03  0.00000000E+00 -2.51099736E-03
  1.59592678E-02  0.00000000E+00 -5.48421681E-03  0.00000000E+00 -2.62007785E-03
  1.56613915E-02  0.00000000E+00 -3.16169571E-03  0.00000000E+00 -1.87520728E-04
  9.26223430E-04  0.00000000E+00  0.00000000E+00 -9.99196612E-04  1.30033259E-03
  2.87918238E-03 -9.31959174E-03  1.43928649E-02  3.92491323E-02  0.00000000E+00
 -2.19676055E-01  9.00730522E-02  0.00000000E+00 -1.65915234E-01  6.96206684E-02
  0.00000000E+00 -7.83897979E-02  3.66680580E-02  1.96049658E-03  0.00000000E+00
  2.51099736E-03  1.59592678E-02  0.00000000E+00 -5.48421681E-03  0.00000000E+00
  2.62007785E-03  1.56613915E-02  0.00000000E+00 -3.16169571E-03  0.00000000E+00
  1.87520728E-04  9.26223430E-04  0.00000000E+00  0.00000000E+00  9.99196612E-04
 -2.88390878E-03 -6.32225161E-03  8.51552616E-03  3.08861856E-02 -3.54463275E-02
  8.35333143E-03  3.07316364E-02 -1.34343174E-01  7.21687135E-03  2.45644402E-02
 -1.17174812E-01 -2.44218140E-02 -8.42291233E-03 -6.81001843E-02  1.61527266E-04
 -5.30261423E-03  1.57750248E-03 -1.50611422E-03 -1.78475522E-03 -2.34476085E-04
 -3.48099339E-03  4.09365137E-03 -3.54019870E-05 -3.21029800E-03  2.85015900E-03
  1.87116671E-04 -2.61957153E-04 -2.78717226E-04  2.29608310E-03  1.48809614E-04
 -7.63656678E-04 -1.38514786E-02 -2.45241454E-02 -2.79999503E-02 -1.37394327E-03
 -4.75219184E-04 -5.73489876E-03 -2.88390878E-03 -6.32225161E-03  8.51552616E-03
  3.08861856E-02 -3.54463275E-02 -8.35333143E-03 -3.07316364E-02 -1.34343174E-01
 -7.21687135E-03 -2.45644402E-02 -1.17174812E-01  2.44218140E-02  8.42291233E-03
 -6.81001843E-02  1.61527266E-04  5.30261423E-03 -1.57750248E-03 -1.50611422E-03
 -1.78475522E-03 -2.34476085E-04  3.48099339E-03 -4.09365137E-03 -3.54019870E-05
 -3.21029800E-03  2.85015900E-03 -1.87116671E-04  2.61957153E-04 -2.78717226E-04
  2.29608310E-03 -1.48809614E-04  7.63656678E-04 -1.38514786E-02 -2.45241454E-02
 -2.79999503E-02  1.37394327E-03  4.75219184E-04 -5.73489876E-03  2.04293067E-03
  4.38098081E-03 -2.72312447E-03 -4.20582350E-02  6.92769664E-02  0.00000000E+00
 -1.25707263E-01  1.19155898E-01  0.00000000E+00 -1.07739248E-01  1.02370279E-01
  0.00000000E+00 -8.65855683E-02  1.64431362E-02  1.62709235E-03  0.00000000E+00
 -1.91593986E-03 -9.62935907E-03  0.00000000E+00  7.79380301E-03  0.00000000E+00
 -7.40319656E-03 -1.34873927E-02  0.00000000E+00 -2.12759820E-03  0.00000000E+00
  1.07791865E-03  1.04999374E-03  0.00000000E+00  0.00000000E+00  7.26326828E-04
  1.49486126E-02  2.84845242E-02  3.11566646E-02  0.00000000E+00 -7.47502214E-03
  3.23064834E-03 -2.88390878E-03 -6.32225161E-03  8.51552616E-03  3.08861856E-02
 -3.54463275E-02 -8.35333143E-03  3.07316364E-02 -1.34343174E-01 -7.21687135E-03
  2.45644402E-02 -1.17174812E-01  2.44218140E-02 -8.42291233E-03 -6.81001843E-02
  1.61527266E-04  5.30261423E-03  1.57750248E-03 -1.50611422E-03  1.78475522E-03
 -2.34476085E-04  3.48099339E-03  4.09365137E-03 -3.54019870E-05  3.21029800E-03
  2.85015900E-03 -1.87116671E-04 -2.61957153E-04 -2.78717226E-04 -2.29608310E-03
 -1.48809614E-04 -7.63656678E-04 -1.38514786E-02 -2.45241454E-02 -2.79999503E-02
  1.37394327E-03 -4.75219184E-04 -5.73489876E-03  2.04293067E-03  4.38098081E-03
 -2.72312447E-03 -4.20582350E-02  6.92769664E-02  0.00000000E+00  1.25707263E-01
  1.19155898E-01  0.00000000E+00  1.07739248E-01  1.02370279E-01  0.00000000E+00
  8.65855683E-02  1.64431362E-02  1.62709235E-03  0.00000000E+00  1.91593986E-03
 -9.62935907E-03  0.00000000E+00  7.79380301E-03  0.00000000E+00  7.40319656E-03
 -1.34873927E-02  0.00000000E+00 -2.12759820E-03  0.00000000E+00 -1.07791865E-03
  1.04999374E-03  0.00000000E+00  0.00000000E+00 -7.26326828E-04  1.49486126E-02
  2.84845242E-02  3.11566646E-02  0.00000000E+00  7.47502214E-03  3.23064834E-03
  6.59824809E-03  1.44080855E-02 -2.10738821E-02 -5.02476852E-02 -2.73975546E-02
 -5.12478566E-02  4.69668973E-03  1.69925984E-01 -4.40223462E-02  4.85243119E-03
  1.49904849E-01 -2.16307559E-02 -3.55932893E-03  9.27252540E-02 -1.93563709E-03
  8.89276419E-03  3.78212989E-03 -1.52710933E-03 -1.67772016E-03 -6.64488541E-04
  1.10191899E-02  9.44123262E-03 -1.81511542E-03  1.77123494E-04  1.00916961E-03
 -5.31439430E-04  1.88279999E-04  3.34495674E-03 -1.05530718E-03 -7.28095626E-04
  5.24277145E-04  1.87092247E-02  3.28707499E-02  2.27581255E-02  5.41535637E-04
 -1.62971552E-03  7.08964194E-03  0.00000000E+00  0.00000000E+00  0.00000000E+00
  0.00000000E+00  0.00000000E+00  1.97348111E-01  0.00000000E+00  0.00000000E+00
  1.58057869E-01  0.00000000E+00  0.00000000E+00  6.20822375E-02  0.00000000E+00
  0.00000000E+00  0.00000000E+00  1.11300762E-02  0.00000000E+00  0.00000000E+00
  7.41639591E-03  0.00000000E+00  9.39439551E-03  0.00000000E+00  0.00000000E+00
  1.15720882E-02  0.00000000E+00  1.57363853E-04  0.00000000E+00  0.00000000E+00
  9.31534211E-04  5.04742999E-03  0.00000000E+00  0.00000000E+00  0.00000000E+00
  0.00000000E+00  0.00000000E+00  0.00000000E+00 -1.97348111E-01  0.00000000E+00
  0.00000000E+00 -1.58057869E-01  0.00000000E+00  0.00000000E+00 -6.20822375E-02
  0.00000000E+00  0.00000000E+00  0.00000000E+00 -1.11300762E-02  0.00000000E+00
  0.00000000E+00  7.41639591E-03  0.00000000E+00 -9.39439551E-03  0.00000000E+00
  0.00000000E+00  1.15720882E-02  0.00000000E+00 -1.57363853E-04  0.00000000E+00
  0.00000000E+00  9.31534211E-04 -5.04742999E-03  0.00000000E+00 -6.59824809E-03
 -1.44080855E-02  2.10738821E-02  5.02476852E-02  2.73975546E-02  5.12478566E-02
  4.69668973E-03 -1.69925984E-01  4.40223462E-02  4.85243119E-03 -1.49904849E-01
  2.16307559E-02 -3.55932893E-03 -9.27252540E-02  1.93563709E-03 -8.89276419E-03
  3.78212989E-03  1.52710933E-03 -1.67772016E-03  6.64488541E-04 -1.10191899E-02
  9.44123262E-03  1.81511542E-03  1.77123494E-04 -1.00916961E-03  5.31439430E-04
  1.88279999E-04 -3.34495674E-03 -1.05530718E-03  7.28095626E-04  5.24277145E-04
 -1.87092247E-02 -3.28707499E-02 -2.27581255E-02 -5.41535637E-04 -1.62971552E-03
 -7.08964194E-03 -6.59824809E-03 -1.44080855E-02  2.10738821E-02  5.02476852E-02
  2.73975546E-02 -5.12478566E-02 -4.69668973E-03 -1.69925984E-01 -4.40223462E-02
 -4.85243119E-03 -1.49904849E-01 -2.16307559E-02  3.55932893E-03 -9.27252540E-02
  1.93563709E-03  8.89276419E-03 -3.78212989E-03  1.52710933E-03 -1.67772016E-03
  6.64488541E-04  1.10191899E-02 -9.44123262E-03  1.81511542E-03  1.77123494E-04
 -1.00916961E-03 -5.31439430E-04 -1.88279999E-04 -3.34495674E-03 -1.05530718E-03
 -7.28095626E-04 -5.24277145E-04 -1.87092247E-02 -3.28707499E-02 -2.27581255E-02
  5.41535637E-04  1.62971552E-03 -7.08964194E-03  0.00000000E+00  0.00000000E+00
  0.00000000E+00  0.00000000E+00  0.00000000E+00 -1.27264320E-01  0.00000000E+00
  0.00000000E+00 -1.10303221E-01  0.00000000E+00  0.00000000E+00 -6.55100131E-02
  0.00000000E+00  0.00000000E+00  0.00000000E+00  3.21374169E-03  0.00000000E+00
  0.00000000E+00 -3.49246373E-03  0.00000000E+00  3.06233521E-04  0.00000000E+00
  0.00000000E+00 -8.15028193E-03  0.00000000E+00  1.32898956E-03  0.00000000E+00
  0.00000000E+00 -7.67897669E-04 -2.94712258E-03  0.00000000E+00  0.00000000E+00
  0.00000000E+00  0.00000000E+00 -6.38069664E-03  0.00000000E+00  0.00000000E+00
  6.59824809E-03  1.44080855E-02 -2.10738821E-02 -5.02476852E-02 -2.73975546E-02
  5.12478566E-02 -4.69668973E-03  1.69925984E-01  4.40223462E-02 -4.85243119E-03
  1.49904849E-01  2.16307559E-02  3.55932893E-03  9.27252540E-02 -1.93563709E-03
 -8.89276419E-03 -3.78212989E-03 -1.52710933E-03 -1.67772016E-03 -6.64488541E-04
 -1.10191899E-02 -9.44123262E-03 -1.81511542E-03  1.77123494E-04  1.00916961E-03
  5.31439430E-04 -1.88279999E-04  3.34495674E-03 -1.05530718E-03  7.28095626E-04
 -5.24277145E-04  1.87092247E-02  3.28707499E-02  2.27581255E-02 -5.41535637E-04
  1.62971552E-03  7.08964194E-03  0.00000000E+00  0.00000000E+00  0.00000000E+00
  0.00000000E+00  0.00000000E+00  1.27264320E-01  0.00000000E+00  0.00000000E+00
  1.10303221E-01  0.00000000E+00  0.00000000E+00  6.55100131E-02  0.00000000E+00
  0.00000000E+00  0.00000000E+00 -3.21374169E-03  0.00000000E+00  0.00000000E+00
 -3.49246373E-03  0.00000000E+00 -3.06233521E-04  0.00000000E+00  0.00000000E+00
 -8.15028193E-03  0.00000000E+00 -1.32898956E-03  0.00000000E+00  0.00000000E+00
 -7.67897669E-04  2.94712258E-03  0.00000000E+00  0.00000000E+00  0.00000000E+00
  0.00000000E+00  6.38069664E-03  0.00000000E+00  0.00000000E+00 -6.37855144E-03
 -1.41540144E-02  2.15614030E-02  5.20166145E-02  8.65141352E-02  8.34170581E-03
 -9.45287432E-02  5.17658993E-02  7.52670109E-03 -7.76254615E-02  4.22207787E-02
  7.67739174E-03 -4.42831708E-02  1.25034579E-02  2.57945886E-03  3.45612046E-03
 -3.48149579E-03 -6.24670293E-03  9.36629602E-03  6.11559248E-03  3.49158392E-03
 -8.56195620E-03 -7.30627400E-03  1.55028335E-02 -2.64386693E-03  7.69624477E-04
  9.59697813E-04  5.34976845E-04 -2.15258228E-03 -3.53394261E-04  3.15780149E-03
 -5.04562970E-02 -8.57473347E-02 -8.67569852E-02 -3.34041345E-03  2.85546894E-04
  9.21323851E-04 -9.07406448E-03 -1.96742622E-02  2.88363864E-02  7.85522175E-02
  2.45654209E-02  0.00000000E+00  1.87696992E-01 -1.82832886E-01  0.00000000E+00
  1.51994349E-01 -1.67909428E-01  0.00000000E+00  1.02673551E-01 -1.52751991E-01
  4.49048748E-03  0.00000000E+00  8.01454328E-03  6.61566130E-03  0.00000000E+00
 -3.22999048E-03  0.00000000E+00  2.40693864E-02  7.79940241E-03  0.00000000E+00
  1.98630301E-03  0.00000000E+00  1.33299012E-03  2.91351579E-03  0.00000000E+00
  0.00000000E+00 -1.69984360E-03 -9.07406448E-03 -1.96742622E-02  2.88363864E-02
  7.85522175E-02  2.45654209E-02  0.00000000E+00 -1.87696992E-01 -1.82832886E-01
  0.00000000E+00 -1.51994349E-01 -1.67909428E-01  0.00000000E+00 -1.02673551E-01
 -1.52751991E-01  4.49048748E-03  0.00000000E+00 -8.01454328E-03  6.61566130E-03
  0.00000000E+00 -3.22999048E-03  0.00000000E+00 -2.40693864E-02  7.79940241E-03
  0.00000000E+00  1.98630301E-03  0.00000000E+00 -1.33299012E-03  2.91351579E-03
  0.00000000E+00  0.00000000E+00  1.69984360E-03 -6.37855144E-03 -1.41540144E-02
  2.15614030E-02  5.20166145E-02  8.65141352E-02  8.34170581E-03  9.45287432E-02
  5.17658993E-02  7.52670109E-03  7.76254615E-02  4.22207787E-02  7.67739174E-03
  4.42831708E-02  1.25034579E-02  2.57945886E-03  3.45612046E-03  3.48149579E-03
 -6.24670293E-03 -9.36629602E-03  6.11559248E-03  3.49158392E-03  8.56195620E-03
 -7.30627400E-03 -1.55028335E-02 -2.64386693E-03  7.69624477E-04 -9.59697813E-04
  5.34976845E-04  2.15258228E-03 -3.53394261E-04 -3.15780149E-03 -5.04562970E-02
 -8.57473347E-02 -8.67569852E-02 -3.34041345E-03 -2.85546894E-04  9.21323851E-04
 -6.37855144E-03 -1.41540144E-02  2.15614030E-02  5.20166145E-02  8.65141352E-02
 -8.34170581E-03 -9.45287432E-02  5.17658993E-02 -7.52670109E-03 -7.76254615E-02
  4.22207787E-02 -7.67739174E-03 -4.42831708E-02  1.25034579E-02  2.57945886E-03
 -3.45612046E-03 -3.48149579E-03 -6.24670293E-03 -9.36629602E-03  6.11559248E-03
 -3.49158392E-03 -8.56195620E-03 -7.30627400E-03 -1.55028335E-02 -2.64386693E-03
 -7.69624477E-04  9.59697813E-04  5.34976845E-04  2.15258228E-03  3.53394261E-04
  3.15780149E-03 -5.04562970E-02 -8.57473347E-02 -8.67569852E-02  3.34041345E-03
  2.85546894E-04  9.21323851E-04 -1.10629801E-04 -2.83512190E-04  2.25658827E-03
 -5.04454359E-03  2.53903864E-02  0.00000000E+00  8.18975059E-02 -5.18088117E-02
  0.00000000E+00  6.87188716E-02 -4.87710276E-02  0.00000000E+00  5.24755044E-02
 -3.29784454E-02 -1.69980256E-03  0.00000000E+00  1.77061759E-03  6.58227495E-03
  0.00000000E+00 -9.90705920E-03  0.00000000E+00 -2.77397955E-04  1.02763464E-02
  0.00000000E+00  1.91979246E-03  0.00000000E+00  6.97087110E-04 -7.27148221E-04
  0.00000000E+00  0.00000000E+00 -2.50453272E-03 -1.11096610E-03  5.81550596E-03
 -1.48105420E-02  0.00000000E+00  3.27290588E-03 -3.42556663E-03 -6.37855144E-03
 -1.41540144E-02  2.15614030E-02  5.20166145E-02  8.65141352E-02 -8.34170581E-03
  9.45287432E-02  5.17658993E-02 -7.52670109E-03  7.76254615E-02  4.22207787E-02
 -7.67739174E-03  4.42831708E-02  1.25034579E-02  2.57945886E-03 -3.45612046E-03
  3.48149579E-03 -6.24670293E-03  9.36629602E-03  6.11559248E-03 -3.49158392E-03
  8.56195620E-03 -7.30627400E-03  1.55028335E-02 -2.64386693E-03 -7.69624477E-04
 -9.59697813E-04  5.34976845E-04 -2.15258228E-03  3.53394261E-04 -3.15780149E-03
 -5.04562970E-02 -8.57473347E-02 -8.67569852E-02  3.34041345E-03 -2.85546894E-04
  9.21323851E-04 -1.10629801E-04 -2.83512190E-04  2.25658827E-03 -5.04454359E-03
  2.53903864E-02  0.00000000E+00 -8.18975059E-02 -5.18088117E-02  0.00000000E+00
 -6.87188716E-02 -4.87710276E-02  0.00000000E+00 -5.24755044E-02 -3.29784454E-02
 -1.69980256E-03  0.00000000E+00 -1.77061759E-03  6.58227495E-03  0.00000000E+00
 -9.90705920E-03  0.00000000E+00  2.77397955E-04  1.02763464E-02  0.00000000E+00
  1.91979246E-03  0.00000000E+00 -6.97087110E-04 -7.27148221E-04  0.00000000E+00
  0.00000000E+00  2.50453272E-03 -1.11096610E-03  5.81550596E-03 -1.48105420E-02
  0.00000000E+00 -3.27290588E-03 -3.42556663E-03 -1.11558106E-02 -2.42776661E-02
  3.24649078E-02  1.40618261E-01 -2.52304847E+00  3.11701355E-02 -2.82589404E-03
 -1.26621054E-01  2.51331001E-02 -9.34640418E-03 -1.07308658E-01 -7.83601037E-01
  5.54487209E-01 -7.75405969E-02 -3.30270168E-03 -5.52673075E-03 -1.80981871E-03
  4.51337712E-03 -1.37945598E-03 -8.63790886E-03  5.19054050E-04 -5.39431662E-03
  6.12954671E-03 -9.90054758E-03  1.21556102E-03 -6.65540569E-04 -8.26867511E-04
 -2.91528171E-03  1.07375678E-03  1.88985565E-03 -8.89385577E-05  6.77974071E-03
  1.01114024E-02 -1.76733043E-01 -5.00137573E-04 -4.43060707E-04 -5.59525764E-03
  1.71466568E-02  3.69348046E-02 -5.16061865E-02 -2.17687041E-01  3.68827890E+00
  0.00000000E+00 -7.82240098E-02  2.42264671E-01  0.00000000E+00 -9.41253056E-02
  2.31002291E-01  0.00000000E+00 -9.28076609E-01  1.06500812E+00  6.85474123E-04
  0.00000000E+00  8.89591028E-03  8.06986399E-03  0.00000000E+00  3.81210359E-03
  0.00000000E+00  2.05087100E-03  7.71409949E-03  0.00000000E+00  6.83318888E-04
  0.00000000E+00 -8.24103580E-04  3.74746052E-03  0.00000000E+00  0.00000000E+00
  5.25779008E-04 -1.71466568E-02 -3.69348046E-02  5.16061865E-02  2.17687041E-01
 -3.68827890E+00  0.00000000E+00 -7.82240098E-02 -2.42264671E-01  0.00000000E+00
 -9.41253056E-02 -2.31002291E-01  0.00000000E+00 -9.28076609E-01 -1.06500812E+00
 -6.85474123E-04  0.00000000E+00  8.89591028E-03 -8.06986399E-03  0.00000000E+00
 -3.81210359E-03  0.00000000E+00  2.05087100E-03 -7.71409949E-03  0.00000000E+00
 -6.83318888E-04  0.00000000E+00 -8.24103580E-04 -3.74746052E-03  0.00000000E+00
  0.00000000E+00  5.25779008E-04  1.11558106E-02  2.42776661E-02 -3.24649078E-02
 -1.40618261E-01  2.52304847E+00 -3.11701355E-02 -2.82589404E-03  1.26621054E-01
 -2.51331001E-02 -9.34640418E-03  1.07308658E-01  7.83601037E-01  5.54487209E-01
  7.75405969E-02  3.30270168E-03  5.52673075E-03 -1.80981871E-03 -4.51337712E-03
 -1.37945598E-03  8.63790886E-03 -5.19054050E-04 -5.39431662E-03 -6.12954671E-03
 -9.90054758E-03 -1.21556102E-03  6.65540569E-04 -8.26867511E-04  2.91528171E-03
  1.07375678E-03 -1.88985565E-03 -8.89385577E-05 -6.77974071E-03 -1.01114024E-02
  1.76733043E-01  5.00137573E-04 -4.43060707E-04  5.59525764E-03 -1.11558106E-02
 -2.42776661E-02  3.24649078E-02  1.40618261E-01 -2.52304847E+00 -3.11701355E-02
 -2.82589404E-03 -1.26621054E-01 -2.51331001E-02 -9.34640418E-03 -1.07308658E-01
  7.83601037E-01  5.54487209E-01 -7.75405969E-02 -3.30270168E-03  5.52673075E-03
 -1.80981871E-03  4.51337712E-03  1.37945598E-03 -8.63790886E-03 -5.19054050E-04
 -5.39431662E-03  6.12954671E-03  9.90054758E-03  1.21556102E-03  6.65540569E-04
 -8.26867511E-04 -2.91528171E-03 -1.07375678E-03 -1.88985565E-03 -8.89385577E-05
  6.77974071E-03  1.01114024E-02 -1.76733043E-01  5.00137573E-04 -4.43060707E-04
 -5.59525764E-03  1.27892248E-02  2.81297318E-02 -3.75497594E-02 -1.93486959E-01
  2.28377247E+00  0.00000000E+00 -1.82682873E-02  5.80815428E-02  0.00000000E+00
 -8.15546928E-03  6.36331636E-02  0.00000000E+00 -6.25872447E-01 -6.39678082E-01
  7.75305176E-03  0.00000000E+00  3.49911827E-03 -5.40850249E-03  0.00000000E+00
  2.00617634E-02  0.00000000E+00  1.33539688E-02 -8.41861832E-03  0.00000000E+00
 -2.52926023E-03  0.00000000E+00  8.47801388E-04  1.74855281E-03  0.00000000E+00
  0.00000000E+00 -6.74565548E-04  3.92651274E-02  6.91423839E-02  3.86067969E-01
  0.00000000E+00 -9.50922332E-04  4.98085722E-03  1.11558106E-02  2.42776661E-02
 -3.24649078E-02 -1.40618261E-01  2.52304847E+00  3.11701355E-02 -2.82589404E-03
  1.26621054E-01  2.51331001E-02 -9.34640418E-03  1.07308658E-01 -7.83601037E-01
  5.54487209E-01  7.75405969E-02  3.30270168E-03 -5.52673075E-03 -1.80981871E-03
 -4.51337712E-03  1.37945598E-03  8.63790886E-03  5.19054050E-04 -5.39431662E-03
 -6.12954671E-03  9.90054758E-03 -1.21556102E-03 -6.65540569E-04 -8.26867511E-04
  2.91528171E-03 -1.07375678E-03  1.88985565E-03 -8.89385577E-05 -6.77974071E-03
 -1.01114024E-02  1.76733043E-01 -5.00137573E-04 -4.43060707E-04  5.59525764E-03
 -1.27892248E-02 -2.81297318E-02  3.75497594E-02  1.93486959E-01 -2.28377247E+00
  0.00000000E+00 -1.82682873E-02 -5.80815428E-02  0.00000000E+00 -8.15546928E-03
 -6.36331636E-02  0.00000000E+00 -6.25872447E-01  6.39678082E-01 -7.75305176E-03
  0.00000000E+00  3.49911827E-03  5.40850249E-03  0.00000000E+00 -2.00617634E-02
  0.00000000E+00  1.33539688E-02  8.41861832E-03  0.00000000E+00  2.52926023E-03
  0.00000000E+00  8.47801388E-04 -1.74855281E-03  0.00000000E+00  0.00000000E+00
 -6.74565548E-04 -3.92651274E-02 -6.91423839E-02 -3.86067969E-01  0.00000000E+00
 -9.50922332E-04 -4.98085722E-03 -1.13301311E-04  7.20982739E-05 -3.12982830E-03
  4.73174831E-02 -2.41153071E-01 -1.28545785E-02  3.36773042E-03 -1.00177484E-01
 -1.84760035E-02 -8.39874534E-03 -1.34422934E-01 -1.00382467E-01 -2.47782468E-02
 -5.88637650E-01  4.78790066E-05  1.52684710E-02  4.67112887E-03 -4.30598186E-05
  7.35902365E-04 -3.25083542E-04  6.03763451E-03  1.94603545E-02 -1.87071751E-03
 -9.20109046E-04 -6.10346149E-04 -2.93060242E-04  1.63666826E-04  2.05421619E-03
  8.13261308E-04 -2.62587686E-04 -8.61184965E-04 -4.54327973E-04  1.59603298E-02
 -5.24964298E-02  9.70702227E-04 -9.73646598E-04 -1.24177796E-02  2.59478885E-02
  5.82494469E-02 -1.14681237E-01  3.95844419E-02 -1.42505356E+00  0.00000000E+00
 -6.08747596E-02 -6.55135288E-02  0.00000000E+00 -6.99767966E-02 -8.20047264E-02
  0.00000000E+00 -4.48692908E-03 -5.41608313E-01  2.00594391E-04  0.00000000E+00
  1.81396626E-03  6.70317138E-03  0.00000000E+00 -1.69262931E-02  0.00000000E+00
  1.14246322E-02  1.30434485E-02  0.00000000E+00  1.32627374E-03  0.00000000E+00
 -6.43344553E-04 -1.08861487E-03  0.00000000E+00  0.00000000E+00 -1.55198952E-03
  2.59478885E-02  5.82494469E-02 -1.14681237E-01  3.95844419E-02 -1.42505356E+00
  0.00000000E+00  6.08747596E-02 -6.55135288E-02  0.00000000E+00  6.99767966E-02
 -8.20047264E-02  0.00000000E+00  4.48692908E-03 -5.41608313E-01  2.00594391E-04
  0.00000000E+00 -1.81396626E-03  6.70317138E-03  0.00000000E+00 -1.69262931E-02
  0.00000000E+00 -1.14246322E-02  1.30434485E-02  0.00000000E+00  1.32627374E-03
  0.00000000E+00  6.43344553E-04 -1.08861487E-03  0.00000000E+00  0.00000000E+00
  1.55198952E-03 -1.13301311E-04  7.20982739E-05 -3.12982830E-03  4.73174831E-02
 -2.41153071E-01 -1.28545785E-02 -3.36773042E-03 -1.00177484E-01 -1.84760035E-02
  8.39874534E-03 -1.34422934E-01 -1.00382467E-01  2.47782468E-02 -5.88637650E-01
  4.78790066E-05  1.52684710E-02 -4.67112887E-03 -4.30598186E-05 -7.35902365E-04
 -3.25083542E-04  6.03763451E-03 -1.94603545E-02 -1.87071751E-03  9.20109046E-04
 -6.10346149E-04 -2.93060242E-04 -1.63666826E-04  2.05421619E-03 -8.13261308E-04
 -2.62587686E-04  8.61184965E-04 -4.54327973E-04  1.59603298E-02 -5.24964298E-02
  9.70702227E-04  9.73646598E-04 -1.24177796E-02 -1.13301311E-04  7.20982739E-05
 -3.12982830E-03  4.73174831E-02 -2.41153071E-01  1.28545785E-02  3.36773042E-03
 -1.00177484E-01  1.84760035E-02 -8.39874534E-03 -1.34422934E-01  1.00382467E-01
 -2.47782468E-02 -5.88637650E-01  4.78790066E-05 -1.52684710E-02  4.67112887E-03
 -4.30598186E-05 -7.35902365E-04 -3.25083542E-04 -6.03763451E-03  1.94603545E-02
 -1.87071751E-03  9.20109046E-04 -6.10346149E-04  2.93060242E-04  1.63666826E-04
  2.05421619E-03 -8.13261308E-04  2.62587686E-04 -8.61184965E-04 -4.54327973E-04
  1.59603298E-02 -5.24964298E-02 -9.70702227E-04 -9.73646598E-04 -1.24177796E-02
 -3.40568409E-02 -7.54708357E-02  1.44249517E-01  5.91490644E-02  2.19870361E+00
  0.00000000E+00  4.91117592E-02 -5.44805574E-02  0.00000000E+00  1.51968189E-02
 -1.44824666E-01  0.00000000E+00  1.72582608E-01 -5.89338521E-01 -4.07133567E-03
  0.00000000E+00 -6.67488389E-06 -9.92923433E-03  0.00000000E+00 -2.99524652E-03
  0.00000000E+00 -1.04492494E-02  4.27300404E-04  0.00000000E+00  3.42899579E-04
  0.00000000E+00 -5.27398542E-03  8.17060093E-04  0.00000000E+00  0.00000000E+00
  3.95537435E-03 -2.14059093E-04  1.25810130E-01 -5.91730138E-01  0.00000000E+00
 -6.31962003E-03 -2.67833993E-02 -1.13301311E-04  7.20982739E-05 -3.12982830E-03
  4.73174831E-02 -2.41153071E-01  1.28545785E-02 -3.36773042E-03 -1.00177484E-01
  1.84760035E-02  8.39874534E-03 -1.34422934E-01  1.00382467E-01  2.47782468E-02
 -5.88637650E-01  4.78790066E-05 -1.52684710E-02 -4.67112887E-03 -4.30598186E-05
  7.35902365E-04 -3.25083542E-04 -6.03763451E-03 -1.94603545E-02 -1.87071751E-03
 -9.20109046E-04 -6.10346149E-04  2.93060242E-04 -1.63666826E-04  2.05421619E-03
  8.13261308E-04  2.62587686E-04  8.61184965E-04 -4.54327973E-04  1.59603298E-02
 -5.24964298E-02 -9.70702227E-04  9.73646598E-04 -1.24177796E-02 -3.40568409E-02
 -7.54708357E-02  1.44249517E-01  5.91490644E-02  2.19870361E+00  0.00000000E+00
 -4.91117592E-02 -5.44805574E-02  0.00000000E+00 -1.51968189E-02 -1.44824666E-01
  0.00000000E+00 -1.72582608E-01 -5.89338521E-01 -4.07133567E-03  0.00000000E+00
  6.67488389E-06 -9.92923433E-03  0.00000000E+00 -2.99524652E-03  0.00000000E+00
  1.04492494E-02  4.27300404E-04  0.00000000E+00  3.42899579E-04  0.00000000E+00
  5.27398542E-03  8.17060093E-04  0.00000000E+00  0.00000000E+00 -3.95537435E-03
 -2.14059093E-04  1.25810130E-01 -5.91730138E-01  0.00000000E+00  6.31962003E-03
 -2.67833993E-02 -2.10896159E-02 -4.58383165E-02  5.53175107E-02  3.45509540E-01
 -7.62846893E+00 -4.78590384E-02 -5.89166305E-02  1.78189661E-02 -2.11530663E-02
 -1.09975507E-01  7.70265628E-04 -3.09089311E+00  1.66688272E+00 -9.06368804E-02
  6.84487809E-03  5.58701601E-04 -4.88046754E-04  9.32305065E-03 -2.75297079E-03
  1.22099554E-02 -2.03711201E-03 -2.81110981E-03 -6.27138970E-03 -2.82873760E-03
  1.18623364E-04  1.55265371E-03  2.89138573E-03  1.10112540E-03 -7.54888018E-04
  2.27090859E-04 -4.29508104E-04 -3.88317525E-03  4.87957319E-02 -1.26120856E+00
  4.16558219E-03 -1.65737815E-02  5.26009453E-04 -1.43642680E-02 -3.28548386E-02
  7.48450408E-02 -1.05199752E-01  1.07228498E+01  0.00000000E+00 -1.77210658E-02
 -3.64754393E-02  0.00000000E+00 -9.28041188E-02 -2.32865980E-02  0.00000000E+00
 -2.06603953E+00  2.01233049E+00  3.11924388E-03  0.00000000E+00 -2.38888083E-03
  7.66119459E-03  0.00000000E+00 -1.56053536E-02  0.00000000E+00 -3.30311145E-02
 -1.17520241E-02  0.00000000E+00  2.33054461E-05  0.00000000E+00 -7.68318341E-04
 -1.75652516E-03  0.00000000E+00  0.00000000E+00  1.10091430E-03  1.43642680E-02
  3.28548386E-02 -7.48450408E-02  1.05199752E-01 -1.07228498E+01  0.00000000E+00
 -1.77210658E-02  3.64754393E-02  0.00000000E+00 -9.28041188E-02  2.32865980E-02
  0.00000000E+00 -2.06603953E+00 -2.01233049E+00 -3.11924388E-03  0.00000000E+00
 -2.38888083E-03 -7.66119459E-03  0.00000000E+00  1.56053536E-02  0.00000000E+00
 -3.30311145E-02  1.17520241E-02  0.00000000E+00 -2.33054461E-05  0.00000000E+00
 -7.68318341E-04  1.75652516E-03  0.00000000E+00  0.00000000E+00  1.10091430E-03
  2.10896159E-02  4.58383165E-02 -5.53175107E-02 -3.45509540E-01  7.62846893E+00
  4.78590384E-02 -5.89166305E-02 -1.78189661E-02  2.11530663E-02 -1.09975507E-01
 -7.70265628E-04  3.09089311E+00  1.66688272E+00  9.06368804E-02 -6.84487809E-03
 -5.58701601E-04 -4.88046754E-04 -9.32305065E-03 -2.75297079E-03 -1.22099554E-02
  2.03711201E-03 -2.81110981E-03  6.27138970E-03 -2.82873760E-03 -1.18623364E-04
 -1.55265371E-03  2.89138573E-03 -1.10112540E-03 -7.54888018E-04 -2.27090859E-04
 -4.29508104E-04  3.88317525E-03 -4.87957319E-02  1.26120856E+00 -4.16558219E-03
 -1.65737815E-02 -5.26009453E-04 -2.10896159E-02 -4.58383165E-02  5.53175107E-02
  3.45509540E-01 -7.62846893E+00  4.78590384E-02 -5.89166305E-02  1.78189661E-02
  2.11530663E-02 -1.09975507E-01  7.70265628E-04  3.09089311E+00  1.66688272E+00
 -9.06368804E-02  6.84487809E-03 -5.58701601E-04 -4.88046754E-04  9.32305065E-03
  2.75297079E-03  1.22099554E-02  2.03711201E-03 -2.81110981E-03 -6.27138970E-03
  2.82873760E-03  1.18623364E-04 -1.55265371E-03  2.89138573E-03  1.10112540E-03
  7.54888018E-04 -2.27090859E-04 -4.29508104E-04 -3.88317525E-03  4.87957319E-02
 -1.26120856E+00 -4.16558219E-03 -1.65737815E-02  5.26009453E-04 -2.22825611E-02
 -5.07749637E-02  1.36883487E-01 -3.21440183E-01  1.16835817E+01  0.00000000E+00
 -7.27608888E-02  5.92918597E-02  0.00000000E+00 -1.70586101E-01  1.10846356E-02
  0.00000000E+00 -2.80736520E+00 -2.24705790E+00  5.18965987E-03  0.00000000E+00
  1.85409157E-03  1.34050992E-02  0.00000000E+00 -3.45940112E-02  0.00000000E+00
 -1.18749646E-02  1.19484053E-02  0.00000000E+00 -3.86528565E-04  0.00000000E+00
 -5.76092636E-03  2.60574472E-03  0.00000000E+00  0.00000000E+00  2.07804339E-03
  1.87129216E-03  1.26489342E-01 -1.90040106E-01  0.00000000E+00 -2.62206583E-02
 -1.54320317E-02  2.10896159E-02  4.58383165E-02 -5.53175107E-02 -3.45509540E-01
  7.62846893E+00 -4.78590384E-02 -5.89166305E-02 -1.78189661E-02 -2.11530663E-02
 -1.09975507E-01 -7.70265628E-04 -3.09089311E+00  1.66688272E+00  9.06368804E-02
 -6.84487809E-03  5.58701601E-04 -4.88046754E-04 -9.32305065E-03  2.75297079E-03
 -1.22099554E-02 -2.03711201E-03 -2.81110981E-03  6.27138970E-03  2.82873760E-03
 -1.18623364E-04  1.55265371E-03  2.89138573E-03 -1.10112540E-03  7.54888018E-04
  2.27090859E-04 -4.29508104E-04  3.88317525E-03 -4.87957319E-02  1.26120856E+00
  4.16558219E-03 -1.65737815E-02 -5.26009453E-04  2.22825611E-02  5.07749637E-02
 -1.36883487E-01  3.21440183E-01 -1.16835817E+01  0.00000000E+00 -7.27608888E-02
 -5.92918597E-02  0.00000000E+00 -1.70586101E-01 -1.10846356E-02  0.00000000E+00
 -2.80736520E+00  2.24705790E+00 -5.18965987E-03  0.00000000E+00  1.85409157E-03
 -1.34050992E-02  0.00000000E+00  3.45940112E-02  0.00000000E+00 -1.18749646E-02
 -1.19484053E-02  0.00000000E+00  3.86528565E-04  0.00000000E+00 -5.76092636E-03
 -2.60574472E-03  0.00000000E+00  0.00000000E+00  2.07804339E-03 -1.87129216E-03
 -1.26489342E-01  1.90040106E-01  0.00000000E+00 -2.62206583E-02  1.54320317E-02
 -2.74656498E-02 -6.12544182E-02  1.19629590E-01 -1.49640566E-02  2.09841947E+00
  4.17269828E-02  2.52745582E-02  1.95229219E-02  1.31645567E-01  9.56944699E-04
  3.54877960E-02  7.29752073E-01  1.41529715E-02  5.32968539E-02 -7.45506680E-03
  2.51114454E-04 -1.17483742E-03 -7.04945209E-03  1.09508171E-04 -9.67472702E-03
  1.27437247E-03 -4.01943472E-04  1.83733354E-02  9.53452904E-03 -5.11143072E-04
 -7.18995452E-04  4.90285140E-03 -1.36011263E-04  1.25185491E-04 -9.39578922E-05
 -2.80723574E-03  5.07847369E-03  1.32063237E-01 -3.66980466E-01  2.17195450E-02
 -7.49899727E-03 -3.47823621E-04  0.00000000E+00  0.00000000E+00  0.00000000E+00
  0.00000000E+00  0.00000000E+00  9.22156838E-02  0.00000000E+00  0.00000000E+00
  1.69501658E-01  0.00000000E+00  0.00000000E+00  7.03332443E-01  0.00000000E+00
  0.00000000E+00  0.00000000E+00 -1.31768776E-02  0.00000000E+00  0.00000000E+00
 -5.29535270E-03  0.00000000E+00  1.38656648E-02  0.00000000E+00  0.00000000E+00
 -1.82318945E-02  0.00000000E+00 -5.95890211E-04  0.00000000E+00  0.00000000E+00
  9.75366586E-04 -2.18593615E-04  0.00000000E+00  0.00000000E+00  0.00000000E+00
  0.00000000E+00  0.00000000E+00  0.00000000E+00  9.22156838E-02  0.00000000E+00
  0.00000000E+00  1.69501658E-01  0.00000000E+00  0.00000000E+00  7.03332443E-01
  0.00000000E+00  0.00000000E+00  0.00000000E+00 -1.31768776E-02  0.00000000E+00
  0.00000000E+00  5.29535270E-03  0.00000000E+00  1.38656648E-02  0.00000000E+00
  0.00000000E+00  1.82318945E-02  0.00000000E+00 -5.95890211E-04  0.00000000E+00
  0.00000000E+00 -9.75366586E-04 -2.18593615E-04  0.00000000E+00 -2.74656498E-02
 -6.12544182E-02  1.19629590E-01 -1.49640566E-02  2.09841947E+00  4.17269828E-02
 -2.52745582E-02  1.95229219E-02  1.31645567E-01 -9.56944699E-04  3.54877960E-02
  7.29752073E-01 -1.41529715E-02  5.32968539E-02 -7.45506680E-03  2.51114454E-04
  1.17483742E-03 -7.04945209E-03 -1.09508171E-04 -9.67472702E-03  1.27437247E-03
  4.01943472E-04  1.83733354E-02 -9.53452904E-03 -5.11143072E-04 -7.18995452E-04
 -4.90285140E-03 -1.36011263E-04 -1.25185491E-04 -9.39578922E-05  2.80723574E-03
  5.07847369E-03  1.32063237E-01 -3.66980466E-01  2.17195450E-02  7.49899727E-03
 -3.47823621E-04  2.74656498E-02  6.12544182E-02 -1.19629590E-01  1.49640566E-02
 -2.09841947E+00  4.17269828E-02 -2.52745582E-02 -1.95229219E-02  1.31645567E-01
 -9.56944699E-04 -3.54877960E-02  7.29752073E-01 -1.41529715E-02 -5.32968539E-02
  7.45506680E-03  2.51114454E-04  1.17483742E-03  7.04945209E-03  1.09508171E-04
  9.67472702E-03  1.27437247E-03  4.01943472E-04 -1.83733354E-02  9.53452904E-03
  5.11143072E-04 -7.18995452E-04 -4.90285140E-03  1.36011263E-04  1.25185491E-04
 -9.39578922E-05  2.80723574E-03 -5.07847369E-03 -1.32063237E-01  3.66980466E-01
  2.17195450E-02  7.49899727E-03  3.47823621E-04  0.00000000E+00  0.00000000E+00
  0.00000000E+00  0.00000000E+00  0.00000000E+00  1.06146300E-01  0.00000000E+00
  0.00000000E+00  1.72045082E-01  0.00000000E+00  0.00000000E+00  9.28587627E-01
  0.00000000E+00  0.00000000E+00  0.00000000E+00  1.80713071E-02  0.00000000E+00
  0.00000000E+00 -3.00372465E-03  0.00000000E+00 -1.48795133E-02  0.00000000E+00
  0.00000000E+00 -1.62113359E-02  0.00000000E+00  1.02543805E-03  0.00000000E+00
  0.00000000E+00 -8.23526825E-04 -1.59672720E-04  0.00000000E+00  0.00000000E+00
  0.00000000E+00  0.00000000E+00  1.74860903E-02  0.00000000E+00  0.00000000E+00
  2.74656498E-02  6.12544182E-02 -1.19629590E-01  1.49640566E-02 -2.09841947E+00
  4.17269828E-02  2.52745582E-02 -1.95229219E-02  1.31645567E-01  9.56944699E-04
 -3.54877960E-02  7.29752073E-01  1.41529715E-02 -5.32968539E-02  7.45506680E-03
  2.51114454E-04 -1.17483742E-03  7.04945209E-03 -1.09508171E-04  9.67472702E-03
  1.27437247E-03 -4.01943472E-04 -1.83733354E-02 -9.53452904E-03  5.11143072E-04
 -7.18995452E-04  4.90285140E-03  1.36011263E-04 -1.25185491E-04 -9.39578922E-05
 -2.80723574E-03 -5.07847369E-03 -1.32063237E-01  3.66980466E-01  2.17195450E-02
 -7.49899727E-03  3.47823621E-04  0.00000000E+00  0.00000000E+00  0.00000000E+00
  0.00000000E+00  0.00000000E+00  1.06146300E-01  0.00000000E+00  0.00000000E+00
  1.72045082E-01  0.00000000E+00  0.00000000E+00  9.28587627E-01  0.00000000E+00
  0.00000000E+00  0.00000000E+00  1.80713071E-02  0.00000000E+00  0.00000000E+00
  3.00372465E-03  0.00000000E+00 -1.48795133E-02  0.00000000E+00  0.00000000E+00
  1.62113359E-02  0.00000000E+00  1.02543805E-03  0.00000000E+00  0.00000000E+00
  8.23526825E-04 -1.59672720E-04  0.00000000E+00  0.00000000E+00  0.00000000E+00
  0.00000000E+00  1.74860903E-02  0.00000000E+00  0.00000000E+00  1.36366522E-02
  2.91318271E-02 -4.33689413E-02 -2.63253905E-01 -1.87617044E-01  3.43481163E-02
 -5.49032851E-02 -1.87102910E-02 -5.06139255E-02  1.13934954E-02 -1.61205578E-02
  6.07339091E-01 -5.53021754E-01 -1.56085839E-01 -2.97624277E-03  4.50833656E-03
 -6.83013999E-04  2.93595397E-03 -3.87083937E-03 -3.63306431E-02  2.38409684E-02
  7.83533613E-03 -9.15010641E-04 -5.70750835E-02 -2.17332684E-04  1.58172351E-03
 -1.87124759E-03  2.14161518E-03  6.91371573E-04  2.23738502E-03  2.82585582E-03
  1.88208359E-02 -1.13016495E-01  1.22250173E+00 -2.38049573E-02  1.61634934E-02
 -1.57497855E-03  9.61307544E-03  2.06177771E-02 -3.40977657E-02  6.96738040E-03
 -1.24088477E+00  0.00000000E+00  1.37553025E-02 -2.14745618E-02  0.00000000E+00
  2.49171444E-02 -2.04701811E-02  0.00000000E+00  3.50362940E-01 -6.45933661E-01
  6.41374214E-03  0.00000000E+00 -7.77391526E-03 -1.40812076E-04  0.00000000E+00
 -7.91335218E-03  0.00000000E+00  2.68685573E-02  2.90752684E-02  0.00000000E+00
 -1.30991143E-03  0.00000000E+00 -1.68063758E-04  1.75765725E-03  0.00000000E+00
  0.00000000E+00  9.33434540E-04  9.61307544E-03  2.06177771E-02 -3.40977657E-02
  6.96738040E-03 -1.24088477E+00  0.00000000E+00 -1.37553025E-02 -2.14745618E-02
  0.00000000E+00 -2.49171444E-02 -2.04701811E-02  0.00000000E+00 -3.50362940E-01
 -6.45933661E-01  6.41374214E-03  0.00000000E+00  7.77391526E-03 -1.40812076E-04
  0.00000000E+00 -7.91335218E-03  0.00000000E+00 -2.68685573E-02  2.90752684E-02
  0.00000000E+00 -1.30991143E-03  0.00000000E+00  1.68063758E-04  1.75765725E-03
  0.00000000E+00  0.00000000E+00 -9.33434540E-04  1.36366522E-02  2.91318271E-02
 -4.33689413E-02 -2.63253905E-01 -1.87617044E-01  3.43481163E-02  5.49032851E-02
 -1.87102910E-02 -5.06139255E-02 -1.13934954E-02 -1.61205578E-02  6.07339091E-01
  5.53021754E-01 -1.56085839E-01 -2.97624277E-03  4.50833656E-03  6.83013999E-04
  2.93595397E-03  3.87083937E-03 -3.63306431E-02  2.38409684E-02 -7.83533613E-03
 -9.15010641E-04  5.70750835E-02 -2.17332684E-04  1.58172351E-03  1.87124759E-03
  2.14161518E-03 -6.91371573E-04  2.23738502E-03 -2.82585582E-03  1.88208359E-02
 -1.13016495E-01  1.22250173E+00 -2.38049573E-02 -1.61634934E-02 -1.57497855E-03
  1.36366522E-02  2.91318271E-02 -4.33689413E-02 -2.63253905E-01 -1.87617044E-01
 -3.43481163E-02 -5.49032851E-02 -1.87102910E-02  5.06139255E-02  1.13934954E-02
 -1.61205578E-02 -6.07339091E-01 -5.53021754E-01 -1.56085839E-01 -2.97624277E-03
 -4.50833656E-03 -6.83013999E-04  2.93595397E-03  3.87083937E-03 -3.63306431E-02
 -2.38409684E-02  7.83533613E-03 -9.15010641E-04  5.70750835E-02 -2.17332684E-04
 -1.58172351E-03 -1.87124759E-03  2.14161518E-03 -6.91371573E-04 -2.23738502E-03
  2.82585582E-03  1.88208359E-02 -1.13016495E-01  1.22250173E+00  2.38049573E-02
  1.61634934E-02 -1.57497855E-03  3.94309857E-03  7.47260022E-03 -9.97148985E-03
 -1.83795125E-01 -7.27675291E-01  0.00000000E+00 -3.85938390E-02 -1.09873516E-01
  0.00000000E+00  4.56422971E-02 -9.27336079E-04  0.00000000E+00 -2.38418731E-01
 -6.74151128E-01  1.42469914E-03  0.00000000E+00  1.14256344E-02 -5.65014152E-03
  0.00000000E+00  4.84205543E-02  0.00000000E+00  5.93913494E-02 -3.27695728E-02
  0.00000000E+00  1.02284259E-03  0.00000000E+00  7.79990404E-03 -3.54339422E-03
  0.00000000E+00  0.00000000E+00 -9.83332534E-04  3.27897223E-02 -1.25873266E-01
  1.46359730E+00  0.00000000E+00  2.54514386E-02  2.76387175E-02  1.36366522E-02
  2.91318271E-02 -4.33689413E-02 -2.63253905E-01 -1.87617044E-01 -3.43481163E-02
  5.49032851E-02 -1.87102910E-02  5.06139255E-02 -1.13934954E-02 -1.61205578E-02
 -6.07339091E-01  5.53021754E-01 -1.56085839E-01 -2.97624277E-03 -4.50833656E-03
  6.83013999E-04  2.93595397E-03 -3.87083937E-03 -3.63306431E-02 -2.38409684E-02
 -7.83533613E-03 -9.15010641E-04 -5.70750835E-02 -2.17332684E-04 -1.58172351E-03
  1.87124759E-03  2.14161518E-03  6.91371573E-04 -2.23738502E-03 -2.82585582E-03
  1.88208359E-02 -1.13016495E-01  1.22250173E+00  2.38049573E-02 -1.61634934E-02
 -1.57497855E-03  3.94309857E-03  7.47260022E-03 -9.97148985E-03 -1.83795125E-01
 -7.27675291E-01  0.00000000E+00  3.85938390E-02 -1.09873516E-01  0.00000000E+00
 -4.56422971E-02 -9.27336079E-04  0.00000000E+00  2.38418731E-01 -6.74151128E-01
  1.42469914E-03  0.00000000E+00 -1.14256344E-02 -5.65014152E-03  0.00000000E+00
  4.84205543E-02  0.00000000E+00 -5.93913494E-02 -3.27695728E-02  0.00000000E+00
  1.02284259E-03  0.00000000E+00 -7.79990404E-03 -3.54339422E-03  0.00000000E+00
  0.00000000E+00  9.83332534E-04  3.27897223E-02 -1.25873266E-01  1.46359730E+00
  0.00000000E+00 -2.54514386E-02  2.76387175E-02  2.89632892E-03  5.93653699E-03
 -1.20707542E-02 -1.71397119E-01 -6.30190618E-01  1.13052191E-01 -6.81611331E-02
  2.11642535E-02 -6.04370531E-02  4.07494101E-02  2.22647326E-02  9.92323008E-01
 -7.48747588E-01  1.01921761E-01 -4.89909718E-03 -1.68640418E-03 -7.02926982E-04
 -8.36718494E-04 -6.31494171E-03 -7.89468215E-02 -1.22734822E-03 -6.84557642E-04
 -1.48790088E-02 -8.92229492E-02 -5.41376819E-04  9.10168528E-04 -4.89644354E-03
  4.00108953E-05  5.23109379E-05  3.15415977E-03  8.11029863E-03  2.38720914E-02
 -1.99915610E-01  1.97233068E+00 -3.69443376E-02  3.17624951E-02  2.35558059E-03
  0.00000000E+00  0.00000000E+00  0.00000000E+00  0.00000000E+00  0.00000000E+00
  2.02972720E-02  0.00000000E+00  0.00000000E+00 -2.64532021E-02  0.00000000E+00
  0.00000000E+00  1.17871512E-01  0.00000000E+00  0.00000000E+00  0.00000000E+00
 -6.71111241E-03  0.00000000E+00  0.00000000E+00  3.57996179E-03  0.00000000E+00
 -5.79502496E-02  0.00000000E+00  0.00000000E+00 -2.63897180E-02  0.00000000E+00
 -3.67452236E-03  0.00000000E+00  0.00000000E+00 -1.81338513E-03 -1.67630953E-03
  0.00000000E+00  0.00000000E+00  0.00000000E+00  0.00000000E+00  0.00000000E+00
  0.00000000E+00  2.02972720E-02  0.00000000E+00  0.00000000E+00 -2.64532021E-02
  0.00000000E+00  0.00000000E+00  1.17871512E-01  0.00000000E+00  0.00000000E+00
  0.00000000E+00 -6.71111241E-03  0.00000000E+00  0.00000000E+00 -3.57996179E-03
  0.00000000E+00 -5.79502496E-02  0.00000000E+00  0.00000000E+00  2.63897180E-02
  0.00000000E+00 -3.67452236E-03  0.00000000E+00  0.00000000E+00  1.81338513E-03
 -1.67630953E-03  0.00000000E+00  2.89632892E-03  5.93653699E-03 -1.20707542E-02
 -1.71397119E-01 -6.30190618E-01  1.13052191E-01  6.81611331E-02  2.11642535E-02
 -6.04370531E-02 -4.07494101E-02  2.22647326E-02  9.92323008E-01  7.48747588E-01
  1.01921761E-01 -4.89909718E-03 -1.68640418E-03  7.02926982E-04 -8.36718494E-04
  6.31494171E-03 -7.89468215E-02 -1.22734822E-03  6.84557642E-04 -1.48790088E-02
  8.92229492E-02 -5.41376819E-04  9.10168528E-04  4.89644354E-03  4.00108953E-05
 -5.23109379E-05  3.15415977E-03 -8.11029863E-03  2.38720914E-02 -1.99915610E-01
  1.97233068E+00 -3.69443376E-02 -3.17624951E-02  2.35558059E-03 -2.89632892E-03
 -5.93653699E-03  1.20707542E-02  1.71397119E-01  6.30190618E-01  1.13052191E-01
  6.81611331E-02 -2.11642535E-02 -6.04370531E-02 -4.07494101E-02 -2.22647326E-02
  9.92323008E-01  7.48747588E-01 -1.01921761E-01  4.89909718E-03 -1.68640418E-03
  7.02926982E-04  8.36718494E-04 -6.31494171E-03  7.89468215E-02 -1.22734822E-03
  6.84557642E-04  1.48790088E-02 -8.92229492E-02  5.41376819E-04  9.10168528E-04
  4.89644354E-03 -4.00108953E-05  5.23109379E-05  3.15415977E-03 -8.11029863E-03
 -2.38720914E-02  1.99915610E-01 -1.97233068E+00 -3.69443376E-02 -3.17624951E-02
 -2.35558059E-03  0.00000000E+00  0.00000000E+00  0.00000000E+00  0.00000000E+00
  0.00000000E+00  6.06341272E-02  0.00000000E+00  0.00000000E+00  2.19197190E-02
  0.00000000E+00  0.00000000E+00  3.23846512E-01  0.00000000E+00  0.00000000E+00
  0.00000000E+00  8.21605403E-03  0.00000000E+00  0.00000000E+00  2.58424117E-03
  0.00000000E+00  6.36275915E-02  0.00000000E+00  0.00000000E+00 -2.14126161E-02
  0.00000000E+00 -2.73140132E-03  0.00000000E+00  0.00000000E+00  1.58361872E-03
 -3.37593709E-03  0.00000000E+00  0.00000000E+00  0.00000000E+00  0.00000000E+00
  5.56487335E-03  0.00000000E+00  0.00000000E+00 -2.89632892E-03 -5.93653699E-03
  1.20707542E-02  1.71397119E-01  6.30190618E-01  1.13052191E-01 -6.81611331E-02
 -2.11642535E-02 -6.04370531E-02  4.07494101E-02 -2.22647326E-02  9.92323008E-01
 -7.48747588E-01 -1.01921761E-01  4.89909718E-03 -1.68640418E-03 -7.02926982E-04
  8.36718494E-04  6.31494171E-03  7.89468215E-02 -1.22734822E-03 -6.84557642E-04
  1.48790088E-02  8.92229492E-02  5.41376819E-04  9.10168528E-04 -4.89644354E-03
 -4.00108953E-05 -5.23109379E-05  3.15415977E-03  8.11029863E-03 -2.38720914E-02
  1.99915610E-01 -1.97233068E+00 -3.69443376E-02  3.17624951E-02 -2.35558059E-03
  0.00000000E+00  0.00000000E+00  0.00000000E+00  0.00000000E+00  0.00000000E+00
  6.06341272E-02  0.00000000E+00  0.00000000E+00  2.19197190E-02  0.00000000E+00
  0.00000000E+00  3.23846512E-01  0.00000000E+00  0.00000000E+00  0.00000000E+00
  8.21605403E-03  0.00000000E+00  0.00000000E+00 -2.58424117E-03  0.00000000E+00
  6.36275915E-02  0.00000000E+00  0.00000000E+00  2.14126161E-02  0.00000000E+00
 -2.73140132E-03  0.00000000E+00  0.00000000E+00 -1.58361872E-03 -3.37593709E-03
  0.00000000E+00  0.00000000E+00  0.00000000E+00  0.00000000E+00  5.56487335E-03
  0.00000000E+00  0.00000000E+00  3.08909620E-03  8.19851550E-03 -4.26001392E-02
  3.44841571E-01 -5.40117254E+00 -2.38011181E-02  7.34263109E-02 -6.10743504E-02
  3.83422359E-02  1.74417047E-02 -9.34794944E-02 -1.98545046E+00  1.98778630E+00
 -6.56102599E-01 -2.48297454E-03  5.55681793E-03 -2.00166976E-03 -6.08110608E-03
  1.06125004E-03 -1.78254899E-03 -1.99784515E-02  5.32070977E-03 -3.64100835E-02
  5.68887644E-02 -6.86904086E-04 -2.12457448E-03  3.57305993E-03 -2.41668433E-04
  1.76647053E-03  1.27844636E-04 -5.27295739E-04 -5.23994586E-03  9.15421949E-02
 -1.30630206E+00  1.68830842E-02 -8.15647584E-03 -8.06018323E-03  1.88788054E-02
  4.23370645E-02 -8.09830640E-02  4.01321277E-02  3.11234800E+00  0.00000000E+00
  7.28947281E-05 -1.18692641E-05  0.00000000E+00 -2.29782952E-02  6.07265478E-03
  0.00000000E+00 -3.08863111E-01  9.10052043E-01 -5.79567491E-03  0.00000000E+00
  1.17820443E-03 -3.06541068E-03  0.00000000E+00 -5.11952738E-03  0.00000000E+00
  2.67425324E-02 -4.27216108E-02  0.00000000E+00  3.48253116E-03  0.00000000E+00
  7.52847544E-04 -3.11662029E-03  0.00000000E+00  0.00000000E+00  2.21597869E-03
 -1.88788054E-02 -4.23370645E-02  8.09830640E-02 -4.01321277E-02 -3.11234800E+00
  0.00000000E+00  7.28947281E-05  1.18692641E-05  0.00000000E+00 -2.29782952E-02
 -6.07265478E-03  0.00000000E+00 -3.08863111E-01 -9.10052043E-01  5.79567491E-03
  0.00000000E+00  1.17820443E-03  3.06541068E-03  0.00000000E+00  5.11952738E-03
  0.00000000E+00  2.67425324E-02  4.27216108E-02  0.00000000E+00 -3.48253116E-03
  0.00000000E+00  7.52847544E-04  3.11662029E-03  0.00000000E+00  0.00000000E+00
  2.21597869E-03 -3.08909620E-03 -8.19851550E-03  4.26001392E-02 -3.44841571E-01
  5.40117254E+00  2.38011181E-02  7.34263109E-02  6.10743504E-02 -3.83422359E-02
  1.74417047E-02  9.34794944E-02  1.98545046E+00  1.98778630E+00  6.56102599E-01
  2.48297454E-03 -5.55681793E-03 -2.00166976E-03  6.08110608E-03  1.06125004E-03
  1.78254899E-03  1.99784515E-02  5.32070977E-03  3.64100835E-02  5.68887644E-02
  6.86904086E-04  2.12457448E-03  3.57305993E-03  2.41668433E-04  1.76647053E-03
 -1.27844636E-04 -5.27295739E-04  5.23994586E-03 -9.15421949E-02  1.30630206E+00
 -1.68830842E-02 -8.15647584E-03  8.06018323E-03  3.08909620E-03  8.19851550E-03
 -4.26001392E-02  3.44841571E-01 -5.40117254E+00  2.38011181E-02  7.34263109E-02
 -6.10743504E-02 -3.83422359E-02  1.74417047E-02 -9.34794944E-02  1.98545046E+00
  1.98778630E+00 -6.56102599E-01 -2.48297454E-03 -5.55681793E-03 -2.00166976E-03
 -6.08110608E-03 -1.06125004E-03 -1.78254899E-03  1.99784515E-02  5.32070977E-03
 -3.64100835E-02 -5.68887644E-02 -6.86904086E-04  2.12457448E-03  3.57305993E-03
 -2.41668433E-04 -1.76647053E-03 -1.27844636E-04 -5.27295739E-04 -5.23994586E-03
  9.15421949E-02 -1.30630206E+00 -1.68830842E-02 -8.15647584E-03 -8.06018323E-03
 -1.00866895E-02 -2.32992908E-02  8.00665957E-02 -5.96867666E-02  7.12342665E+00
  0.00000000E+00  1.18366756E-01  6.62351725E-02  0.00000000E+00 -2.44539853E-02
 -1.14876653E-01  0.00000000E+00  2.13323313E-02  4.85101328E-02 -1.53793270E-03
  0.00000000E+00 -1.79750520E-03 -7.32766310E-03  0.00000000E+00 -8.20603966E-02
  0.00000000E+00 -1.14600419E-01 -1.38331486E-02  0.00000000E+00 -3.37029960E-03
  0.00000000E+00 -8.93723601E-03  5.76912765E-03  0.00000000E+00  0.00000000E+00
  4.02256669E-03 -2.20218059E-03  2.32595224E-01 -2.42433025E+00  0.00000000E+00
 -2.89009080E-02 -5.00252849E-02 -3.08909620E-03 -8.19851550E-03  4.26001392E-02
 -3.44841571E-01  5.40117254E+00 -2.38011181E-02  7.34263109E-02  6.10743504E-02
  3.83422359E-02  1.74417047E-02  9.34794944E-02 -1.98545046E+00  1.98778630E+00
  6.56102599E-01  2.48297454E-03  5.55681793E-03 -2.00166976E-03  6.08110608E-03
 -1.06125004E-03  1.78254899E-03 -1.99784515E-02  5.32070977E-03  3.64100835E-02
 -5.68887644E-02  6.86904086E-04 -2.12457448E-03  3.57305993E-03  2.41668433E-04
 -1.76647053E-03  1.27844636E-04 -5.27295739E-04  5.23994586E-03 -9.15421949E-02
  1.30630206E+00  1.68830842E-02 -8.15647584E-03  8.06018323E-03  1.00866895E-02
  2.32992908E-02 -8.00665957E-02  5.96867666E-02 -7.12342665E+00  0.00000000E+00
  1.18366756E-01 -6.62351725E-02  0.00000000E+00 -2.44539853E-02  1.14876653E-01
  0.00000000E+00  2.13323313E-02 -4.85101328E-02  1.53793270E-03  0.00000000E+00
 -1.79750520E-03  7.32766310E-03  0.00000000E+00  8.20603966E-02  0.00000000E+00
 -1.14600419E-01  1.38331486E-02  0.00000000E+00  3.37029960E-03  0.00000000E+00
 -8.93723601E-03 -5.76912765E-03  0.00000000E+00  0.00000000E+00  4.02256669E-03
  2.20218059E-03 -2.32595224E-01  2.42433025E+00  0.00000000E+00 -2.89009080E-02
  5.00252849E-02  2.07089594E-02  4.61554176E-02 -8.21253285E-02 -2.88487615E-01
 -7.22967612E-01  8.77807841E-02 -1.60968110E-02 -1.02992917E-02 -9.56868787E-02
  1.24069507E-01 -2.31199557E-02  1.95894651E+00 -1.26884104E+00 -5.35419344E-02
  1.44521558E-04 -6.40290215E-04  3.85285778E-05 -5.86115664E-03  1.71443260E-03
 -4.09724178E-02 -2.37008518E-03 -3.00818635E-03  3.15220722E-02 -7.01347497E-02
 -3.11083892E-05  2.39423399E-03 -4.63229094E-03 -5.81061861E-04 -1.62543385E-04
  2.97780652E-03  5.55153679E-03 -4.16527927E-04 -1.71963111E-01  2.64524910E+00
 -3.17775217E-02  3.53188330E-02  6.42466512E-04  0.00000000E+00  0.00000000E+00
  0.00000000E+00  0.00000000E+00  0.00000000E+00 -2.65243906E-02  0.00000000E+00
  0.00000000E+00 -7.74565723E-02  0.00000000E+00  0.00000000E+00 -5.16960313E-01
  0.00000000E+00  0.00000000E+00  0.00000000E+00  4.38485090E-03  0.00000000E+00
  0.00000000E+00 -3.71665736E-03  0.00000000E+00 -5.52424345E-02  0.00000000E+00
  0.00000000E+00  3.16025849E-02  0.00000000E+00 -3.35559940E-04  0.00000000E+00
  0.00000000E+00  1.38293388E-03  2.40096349E-03  0.00000000E+00  0.00000000E+00
  0.00000000E+00  0.00000000E+00  0.00000000E+00  0.00000000E+00  2.65243906E-02
  0.00000000E+00  0.00000000E+00  7.74565723E-02  0.00000000E+00  0.00000000E+00
  5.16960313E-01  0.00000000E+00  0.00000000E+00  0.00000000E+00 -4.38485090E-03
  0.00000000E+00  0.00000000E+00 -3.71665736E-03  0.00000000E+00  5.52424345E-02
  0.00000000E+00  0.00000000E+00  3.16025849E-02  0.00000000E+00  3.35559940E-04
  0.00000000E+00  0.00000000E+00  1.38293388E-03 -2.40096349E-03  0.00000000E+00
 -2.07089594E-02 -4.61554176E-02  8.21253285E-02  2.88487615E-01  7.22967612E-01
 -8.77807841E-02 -1.60968110E-02  1.02992917E-02  9.56868787E-02  1.24069507E-01
  2.31199557E-02 -1.95894651E+00 -1.26884104E+00  5.35419344E-02 -1.44521558E-04
  6.40290215E-04  3.85285778E-05  5.86115664E-03  1.71443260E-03  4.09724178E-02
  2.37008518E-03 -3.00818635E-03 -3.15220722E-02 -7.01347497E-02  3.11083892E-05
 -2.39423399E-03 -4.63229094E-03  5.81061861E-04 -1.62543385E-04 -2.97780652E-03
  5.55153679E-03  4.16527927E-04  1.71963111E-01 -2.64524910E+00  3.17775217E-02
  3.53188330E-02 -6.42466512E-04 -2.07089594E-02 -4.61554176E-02  8.21253285E-02
  2.88487615E-01  7.22967612E-01  8.77807841E-02  1.60968110E-02  1.02992917E-02
 -9.56868787E-02 -1.24069507E-01  2.31199557E-02  1.95894651E+00  1.26884104E+00
  5.35419344E-02 -1.44521558E-04 -6.40290215E-04 -3.85285778E-05  5.86115664E-03
  1.71443260E-03  4.09724178E-02 -2.37008518E-03  3.00818635E-03 -3.15220722E-02
 -7.01347497E-02  3.11083892E-05  2.39423399E-03  4.63229094E-03  5.81061861E-04
 -1.62543385E-04  2.97780652E-03 -5.55153679E-03  4.16527927E-04  1.71963111E-01
 -2.64524910E+00 -3.17775217E-02 -3.53188330E-02 -6.42466512E-04  0.00000000E+00
  0.00000000E+00  0.00000000E+00  0.00000000E+00  0.00000000E+00 -2.62327387E-02
  0.00000000E+00  0.00000000E+00 -5.93399933E-02  0.00000000E+00  0.00000000E+00
 -7.05409614E-01  0.00000000E+00  0.00000000E+00  0.00000000E+00 -7.34953127E-03
  0.00000000E+00  0.00000000E+00 -5.01785142E-03  0.00000000E+00  6.30633726E-02
  0.00000000E+00  0.00000000E+00  2.74119427E-02  0.00000000E+00 -1.06942756E-03
  0.00000000E+00  0.00000000E+00 -4.79353707E-04  1.04547277E-03  0.00000000E+00
  0.00000000E+00  0.00000000E+00  0.00000000E+00 -9.80460666E-03  0.00000000E+00
  0.00000000E+00  2.07089594E-02  4.61554176E-02 -8.21253285E-02 -2.88487615E-01
 -7.22967612E-01 -8.77807841E-02  1.60968110E-02 -1.02992917E-02  9.56868787E-02
 -1.24069507E-01 -2.31199557E-02 -1.95894651E+00  1.26884104E+00 -5.35419344E-02
  1.44521558E-04  6.40290215E-04 -3.85285778E-05 -5.86115664E-03  1.71443260E-03
 -4.09724178E-02  2.37008518E-03  3.00818635E-03  3.15220722E-02 -7.01347497E-02
 -3.11083892E-05 -2.39423399E-03  4.63229094E-03 -5.81061861E-04 -1.62543385E-04
 -2.97780652E-03 -5.55153679E-03 -4.16527927E-04 -1.71963111E-01  2.64524910E+00
  3.17775217E-02 -3.53188330E-02  6.42466512E-04  0.00000000E+00  0.00000000E+00
  0.00000000E+00  0.00000000E+00  0.00000000E+00  2.62327387E-02  0.00000000E+00
  0.00000000E+00  5.93399933E-02  0.00000000E+00  0.00000000E+00  7.05409614E-01
  0.00000000E+00  0.00000000E+00  0.00000000E+00  7.34953127E-03  0.00000000E+00
  0.00000000E+00 -5.01785142E-03  0.00000000E+00 -6.30633726E-02  0.00000000E+00
  0.00000000E+00  2.74119427E-02  0.00000000E+00  1.06942756E-03  0.00000000E+00
  0.00000000E+00 -4.79353707E-04 -1.04547277E-03  0.00000000E+00  0.00000000E+00
  0.00000000E+00  0.00000000E+00  9.80460666E-03  0.00000000E+00  0.00000000E+00
 -1.40878234E-02 -3.15943165E-02  6.84340596E-02  6.07337499E-02  1.86955071E+00
 -2.35631227E-02  5.26089490E-02 -2.77124637E-02  1.05219060E-01 -1.41927852E-02
 -5.43210150E-03 -1.55388108E-01  9.38988277E-01 -9.82318831E-02 -5.98584102E-04
  4.15702455E-03 -5.54374363E-04 -6.39592875E-03 -3.39608002E-03  3.81525129E-02
  4.16987159E-02  1.64312975E-02  2.38022640E-02  6.20271238E-02 -7.27930683E-04
 -1.82150507E-03  2.69898878E-03  3.17545921E-03  9.74040534E-04 -1.33031939E-03
 -3.02459973E-03  2.25029821E-03  1.54297167E-01 -1.44911597E+00  3.01993376E-02
 -1.61816288E-02 -2.06035175E-03  1.38152719E-02  3.17340757E-02 -7.27075680E-02
  6.67439734E-02 -1.53607610E+00  0.00000000E+00 -3.66475405E-02 -5.29847273E-02
  0.00000000E+00 -5.38800898E-02 -9.64772204E-02  0.00000000E+00 -4.32536342E-01
 -5.01605165E-01  1.04025057E-03  0.00000000E+00  6.03012293E-03  4.38671349E-03
  0.00000000E+00 -1.89554862E-02  0.00000000E+00 -1.32653659E-02  5.19483209E-03
  0.00000000E+00 -9.49541103E-04  0.00000000E+00 -4.76200051E-04  1.24180335E-03
  0.00000000E+00  0.00000000E+00 -1.49917728E-03  1.38152719E-02  3.17340757E-02
 -7.27075680E-02  6.67439734E-02 -1.53607610E+00  0.00000000E+00  3.66475405E-02
 -5.29847273E-02  0.00000000E+00  5.38800898E-02 -9.64772204E-02  0.00000000E+00
  4.32536342E-01 -5.01605165E-01  1.04025057E-03  0.00000000E+00 -6.03012293E-03
  4.38671349E-03  0.00000000E+00 -1.89554862E-02  0.00000000E+00  1.32653659E-02
  5.19483209E-03  0.00000000E+00 -9.49541103E-04  0.00000000E+00  4.76200051E-04
  1.24180335E-03  0.00000000E+00  0.00000000E+00  1.49917728E-03 -1.40878234E-02
 -3.15943165E-02  6.84340596E-02  6.07337499E-02  1.86955071E+00 -2.35631227E-02
 -5.26089490E-02 -2.77124637E-02  1.05219060E-01  1.41927852E-02 -5.43210150E-03
 -1.55388108E-01 -9.38988277E-01 -9.82318831E-02 -5.98584102E-04  4.15702455E-03
  5.54374363E-04 -6.39592875E-03  3.39608002E-03  3.81525129E-02  4.16987159E-02
 -1.64312975E-02  2.38022640E-02 -6.20271238E-02 -7.27930683E-04 -1.82150507E-03
 -2.69898878E-03  3.17545921E-03 -9.74040534E-04 -1.33031939E-03  3.02459973E-03
  2.25029821E-03  1.54297167E-01 -1.44911597E+00  3.01993376E-02  1.61816288E-02
 -2.06035175E-03 -1.40878234E-02 -3.15943165E-02  6.84340596E-02  6.07337499E-02
  1.86955071E+00  2.35631227E-02  5.26089490E-02 -2.77124637E-02 -1.05219060E-01
 -1.41927852E-02 -5.43210150E-03  1.55388108E-01  9.38988277E-01 -9.82318831E-02
 -5.98584102E-04 -4.15702455E-03 -5.54374363E-04 -6.39592875E-03  3.39608002E-03
  3.81525129E-02 -4.16987159E-02  1.64312975E-02  2.38022640E-02 -6.20271238E-02
 -7.27930683E-04  1.82150507E-03  2.69898878E-03  3.17545921E-03 -9.74040534E-04
  1.33031939E-03 -3.02459973E-03  2.25029821E-03  1.54297167E-01 -1.44911597E+00
 -3.01993376E-02 -1.61816288E-02 -2.06035175E-03  9.10109432E-03  2.05210043E-02
 -4.64683552E-02 -1.31570661E-01 -1.97195393E+00  0.00000000E+00 -6.78872011E-02
 -9.35967692E-02  0.00000000E+00  2.74782750E-02  1.18078477E-01  0.00000000E+00
 -1.30103093E+00 -9.64049633E-01  2.19253694E-03  0.00000000E+00  3.50664918E-04
  1.53583910E-03  0.00000000E+00  3.11446856E-02  0.00000000E+00  9.49373426E-02
 -8.18816478E-02  0.00000000E+00  4.92161378E-04  0.00000000E+00  9.54761956E-03
 -1.18994985E-03  0.00000000E+00  0.00000000E+00 -3.75659460E-03  3.69030095E-03
 -2.21151992E-01  2.42362753E+00  0.00000000E+00  2.67225630E-02  4.47970098E-02
 -1.40878234E-02 -3.15943165E-02  6.84340596E-02  6.07337499E-02  1.86955071E+00
  2.35631227E-02 -5.26089490E-02 -2.77124637E-02 -1.05219060E-01  1.41927852E-02
 -5.43210150E-03  1.55388108E-01 -9.38988277E-01 -9.82318831E-02 -5.98584102E-04
 -4.15702455E-03  5.54374363E-04 -6.39592875E-03 -3.39608002E-03  3.81525129E-02
 -4.16987159E-02 -1.64312975E-02  2.38022640E-02  6.20271238E-02 -7.27930683E-04
  1.82150507E-03 -2.69898878E-03  3.17545921E-03  9.74040534E-04  1.33031939E-03
  3.02459973E-03  2.25029821E-03  1.54297167E-01 -1.44911597E+00 -3.01993376E-02
  1.61816288E-02 -2.06035175E-03  9.10109432E-03  2.05210043E-02 -4.64683552E-02
 -1.31570661E-01 -1.97195393E+00  0.00000000E+00  6.78872011E-02 -9.35967692E-02
  0.00000000E+00 -2.74782750E-02  1.18078477E-01  0.00000000E+00  1.30103093E+00
 -9.64049633E-01  2.19253694E-03  0.00000000E+00 -3.50664918E-04  1.53583910E-03
  0.00000000E+00  3.11446856E-02  0.00000000E+00 -9.49373426E-02 -8.18816478E-02
  0.00000000E+00  4.92161378E-04  0.00000000E+00 -9.54761956E-03 -1.18994985E-03
  0.00000000E+00  0.00000000E+00  3.75659460E-03  3.69030095E-03 -2.21151992E-01
  2.42362753E+00  0.00000000E+00 -2.67225630E-02  4.47970098E-02 -1.08674366E-02
 -2.29419941E-02  2.81034101E-02  5.64364210E-01 -2.18180860E+01 -4.11474120E-02
  5.45751088E-02  2.55462026E-02 -5.36899610E-02  9.96800659E-02  3.98327286E-02
 -8.17852494E+00  6.80095691E+00  4.50938109E-01 -3.34397098E-03 -4.38517686E-03
  2.62174978E-03 -2.75379112E-03  6.44066257E-04  4.85613599E-02  2.58598855E-02
 -1.41205221E-02 -2.32595289E-02  5.93879014E-02 -8.23892468E-04 -1.42900297E-03
  7.61288759E-04  3.42890355E-04 -1.08953868E-03 -1.74883660E-03 -2.98936331E-04
 -8.24650872E-03  5.10694124E-04 -3.92799149E+00  1.92978789E-02 -1.14144436E-02
  5.92460455E-03  8.59199683E-04  1.21524840E-03 -1.74767917E-02  5.14312369E-02
  2.58476812E+01  0.00000000E+00  2.58861385E-02 -4.12392349E-02  0.00000000E+00
 -1.00720337E-01  1.07591500E-01  0.00000000E+00 -4.57548200E+00  5.00519777E+00
  7.24911521E-04  0.00000000E+00  9.10320785E-04 -2.83818440E-03  0.00000000E+00
 -3.90039817E-02  0.00000000E+00 -1.19870625E-02 -2.55560142E-02  0.00000000E+00
 -2.54615296E-03  0.00000000E+00  2.82045643E-03 -2.32880617E-03  0.00000000E+00
  0.00000000E+00  9.67837890E-04 -8.59199683E-04 -1.21524840E-03  1.74767917E-02
 -5.14312369E-02 -2.58476812E+01  0.00000000E+00  2.58861385E-02  4.12392349E-02
  0.00000000E+00 -1.00720337E-01 -1.07591500E-01  0.00000000E+00 -4.57548200E+00
 -5.00519777E+00 -7.24911521E-04  0.00000000E+00  9.10320785E-04  2.83818440E-03
  0.00000000E+00  3.90039817E-02  0.00000000E+00 -1.19870625E-02  2.55560142E-02
  0.00000000E+00  2.54615296E-03  0.00000000E+00  2.82045643E-03  2.32880617E-03
  0.00000000E+00  0.00000000E+00  9.67837890E-04  1.08674366E-02  2.29419941E-02
 -2.81034101E-02 -5.64364210E-01  2.18180860E+01  4.11474120E-02  5.45751088E-02
 -2.55462026E-02  5.36899610E-02  9.96800659E-02 -3.98327286E-02  8.17852494E+00
  6.80095691E+00 -4.50938109E-01  3.34397098E-03  4.38517686E-03  2.62174978E-03
  2.75379112E-03  6.44066257E-04 -4.85613599E-02 -2.58598855E-02 -1.41205221E-02
  2.32595289E-02  5.93879014E-02  8.23892468E-04  1.42900297E-03  7.61288759E-04
 -3.42890355E-04 -1.08953868E-03  1.74883660E-03 -2.98936331E-04  8.24650872E-03
 -5.10694124E-04  3.92799149E+00 -1.92978789E-02 -1.14144436E-02 -5.92460455E-03
 -1.08674366E-02 -2.29419941E-02  2.81034101E-02  5.64364210E-01 -2.18180860E+01
  4.11474120E-02  5.45751088E-02  2.55462026E-02  5.36899610E-02  9.96800659E-02
  3.98327286E-02  8.17852494E+00  6.80095691E+00  4.50938109E-01 -3.34397098E-03
  4.38517686E-03  2.62174978E-03 -2.75379112E-03 -6.44066257E-04  4.85613599E-02
 -2.58598855E-02 -1.41205221E-02 -2.32595289E-02 -5.93879014E-02 -8.23892468E-04
  1.42900297E-03  7.61288759E-04  3.42890355E-04  1.08953868E-03  1.74883660E-03
 -2.98936331E-04 -8.24650872E-03  5.10694124E-04 -3.92799149E+00 -1.92978789E-02
 -1.14144436E-02  5.92460455E-03  2.43455944E-02  5.43142465E-02 -1.00130456E-01
 -3.67245044E-01  2.00751661E+01  0.00000000E+00  1.13115643E-02 -2.91995235E-02
  0.00000000E+00  6.05570666E-02 -2.90143600E-02  0.00000000E+00 -5.06015690E+00
 -6.98248329E+00 -5.28792792E-03  0.00000000E+00 -3.19982830E-03 -3.84497497E-03
  0.00000000E+00  3.08866662E-02  0.00000000E+00  4.46029226E-02 -1.69906805E-02
  0.00000000E+00 -7.16944527E-04  0.00000000E+00  3.70615750E-03  1.66000042E-03
  0.00000000E+00  0.00000000E+00 -8.51612864E-04 -4.77829192E-03 -7.99631107E-02
  2.89646897E+00  0.00000000E+00  2.14511049E-02  1.74796950E-02  1.08674366E-02
  2.29419941E-02 -2.81034101E-02 -5.64364210E-01  2.18180860E+01 -4.11474120E-02
  5.45751088E-02 -2.55462026E-02 -5.36899610E-02  9.96800659E-02 -3.98327286E-02
 -8.17852494E+00  6.80095691E+00 -4.50938109E-01  3.34397098E-03 -4.38517686E-03
  2.62174978E-03  2.75379112E-03 -6.44066257E-04 -4.85613599E-02  2.58598855E-02
 -1.41205221E-02  2.32595289E-02 -5.93879014E-02  8.23892468E-04 -1.42900297E-03
  7.61288759E-04 -3.42890355E-04  1.08953868E-03 -1.74883660E-03 -2.98936331E-04
  8.24650872E-03 -5.10694124E-04  3.92799149E+00  1.92978789E-02 -1.14144436E-02
 -5.92460455E-03 -2.43455944E-02 -5.43142465E-02  1.00130456E-01  3.67245044E-01
 -2.00751661E+01  0.00000000E+00  1.13115643E-02  2.91995235E-02  0.00000000E+00
  6.05570666E-02  2.90143600E-02  0.00000000E+00 -5.06015690E+00  6.98248329E+00
  5.28792792E-03  0.00000000E+00 -3.19982830E-03  3.84497497E-03  0.00000000E+00
 -3.08866662E-02  0.00000000E+00  4.46029226E-02  1.69906805E-02  0.00000000E+00
  7.16944527E-04  0.00000000E+00  3.70615750E-03 -1.66000042E-03  0.00000000E+00
  0.00000000E+00 -8.51612864E-04  4.77829192E-03  7.99631107E-02 -2.89646897E+00
  0.00000000E+00  2.14511049E-02 -1.74796950E-02  6.57093881E-04  1.66250121E-03
 -4.05251421E-03  4.74200159E-02 -1.10993399E-01 -8.59790654E-03  1.20698336E-02
  9.70111410E-02  1.34260251E-02 -5.19342837E-03  2.48387333E-02 -2.80434478E-01
  1.73523928E-01  9.58196144E-01  3.67003962E-06 -2.20244646E-02  2.41481295E-04
  9.23707921E-04 -4.08501939E-04  1.39534577E-02 -5.68984367E-03  8.19335171E-03
 -9.42551427E-04  1.07429489E-02 -2.71835299E-03 -6.30753341E-04  5.08210182E-04
  4.63223439E-04  3.03709667E-03 -7.09682960E-04 -1.52879382E-03 -1.38977980E-04
  2.78324370E-02 -3.23102968E-01  4.42202705E-03 -4.42326111E-03  2.27855325E-02
  0.00000000E+00  0.00000000E+00  0.00000000E+00  0.00000000E+00  0.00000000E+00
 -1.70414471E-01  0.00000000E+00  0.00000000E+00 -2.39557271E-01  0.00000000E+00
  0.00000000E+00 -7.12318531E-01  0.00000000E+00  0.00000000E+00  0.00000000E+00
 -9.93751735E-04  0.00000000E+00  0.00000000E+00  8.58117353E-03  0.00000000E+00
  1.41058016E-02  0.00000000E+00  0.00000000E+00  2.41251086E-02  0.00000000E+00
  3.36035741E-04  0.00000000E+00  0.00000000E+00 -4.39489091E-05  4.83832161E-03
  0.00000000E+00  0.00000000E+00  0.00000000E+00  0.00000000E+00  0.00000000E+00
  0.00000000E+00 -1.70414471E-01  0.00000000E+00  0.00000000E+00 -2.39557271E-01
  0.00000000E+00  0.00000000E+00 -7.12318531E-01  0.00000000E+00  0.00000000E+00
  0.00000000E+00 -9.93751735E-04  0.00000000E+00  0.00000000E+00 -8.58117353E-03
  0.00000000E+00  1.41058016E-02  0.00000000E+00  0.00000000E+00 -2.41251086E-02
  0.00000000E+00  3.36035741E-04  0.00000000E+00  0.00000000E+00  4.39489091E-05
  4.83832161E-03  0.00000000E+00  6.57093881E-04  1.66250121E-03 -4.05251421E-03
  4.74200159E-02 -1.10993399E-01 -8.59790654E-03 -1.20698336E-02  9.70111410E-02
  1.34260251E-02  5.19342837E-03  2.48387333E-02 -2.80434478E-01 -1.73523928E-01
  9.58196144E-01  3.67003962E-06 -2.20244646E-02 -2.41481295E-04  9.23707921E-04
  4.08501939E-04  1.39534577E-02 -5.68984367E-03 -8.19335171E-03 -9.42551427E-04
 -1.07429489E-02 -2.71835299E-03 -6.30753341E-04 -5.08210182E-04  4.63223439E-04
 -3.03709667E-03 -7.09682960E-04  1.52879382E-03 -1.38977980E-04  2.78324370E-02
 -3.23102968E-01  4.42202705E-03  4.42326111E-03  2.27855325E-02 -6.57093881E-04
 -1.66250121E-03  4.05251421E-03 -4.74200159E-02  1.10993399E-01 -8.59790654E-03
 -1.20698336E-02 -9.70111410E-02  1.34260251E-02  5.19342837E-03 -2.48387333E-02
 -2.80434478E-01 -1.73523928E-01 -9.58196144E-01 -3.67003962E-06 -2.20244646E-02
 -2.41481295E-04 -9.23707921E-04 -4.08501939E-04 -1.39534577E-02 -5.68984367E-03
 -8.19335171E-03  9.42551427E-04  1.07429489E-02  2.71835299E-03 -6.30753341E-04
 -5.08210182E-04 -4.63223439E-04  3.03709667E-03 -7.09682960E-04  1.52879382E-03
  1.38977980E-04 -2.78324370E-02  3.23102968E-01  4.42202705E-03  4.42326111E-03
 -2.27855325E-02  0.00000000E+00  0.00000000E+00  0.00000000E+00  0.00000000E+00
  0.00000000E+00  1.61007637E-01  0.00000000E+00  0.00000000E+00  2.41278223E-01
  0.00000000E+00  0.00000000E+00  5.00750604E-01  0.00000000E+00  0.00000000E+00
  0.00000000E+00 -2.03497063E-03  0.00000000E+00  0.00000000E+00 -6.34798125E-03
  0.00000000E+00  1.57682819E-02  0.00000000E+00  0.00000000E+00 -1.14313246E-02
  0.00000000E+00  1.09274668E-03  0.00000000E+00  0.00000000E+00  1.02129337E-03
 -4.64622983E-03  0.00000000E+00  0.00000000E+00  0.00000000E+00  0.00000000E+00
  9.58780733E-06  0.00000000E+00  0.00000000E+00 -6.57093881E-04 -1.66250121E-03
  4.05251421E-03 -4.74200159E-02  1.10993399E-01 -8.59790654E-03  1.20698336E-02
 -9.70111410E-02  1.34260251E-02 -5.19342837E-03 -2.48387333E-02 -2.80434478E-01
  1.73523928E-01 -9.58196144E-01 -3.67003962E-06 -2.20244646E-02  2.41481295E-04
 -9.23707921E-04  4.08501939E-04 -1.39534577E-02 -5.68984367E-03  8.19335171E-03
  9.42551427E-04 -1.07429489E-02  2.71835299E-03 -6.30753341E-04  5.08210182E-04
 -4.63223439E-04 -3.03709667E-03 -7.09682960E-04 -1.52879382E-03  1.38977980E-04
 -2.78324370E-02  3.23102968E-01  4.42202705E-03 -4.42326111E-03 -2.27855325E-02
  0.00000000E+00  0.00000000E+00  0.00000000E+00  0.00000000E+00  0.00000000E+00
  1.61007637E-01  0.00000000E+00  0.00000000E+00  2.41278223E-01  0.00000000E+00
  0.00000000E+00  5.00750604E-01  0.00000000E+00  0.00000000E+00  0.00000000E+00
 -2.03497063E-03  0.00000000E+00  0.00000000E+00  6.34798125E-03  0.00000000E+00
  1.57682819E-02  0.00000000E+00  0.00000000E+00  1.14313246E-02  0.00000000E+00
  1.09274668E-03  0.00000000E+00  0.00000000E+00 -1.02129337E-03 -4.64622983E-03
  0.00000000E+00  0.00000000E+00  0.00000000E+00  0.00000000E+00  9.58780733E-06
  0.00000000E+00  0.00000000E+00  8.72129003E-03  2.07105199E-02 -7.82416979E-02
  4.05509818E-01 -7.02182033E+00 -1.08082211E-02  3.41333657E-02 -2.88439950E-02
 -2.78272907E-02  8.09308924E-02 -1.03602178E-02 -3.88695524E+00  1.12795585E+00
  2.13525762E-01  2.70125580E-06  1.81054713E-03  5.49292023E-04  1.62175257E-02
  8.19956929E-04  2.46314634E-02  2.42511569E-02 -1.39238326E-03  2.00312030E-02
  6.30787486E-02 -1.78803368E-03  3.47647845E-03 -1.69847497E-03  2.03094780E-03
 -1.05916290E-03  3.46855070E-03  3.23258005E-03 -3.46560210E-03 -2.10518128E-02
 -1.25843650E+00 -9.23018632E-03 -7.64802168E-03 -8.89365738E-04 -1.17469960E-02
 -2.87968535E-02  1.21131381E-01 -9.44780991E-01  9.21323542E+00  0.00000000E+00
  5.58687970E-02 -3.44961882E-02  0.00000000E+00  1.63020395E-01 -5.28135304E-02
  0.00000000E+00 -1.08646260E+00  3.33651514E+00  2.82207393E-03  0.00000000E+00
  1.43843365E-02  6.79614903E-03  0.00000000E+00 -1.16671160E-02  0.00000000E+00
 -2.97012828E-02 -2.95822627E-02  0.00000000E+00  5.15317069E-03  0.00000000E+00
  6.36051304E-03  1.35304806E-03  0.00000000E+00  0.00000000E+00  5.99485268E-04
 -1.17469960E-02 -2.87968535E-02  1.21131381E-01 -9.44780991E-01  9.21323542E+00
  0.00000000E+00 -5.58687970E-02 -3.44961882E-02  0.00000000E+00 -1.63020395E-01
 -5.28135304E-02  0.00000000E+00  1.08646260E+00  3.33651514E+00  2.82207393E-03
  0.00000000E+00 -1.43843365E-02  6.79614903E-03  0.00000000E+00 -1.16671160E-02
  0.00000000E+00  2.97012828E-02 -2.95822627E-02  0.00000000E+00  5.15317069E-03
  0.00000000E+00 -6.36051304E-03  1.35304806E-03  0.00000000E+00  0.00000000E+00
 -5.99485268E-04  8.72129003E-03  2.07105199E-02 -7.82416979E-02  4.05509818E-01
 -7.02182033E+00 -1.08082211E-02 -3.41333657E-02 -2.88439950E-02 -2.78272907E-02
 -8.09308924E-02 -1.03602178E-02 -3.88695524E+00 -1.12795585E+00  2.13525762E-01
  2.70125580E-06  1.81054713E-03 -5.49292023E-04  1.62175257E-02 -8.19956929E-04
  2.46314634E-02  2.42511569E-02  1.39238326E-03  2.00312030E-02 -6.30787486E-02
 -1.78803368E-03  3.47647845E-03  1.69847497E-03  2.03094780E-03  1.05916290E-03
  3.46855070E-03 -3.23258005E-03 -3.46560210E-03 -2.10518128E-02 -1.25843650E+00
 -9.23018632E-03  7.64802168E-03 -8.89365738E-04  8.72129003E-03  2.07105199E-02
 -7.82416979E-02  4.05509818E-01 -7.02182033E+00  1.08082211E-02  3.41333657E-02
 -2.88439950E-02  2.78272907E-02  8.09308924E-02 -1.03602178E-02  3.88695524E+00
  1.12795585E+00  2.13525762E-01  2.70125580E-06 -1.81054713E-03  5.49292023E-04
  1.62175257E-02 -8.19956929E-04  2.46314634E-02 -2.42511569E-02 -1.39238326E-03
  2.00312030E-02 -6.30787486E-02 -1.78803368E-03 -3.47647845E-03 -1.69847497E-03
  2.03094780E-03  1.05916290E-03 -3.46855070E-03  3.23258005E-03 -3.46560210E-03
 -2.10518128E-02 -1.25843650E+00  9.23018632E-03 -7.64802168E-03 -8.89365738E-04
 -1.24347485E-02 -2.96221884E-02  1.12383361E-01 -5.69962894E-01  6.18528245E+00
  0.00000000E+00  1.04599153E-02 -9.43688829E-02  0.00000000E+00  1.43802135E-01
 -5.75235199E-02  0.00000000E+00 -1.29388423E+00 -2.97383339E+00  8.15761821E-03
  0.00000000E+00 -1.49977482E-03 -3.37895547E-04  0.00000000E+00 -3.76451709E-02
  0.00000000E+00  2.74638275E-02 -4.36108880E-02  0.00000000E+00 -6.09593740E-03
  0.00000000E+00  5.49128349E-03  3.37444143E-03  0.00000000E+00  0.00000000E+00
  5.93114578E-04  3.08284419E-03 -1.52894746E-02  1.30122007E+00  0.00000000E+00
 -4.15023585E-03  1.03391760E-02  8.72129003E-03  2.07105199E-02 -7.82416979E-02
  4.05509818E-01 -7.02182033E+00  1.08082211E-02 -3.41333657E-02 -2.88439950E-02
  2.78272907E-02 -8.09308924E-02 -1.03602178E-02  3.88695524E+00 -1.12795585E+00
  2.13525762E-01  2.70125580E-06 -1.81054713E-03 -5.49292023E-04  1.62175257E-02
  8.19956929E-04  2.46314634E-02 -2.42511569E-02  1.39238326E-03  2.00312030E-02
  6.30787486E-02 -1.78803368E-03 -3.47647845E-03  1.69847497E-03  2.03094780E-03
 -1.05916290E-03 -3.46855070E-03 -3.23258005E-03 -3.46560210E-03 -2.10518128E-02
 -1.25843650E+00  9.23018632E-03  7.64802168E-03 -8.89365738E-04 -1.24347485E-02
 -2.96221884E-02  1.12383361E-01 -5.69962894E-01  6.18528245E+00  0.00000000E+00
 -1.04599153E-02 -9.43688829E-02  0.00000000E+00 -1.43802135E-01 -5.75235199E-02
  0.00000000E+00  1.29388423E+00 -2.97383339E+00  8.15761821E-03  0.00000000E+00
  1.49977482E-03 -3.37895547E-04  0.00000000E+00 -3.76451709E-02  0.00000000E+00
 -2.74638275E-02 -4.36108880E-02  0.00000000E+00 -6.09593740E-03  0.00000000E+00
 -5.49128349E-03  3.37444143E-03  0.00000000E+00  0.00000000E+00 -5.93114578E-04
  3.08284419E-03 -1.52894746E-02  1.30122007E+00  0.00000000E+00  4.15023585E-03
  1.03391760E-02  8.07659418E-03  1.92747571E-02 -8.14670214E-02  2.00410269E-01
 -1.82833045E+00  6.79259232E-03  2.69983550E-02  4.93947075E-02  3.24317490E-02
 -2.58808278E-02  9.80386283E-02  2.05301107E-02 -7.15414622E-02  1.86764115E+00
 -3.93810221E-04 -1.19486199E-02 -3.46427118E-04 -2.51843712E-03  9.37973864E-04
 -1.55772243E-02 -2.97687698E-02  4.09421157E-02 -2.36736486E-02  3.57137812E-03
  1.02261017E-03  2.88863541E-03  1.82535835E-03 -1.65821715E-03 -3.61100330E-03
  1.38368507E-03  3.96278945E-03  8.27255402E-04  4.92221846E-02  5.17355231E-01
 -1.19835134E-03  3.76744169E-03  7.42434898E-03 -2.48706297E-02 -5.91134250E-02
  2.30190304E-01 -1.18552658E+00  1.92829234E+01  0.00000000E+00  8.34637248E-02
  2.17354806E-02  0.00000000E+00  1.91217177E-01  5.11149647E-02  0.00000000E+00
 -4.29029195E+00  4.55776332E+00 -5.12777827E-03  0.00000000E+00  7.04630196E-03
  6.03205548E-04  0.00000000E+00  9.30137559E-02  0.00000000E+00 -4.35614049E-02
  1.74507248E-02  0.00000000E+00 -1.41732888E-03  0.00000000E+00 -5.17170002E-03
 -6.78422475E-03  0.00000000E+00  0.00000000E+00 -3.97932956E-03  2.48706297E-02
  5.91134250E-02 -2.30190304E-01  1.18552658E+00 -1.92829234E+01  0.00000000E+00
  8.34637248E-02 -2.17354806E-02  0.00000000E+00  1.91217177E-01 -5.11149647E-02
  0.00000000E+00 -4.29029195E+00 -4.55776332E+00  5.12777827E-03  0.00000000E+00
  7.04630196E-03 -6.03205548E-04  0.00000000E+00 -9.30137559E-02  0.00000000E+00
 -4.35614049E-02 -1.74507248E-02  0.00000000E+00  1.41732888E-03  0.00000000E+00
 -5.17170002E-03  6.78422475E-03  0.00000000E+00  0.00000000E+00 -3.97932956E-03
 -8.07659418E-03 -1.92747571E-02  8.14670214E-02 -2.00410269E-01  1.82833045E+00
 -6.79259232E-03  2.69983550E-02 -4.93947075E-02 -3.24317490E-02 -2.58808278E-02
 -9.80386283E-02 -2.05301107E-02 -7.15414622E-02 -1.86764115E+00  3.93810221E-04
  1.19486199E-02 -3.46427118E-04  2.51843712E-03  9.37973864E-04  1.55772243E-02
  2.97687698E-02  4.09421157E-02  2.36736486E-02  3.57137812E-03 -1.02261017E-03
 -2.88863541E-03  1.82535835E-03  1.65821715E-03 -3.61100330E-03 -1.38368507E-03
  3.96278945E-03 -8.27255402E-04 -4.92221846E-02 -5.17355231E-01  1.19835134E-03
  3.76744169E-03 -7.42434898E-03  8.07659418E-03  1.92747571E-02 -8.14670214E-02
  2.00410269E-01 -1.82833045E+00 -6.79259232E-03  2.69983550E-02  4.93947075E-02
 -3.24317490E-02 -2.58808278E-02  9.80386283E-02 -2.05301107E-02 -7.15414622E-02
  1.86764115E+00 -3.93810221E-04  1.19486199E-02 -3.46427118E-04 -2.51843712E-03
 -9.37973864E-04 -1.55772243E-02  2.97687698E-02  4.09421157E-02 -2.36736486E-02
 -3.57137812E-03  1.02261017E-03 -2.88863541E-03  1.82535835E-03 -1.65821715E-03
  3.61100330E-03 -1.38368507E-03  3.96278945E-03  8.27255402E-04  4.92221846E-02
  5.17355231E-01  1.19835134E-03  3.76744169E-03  7.42434898E-03  1.20128487E-02
  2.78861749E-02 -6.93561835E-02  5.23879307E-01 -1.10108269E+01  0.00000000E+00
  1.85953367E-03  1.05083173E-01  0.00000000E+00 -1.82367344E-02  1.18323650E-01
  0.00000000E+00  4.47440054E+00  5.38565192E+00  1.21639485E-03  0.00000000E+00
  3.39631170E-03 -1.34899192E-03  0.00000000E+00 -8.70243833E-02  0.00000000E+00
 -6.55119595E-02 -2.47880183E-03  0.00000000E+00 -1.77598102E-03  0.00000000E+00
  4.26070765E-04  3.22069210E-03  0.00000000E+00  0.00000000E+00  3.13933791E-03
 -1.97421418E-04  2.50975537E-02 -3.30426104E+00  0.00000000E+00 -1.38877193E-02
 -1.03539703E-02 -8.07659418E-03 -1.92747571E-02  8.14670214E-02 -2.00410269E-01
  1.82833045E+00  6.79259232E-03  2.69983550E-02 -4.93947075E-02  3.24317490E-02
 -2.58808278E-02 -9.80386283E-02  2.05301107E-02 -7.15414622E-02 -1.86764115E+00
  3.93810221E-04 -1.19486199E-02 -3.46427118E-04  2.51843712E-03 -9.37973864E-04
  1.55772243E-02 -2.97687698E-02  4.09421157E-02  2.36736486E-02 -3.57137812E-03
 -1.02261017E-03  2.88863541E-03  1.82535835E-03  1.65821715E-03  3.61100330E-03
  1.38368507E-03  3.96278945E-03 -8.27255402E-04 -4.92221846E-02 -5.17355231E-01
 -1.19835134E-03  3.76744169E-03 -7.42434898E-03 -1.20128487E-02 -2.78861749E-02
  6.93561835E-02 -5.23879307E-01  1.10108269E+01  0.00000000E+00  1.85953367E-03
 -1.05083173E-01  0.00000000E+00 -1.82367344E-02 -1.18323650E-01  0.00000000E+00
  4.47440054E+00 -5.38565192E+00 -1.21639485E-03  0.00000000E+00  3.39631170E-03
  1.34899192E-03  0.00000000E+00  8.70243833E-02  0.00000000E+00 -6.55119595E-02
  2.47880183E-03  0.00000000E+00  1.77598102E-03  0.00000000E+00  4.26070765E-04
 -3.22069210E-03  0.00000000E+00  0.00000000E+00  3.13933791E-03  1.97421418E-04
 -2.50975537E-02  3.30426104E+00  0.00000000E+00 -1.38877193E-02  1.03539703E-02
  5.95283675E-03  1.36505875E-02 -3.53196594E-02  1.32072717E-01 -2.06344376E+00
  9.13620773E-02  1.66978952E-01  1.97234773E-02  1.75896172E-01  1.89024425E-01
  2.91297581E-02 -2.34673283E-01  2.10934344E+00  1.08070917E-01 -1.21981654E-02
  1.34574338E-04 -4.48414105E-04 -1.31510920E-02  1.98888059E-03  1.20698002E-02
  1.05222611E-03  5.89231940E-03  2.08176999E-03  2.63808378E-02 -1.72786262E-04
  1.56848709E-05 -4.89024065E-04  3.65914305E-04 -1.57833028E-04  3.02506983E-03
 -3.02930373E-03  8.81604887E-03  6.11891067E-02 -8.16045570E-01  2.03078070E-02
  1.15340355E-02  9.18267381E-05  0.00000000E+00  0.00000000E+00  0.00000000E+00
  0.00000000E+00  0.00000000E+00  9.49316402E-02  0.00000000E+00  0.00000000E+00
  1.40421475E-01  0.00000000E+00  0.00000000E+00  3.64445199E-01  0.00000000E+00
  0.00000000E+00  0.00000000E+00 -4.84907570E-03  0.00000000E+00  0.00000000E+00
 -2.13473170E-03  0.00000000E+00  3.44907448E-02  0.00000000E+00  0.00000000E+00
 -7.91718150E-03  0.00000000E+00  4.45720214E-04  0.00000000E+00  0.00000000E+00
 -4.04026861E-03  6.99456335E-03  0.00000000E+00  0.00000000E+00  0.00000000E+00
  0.00000000E+00  0.00000000E+00  0.00000000E+00 -9.49316402E-02  0.00000000E+00
  0.00000000E+00 -1.40421475E-01  0.00000000E+00  0.00000000E+00 -3.64445199E-01
  0.00000000E+00  0.00000000E+00  0.00000000E+00  4.84907570E-03  0.00000000E+00
  0.00000000E+00 -2.13473170E-03  0.00000000E+00 -3.44907448E-02  0.00000000E+00
  0.00000000E+00 -7.91718150E-03  0.00000000E+00 -4.45720214E-04  0.00000000E+00
  0.00000000E+00 -4.04026861E-03 -6.99456335E-03  0.00000000E+00 -5.95283675E-03
 -1.36505875E-02  3.53196594E-02 -1.32072717E-01  2.06344376E+00 -9.13620773E-02
  1.66978952E-01 -1.97234773E-02 -1.75896172E-01  1.89024425E-01 -2.91297581E-02
  2.34673283E-01  2.10934344E+00 -1.08070917E-01  1.21981654E-02 -1.34574338E-04
 -4.48414105E-04  1.31510920E-02  1.98888059E-03 -1.20698002E-02 -1.05222611E-03
  5.89231940E-03 -2.08176999E-03  2.63808378E-02  1.72786262E-04 -1.56848709E-05
 -4.89024065E-04 -3.65914305E-04 -1.57833028E-04 -3.02506983E-03 -3.02930373E-03
 -8.81604887E-03 -6.11891067E-02  8.16045570E-01 -2.03078070E-02  1.15340355E-02
 -9.18267381E-05 -5.95283675E-03 -1.36505875E-02  3.53196594E-02 -1.32072717E-01
  2.06344376E+00  9.13620773E-02 -1.66978952E-01 -1.97234773E-02  1.75896172E-01
 -1.89024425E-01 -2.91297581E-02 -2.34673283E-01 -2.10934344E+00 -1.08070917E-01
  1.21981654E-02  1.34574338E-04  4.48414105E-04  1.31510920E-02  1.98888059E-03
 -1.20698002E-02  1.05222611E-03 -5.89231940E-03 -2.08176999E-03  2.63808378E-02
  1.72786262E-04  1.56848709E-05  4.89024065E-04 -3.65914305E-04 -1.57833028E-04
  3.02506983E-03  3.02930373E-03 -8.81604887E-03 -6.11891067E-02  8.16045570E-01
  2.03078070E-02 -1.15340355E-02 -9.18267381E-05  0.00000000E+00  0.00000000E+00
  0.00000000E+00  0.00000000E+00  0.00000000E+00  1.06747748E-01  0.00000000E+00
  0.00000000E+00  1.45832950E-01  0.00000000E+00  0.00000000E+00  7.16082858E-01
  0.00000000E+00  0.00000000E+00  0.00000000E+00  9.71503789E-03  0.00000000E+00
  0.00000000E+00 -1.56284943E-03  0.00000000E+00 -2.99059355E-02  0.00000000E+00
  0.00000000E+00 -1.94262645E-02  0.00000000E+00  1.10773794E-03  0.00000000E+00
  0.00000000E+00  4.58281801E-03  5.22365842E-03  0.00000000E+00  0.00000000E+00
  0.00000000E+00  0.00000000E+00  1.32698010E-02  0.00000000E+00  0.00000000E+00
  5.95283675E-03  1.36505875E-02 -3.53196594E-02  1.32072717E-01 -2.06344376E+00
 -9.13620773E-02 -1.66978952E-01  1.97234773E-02 -1.75896172E-01 -1.89024425E-01
  2.91297581E-02  2.34673283E-01 -2.10934344E+00  1.08070917E-01 -1.21981654E-02
 -1.34574338E-04  4.48414105E-04 -1.31510920E-02  1.98888059E-03  1.20698002E-02
 -1.05222611E-03 -5.89231940E-03  2.08176999E-03  2.63808378E-02 -1.72786262E-04
 -1.56848709E-05  4.89024065E-04  3.65914305E-04 -1.57833028E-04 -3.02506983E-03
  3.02930373E-03  8.81604887E-03  6.11891067E-02 -8.16045570E-01 -2.03078070E-02
 -1.15340355E-02  9.18267381E-05  0.00000000E+00  0.00000000E+00  0.00000000E+00
  0.00000000E+00  0.00000000E+00 -1.06747748E-01  0.00000000E+00  0.00000000E+00
 -1.45832950E-01  0.00000000E+00  0.00000000E+00 -7.16082858E-01  0.00000000E+00
  0.00000000E+00  0.00000000E+00 -9.71503789E-03  0.00000000E+00  0.00000000E+00
 -1.56284943E-03  0.00000000E+00  2.99059355E-02  0.00000000E+00  0.00000000E+00
 -1.94262645E-02  0.00000000E+00 -1.10773794E-03  0.00000000E+00  0.00000000E+00
  4.58281801E-03 -5.22365842E-03  0.00000000E+00  0.00000000E+00  0.00000000E+00
  0.00000000E+00 -1.32698010E-02  0.00000000E+00  0.00000000E+00  1.30834827E-03
  2.68409302E-03 -6.72256723E-04 -1.60220758E-01 -1.20469567E+00 -2.22512731E-02
 -4.28745880E-02 -4.92645448E-02 -1.50652914E-01 -4.99032789E-02 -6.84621375E-03
  9.11491219E-02 -1.52861201E-01  4.76760746E-01 -2.54458380E-03 -8.49190155E-04
  4.29865137E-03 -1.07472925E-02  2.37733344E-03  1.63985924E-02  3.25994685E-02
 -2.99407657E-02  7.01716489E-03  7.82010687E-03 -1.77527328E-03  5.44666294E-03
 -2.54025853E-03  2.39347132E-03 -3.42372526E-03  1.57301328E-04  4.71876163E-03
 -6.72405236E-03 -3.41363066E-02  5.25250938E-01  7.82094761E-04  1.46802501E-02
  3.86148411E-03 -9.05541490E-03 -2.13491618E-02  8.05694848E-02 -7.08544905E-01
  2.95397542E+00  0.00000000E+00  2.10641560E-02 -1.00197575E-01  0.00000000E+00
  6.78160540E-02 -2.78081705E-01  0.00000000E+00 -4.08721009E-01  1.71005817E+00
 -1.66299399E-02  0.00000000E+00  1.44756335E-02 -1.88763629E-03  0.00000000E+00
  1.31317009E-02  0.00000000E+00 -2.37117179E-02  2.25637043E-02  0.00000000E+00
 -2.93085793E-03  0.00000000E+00  2.87310997E-03  9.27092656E-03  0.00000000E+00
  0.00000000E+00 -3.19094128E-03 -9.05541490E-03 -2.13491618E-02  8.05694848E-02
 -7.08544905E-01  2.95397542E+00  0.00000000E+00 -2.10641560E-02 -1.00197575E-01
  0.00000000E+00 -6.78160540E-02 -2.78081705E-01  0.00000000E+00  4.08721009E-01
  1.71005817E+00 -1.66299399E-02  0.00000000E+00 -1.44756335E-02 -1.88763629E-03
  0.00000000E+00  1.31317009E-02  0.00000000E+00  2.37117179E-02  2.25637043E-02
  0.00000000E+00 -2.93085793E-03  0.00000000E+00 -2.87310997E-03  9.27092656E-03
  0.00000000E+00  0.00000000E+00  3.19094128E-03  1.30834827E-03  2.68409302E-03
 -6.72256723E-04 -1.60220758E-01 -1.20469567E+00 -2.22512731E-02  4.28745880E-02
 -4.92645448E-02 -1.50652914E-01  4.99032789E-02 -6.84621375E-03  9.11491219E-02
  1.52861201E-01  4.76760746E-01 -2.54458380E-03 -8.49190155E-04 -4.29865137E-03
 -1.07472925E-02 -2.37733344E-03  1.63985924E-02  3.25994685E-02  2.99407657E-02
  7.01716489E-03 -7.82010687E-03 -1.77527328E-03  5.44666294E-03  2.54025853E-03
  2.39347132E-03  3.42372526E-03  1.57301328E-04 -4.71876163E-03 -6.72405236E-03
 -3.41363066E-02  5.25250938E-01  7.82094761E-04 -1.46802501E-02  3.86148411E-03
  1.30834827E-03  2.68409302E-03 -6.72256723E-04 -1.60220758E-01 -1.20469567E+00
  2.22512731E-02 -4.28745880E-02 -4.92645448E-02  1.50652914E-01 -4.99032789E-02
 -6.84621375E-03 -9.11491219E-02 -1.52861201E-01  4.76760746E-01 -2.54458380E-03
  8.49190155E-04  4.29865137E-03 -1.07472925E-02 -2.37733344E-03  1.63985924E-02
 -3.25994685E-02 -2.99407657E-02  7.01716489E-03 -7.82010687E-03 -1.77527328E-03
 -5.44666294E-03 -2.54025853E-03  2.39347132E-03  3.42372526E-03 -1.57301328E-04
  4.71876163E-03 -6.72405236E-03 -3.41363066E-02  5.25250938E-01 -7.82094761E-04
  1.46802501E-02  3.86148411E-03 -8.24960259E-03 -1.86190713E-02  3.36588991E-02
  2.50891911E-01 -1.00785863E+00  0.00000000E+00 -5.66013532E-02 -2.12368298E-02
  0.00000000E+00 -1.62345785E-01  1.95158779E-01  0.00000000E+00  9.51038092E-01
  4.86311197E-01 -1.08394529E-02  0.00000000E+00  6.56198572E-03 -2.09950093E-02
  0.00000000E+00 -3.00597203E-02  0.00000000E+00 -1.82371685E-02  2.95579828E-02
  0.00000000E+00  5.46807843E-03  0.00000000E+00  5.30236234E-03 -2.58793169E-04
  0.00000000E+00  0.00000000E+00 -2.85789305E-03 -2.26996273E-03 -9.56882689E-02
 -2.37051949E-01  0.00000000E+00  2.60457126E-02 -3.26267884E-03  1.30834827E-03
  2.68409302E-03 -6.72256723E-04 -1.60220758E-01 -1.20469567E+00  2.22512731E-02
  4.28745880E-02 -4.92645448E-02  1.50652914E-01  4.99032789E-02 -6.84621375E-03
 -9.11491219E-02  1.52861201E-01  4.76760746E-01 -2.54458380E-03  8.49190155E-04
 -4.29865137E-03 -1.07472925E-02  2.37733344E-03  1.63985924E-02 -3.25994685E-02
  2.99407657E-02  7.01716489E-03  7.82010687E-03 -1.77527328E-03 -5.44666294E-03
  2.54025853E-03  2.39347132E-03 -3.42372526E-03 -1.57301328E-04 -4.71876163E-03
 -6.72405236E-03 -3.41363066E-02  5.25250938E-01 -7.82094761E-04 -1.46802501E-02
  3.86148411E-03 -8.24960259E-03 -1.86190713E-02  3.36588991E-02  2.50891911E-01
 -1.00785863E+00  0.00000000E+00  5.66013532E-02 -2.12368298E-02  0.00000000E+00
  1.62345785E-01  1.95158779E-01  0.00000000E+00 -9.51038092E-01  4.86311197E-01
 -1.08394529E-02  0.00000000E+00 -6.56198572E-03 -2.09950093E-02  0.00000000E+00
 -3.00597203E-02  0.00000000E+00  1.82371685E-02  2.95579828E-02  0.00000000E+00
  5.46807843E-03  0.00000000E+00 -5.30236234E-03 -2.58793169E-04  0.00000000E+00
  0.00000000E+00  2.85789305E-03 -2.26996273E-03 -9.56882689E-02 -2.37051949E-01
  0.00000000E+00 -2.60457126E-02 -3.26267884E-03  2.33927939E-03  5.54483630E-03
 -3.01857994E-02  3.02034047E-02 -1.91083243E+00 -3.18173526E-02 -3.77273378E-02
 -8.83491529E-02 -5.78367938E-02 -6.76714839E-02 -8.20320247E-02 -7.15496681E-01
 -6.79007229E-01  2.32001518E-01  1.60326270E-03  5.62649512E-03  1.12865618E-03
  4.85598789E-03  1.73456548E-03 -7.16796239E-03 -3.40704831E-03  1.55919318E-02
 -2.23626924E-02 -1.08285166E-02 -3.78913693E-03  2.66661038E-03  1.60135415E-03
 -2.85465989E-03  2.73620262E-03 -9.75852170E-04  5.57184182E-03  6.78282182E-04
  1.32794636E-02  3.98887899E-01 -8.65692670E-03 -2.42716355E-03 -8.95954042E-03
 -1.16876183E-02 -2.83241760E-02  9.19186199E-02 -4.94556347E-01  1.28398135E+01
  0.00000000E+00 -4.80434105E-02 -1.24835326E-01  0.00000000E+00 -2.00224548E-01
 -1.23242695E-01  0.00000000E+00 -3.73813265E+00  2.17866357E+00 -2.49142883E-04
  0.00000000E+00  8.36806625E-04  1.29560731E-02  0.00000000E+00 -1.32356167E-03
  0.00000000E+00 -7.28729525E-02 -4.08176920E-02  0.00000000E+00 -4.31865770E-03
  0.00000000E+00  1.37395684E-03 -7.33994218E-03  0.00000000E+00  0.00000000E+00
  3.01698180E-03  1.16876183E-02  2.83241760E-02 -9.19186199E-02  4.94556347E-01
 -1.28398135E+01  0.00000000E+00 -4.80434105E-02  1.24835326E-01  0.00000000E+00
 -2.00224548E-01  1.23242695E-01  0.00000000E+00 -3.73813265E+00 -2.17866357E+00
  2.49142883E-04  0.00000000E+00  8.36806625E-04 -1.29560731E-02  0.00000000E+00
  1.32356167E-03  0.00000000E+00 -7.28729525E-02  4.08176920E-02  0.00000000E+00
  4.31865770E-03  0.00000000E+00  1.37395684E-03  7.33994218E-03  0.00000000E+00
  0.00000000E+00  3.01698180E-03 -2.33927939E-03 -5.54483630E-03  3.01857994E-02
 -3.02034047E-02  1.91083243E+00  3.18173526E-02 -3.77273378E-02  8.83491529E-02
  5.78367938E-02 -6.76714839E-02  8.20320247E-02  7.15496681E-01 -6.79007229E-01
 -2.32001518E-01 -1.60326270E-03 -5.62649512E-03  1.12865618E-03 -4.85598789E-03
  1.73456548E-03  7.16796239E-03  3.40704831E-03  1.55919318E-02  2.23626924E-02
 -1.08285166E-02  3.78913693E-03 -2.66661038E-03  1.60135415E-03  2.85465989E-03
  2.73620262E-03  9.75852170E-04  5.57184182E-03 -6.78282182E-04 -1.32794636E-02
 -3.98887899E-01  8.65692670E-03 -2.42716355E-03  8.95954042E-03  2.33927939E-03
  5.54483630E-03 -3.01857994E-02  3.02034047E-02 -1.91083243E+00  3.18173526E-02
 -3.77273378E-02 -8.83491529E-02  5.78367938E-02 -6.76714839E-02 -8.20320247E-02
  7.15496681E-01 -6.79007229E-01  2.32001518E-01  1.60326270E-03 -5.62649512E-03
  1.12865618E-03  4.85598789E-03 -1.73456548E-03 -7.16796239E-03  3.40704831E-03
  1.55919318E-02 -2.23626924E-02  1.08285166E-02 -3.78913693E-03 -2.66661038E-03
  1.60135415E-03 -2.85465989E-03 -2.73620262E-03  9.75852170E-04  5.57184182E-03
  6.78282182E-04  1.32794636E-02  3.98887899E-01  8.65692670E-03 -2.42716355E-03
 -8.95954042E-03 -3.19597815E-03 -6.59625686E-03 -3.93714744E-03  2.28547272E-01
 -3.77259753E+00  0.00000000E+00  1.68117922E-01 -1.37441791E-01  0.00000000E+00
  2.67907450E-01 -1.01818277E-01  0.00000000E+00  2.77048212E+00  2.67260726E-01
 -6.31431981E-03  0.00000000E+00 -1.93207660E-03 -1.60800712E-02  0.00000000E+00
 -7.15900539E-03  0.00000000E+00  1.74292352E-02  3.83853540E-03  0.00000000E+00
 -1.94676797E-03  0.00000000E+00  2.03191514E-03 -4.58951228E-03  0.00000000E+00
  0.00000000E+00 -2.82307069E-03 -6.18803343E-03 -9.77492171E-02 -4.41322971E-01
  0.00000000E+00  2.45556306E-02 -2.88480792E-03 -2.33927939E-03 -5.54483630E-03
  3.01857994E-02 -3.02034047E-02  1.91083243E+00 -3.18173526E-02 -3.77273378E-02
  8.83491529E-02 -5.78367938E-02 -6.76714839E-02  8.20320247E-02 -7.15496681E-01
 -6.79007229E-01 -2.32001518E-01 -1.60326270E-03  5.62649512E-03  1.12865618E-03
 -4.85598789E-03 -1.73456548E-03  7.16796239E-03 -3.40704831E-03  1.55919318E-02
  2.23626924E-02  1.08285166E-02  3.78913693E-03  2.66661038E-03  1.60135415E-03
  2.85465989E-03 -2.73620262E-03 -9.75852170E-04  5.57184182E-03 -6.78282182E-04
 -1.32794636E-02 -3.98887899E-01 -8.65692670E-03 -2.42716355E-03  8.95954042E-03
  3.19597815E-03  6.59625686E-03  3.93714744E-03 -2.28547272E-01  3.77259753E+00
  0.00000000E+00  1.68117922E-01  1.37441791E-01  0.00000000E+00  2.67907450E-01
  1.01818277E-01  0.00000000E+00  2.77048212E+00 -2.67260726E-01  6.31431981E-03
  0.00000000E+00 -1.93207660E-03  1.60800712E-02  0.00000000E+00  7.15900539E-03
  0.00000000E+00  1.74292352E-02 -3.83853540E-03  0.00000000E+00  1.94676797E-03
  0.00000000E+00  2.03191514E-03  4.58951228E-03  0.00000000E+00  0.00000000E+00
 -2.82307069E-03  6.18803343E-03  9.77492171E-02  4.41322971E-01  0.00000000E+00
  2.45556306E-02  2.88480792E-03  4.05465155E-03  8.77086944E-03 -6.06334310E-03
 -1.02303397E-01  3.32965786E-02 -1.15263271E-03  2.21858203E-02  1.40096005E-01
  6.04336651E-03  5.91401141E-02  3.32974688E-01 -1.70218182E-01 -1.37782275E-01
  2.40591890E-01  2.90537011E-03  7.05673901E-03 -4.36372104E-03  7.27720152E-03
  2.11460998E-03  9.15873603E-03 -5.40374526E-03 -2.26377802E-02 -1.97288457E-02
 -2.04809258E-03 -5.45714030E-03 -8.41077147E-05 -3.39310228E-04 -4.26919582E-04
 -2.91581374E-03 -2.56877623E-04 -5.01584547E-05 -3.01544683E-03 -9.45220472E-03
 -5.40827647E-02 -4.88499156E-03 -6.85401152E-03 -4.91648073E-03  0.00000000E+00
  0.00000000E+00  0.00000000E+00  0.00000000E+00  0.00000000E+00 -7.87025687E-02
  0.00000000E+00  0.00000000E+00 -4.72953202E-02  0.00000000E+00  0.00000000E+00
 -8.24181726E-01  0.00000000E+00  0.00000000E+00  0.00000000E+00  2.19677779E-02
  0.00000000E+00  0.00000000E+00  2.29313381E-03  0.00000000E+00 -4.15409460E-02
  0.00000000E+00  0.00000000E+00 -3.68437225E-03  0.00000000E+00 -6.94592999E-03
  0.00000000E+00  0.00000000E+00 -3.89734743E-03 -4.55614764E-05  0.00000000E+00
  0.00000000E+00  0.00000000E+00  0.00000000E+00  0.00000000E+00  0.00000000E+00
 -7.87025687E-02  0.00000000E+00  0.00000000E+00 -4.72953202E-02  0.00000000E+00
  0.00000000E+00 -8.24181726E-01  0.00000000E+00  0.00000000E+00  0.00000000E+00
  2.19677779E-02  0.00000000E+00  0.00000000E+00 -2.29313381E-03  0.00000000E+00
 -4.15409460E-02  0.00000000E+00  0.00000000E+00  3.68437225E-03  0.00000000E+00
 -6.94592999E-03  0.00000000E+00  0.00000000E+00  3.89734743E-03 -4.55614764E-05
  0.00000000E+00  4.05465155E-03  8.77086944E-03 -6.06334310E-03 -1.02303397E-01
  3.32965786E-02 -1.15263271E-03 -2.21858203E-02  1.40096005E-01  6.04336651E-03
 -5.91401141E-02  3.32974688E-01 -1.70218182E-01  1.37782275E-01  2.40591890E-01
  2.90537011E-03  7.05673901E-03  4.36372104E-03  7.27720152E-03 -2.11460998E-03
  9.15873603E-03 -5.40374526E-03  2.26377802E-02 -1.97288457E-02  2.04809258E-03
 -5.45714030E-03 -8.41077147E-05  3.39310228E-04 -4.26919582E-04  2.91581374E-03
 -2.56877623E-04  5.01584547E-05 -3.01544683E-03 -9.45220472E-03 -5.40827647E-02
 -4.88499156E-03  6.85401152E-03 -4.91648073E-03 -4.05465155E-03 -8.77086944E-03
  6.06334310E-03  1.02303397E-01 -3.32965786E-02 -1.15263271E-03 -2.21858203E-02
 -1.40096005E-01  6.04336651E-03 -5.91401141E-02 -3.32974688E-01 -1.70218182E-01
  1.37782275E-01 -2.40591890E-01 -2.90537011E-03  7.05673901E-03  4.36372104E-03
 -7.27720152E-03  2.11460998E-03 -9.15873603E-03 -5.40374526E-03  2.26377802E-02
  1.97288457E-02 -2.04809258E-03  5.45714030E-03 -8.41077147E-05  3.39310228E-04
  4.26919582E-04 -2.91581374E-03 -2.56877623E-04  5.01584547E-05  3.01544683E-03
  9.45220472E-03  5.40827647E-02 -4.88499156E-03  6.85401152E-03  4.91648073E-03
  0.00000000E+00  0.00000000E+00  0.00000000E+00  0.00000000E+00  0.00000000E+00
  1.76965730E-02  0.00000000E+00  0.00000000E+00 -1.03631073E-01  0.00000000E+00
  0.00000000E+00  9.87139634E-01  0.00000000E+00  0.00000000E+00  0.00000000E+00
  2.34731299E-02  0.00000000E+00  0.00000000E+00  2.54936767E-03  0.00000000E+00
 -3.81843315E-02  0.00000000E+00  0.00000000E+00  5.75312371E-03  0.00000000E+00
  3.84854972E-03  0.00000000E+00  0.00000000E+00 -2.29256207E-03  1.63697248E-03
  0.00000000E+00  0.00000000E+00  0.00000000E+00  0.00000000E+00  2.92997805E-02
  0.00000000E+00  0.00000000E+00 -4.05465155E-03 -8.77086944E-03  6.06334310E-03
  1.02303397E-01 -3.32965786E-02 -1.15263271E-03  2.21858203E-02 -1.40096005E-01
  6.04336651E-03  5.91401141E-02 -3.32974688E-01 -1.70218182E-01 -1.37782275E-01
 -2.40591890E-01 -2.90537011E-03  7.05673901E-03 -4.36372104E-03 -7.27720152E-03
 -2.11460998E-03 -9.15873603E-03 -5.40374526E-03 -2.26377802E-02  1.97288457E-02
  2.04809258E-03  5.45714030E-03 -8.41077147E-05 -3.39310228E-04  4.26919582E-04
  2.91581374E-03 -2.56877623E-04 -5.01584547E-05  3.01544683E-03  9.45220472E-03
  5.40827647E-02 -4.88499156E-03 -6.85401152E-03  4.91648073E-03  0.00000000E+00
  0.00000000E+00  0.00000000E+00  0.00000000E+00  0.00000000E+00  1.76965730E-02
  0.00000000E+00  0.00000000E+00 -1.03631073E-01  0.00000000E+00  0.00000000E+00
  9.87139634E-01  0.00000000E+00  0.00000000E+00  0.00000000E+00  2.34731299E-02
  0.00000000E+00  0.00000000E+00 -2.54936767E-03  0.00000000E+00 -3.81843315E-02
  0.00000000E+00  0.00000000E+00 -5.75312371E-03  0.00000000E+00  3.84854972E-03
  0.00000000E+00  0.00000000E+00  2.29256207E-03  1.63697248E-03  0.00000000E+00
  0.00000000E+00  0.00000000E+00  0.00000000E+00  2.92997805E-02  0.00000000E+00
  0.00000000E+00 -1.62452578E-02 -3.92951393E-02  1.53182099E-01 -1.08175670E+00
  1.72808439E+01  6.44629101E-02 -1.70221324E-02  5.02006561E-02  4.09647394E-03
 -5.42722148E-02  1.07558500E-01  6.60644154E+00 -6.81996162E+00  7.44894712E-02
  3.22411210E-03  4.20357918E-03 -2.49168857E-03  2.69521695E-03  4.83654266E-03
 -5.19320893E-02 -4.61123342E-03  1.65824021E-02  4.69515702E-02 -5.23752699E-02
 -1.63971384E-04  3.30646449E-04 -1.26092842E-03  1.63217193E-03 -1.06177190E-03
 -7.25211718E-04 -2.09864619E-03  2.82303012E-03  6.07195484E-02  3.58458706E+00
 -2.75950572E-03  9.51479329E-04 -4.95577521E-03  0.00000000E+00  0.00000000E+00
  0.00000000E+00  0.00000000E+00  0.00000000E+00  2.17165241E-02  0.00000000E+00
  0.00000000E+00  1.31748082E-01  0.00000000E+00  0.00000000E+00  2.59471782E+00
  0.00000000E+00  0.00000000E+00  0.00000000E+00 -3.15850818E-03  0.00000000E+00
  0.00000000E+00 -2.09399395E-03  0.00000000E+00 -5.87715018E-02  0.00000000E+00
  0.00000000E+00  5.68717446E-02  0.00000000E+00 -3.16978402E-03  0.00000000E+00
  0.00000000E+00 -1.52567610E-03 -8.32454960E-04  0.00000000E+00  0.00000000E+00
  0.00000000E+00  0.00000000E+00  0.00000000E+00  0.00000000E+00 -2.17165241E-02
  0.00000000E+00  0.00000000E+00 -1.31748082E-01  0.00000000E+00  0.00000000E+00
 -2.59471782E+00  0.00000000E+00  0.00000000E+00  0.00000000E+00  3.15850818E-03
  0.00000000E+00  0.00000000E+00 -2.09399395E-03  0.00000000E+00  5.87715018E-02
  0.00000000E+00  0.00000000E+00  5.68717446E-02  0.00000000E+00  3.16978402E-03
  0.00000000E+00  0.00000000E+00 -1.52567610E-03  8.32454960E-04  0.00000000E+00
  1.62452578E-02  3.92951393E-02 -1.53182099E-01  1.08175670E+00 -1.72808439E+01
 -6.44629101E-02 -1.70221324E-02 -5.02006561E-02 -4.09647394E-03 -5.42722148E-02
 -1.07558500E-01 -6.60644154E+00 -6.81996162E+00 -7.44894712E-02 -3.22411210E-03
 -4.20357918E-03 -2.49168857E-03 -2.69521695E-03  4.83654266E-03  5.19320893E-02
  4.61123342E-03  1.65824021E-02 -4.69515702E-02 -5.23752699E-02  1.63971384E-04
 -3.30646449E-04 -1.26092842E-03 -1.63217193E-03 -1.06177190E-03  7.25211718E-04
 -2.09864619E-03 -2.82303012E-03 -6.07195484E-02 -3.58458706E+00  2.75950572E-03
  9.51479329E-04  4.95577521E-03  1.62452578E-02  3.92951393E-02 -1.53182099E-01
  1.08175670E+00 -1.72808439E+01  6.44629101E-02  1.70221324E-02 -5.02006561E-02
  4.09647394E-03  5.42722148E-02 -1.07558500E-01  6.60644154E+00  6.81996162E+00
 -7.44894712E-02 -3.22411210E-03  4.20357918E-03  2.49168857E-03 -2.69521695E-03
  4.83654266E-03  5.19320893E-02 -4.61123342E-03 -1.65824021E-02 -4.69515702E-02
 -5.23752699E-02  1.63971384E-04  3.30646449E-04  1.26092842E-03 -1.63217193E-03
 -1.06177190E-03 -7.25211718E-04  2.09864619E-03 -2.82303012E-03 -6.07195484E-02
 -3.58458706E+00 -2.75950572E-03 -9.51479329E-04  4.95577521E-03  0.00000000E+00
  0.00000000E+00  0.00000000E+00  0.00000000E+00  0.00000000E+00  1.25586898E-02
  0.00000000E+00  0.00000000E+00  8.45880622E-02  0.00000000E+00  0.00000000E+00
  3.48765883E+00  0.00000000E+00  0.00000000E+00  0.00000000E+00  1.87563355E-02
  0.00000000E+00  0.00000000E+00  4.53323370E-03  0.00000000E+00  2.21795814E-02
  0.00000000E+00  0.00000000E+00  3.08136013E-02  0.00000000E+00 -1.35392771E-04
  0.00000000E+00  0.00000000E+00  3.36947985E-03 -3.89706478E-03  0.00000000E+00
  0.00000000E+00  0.00000000E+00  0.00000000E+00  1.88418001E-02  0.00000000E+00
  0.00000000E+00 -1.62452578E-02 -3.92951393E-02  1.53182099E-01 -1.08175670E+00
  1.72808439E+01 -6.44629101E-02  1.70221324E-02  5.02006561E-02 -4.09647394E-03
  5.42722148E-02  1.07558500E-01 -6.60644154E+00  6.81996162E+00  7.44894712E-02
  3.22411210E-03 -4.20357918E-03  2.49168857E-03  2.69521695E-03  4.83654266E-03
 -5.19320893E-02  4.61123342E-03 -1.65824021E-02  4.69515702E-02 -5.23752699E-02
 -1.63971384E-04 -3.30646449E-04  1.26092842E-03  1.63217193E-03 -1.06177190E-03
  7.25211718E-04  2.09864619E-03  2.82303012E-03  6.07195484E-02  3.58458706E+00
  2.75950572E-03 -9.51479329E-04 -4.95577521E-03  0.00000000E+00  0.00000000E+00
  0.00000000E+00  0.00000000E+00  0.00000000E+00 -1.25586898E-02  0.00000000E+00
  0.00000000E+00 -8.45880622E-02  0.00000000E+00  0.00000000E+00 -3.48765883E+00
  0.00000000E+00  0.00000000E+00  0.00000000E+00 -1.87563355E-02  0.00000000E+00
  0.00000000E+00  4.53323370E-03  0.00000000E+00 -2.21795814E-02  0.00000000E+00
  0.00000000E+00  3.08136013E-02  0.00000000E+00  1.35392771E-04  0.00000000E+00
  0.00000000E+00  3.36947985E-03  3.89706478E-03  0.00000000E+00  0.00000000E+00
  0.00000000E+00  0.00000000E+00 -1.88418001E-02  0.00000000E+00  0.00000000E+00
  1.02700610E-02  2.41150072E-02 -3.89505549E-02  1.64697579E-01 -3.33908607E+00
 -7.56299648E-02  4.61963624E-03  6.35890841E-02 -7.65624861E-02 -1.16089806E-01
 -3.23487067E-02 -2.49744800E+00  9.71286443E-01 -3.71398315E-01 -8.47418385E-03
 -6.12049146E-03 -5.94437743E-03  4.84281036E-03 -4.12477500E-03  2.73897650E-02
 -4.53891838E-02  5.94086966E-03  7.36237878E-03  4.21093408E-02  2.23810300E-03
 -4.37147019E-03  4.86234600E-03 -4.40838938E-03  1.10303680E-04 -4.94503362E-03
 -8.29270475E-03  1.93452681E-02  2.09165362E-01 -1.62630544E+00  1.60618527E-02
 -1.90354005E-02  2.09416183E-03 -1.92261699E-02 -4.10599387E-02  2.99727888E-02
  7.49211889E-01  1.78347174E+00  0.00000000E+00  1.79977673E-02  1.02378657E-01
  0.00000000E+00 -8.00246021E-02  1.58384031E-01  0.00000000E+00  3.39047473E-01
  1.55591400E-01  7.81504561E-03  0.00000000E+00 -1.16922930E-02 -1.78344066E-02
  0.00000000E+00 -2.69059273E-02  0.00000000E+00 -3.76019924E-02 -9.41069788E-03
  0.00000000E+00  4.88704213E-04  0.00000000E+00 -6.61702572E-03 -6.70940672E-03
  0.00000000E+00  0.00000000E+00 -1.65355171E-04 -1.92261699E-02 -4.10599387E-02
  2.99727888E-02  7.49211889E-01  1.78347174E+00  0.00000000E+00 -1.79977673E-02
  1.02378657E-01  0.00000000E+00  8.00246021E-02  1.58384031E-01  0.00000000E+00
 -3.39047473E-01  1.55591400E-01  7.81504561E-03  0.00000000E+00  1.16922930E-02
 -1.78344066E-02  0.00000000E+00 -2.69059273E-02  0.00000000E+00  3.76019924E-02
 -9.41069788E-03  0.00000000E+00  4.88704213E-04  0.00000000E+00  6.61702572E-03
 -6.70940672E-03  0.00000000E+00  0.00000000E+00  1.65355171E-04  1.02700610E-02
  2.41150072E-02 -3.89505549E-02  1.64697579E-01 -3.33908607E+00 -7.56299648E-02
 -4.61963624E-03  6.35890841E-02 -7.65624861E-02  1.16089806E-01 -3.23487067E-02
 -2.49744800E+00 -9.71286443E-01 -3.71398315E-01 -8.47418385E-03 -6.12049146E-03
  5.94437743E-03  4.84281036E-03  4.12477500E-03  2.73897650E-02 -4.53891838E-02
 -5.94086966E-03  7.36237878E-03 -4.21093408E-02  2.23810300E-03 -4.37147019E-03
 -4.86234600E-03 -4.40838938E-03 -1.10303680E-04 -4.94503362E-03  8.29270475E-03
  1.93452681E-02  2.09165362E-01 -1.62630544E+00  1.60618527E-02  1.90354005E-02
  2.09416183E-03  1.02700610E-02  2.41150072E-02 -3.89505549E-02  1.64697579E-01
 -3.33908607E+00  7.56299648E-02  4.61963624E-03  6.35890841E-02  7.65624861E-02
 -1.16089806E-01 -3.23487067E-02  2.49744800E+00  9.71286443E-01 -3.71398315E-01
 -8.47418385E-03  6.12049146E-03 -5.94437743E-03  4.84281036E-03  4.12477500E-03
  2.73897650E-02  4.53891838E-02  5.94086966E-03  7.36237878E-03 -4.21093408E-02
  2.23810300E-03  4.37147019E-03  4.86234600E-03 -4.40838938E-03 -1.10303680E-04
  4.94503362E-03 -8.29270475E-03  1.93452681E-02  2.09165362E-01 -1.62630544E+00
 -1.60618527E-02 -1.90354005E-02  2.09416183E-03 -6.51470125E-04 -1.37713086E-03
  5.17460848E-04 -4.86242122E-01  5.50697922E+00  0.00000000E+00 -6.23101492E-02
  4.30182237E-02  0.00000000E+00 -1.23689976E-01  2.53101578E-03  0.00000000E+00
 -1.11118756E+00 -4.00314757E+00 -1.08114706E-02  0.00000000E+00  6.93257908E-03
 -1.40599897E-02  0.00000000E+00  6.94737014E-02  0.00000000E+00  6.30858379E-02
  1.84025117E-02  0.00000000E+00  1.01497382E-05  0.00000000E+00 -4.50538954E-03
 -4.92161332E-03  0.00000000E+00  0.00000000E+00  1.24158260E-03  4.03130637E-02
  2.46161252E-01  1.82573834E+00  0.00000000E+00  1.75502175E-02 -1.23341702E-02
  1.02700610E-02  2.41150072E-02 -3.89505549E-02  1.64697579E-01 -3.33908607E+00
  7.56299648E-02 -4.61963624E-03  6.35890841E-02  7.65624861E-02  1.16089806E-01
 -3.23487067E-02  2.49744800E+00 -9.71286443E-01 -3.71398315E-01 -8.47418385E-03
  6.12049146E-03  5.94437743E-03  4.84281036E-03 -4.12477500E-03  2.73897650E-02
  4.53891838E-02 -5.94086966E-03  7.36237878E-03  4.21093408E-02  2.23810300E-03
  4.37147019E-03 -4.86234600E-03 -4.40838938E-03  1.10303680E-04  4.94503362E-03
  8.29270475E-03  1.93452681E-02  2.09165362E-01 -1.62630544E+00 -1.60618527E-02
  1.90354005E-02  2.09416183E-03 -6.51470125E-04 -1.37713086E-03  5.17460848E-04
 -4.86242122E-01  5.50697922E+00  0.00000000E+00  6.23101492E-02  4.30182237E-02
  0.00000000E+00  1.23689976E-01  2.53101578E-03  0.00000000E+00  1.11118756E+00
 -4.00314757E+00 -1.08114706E-02  0.00000000E+00 -6.93257908E-03 -1.40599897E-02
  0.00000000E+00  6.94737014E-02  0.00000000E+00 -6.30858379E-02  1.84025117E-02
  0.00000000E+00  1.01497382E-05  0.00000000E+00  4.50538954E-03 -4.92161332E-03
  0.00000000E+00  0.00000000E+00 -1.24158260E-03  4.03130637E-02  2.46161252E-01
  1.82573834E+00  0.00000000E+00 -1.75502175E-02 -1.23341702E-02  8.04538508E-03
  1.54917945E-02  2.72716037E-02 -3.16363907E-01  2.19927390E-01 -1.37037947E-02
  2.71795439E-02 -4.01345102E-02 -4.31299062E-02 -3.37866526E-02 -2.67556267E-02
 -1.03218603E+00  5.07979247E-01  6.51842852E-02  6.56976501E-03 -1.62170335E-03
  4.75469093E-03  8.30034678E-04  1.42212882E-02  1.19019477E-02  4.45085790E-02
  1.33949026E-02 -3.69416308E-02  6.49330067E-03  2.07256483E-03 -3.93318464E-03
 -3.60117116E-03  3.79150478E-03  3.13514079E-03 -3.72276951E-03 -2.23826005E-03
 -4.68962348E-02 -2.41590644E-01 -1.08061186E+00  4.64860024E-03 -7.81669587E-03
  3.91909168E-03  1.03890689E-02  2.14250752E-02 -5.52745173E-02  2.13182519E-01
  9.55856176E-01  0.00000000E+00 -9.45306213E-02  5.74423303E-02  0.00000000E+00
 -1.60114612E-01  2.64597963E-01  0.00000000E+00  2.24517096E-01  1.28167901E-01
 -5.90176548E-03  0.00000000E+00 -4.51800410E-03 -5.78049863E-03  0.00000000E+00
 -1.69965255E-02  0.00000000E+00  3.76399788E-02  6.51460125E-02  0.00000000E+00
 -5.16663228E-03  0.00000000E+00  2.73928582E-03  3.87198986E-03  0.00000000E+00
  0.00000000E+00 -1.19850490E-03  1.03890689E-02  2.14250752E-02 -5.52745173E-02
  2.13182519E-01  9.55856176E-01  0.00000000E+00  9.45306213E-02  5.74423303E-02
  0.00000000E+00  1.60114612E-01  2.64597963E-01  0.00000000E+00 -2.24517096E-01
  1.28167901E-01 -5.90176548E-03  0.00000000E+00  4.51800410E-03 -5.78049863E-03
  0.00000000E+00 -1.69965255E-02  0.00000000E+00 -3.76399788E-02  6.51460125E-02
  0.00000000E+00 -5.16663228E-03  0.00000000E+00 -2.73928582E-03  3.87198986E-03
  0.00000000E+00  0.00000000E+00  1.19850490E-03  8.04538508E-03  1.54917945E-02
  2.72716037E-02 -3.16363907E-01  2.19927390E-01 -1.37037947E-02 -2.71795439E-02
 -4.01345102E-02 -4.31299062E-02  3.37866526E-02 -2.67556267E-02 -1.03218603E+00
 -5.07979247E-01  6.51842852E-02  6.56976501E-03 -1.62170335E-03 -4.75469093E-03
  8.30034678E-04 -1.42212882E-02  1.19019477E-02  4.45085790E-02 -1.33949026E-02
 -3.69416308E-02 -6.49330067E-03  2.07256483E-03 -3.93318464E-03  3.60117116E-03
  3.79150478E-03 -3.13514079E-03 -3.72276951E-03  2.23826005E-03 -4.68962348E-02
 -2.41590644E-01 -1.08061186E+00  4.64860024E-03  7.81669587E-03  3.91909168E-03
  8.04538508E-03  1.54917945E-02  2.72716037E-02 -3.16363907E-01  2.19927390E-01
  1.37037947E-02  2.71795439E-02 -4.01345102E-02  4.31299062E-02 -3.37866526E-02
 -2.67556267E-02  1.03218603E+00  5.07979247E-01  6.51842852E-02  6.56976501E-03
  1.62170335E-03  4.75469093E-03  8.30034678E-04 -1.42212882E-02  1.19019477E-02
 -4.45085790E-02  1.33949026E-02 -3.69416308E-02 -6.49330067E-03  2.07256483E-03
  3.93318464E-03 -3.60117116E-03  3.79150478E-03 -3.13514079E-03  3.72276951E-03
 -2.23826005E-03 -4.68962348E-02 -2.41590644E-01 -1.08061186E+00 -4.64860024E-03
 -7.81669587E-03  3.91909168E-03 -2.48196534E-03 -7.26696816E-03  8.11185242E-03
  2.95475297E-02  1.51646781E+00  0.00000000E+00 -3.02497118E-02 -6.50765260E-03
  0.00000000E+00 -5.68672693E-02 -1.03316461E-02  0.00000000E+00  1.92075267E-01
 -4.58783739E-01 -1.44283550E-02  0.00000000E+00 -1.50112053E-02 -3.93843706E-03
  0.00000000E+00  3.95573359E-02  0.00000000E+00 -3.50023420E-03 -8.67288425E-03
  0.00000000E+00 -2.10782841E-03  0.00000000E+00  6.65220684E-03 -9.78470651E-04
  0.00000000E+00  0.00000000E+00 -2.73395691E-03 -6.21155369E-02 -4.21789744E-01
  5.57505608E-02  0.00000000E+00  1.63606226E-02  4.51242014E-03  8.04538508E-03
  1.54917945E-02  2.72716037E-02 -3.16363907E-01  2.19927390E-01  1.37037947E-02
 -2.71795439E-02 -4.01345102E-02  4.31299062E-02  3.37866526E-02 -2.67556267E-02
  1.03218603E+00 -5.07979247E-01  6.51842852E-02  6.56976501E-03  1.62170335E-03
 -4.75469093E-03  8.30034678E-04  1.42212882E-02  1.19019477E-02 -4.45085790E-02
 -1.33949026E-02 -3.69416308E-02  6.49330067E-03  2.07256483E-03  3.93318464E-03
  3.60117116E-03  3.79150478E-03  3.13514079E-03  3.72276951E-03  2.23826005E-03
 -4.68962348E-02 -2.41590644E-01 -1.08061186E+00 -4.64860024E-03  7.81669587E-03
  3.91909168E-03 -2.48196534E-03 -7.26696816E-03  8.11185242E-03  2.95475297E-02
  1.51646781E+00  0.00000000E+00  3.02497118E-02 -6.50765260E-03  0.00000000E+00
  5.68672693E-02 -1.03316461E-02  0.00000000E+00 -1.92075267E-01 -4.58783739E-01
 -1.44283550E-02  0.00000000E+00  1.50112053E-02 -3.93843706E-03  0.00000000E+00
  3.95573359E-02  0.00000000E+00  3.50023420E-03 -8.67288425E-03  0.00000000E+00
 -2.10782841E-03  0.00000000E+00 -6.65220684E-03 -9.78470651E-04  0.00000000E+00
  0.00000000E+00  2.73395691E-03 -6.21155369E-02 -4.21789744E-01  5.57505608E-02
  0.00000000E+00 -1.63606226E-02  4.51242014E-03  5.62245874E-03  1.12890057E-02
  3.51067911E-03 -4.45329531E-01  9.31548773E-01 -8.11677762E-02 -7.10767290E-02
  3.96318276E-02 -1.99478854E-01 -1.47172494E-01  8.02104686E-02  1.53331030E+00
  5.29775749E-02  2.16945634E-02  1.07089972E-03  7.99841034E-04 -1.48423515E-03
 -2.49199415E-02 -3.52258530E-03  5.45134161E-03 -9.95350121E-03 -2.25396962E-03
  7.89180941E-02  1.48180432E-02 -1.57391337E-03  5.17997944E-03  7.29856396E-04
 -7.88735950E-04 -9.67714865E-04  1.74560069E-03  2.55536981E-03  7.84308814E-03
  6.67807958E-02  6.91046503E-01  1.67253654E-02  2.35348674E-02 -7.37449566E-04
  0.00000000E+00  0.00000000E+00  0.00000000E+00  0.00000000E+00  0.00000000E+00
 -2.73998328E-02  0.00000000E+00  0.00000000E+00  1.60298073E-01  0.00000000E+00
  0.00000000E+00 -2.56515398E-01  0.00000000E+00  0.00000000E+00  0.00000000E+00
  2.26076230E-02  0.00000000E+00  0.00000000E+00  2.71057200E-04  0.00000000E+00
  6.87189167E-03  0.00000000E+00  0.00000000E+00  3.05513573E-02  0.00000000E+00
  2.34297495E-03  0.00000000E+00  0.00000000E+00  2.18277754E-03  5.27309233E-04
  0.00000000E+00  0.00000000E+00  0.00000000E+00  0.00000000E+00  0.00000000E+00
  0.00000000E+00 -2.73998328E-02  0.00000000E+00  0.00000000E+00  1.60298073E-01
  0.00000000E+00  0.00000000E+00 -2.56515398E-01  0.00000000E+00  0.00000000E+00
  0.00000000E+00  2.26076230E-02  0.00000000E+00  0.00000000E+00 -2.71057200E-04
  0.00000000E+00  6.87189167E-03  0.00000000E+00  0.00000000E+00 -3.05513573E-02
  0.00000000E+00  2.34297495E-03  0.00000000E+00  0.00000000E+00 -2.18277754E-03
  5.27309233E-04  0.00000000E+00  5.62245874E-03  1.12890057E-02  3.51067911E-03
 -4.45329531E-01  9.31548773E-01 -8.11677762E-02  7.10767290E-02  3.96318276E-02
 -1.99478854E-01  1.47172494E-01  8.02104686E-02  1.53331030E+00 -5.29775749E-02
  2.16945634E-02  1.07089972E-03  7.99841034E-04  1.48423515E-03 -2.49199415E-02
  3.52258530E-03  5.45134161E-03 -9.95350121E-03  2.25396962E-03  7.89180941E-02
 -1.48180432E-02 -1.57391337E-03  5.17997944E-03 -7.29856396E-04 -7.88735950E-04
  9.67714865E-04  1.74560069E-03 -2.55536981E-03  7.84308814E-03  6.67807958E-02
  6.91046503E-01  1.67253654E-02 -2.35348674E-02 -7.37449566E-04 -5.62245874E-03
 -1.12890057E-02 -3.51067911E-03  4.45329531E-01 -9.31548773E-01 -8.11677762E-02
  7.10767290E-02 -3.96318276E-02 -1.99478854E-01  1.47172494E-01 -8.02104686E-02
  1.53331030E+00 -5.29775749E-02 -2.16945634E-02 -1.07089972E-03  7.99841034E-04
  1.48423515E-03  2.49199415E-02 -3.52258530E-03 -5.45134161E-03 -9.95350121E-03
  2.25396962E-03 -7.89180941E-02  1.48180432E-02  1.57391337E-03  5.17997944E-03
 -7.29856396E-04  7.88735950E-04 -9.67714865E-04  1.74560069E-03 -2.55536981E-03
 -7.84308814E-03 -6.67807958E-02 -6.91046503E-01  1.67253654E-02 -2.35348674E-02
  7.37449566E-04  0.00000000E+00  0.00000000E+00  0.00000000E+00  0.00000000E+00
  0.00000000E+00  1.33721258E-02  0.00000000E+00  0.00000000E+00  1.59629568E-01
  0.00000000E+00  0.00000000E+00  8.24443682E-02  0.00000000E+00  0.00000000E+00
  0.00000000E+00 -1.17955667E-02  0.00000000E+00  0.00000000E+00 -5.90952513E-04
  0.00000000E+00 -1.52117540E-02  0.00000000E+00  0.00000000E+00  1.32219537E-02
  0.00000000E+00  5.85474660E-03  0.00000000E+00  0.00000000E+00 -1.72770417E-03
 -6.92732866E-04  0.00000000E+00  0.00000000E+00  0.00000000E+00  0.00000000E+00
 -9.74611223E-03  0.00000000E+00  0.00000000E+00 -5.62245874E-03 -1.12890057E-02
 -3.51067911E-03  4.45329531E-01 -9.31548773E-01 -8.11677762E-02 -7.10767290E-02
 -3.96318276E-02 -1.99478854E-01 -1.47172494E-01 -8.02104686E-02  1.53331030E+00
  5.29775749E-02 -2.16945634E-02 -1.07089972E-03  7.99841034E-04 -1.48423515E-03
  2.49199415E-02  3.52258530E-03 -5.45134161E-03 -9.95350121E-03 -2.25396962E-03
 -7.89180941E-02 -1.48180432E-02  1.57391337E-03  5.17997944E-03  7.29856396E-04
  7.88735950E-04  9.67714865E-04  1.74560069E-03  2.55536981E-03 -7.84308814E-03
 -6.67807958E-02 -6.91046503E-01  1.67253654E-02  2.35348674E-02  7.37449566E-04
  0.00000000E+00  0.00000000E+00  0.00000000E+00  0.00000000E+00  0.00000000E+00
  1.33721258E-02  0.00000000E+00  0.00000000E+00  1.59629568E-01  0.00000000E+00
  0.00000000E+00  8.24443682E-02  0.00000000E+00  0.00000000E+00  0.00000000E+00
 -1.17955667E-02  0.00000000E+00  0.00000000E+00  5.90952513E-04  0.00000000E+00
 -1.52117540E-02  0.00000000E+00  0.00000000E+00 -1.32219537E-02  0.00000000E+00
  5.85474660E-03  0.00000000E+00  0.00000000E+00  1.72770417E-03 -6.92732866E-04
  0.00000000E+00  0.00000000E+00  0.00000000E+00  0.00000000E+00 -9.74611223E-03
  0.00000000E+00  0.00000000E+00 -6.66481779E-03 -1.56258742E-02  5.54518769E-02
 -2.63372997E-01  3.78359456E+00  2.44504718E-02 -2.17083469E-03  2.14059158E-03
 -1.21873658E-02 -1.09468866E-02 -9.05676122E-02  1.43357888E+00 -1.54643720E+00
  1.82650236E+00  4.63045837E-05 -2.35593076E-02  1.01146674E-02  1.05884120E-03
  8.42723835E-04 -1.71033127E-02  5.48367835E-02 -3.63469613E-02  2.08267989E-03
 -8.10598651E-03 -2.49110802E-03 -1.70833540E-03 -3.05877166E-04  7.04823481E-04
  9.78242801E-05 -2.75630993E-04 -1.21879453E-03 -3.87479677E-05  1.62804908E-02
  7.71239412E-01  2.69132820E-04 -1.22562661E-03  3.02183818E-02  0.00000000E+00
  0.00000000E+00  0.00000000E+00  0.00000000E+00  0.00000000E+00 -1.09944933E-01
  0.00000000E+00  0.00000000E+00 -2.39167986E-01  0.00000000E+00  0.00000000E+00
 -7.09469415E-02  0.00000000E+00  0.00000000E+00  0.00000000E+00 -1.59310444E-02
  0.00000000E+00  0.00000000E+00  3.53803061E-03  0.00000000E+00 -1.28939777E-02
  0.00000000E+00  0.00000000E+00 -2.67896932E-02  0.00000000E+00 -9.28341189E-04
  0.00000000E+00  0.00000000E+00 -3.27420786E-03 -6.31584805E-03  0.00000000E+00
  0.00000000E+00  0.00000000E+00  0.00000000E+00  0.00000000E+00  0.00000000E+00
  1.09944933E-01  0.00000000E+00  0.00000000E+00  2.39167986E-01  0.00000000E+00
  0.00000000E+00  7.09469415E-02  0.00000000E+00  0.00000000E+00  0.00000000E+00
  1.59310444E-02  0.00000000E+00  0.00000000E+00  3.53803061E-03  0.00000000E+00
  1.28939777E-02  0.00000000E+00  0.00000000E+00 -2.67896932E-02  0.00000000E+00
  9.28341189E-04  0.00000000E+00  0.00000000E+00 -3.27420786E-03  6.31584805E-03
  0.00000000E+00  6.66481779E-03  1.56258742E-02 -5.54518769E-02  2.63372997E-01
 -3.78359456E+00 -2.44504718E-02 -2.17083469E-03 -2.14059158E-03  1.21873658E-02
 -1.09468866E-02  9.05676122E-02 -1.43357888E+00 -1.54643720E+00 -1.82650236E+00
 -4.63045837E-05  2.35593076E-02  1.01146674E-02 -1.05884120E-03  8.42723835E-04
  1.71033127E-02 -5.48367835E-02 -3.63469613E-02 -2.08267989E-03 -8.10598651E-03
  2.49110802E-03  1.70833540E-03 -3.05877166E-04 -7.04823481E-04  9.78242801E-05
  2.75630993E-04 -1.21879453E-03  3.87479677E-05 -1.62804908E-02 -7.71239412E-01
 -2.69132820E-04 -1.22562661E-03 -3.02183818E-02  6.66481779E-03  1.56258742E-02
 -5.54518769E-02  2.63372997E-01 -3.78359456E+00  2.44504718E-02  2.17083469E-03
 -2.14059158E-03 -1.21873658E-02  1.09468866E-02  9.05676122E-02  1.43357888E+00
  1.54643720E+00 -1.82650236E+00 -4.63045837E-05 -2.35593076E-02 -1.01146674E-02
 -1.05884120E-03  8.42723835E-04  1.71033127E-02  5.48367835E-02  3.63469613E-02
 -2.08267989E-03 -8.10598651E-03  2.49110802E-03 -1.70833540E-03  3.05877166E-04
 -7.04823481E-04  9.78242801E-05 -2.75630993E-04  1.21879453E-03  3.87479677E-05
 -1.62804908E-02 -7.71239412E-01  2.69132820E-04  1.22562661E-03 -3.02183818E-02
  0.00000000E+00  0.00000000E+00  0.00000000E+00  0.00000000E+00  0.00000000E+00
  1.50727509E-01  0.00000000E+00  0.00000000E+00  3.11209926E-01  0.00000000E+00
  0.00000000E+00  1.21459782E+00  0.00000000E+00  0.00000000E+00  0.00000000E+00
 -8.71914629E-03  0.00000000E+00  0.00000000E+00 -4.02586161E-03  0.00000000E+00
  5.00813546E-02  0.00000000E+00  0.00000000E+00  4.24370650E-02  0.00000000E+00
  3.31093720E-04  0.00000000E+00  0.00000000E+00  2.89997795E-03  1.32418721E-03
  0.00000000E+00  0.00000000E+00  0.00000000E+00  0.00000000E+00 -1.04711451E-02
  0.00000000E+00  0.00000000E+00 -6.66481779E-03 -1.56258742E-02  5.54518769E-02
 -2.63372997E-01  3.78359456E+00 -2.44504718E-02  2.17083469E-03  2.14059158E-03
  1.21873658E-02  1.09468866E-02 -9.05676122E-02 -1.43357888E+00  1.54643720E+00
  1.82650236E+00  4.63045837E-05  2.35593076E-02 -1.01146674E-02  1.05884120E-03
  8.42723835E-04 -1.71033127E-02 -5.48367835E-02  3.63469613E-02  2.08267989E-03
 -8.10598651E-03 -2.49110802E-03  1.70833540E-03  3.05877166E-04  7.04823481E-04
  9.78242801E-05  2.75630993E-04  1.21879453E-03 -3.87479677E-05  1.62804908E-02
  7.71239412E-01 -2.69132820E-04  1.22562661E-03  3.02183818E-02  0.00000000E+00
  0.00000000E+00  0.00000000E+00  0.00000000E+00  0.00000000E+00 -1.50727509E-01
  0.00000000E+00  0.00000000E+00 -3.11209926E-01  0.00000000E+00  0.00000000E+00
 -1.21459782E+00  0.00000000E+00  0.00000000E+00  0.00000000E+00  8.71914629E-03
  0.00000000E+00  0.00000000E+00 -4.02586161E-03  0.00000000E+00 -5.00813546E-02
  0.00000000E+00  0.00000000E+00  4.24370650E-02  0.00000000E+00 -3.31093720E-04
  0.00000000E+00  0.00000000E+00  2.89997795E-03 -1.32418721E-03  0.00000000E+00
  0.00000000E+00  0.00000000E+00  0.00000000E+00  1.04711451E-02  0.00000000E+00
  0.00000000E+00  3.16046896E-03  7.24008824E-03 -2.36488640E-02  5.57393931E-02
 -2.20573463E+00 -1.89752391E-02 -1.32882751E-02  7.01014340E-02 -8.19874113E-02
 -3.72410602E-02  1.47551197E-01 -1.17820345E+00  5.47198924E-01 -7.26940490E-01
 -1.47259860E-03  1.32915133E-02 -8.57863349E-03 -2.66915144E-03  1.71004572E-03
  2.48831292E-03 -4.65042447E-02  1.96350767E-02  1.57268988E-02  2.28007302E-02
 -2.06374844E-03  2.75302984E-03 -1.90397260E-03 -1.01112524E-03  7.39056958E-04
  1.38066954E-04  2.23971777E-03 -5.71804948E-03 -6.08755841E-02 -4.01204961E-01
 -9.87944706E-04  5.06966061E-03 -1.88068579E-02 -8.45898166E-03 -1.89634108E-02
  5.31920104E-02 -1.01293127E-02  1.72098859E+00  0.00000000E+00 -7.35028173E-02
 -3.81569457E-02  0.00000000E+00 -1.73576154E-01 -1.82352491E-01  0.00000000E+00
  6.46547718E-01  1.19057279E+00 -2.24055266E-02  0.00000000E+00 -5.36126119E-03
 -2.53227216E-02  0.00000000E+00  6.36942956E-02  0.00000000E+00  2.50593717E-02
  3.52399975E-02  0.00000000E+00  4.89165769E-03  0.00000000E+00 -7.50382552E-05
  1.68887981E-04  0.00000000E+00  0.00000000E+00 -4.97020593E-03 -8.45898166E-03
 -1.89634108E-02  5.31920104E-02 -1.01293127E-02  1.72098859E+00  0.00000000E+00
  7.35028173E-02 -3.81569457E-02  0.00000000E+00  1.73576154E-01 -1.82352491E-01
  0.00000000E+00 -6.46547718E-01  1.19057279E+00 -2.24055266E-02  0.00000000E+00
  5.36126119E-03 -2.53227216E-02  0.00000000E+00  6.36942956E-02  0.00000000E+00
 -2.50593717E-02  3.52399975E-02  0.00000000E+00  4.89165769E-03  0.00000000E+00
  7.50382552E-05  1.68887981E-04  0.00000000E+00  0.00000000E+00  4.97020593E-03
  3.16046896E-03  7.24008824E-03 -2.36488640E-02  5.57393931E-02 -2.20573463E+00
 -1.89752391E-02  1.32882751E-02  7.01014340E-02 -8.19874113E-02  3.72410602E-02
  1.47551197E-01 -1.17820345E+00 -5.47198924E-01 -7.26940490E-01 -1.47259860E-03
  1.32915133E-02  8.57863349E-03 -2.66915144E-03 -1.71004572E-03  2.48831292E-03
 -4.65042447E-02 -1.96350767E-02  1.57268988E-02 -2.28007302E-02 -2.06374844E-03
  2.75302984E-03  1.90397260E-03 -1.01112524E-03 -7.39056958E-04  1.38066954E-04
 -2.23971777E-03 -5.71804948E-03 -6.08755841E-02 -4.01204961E-01 -9.87944706E-04
 -5.06966061E-03 -1.88068579E-02  3.16046896E-03  7.24008824E-03 -2.36488640E-02
  5.57393931E-02 -2.20573463E+00  1.89752391E-02 -1.32882751E-02  7.01014340E-02
  8.19874113E-02 -3.72410602E-02  1.47551197E-01  1.17820345E+00  5.47198924E-01
 -7.26940490E-01 -1.47259860E-03 -1.32915133E-02 -8.57863349E-03 -2.66915144E-03
 -1.71004572E-03  2.48831292E-03  4.65042447E-02  1.96350767E-02  1.57268988E-02
 -2.28007302E-02 -2.06374844E-03 -2.75302984E-03 -1.90397260E-03 -1.01112524E-03
 -7.39056958E-04 -1.38066954E-04  2.23971777E-03 -5.71804948E-03 -6.08755841E-02
 -4.01204961E-01  9.87944706E-04  5.06966061E-03 -1.88068579E-02 -5.10119644E-04
 -3.38562544E-03  5.74338702E-02 -6.10689849E-01  2.86741209E+00  0.00000000E+00
  4.57598478E-02 -3.69014367E-02  0.00000000E+00  2.07534967E-01 -3.02006038E-02
  0.00000000E+00 -1.45431695E+00 -1.39051896E+00  1.34856192E-02  0.00000000E+00
 -8.26028640E-03  1.20195505E-02  0.00000000E+00 -8.35711190E-02  0.00000000E+00
  3.07727917E-02 -1.80626724E-02  0.00000000E+00  4.45505303E-03  0.00000000E+00
  2.43751722E-03 -3.56791040E-03  0.00000000E+00  0.00000000E+00 -3.39447872E-04
 -3.59813597E-03  6.16496659E-04  9.52584575E-01  0.00000000E+00 -1.76889560E-02
  1.55999177E-02  3.16046896E-03  7.24008824E-03 -2.36488640E-02  5.57393931E-02
 -2.20573463E+00  1.89752391E-02  1.32882751E-02  7.01014340E-02  8.19874113E-02
  3.72410602E-02  1.47551197E-01  1.17820345E+00 -5.47198924E-01 -7.26940490E-01
 -1.47259860E-03 -1.32915133E-02  8.57863349E-03 -2.66915144E-03  1.71004572E-03
  2.48831292E-03  4.65042447E-02 -1.96350767E-02  1.57268988E-02  2.28007302E-02
 -2.06374844E-03 -2.75302984E-03  1.90397260E-03 -1.01112524E-03  7.39056958E-04
 -1.38066954E-04 -2.23971777E-03 -5.71804948E-03 -6.08755841E-02 -4.01204961E-01
  9.87944706E-04 -5.06966061E-03 -1.88068579E-02 -5.10119644E-04 -3.38562544E-03
  5.74338702E-02 -6.10689849E-01  2.86741209E+00  0.00000000E+00 -4.57598478E-02
 -3.69014367E-02  0.00000000E+00 -2.07534967E-01 -3.02006038E-02  0.00000000E+00
  1.45431695E+00 -1.39051896E+00  1.34856192E-02  0.00000000E+00  8.26028640E-03
  1.20195505E-02  0.00000000E+00 -8.35711190E-02  0.00000000E+00 -3.07727917E-02
 -1.80626724E-02  0.00000000E+00  4.45505303E-03  0.00000000E+00 -2.43751722E-03
 -3.56791040E-03  0.00000000E+00  0.00000000E+00  3.39447872E-04 -3.59813597E-03
  6.16496659E-04  9.52584575E-01  0.00000000E+00  1.76889560E-02  1.55999177E-02
  2.14029440E-02  4.89404468E-02 -1.47065997E-01  1.99909056E-01 -2.96326728E+01
  4.35274071E-02  1.13193290E-01  2.85032287E-02 -5.13756201E-02  1.27747241E-01
  7.41518581E-03 -8.78704817E+00  6.53496617E+00 -7.34042031E-01 -9.93724998E-03
  5.65258790E-03 -2.50323589E-03 -4.30640719E-03  6.15180198E-03 -2.55236915E-02
  9.40979539E-03 -6.45133681E-04 -5.10731513E-02 -4.40710990E-02 -2.55262369E-04
  6.13614877E-03  2.32526944E-03  2.64421663E-03  3.40811654E-04  3.72354624E-03
  1.33966101E-02  2.63179572E-02  3.20872466E-02 -1.66723013E+00 -1.16857700E-02
  1.67094433E-02 -5.43368514E-03  1.39020658E-03  1.44277405E-03  6.82316396E-02
 -1.02091821E+00  3.25337483E+01  0.00000000E+00  9.15947903E-02 -8.31247307E-02
  0.00000000E+00  7.02828521E-02 -1.47148833E-01  0.00000000E+00 -6.21101657E+00
  6.71908759E+00 -1.95014855E-03  0.00000000E+00  1.08590307E-02 -1.17751587E-02
  0.00000000E+00 -3.43903874E-02  0.00000000E+00 -7.49171439E-02 -1.93162476E-02
  0.00000000E+00 -4.80454602E-03  0.00000000E+00  1.85764821E-03 -1.14679478E-02
  0.00000000E+00  0.00000000E+00  3.78812614E-03 -1.39020658E-03 -1.44277405E-03
 -6.82316396E-02  1.02091821E+00 -3.25337483E+01  0.00000000E+00  9.15947903E-02
  8.31247307E-02  0.00000000E+00  7.02828521E-02  1.47148833E-01  0.00000000E+00
 -6.21101657E+00 -6.71908759E+00  1.95014855E-03  0.00000000E+00  1.08590307E-02
  1.17751587E-02  0.00000000E+00  3.43903874E-02  0.00000000E+00 -7.49171439E-02
  1.93162476E-02  0.00000000E+00  4.80454602E-03  0.00000000E+00  1.85764821E-03
  1.14679478E-02  0.00000000E+00  0.00000000E+00  3.78812614E-03 -2.14029440E-02
 -4.89404468E-02  1.47065997E-01 -1.99909056E-01  2.96326728E+01 -4.35274071E-02
  1.13193290E-01 -2.85032287E-02  5.13756201E-02  1.27747241E-01 -7.41518581E-03
  8.78704817E+00  6.53496617E+00  7.34042031E-01  9.93724998E-03 -5.65258790E-03
 -2.50323589E-03  4.30640719E-03  6.15180198E-03  2.55236915E-02 -9.40979539E-03
 -6.45133681E-04  5.10731513E-02 -4.40710990E-02  2.55262369E-04 -6.13614877E-03
  2.32526944E-03 -2.64421663E-03  3.40811654E-04 -3.72354624E-03  1.33966101E-02
 -2.63179572E-02 -3.20872466E-02  1.66723013E+00  1.16857700E-02  1.67094433E-02
  5.43368514E-03  2.14029440E-02  4.89404468E-02 -1.47065997E-01  1.99909056E-01
 -2.96326728E+01 -4.35274071E-02  1.13193290E-01  2.85032287E-02  5.13756201E-02
  1.27747241E-01  7.41518581E-03  8.78704817E+00  6.53496617E+00 -7.34042031E-01
 -9.93724998E-03 -5.65258790E-03 -2.50323589E-03 -4.30640719E-03 -6.15180198E-03
 -2.55236915E-02 -9.40979539E-03 -6.45133681E-04 -5.10731513E-02  4.40710990E-02
 -2.55262369E-04 -6.13614877E-03  2.32526944E-03  2.64421663E-03 -3.40811654E-04
 -3.72354624E-03  1.33966101E-02  2.63179572E-02  3.20872466E-02 -1.66723013E+00
  1.16857700E-02  1.67094433E-02 -5.43368514E-03 -8.79195737E-03 -2.31394266E-02
  1.13306557E-01 -1.37265469E+00  3.91583216E+01  0.00000000E+00  4.53838738E-02
 -3.63432122E-02  0.00000000E+00 -9.94371320E-02  7.16145472E-02  0.00000000E+00
 -1.16072545E+01 -1.14447272E+01  6.47025735E-03  0.00000000E+00 -1.40001434E-02
  2.85851419E-05  0.00000000E+00 -5.41388874E-02  0.00000000E+00  8.79950493E-02
 -1.02187167E-01  0.00000000E+00  3.85455141E-03  0.00000000E+00  1.00492358E-02
  3.10161126E-03  0.00000000E+00  0.00000000E+00  7.11470479E-03  1.58414209E-03
 -1.53258992E-02  4.24257121E+00  0.00000000E+00 -5.17823502E-03  1.47925043E-02
 -2.14029440E-02 -4.89404468E-02  1.47065997E-01 -1.99909056E-01  2.96326728E+01
  4.35274071E-02  1.13193290E-01 -2.85032287E-02 -5.13756201E-02  1.27747241E-01
 -7.41518581E-03 -8.78704817E+00  6.53496617E+00  7.34042031E-01  9.93724998E-03
  5.65258790E-03 -2.50323589E-03  4.30640719E-03 -6.15180198E-03  2.55236915E-02
  9.40979539E-03 -6.45133681E-04  5.10731513E-02  4.40710990E-02  2.55262369E-04
  6.13614877E-03  2.32526944E-03 -2.64421663E-03 -3.40811654E-04  3.72354624E-03
  1.33966101E-02 -2.63179572E-02 -3.20872466E-02  1.66723013E+00 -1.16857700E-02
  1.67094433E-02  5.43368514E-03  8.79195737E-03  2.31394266E-02 -1.13306557E-01
  1.37265469E+00 -3.91583216E+01  0.00000000E+00  4.53838738E-02  3.63432122E-02
  0.00000000E+00 -9.94371320E-02 -7.16145472E-02  0.00000000E+00 -1.16072545E+01
  1.14447272E+01 -6.47025735E-03  0.00000000E+00 -1.40001434E-02 -2.85851419E-05
  0.00000000E+00  5.41388874E-02  0.00000000E+00  8.79950493E-02  1.02187167E-01
  0.00000000E+00 -3.85455141E-03  0.00000000E+00  1.00492358E-02 -3.10161126E-03
  0.00000000E+00  0.00000000E+00  7.11470479E-03 -1.58414209E-03  1.53258992E-02
 -4.24257121E+00  0.00000000E+00 -5.17823502E-03 -1.47925043E-02  1.61558056E-02
  3.47770141E-02 -6.04806323E-02 -7.86684759E-01  2.91050550E+00 -9.42549473E-02
 -2.74830570E-03 -2.10325726E-02  3.54265244E-02  1.06770326E-01 -2.40492682E-02
  2.52669305E+00 -1.56639122E+00  8.11699837E-02  9.91648585E-03 -1.33333985E-03
  1.42485577E-03  6.56443606E-03  6.52345807E-04  1.11357446E-02  1.70663215E-02
  1.14172588E-02  8.12717610E-02 -3.45582756E-02  9.82263255E-04  1.37913322E-02
 -4.27187299E-04  1.76546436E-03  2.35431055E-03  7.19897033E-03  3.81941166E-04
  2.82357407E-02  2.37215214E-01  1.57442229E+00 -6.11237684E-03 -5.27072057E-03
  1.49949683E-03  0.00000000E+00  0.00000000E+00  0.00000000E+00  0.00000000E+00
  0.00000000E+00 -1.59805143E-01  0.00000000E+00  0.00000000E+00  1.18033202E-02
  0.00000000E+00  0.00000000E+00  1.44195578E+00  0.00000000E+00  0.00000000E+00
  0.00000000E+00 -5.74686355E-04  0.00000000E+00  0.00000000E+00  1.89639989E-02
  0.00000000E+00  1.58723284E-01  0.00000000E+00  0.00000000E+00 -1.32475332E-02
  0.00000000E+00  1.51266607E-02  0.00000000E+00  0.00000000E+00 -1.46029395E-03
  5.10367370E-03  0.00000000E+00  0.00000000E+00  0.00000000E+00  0.00000000E+00
  0.00000000E+00  0.00000000E+00 -1.59805143E-01  0.00000000E+00  0.00000000E+00
  1.18033202E-02  0.00000000E+00  0.00000000E+00  1.44195578E+00  0.00000000E+00
  0.00000000E+00  0.00000000E+00 -5.74686355E-04  0.00000000E+00  0.00000000E+00
 -1.89639989E-02  0.00000000E+00  1.58723284E-01  0.00000000E+00  0.00000000E+00
  1.32475332E-02  0.00000000E+00  1.51266607E-02  0.00000000E+00  0.00000000E+00
  1.46029395E-03  5.10367370E-03  0.00000000E+00  1.61558056E-02  3.47770141E-02
 -6.04806323E-02 -7.86684759E-01  2.91050550E+00 -9.42549473E-02  2.74830570E-03
 -2.10325726E-02  3.54265244E-02 -1.06770326E-01 -2.40492682E-02  2.52669305E+00
  1.56639122E+00  8.11699837E-02  9.91648585E-03 -1.33333985E-03 -1.42485577E-03
  6.56443606E-03 -6.52345807E-04  1.11357446E-02  1.70663215E-02 -1.14172588E-02
  8.12717610E-02  3.45582756E-02  9.82263255E-04  1.37913322E-02  4.27187299E-04
  1.76546436E-03 -2.35431055E-03  7.19897033E-03 -3.81941166E-04  2.82357407E-02
  2.37215214E-01  1.57442229E+00 -6.11237684E-03  5.27072057E-03  1.49949683E-03
 -1.61558056E-02 -3.47770141E-02  6.04806323E-02  7.86684759E-01 -2.91050550E+00
 -9.42549473E-02  2.74830570E-03  2.10325726E-02  3.54265244E-02 -1.06770326E-01
  2.40492682E-02  2.52669305E+00  1.56639122E+00 -8.11699837E-02 -9.91648585E-03
 -1.33333985E-03 -1.42485577E-03 -6.56443606E-03  6.52345807E-04 -1.11357446E-02
  1.70663215E-02 -1.14172588E-02 -8.12717610E-02 -3.45582756E-02 -9.82263255E-04
  1.37913322E-02  4.27187299E-04 -1.76546436E-03  2.35431055E-03  7.19897033E-03
 -3.81941166E-04 -2.82357407E-02 -2.37215214E-01 -1.57442229E+00 -6.11237684E-03
  5.27072057E-03 -1.49949683E-03  0.00000000E+00  0.00000000E+00  0.00000000E+00
  0.00000000E+00  0.00000000E+00 -1.80460831E-01  0.00000000E+00  0.00000000E+00
  1.13707022E-02  0.00000000E+00  0.00000000E+00  1.48227083E+00  0.00000000E+00
  0.00000000E+00  0.00000000E+00 -2.52909146E-03  0.00000000E+00  0.00000000E+00
  1.59230793E-02  0.00000000E+00 -2.06683915E-01  0.00000000E+00  0.00000000E+00
 -2.53791327E-02  0.00000000E+00  1.35514512E-02  0.00000000E+00  0.00000000E+00
  8.28416179E-04  7.35764673E-03  0.00000000E+00  0.00000000E+00  0.00000000E+00
  0.00000000E+00  9.53227269E-03  0.00000000E+00  0.00000000E+00 -1.61558056E-02
 -3.47770141E-02  6.04806323E-02  7.86684759E-01 -2.91050550E+00 -9.42549473E-02
 -2.74830570E-03  2.10325726E-02  3.54265244E-02  1.06770326E-01  2.40492682E-02
  2.52669305E+00 -1.56639122E+00 -8.11699837E-02 -9.91648585E-03 -1.33333985E-03
  1.42485577E-03 -6.56443606E-03 -6.52345807E-04 -1.11357446E-02  1.70663215E-02
  1.14172588E-02 -8.12717610E-02  3.45582756E-02 -9.82263255E-04  1.37913322E-02
 -4.27187299E-04 -1.76546436E-03 -2.35431055E-03  7.19897033E-03  3.81941166E-04
 -2.82357407E-02 -2.37215214E-01 -1.57442229E+00 -6.11237684E-03 -5.27072057E-03
 -1.49949683E-03  0.00000000E+00  0.00000000E+00  0.00000000E+00  0.00000000E+00
  0.00000000E+00 -1.80460831E-01  0.00000000E+00  0.00000000E+00  1.13707022E-02
  0.00000000E+00  0.00000000E+00  1.48227083E+00  0.00000000E+00  0.00000000E+00
  0.00000000E+00 -2.52909146E-03  0.00000000E+00  0.00000000E+00 -1.59230793E-02
  0.00000000E+00 -2.06683915E-01  0.00000000E+00  0.00000000E+00  2.53791327E-02
  0.00000000E+00  1.35514512E-02  0.00000000E+00  0.00000000E+00 -8.28416179E-04
  7.35764673E-03  0.00000000E+00  0.00000000E+00  0.00000000E+00  0.00000000E+00
  9.53227269E-03  0.00000000E+00  0.00000000E+00 -1.28285037E-02 -2.97655056E-02
  4.32562873E-02 -7.80442507E-02 -3.04293758E+00  6.36146798E-02  2.65083082E-02
  9.41150024E-02 -1.57777786E-01  1.90494400E-01 -1.58505717E-02 -7.59983667E-01
  1.94243684E-01 -1.06427252E+00  4.85825837E-03 -1.97555896E-03 -2.96433838E-03
 -4.57350963E-03  6.20192984E-03 -8.34547073E-04 -1.29868596E-01  1.65457439E-02
 -4.08109386E-03 -1.58659293E-02  4.79665715E-03  8.72504223E-03 -8.26171985E-03
 -1.22822232E-02  1.91401987E-03  9.09555764E-03  1.20370274E-02 -2.96967199E-02
 -3.43619435E-01  5.99808092E-01 -2.09043983E-02  2.69673639E-02 -2.25201591E-03
 -7.53494353E-03 -1.68624678E-02  1.00341574E-01 -4.21429969E-01 -1.39205973E+00
  0.00000000E+00  1.39617024E-02  5.61725198E-02  0.00000000E+00  1.96722098E-01
 -2.98120938E-01  0.00000000E+00 -7.37517463E-01 -4.35959303E-01  6.02272025E-03
  0.00000000E+00  8.09509582E-03  6.63647800E-03  0.00000000E+00 -1.26012718E-01
  0.00000000E+00  4.84332285E-02 -5.77324329E-02  0.00000000E+00 -2.26297419E-03
  0.00000000E+00  1.30599805E-02 -5.97853213E-03  0.00000000E+00  0.00000000E+00
  2.79595734E-03 -7.53494353E-03 -1.68624678E-02  1.00341574E-01 -4.21429969E-01
 -1.39205973E+00  0.00000000E+00 -1.39617024E-02  5.61725198E-02  0.00000000E+00
 -1.96722098E-01 -2.98120938E-01  0.00000000E+00  7.37517463E-01 -4.35959303E-01
  6.02272025E-03  0.00000000E+00 -8.09509582E-03  6.63647800E-03  0.00000000E+00
 -1.26012718E-01  0.00000000E+00 -4.84332285E-02 -5.77324329E-02  0.00000000E+00
 -2.26297419E-03  0.00000000E+00 -1.30599805E-02 -5.97853213E-03  0.00000000E+00
  0.00000000E+00 -2.79595734E-03 -1.28285037E-02 -2.97655056E-02  4.32562873E-02
 -7.80442507E-02 -3.04293758E+00  6.36146798E-02 -2.65083082E-02  9.41150024E-02
 -1.57777786E-01 -1.90494400E-01 -1.58505717E-02 -7.59983667E-01 -1.94243684E-01
 -1.06427252E+00  4.85825837E-03 -1.97555896E-03  2.96433838E-03 -4.57350963E-03
 -6.20192984E-03 -8.34547073E-04 -1.29868596E-01 -1.65457439E-02 -4.08109386E-03
  1.58659293E-02  4.79665715E-03  8.72504223E-03  8.26171985E-03 -1.22822232E-02
 -1.91401987E-03  9.09555764E-03 -1.20370274E-02 -2.96967199E-02 -3.43619435E-01
  5.99808092E-01 -2.09043983E-02 -2.69673639E-02 -2.25201591E-03 -1.28285037E-02
 -2.97655056E-02  4.32562873E-02 -7.80442507E-02 -3.04293758E+00 -6.36146798E-02
  2.65083082E-02  9.41150024E-02  1.57777786E-01  1.90494400E-01 -1.58505717E-02
  7.59983667E-01  1.94243684E-01 -1.06427252E+00  4.85825837E-03  1.97555896E-03
 -2.96433838E-03 -4.57350963E-03 -6.20192984E-03 -8.34547073E-04  1.29868596E-01
  1.65457439E-02 -4.08109386E-03  1.58659293E-02  4.79665715E-03 -8.72504223E-03
 -8.26171985E-03 -1.22822232E-02 -1.91401987E-03 -9.09555764E-03  1.20370274E-02
 -2.96967199E-02 -3.43619435E-01  5.99808092E-01  2.09043983E-02  2.69673639E-02
 -2.25201591E-03  1.61123564E-02  3.02767179E-02  3.47868028E-02 -1.74198584E+00
  5.53360571E+00  0.00000000E+00 -4.20994547E-02  1.44256279E-01  0.00000000E+00
  2.12333103E-01  4.21694900E-01  0.00000000E+00 -1.80840256E+00 -4.39232453E+00
 -1.21513368E-02  0.00000000E+00 -1.64846873E-02  6.86601470E-03  0.00000000E+00
  2.73697014E-02  0.00000000E+00 -3.86109874E-02  9.68544386E-02  0.00000000E+00
  5.01928271E-03  0.00000000E+00  2.07743791E-02 -2.53765249E-02  0.00000000E+00
  0.00000000E+00 -2.25688782E-04 -3.29199339E-02 -2.24372427E-01  2.66758221E+00
  0.00000000E+00  1.65230572E-02  2.09326036E-02 -1.28285037E-02 -2.97655056E-02
  4.32562873E-02 -7.80442507E-02 -3.04293758E+00 -6.36146798E-02 -2.65083082E-02
  9.41150024E-02  1.57777786E-01 -1.90494400E-01 -1.58505717E-02  7.59983667E-01
 -1.94243684E-01 -1.06427252E+00  4.85825837E-03  1.97555896E-03  2.96433838E-03
 -4.57350963E-03  6.20192984E-03 -8.34547073E-04  1.29868596E-01 -1.65457439E-02
 -4.08109386E-03 -1.58659293E-02  4.79665715E-03 -8.72504223E-03  8.26171985E-03
 -1.22822232E-02  1.91401987E-03 -9.09555764E-03 -1.20370274E-02 -2.96967199E-02
 -3.43619435E-01  5.99808092E-01  2.09043983E-02 -2.69673639E-02 -2.25201591E-03
  1.61123564E-02  3.02767179E-02  3.47868028E-02 -1.74198584E+00  5.53360571E+00
  0.00000000E+00  4.20994547E-02  1.44256279E-01  0.00000000E+00 -2.12333103E-01
  4.21694900E-01  0.00000000E+00  1.80840256E+00 -4.39232453E+00 -1.21513368E-02
  0.00000000E+00  1.64846873E-02  6.86601470E-03  0.00000000E+00  2.73697014E-02
  0.00000000E+00  3.86109874E-02  9.68544386E-02  0.00000000E+00  5.01928271E-03
  0.00000000E+00 -2.07743791E-02 -2.53765249E-02  0.00000000E+00  0.00000000E+00
  2.25688782E-04 -3.29199339E-02 -2.24372427E-01  2.66758221E+00  0.00000000E+00
 -1.65230572E-02  2.09326036E-02 -6.87717528E-03 -1.41720223E-02  1.30337225E-02
  5.28172368E-01 -1.32684766E+01  5.15677072E-02 -1.51208370E-02 -3.57453220E-02
  4.30311541E-02  2.17355938E-01  2.97590804E-03 -2.89703561E+00  5.49607071E+00
  7.24871760E-02  2.09138666E-03  9.45945690E-03 -5.31578893E-03 -8.85702533E-03
 -6.80604329E-03  9.23941726E-02 -1.84837117E-02  1.70462763E-02  1.22000211E-01
  3.49626769E-03 -8.99971329E-04  4.61400157E-03 -1.05704015E-02 -1.51938501E-03
 -9.45877775E-04  3.21013187E-03 -6.78532459E-03 -4.75584506E-03 -1.25393702E-01
 -1.28003800E+00  3.03386579E-03  2.33584652E-02 -1.43720747E-02 -2.10446550E-03
 -4.43073061E-03  2.49252827E-02 -3.06244324E-01  2.15854883E+01  0.00000000E+00
 -8.67378881E-02 -1.66426881E-01  0.00000000E+00 -2.32856244E-01 -1.70452282E-01
  0.00000000E+00 -6.07396772E+00  3.94000346E+00 -3.56037750E-03  0.00000000E+00
 -1.36572589E-03  1.21658442E-02  0.00000000E+00  1.76982493E-02  0.00000000E+00
 -8.84807695E-02 -3.08531855E-02  0.00000000E+00 -3.73522886E-03  0.00000000E+00
 -4.15194957E-03 -1.08349404E-02  0.00000000E+00  0.00000000E+00 -1.03687719E-03
  2.10446550E-03  4.43073061E-03 -2.49252827E-02  3.06244324E-01 -2.15854883E+01
  0.00000000E+00 -8.67378881E-02  1.66426881E-01  0.00000000E+00 -2.32856244E-01
  1.70452282E-01  0.00000000E+00 -6.07396772E+00 -3.94000346E+00  3.56037750E-03
  0.00000000E+00 -1.36572589E-03 -1.21658442E-02  0.00000000E+00 -1.76982493E-02
  0.00000000E+00 -8.84807695E-02  3.08531855E-02  0.00000000E+00  3.73522886E-03
  0.00000000E+00 -4.15194957E-03  1.08349404E-02  0.00000000E+00  0.00000000E+00
 -1.03687719E-03  6.87717528E-03  1.41720223E-02 -1.30337225E-02 -5.28172368E-01
  1.32684766E+01 -5.15677072E-02 -1.51208370E-02  3.57453220E-02 -4.30311541E-02
  2.17355938E-01 -2.97590804E-03  2.89703561E+00  5.49607071E+00 -7.24871760E-02
 -2.09138666E-03 -9.45945690E-03 -5.31578893E-03  8.85702533E-03 -6.80604329E-03
 -9.23941726E-02  1.84837117E-02  1.70462763E-02 -1.22000211E-01  3.49626769E-03
  8.99971329E-04 -4.61400157E-03 -1.05704015E-02  1.51938501E-03 -9.45877775E-04
 -3.21013187E-03 -6.78532459E-03  4.75584506E-03  1.25393702E-01  1.28003800E+00
 -3.03386579E-03  2.33584652E-02  1.43720747E-02 -6.87717528E-03 -1.41720223E-02
  1.30337225E-02  5.28172368E-01 -1.32684766E+01 -5.15677072E-02 -1.51208370E-02
 -3.57453220E-02 -4.30311541E-02  2.17355938E-01  2.97590804E-03  2.89703561E+00
  5.49607071E+00  7.24871760E-02  2.09138666E-03 -9.45945690E-03 -5.31578893E-03
 -8.85702533E-03  6.80604329E-03  9.23941726E-02  1.84837117E-02  1.70462763E-02
  1.22000211E-01 -3.49626769E-03 -8.99971329E-04 -4.61400157E-03 -1.05704015E-02
 -1.51938501E-03  9.45877775E-04 -3.21013187E-03 -6.78532459E-03 -4.75584506E-03
 -1.25393702E-01 -1.28003800E+00 -3.03386579E-03  2.33584652E-02 -1.43720747E-02
 -2.49863306E-02 -5.40168896E-02  3.65937630E-02  1.01414995E+00  2.49810966E+00
  0.00000000E+00 -1.91289465E-01  2.56174796E-02  0.00000000E+00 -6.86130697E-02
  4.05444465E-02  0.00000000E+00 -6.16483466E-02  1.11917806E+00  7.33348929E-03
  0.00000000E+00  5.15569362E-03  1.03132705E-02  0.00000000E+00  4.74656501E-02
  0.00000000E+00  4.28564352E-02  9.20766421E-02  0.00000000E+00  5.22845598E-03
  0.00000000E+00  1.69080325E-03 -9.77315285E-04  0.00000000E+00  0.00000000E+00
 -1.06898966E-02 -1.83999743E-02 -3.34346454E-01 -6.86755559E-01  0.00000000E+00
  5.08705039E-03  2.62495849E-02  6.87717528E-03  1.41720223E-02 -1.30337225E-02
 -5.28172368E-01  1.32684766E+01  5.15677072E-02 -1.51208370E-02  3.57453220E-02
  4.30311541E-02  2.17355938E-01 -2.97590804E-03 -2.89703561E+00  5.49607071E+00
 -7.24871760E-02 -2.09138666E-03  9.45945690E-03 -5.31578893E-03  8.85702533E-03
  6.80604329E-03 -9.23941726E-02 -1.84837117E-02  1.70462763E-02 -1.22000211E-01
 -3.49626769E-03  8.99971329E-04  4.61400157E-03 -1.05704015E-02  1.51938501E-03
  9.45877775E-04  3.21013187E-03 -6.78532459E-03  4.75584506E-03  1.25393702E-01
  1.28003800E+00  3.03386579E-03  2.33584652E-02  1.43720747E-02  2.49863306E-02
  5.40168896E-02 -3.65937630E-02 -1.01414995E+00 -2.49810966E+00  0.00000000E+00
 -1.91289465E-01 -2.56174796E-02  0.00000000E+00 -6.86130697E-02 -4.05444465E-02
  0.00000000E+00 -6.16483466E-02 -1.11917806E+00 -7.33348929E-03  0.00000000E+00
  5.15569362E-03 -1.03132705E-02  0.00000000E+00 -4.74656501E-02  0.00000000E+00
  4.28564352E-02 -9.20766421E-02  0.00000000E+00 -5.22845598E-03  0.00000000E+00
  1.69080325E-03  9.77315285E-04  0.00000000E+00  0.00000000E+00 -1.06898966E-02
  1.83999743E-02  3.34346454E-01  6.86755559E-01  0.00000000E+00  5.08705039E-03
 -2.62495849E-02  1.03212789E-02  2.59285904E-02 -1.13458958E-01  1.21415015E+00
 -4.63269230E+01 -6.05112121E-02 -1.57542071E-01  2.80196539E-02 -1.51688711E-01
 -7.93185711E-02  2.33379174E-02 -1.64989997E+01  1.15122433E+01 -3.87826375E-01
 -6.46815670E-03  3.75103795E-03 -2.60148867E-03  1.22019668E-02 -4.78218549E-03
  4.87617309E-02 -2.23545008E-02  6.99895332E-04  2.90810278E-02 -1.08789239E-02
  9.70710922E-04  2.73444327E-04 -5.72977778E-03  3.47340264E-04 -7.78657772E-04
 -3.04392532E-03  1.36080092E-04  1.92468885E-02 -8.49848963E-02 -4.96154782E+00
 -2.27854347E-02  4.62982322E-04 -5.39965559E-03 -8.45123230E-03 -1.86008235E-02
  1.07994504E-01 -7.53943388E-01  4.69413949E+01  0.00000000E+00  7.24931919E-02
  3.54871453E-02  0.00000000E+00  4.64435581E-01  1.65273222E-01  0.00000000E+00
 -5.55083852E+00  1.17579224E+01 -1.86831391E-03  0.00000000E+00 -4.21545048E-03
 -9.54743017E-03  0.00000000E+00  1.10305990E-01  0.00000000E+00  4.53254718E-02
  1.57475686E-01  0.00000000E+00  8.84109243E-03  0.00000000E+00 -1.13556133E-02
 -2.93813080E-04  0.00000000E+00  0.00000000E+00 -1.39936068E-02  8.45123230E-03
  1.86008235E-02 -1.07994504E-01  7.53943388E-01 -4.69413949E+01  0.00000000E+00
  7.24931919E-02 -3.54871453E-02  0.00000000E+00  4.64435581E-01 -1.65273222E-01
  0.00000000E+00 -5.55083852E+00 -1.17579224E+01  1.86831391E-03  0.00000000E+00
 -4.21545048E-03  9.54743017E-03  0.00000000E+00 -1.10305990E-01  0.00000000E+00
  4.53254718E-02 -1.57475686E-01  0.00000000E+00 -8.84109243E-03  0.00000000E+00
 -1.13556133E-02  2.93813080E-04  0.00000000E+00  0.00000000E+00 -1.39936068E-02
 -1.03212789E-02 -2.59285904E-02  1.13458958E-01 -1.21415015E+00  4.63269230E+01
  6.05112121E-02 -1.57542071E-01 -2.80196539E-02  1.51688711E-01 -7.93185711E-02
 -2.33379174E-02  1.64989997E+01  1.15122433E+01  3.87826375E-01  6.46815670E-03
 -3.75103795E-03 -2.60148867E-03 -1.22019668E-02 -4.78218549E-03 -4.87617309E-02
  2.23545008E-02  6.99895332E-04 -2.90810278E-02 -1.08789239E-02 -9.70710922E-04
 -2.73444327E-04 -5.72977778E-03 -3.47340264E-04 -7.78657772E-04  3.04392532E-03
  1.36080092E-04 -1.92468885E-02  8.49848963E-02  4.96154782E+00  2.27854347E-02
  4.62982322E-04  5.39965559E-03  1.03212789E-02  2.59285904E-02 -1.13458958E-01
  1.21415015E+00 -4.63269230E+01  6.05112121E-02 -1.57542071E-01  2.80196539E-02
  1.51688711E-01 -7.93185711E-02  2.33379174E-02  1.64989997E+01  1.15122433E+01
 -3.87826375E-01 -6.46815670E-03 -3.75103795E-03 -2.60148867E-03  1.22019668E-02
  4.78218549E-03  4.87617309E-02  2.23545008E-02  6.99895332E-04  2.90810278E-02
  1.08789239E-02  9.70710922E-04 -2.73444327E-04 -5.72977778E-03  3.47340264E-04
  7.78657772E-04  3.04392532E-03  1.36080092E-04  1.92468885E-02 -8.49848963E-02
 -4.96154782E+00  2.27854347E-02  4.62982322E-04 -5.39965559E-03 -1.86569668E-02
 -4.24853952E-02  1.08176220E-01 -2.96378569E-01  4.40944868E+01  0.00000000E+00
 -2.72832873E-02 -3.53749001E-02  0.00000000E+00  8.50474758E-02 -2.29159259E-01
  0.00000000E+00 -7.71994739E+00 -1.22111121E+01  2.52109739E-03  0.00000000E+00
  3.41346982E-03 -2.72779950E-03  0.00000000E+00  6.41039112E-02  0.00000000E+00
  6.44523163E-03  1.13667390E-01  0.00000000E+00 -1.69195601E-03  0.00000000E+00
 -8.27089543E-03  1.73809748E-03  0.00000000E+00  0.00000000E+00 -1.13996908E-02
 -2.39946542E-03 -8.97844577E-02  2.00659291E+00  0.00000000E+00  5.20307250E-03
 -8.52169848E-03 -1.03212789E-02 -2.59285904E-02  1.13458958E-01 -1.21415015E+00
  4.63269230E+01 -6.05112121E-02 -1.57542071E-01 -2.80196539E-02 -1.51688711E-01
 -7.93185711E-02 -2.33379174E-02 -1.64989997E+01  1.15122433E+01  3.87826375E-01
  6.46815670E-03  3.75103795E-03 -2.60148867E-03 -1.22019668E-02  4.78218549E-03
 -4.87617309E-02 -2.23545008E-02  6.99895332E-04 -2.90810278E-02  1.08789239E-02
 -9.70710922E-04  2.73444327E-04 -5.72977778E-03 -3.47340264E-04  7.78657772E-04
 -3.04392532E-03  1.36080092E-04 -1.92468885E-02  8.49848963E-02  4.96154782E+00
 -2.27854347E-02  4.62982322E-04  5.39965559E-03  1.86569668E-02  4.24853952E-02
 -1.08176220E-01  2.96378569E-01 -4.40944868E+01  0.00000000E+00 -2.72832873E-02
  3.53749001E-02  0.00000000E+00  8.50474758E-02  2.29159259E-01  0.00000000E+00
 -7.71994739E+00  1.22111121E+01 -2.52109739E-03  0.00000000E+00  3.41346982E-03
  2.72779950E-03  0.00000000E+00 -6.41039112E-02  0.00000000E+00  6.44523163E-03
 -1.13667390E-01  0.00000000E+00  1.69195601E-03  0.00000000E+00 -8.27089543E-03
 -1.73809748E-03  0.00000000E+00  0.00000000E+00 -1.13996908E-02  2.39946542E-03
  8.97844577E-02 -2.00659291E+00  0.00000000E+00  5.20307250E-03  8.52169848E-03
  5.97576389E-05 -9.77143089E-04  2.97794599E-02 -5.14607404E-01  8.74723988E+00
  4.89206793E-03  4.24754714E-02 -1.73397804E-01  2.35935906E-02 -4.38384669E-02
 -3.49586833E-01  3.43322671E+00 -3.40350029E+00 -1.90713583E+00  6.51464832E-04
  4.24815107E-03 -1.91815767E-04 -2.45800633E-03  2.26606208E-03 -3.37743757E-02
 -1.11210000E-02 -9.86095463E-03 -7.74920080E-04 -1.48880978E-02  4.08508519E-03
 -6.39966211E-04  1.74627662E-03 -4.96786205E-03  5.32998322E-03 -7.52256640E-04
 -1.96272676E-03  4.22778096E-03  1.25550644E-01  1.62637419E+00  8.74448288E-03
 -3.95862637E-03 -1.03966124E-02  0.00000000E+00  0.00000000E+00  0.00000000E+00
  0.00000000E+00  0.00000000E+00  1.19690295E-01  0.00000000E+00  0.00000000E+00
  2.75296856E-01  0.00000000E+00  0.00000000E+00  4.51976098E+00  0.00000000E+00
  0.00000000E+00  0.00000000E+00 -1.91930208E-02  0.00000000E+00  0.00000000E+00
  7.30521653E-03  0.00000000E+00  9.76747969E-02  0.00000000E+00  0.00000000E+00
 -4.40819031E-02  0.00000000E+00  7.26523858E-03  0.00000000E+00  0.00000000E+00
 -7.97536192E-03 -3.62487974E-03  0.00000000E+00  0.00000000E+00  0.00000000E+00
  0.00000000E+00  0.00000000E+00  0.00000000E+00 -1.19690295E-01  0.00000000E+00
  0.00000000E+00 -2.75296856E-01  0.00000000E+00  0.00000000E+00 -4.51976098E+00
  0.00000000E+00  0.00000000E+00  0.00000000E+00  1.91930208E-02  0.00000000E+00
  0.00000000E+00  7.30521653E-03  0.00000000E+00 -9.76747969E-02  0.00000000E+00
  0.00000000E+00 -4.40819031E-02  0.00000000E+00 -7.26523858E-03  0.00000000E+00
  0.00000000E+00 -7.97536192E-03  3.62487974E-03  0.00000000E+00 -5.97576389E-05
  9.77143089E-04 -2.97794599E-02  5.14607404E-01 -8.74723988E+00 -4.89206793E-03
  4.24754714E-02  1.73397804E-01 -2.35935906E-02 -4.38384669E-02  3.49586833E-01
 -3.43322671E+00 -3.40350029E+00  1.90713583E+00 -6.51464832E-04 -4.24815107E-03
 -1.91815767E-04  2.45800633E-03  2.26606208E-03  3.37743757E-02  1.11210000E-02
 -9.86095463E-03  7.74920080E-04 -1.48880978E-02 -4.08508519E-03  6.39966211E-04
  1.74627662E-03  4.96786205E-03  5.32998322E-03  7.52256640E-04 -1.96272676E-03
 -4.22778096E-03 -1.25550644E-01 -1.62637419E+00 -8.74448288E-03 -3.95862637E-03
  1.03966124E-02 -5.97576389E-05  9.77143089E-04 -2.97794599E-02  5.14607404E-01
 -8.74723988E+00  4.89206793E-03 -4.24754714E-02  1.73397804E-01  2.35935906E-02
  4.38384669E-02  3.49586833E-01  3.43322671E+00  3.40350029E+00  1.90713583E+00
 -6.51464832E-04  4.24815107E-03  1.91815767E-04  2.45800633E-03  2.26606208E-03
  3.37743757E-02 -1.11210000E-02  9.86095463E-03  7.74920080E-04 -1.48880978E-02
 -4.08508519E-03 -6.39966211E-04 -1.74627662E-03  4.96786205E-03  5.32998322E-03
 -7.52256640E-04  1.96272676E-03 -4.22778096E-03 -1.25550644E-01 -1.62637419E+00
  8.74448288E-03  3.95862637E-03  1.03966124E-02  0.00000000E+00  0.00000000E+00
  0.00000000E+00  0.00000000E+00  0.00000000E+00 -1.30073898E-01  0.00000000E+00
  0.00000000E+00 -7.58886156E-02  0.00000000E+00  0.00000000E+00 -1.46057207E+00
  0.00000000E+00  0.00000000E+00  0.00000000E+00 -1.80311676E-02  0.00000000E+00
  0.00000000E+00 -9.54786954E-03  0.00000000E+00  5.83400413E-02  0.00000000E+00
  0.00000000E+00  3.08374377E-02  0.00000000E+00 -4.52426042E-03  0.00000000E+00
  0.00000000E+00 -6.73945211E-04 -6.81657570E-04  0.00000000E+00  0.00000000E+00
  0.00000000E+00  0.00000000E+00 -3.11224077E-02  0.00000000E+00  0.00000000E+00
  5.97576389E-05 -9.77143089E-04  2.97794599E-02 -5.14607404E-01  8.74723988E+00
 -4.89206793E-03 -4.24754714E-02 -1.73397804E-01 -2.35935906E-02  4.38384669E-02
 -3.49586833E-01 -3.43322671E+00  3.40350029E+00 -1.90713583E+00  6.51464832E-04
 -4.24815107E-03  1.91815767E-04 -2.45800633E-03  2.26606208E-03 -3.37743757E-02
  1.11210000E-02  9.86095463E-03 -7.74920080E-04 -1.48880978E-02  4.08508519E-03
  6.39966211E-04 -1.74627662E-03 -4.96786205E-03  5.32998322E-03  7.52256640E-04
  1.96272676E-03  4.22778096E-03  1.25550644E-01  1.62637419E+00 -8.74448288E-03
  3.95862637E-03 -1.03966124E-02  0.00000000E+00  0.00000000E+00  0.00000000E+00
  0.00000000E+00  0.00000000E+00  1.30073898E-01  0.00000000E+00  0.00000000E+00
  7.58886156E-02  0.00000000E+00  0.00000000E+00  1.46057207E+00  0.00000000E+00
  0.00000000E+00  0.00000000E+00  1.80311676E-02  0.00000000E+00  0.00000000E+00
 -9.54786954E-03  0.00000000E+00 -5.83400413E-02  0.00000000E+00  0.00000000E+00
  3.08374377E-02  0.00000000E+00  4.52426042E-03  0.00000000E+00  0.00000000E+00
 -6.73945211E-04  6.81657570E-04  0.00000000E+00  0.00000000E+00  0.00000000E+00
  0.00000000E+00  3.11224077E-02  0.00000000E+00  0.00000000E+00  7.51780042E-03
  1.62868960E-02 -1.37299086E-02  3.69342155E-01 -1.33846352E+00  5.60912479E-02
 -3.79919320E-02  5.42419033E-02  3.05672570E-01 -3.30415797E-01  6.81056525E-02
 -2.57564523E+00  2.06138787E+00 -4.46810623E-01 -6.82659664E-03  3.86592235E-03
 -1.57656036E-03 -5.25081743E-03 -1.11844547E-02  3.26095199E-02 -9.27021287E-02
 -4.56663963E-02  2.01033813E-03  4.01811250E-02 -2.88446960E-03 -1.03897925E-02
  5.75855825E-03 -7.41019417E-03 -6.60233145E-03 -9.62625471E-03 -1.27673424E-02
  2.75887764E-02  2.72794776E-01 -2.45666439E+00  3.12297520E-02 -1.42480073E-02
 -3.56081981E-03  3.21830207E-04  2.96449891E-03 -3.06637916E-02 -4.89113190E-02
  3.31187003E+00  0.00000000E+00  6.35839123E-02 -3.30860597E-02  0.00000000E+00
  3.96621399E-02  6.85435923E-02  0.00000000E+00 -1.53995460E+00  1.47859286E+00
  7.13502482E-03  0.00000000E+00  1.03547477E-02  9.35362517E-03  0.00000000E+00
  6.14030421E-02  0.00000000E+00 -1.14273485E-01 -1.13093983E-01  0.00000000E+00
  1.08774193E-02  0.00000000E+00 -1.06634263E-02 -9.67518569E-03  0.00000000E+00
  0.00000000E+00 -1.47483866E-03  3.21830207E-04  2.96449891E-03 -3.06637916E-02
 -4.89113190E-02  3.31187003E+00  0.00000000E+00 -6.35839123E-02 -3.30860597E-02
  0.00000000E+00 -3.96621399E-02  6.85435923E-02  0.00000000E+00  1.53995460E+00
  1.47859286E+00  7.13502482E-03  0.00000000E+00 -1.03547477E-02  9.35362517E-03
  0.00000000E+00  6.14030421E-02  0.00000000E+00  1.14273485E-01 -1.13093983E-01
  0.00000000E+00  1.08774193E-02  0.00000000E+00  1.06634263E-02 -9.67518569E-03
  0.00000000E+00  0.00000000E+00  1.47483866E-03  7.51780042E-03  1.62868960E-02
 -1.37299086E-02  3.69342155E-01 -1.33846352E+00  5.60912479E-02  3.79919320E-02
  5.42419033E-02  3.05672570E-01  3.30415797E-01  6.81056525E-02 -2.57564523E+00
 -2.06138787E+00 -4.46810623E-01 -6.82659664E-03  3.86592235E-03  1.57656036E-03
 -5.25081743E-03  1.11844547E-02  3.26095199E-02 -9.27021287E-02  4.56663963E-02
  2.01033813E-03 -4.01811250E-02 -2.88446960E-03 -1.03897925E-02 -5.75855825E-03
 -7.41019417E-03  6.60233145E-03 -9.62625471E-03  1.27673424E-02  2.75887764E-02
  2.72794776E-01 -2.45666439E+00  3.12297520E-02  1.42480073E-02 -3.56081981E-03
  7.51780042E-03  1.62868960E-02 -1.37299086E-02  3.69342155E-01 -1.33846352E+00
 -5.60912479E-02 -3.79919320E-02  5.42419033E-02 -3.05672570E-01 -3.30415797E-01
  6.81056525E-02  2.57564523E+00  2.06138787E+00 -4.46810623E-01 -6.82659664E-03
 -3.86592235E-03 -1.57656036E-03 -5.25081743E-03  1.11844547E-02  3.26095199E-02
  9.27021287E-02 -4.56663963E-02  2.01033813E-03 -4.01811250E-02 -2.88446960E-03
  1.03897925E-02  5.75855825E-03 -7.41019417E-03  6.60233145E-03  9.62625471E-03
 -1.27673424E-02  2.75887764E-02  2.72794776E-01 -2.45666439E+00 -3.12297520E-02
 -1.42480073E-02 -3.56081981E-03  2.81286467E-02  6.20537042E-02 -7.18963593E-02
 -2.67536439E-01  5.68753377E+00  0.00000000E+00 -4.60849433E-02  9.95222270E-04
  0.00000000E+00 -4.60305751E-01 -6.20024142E-01  0.00000000E+00  7.21294159E-01
  6.56187387E-01  7.67197370E-03  0.00000000E+00  6.00127861E-03 -2.44751605E-03
  0.00000000E+00 -4.79570355E-02  0.00000000E+00 -1.59842575E-02  8.71609236E-02
  0.00000000E+00 -3.71092234E-04  0.00000000E+00 -3.43846242E-02  1.49113415E-02
  0.00000000E+00  0.00000000E+00  2.29435500E-03  4.62266172E-02  6.32538574E-01
 -2.82810582E+00  0.00000000E+00 -4.46325749E-02 -5.74224593E-02  7.51780042E-03
  1.62868960E-02 -1.37299086E-02  3.69342155E-01 -1.33846352E+00 -5.60912479E-02
  3.79919320E-02  5.42419033E-02 -3.05672570E-01  3.30415797E-01  6.81056525E-02
  2.57564523E+00 -2.06138787E+00 -4.46810623E-01 -6.82659664E-03 -3.86592235E-03
  1.57656036E-03 -5.25081743E-03 -1.11844547E-02  3.26095199E-02  9.27021287E-02
  4.56663963E-02  2.01033813E-03  4.01811250E-02 -2.88446960E-03  1.03897925E-02
 -5.75855825E-03 -7.41019417E-03 -6.60233145E-03  9.62625471E-03  1.27673424E-02
  2.75887764E-02  2.72794776E-01 -2.45666439E+00 -3.12297520E-02  1.42480073E-02
 -3.56081981E-03  2.81286467E-02  6.20537042E-02 -7.18963593E-02 -2.67536439E-01
  5.68753377E+00  0.00000000E+00  4.60849433E-02  9.95222270E-04  0.00000000E+00
  4.60305751E-01 -6.20024142E-01  0.00000000E+00 -7.21294159E-01  6.56187387E-01
  7.67197370E-03  0.00000000E+00 -6.00127861E-03 -2.44751605E-03  0.00000000E+00
 -4.79570355E-02  0.00000000E+00  1.59842575E-02  8.71609236E-02  0.00000000E+00
 -3.71092234E-04  0.00000000E+00  3.43846242E-02  1.49113415E-02  0.00000000E+00
  0.00000000E+00 -2.29435500E-03  4.62266172E-02  6.32538574E-01 -2.82810582E+00
  0.00000000E+00  4.46325749E-02 -5.74224593E-02  2.54102701E-02  5.72322418E-02
 -8.00727085E-02  5.27106102E-01 -3.90079012E+01  9.59576242E-02 -4.84398765E-03
 -2.50249712E-02  2.37233703E-01 -2.53491555E-02 -5.59524334E-02 -1.42939760E+01
  1.23764132E+01  2.79500549E-01 -1.15284935E-02 -6.78674761E-03  5.84742221E-03
  6.35764944E-03 -1.30353949E-02  4.79605616E-02  5.52334385E-02 -4.62143578E-02
 -3.64041913E-02  1.33372456E-01 -1.50983979E-03 -8.26547293E-03  4.35399041E-03
  1.13459921E-03  7.61394510E-06  3.07853589E-03 -9.21121229E-03  6.52791275E-02
  4.03366908E-01 -5.96179119E+00  1.71583204E-02 -1.19047909E-02  1.29810109E-02
 -1.13025494E-02 -2.70235922E-02 -5.04436988E-02  1.19020566E+00  4.08627664E+01
  0.00000000E+00 -6.96904841E-02  5.02613150E-02  0.00000000E+00 -5.10858412E-01
  4.50206660E-01  0.00000000E+00 -7.61000565E+00  6.19442121E+00  2.42870021E-02
  0.00000000E+00 -9.77147180E-03  5.12866020E-03  0.00000000E+00 -1.08675765E-01
  0.00000000E+00  4.78781261E-02 -1.16395106E-01  0.00000000E+00  5.69657336E-03
  0.00000000E+00  8.89931457E-03  3.75476104E-03  0.00000000E+00  0.00000000E+00
  4.73671280E-03  1.13025494E-02  2.70235922E-02  5.04436988E-02 -1.19020566E+00
 -4.08627664E+01  0.00000000E+00 -6.96904841E-02 -5.02613150E-02  0.00000000E+00
 -5.10858412E-01 -4.50206660E-01  0.00000000E+00 -7.61000565E+00 -6.19442121E+00
 -2.42870021E-02  0.00000000E+00 -9.77147180E-03 -5.12866020E-03  0.00000000E+00
  1.08675765E-01  0.00000000E+00  4.78781261E-02  1.16395106E-01  0.00000000E+00
 -5.69657336E-03  0.00000000E+00  8.89931457E-03 -3.75476104E-03  0.00000000E+00
  0.00000000E+00  4.73671280E-03 -2.54102701E-02 -5.72322418E-02  8.00727085E-02
 -5.27106102E-01  3.90079012E+01 -9.59576242E-02 -4.84398765E-03  2.50249712E-02
 -2.37233703E-01 -2.53491555E-02  5.59524334E-02  1.42939760E+01  1.23764132E+01
 -2.79500549E-01  1.15284935E-02  6.78674761E-03  5.84742221E-03 -6.35764944E-03
 -1.30353949E-02 -4.79605616E-02 -5.52334385E-02 -4.62143578E-02  3.64041913E-02
  1.33372456E-01  1.50983979E-03  8.26547293E-03  4.35399041E-03 -1.13459921E-03
  7.61394510E-06 -3.07853589E-03 -9.21121229E-03 -6.52791275E-02 -4.03366908E-01
  5.96179119E+00 -1.71583204E-02 -1.19047909E-02 -1.29810109E-02  2.54102701E-02
  5.72322418E-02 -8.00727085E-02  5.27106102E-01 -3.90079012E+01 -9.59576242E-02
 -4.84398765E-03 -2.50249712E-02 -2.37233703E-01 -2.53491555E-02 -5.59524334E-02
  1.42939760E+01  1.23764132E+01  2.79500549E-01 -1.15284935E-02  6.78674761E-03
  5.84742221E-03  6.35764944E-03  1.30353949E-02  4.79605616E-02 -5.52334385E-02
 -4.62143578E-02 -3.64041913E-02 -1.33372456E-01 -1.50983979E-03  8.26547293E-03
  4.35399041E-03  1.13459921E-03 -7.61394510E-06 -3.07853589E-03 -9.21121229E-03
  6.52791275E-02  4.03366908E-01 -5.96179119E+00 -1.71583204E-02 -1.19047909E-02
  1.29810109E-02 -5.00509438E-03 -1.20074205E-02  7.61969479E-02 -6.01740736E-01
  4.16610876E+01  0.00000000E+00 -9.99369575E-03  7.72623337E-03  0.00000000E+00
 -1.29482823E-01 -2.85513757E-01  0.00000000E+00 -9.32768527E+00 -1.12514582E+01
  5.14354415E-03  0.00000000E+00  2.14506448E-03 -3.34322753E-04  0.00000000E+00
  5.51431115E-02  0.00000000E+00 -5.20725996E-02 -3.22054215E-02  0.00000000E+00
 -1.30935550E-02  0.00000000E+00 -1.36611284E-02  1.04215390E-02  0.00000000E+00
  0.00000000E+00  1.12606300E-03  4.97432188E-03  2.54558744E-01  1.86782966E+00
  0.00000000E+00 -1.99014343E-02 -3.36835713E-02 -2.54102701E-02 -5.72322418E-02
  8.00727085E-02 -5.27106102E-01  3.90079012E+01  9.59576242E-02 -4.84398765E-03
  2.50249712E-02  2.37233703E-01 -2.53491555E-02  5.59524334E-02 -1.42939760E+01
  1.23764132E+01 -2.79500549E-01  1.15284935E-02 -6.78674761E-03  5.84742221E-03
 -6.35764944E-03  1.30353949E-02 -4.79605616E-02  5.52334385E-02 -4.62143578E-02
  3.64041913E-02 -1.33372456E-01  1.50983979E-03 -8.26547293E-03  4.35399041E-03
 -1.13459921E-03 -7.61394510E-06  3.07853589E-03 -9.21121229E-03 -6.52791275E-02
 -4.03366908E-01  5.96179119E+00  1.71583204E-02 -1.19047909E-02 -1.29810109E-02
  5.00509438E-03  1.20074205E-02 -7.61969479E-02  6.01740736E-01 -4.16610876E+01
  0.00000000E+00 -9.99369575E-03 -7.72623337E-03  0.00000000E+00 -1.29482823E-01
  2.85513757E-01  0.00000000E+00 -9.32768527E+00  1.12514582E+01 -5.14354415E-03
  0.00000000E+00  2.14506448E-03  3.34322753E-04  0.00000000E+00 -5.51431115E-02
  0.00000000E+00 -5.20725996E-02  3.22054215E-02  0.00000000E+00  1.30935550E-02
  0.00000000E+00 -1.36611284E-02 -1.04215390E-02  0.00000000E+00  0.00000000E+00
  1.12606300E-03 -4.97432188E-03 -2.54558744E-01 -1.86782966E+00  0.00000000E+00
 -1.99014343E-02  3.36835713E-02 -1.05274360E-02 -2.59013160E-02  4.89611904E-02
 -6.68110220E-01  2.23757744E+00 -5.64024138E-02  6.32310498E-02 -4.29621260E-02
 -4.93568561E-01  4.14329698E-01  1.02003161E-02  2.57953511E+00 -1.47905384E+00
  6.49570380E-01  1.41892522E-02 -8.74289830E-04  9.56326839E-04 -1.49935576E-03
  2.79644551E-02 -1.25840703E-01  9.04699223E-02  3.22783709E-03  1.58267612E-02
 -1.08381690E-01 -2.34468832E-03  1.17000550E-02 -1.33130866E-02  7.61875520E-03
  1.88111817E-04  1.78204669E-02  2.08832792E-02 -8.84200229E-02 -9.71664330E-01
  2.36561783E+00 -5.24280854E-02  4.41588929E-02  4.07253006E-03  0.00000000E+00
  0.00000000E+00  0.00000000E+00  0.00000000E+00  0.00000000E+00  5.11509653E-02
  0.00000000E+00  0.00000000E+00 -1.74499494E-02  0.00000000E+00  0.00000000E+00
  3.17188712E-01  0.00000000E+00  0.00000000E+00  0.00000000E+00  6.67136691E-03
  0.00000000E+00  0.00000000E+00 -1.04606792E-02  0.00000000E+00 -9.20628715E-02
  0.00000000E+00  0.00000000E+00 -1.22053798E-01  0.00000000E+00  3.86016875E-03
  0.00000000E+00  0.00000000E+00 -1.63564609E-02 -9.73974744E-03  0.00000000E+00
  0.00000000E+00  0.00000000E+00  0.00000000E+00  0.00000000E+00  0.00000000E+00
  5.11509653E-02  0.00000000E+00  0.00000000E+00 -1.74499494E-02  0.00000000E+00
  0.00000000E+00  3.17188712E-01  0.00000000E+00  0.00000000E+00  0.00000000E+00
  6.67136691E-03  0.00000000E+00  0.00000000E+00  1.04606792E-02  0.00000000E+00
 -9.20628715E-02  0.00000000E+00  0.00000000E+00  1.22053798E-01  0.00000000E+00
  3.86016875E-03  0.00000000E+00  0.00000000E+00  1.63564609E-02 -9.73974744E-03
  0.00000000E+00 -1.05274360E-02 -2.59013160E-02  4.89611904E-02 -6.68110220E-01
  2.23757744E+00 -5.64024138E-02 -6.32310498E-02 -4.29621260E-02 -4.93568561E-01
 -4.14329698E-01  1.02003161E-02  2.57953511E+00  1.47905384E+00  6.49570380E-01
  1.41892522E-02 -8.74289830E-04 -9.56326839E-04 -1.49935576E-03 -2.79644551E-02
 -1.25840703E-01  9.04699223E-02 -3.22783709E-03  1.58267612E-02  1.08381690E-01
 -2.34468832E-03  1.17000550E-02  1.33130866E-02  7.61875520E-03 -1.88111817E-04
  1.78204669E-02 -2.08832792E-02 -8.84200229E-02 -9.71664330E-01  2.36561783E+00
 -5.24280854E-02 -4.41588929E-02  4.07253006E-03  1.05274360E-02  2.59013160E-02
 -4.89611904E-02  6.68110220E-01 -2.23757744E+00 -5.64024138E-02 -6.32310498E-02
  4.29621260E-02 -4.93568561E-01 -4.14329698E-01 -1.02003161E-02  2.57953511E+00
  1.47905384E+00 -6.49570380E-01 -1.41892522E-02 -8.74289830E-04 -9.56326839E-04
  1.49935576E-03  2.79644551E-02  1.25840703E-01  9.04699223E-02 -3.22783709E-03
 -1.58267612E-02 -1.08381690E-01  2.34468832E-03  1.17000550E-02  1.33130866E-02
 -7.61875520E-03  1.88111817E-04  1.78204669E-02 -2.08832792E-02  8.84200229E-02
  9.71664330E-01 -2.36561783E+00 -5.24280854E-02 -4.41588929E-02 -4.07253006E-03
  0.00000000E+00  0.00000000E+00  0.00000000E+00  0.00000000E+00  0.00000000E+00
 -3.54387217E-02  0.00000000E+00  0.00000000E+00  6.12226418E-02  0.00000000E+00
  0.00000000E+00  1.67749431E+00  0.00000000E+00  0.00000000E+00  0.00000000E+00
 -1.39519722E-03  0.00000000E+00  0.00000000E+00 -5.59350640E-03  0.00000000E+00
 -7.06030177E-02  0.00000000E+00  0.00000000E+00 -1.16046116E-01  0.00000000E+00
  1.04583727E-02  0.00000000E+00  0.00000000E+00  1.39283021E-02 -3.28127069E-03
  0.00000000E+00  0.00000000E+00  0.00000000E+00  0.00000000E+00  1.11026141E-04
  0.00000000E+00  0.00000000E+00  1.05274360E-02  2.59013160E-02 -4.89611904E-02
  6.68110220E-01 -2.23757744E+00 -5.64024138E-02  6.32310498E-02  4.29621260E-02
 -4.93568561E-01  4.14329698E-01 -1.02003161E-02  2.57953511E+00 -1.47905384E+00
 -6.49570380E-01 -1.41892522E-02 -8.74289830E-04  9.56326839E-04  1.49935576E-03
 -2.79644551E-02  1.25840703E-01  9.04699223E-02  3.22783709E-03 -1.58267612E-02
  1.08381690E-01  2.34468832E-03  1.17000550E-02 -1.33130866E-02 -7.61875520E-03
 -1.88111817E-04  1.78204669E-02  2.08832792E-02  8.84200229E-02  9.71664330E-01
 -2.36561783E+00 -5.24280854E-02  4.41588929E-02 -4.07253006E-03  0.00000000E+00
  0.00000000E+00  0.00000000E+00  0.00000000E+00  0.00000000E+00 -3.54387217E-02
  0.00000000E+00  0.00000000E+00  6.12226418E-02  0.00000000E+00  0.00000000E+00
  1.67749431E+00  0.00000000E+00  0.00000000E+00  0.00000000E+00 -1.39519722E-03
  0.00000000E+00  0.00000000E+00  5.59350640E-03  0.00000000E+00 -7.06030177E-02
  0.00000000E+00  0.00000000E+00  1.16046116E-01  0.00000000E+00  1.04583727E-02
  0.00000000E+00  0.00000000E+00 -1.39283021E-02 -3.28127069E-03  0.00000000E+00
  0.00000000E+00  0.00000000E+00  0.00000000E+00  1.11026141E-04  0.00000000E+00
  0.00000000E+00  3.77271943E-03  6.96595996E-03  1.00761677E-02 -2.56921091E-01
 -5.40831167E+00 -1.76858055E-02 -8.96479055E-03 -1.69113056E-01 -7.78828443E-02
  4.09118842E-02 -1.64876223E-02 -2.41032274E+00  1.61063814E+00  2.12153852E+00
  5.36256836E-03 -3.45703724E-03  4.18720072E-03 -2.81094639E-03  5.66014418E-03
  3.36315887E-03  2.56609982E-01 -5.12059662E-02  1.83484574E-03 -5.11604794E-02
 -4.60751996E-03  2.02675974E-03 -2.49122264E-03  1.19580224E-02  1.63895026E-03
 -3.63327193E-03  3.14039541E-03 -1.61880565E-02 -2.57764748E-01 -8.73226501E-01
 -9.98671898E-03  7.69146305E-03  6.76398464E-03  2.12101592E-02  4.46144288E-02
  1.77438341E-02 -1.46581962E+00  1.29509718E+01  0.00000000E+00 -4.88428410E-02
 -5.72250690E-02  0.00000000E+00  5.83440784E-01  1.36908632E-01  0.00000000E+00
 -9.64862086E-01  3.23630783E+00 -5.40033145E-03  0.00000000E+00 -3.31953959E-03
  4.71138985E-03  0.00000000E+00  1.01297540E-01  0.00000000E+00  4.65909906E-02
  4.09273230E-01  0.00000000E+00 -9.47552772E-03  0.00000000E+00 -9.12481946E-03
  1.99087380E-02  0.00000000E+00  0.00000000E+00 -1.67967050E-02 -2.12101592E-02
 -4.46144288E-02 -1.77438341E-02  1.46581962E+00 -1.29509718E+01  0.00000000E+00
 -4.88428410E-02  5.72250690E-02  0.00000000E+00  5.83440784E-01 -1.36908632E-01
  0.00000000E+00 -9.64862086E-01 -3.23630783E+00  5.40033145E-03  0.00000000E+00
 -3.31953959E-03 -4.71138985E-03  0.00000000E+00 -1.01297540E-01  0.00000000E+00
  4.65909906E-02 -4.09273230E-01  0.00000000E+00  9.47552772E-03  0.00000000E+00
 -9.12481946E-03 -1.99087380E-02  0.00000000E+00  0.00000000E+00 -1.67967050E-02
 -3.77271943E-03 -6.96595996E-03 -1.00761677E-02  2.56921091E-01  5.40831167E+00
  1.76858055E-02 -8.96479055E-03  1.69113056E-01  7.78828443E-02  4.09118842E-02
  1.64876223E-02  2.41032274E+00  1.61063814E+00 -2.12153852E+00 -5.36256836E-03
  3.45703724E-03  4.18720072E-03  2.81094639E-03  5.66014418E-03 -3.36315887E-03
 -2.56609982E-01 -5.12059662E-02 -1.83484574E-03 -5.11604794E-02  4.60751996E-03
 -2.02675974E-03 -2.49122264E-03 -1.19580224E-02  1.63895026E-03  3.63327193E-03
  3.14039541E-03  1.61880565E-02  2.57764748E-01  8.73226501E-01  9.98671898E-03
  7.69146305E-03 -6.76398464E-03  3.77271943E-03  6.96595996E-03  1.00761677E-02
 -2.56921091E-01 -5.40831167E+00  1.76858055E-02 -8.96479055E-03 -1.69113056E-01
  7.78828443E-02  4.09118842E-02 -1.64876223E-02  2.41032274E+00  1.61063814E+00
  2.12153852E+00  5.36256836E-03  3.45703724E-03  4.18720072E-03 -2.81094639E-03
 -5.66014418E-03  3.36315887E-03 -2.56609982E-01 -5.12059662E-02  1.83484574E-03
  5.11604794E-02 -4.60751996E-03 -2.02675974E-03 -2.49122264E-03  1.19580224E-02
 -1.63895026E-03  3.63327193E-03  3.14039541E-03 -1.61880565E-02 -2.57764748E-01
 -8.73226501E-01  9.98671898E-03  7.69146305E-03  6.76398464E-03 -3.06555106E-02
 -6.70289071E-02  5.97384752E-02  5.78627974E-01  2.75171612E+00  0.00000000E+00
  7.15757688E-02 -2.31717132E-02  0.00000000E+00  6.85197882E-02  3.86005916E-01
  0.00000000E+00 -3.36157688E+00 -1.33294870E+00 -4.48682615E-03  0.00000000E+00
 -1.03837067E-02  3.33726843E-03  0.00000000E+00 -3.65108764E-02  0.00000000E+00
  1.16347480E-01 -2.82460801E-01  0.00000000E+00 -2.05773713E-03  0.00000000E+00
  2.29030065E-02  1.11341226E-02  0.00000000E+00  0.00000000E+00  1.10281295E-02
 -6.61991009E-02 -6.38600145E-01  1.92626488E+00  0.00000000E+00  1.29449220E-02
  3.69638207E-02 -3.77271943E-03 -6.96595996E-03 -1.00761677E-02  2.56921091E-01
  5.40831167E+00 -1.76858055E-02 -8.96479055E-03  1.69113056E-01 -7.78828443E-02
  4.09118842E-02  1.64876223E-02 -2.41032274E+00  1.61063814E+00 -2.12153852E+00
 -5.36256836E-03 -3.45703724E-03  4.18720072E-03  2.81094639E-03 -5.66014418E-03
 -3.36315887E-03  2.56609982E-01 -5.12059662E-02 -1.83484574E-03  5.11604794E-02
  4.60751996E-03  2.02675974E-03 -2.49122264E-03 -1.19580224E-02 -1.63895026E-03
 -3.63327193E-03  3.14039541E-03  1.61880565E-02  2.57764748E-01  8.73226501E-01
 -9.98671898E-03  7.69146305E-03 -6.76398464E-03  3.06555106E-02  6.70289071E-02
 -5.97384752E-02 -5.78627974E-01 -2.75171612E+00  0.00000000E+00  7.15757688E-02
  2.31717132E-02  0.00000000E+00  6.85197882E-02 -3.86005916E-01  0.00000000E+00
 -3.36157688E+00  1.33294870E+00  4.48682615E-03  0.00000000E+00 -1.03837067E-02
 -3.33726843E-03  0.00000000E+00  3.65108764E-02  0.00000000E+00  1.16347480E-01
  2.82460801E-01  0.00000000E+00  2.05773713E-03  0.00000000E+00  2.29030065E-02
 -1.11341226E-02  0.00000000E+00  0.00000000E+00  1.10281295E-02  6.61991009E-02
  6.38600145E-01 -1.92626488E+00  0.00000000E+00  1.29449220E-02 -3.69638207E-02
 -8.22392795E-03 -1.75337163E-02 -3.65775525E-03  5.07788575E-02 -5.74613762E-01
 -2.45622524E-02  4.17936832E-02  1.34670555E-01 -2.04443221E-01  2.15313905E-01
 -9.22241554E-02  1.17316404E+00 -1.13766886E+00 -2.11356034E+00  5.68412085E-03
  1.22179014E-03 -3.77246362E-03  2.35400556E-03  6.34508712E-03 -6.39571729E-02
 -3.24797952E-01  1.20022325E-02  5.87766393E-03 -6.25599610E-02  9.27294508E-03
  4.07765103E-03 -6.23532717E-03 -2.49146114E-02  1.50808323E-03  7.53309094E-03
  7.70795214E-03 -2.45313878E-02 -3.06733351E-01  1.58887082E+00 -2.39117339E-02
  1.78496784E-02 -1.16674841E-02  0.00000000E+00  0.00000000E+00  0.00000000E+00
  0.00000000E+00  0.00000000E+00 -1.38667964E-01  0.00000000E+00  0.00000000E+00
  1.83281081E-01  0.00000000E+00  0.00000000E+00  2.37041203E+00  0.00000000E+00
  0.00000000E+00  0.00000000E+00 -2.85689537E-03  0.00000000E+00  0.00000000E+00
  9.91806901E-03  0.00000000E+00  2.81439118E-01  0.00000000E+00  0.00000000E+00
 -1.47588350E-02  0.00000000E+00  1.65295760E-02  0.00000000E+00  0.00000000E+00
 -1.25297556E-03  1.06832272E-02  0.00000000E+00  0.00000000E+00  0.00000000E+00
  0.00000000E+00  0.00000000E+00  0.00000000E+00 -1.38667964E-01  0.00000000E+00
  0.00000000E+00  1.83281081E-01  0.00000000E+00  0.00000000E+00  2.37041203E+00
  0.00000000E+00  0.00000000E+00  0.00000000E+00 -2.85689537E-03  0.00000000E+00
  0.00000000E+00 -9.91806901E-03  0.00000000E+00  2.81439118E-01  0.00000000E+00
  0.00000000E+00  1.47588350E-02  0.00000000E+00  1.65295760E-02  0.00000000E+00
  0.00000000E+00  1.25297556E-03  1.06832272E-02  0.00000000E+00 -8.22392795E-03
 -1.75337163E-02 -3.65775525E-03  5.07788575E-02 -5.74613762E-01 -2.45622524E-02
 -4.17936832E-02  1.34670555E-01 -2.04443221E-01 -2.15313905E-01 -9.22241554E-02
  1.17316404E+00  1.13766886E+00 -2.11356034E+00  5.68412085E-03  1.22179014E-03
  3.77246362E-03  2.35400556E-03 -6.34508712E-03 -6.39571729E-02 -3.24797952E-01
 -1.20022325E-02  5.87766393E-03  6.25599610E-02  9.27294508E-03  4.07765103E-03
  6.23532717E-03 -2.49146114E-02 -1.50808323E-03  7.53309094E-03 -7.70795214E-03
 -2.45313878E-02 -3.06733351E-01  1.58887082E+00 -2.39117339E-02 -1.78496784E-02
 -1.16674841E-02  8.22392795E-03  1.75337163E-02  3.65775525E-03 -5.07788575E-02
  5.74613762E-01 -2.45622524E-02 -4.17936832E-02 -1.34670555E-01 -2.04443221E-01
 -2.15313905E-01  9.22241554E-02  1.17316404E+00  1.13766886E+00  2.11356034E+00
 -5.68412085E-03  1.22179014E-03  3.77246362E-03 -2.35400556E-03  6.34508712E-03
  6.39571729E-02 -3.24797952E-01 -1.20022325E-02 -5.87766393E-03 -6.25599610E-02
 -9.27294508E-03  4.07765103E-03  6.23532717E-03  2.49146114E-02  1.50808323E-03
  7.53309094E-03 -7.70795214E-03  2.45313878E-02  3.06733351E-01 -1.58887082E+00
 -2.39117339E-02 -1.78496784E-02  1.16674841E-02  0.00000000E+00  0.00000000E+00
  0.00000000E+00  0.00000000E+00  0.00000000E+00  1.54869858E-01  0.00000000E+00
  0.00000000E+00 -6.16482386E-02  0.00000000E+00  0.00000000E+00 -2.26750823E+00
  0.00000000E+00  0.00000000E+00  0.00000000E+00 -8.05656515E-03  0.00000000E+00
  0.00000000E+00 -6.44274429E-03  0.00000000E+00  3.16744718E-01  0.00000000E+00
  0.00000000E+00 -6.43312355E-02  0.00000000E+00 -1.17399056E-02  0.00000000E+00
  0.00000000E+00  8.97089086E-03 -1.85427782E-02  0.00000000E+00  0.00000000E+00
  0.00000000E+00  0.00000000E+00 -1.14810847E-02  0.00000000E+00  0.00000000E+00
  8.22392795E-03  1.75337163E-02  3.65775525E-03 -5.07788575E-02  5.74613762E-01
 -2.45622524E-02  4.17936832E-02 -1.34670555E-01 -2.04443221E-01  2.15313905E-01
  9.22241554E-02  1.17316404E+00 -1.13766886E+00  2.11356034E+00 -5.68412085E-03
  1.22179014E-03 -3.77246362E-03 -2.35400556E-03 -6.34508712E-03  6.39571729E-02
 -3.24797952E-01  1.20022325E-02 -5.87766393E-03  6.25599610E-02 -9.27294508E-03
  4.07765103E-03 -6.23532717E-03  2.49146114E-02 -1.50808323E-03  7.53309094E-03
  7.70795214E-03  2.45313878E-02  3.06733351E-01 -1.58887082E+00 -2.39117339E-02
  1.78496784E-02  1.16674841E-02  0.00000000E+00  0.00000000E+00  0.00000000E+00
  0.00000000E+00  0.00000000E+00  1.54869858E-01  0.00000000E+00  0.00000000E+00
 -6.16482386E-02  0.00000000E+00  0.00000000E+00 -2.26750823E+00  0.00000000E+00
  0.00000000E+00  0.00000000E+00 -8.05656515E-03  0.00000000E+00  0.00000000E+00
  6.44274429E-03  0.00000000E+00  3.16744718E-01  0.00000000E+00  0.00000000E+00
  6.43312355E-02  0.00000000E+00 -1.17399056E-02  0.00000000E+00  0.00000000E+00
 -8.97089086E-03 -1.85427782E-02  0.00000000E+00  0.00000000E+00  0.00000000E+00
  0.00000000E+00 -1.14810847E-02  0.00000000E+00  0.00000000E+00 -2.10306860E-02
 -4.55489619E-02  5.52969928E-02  1.88804503E-01  9.26920742E-01 -1.45348928E-01
 -1.40841363E-01 -7.03139603E-03 -1.74043071E-01  2.83098784E-01 -1.70628052E-02
  4.00362453E+00  1.18791925E-01 -2.65083979E-03  6.45354129E-03 -8.48119128E-04
  8.87867316E-06 -9.45400607E-03  1.88522248E-03  1.31408950E-01  1.70979625E-04
  2.17412086E-03  4.07249552E-01 -1.03719402E-01  6.29892938E-04  1.52626058E-02
 -1.81807186E-02 -2.95008682E-04  3.41598984E-04  2.94220549E-03 -1.26950791E-02
 -3.71531542E-02 -3.16587289E-01  2.13069826E+00 -4.77703668E-03  3.03718583E-02
 -2.44768338E-05  0.00000000E+00  0.00000000E+00  0.00000000E+00  0.00000000E+00
  0.00000000E+00 -1.76551438E-02  0.00000000E+00  0.00000000E+00  2.18532088E-01
  0.00000000E+00  0.00000000E+00  1.04855312E+00  0.00000000E+00  0.00000000E+00
  0.00000000E+00  3.78613310E-03  0.00000000E+00  0.00000000E+00  3.63883780E-04
  0.00000000E+00  1.57750113E-01  0.00000000E+00  0.00000000E+00  8.36194153E-02
  0.00000000E+00  1.62996731E-02  0.00000000E+00  0.00000000E+00  3.80216619E-03
  9.09328728E-03  0.00000000E+00  0.00000000E+00  0.00000000E+00  0.00000000E+00
  0.00000000E+00  0.00000000E+00  1.76551438E-02  0.00000000E+00  0.00000000E+00
 -2.18532088E-01  0.00000000E+00  0.00000000E+00 -1.04855312E+00  0.00000000E+00
  0.00000000E+00  0.00000000E+00 -3.78613310E-03  0.00000000E+00  0.00000000E+00
  3.63883780E-04  0.00000000E+00 -1.57750113E-01  0.00000000E+00  0.00000000E+00
  8.36194153E-02  0.00000000E+00 -1.62996731E-02  0.00000000E+00  0.00000000E+00
  3.80216619E-03 -9.09328728E-03  0.00000000E+00  2.10306860E-02  4.55489619E-02
 -5.52969928E-02 -1.88804503E-01 -9.26920742E-01  1.45348928E-01 -1.40841363E-01
  7.03139603E-03  1.74043071E-01  2.83098784E-01  1.70628052E-02 -4.00362453E+00
  1.18791925E-01  2.65083979E-03 -6.45354129E-03  8.48119128E-04  8.87867316E-06
  9.45400607E-03  1.88522248E-03 -1.31408950E-01 -1.70979625E-04  2.17412086E-03
 -4.07249552E-01 -1.03719402E-01 -6.29892938E-04 -1.52626058E-02 -1.81807186E-02
  2.95008682E-04  3.41598984E-04 -2.94220549E-03 -1.26950791E-02  3.71531542E-02
  3.16587289E-01 -2.13069826E+00  4.77703668E-03  3.03718583E-02  2.44768338E-05
  2.10306860E-02  4.55489619E-02 -5.52969928E-02 -1.88804503E-01 -9.26920742E-01
 -1.45348928E-01  1.40841363E-01  7.03139603E-03 -1.74043071E-01 -2.83098784E-01
  1.70628052E-02  4.00362453E+00 -1.18791925E-01  2.65083979E-03 -6.45354129E-03
 -8.48119128E-04 -8.87867316E-06  9.45400607E-03  1.88522248E-03 -1.31408950E-01
  1.70979625E-04 -2.17412086E-03 -4.07249552E-01 -1.03719402E-01 -6.29892938E-04
  1.52626058E-02  1.81807186E-02  2.95008682E-04  3.41598984E-04  2.94220549E-03
  1.26950791E-02  3.71531542E-02  3.16587289E-01 -2.13069826E+00 -4.77703668E-03
 -3.03718583E-02  2.44768338E-05  0.00000000E+00  0.00000000E+00  0.00000000E+00
  0.00000000E+00  0.00000000E+00 -2.53054912E-02  0.00000000E+00  0.00000000E+00
  2.16479689E-01  0.00000000E+00  0.00000000E+00  8.72044353E-01  0.00000000E+00
  0.00000000E+00  0.00000000E+00 -5.10496453E-03  0.00000000E+00  0.00000000E+00
 -8.53623817E-04  0.00000000E+00 -1.50290549E-01  0.00000000E+00  0.00000000E+00
  5.42219159E-02  0.00000000E+00  1.60889936E-02  0.00000000E+00  0.00000000E+00
 -2.12550805E-03  6.69228724E-03  0.00000000E+00  0.00000000E+00  0.00000000E+00
  0.00000000E+00  2.35394441E-03  0.00000000E+00  0.00000000E+00 -2.10306860E-02
 -4.55489619E-02  5.52969928E-02  1.88804503E-01  9.26920742E-01  1.45348928E-01
  1.40841363E-01 -7.03139603E-03  1.74043071E-01 -2.83098784E-01 -1.70628052E-02
 -4.00362453E+00 -1.18791925E-01 -2.65083979E-03  6.45354129E-03  8.48119128E-04
 -8.87867316E-06 -9.45400607E-03  1.88522248E-03  1.31408950E-01 -1.70979625E-04
 -2.17412086E-03  4.07249552E-01 -1.03719402E-01  6.29892938E-04 -1.52626058E-02
  1.81807186E-02 -2.95008682E-04  3.41598984E-04 -2.94220549E-03  1.26950791E-02
 -3.71531542E-02 -3.16587289E-01  2.13069826E+00  4.77703668E-03 -3.03718583E-02
 -2.44768338E-05  0.00000000E+00  0.00000000E+00  0.00000000E+00  0.00000000E+00
  0.00000000E+00  2.53054912E-02  0.00000000E+00  0.00000000E+00 -2.16479689E-01
  0.00000000E+00  0.00000000E+00 -8.72044353E-01  0.00000000E+00  0.00000000E+00
  0.00000000E+00  5.10496453E-03  0.00000000E+00  0.00000000E+00 -8.53623817E-04
  0.00000000E+00  1.50290549E-01  0.00000000E+00  0.00000000E+00  5.42219159E-02
  0.00000000E+00 -1.60889936E-02  0.00000000E+00  0.00000000E+00 -2.12550805E-03
 -6.69228724E-03  0.00000000E+00  0.00000000E+00  0.00000000E+00  0.00000000E+00
 -2.35394441E-03  0.00000000E+00  0.00000000E+00 -2.81307361E-02 -6.16051819E-02
  1.01065191E-01  6.92391325E-01 -6.19405207E+00  1.42553786E-01  8.26508940E-02
 -1.26082015E-02 -1.14941405E-01  1.65486540E-01 -1.61119961E-02 -2.51659994E+00
 -2.51602050E-02  4.12034333E-01 -1.34556547E-04  9.42989510E-04 -2.82707344E-03
 -2.44964553E-04 -1.62971474E-03 -1.11526315E-03  2.24192562E-02 -2.00798931E-02
 -1.73655768E-01 -9.91972700E-02 -2.79531315E-03 -2.19090737E-03 -3.22946732E-03
  3.10957113E-03 -3.14779075E-03 -6.41167737E-03  4.91783143E-04 -2.45440391E-02
 -2.73858882E-01 -3.71680085E-02 -1.12710292E-02  1.27818962E-02 -1.74608844E-03
  2.88748090E-02  6.12226806E-02 -9.27631654E-02 -5.75514998E-01  7.89843327E+00
  0.00000000E+00 -9.28077774E-02 -1.32344489E-01  0.00000000E+00 -1.60622543E-01
  1.04436759E-01  0.00000000E+00  5.15373551E-01  2.45056086E+00 -6.08466899E-03
  0.00000000E+00  3.27373007E-03  1.03945769E-03  0.00000000E+00  6.74715799E-02
  0.00000000E+00  5.65986487E-02  1.29527161E-01  0.00000000E+00 -3.69389557E-04
  0.00000000E+00 -4.45923790E-04  1.44216193E-02  0.00000000E+00  0.00000000E+00
  2.64981831E-04  2.88748090E-02  6.12226806E-02 -9.27631654E-02 -5.75514998E-01
  7.89843327E+00  0.00000000E+00  9.28077774E-02 -1.32344489E-01  0.00000000E+00
  1.60622543E-01  1.04436759E-01  0.00000000E+00 -5.15373551E-01  2.45056086E+00
 -6.08466899E-03  0.00000000E+00 -3.27373007E-03  1.03945769E-03  0.00000000E+00
  6.74715799E-02  0.00000000E+00 -5.65986487E-02  1.29527161E-01  0.00000000E+00
 -3.69389557E-04  0.00000000E+00  4.45923790E-04  1.44216193E-02  0.00000000E+00
  0.00000000E+00 -2.64981831E-04 -2.81307361E-02 -6.16051819E-02  1.01065191E-01
  6.92391325E-01 -6.19405207E+00  1.42553786E-01 -8.26508940E-02 -1.26082015E-02
 -1.14941405E-01 -1.65486540E-01 -1.61119961E-02 -2.51659994E+00  2.51602050E-02
  4.12034333E-01 -1.34556547E-04  9.42989510E-04  2.82707344E-03 -2.44964553E-04
  1.62971474E-03 -1.11526315E-03  2.24192562E-02  2.00798931E-02 -1.73655768E-01
  9.91972700E-02 -2.79531315E-03 -2.19090737E-03  3.22946732E-03  3.10957113E-03
  3.14779075E-03 -6.41167737E-03 -4.91783143E-04 -2.45440391E-02 -2.73858882E-01
 -3.71680085E-02 -1.12710292E-02 -1.27818962E-02 -1.74608844E-03 -2.81307361E-02
 -6.16051819E-02  1.01065191E-01  6.92391325E-01 -6.19405207E+00 -1.42553786E-01
  8.26508940E-02 -1.26082015E-02  1.14941405E-01  1.65486540E-01 -1.61119961E-02
  2.51659994E+00 -2.51602050E-02  4.12034333E-01 -1.34556547E-04 -9.42989510E-04
 -2.82707344E-03 -2.44964553E-04  1.62971474E-03 -1.11526315E-03 -2.24192562E-02
 -2.00798931E-02 -1.73655768E-01  9.91972700E-02 -2.79531315E-03  2.19090737E-03
 -3.22946732E-03  3.10957113E-03  3.14779075E-03  6.41167737E-03  4.91783143E-04
 -2.45440391E-02 -2.73858882E-01 -3.71680085E-02  1.12710292E-02  1.27818962E-02
 -1.74608844E-03  2.54141356E-02  5.68523248E-02 -9.83237416E-02 -2.04529368E-01
  4.85438141E+00  0.00000000E+00 -9.17580436E-02  6.27592039E-02  0.00000000E+00
 -2.63838144E-01 -3.02307846E-01  0.00000000E+00  3.97071244E-01 -1.22503649E+00
  2.32060662E-03  0.00000000E+00  1.13466298E-02  4.70780875E-04  0.00000000E+00
 -1.91938862E-03  0.00000000E+00 -8.68107404E-02  1.29485777E-01  0.00000000E+00
  2.80107441E-03  0.00000000E+00 -1.15224621E-02 -9.35254907E-04  0.00000000E+00
  0.00000000E+00  6.44643366E-03  6.18087290E-02  6.57434873E-01 -6.81050326E-01
  0.00000000E+00 -1.93384376E-02 -2.87635638E-02 -2.81307361E-02 -6.16051819E-02
  1.01065191E-01  6.92391325E-01 -6.19405207E+00 -1.42553786E-01 -8.26508940E-02
 -1.26082015E-02  1.14941405E-01 -1.65486540E-01 -1.61119961E-02  2.51659994E+00
  2.51602050E-02  4.12034333E-01 -1.34556547E-04 -9.42989510E-04  2.82707344E-03
 -2.44964553E-04 -1.62971474E-03 -1.11526315E-03 -2.24192562E-02  2.00798931E-02
 -1.73655768E-01 -9.91972700E-02 -2.79531315E-03  2.19090737E-03  3.22946732E-03
  3.10957113E-03 -3.14779075E-03  6.41167737E-03 -4.91783143E-04 -2.45440391E-02
 -2.73858882E-01 -3.71680085E-02  1.12710292E-02 -1.27818962E-02 -1.74608844E-03
  2.54141356E-02  5.68523248E-02 -9.83237416E-02 -2.04529368E-01  4.85438141E+00
  0.00000000E+00  9.17580436E-02  6.27592039E-02  0.00000000E+00  2.63838144E-01
 -3.02307846E-01  0.00000000E+00 -3.97071244E-01 -1.22503649E+00  2.32060662E-03
  0.00000000E+00 -1.13466298E-02  4.70780875E-04  0.00000000E+00 -1.91938862E-03
  0.00000000E+00  8.68107404E-02  1.29485777E-01  0.00000000E+00  2.80107441E-03
  0.00000000E+00  1.15224621E-02 -9.35254907E-04  0.00000000E+00  0.00000000E+00
 -6.44643366E-03  6.18087290E-02  6.57434873E-01 -6.81050326E-01  0.00000000E+00
  1.93384376E-02 -2.87635638E-02 -1.78446130E-03 -3.47407562E-03 -4.77400215E-02
  4.23357799E-01  2.65249548E+00  1.82452312E-02 -1.12959894E-02 -1.02514418E-03
  2.40958686E-01 -1.35338529E-01  8.85846966E-02  4.87594214E-01 -1.99870732E-01
  2.99116493E-01  4.01705204E-03  8.77126679E-03 -5.08228002E-03  2.14882590E-03
 -1.42160646E-03 -4.93273503E-02  2.13972932E-02  6.27784732E-02  4.52917469E-03
 -2.74955112E-03 -4.56937348E-03 -2.29061220E-03  3.15023720E-03  9.38968282E-03
  3.48315016E-04  2.63101838E-03 -3.06823955E-03 -9.70764614E-03  1.25932948E-02
 -2.93668557E-01  7.40051306E-03 -5.67985393E-03 -8.48936732E-03  7.52090045E-03
  1.55174611E-02  1.07741624E-01 -1.46776395E+00  6.35778578E+00  0.00000000E+00
 -5.11032193E-02 -8.55495180E-02  0.00000000E+00  5.03464195E-01 -8.09141582E-02
  0.00000000E+00 -7.07445710E-01  2.77913476E+00 -6.36243416E-03  0.00000000E+00
 -4.67375563E-03  6.76835540E-03  0.00000000E+00  2.20892032E-01  0.00000000E+00
  3.89432447E-02  1.91840285E-01  0.00000000E+00  1.05035858E-02  0.00000000E+00
 -1.31906426E-02  7.36058121E-04  0.00000000E+00  0.00000000E+00 -1.13497253E-02
 -7.52090045E-03 -1.55174611E-02 -1.07741624E-01  1.46776395E+00 -6.35778578E+00
  0.00000000E+00 -5.11032193E-02  8.55495180E-02  0.00000000E+00  5.03464195E-01
  8.09141582E-02  0.00000000E+00 -7.07445710E-01 -2.77913476E+00  6.36243416E-03
  0.00000000E+00 -4.67375563E-03 -6.76835540E-03  0.00000000E+00 -2.20892032E-01
  0.00000000E+00  3.89432447E-02 -1.91840285E-01  0.00000000E+00 -1.05035858E-02
  0.00000000E+00 -1.31906426E-02 -7.36058121E-04  0.00000000E+00  0.00000000E+00
 -1.13497253E-02  1.78446130E-03  3.47407562E-03  4.77400215E-02 -4.23357799E-01
 -2.65249548E+00 -1.82452312E-02 -1.12959894E-02  1.02514418E-03 -2.40958686E-01
 -1.35338529E-01 -8.85846966E-02 -4.87594214E-01 -1.99870732E-01 -2.99116493E-01
 -4.01705204E-03 -8.77126679E-03 -5.08228002E-03 -2.14882590E-03 -1.42160646E-03
  4.93273503E-02 -2.13972932E-02  6.27784732E-02 -4.52917469E-03 -2.74955112E-03
  4.56937348E-03  2.29061220E-03  3.15023720E-03 -9.38968282E-03  3.48315016E-04
 -2.63101838E-03 -3.06823955E-03  9.70764614E-03 -1.25932948E-02  2.93668557E-01
 -7.40051306E-03 -5.67985393E-03  8.48936732E-03 -1.78446130E-03 -3.47407562E-03
 -4.77400215E-02  4.23357799E-01  2.65249548E+00 -1.82452312E-02 -1.12959894E-02
 -1.02514418E-03 -2.40958686E-01 -1.35338529E-01  8.85846966E-02 -4.87594214E-01
 -1.99870732E-01  2.99116493E-01  4.01705204E-03 -8.77126679E-03 -5.08228002E-03
  2.14882590E-03  1.42160646E-03 -4.93273503E-02 -2.13972932E-02  6.27784732E-02
  4.52917469E-03  2.74955112E-03 -4.56937348E-03  2.29061220E-03  3.15023720E-03
  9.38968282E-03 -3.48315016E-04 -2.63101838E-03 -3.06823955E-03 -9.70764614E-03
  1.25932948E-02 -2.93668557E-01 -7.40051306E-03 -5.67985393E-03 -8.48936732E-03
  3.03229391E-02  6.33783939E-02  1.18269328E-03 -3.58336844E-01 -5.95885081E+00
  0.00000000E+00  3.31573518E-02 -2.18540350E-01  0.00000000E+00 -4.13713119E-01
 -6.08952252E-01  0.00000000E+00  3.63934462E+00  9.09527904E+00  1.75044582E-02
  0.00000000E+00  9.36664835E-03  2.57559134E-03  0.00000000E+00 -3.07624072E-01
  0.00000000E+00 -2.37552373E-01 -1.93388662E-01  0.00000000E+00 -1.21103691E-02
  0.00000000E+00 -1.02704951E-02  1.43245925E-02  0.00000000E+00  0.00000000E+00
  1.59880141E-02  7.25351580E-02  6.53070573E-01 -5.93422417E+00  0.00000000E+00
 -4.14055780E-02 -3.66073772E-02  1.78446130E-03  3.47407562E-03  4.77400215E-02
 -4.23357799E-01 -2.65249548E+00  1.82452312E-02 -1.12959894E-02  1.02514418E-03
  2.40958686E-01 -1.35338529E-01 -8.85846966E-02  4.87594214E-01 -1.99870732E-01
 -2.99116493E-01 -4.01705204E-03  8.77126679E-03 -5.08228002E-03 -2.14882590E-03
  1.42160646E-03  4.93273503E-02  2.13972932E-02  6.27784732E-02 -4.52917469E-03
  2.74955112E-03  4.56937348E-03 -2.29061220E-03  3.15023720E-03 -9.38968282E-03
 -3.48315016E-04  2.63101838E-03 -3.06823955E-03  9.70764614E-03 -1.25932948E-02
  2.93668557E-01  7.40051306E-03 -5.67985393E-03  8.48936732E-03 -3.03229391E-02
 -6.33783939E-02 -1.18269328E-03  3.58336844E-01  5.95885081E+00  0.00000000E+00
  3.31573518E-02  2.18540350E-01  0.00000000E+00 -4.13713119E-01  6.08952252E-01
  0.00000000E+00  3.63934462E+00 -9.09527904E+00 -1.75044582E-02  0.00000000E+00
  9.36664835E-03 -2.57559134E-03  0.00000000E+00  3.07624072E-01  0.00000000E+00
 -2.37552373E-01  1.93388662E-01  0.00000000E+00  1.21103691E-02  0.00000000E+00
 -1.02704951E-02 -1.43245925E-02  0.00000000E+00  0.00000000E+00  1.59880141E-02
 -7.25351580E-02 -6.53070573E-01  5.93422417E+00  0.00000000E+00 -4.14055780E-02
  3.66073772E-02  1.59846072E-03  2.86515451E-03  9.90204341E-03  5.11104803E-01
 -7.65144744E+00  1.10104748E-01 -8.45643245E-02 -2.75837372E-02  2.55453118E-01
 -3.54029001E-01 -6.42819270E-02 -6.13916158E+00  4.18573136E+00  3.92159963E-01
 -1.15272747E-02 -4.47267043E-03 -1.72209344E-03 -1.32339777E-02 -1.65116079E-02
  8.49644000E-02  7.07857953E-02  4.29370863E-02 -1.53635633E-03  1.54165740E-01
  1.83582464E-03 -3.88927694E-03  3.75225081E-03  4.82587826E-03  4.34892541E-03
 -8.92153057E-03 -2.87066723E-03  4.21639653E-02  3.50443111E-01 -3.79651646E+00
  2.96910249E-02 -6.79185600E-03  4.77952538E-04  1.49041299E-02  3.02610259E-02
 -2.49432437E-04 -8.65157077E-01  1.08154362E+01  0.00000000E+00  1.74770446E-03
 -5.38911803E-02  0.00000000E+00 -6.32143960E-02 -7.08691114E-03  0.00000000E+00
 -1.73342066E+00  3.26805525E+00  1.12835005E-02  0.00000000E+00  7.60012988E-03
  1.87691841E-03  0.00000000E+00 -4.88091163E-02  0.00000000E+00 -6.67229220E-02
  3.00970995E-02  0.00000000E+00 -3.77535153E-03  0.00000000E+00 -8.47141026E-04
  6.34051358E-03  0.00000000E+00  0.00000000E+00 -7.20125469E-03  1.49041299E-02
  3.02610259E-02 -2.49432437E-04 -8.65157077E-01  1.08154362E+01  0.00000000E+00
 -1.74770446E-03 -5.38911803E-02  0.00000000E+00  6.32143960E-02 -7.08691114E-03
  0.00000000E+00  1.73342066E+00  3.26805525E+00  1.12835005E-02  0.00000000E+00
 -7.60012988E-03  1.87691841E-03  0.00000000E+00 -4.88091163E-02  0.00000000E+00
  6.67229220E-02  3.00970995E-02  0.00000000E+00 -3.77535153E-03  0.00000000E+00
  8.47141026E-04  6.34051358E-03  0.00000000E+00  0.00000000E+00  7.20125469E-03
  1.59846072E-03  2.86515451E-03  9.90204341E-03  5.11104803E-01 -7.65144744E+00
  1.10104748E-01  8.45643245E-02 -2.75837372E-02  2.55453118E-01  3.54029001E-01
 -6.42819270E-02 -6.13916158E+00 -4.18573136E+00  3.92159963E-01 -1.15272747E-02
 -4.47267043E-03  1.72209344E-03 -1.32339777E-02  1.65116079E-02  8.49644000E-02
  7.07857953E-02 -4.29370863E-02 -1.53635633E-03 -1.54165740E-01  1.83582464E-03
 -3.88927694E-03 -3.75225081E-03  4.82587826E-03 -4.34892541E-03 -8.92153057E-03
  2.87066723E-03  4.21639653E-02  3.50443111E-01 -3.79651646E+00  2.96910249E-02
  6.79185600E-03  4.77952538E-04  1.59846072E-03  2.86515451E-03  9.90204341E-03
  5.11104803E-01 -7.65144744E+00 -1.10104748E-01 -8.45643245E-02 -2.75837372E-02
 -2.55453118E-01 -3.54029001E-01 -6.42819270E-02  6.13916158E+00  4.18573136E+00
  3.92159963E-01 -1.15272747E-02  4.47267043E-03 -1.72209344E-03 -1.32339777E-02
  1.65116079E-02  8.49644000E-02 -7.07857953E-02  4.29370863E-02 -1.53635633E-03
 -1.54165740E-01  1.83582464E-03  3.88927694E-03  3.75225081E-03  4.82587826E-03
 -4.34892541E-03  8.92153057E-03 -2.87066723E-03  4.21639653E-02  3.50443111E-01
 -3.79651646E+00 -2.96910249E-02 -6.79185600E-03  4.77952538E-04 -1.13480475E-02
 -2.44955790E-02  4.57162755E-02 -7.52925817E-01  7.16224890E+00  0.00000000E+00
  9.52621709E-02  1.26652283E-01  0.00000000E+00  4.47386391E-01  5.37031171E-01
  0.00000000E+00 -4.88347145E+00 -6.98504307E+00  5.06560736E-03  0.00000000E+00
 -1.70950687E-02  1.18334985E-02  0.00000000E+00  5.12599906E-02  0.00000000E+00
  1.41166105E-01 -1.21588654E-01  0.00000000E+00 -5.04695163E-03  0.00000000E+00
  1.48609066E-02 -9.78051623E-03  0.00000000E+00  0.00000000E+00 -8.25416236E-03
 -4.86049894E-02 -4.18524421E-01  4.85970123E+00  0.00000000E+00  8.97743810E-03
  3.58543463E-02  1.59846072E-03  2.86515451E-03  9.90204341E-03  5.11104803E-01
 -7.65144744E+00 -1.10104748E-01  8.45643245E-02 -2.75837372E-02 -2.55453118E-01
  3.54029001E-01 -6.42819270E-02  6.13916158E+00 -4.18573136E+00  3.92159963E-01
 -1.15272747E-02  4.47267043E-03  1.72209344E-03 -1.32339777E-02 -1.65116079E-02
  8.49644000E-02 -7.07857953E-02 -4.29370863E-02 -1.53635633E-03  1.54165740E-01
  1.83582464E-03  3.88927694E-03 -3.75225081E-03  4.82587826E-03  4.34892541E-03
  8.92153057E-03  2.87066723E-03  4.21639653E-02  3.50443111E-01 -3.79651646E+00
 -2.96910249E-02  6.79185600E-03  4.77952538E-04 -1.13480475E-02 -2.44955790E-02
  4.57162755E-02 -7.52925817E-01  7.16224890E+00  0.00000000E+00 -9.52621709E-02
  1.26652283E-01  0.00000000E+00 -4.47386391E-01  5.37031171E-01  0.00000000E+00
  4.88347145E+00 -6.98504307E+00  5.06560736E-03  0.00000000E+00  1.70950687E-02
  1.18334985E-02  0.00000000E+00  5.12599906E-02  0.00000000E+00 -1.41166105E-01
 -1.21588654E-01  0.00000000E+00 -5.04695163E-03  0.00000000E+00 -1.48609066E-02
 -9.78051623E-03  0.00000000E+00  0.00000000E+00  8.25416236E-03 -4.86049894E-02
 -4.18524421E-01  4.85970123E+00  0.00000000E+00 -8.97743810E-03  3.58543463E-02
  2.63520558E-02  5.73968144E-02 -7.61983713E-02 -6.63593253E-02 -2.73727923E+00
  2.30680436E-02 -9.92212535E-02 -3.75387476E-02  5.58743287E-01 -1.97146526E-01
  3.90131162E-02 -3.30992361E+00  4.43657969E+00  9.17525888E-01 -4.23582503E-03
 -1.56026179E-03  1.34066581E-03  7.16982394E-03 -1.05068017E-02  1.88124101E-01
  7.90110312E-02 -2.11937432E-02  1.35315078E-01  1.16396814E-01 -2.09861634E-03
  5.98114922E-03 -6.30898291E-04  3.92133204E-03 -2.13517556E-04  1.46151486E-04
 -2.16102999E-02  6.20951548E-02  5.63341902E-01 -3.45872382E+00  3.01132002E-02
 -2.08230546E-02  3.39908135E-03  0.00000000E+00  0.00000000E+00  0.00000000E+00
  0.00000000E+00  0.00000000E+00 -1.42220049E-01  0.00000000E+00  0.00000000E+00
 -9.28946141E-02  0.00000000E+00  0.00000000E+00  7.02402470E-01  0.00000000E+00
  0.00000000E+00  0.00000000E+00 -1.16597050E-02  0.00000000E+00  0.00000000E+00
  7.05378319E-03  0.00000000E+00  1.89296967E-01  0.00000000E+00  0.00000000E+00
 -4.17011013E-02  0.00000000E+00  4.32383293E-03  0.00000000E+00  0.00000000E+00
  9.96791480E-04 -1.94602422E-03  0.00000000E+00  0.00000000E+00  0.00000000E+00
  0.00000000E+00  0.00000000E+00  0.00000000E+00  1.42220049E-01  0.00000000E+00
  0.00000000E+00  9.28946141E-02  0.00000000E+00  0.00000000E+00 -7.02402470E-01
  0.00000000E+00  0.00000000E+00  0.00000000E+00  1.16597050E-02  0.00000000E+00
  0.00000000E+00  7.05378319E-03  0.00000000E+00 -1.89296967E-01  0.00000000E+00
  0.00000000E+00 -4.17011013E-02  0.00000000E+00 -4.32383293E-03  0.00000000E+00
  0.00000000E+00  9.96791480E-04  1.94602422E-03  0.00000000E+00 -2.63520558E-02
 -5.73968144E-02  7.61983713E-02  6.63593253E-02  2.73727923E+00 -2.30680436E-02
 -9.92212535E-02  3.75387476E-02 -5.58743287E-01 -1.97146526E-01 -3.90131162E-02
  3.30992361E+00  4.43657969E+00 -9.17525888E-01  4.23582503E-03  1.56026179E-03
  1.34066581E-03 -7.16982394E-03 -1.05068017E-02 -1.88124101E-01 -7.90110312E-02
 -2.11937432E-02 -1.35315078E-01  1.16396814E-01  2.09861634E-03 -5.98114922E-03
 -6.30898291E-04 -3.92133204E-03 -2.13517556E-04 -1.46151486E-04 -2.16102999E-02
 -6.20951548E-02 -5.63341902E-01  3.45872382E+00 -3.01132002E-02 -2.08230546E-02
 -3.39908135E-03 -2.63520558E-02 -5.73968144E-02  7.61983713E-02  6.63593253E-02
  2.73727923E+00  2.30680436E-02  9.92212535E-02  3.75387476E-02  5.58743287E-01
  1.97146526E-01 -3.90131162E-02 -3.30992361E+00 -4.43657969E+00 -9.17525888E-01
  4.23582503E-03 -1.56026179E-03 -1.34066581E-03 -7.16982394E-03 -1.05068017E-02
 -1.88124101E-01  7.90110312E-02  2.11937432E-02 -1.35315078E-01  1.16396814E-01
  2.09861634E-03  5.98114922E-03  6.30898291E-04 -3.92133204E-03 -2.13517556E-04
  1.46151486E-04  2.16102999E-02 -6.20951548E-02 -5.63341902E-01  3.45872382E+00
  3.01132002E-02  2.08230546E-02 -3.39908135E-03  0.00000000E+00  0.00000000E+00
  0.00000000E+00  0.00000000E+00  0.00000000E+00 -1.99059985E-01  0.00000000E+00
  0.00000000E+00  8.92430686E-05  0.00000000E+00  0.00000000E+00  2.56732827E+00
  0.00000000E+00  0.00000000E+00  0.00000000E+00  1.03607409E-02  0.00000000E+00
  0.00000000E+00  1.02717411E-02  0.00000000E+00 -3.42173324E-01  0.00000000E+00
  0.00000000E+00 -9.37244821E-02  0.00000000E+00  7.72769056E-03  0.00000000E+00
  0.00000000E+00 -2.96385941E-03  4.07993229E-03  0.00000000E+00  0.00000000E+00
  0.00000000E+00  0.00000000E+00  1.26042949E-02  0.00000000E+00  0.00000000E+00
  2.63520558E-02  5.73968144E-02 -7.61983713E-02 -6.63593253E-02 -2.73727923E+00
 -2.30680436E-02  9.92212535E-02 -3.75387476E-02 -5.58743287E-01  1.97146526E-01
  3.90131162E-02  3.30992361E+00 -4.43657969E+00  9.17525888E-01 -4.23582503E-03
  1.56026179E-03 -1.34066581E-03  7.16982394E-03 -1.05068017E-02  1.88124101E-01
 -7.90110312E-02  2.11937432E-02  1.35315078E-01  1.16396814E-01 -2.09861634E-03
 -5.98114922E-03  6.30898291E-04  3.92133204E-03 -2.13517556E-04 -1.46151486E-04
  2.16102999E-02  6.20951548E-02  5.63341902E-01 -3.45872382E+00 -3.01132002E-02
  2.08230546E-02  3.39908135E-03  0.00000000E+00  0.00000000E+00  0.00000000E+00
  0.00000000E+00  0.00000000E+00  1.99059985E-01  0.00000000E+00  0.00000000E+00
 -8.92430686E-05  0.00000000E+00  0.00000000E+00 -2.56732827E+00  0.00000000E+00
  0.00000000E+00  0.00000000E+00 -1.03607409E-02  0.00000000E+00  0.00000000E+00
  1.02717411E-02  0.00000000E+00  3.42173324E-01  0.00000000E+00  0.00000000E+00
 -9.37244821E-02  0.00000000E+00 -7.72769056E-03  0.00000000E+00  0.00000000E+00
 -2.96385941E-03 -4.07993229E-03  0.00000000E+00  0.00000000E+00  0.00000000E+00
  0.00000000E+00 -1.26042949E-02  0.00000000E+00  0.00000000E+00  1.99724264E-02
  4.02054633E-02 -1.12504786E-03 -7.04209523E-01  5.37166724E+00  3.98400191E-03
 -4.69208879E-02  3.62886512E-02  3.09969280E-01 -3.09954827E-01 -3.95801293E-02
 -7.04675759E-01  1.73025049E+00 -5.89305744E-01 -7.88707318E-04 -7.65234226E-04
 -6.37172520E-04 -3.52023826E-03  7.91416371E-03  6.29020834E-02 -9.71226272E-02
  1.72471895E-02  5.42055316E-02  4.61714829E-02  2.84874693E-03 -2.97334432E-04
  3.47756816E-03 -7.96130024E-03  7.02770863E-04 -2.90509273E-03 -1.07367670E-02
 -8.44170353E-03  1.89392069E-02 -2.62281886E+00  2.56449353E-02 -1.61574662E-02
 -3.64162814E-03  0.00000000E+00  0.00000000E+00  0.00000000E+00  0.00000000E+00
  0.00000000E+00 -9.96803954E-02  0.00000000E+00  0.00000000E+00 -1.65200265E-02
  0.00000000E+00  0.00000000E+00  2.10516835E+00  0.00000000E+00  0.00000000E+00
  0.00000000E+00 -1.04395854E-02  0.00000000E+00  0.00000000E+00 -6.27427158E-04
  0.00000000E+00  2.19388851E-01  0.00000000E+00  0.00000000E+00  5.83418291E-02
  0.00000000E+00  1.21877356E-02  0.00000000E+00  0.00000000E+00  5.11104111E-03
  7.96484929E-03  0.00000000E+00  0.00000000E+00  0.00000000E+00  0.00000000E+00
  0.00000000E+00  0.00000000E+00 -9.96803954E-02  0.00000000E+00  0.00000000E+00
 -1.65200265E-02  0.00000000E+00  0.00000000E+00  2.10516835E+00  0.00000000E+00
  0.00000000E+00  0.00000000E+00 -1.04395854E-02  0.00000000E+00  0.00000000E+00
  6.27427158E-04  0.00000000E+00  2.19388851E-01  0.00000000E+00  0.00000000E+00
 -5.83418291E-02  0.00000000E+00  1.21877356E-02  0.00000000E+00  0.00000000E+00
 -5.11104111E-03  7.96484929E-03  0.00000000E+00  1.99724264E-02  4.02054633E-02
 -1.12504786E-03 -7.04209523E-01  5.37166724E+00  3.98400191E-03  4.69208879E-02
  3.62886512E-02  3.09969280E-01  3.09954827E-01 -3.95801293E-02 -7.04675759E-01
 -1.73025049E+00 -5.89305744E-01 -7.88707318E-04 -7.65234226E-04  6.37172520E-04
 -3.52023826E-03 -7.91416371E-03  6.29020834E-02 -9.71226272E-02 -1.72471895E-02
  5.42055316E-02 -4.61714829E-02  2.84874693E-03 -2.97334432E-04 -3.47756816E-03
 -7.96130024E-03 -7.02770863E-04 -2.90509273E-03  1.07367670E-02 -8.44170353E-03
  1.89392069E-02 -2.62281886E+00  2.56449353E-02  1.61574662E-02 -3.64162814E-03
 -1.99724264E-02 -4.02054633E-02  1.12504786E-03  7.04209523E-01 -5.37166724E+00
  3.98400191E-03  4.69208879E-02 -3.62886512E-02  3.09969280E-01  3.09954827E-01
  3.95801293E-02 -7.04675759E-01 -1.73025049E+00  5.89305744E-01  7.88707318E-04
 -7.65234226E-04  6.37172520E-04  3.52023826E-03  7.91416371E-03 -6.29020834E-02
 -9.71226272E-02 -1.72471895E-02 -5.42055316E-02  4.61714829E-02 -2.84874693E-03
 -2.97334432E-04 -3.47756816E-03  7.96130024E-03  7.02770863E-04 -2.90509273E-03
  1.07367670E-02  8.44170353E-03 -1.89392069E-02  2.62281886E+00  2.56449353E-02
  1.61574662E-02  3.64162814E-03  0.00000000E+00  0.00000000E+00  0.00000000E+00
  0.00000000E+00  0.00000000E+00 -1.82182602E-02  0.00000000E+00  0.00000000E+00
 -1.23705768E-01  0.00000000E+00  0.00000000E+00  7.68411434E-01  0.00000000E+00
  0.00000000E+00  0.00000000E+00  4.43921540E-03  0.00000000E+00  0.00000000E+00
 -8.25487502E-03  0.00000000E+00 -3.51087395E-02  0.00000000E+00  0.00000000E+00
  1.20309237E-02  0.00000000E+00  3.32569512E-03  0.00000000E+00  0.00000000E+00
 -2.43221658E-03  8.54175644E-04  0.00000000E+00  0.00000000E+00  0.00000000E+00
  0.00000000E+00 -6.26009223E-03  0.00000000E+00  0.00000000E+00 -1.99724264E-02
 -4.02054633E-02  1.12504786E-03  7.04209523E-01 -5.37166724E+00  3.98400191E-03
 -4.69208879E-02 -3.62886512E-02  3.09969280E-01 -3.09954827E-01  3.95801293E-02
 -7.04675759E-01  1.73025049E+00  5.89305744E-01  7.88707318E-04 -7.65234226E-04
 -6.37172520E-04  3.52023826E-03 -7.91416371E-03 -6.29020834E-02 -9.71226272E-02
  1.72471895E-02 -5.42055316E-02 -4.61714829E-02 -2.84874693E-03 -2.97334432E-04
  3.47756816E-03  7.96130024E-03 -7.02770863E-04 -2.90509273E-03 -1.07367670E-02
  8.44170353E-03 -1.89392069E-02  2.62281886E+00  2.56449353E-02 -1.61574662E-02
  3.64162814E-03  0.00000000E+00  0.00000000E+00  0.00000000E+00  0.00000000E+00
  0.00000000E+00 -1.82182602E-02  0.00000000E+00  0.00000000E+00 -1.23705768E-01
  0.00000000E+00  0.00000000E+00  7.68411434E-01  0.00000000E+00  0.00000000E+00
  0.00000000E+00  4.43921540E-03  0.00000000E+00  0.00000000E+00  8.25487502E-03
  0.00000000E+00 -3.51087395E-02  0.00000000E+00  0.00000000E+00 -1.20309237E-02
  0.00000000E+00  3.32569512E-03  0.00000000E+00  0.00000000E+00  2.43221658E-03
  8.54175644E-04  0.00000000E+00  0.00000000E+00  0.00000000E+00  0.00000000E+00
 -6.26009223E-03  0.00000000E+00  0.00000000E+00  2.46707656E-03  3.63731455E-03
 -3.98235542E-02  1.69162467E-01 -1.49598933E+01  5.97373765E-02  5.90919257E-02
  3.12306726E-02  1.25742442E-02 -9.63907991E-02 -2.74336685E-02 -7.27286278E+00
  2.72807267E+00 -8.93500836E-01  9.52709808E-03  1.74829306E-03 -1.90960292E-03
 -1.86905158E-03  1.34067939E-02 -8.38907668E-02 -1.07182635E-01  1.04179235E-02
 -1.81285044E-01 -1.67855262E-01  4.66130568E-03  3.74331314E-04  1.68554926E-03
 -8.61822089E-03  7.57040017E-04 -8.23222319E-03  1.06456169E-02 -4.17872151E-02
 -5.36743076E-01 -2.09247619E+00 -2.18808745E-02  1.21633993E-02 -7.27416453E-03
  1.55695615E-02  3.05690334E-02  6.26060761E-02 -1.22129679E+00  2.46854151E+01
  0.00000000E+00  2.77910707E-02  3.99378552E-02  0.00000000E+00  8.20127621E-02
 -1.01907892E-02  0.00000000E+00 -4.95638219E+00  4.76463121E+00 -4.13737729E-03
  0.00000000E+00  2.31995516E-03  1.10535579E-03  0.00000000E+00 -7.30995744E-02
  0.00000000E+00  9.79157240E-02 -7.19005599E-02  0.00000000E+00 -1.92741556E-04
  0.00000000E+00  7.56467555E-03 -4.11514538E-03  0.00000000E+00  0.00000000E+00
  9.93880461E-03 -1.55695615E-02 -3.05690334E-02 -6.26060761E-02  1.22129679E+00
 -2.46854151E+01  0.00000000E+00  2.77910707E-02 -3.99378552E-02  0.00000000E+00
  8.20127621E-02  1.01907892E-02  0.00000000E+00 -4.95638219E+00 -4.76463121E+00
  4.13737729E-03  0.00000000E+00  2.31995516E-03 -1.10535579E-03  0.00000000E+00
  7.30995744E-02  0.00000000E+00  9.79157240E-02  7.19005599E-02  0.00000000E+00
  1.92741556E-04  0.00000000E+00  7.56467555E-03  4.11514538E-03  0.00000000E+00
  0.00000000E+00  9.93880461E-03 -2.46707656E-03 -3.63731455E-03  3.98235542E-02
 -1.69162467E-01  1.49598933E+01 -5.97373765E-02  5.90919257E-02 -3.12306726E-02
 -1.25742442E-02 -9.63907991E-02  2.74336685E-02  7.27286278E+00  2.72807267E+00
  8.93500836E-01 -9.52709808E-03 -1.74829306E-03 -1.90960292E-03  1.86905158E-03
  1.34067939E-02  8.38907668E-02  1.07182635E-01  1.04179235E-02  1.81285044E-01
 -1.67855262E-01 -4.66130568E-03 -3.74331314E-04  1.68554926E-03  8.61822089E-03
  7.57040017E-04  8.23222319E-03  1.06456169E-02  4.17872151E-02  5.36743076E-01
  2.09247619E+00  2.18808745E-02  1.21633993E-02  7.27416453E-03  2.46707656E-03
  3.63731455E-03 -3.98235542E-02  1.69162467E-01 -1.49598933E+01 -5.97373765E-02
  5.90919257E-02  3.12306726E-02 -1.25742442E-02 -9.63907991E-02 -2.74336685E-02
  7.27286278E+00  2.72807267E+00 -8.93500836E-01  9.52709808E-03 -1.74829306E-03
 -1.90960292E-03 -1.86905158E-03 -1.34067939E-02 -8.38907668E-02  1.07182635E-01
  1.04179235E-02 -1.81285044E-01  1.67855262E-01  4.66130568E-03 -3.74331314E-04
  1.68554926E-03 -8.61822089E-03 -7.57040017E-04  8.23222319E-03  1.06456169E-02
 -4.17872151E-02 -5.36743076E-01 -2.09247619E+00  2.18808745E-02  1.21633993E-02
 -7.27416453E-03  8.40793593E-03  1.49984663E-02  6.29251943E-02 -1.18965570E+00
  2.07516818E+01  0.00000000E+00 -9.83865159E-02  1.18847828E-01  0.00000000E+00
  3.33022844E-01  5.09269317E-03  0.00000000E+00 -2.18526027E+00 -5.08151059E+00
 -1.22729232E-02  0.00000000E+00 -5.59928351E-03  8.19000859E-03  0.00000000E+00
  1.54495059E-01  0.00000000E+00 -1.67064722E-03  2.86959068E-01  0.00000000E+00
  8.50432238E-03  0.00000000E+00 -2.64780480E-03 -8.55075676E-03  0.00000000E+00
  0.00000000E+00 -1.05849065E-02 -3.55945331E-02 -4.50492242E-01  9.25177717E-03
  0.00000000E+00  1.46542517E-02  2.68107176E-03 -2.46707656E-03 -3.63731455E-03
  3.98235542E-02 -1.69162467E-01  1.49598933E+01  5.97373765E-02  5.90919257E-02
 -3.12306726E-02  1.25742442E-02 -9.63907991E-02  2.74336685E-02 -7.27286278E+00
  2.72807267E+00  8.93500836E-01 -9.52709808E-03  1.74829306E-03 -1.90960292E-03
  1.86905158E-03 -1.34067939E-02  8.38907668E-02 -1.07182635E-01  1.04179235E-02
  1.81285044E-01  1.67855262E-01 -4.66130568E-03  3.74331314E-04  1.68554926E-03
  8.61822089E-03 -7.57040017E-04 -8.23222319E-03  1.06456169E-02  4.17872151E-02
  5.36743076E-01  2.09247619E+00 -2.18808745E-02  1.21633993E-02  7.27416453E-03
 -8.40793593E-03 -1.49984663E-02 -6.29251943E-02  1.18965570E+00 -2.07516818E+01
  0.00000000E+00 -9.83865159E-02 -1.18847828E-01  0.00000000E+00  3.33022844E-01
 -5.09269317E-03  0.00000000E+00 -2.18526027E+00  5.08151059E+00  1.22729232E-02
  0.00000000E+00 -5.59928351E-03 -8.19000859E-03  0.00000000E+00 -1.54495059E-01
  0.00000000E+00 -1.67064722E-03 -2.86959068E-01  0.00000000E+00 -8.50432238E-03
  0.00000000E+00 -2.64780480E-03  8.55075676E-03  0.00000000E+00  0.00000000E+00
 -1.05849065E-02  3.55945331E-02  4.50492242E-01 -9.25177717E-03  0.00000000E+00
  1.46542517E-02 -2.68107176E-03  2.78723923E-02  6.02819348E-02 -2.56407548E-02
 -1.97327095E+00  2.14761260E+01 -1.29865084E-01  1.61808008E-01 -3.05329507E-02
 -2.63102824E-01  1.03249166E-01  1.16534682E-01  9.15136645E+00 -8.97740342E+00
  1.62894630E+00  9.45653331E-03 -1.84472196E-03  8.59977302E-04 -1.61063130E-02
  1.01785068E-02 -4.56488414E-02  1.18792050E-01 -3.90871079E-02 -1.16073955E-02
 -7.85080573E-02 -5.28692549E-03  4.67795006E-03  5.01453158E-03  6.03263210E-03
 -3.61803216E-03 -4.35341836E-03  2.26427940E-03 -1.10547881E-02  1.20100997E-01
  4.48001208E+00  1.86935494E-02  2.47767915E-03  6.57684045E-03  0.00000000E+00
  0.00000000E+00  0.00000000E+00  0.00000000E+00  0.00000000E+00 -1.01207948E-01
  0.00000000E+00  0.00000000E+00 -1.05695636E-01  0.00000000E+00  0.00000000E+00
  3.28900000E-01  0.00000000E+00  0.00000000E+00  0.00000000E+00  2.51516046E-02
  0.00000000E+00  0.00000000E+00 -1.46631318E-02  0.00000000E+00 -9.02144340E-02
  0.00000000E+00  0.00000000E+00  5.91679706E-02  0.00000000E+00  2.03017609E-03
  0.00000000E+00  0.00000000E+00 -8.62287542E-04 -1.96107138E-03  0.00000000E+00
  0.00000000E+00  0.00000000E+00  0.00000000E+00  0.00000000E+00  0.00000000E+00
  1.01207948E-01  0.00000000E+00  0.00000000E+00  1.05695636E-01  0.00000000E+00
  0.00000000E+00 -3.28900000E-01  0.00000000E+00  0.00000000E+00  0.00000000E+00
 -2.51516046E-02  0.00000000E+00  0.00000000E+00 -1.46631318E-02  0.00000000E+00
  9.02144340E-02  0.00000000E+00  0.00000000E+00  5.91679706E-02  0.00000000E+00
 -2.03017609E-03  0.00000000E+00  0.00000000E+00 -8.62287542E-04  1.96107138E-03
  0.00000000E+00 -2.78723923E-02 -6.02819348E-02  2.56407548E-02  1.97327095E+00
 -2.14761260E+01  1.29865084E-01  1.61808008E-01  3.05329507E-02  2.63102824E-01
  1.03249166E-01 -1.16534682E-01 -9.15136645E+00 -8.97740342E+00 -1.62894630E+00
 -9.45653331E-03  1.84472196E-03  8.59977302E-04  1.61063130E-02  1.01785068E-02
  4.56488414E-02 -1.18792050E-01 -3.90871079E-02  1.16073955E-02 -7.85080573E-02
  5.28692549E-03 -4.67795006E-03  5.01453158E-03 -6.03263210E-03 -3.61803216E-03
  4.35341836E-03  2.26427940E-03  1.10547881E-02 -1.20100997E-01 -4.48001208E+00
 -1.86935494E-02  2.47767915E-03 -6.57684045E-03 -2.78723923E-02 -6.02819348E-02
  2.56407548E-02  1.97327095E+00 -2.14761260E+01 -1.29865084E-01 -1.61808008E-01
  3.05329507E-02 -2.63102824E-01 -1.03249166E-01 -1.16534682E-01  9.15136645E+00
  8.97740342E+00 -1.62894630E+00 -9.45653331E-03 -1.84472196E-03 -8.59977302E-04
  1.61063130E-02  1.01785068E-02  4.56488414E-02  1.18792050E-01  3.90871079E-02
  1.16073955E-02 -7.85080573E-02  5.28692549E-03  4.67795006E-03 -5.01453158E-03
 -6.03263210E-03 -3.61803216E-03 -4.35341836E-03 -2.26427940E-03  1.10547881E-02
 -1.20100997E-01 -4.48001208E+00  1.86935494E-02 -2.47767915E-03 -6.57684045E-03
  0.00000000E+00  0.00000000E+00  0.00000000E+00  0.00000000E+00  0.00000000E+00
 -1.63644466E-01  0.00000000E+00  0.00000000E+00  1.71391132E-01  0.00000000E+00
  0.00000000E+00  4.06679388E+00  0.00000000E+00  0.00000000E+00  0.00000000E+00
 -1.68427978E-02  0.00000000E+00  0.00000000E+00 -7.56036548E-03  0.00000000E+00
 -1.86313926E-01  0.00000000E+00  0.00000000E+00 -6.60847435E-02  0.00000000E+00
  9.55513647E-03  0.00000000E+00  0.00000000E+00  7.49438394E-03 -1.92068203E-03
  0.00000000E+00  0.00000000E+00  0.00000000E+00  0.00000000E+00 -1.71038771E-02
  0.00000000E+00  0.00000000E+00  2.78723923E-02  6.02819348E-02 -2.56407548E-02
 -1.97327095E+00  2.14761260E+01  1.29865084E-01 -1.61808008E-01 -3.05329507E-02
  2.63102824E-01 -1.03249166E-01  1.16534682E-01 -9.15136645E+00  8.97740342E+00
  1.62894630E+00  9.45653331E-03  1.84472196E-03 -8.59977302E-04 -1.61063130E-02
  1.01785068E-02 -4.56488414E-02 -1.18792050E-01  3.90871079E-02 -1.16073955E-02
 -7.85080573E-02 -5.28692549E-03 -4.67795006E-03 -5.01453158E-03  6.03263210E-03
 -3.61803216E-03  4.35341836E-03 -2.26427940E-03 -1.10547881E-02  1.20100997E-01
  4.48001208E+00 -1.86935494E-02 -2.47767915E-03  6.57684045E-03  0.00000000E+00
  0.00000000E+00  0.00000000E+00  0.00000000E+00  0.00000000E+00  1.63644466E-01
  0.00000000E+00  0.00000000E+00 -1.71391132E-01  0.00000000E+00  0.00000000E+00
 -4.06679388E+00  0.00000000E+00  0.00000000E+00  0.00000000E+00  1.68427978E-02
  0.00000000E+00  0.00000000E+00 -7.56036548E-03  0.00000000E+00  1.86313926E-01
  0.00000000E+00  0.00000000E+00 -6.60847435E-02  0.00000000E+00 -9.55513647E-03
  0.00000000E+00  0.00000000E+00  7.49438394E-03  1.92068203E-03  0.00000000E+00
  0.00000000E+00  0.00000000E+00  0.00000000E+00  1.71038771E-02  0.00000000E+00
  0.00000000E+00 -5.10652913E-03 -1.25769365E-02  4.74498164E-02 -4.77093714E-02
 -1.91760036E+01 -4.77817413E-02 -1.20031473E-01  5.79283326E-02 -3.65193110E-02
  2.67158345E-01  1.17248089E-02 -4.85872176E+00  7.33458002E+00 -1.52570820E+00
  6.20315468E-03 -8.24286060E-03  5.76757727E-03 -5.72663296E-03  4.45409323E-03
  8.06117166E-02 -5.30060372E-02  5.30490009E-02  3.07395393E-01 -5.77544027E-02
  4.29302770E-03  3.59535866E-03 -1.36868594E-02 -1.45860245E-03  6.37350646E-03
  4.58844911E-03 -4.87403299E-03 -2.12221954E-02 -4.02871937E-01 -1.85159145E+00
 -1.22227879E-02  2.80846306E-02  8.97360203E-03 -2.58803575E-02 -5.57963074E-02
  5.31591484E-02  8.81965069E-01  7.99761039E+00  0.00000000E+00 -5.76721748E-02
  8.61275853E-02  0.00000000E+00 -2.88832884E-01 -1.42646159E-01  0.00000000E+00
 -3.24594984E+00 -2.12213298E-02  8.27024164E-03  0.00000000E+00  2.89180188E-04
  4.54990264E-03  0.00000000E+00 -1.71219752E-01  0.00000000E+00 -4.86099209E-03
 -5.90663009E-02  0.00000000E+00 -2.90135800E-03  0.00000000E+00  4.44209722E-03
 -4.38474635E-03  0.00000000E+00  0.00000000E+00  6.61278823E-04  2.58803575E-02
  5.57963074E-02 -5.31591484E-02 -8.81965069E-01 -7.99761039E+00  0.00000000E+00
 -5.76721748E-02 -8.61275853E-02  0.00000000E+00 -2.88832884E-01  1.42646159E-01
  0.00000000E+00 -3.24594984E+00  2.12213298E-02 -8.27024164E-03  0.00000000E+00
  2.89180188E-04 -4.54990264E-03  0.00000000E+00  1.71219752E-01  0.00000000E+00
 -4.86099209E-03  5.90663009E-02  0.00000000E+00  2.90135800E-03  0.00000000E+00
  4.44209722E-03  4.38474635E-03  0.00000000E+00  0.00000000E+00  6.61278823E-04
  5.10652913E-03  1.25769365E-02 -4.74498164E-02  4.77093714E-02  1.91760036E+01
  4.77817413E-02 -1.20031473E-01 -5.79283326E-02  3.65193110E-02  2.67158345E-01
 -1.17248089E-02  4.85872176E+00  7.33458002E+00  1.52570820E+00 -6.20315468E-03
  8.24286060E-03  5.76757727E-03  5.72663296E-03  4.45409323E-03 -8.06117166E-02
  5.30060372E-02  5.30490009E-02 -3.07395393E-01 -5.77544027E-02 -4.29302770E-03
 -3.59535866E-03 -1.36868594E-02  1.45860245E-03  6.37350646E-03 -4.58844911E-03
 -4.87403299E-03  2.12221954E-02  4.02871937E-01  1.85159145E+00  1.22227879E-02
  2.80846306E-02 -8.97360203E-03 -5.10652913E-03 -1.25769365E-02  4.74498164E-02
 -4.77093714E-02 -1.91760036E+01  4.77817413E-02 -1.20031473E-01  5.79283326E-02
  3.65193110E-02  2.67158345E-01  1.17248089E-02  4.85872176E+00  7.33458002E+00
 -1.52570820E+00  6.20315468E-03  8.24286060E-03  5.76757727E-03 -5.72663296E-03
 -4.45409323E-03  8.06117166E-02  5.30060372E-02  5.30490009E-02  3.07395393E-01
  5.77544027E-02  4.29302770E-03 -3.59535866E-03 -1.36868594E-02 -1.45860245E-03
 -6.37350646E-03 -4.58844911E-03 -4.87403299E-03 -2.12221954E-02 -4.02871937E-01
 -1.85159145E+00  1.22227879E-02  2.80846306E-02  8.97360203E-03  2.53194312E-02
  5.48472477E-02 -6.70837622E-02 -1.69576771E+00  3.60228741E+01  0.00000000E+00
  2.44350409E-01  7.19088147E-02  0.00000000E+00 -2.29048041E-02  2.61793026E-01
  0.00000000E+00 -1.27058309E+01 -9.36932338E+00 -1.24414952E-02  0.00000000E+00
 -1.34950496E-02 -2.53862745E-03  0.00000000E+00 -1.83938865E-01  0.00000000E+00
  1.71375173E-01 -2.44962865E-01  0.00000000E+00  7.62425526E-03  0.00000000E+00
  1.53371131E-02  7.88132175E-03  0.00000000E+00  0.00000000E+00  1.01135821E-02
 -2.71658109E-02 -2.87677924E-01  3.62953116E+00  0.00000000E+00  3.11944946E-03
  2.94587371E-03  5.10652913E-03  1.25769365E-02 -4.74498164E-02  4.77093714E-02
  1.91760036E+01 -4.77817413E-02 -1.20031473E-01 -5.79283326E-02 -3.65193110E-02
  2.67158345E-01 -1.17248089E-02 -4.85872176E+00  7.33458002E+00  1.52570820E+00
 -6.20315468E-03 -8.24286060E-03  5.76757727E-03  5.72663296E-03 -4.45409323E-03
 -8.06117166E-02 -5.30060372E-02  5.30490009E-02 -3.07395393E-01  5.77544027E-02
 -4.29302770E-03  3.59535866E-03 -1.36868594E-02  1.45860245E-03 -6.37350646E-03
  4.58844911E-03 -4.87403299E-03  2.12221954E-02  4.02871937E-01  1.85159145E+00
 -1.22227879E-02  2.80846306E-02 -8.97360203E-03 -2.53194312E-02 -5.48472477E-02
  6.70837622E-02  1.69576771E+00 -3.60228741E+01  0.00000000E+00  2.44350409E-01
 -7.19088147E-02  0.00000000E+00 -2.29048041E-02 -2.61793026E-01  0.00000000E+00
 -1.27058309E+01  9.36932338E+00  1.24414952E-02  0.00000000E+00 -1.34950496E-02
  2.53862745E-03  0.00000000E+00  1.83938865E-01  0.00000000E+00  1.71375173E-01
  2.44962865E-01  0.00000000E+00 -7.62425526E-03  0.00000000E+00  1.53371131E-02
 -7.88132175E-03  0.00000000E+00  0.00000000E+00  1.01135821E-02  2.71658109E-02
  2.87677924E-01 -3.62953116E+00  0.00000000E+00  3.11944946E-03 -2.94587371E-03
 -1.15891705E-02 -1.77880669E-02 -2.14361589E-01  2.18766721E+00 -1.21860984E+01
 -3.86779579E-02 -2.61319626E-02 -1.50365936E-02  5.34379297E-02 -7.14156224E-02
 -6.01827579E-03 -4.53397444E+00  1.07560731E+00 -3.55946587E-01 -1.26474955E-02
  3.73537049E-04  3.71074317E-03 -8.09656159E-04 -5.84511868E-03 -1.03705374E-01
  3.63933238E-02  3.33611125E-02  1.20035855E-01  1.16344695E-01  1.66899027E-03
  1.22174322E-02 -4.51621400E-03  3.67946320E-03  3.71289546E-03  4.66782496E-03
  5.25615074E-03  6.14613758E-03 -9.48079422E-03 -2.94869810E-01 -7.20875825E-03
  1.27341316E-02  5.28780879E-03  3.89159473E-03  5.44342123E-03  1.01862094E-01
 -9.37191925E-01  1.05396377E+01  0.00000000E+00 -1.74521508E-02 -2.53032357E-02
  0.00000000E+00 -9.02797466E-02 -1.11699694E-01  0.00000000E+00 -3.44994200E-01
  2.95939214E+00  1.59627925E-02  0.00000000E+00  5.25746626E-03 -9.63892297E-03
  0.00000000E+00 -1.82505794E-02  0.00000000E+00  1.32355952E-02 -8.74128788E-02
  0.00000000E+00 -2.12110815E-03  0.00000000E+00 -1.94046498E-03 -8.66672992E-03
  0.00000000E+00  0.00000000E+00 -4.24002798E-03  3.89159473E-03  5.44342123E-03
  1.01862094E-01 -9.37191925E-01  1.05396377E+01  0.00000000E+00  1.74521508E-02
 -2.53032357E-02  0.00000000E+00  9.02797466E-02 -1.11699694E-01  0.00000000E+00
  3.44994200E-01  2.95939214E+00  1.59627925E-02  0.00000000E+00 -5.25746626E-03
 -9.63892297E-03  0.00000000E+00 -1.82505794E-02  0.00000000E+00 -1.32355952E-02
 -8.74128788E-02  0.00000000E+00 -2.12110815E-03  0.00000000E+00  1.94046498E-03
 -8.66672992E-03  0.00000000E+00  0.00000000E+00  4.24002798E-03 -1.15891705E-02
 -1.77880669E-02 -2.14361589E-01  2.18766721E+00 -1.21860984E+01 -3.86779579E-02
  2.61319626E-02 -1.50365936E-02  5.34379297E-02  7.14156224E-02 -6.01827579E-03
 -4.53397444E+00 -1.07560731E+00 -3.55946587E-01 -1.26474955E-02  3.73537049E-04
 -3.71074317E-03 -8.09656159E-04  5.84511868E-03 -1.03705374E-01  3.63933238E-02
 -3.33611125E-02  1.20035855E-01 -1.16344695E-01  1.66899027E-03  1.22174322E-02
  4.51621400E-03  3.67946320E-03 -3.71289546E-03  4.66782496E-03 -5.25615074E-03
  6.14613758E-03 -9.48079422E-03 -2.94869810E-01 -7.20875825E-03 -1.27341316E-02
  5.28780879E-03 -1.15891705E-02 -1.77880669E-02 -2.14361589E-01  2.18766721E+00
 -1.21860984E+01  3.86779579E-02 -2.61319626E-02 -1.50365936E-02 -5.34379297E-02
 -7.14156224E-02 -6.01827579E-03  4.53397444E+00  1.07560731E+00 -3.55946587E-01
 -1.26474955E-02 -3.73537049E-04  3.71074317E-03 -8.09656159E-04  5.84511868E-03
 -1.03705374E-01 -3.63933238E-02  3.33611125E-02  1.20035855E-01 -1.16344695E-01
  1.66899027E-03 -1.22174322E-02 -4.51621400E-03  3.67946320E-03 -3.71289546E-03
 -4.66782496E-03  5.25615074E-03  6.14613758E-03 -9.48079422E-03 -2.94869810E-01
  7.20875825E-03  1.27341316E-02  5.28780879E-03  8.52201005E-03  1.11830720E-02
  2.30269638E-01 -2.34523282E+00  1.44335946E+01  0.00000000E+00 -1.33250081E-02
 -7.94523107E-03  0.00000000E+00 -2.32234203E-02  1.43713081E-01  0.00000000E+00
 -5.32295584E-01 -3.99172326E+00  5.22326795E-03  0.00000000E+00 -2.45230791E-02
 -3.10313358E-03  0.00000000E+00  5.96399056E-02  0.00000000E+00 -2.68344964E-02
 -1.70613116E-01  0.00000000E+00 -5.75992007E-03  0.00000000E+00 -4.77279325E-03
  1.53269772E-02  0.00000000E+00  0.00000000E+00 -3.54880904E-03 -2.94765835E-02
 -2.81492466E-01 -4.68427382E-01  0.00000000E+00 -3.24020439E-02  1.04416046E-02
 -1.15891705E-02 -1.77880669E-02 -2.14361589E-01  2.18766721E+00 -1.21860984E+01
  3.86779579E-02  2.61319626E-02 -1.50365936E-02 -5.34379297E-02  7.14156224E-02
 -6.01827579E-03  4.53397444E+00 -1.07560731E+00 -3.55946587E-01 -1.26474955E-02
 -3.73537049E-04 -3.71074317E-03 -8.09656159E-04 -5.84511868E-03 -1.03705374E-01
 -3.63933238E-02 -3.33611125E-02  1.20035855E-01  1.16344695E-01  1.66899027E-03
 -1.22174322E-02  4.51621400E-03  3.67946320E-03  3.71289546E-03 -4.66782496E-03
 -5.25615074E-03  6.14613758E-03 -9.48079422E-03 -2.94869810E-01  7.20875825E-03
 -1.27341316E-02  5.28780879E-03  8.52201005E-03  1.11830720E-02  2.30269638E-01
 -2.34523282E+00  1.44335946E+01  0.00000000E+00  1.33250081E-02 -7.94523107E-03
  0.00000000E+00  2.32234203E-02  1.43713081E-01  0.00000000E+00  5.32295584E-01
 -3.99172326E+00  5.22326795E-03  0.00000000E+00  2.45230791E-02 -3.10313358E-03
  0.00000000E+00  5.96399056E-02  0.00000000E+00  2.68344964E-02 -1.70613116E-01
  0.00000000E+00 -5.75992007E-03  0.00000000E+00  4.77279325E-03  1.53269772E-02
  0.00000000E+00  0.00000000E+00  3.54880904E-03 -2.94765835E-02 -2.81492466E-01
 -4.68427382E-01  0.00000000E+00  3.24020439E-02  1.04416046E-02  1.34372902E-02
  2.98315568E-02 -4.21035505E-02 -5.11418332E-01  7.16465355E+00 -3.26612678E-02
  3.04302495E-02  1.73702723E-01  8.78193016E-02 -8.13524818E-02 -1.84554353E-01
  3.03770086E+00 -2.65014789E+00 -3.95558877E+00  2.23423307E-03 -3.94897106E-03
 -2.98471942E-03 -3.16240272E-03 -4.79644852E-04  2.01236345E-02 -3.82965602E-01
  1.47533899E-01  2.99647487E-02 -6.41668754E-03  1.31802986E-02  1.95947174E-03
  2.77253813E-03 -1.62939977E-02  7.72902650E-03 -1.02247196E-03 -6.37681903E-03
  1.34289968E-02  2.82104115E-01  1.21479611E+00  1.70960690E-02 -6.33727169E-03
 -9.60664669E-03  0.00000000E+00  0.00000000E+00  0.00000000E+00  0.00000000E+00
  0.00000000E+00 -2.91784592E-01  0.00000000E+00  0.00000000E+00  3.57323977E-01
  0.00000000E+00  0.00000000E+00  5.86191118E+00  0.00000000E+00  0.00000000E+00
  0.00000000E+00  7.92759702E-04  0.00000000E+00  0.00000000E+00  2.16702381E-03
  0.00000000E+00  4.45933547E-01  0.00000000E+00  0.00000000E+00 -1.52401845E-01
  0.00000000E+00  1.30310129E-02  0.00000000E+00  0.00000000E+00 -8.10238427E-03
 -6.96603844E-04  0.00000000E+00  0.00000000E+00  0.00000000E+00  0.00000000E+00
  0.00000000E+00  0.00000000E+00  2.91784592E-01  0.00000000E+00  0.00000000E+00
 -3.57323977E-01  0.00000000E+00  0.00000000E+00 -5.86191118E+00  0.00000000E+00
  0.00000000E+00  0.00000000E+00 -7.92759702E-04  0.00000000E+00  0.00000000E+00
  2.16702381E-03  0.00000000E+00 -4.45933547E-01  0.00000000E+00  0.00000000E+00
 -1.52401845E-01  0.00000000E+00 -1.30310129E-02  0.00000000E+00  0.00000000E+00
 -8.10238427E-03  6.96603844E-04  0.00000000E+00 -1.34372902E-02 -2.98315568E-02
  4.21035505E-02  5.11418332E-01 -7.16465355E+00  3.26612678E-02  3.04302495E-02
 -1.73702723E-01 -8.78193016E-02 -8.13524818E-02  1.84554353E-01 -3.03770086E+00
 -2.65014789E+00  3.95558877E+00 -2.23423307E-03  3.94897106E-03 -2.98471942E-03
  3.16240272E-03 -4.79644852E-04 -2.01236345E-02  3.82965602E-01  1.47533899E-01
 -2.99647487E-02 -6.41668754E-03 -1.31802986E-02 -1.95947174E-03  2.77253813E-03
  1.62939977E-02  7.72902650E-03  1.02247196E-03 -6.37681903E-03 -1.34289968E-02
 -2.82104115E-01 -1.21479611E+00 -1.70960690E-02 -6.33727169E-03  9.60664669E-03
 -1.34372902E-02 -2.98315568E-02  4.21035505E-02  5.11418332E-01 -7.16465355E+00
 -3.26612678E-02 -3.04302495E-02 -1.73702723E-01  8.78193016E-02  8.13524818E-02
  1.84554353E-01  3.03770086E+00  2.65014789E+00  3.95558877E+00 -2.23423307E-03
 -3.94897106E-03  2.98471942E-03  3.16240272E-03 -4.79644852E-04 -2.01236345E-02
 -3.82965602E-01 -1.47533899E-01 -2.99647487E-02 -6.41668754E-03 -1.31802986E-02
  1.95947174E-03 -2.77253813E-03  1.62939977E-02  7.72902650E-03 -1.02247196E-03
  6.37681903E-03 -1.34289968E-02 -2.82104115E-01 -1.21479611E+00  1.70960690E-02
  6.33727169E-03  9.60664669E-03  0.00000000E+00  0.00000000E+00  0.00000000E+00
  0.00000000E+00  0.00000000E+00  1.21960448E-01  0.00000000E+00  0.00000000E+00
 -1.48906371E-01  0.00000000E+00  0.00000000E+00 -3.38071321E+00  0.00000000E+00
  0.00000000E+00  0.00000000E+00 -8.10707630E-03  0.00000000E+00  0.00000000E+00
 -6.71020092E-03  0.00000000E+00  2.60704339E-01  0.00000000E+00  0.00000000E+00
  1.18304287E-01  0.00000000E+00 -5.35542869E-03  0.00000000E+00  0.00000000E+00
 -4.69801382E-03 -4.59003771E-03  0.00000000E+00  0.00000000E+00  0.00000000E+00
  0.00000000E+00 -1.65860969E-02  0.00000000E+00  0.00000000E+00  1.34372902E-02
  2.98315568E-02 -4.21035505E-02 -5.11418332E-01  7.16465355E+00  3.26612678E-02
 -3.04302495E-02  1.73702723E-01 -8.78193016E-02  8.13524818E-02 -1.84554353E-01
 -3.03770086E+00  2.65014789E+00 -3.95558877E+00  2.23423307E-03  3.94897106E-03
  2.98471942E-03 -3.16240272E-03 -4.79644852E-04  2.01236345E-02  3.82965602E-01
 -1.47533899E-01  2.99647487E-02 -6.41668754E-03  1.31802986E-02 -1.95947174E-03
 -2.77253813E-03 -1.62939977E-02  7.72902650E-03  1.02247196E-03  6.37681903E-03
  1.34289968E-02  2.82104115E-01  1.21479611E+00 -1.70960690E-02  6.33727169E-03
 -9.60664669E-03  0.00000000E+00  0.00000000E+00  0.00000000E+00  0.00000000E+00
  0.00000000E+00 -1.21960448E-01  0.00000000E+00  0.00000000E+00  1.48906371E-01
  0.00000000E+00  0.00000000E+00  3.38071321E+00  0.00000000E+00  0.00000000E+00
  0.00000000E+00  8.10707630E-03  0.00000000E+00  0.00000000E+00 -6.71020092E-03
  0.00000000E+00 -2.60704339E-01  0.00000000E+00  0.00000000E+00  1.18304287E-01
  0.00000000E+00  5.35542869E-03  0.00000000E+00  0.00000000E+00 -4.69801382E-03
  4.59003771E-03  0.00000000E+00  0.00000000E+00  0.00000000E+00  0.00000000E+00
  1.65860969E-02  0.00000000E+00  0.00000000E+00  2.36314275E-03  5.35645394E-03
 -9.59073353E-02 -4.05598900E-02 -9.85830431E-01 -7.42113520E-02  1.48842498E-02
  2.90490895E-02 -1.87712220E-01  8.07638028E-02 -9.02146383E-03 -6.55646257E-01
  1.47516093E+00  8.18733025E-01  1.51954782E-04 -2.16514098E-03 -5.86641024E-03
 -4.01429468E-03  1.18876990E-02 -1.56887008E-01 -6.42921937E-02 -4.99235124E-02
  1.95721861E-01  1.50621784E-02 -1.38298824E-03  1.08864788E-02 -1.19731507E-02
 -5.05231580E-03 -4.22112927E-03  2.01664029E-02  8.64606831E-03 -2.89131797E-02
 -5.93653584E-01 -2.75150034E-01 -2.26497024E-02  3.51469847E-02 -5.20650467E-03
  8.86333105E-03  1.01436004E-02  2.92074464E-01 -3.15555123E+00  6.07698823E+00
  0.00000000E+00 -5.70816494E-02  8.93266568E-02  0.00000000E+00  9.82196674E-02
 -2.89416388E-01  0.00000000E+00 -1.93122985E+00  2.16189097E+00  5.47857415E-03
  0.00000000E+00  1.91592732E-02 -4.08063264E-03  0.00000000E+00 -8.40345435E-02
  0.00000000E+00  4.65457607E-02 -1.52429632E-01  0.00000000E+00 -4.68898466E-04
  0.00000000E+00  5.15464536E-03 -1.26274150E-02  0.00000000E+00  0.00000000E+00
  4.15368793E-03  8.86333105E-03  1.01436004E-02  2.92074464E-01 -3.15555123E+00
  6.07698823E+00  0.00000000E+00  5.70816494E-02  8.93266568E-02  0.00000000E+00
 -9.82196674E-02 -2.89416388E-01  0.00000000E+00  1.93122985E+00  2.16189097E+00
  5.47857415E-03  0.00000000E+00 -1.91592732E-02 -4.08063264E-03  0.00000000E+00
 -8.40345435E-02  0.00000000E+00 -4.65457607E-02 -1.52429632E-01  0.00000000E+00
 -4.68898466E-04  0.00000000E+00 -5.15464536E-03 -1.26274150E-02  0.00000000E+00
  0.00000000E+00 -4.15368793E-03  2.36314275E-03  5.35645394E-03 -9.59073353E-02
 -4.05598900E-02 -9.85830431E-01 -7.42113520E-02 -1.48842498E-02  2.90490895E-02
 -1.87712220E-01 -8.07638028E-02 -9.02146383E-03 -6.55646257E-01 -1.47516093E+00
  8.18733025E-01  1.51954782E-04 -2.16514098E-03  5.86641024E-03 -4.01429468E-03
 -1.18876990E-02 -1.56887008E-01 -6.42921937E-02  4.99235124E-02  1.95721861E-01
 -1.50621784E-02 -1.38298824E-03  1.08864788E-02  1.19731507E-02 -5.05231580E-03
  4.22112927E-03  2.01664029E-02 -8.64606831E-03 -2.89131797E-02 -5.93653584E-01
 -2.75150034E-01 -2.26497024E-02 -3.51469847E-02 -5.20650467E-03  2.36314275E-03
  5.35645394E-03 -9.59073353E-02 -4.05598900E-02 -9.85830431E-01  7.42113520E-02
  1.48842498E-02  2.90490895E-02  1.87712220E-01  8.07638028E-02 -9.02146383E-03
  6.55646257E-01  1.47516093E+00  8.18733025E-01  1.51954782E-04  2.16514098E-03
 -5.86641024E-03 -4.01429468E-03 -1.18876990E-02 -1.56887008E-01  6.42921937E-02
 -4.99235124E-02  1.95721861E-01 -1.50621784E-02 -1.38298824E-03 -1.08864788E-02
 -1.19731507E-02 -5.05231580E-03  4.22112927E-03 -2.01664029E-02  8.64606831E-03
 -2.89131797E-02 -5.93653584E-01 -2.75150034E-01  2.26497024E-02  3.51469847E-02
 -5.20650467E-03 -1.70524761E-03 -3.92237945E-03  1.15603865E-01 -6.43032018E-01
 -2.81030396E+00  0.00000000E+00 -5.73798190E-02 -3.06203330E-02  0.00000000E+00
  3.51028726E-02  1.03665880E-01  0.00000000E+00 -2.02184214E+00 -7.76272432E-01
  1.47344141E-02  0.00000000E+00  1.07979312E-02 -8.77826386E-03  0.00000000E+00
 -1.53203532E-01  0.00000000E+00 -1.83081545E-01 -1.33225078E-03  0.00000000E+00
  7.64644604E-03  0.00000000E+00 -6.02061249E-03  1.14931190E-02  0.00000000E+00
  0.00000000E+00  9.74810389E-03  5.46544488E-02  9.35579551E-01  1.36231137E+00
  0.00000000E+00 -4.06559492E-02 -2.05370188E-02  2.36314275E-03  5.35645394E-03
 -9.59073353E-02 -4.05598900E-02 -9.85830431E-01  7.42113520E-02 -1.48842498E-02
  2.90490895E-02  1.87712220E-01 -8.07638028E-02 -9.02146383E-03  6.55646257E-01
 -1.47516093E+00  8.18733025E-01  1.51954782E-04  2.16514098E-03  5.86641024E-03
 -4.01429468E-03  1.18876990E-02 -1.56887008E-01  6.42921937E-02  4.99235124E-02
  1.95721861E-01  1.50621784E-02 -1.38298824E-03 -1.08864788E-02  1.19731507E-02
 -5.05231580E-03 -4.22112927E-03 -2.01664029E-02 -8.64606831E-03 -2.89131797E-02
 -5.93653584E-01 -2.75150034E-01  2.26497024E-02 -3.51469847E-02 -5.20650467E-03
 -1.70524761E-03 -3.92237945E-03  1.15603865E-01 -6.43032018E-01 -2.81030396E+00
  0.00000000E+00  5.73798190E-02 -3.06203330E-02  0.00000000E+00 -3.51028726E-02
  1.03665880E-01  0.00000000E+00  2.02184214E+00 -7.76272432E-01  1.47344141E-02
  0.00000000E+00 -1.07979312E-02 -8.77826386E-03  0.00000000E+00 -1.53203532E-01
  0.00000000E+00  1.83081545E-01 -1.33225078E-03  0.00000000E+00  7.64644604E-03
  0.00000000E+00  6.02061249E-03  1.14931190E-02  0.00000000E+00  0.00000000E+00
 -9.74810389E-03  5.46544488E-02  9.35579551E-01  1.36231137E+00  0.00000000E+00
  4.06559492E-02 -2.05370188E-02 -1.44336602E-02 -3.10884556E-02 -5.86241879E-03
  1.15107950E+00 -2.66055036E+01  1.46922246E-01  6.68066988E-02  1.99778699E-02
 -9.15196599E-02 -8.88778864E-02  8.16534496E-03 -1.01915680E+01  4.68201051E+00
 -5.30610828E-01 -3.76116501E-03 -5.39752087E-03  5.99490855E-03  1.22211836E-03
  9.99974588E-04 -4.20915569E-02  2.02278266E-02  4.22023095E-02 -2.76979464E-01
 -1.16316650E-01 -4.06508527E-04 -9.06601136E-04  1.74615938E-03  4.01065973E-03
  4.91319452E-03 -6.61602601E-03  7.55661850E-03 -7.16698285E-03 -2.32306397E-01
 -2.15110107E+00 -2.36796519E-02  9.78434205E-03  1.03401641E-02 -1.90475112E-02
 -4.00503514E-02  1.23423078E-01 -3.76391729E-01  1.22738395E+01  0.00000000E+00
 -2.64558723E-01 -1.33711112E-01  0.00000000E+00  9.16291687E-01 -2.67460702E-02
  0.00000000E+00  2.77915521E+00  5.35668189E+00  1.01339683E-02  0.00000000E+00
 -9.42601641E-03  1.91081468E-02  0.00000000E+00  3.39409816E-01  0.00000000E+00
  1.41569393E-01  6.44978893E-01  0.00000000E+00  4.64022489E-03  0.00000000E+00
 -2.21560616E-02  2.22120365E-02  0.00000000E+00  0.00000000E+00 -2.57694375E-02
  1.90475112E-02  4.00503514E-02 -1.23423078E-01  3.76391729E-01 -1.22738395E+01
  0.00000000E+00 -2.64558723E-01  1.33711112E-01  0.00000000E+00  9.16291687E-01
  2.67460702E-02  0.00000000E+00  2.77915521E+00 -5.35668189E+00 -1.01339683E-02
[truncated: 5,214,460 more chars]
