# Supplementary material for: Hyperpyramidalized alkenes with bond orders near 1.5 as synthetic building blocks
Source: Nat Chem. 2026 Jan 21;18(5):913–22. doi: 10.1038/s41557-025-02055-9 (PMC12859755; doi:10.1038/s41557-025-02055-9)
Supplement: Supplementary file 2 — Output files for reported computations. [file 41557_2025_2055_MOESM2_ESM.zip › Computation data/Cubene 10/wb97XD-def2-TZVP/unrestricted functional/parent-cubene9-ur.out]

 Entering Gaussian System, Link 0=/u/local/apps/gaussian/16_sse4/g16
 Initial command:
 /u/local/apps/gaussian/16_sse4/l1.exe "/work/8844921.1.msa_smp.q/Gau-11536.inp" -scrdir="/work/8844921.1.msa_smp.q/"
 Entering Link 1 = /u/local/apps/gaussian/16_sse4/l1.exe PID=     11537.
  
 Copyright (c) 1988,1990,1992,1993,1995,1998,2003,2009,2016,
            Gaussian, Inc.  All Rights Reserved.
  
 This is part of the Gaussian(R) 16 program.  It is based on
 the Gaussian(R) 09 system (copyright 2009, Gaussian, Inc.),
 the Gaussian(R) 03 system (copyright 2003, Gaussian, Inc.),
 the Gaussian(R) 98 system (copyright 1998, Gaussian, Inc.),
 the Gaussian(R) 94 system (copyright 1995, Gaussian, Inc.),
 the Gaussian 92(TM) system (copyright 1992, Gaussian, Inc.),
 the Gaussian 90(TM) system (copyright 1990, Gaussian, Inc.),
 the Gaussian 88(TM) system (copyright 1988, Gaussian, Inc.),
 the Gaussian 86(TM) system (copyright 1986, Carnegie Mellon
 University), and the Gaussian 82(TM) system (copyright 1983,
 Carnegie Mellon University). Gaussian is a federally registered
 trademark of Gaussian, Inc.
  
 This software contains proprietary and confidential information,
 including trade secrets, belonging to Gaussian, Inc.
  
 This software is provided under written license and may be
 used, copied, transmitted, or stored only in accord with that
 written license.
  
 The following legend is applicable only to US Government
 contracts under FAR:
  
                    RESTRICTED RIGHTS LEGEND
  
 Use, reproduction and disclosure by the US Government is
 subject to restrictions as set forth in subparagraphs (a)
 and (c) of the Commercial Computer Software - Restricted
 Rights clause in FAR 52.227-19.
  
 Gaussian, Inc.
 340 Quinnipiac St., Bldg. 40, Wallingford CT 06492
  
  
 ---------------------------------------------------------------
 Warning -- This program may not be used in any manner that
 competes with the business of Gaussian, Inc. or will provide
 assistance to any competitor of Gaussian, Inc.  The licensee
 of this program is prohibited from giving any competitor of
 Gaussian, Inc. access to this program.  By using this program,
 the user acknowledges that Gaussian, Inc. is engaged in the
 business of creating and licensing software in the field of
 computational chemistry and represents and warrants to the
 licensee that it is not a competitor of Gaussian, Inc. and that
 it will not use this program in any manner prohibited above.
 ---------------------------------------------------------------
  

 Cite this work as:
 Gaussian 16, Revision A.03,
 M. J. Frisch, G. W. Trucks, H. B. Schlegel, G. E. Scuseria, 
 M. A. Robb, J. R. Cheeseman, G. Scalmani, V. Barone, 
 G. A. Petersson, H. Nakatsuji, X. Li, M. Caricato, A. V. Marenich, 
 J. Bloino, B. G. Janesko, R. Gomperts, B. Mennucci, H. P. Hratchian, 
 J. V. Ortiz, A. F. Izmaylov, J. L. Sonnenberg, D. Williams-Young, 
 F. Ding, F. Lipparini, F. Egidi, J. Goings, B. Peng, A. Petrone, 
 T. Henderson, D. Ranasinghe, V. G. Zakrzewski, J. Gao, N. Rega, 
 G. Zheng, W. Liang, M. Hada, M. Ehara, K. Toyota, R. Fukuda, 
 J. Hasegawa, M. Ishida, T. Nakajima, Y. Honda, O. Kitao, H. Nakai, 
 T. Vreven, K. Throssell, J. A. Montgomery, Jr., J. E. Peralta, 
 F. Ogliaro, M. J. Bearpark, J. J. Heyd, E. N. Brothers, K. N. Kudin, 
 V. N. Staroverov, T. A. Keith, R. Kobayashi, J. Normand, 
 K. Raghavachari, A. P. Rendell, J. C. Burant, S. S. Iyengar, 
 J. Tomasi, M. Cossi, J. M. Millam, M. Klene, C. Adamo, R. Cammi, 
 J. W. Ochterski, R. L. Martin, K. Morokuma, O. Farkas, 
 J. B. Foresman, and D. J. Fox, Gaussian, Inc., Wallingford CT, 2016.
 
 ******************************************
 Gaussian 16:  ES64L-G16RevA.03 25-Dec-2016
                13-May-2025 
 ******************************************
 %nproc=8
 Will use up to    8 processors via shared memory.
 %mem=16GB
 %chk=parent-cubene9-ur.chk
 -------------------------------------------------------------------
 # opt freq uwb97xd geom=connectivity def2tzvp pop=nboread guess=mix
 -------------------------------------------------------------------
 1/18=20,19=15,26=3,38=1,57=2/1,3;
 2/9=110,12=2,17=6,18=5,40=1/2;
 3/5=44,7=101,11=2,25=1,30=1,71=1,74=-58,116=2/1,2,3;
 4/13=-1/1;
 5/5=2,38=5/2;
 6/7=2,8=2,9=2,10=2,28=1,40=2/1,7;
 7//1,2,3,16;
 1/18=20,19=15,26=3/3(2);
 2/9=110/2;
 99//99;
 2/9=110/2;
 3/5=44,7=101,11=2,25=1,30=1,71=1,74=-58,116=2/1,2,3;
 4/5=5,16=3,69=1/1;
 5/5=2,38=5/2;
 7//1,2,3,16;
 1/18=20,19=15,26=3/3(-5);
 2/9=110/2;
 6/7=2,8=2,9=2,10=2,19=2,28=1,40=2/1,7;
 99/9=1/99;
 -----
 M0001
 -----
 Symbolic Z-matrix:
 Charge =  0 Multiplicity = 1
 C                    -1.17725   0.77425  -0.08083 
 H                    -2.01087   1.47006  -0.07681 
 C                     0.        0.69159  -1.08367 
 C                     0.       -0.69159  -1.08367 
 C                    -1.17725  -0.77425  -0.08083 
 H                    -2.01087  -1.47006  -0.07681 
 C                     1.17725   0.77425  -0.08083 
 H                     2.01087   1.47006  -0.07681 
 C                     0.        0.76777   0.96258 
 H                     0.        1.38828   1.8501 
 C                     1.17725  -0.77425  -0.08083 
 H                     2.01087  -1.47006  -0.07681 
 C                     0.       -0.76777   0.96258 
 H                     0.       -1.38828   1.8501 
 

 GradGradGradGradGradGradGradGradGradGradGradGradGradGradGradGradGradGrad
 Berny optimization.
 Initialization pass.
                           ----------------------------
                           !    Initial Parameters    !
                           ! (Angstroms and Degrees)  !
 --------------------------                            --------------------------
 ! Name  Definition              Value          Derivative Info.                !
 --------------------------------------------------------------------------------
 ! R1    R(1,2)                  1.0859         estimate D2E/DX2                !
 ! R2    R(1,3)                  1.5487         estimate D2E/DX2                !
 ! R3    R(1,5)                  1.5485         estimate D2E/DX2                !
 ! R4    R(1,9)                  1.5731         estimate D2E/DX2                !
 ! R5    R(3,4)                  1.3832         estimate D2E/DX2                !
 ! R6    R(3,7)                  1.5487         estimate D2E/DX2                !
 ! R7    R(4,5)                  1.5487         estimate D2E/DX2                !
 ! R8    R(4,11)                 1.5487         estimate D2E/DX2                !
 ! R9    R(5,6)                  1.0859         estimate D2E/DX2                !
 ! R10   R(5,13)                 1.5731         estimate D2E/DX2                !
 ! R11   R(7,8)                  1.0859         estimate D2E/DX2                !
 ! R12   R(7,9)                  1.5731         estimate D2E/DX2                !
 ! R13   R(7,11)                 1.5485         estimate D2E/DX2                !
 ! R14   R(9,10)                 1.0829         estimate D2E/DX2                !
 ! R15   R(9,13)                 1.5355         estimate D2E/DX2                !
 ! R16   R(11,12)                1.0859         estimate D2E/DX2                !
 ! R17   R(11,13)                1.5731         estimate D2E/DX2                !
 ! R18   R(13,14)                1.0829         estimate D2E/DX2                !
 ! A1    A(2,1,3)              128.3287         estimate D2E/DX2                !
 ! A2    A(2,1,5)              129.851          estimate D2E/DX2                !
 ! A3    A(2,1,9)              125.0791         estimate D2E/DX2                !
 ! A4    A(3,1,5)               86.9405         estimate D2E/DX2                !
 ! A5    A(3,1,9)               81.9757         estimate D2E/DX2                !
 ! A6    A(5,1,9)               89.764          estimate D2E/DX2                !
 ! A7    A(1,3,4)               93.0595         estimate D2E/DX2                !
 ! A8    A(1,3,7)               98.9563         estimate D2E/DX2                !
 ! A9    A(4,3,7)               93.0595         estimate D2E/DX2                !
 ! A10   A(3,4,5)               93.0595         estimate D2E/DX2                !
 ! A11   A(3,4,11)              93.0595         estimate D2E/DX2                !
 ! A12   A(5,4,11)              98.9563         estimate D2E/DX2                !
 ! A13   A(1,5,4)               86.9405         estimate D2E/DX2                !
 ! A14   A(1,5,6)              129.851          estimate D2E/DX2                !
 ! A15   A(1,5,13)              89.764          estimate D2E/DX2                !
 ! A16   A(4,5,6)              128.3287         estimate D2E/DX2                !
 ! A17   A(4,5,13)              81.9757         estimate D2E/DX2                !
 ! A18   A(6,5,13)             125.0791         estimate D2E/DX2                !
 ! A19   A(3,7,8)              128.3287         estimate D2E/DX2                !
 ! A20   A(3,7,9)               81.9757         estimate D2E/DX2                !
 ! A21   A(3,7,11)              86.9405         estimate D2E/DX2                !
 ! A22   A(8,7,9)              125.0791         estimate D2E/DX2                !
 ! A23   A(8,7,11)             129.851          estimate D2E/DX2                !
 ! A24   A(9,7,11)              89.764          estimate D2E/DX2                !
 ! A25   A(1,9,7)               96.8973         estimate D2E/DX2                !
 ! A26   A(1,9,10)             122.7678         estimate D2E/DX2                !
 ! A27   A(1,9,13)              90.236          estimate D2E/DX2                !
 ! A28   A(7,9,10)             122.7678         estimate D2E/DX2                !
 ! A29   A(7,9,13)              90.236          estimate D2E/DX2                !
 ! A30   A(10,9,13)            124.9594         estimate D2E/DX2                !
 ! A31   A(4,11,7)              86.9405         estimate D2E/DX2                !
 ! A32   A(4,11,12)            128.3287         estimate D2E/DX2                !
 ! A33   A(4,11,13)             81.9757         estimate D2E/DX2                !
 ! A34   A(7,11,12)            129.851          estimate D2E/DX2                !
 ! A35   A(7,11,13)             89.764          estimate D2E/DX2                !
 ! A36   A(12,11,13)           125.0791         estimate D2E/DX2                !
 ! A37   A(5,13,9)              90.236          estimate D2E/DX2                !
 ! A38   A(5,13,11)             96.8973         estimate D2E/DX2                !
 ! A39   A(5,13,14)            122.7678         estimate D2E/DX2                !
 ! A40   A(9,13,11)             90.236          estimate D2E/DX2                !
 ! A41   A(9,13,14)            124.9594         estimate D2E/DX2                !
 ! A42   A(11,13,14)           122.7678         estimate D2E/DX2                !
 ! D1    D(2,1,3,4)           -140.8744         estimate D2E/DX2                !
 ! D2    D(2,1,3,7)            125.5404         estimate D2E/DX2                !
 ! D3    D(5,1,3,4)              0.0            estimate D2E/DX2                !
 ! D4    D(5,1,3,7)            -93.5852         estimate D2E/DX2                !
 ! D5    D(9,1,3,4)             90.1931         estimate D2E/DX2                !
 ! D6    D(9,1,3,7)             -3.3921         estimate D2E/DX2                !
 ! D7    D(2,1,5,4)            139.8499         estimate D2E/DX2                !
 ! D8    D(2,1,5,6)              0.0            estimate D2E/DX2                !
 ! D9    D(2,1,5,13)          -138.1733         estimate D2E/DX2                !
 ! D10   D(3,1,5,4)              0.0            estimate D2E/DX2                !
 ! D11   D(3,1,5,6)           -139.8499         estimate D2E/DX2                !
 ! D12   D(3,1,5,13)            81.9769         estimate D2E/DX2                !
 ! D13   D(9,1,5,4)            -81.9769         estimate D2E/DX2                !
 ! D14   D(9,1,5,6)            138.1733         estimate D2E/DX2                !
 ! D15   D(9,1,5,13)             0.0            estimate D2E/DX2                !
 ! D16   D(2,1,9,7)           -128.4606         estimate D2E/DX2                !
 ! D17   D(2,1,9,10)             8.1092         estimate D2E/DX2                !
 ! D18   D(2,1,9,13)           141.2731         estimate D2E/DX2                !
 ! D19   D(3,1,9,7)              3.3227         estimate D2E/DX2                !
 ! D20   D(3,1,9,10)           139.8926         estimate D2E/DX2                !
 ! D21   D(3,1,9,13)           -86.9435         estimate D2E/DX2                !
 ! D22   D(5,1,9,7)             90.2662         estimate D2E/DX2                !
 ! D23   D(5,1,9,10)          -133.1639         estimate D2E/DX2                !
 ! D24   D(5,1,9,13)             0.0            estimate D2E/DX2                !
 ! D25   D(1,3,4,5)              0.0            estimate D2E/DX2                !
 ! D26   D(1,3,4,11)           -99.1478         estimate D2E/DX2                !
 ! D27   D(7,3,4,5)             99.1478         estimate D2E/DX2                !
 ! D28   D(7,3,4,11)             0.0            estimate D2E/DX2                !
 ! D29   D(1,3,7,8)           -125.5404         estimate D2E/DX2                !
 ! D30   D(1,3,7,9)              3.3921         estimate D2E/DX2                !
 ! D31   D(1,3,7,11)            93.5852         estimate D2E/DX2                !
 ! D32   D(4,3,7,8)            140.8744         estimate D2E/DX2                !
 ! D33   D(4,3,7,9)            -90.1931         estimate D2E/DX2                !
 ! D34   D(4,3,7,11)             0.0            estimate D2E/DX2                !
 ! D35   D(3,4,5,1)              0.0            estimate D2E/DX2                !
 ! D36   D(3,4,5,6)            140.8744         estimate D2E/DX2                !
 ! D37   D(3,4,5,13)           -90.1931         estimate D2E/DX2                !
 ! D38   D(11,4,5,1)            93.5852         estimate D2E/DX2                !
 ! D39   D(11,4,5,6)          -125.5404         estimate D2E/DX2                !
 ! D40   D(11,4,5,13)            3.3921         estimate D2E/DX2                !
 ! D41   D(3,4,11,7)             0.0            estimate D2E/DX2                !
 ! D42   D(3,4,11,12)         -140.8744         estimate D2E/DX2                !
 ! D43   D(3,4,11,13)           90.1931         estimate D2E/DX2                !
 ! D44   D(5,4,11,7)           -93.5852         estimate D2E/DX2                !
 ! D45   D(5,4,11,12)          125.5404         estimate D2E/DX2                !
 ! D46   D(5,4,11,13)           -3.3921         estimate D2E/DX2                !
 ! D47   D(1,5,13,9)             0.0            estimate D2E/DX2                !
 ! D48   D(1,5,13,11)          -90.2662         estimate D2E/DX2                !
 ! D49   D(1,5,13,14)          133.1639         estimate D2E/DX2                !
 ! D50   D(4,5,13,9)            86.9435         estimate D2E/DX2                !
 ! D51   D(4,5,13,11)           -3.3227         estimate D2E/DX2                !
 ! D52   D(4,5,13,14)         -139.8926         estimate D2E/DX2                !
 ! D53   D(6,5,13,9)          -141.2731         estimate D2E/DX2                !
 ! D54   D(6,5,13,11)          128.4606         estimate D2E/DX2                !
 ! D55   D(6,5,13,14)           -8.1092         estimate D2E/DX2                !
 ! D56   D(3,7,9,1)             -3.3227         estimate D2E/DX2                !
 ! D57   D(3,7,9,10)          -139.8926         estimate D2E/DX2                !
 ! D58   D(3,7,9,13)            86.9435         estimate D2E/DX2                !
 ! D59   D(8,7,9,1)            128.4606         estimate D2E/DX2                !
 ! D60   D(8,7,9,10)            -8.1092         estimate D2E/DX2                !
 ! D61   D(8,7,9,13)          -141.2731         estimate D2E/DX2                !
 ! D62   D(11,7,9,1)           -90.2662         estimate D2E/DX2                !
 ! D63   D(11,7,9,10)          133.1639         estimate D2E/DX2                !
 ! D64   D(11,7,9,13)            0.0            estimate D2E/DX2                !
 ! D65   D(3,7,11,4)             0.0            estimate D2E/DX2                !
 ! D66   D(3,7,11,12)          139.8499         estimate D2E/DX2                !
 ! D67   D(3,7,11,13)          -81.9769         estimate D2E/DX2                !
 ! D68   D(8,7,11,4)          -139.8499         estimate D2E/DX2                !
 ! D69   D(8,7,11,12)            0.0            estimate D2E/DX2                !
 ! D70   D(8,7,11,13)          138.1733         estimate D2E/DX2                !
 ! D71   D(9,7,11,4)            81.9769         estimate D2E/DX2                !
 ! D72   D(9,7,11,12)         -138.1733         estimate D2E/DX2                !
 ! D73   D(9,7,11,13)            0.0            estimate D2E/DX2                !
 ! D74   D(1,9,13,5)             0.0            estimate D2E/DX2                !
 ! D75   D(1,9,13,11)           96.8984         estimate D2E/DX2                !
 ! D76   D(1,9,13,14)         -131.5508         estimate D2E/DX2                !
 ! D77   D(7,9,13,5)           -96.8984         estimate D2E/DX2                !
 ! D78   D(7,9,13,11)            0.0            estimate D2E/DX2                !
 ! D79   D(7,9,13,14)          131.5508         estimate D2E/DX2                !
 ! D80   D(10,9,13,5)          131.5508         estimate D2E/DX2                !
 ! D81   D(10,9,13,11)        -131.5508         estimate D2E/DX2                !
 ! D82   D(10,9,13,14)           0.0            estimate D2E/DX2                !
 ! D83   D(4,11,13,5)            3.3227         estimate D2E/DX2                !
 ! D84   D(4,11,13,9)          -86.9435         estimate D2E/DX2                !
 ! D85   D(4,11,13,14)         139.8926         estimate D2E/DX2                !
 ! D86   D(7,11,13,5)           90.2662         estimate D2E/DX2                !
 ! D87   D(7,11,13,9)            0.0            estimate D2E/DX2                !
 ! D88   D(7,11,13,14)        -133.1639         estimate D2E/DX2                !
 ! D89   D(12,11,13,5)        -128.4606         estimate D2E/DX2                !
 ! D90   D(12,11,13,9)         141.2731         estimate D2E/DX2                !
 ! D91   D(12,11,13,14)          8.1092         estimate D2E/DX2                !
 --------------------------------------------------------------------------------
 Trust Radius=3.00D-01 FncErr=1.00D-07 GrdErr=1.00D-06 EigMax=2.50D+02 EigMin=1.00D-04
 Number of steps in this run=    100 maximum allowed number of steps=    100.
 GradGradGradGradGradGradGradGradGradGradGradGradGradGradGradGradGradGrad

                          Input orientation:                          
 ---------------------------------------------------------------------
 Center     Atomic      Atomic             Coordinates (Angstroms)
 Number     Number       Type             X           Y           Z
 ---------------------------------------------------------------------
      1          6           0       -1.177254    0.774248   -0.080827
      2          1           0       -2.010873    1.470060   -0.076812
      3          6           0        0.000000    0.691590   -1.083673
      4          6           0        0.000000   -0.691590   -1.083673
      5          6           0       -1.177254   -0.774248   -0.080827
      6          1           0       -2.010873   -1.470060   -0.076812
      7          6           0        1.177254    0.774248   -0.080827
      8          1           0        2.010873    1.470060   -0.076812
      9          6           0        0.000000    0.767769    0.962581
     10          1           0        0.000000    1.388280    1.850101
     11          6           0        1.177254   -0.774248   -0.080827
     12          1           0        2.010873   -1.470060   -0.076812
     13          6           0        0.000000   -0.767769    0.962581
     14          1           0        0.000000   -1.388280    1.850101
 ---------------------------------------------------------------------
                    Distance matrix (angstroms):
                    1          2          3          4          5
     1  C    0.000000
     2  H    1.085860   0.000000
     3  C    1.548696   2.379789   0.000000
     4  C    2.130800   3.119312   1.383180   0.000000
     5  C    1.548496   2.394129   2.130800   1.548696   0.000000
     6  H    2.394129   2.940120   3.119312   2.379789   1.085860
     7  C    2.354508   3.263177   1.548696   2.130800   2.818075
     8  H    3.263177   4.021746   2.379789   3.119312   3.898857
     9  C    1.573108   2.370055   2.047672   2.513341   2.202826
    10  H    2.343383   2.786268   3.015362   3.596233   3.129047
    11  C    2.818075   3.898857   2.130800   1.548696   2.354508
    12  H    3.898857   4.981842   3.119312   2.379789   3.263177
    13  C    2.202826   3.183053   2.513341   2.047672   1.573108
    14  H    3.129047   3.990828   3.596233   3.015362   2.343383
                    6          7          8          9         10
     6  H    0.000000
     7  C    3.898857   0.000000
     8  H    4.981842   1.085860   0.000000
     9  C    3.183053   1.573108   2.370055   0.000000
    10  H    3.990828   2.343383   2.786268   1.082925   0.000000
    11  C    3.263177   1.548496   2.394129   2.202826   3.129047
    12  H    4.021746   2.394129   2.940120   3.183053   3.990828
    13  C    2.370055   2.202826   3.183053   1.535538   2.331574
    14  H    2.786268   3.129047   3.990828   2.331574   2.776560
                   11         12         13         14
    11  C    0.000000
    12  H    1.085860   0.000000
    13  C    1.573108   2.370055   0.000000
    14  H    2.343383   2.786268   1.082925   0.000000
 Stoichiometry    C8H6
 Framework group  C2V[SGV(C4H2),X(C4H4)]
 Deg. of freedom    11
 Full point group                 C2V     NOp   4
 Largest Abelian subgroup         C2V     NOp   4
 Largest concise Abelian subgroup C2V     NOp   4
                         Standard orientation:                         
 ---------------------------------------------------------------------
 Center     Atomic      Atomic             Coordinates (Angstroms)
 Number     Number       Type             X           Y           Z
 ---------------------------------------------------------------------
      1          6           0       -1.177254    0.774248   -0.080827
      2          1           0       -2.010873    1.470060   -0.076812
      3          6           0        0.000000    0.691590   -1.083673
      4          6           0       -0.000000   -0.691590   -1.083673
      5          6           0       -1.177254   -0.774248   -0.080827
      6          1           0       -2.010873   -1.470060   -0.076812
      7          6           0        1.177254    0.774248   -0.080827
      8          1           0        2.010873    1.470060   -0.076812
      9          6           0        0.000000    0.767769    0.962581
     10          1           0        0.000000    1.388280    1.850101
     11          6           0        1.177254   -0.774248   -0.080827
     12          1           0        2.010873   -1.470060   -0.076812
     13          6           0       -0.000000   -0.767769    0.962581
     14          1           0       -0.000000   -1.388280    1.850101
 ---------------------------------------------------------------------
 Rotational constants (GHZ):           4.0578132           3.6002590           3.3731801
 Standard basis: def2TZVP (5D, 7F)
 There are    97 symmetry adapted cartesian basis functions of A1  symmetry.
 There are    65 symmetry adapted cartesian basis functions of A2  symmetry.
 There are    65 symmetry adapted cartesian basis functions of B1  symmetry.
 There are    97 symmetry adapted cartesian basis functions of B2  symmetry.
 There are    84 symmetry adapted basis functions of A1  symmetry.
 There are    58 symmetry adapted basis functions of A2  symmetry.
 There are    58 symmetry adapted basis functions of B1  symmetry.
 There are    84 symmetry adapted basis functions of B2  symmetry.
   284 basis functions,   456 primitive gaussians,   324 cartesian basis functions
    27 alpha electrons       27 beta electrons
       nuclear repulsion energy       349.4117790383 Hartrees.
 NAtoms=   14 NActive=   14 NUniq=    5 SFac= 4.00D+00 NAtFMM=   60 NAOKFM=F Big=F
 Integral buffers will be    131072 words long.
 Raffenetti 2 integral format.
 Two-electron integral symmetry is turned on.
 Nuclear repulsion after empirical dispersion term =      349.4052185349 Hartrees.
 One-electron integrals computed using PRISM.
   4 Symmetry operations used in ECPInt.
 ECPInt:  NShTT=    6328 NPrTT=   19500 LenC2=    6294 LenP2D=   16353.
 LDataN:  DoStor=T MaxTD1= 6 Len=  172
 NBasis=   284 RedAO= T EigKep=  2.05D-06  NBF=    84    58    58    84
 NBsUse=   284 1.00D-06 EigRej= -1.00D+00 NBFU=    84    58    58    84
 ExpMin= 9.52D-02 ExpMax= 1.36D+04 ExpMxC= 4.63D+02 IAcc=3 IRadAn=         5 AccDes= 0.00D+00
 Harris functional with IExCor= 4639 and IRadAn=       5 diagonalized for initial guess.
 HarFok:  IExCor= 4639 AccDes= 0.00D+00 IRadAn=         5 IDoV= 1 UseB2=F ITyADJ=14
 ICtDFT=  3500011 ScaDFX=  1.000000  1.000000  1.000000  1.000000
 FoFCou: FMM=F IPFlag=           0 FMFlag=      100000 FMFlg1=           0
         NFxFlg=           0 DoJE=T BraDBF=F KetDBF=T FulRan=T
         wScrn=  0.000000 ICntrl=       500 IOpCl=  0 I1Cent=   200000004 NGrid=           0
         NMat0=    1 NMatS0=      1 NMatT0=    0 NMatD0=    1 NMtDS0=    0 NMtDT0=    0
 Petite list used in FoFCou.
 Mixing orbitals, IMix= 1 IMixAn=  0 NRI=1 NE=   27 Coef=  7.07106781D-01  7.07106781D-01
 Mixing orbitals, IMix= 1 IMixAn=  0 NRI=1 NE=   27 Coef= -7.07106781D-01  7.07106781D-01
 Initial guess orbital symmetries:
 Alpha Orbitals:
       Occupied  (A1) (B2) (A1) (B1) (A2) (B2) (A1) (B2) (A1) (B1)
                 (A1) (B2) (A1) (A2) (B2) (A1) (B1) (A1) (B1) (B2)
                 (A1) (B2) (B1) (A2) (A1) (A2) (?A)
       Virtual   (?A) (A1) (B1) (B2) (A1) (B1) (B2) (A2) (A1) (B2)
                 (B1) (A1) (A2) (B2) (A1) (B2) (B1) (A2) (A1) (A1)
                 (B1) (A2) (A1) (B1) (B2) (B2) (A1) (A2) (B2) (A1)
                 (B2) (B1) (A1) (B2) (A2) (B1) (A2) (A1) (B2) (B1)
                 (B2) (A2) (B2) (A1) (A2) (B2) (A1) (B1) (B2) (A2)
                 (A1) (B1) (B2) (A1) (A1) (B2) (B2) (A2) (A1) (B2)
                 (A1) (B1) (B1) (A1) (B2) (B1) (A2) (B1) (A1) (A1)
                 (A2) (A1) (A2) (B1) (A1) (B2) (B1) (B2) (A2) (B1)
                 (B2) (B1) (A1) (B2) (B2) (A2) (A2) (A1) (B2) (B2)
                 (A1) (A2) (B2) (A2) (B2) (A1) (B2) (A2) (B1) (A1)
                 (B1) (A1) (A1) (B2) (A1) (B1) (A1) (B1) (B2) (A2)
                 (A1) (A2) (B2) (B1) (A1) (B1) (B2) (A1) (B2) (A1)
                 (A2) (B2) (B1) (B2) (A1) (B1) (A2) (A2) (A1) (B1)
                 (A1) (B1) (B2) (B1) (A1) (A2) (A2) (B2) (B1) (A1)
                 (A2) (A1) (B2) (B1) (B2) (A2) (A1) (B1) (A1) (B2)
                 (B1) (B2) (A1) (A2) (B1) (A1) (B2) (A1) (B1) (A2)
                 (A1) (A1) (A2) (B2) (B2) (B1) (B2) (A2) (A2) (A1)
                 (B2) (B1) (B2) (A2) (A1) (B2) (B2) (A1) (A2) (B2)
                 (A1) (A2) (B1) (A1) (B1) (A2) (B2) (B2) (B1) (A1)
                 (A1) (A2) (B1) (A1) (B2) (A1) (B1) (B1) (B2) (A1)
                 (B2) (A2) (B2) (B1) (A2) (A1) (A2) (B2) (B1) (B2)
                 (A2) (A1) (B2) (B1) (A1) (A2) (B1) (A1) (B1) (A2)
                 (B2) (A1) (A2) (B2) (A2) (B1) (A1) (B2) (A1) (A2)
                 (B2) (A1) (B2) (B2) (B1) (A2) (B2) (A1) (B1) (A2)
                 (A2) (B2) (A1) (A2) (A2) (B2) (B2) (B2) (B2) (A1)
                 (B1) (A1) (B2) (A1) (A2) (B2) (B2)
 Beta  Orbitals:
       Occupied  (A1) (B2) (A1) (B1) (A2) (B2) (A1) (B2) (A1) (B1)
                 (A1) (B2) (A1) (A2) (B2) (A1) (B1) (A1) (B1) (B2)
                 (A1) (B2) (B1) (A2) (A1) (A2) (?A)
       Virtual   (?A) (A1) (B1) (B2) (A1) (B1) (B2) (A2) (A1) (B2)
                 (B1) (A1) (A2) (B2) (A1) (B2) (B1) (A2) (A1) (A1)
                 (B1) (A2) (A1) (B1) (B2) (B2) (A1) (A2) (B2) (A1)
                 (B2) (B1) (A1) (B2) (A2) (B1) (A2) (A1) (B2) (B1)
                 (B2) (A2) (B2) (A1) (A2) (B2) (A1) (B1) (B2) (A2)
                 (A1) (B1) (B2) (A1) (A1) (B2) (B2) (A2) (A1) (B2)
                 (A1) (B1) (B1) (A1) (B2) (B1) (A2) (B1) (A1) (A1)
                 (A2) (A1) (A2) (B1) (A1) (B2) (B1) (B2) (A2) (B1)
                 (B2) (B1) (A1) (B2) (B2) (A2) (A2) (A1) (B2) (B2)
                 (A1) (A2) (B2) (A2) (B2) (A1) (B2) (A2) (B1) (A1)
                 (B1) (A1) (A1) (B2) (A1) (B1) (A1) (B1) (B2) (A2)
                 (A1) (A2) (B2) (B1) (A1) (B1) (B2) (A1) (B2) (A1)
                 (A2) (B2) (B1) (B2) (A1) (B1) (A2) (A2) (A1) (B1)
                 (A1) (B1) (B2) (B1) (A1) (A2) (A2) (B2) (B1) (A1)
                 (A2) (A1) (B2) (B1) (B2) (A2) (A1) (B1) (A1) (B2)
                 (B1) (B2) (A1) (A2) (B1) (A1) (B2) (A1) (B1) (A2)
                 (A1) (A1) (A2) (B2) (B2) (B1) (B2) (A2) (A2) (A1)
                 (B2) (B1) (B2) (A2) (A1) (B2) (B2) (A1) (A2) (B2)
                 (A1) (A2) (B1) (A1) (B1) (A2) (B2) (B2) (B1) (A1)
                 (A1) (A2) (B1) (A1) (B2) (A1) (B1) (B1) (B2) (A1)
                 (B2) (A2) (B2) (B1) (A2) (A1) (A2) (B2) (B1) (B2)
                 (A2) (A1) (B2) (B1) (A1) (A2) (B1) (A1) (B1) (A2)
                 (B2) (A1) (A2) (B2) (A2) (B1) (A1) (B2) (A1) (A2)
                 (B2) (A1) (B2) (B2) (B1) (A2) (B2) (A1) (B1) (A2)
                 (A2) (B2) (A1) (A2) (A2) (B2) (B2) (B2) (B2) (A1)
                 (B1) (A1) (B2) (A1) (A2) (B2) (B2)
 Initial guess <Sx>= 0.0000 <Sy>= 0.0000 <Sz>= 0.0000 <S**2>= 1.0000 S= 0.6180
 Keep R1 and R2 ints in memory in symmetry-blocked form, NReq=2048014301.
 Requested convergence on RMS density matrix=1.00D-08 within 128 cycles.
 Requested convergence on MAX density matrix=1.00D-06.
 Requested convergence on             energy=1.00D-06.
 No special actions if energy rises.
 Integral accuracy reduced to 1.0D-05 until final iterations.
 An orbital has undefined symmetry, so N**3 symmetry is turned off.
 Density matrix breaks symmetry, PCut= 1.00D-04
 Density matrix has no symmetry -- integrals replicated.
 Density matrix breaks symmetry, PCut= 1.00D-04
 Density matrix has no symmetry -- integrals replicated.
 Density matrix breaks symmetry, PCut= 1.00D-04
 Density matrix has no symmetry -- integrals replicated.
 Density matrix breaks symmetry, PCut= 1.00D-04
 Density matrix has no symmetry -- integrals replicated.
 Density matrix breaks symmetry, PCut= 1.00D-04
 Density matrix has no symmetry -- integrals replicated.
 Density matrix breaks symmetry, PCut= 1.00D-04
 Density matrix has no symmetry -- integrals replicated.
 Density matrix breaks symmetry, PCut= 1.00D-04
 Density matrix has no symmetry -- integrals replicated.
 Density matrix breaks symmetry, PCut= 1.00D-04
 Density matrix has no symmetry -- integrals replicated.
 Density matrix breaks symmetry, PCut= 1.00D-04
 Density matrix has no symmetry -- integrals replicated.
 Density matrix breaks symmetry, PCut= 1.00D-04
 Density matrix has no symmetry -- integrals replicated.
 Density matrix breaks symmetry, PCut= 1.00D-04
 Density matrix has no symmetry -- integrals replicated.
 Density matrix breaks symmetry, PCut= 1.00D-04
 Density matrix has no symmetry -- integrals replicated.
 Initial convergence to 1.0D-05 achieved.  Increase integral accuracy.
 SCF Done:  E(UwB97XD) =  -308.165263025     A.U. after   19 cycles
            NFock= 19  Conv=0.91D-08     -V/T= 2.0051
 <Sx>= 0.0000 <Sy>= 0.0000 <Sz>= 0.0000 <S**2>= 0.0000 S= 0.0000
 <L.S>= 0.000000000000E+00
 Annihilation of the first spin contaminant:
 S**2 before annihilation     0.0000,   after    -0.0000

 **********************************************************************

            Population analysis using the SCF density.

 **********************************************************************

 Orbital symmetries:
 Alpha Orbitals:
       Occupied  (A1) (B2) (B1) (A1) (A2) (B2) (A1) (B2) (A1) (B1)
                 (A1) (B2) (A2) (A1) (B2) (A1) (B1) (B2) (A1) (B1)
                 (A1) (B2) (B1) (A2) (A1) (A2) (A1)
       Virtual   (B2) (A1) (B2) (B1) (A1) (B1) (B2) (A2) (A1) (B2)
                 (B1) (A1) (B2) (A2) (A1) (B2) (B1) (A2) (A1) (A1)
                 (B1) (A2) (A1) (B2) (B1) (A1) (B2) (B2) (A2) (A1)
                 (B2) (B1) (B2) (B1) (A2) (A1) (B2) (A1) (A2) (B1)
                 (B2) (A2) (B2) (A1) (A2) (A1) (B2) (B1) (B2) (A2)
                 (A1) (B1) (B2) (A1) (A1) (B2) (B2) (A2) (B2) (A1)
                 (A1) (B1) (B1) (A1) (B2) (B1) (A2) (B1) (A1) (A1)
                 (A2) (A1) (A2) (B1) (B2) (A1) (B1) (B2) (A2) (B1)
                 (B2) (A1) (B1) (B2) (B2) (A2) (A2) (A1) (B2) (B2)
                 (A1) (A2) (B2) (A2) (B2) (A1) (A2) (B2) (B1) (A1)
                 (A1) (B1) (A1) (B2) (A1) (B1) (A1) (B1) (B2) (A2)
                 (A1) (A2) (B2) (B1) (A1) (B1) (B2) (A1) (B2) (A1)
                 (A2) (B2) (B2) (B1) (A1) (B1) (A2) (A2) (A1) (B1)
                 (A1) (B2) (B1) (B1) (A1) (A2) (A2) (B2) (B1) (A1)
                 (A2) (B2) (A1) (B1) (B2) (A2) (A1) (B1) (B2) (A1)
                 (B2) (B1) (A1) (B1) (A2) (A1) (B2) (A1) (B1) (A2)
                 (A1) (A2) (B2) (A1) (B2) (B1) (A2) (B2) (A2) (A1)
                 (B2) (B2) (B1) (A2) (A1) (B2) (A1) (B2) (A2) (B2)
                 (A1) (A2) (B1) (A1) (B1) (A2) (B2) (B2) (B1) (A1)
                 (A1) (A2) (B1) (B2) (A1) (A1) (B1) (B1) (B2) (A1)
                 (A2) (B2) (B2) (B1) (A2) (A1) (A2) (B2) (B1) (B2)
                 (A2) (A1) (B2) (A1) (B1) (A2) (B1) (A1) (B1) (A2)
                 (B2) (A1) (A2) (B2) (B1) (A2) (A1) (B2) (A1) (A2)
                 (B2) (A1) (B2) (B2) (B1) (A2) (B2) (A1) (B1) (A2)
                 (A2) (A1) (B2) (A2) (A2) (B2) (B2) (B2) (B2) (A1)
                 (B1) (A1) (B2) (A1) (A2) (B2) (B2)
 Beta  Orbitals:
       Occupied  (A1) (B2) (B1) (A1) (A2) (B2) (A1) (B2) (A1) (B1)
                 (A1) (B2) (A2) (A1) (B2) (A1) (B1) (B2) (A1) (B1)
                 (A1) (B2) (B1) (A2) (A1) (A2) (A1)
       Virtual   (B2) (A1) (B2) (B1) (A1) (B1) (B2) (A2) (A1) (B2)
                 (B1) (A1) (B2) (A2) (A1) (B2) (B1) (A2) (A1) (A1)
                 (B1) (A2) (A1) (B2) (B1) (A1) (B2) (B2) (A2) (A1)
                 (B2) (B1) (B2) (B1) (A2) (A1) (B2) (A1) (A2) (B1)
                 (B2) (A2) (B2) (A1) (A2) (A1) (B2) (B1) (B2) (A2)
                 (A1) (B1) (B2) (A1) (A1) (B2) (B2) (A2) (B2) (A1)
                 (A1) (B1) (B1) (A1) (B2) (B1) (A2) (B1) (A1) (A1)
                 (A2) (A1) (A2) (B1) (B2) (A1) (B1) (B2) (A2) (B1)
                 (B2) (A1) (B1) (B2) (B2) (A2) (A2) (A1) (B2) (B2)
                 (A1) (A2) (B2) (A2) (B2) (A1) (A2) (B2) (B1) (A1)
                 (A1) (B1) (A1) (B2) (A1) (B1) (A1) (B1) (B2) (A2)
                 (A1) (A2) (B2) (B1) (A1) (B1) (B2) (A1) (B2) (A1)
                 (A2) (B2) (B2) (B1) (A1) (B1) (A2) (A2) (A1) (B1)
                 (A1) (B2) (B1) (B1) (A1) (A2) (A2) (B2) (B1) (A1)
                 (A2) (B2) (A1) (B1) (B2) (A2) (A1) (B1) (B2) (A1)
                 (B2) (B1) (A1) (B1) (A2) (A1) (B2) (A1) (B1) (A2)
                 (A1) (A2) (B2) (A1) (B2) (B1) (A2) (B2) (A2) (A1)
                 (B2) (B2) (B1) (A2) (A1) (B2) (A1) (B2) (A2) (B2)
                 (A1) (A2) (B1) (A1) (B1) (A2) (B2) (B2) (B1) (A1)
                 (A1) (A2) (B1) (B2) (A1) (A1) (B1) (B1) (B2) (A1)
                 (A2) (B2) (B2) (B1) (A2) (A1) (A2) (B2) (B1) (B2)
                 (A2) (A1) (B2) (A1) (B1) (A2) (B1) (A1) (B1) (A2)
                 (B2) (A1) (A2) (B2) (B1) (A2) (A1) (B2) (A1) (A2)
                 (B2) (A1) (B2) (B2) (B1) (A2) (B2) (A1) (B1) (A2)
                 (A2) (A1) (B2) (A2) (A2) (B2) (B2) (B2) (B2) (A1)
                 (B1) (A1) (B2) (A1) (A2) (B2) (B2)
 The electronic state is 1-A1.
 Alpha  occ. eigenvalues --  -10.31589 -10.31570 -10.30891 -10.30891 -10.30874
 Alpha  occ. eigenvalues --  -10.30873 -10.29028 -10.28964  -1.09445  -0.86508
 Alpha  occ. eigenvalues --   -0.83900  -0.83704  -0.67417  -0.67257  -0.62977
 Alpha  occ. eigenvalues --   -0.61348  -0.55536  -0.55006  -0.54634  -0.54137
 Alpha  occ. eigenvalues --   -0.42508  -0.41311  -0.39025  -0.38138  -0.36368
 Alpha  occ. eigenvalues --   -0.35339  -0.29355
 Alpha virt. eigenvalues --    0.02838   0.10080   0.12081   0.12210   0.12899
 Alpha virt. eigenvalues --    0.17224   0.17345   0.17453   0.17475   0.18143
 Alpha virt. eigenvalues --    0.22492   0.23210   0.24795   0.25025   0.26134
 Alpha virt. eigenvalues --    0.27693   0.27915   0.29412   0.30405   0.31776
 Alpha virt. eigenvalues --    0.32238   0.32537   0.33868   0.34722   0.35271
 Alpha virt. eigenvalues --    0.38735   0.39506   0.40112   0.40916   0.43867
 Alpha virt. eigenvalues --    0.44523   0.45815   0.47837   0.48326   0.48372
 Alpha virt. eigenvalues --    0.48567   0.49868   0.50051   0.50252   0.51041
 Alpha virt. eigenvalues --    0.51547   0.52877   0.55713   0.56800   0.58145
 Alpha virt. eigenvalues --    0.60194   0.60443   0.61879   0.67850   0.69210
 Alpha virt. eigenvalues --    0.70712   0.71973   0.73240   0.75880   0.81134
 Alpha virt. eigenvalues --    0.83342   0.86904   0.89031   0.90070   0.90194
 Alpha virt. eigenvalues --    0.94152   0.94967   0.97228   0.98161   1.01817
 Alpha virt. eigenvalues --    1.02503   1.05031   1.05576   1.05912   1.06859
 Alpha virt. eigenvalues --    1.08147   1.15436   1.17039   1.18132   1.19873
 Alpha virt. eigenvalues --    1.20366   1.21372   1.23127   1.23802   1.24234
 Alpha virt. eigenvalues --    1.24748   1.25944   1.26136   1.26834   1.28982
 Alpha virt. eigenvalues --    1.29769   1.33527   1.33545   1.35348   1.39005
 Alpha virt. eigenvalues --    1.39157   1.43781   1.44722   1.50693   1.50917
 Alpha virt. eigenvalues --    1.52623   1.64697   1.64738   1.69080   1.70396
 Alpha virt. eigenvalues --    1.71451   1.71863   1.74841   1.76573   1.78423
 Alpha virt. eigenvalues --    1.79950   1.83025   1.83921   1.86330   1.89045
 Alpha virt. eigenvalues --    1.89673   1.92404   1.97709   1.99982   2.04760
 Alpha virt. eigenvalues --    2.08575   2.10027   2.10926   2.21568   2.25038
 Alpha virt. eigenvalues --    2.25438   2.28814   2.31742   2.33465   2.35155
 Alpha virt. eigenvalues --    2.36406   2.38240   2.43148   2.45551   2.45608
 Alpha virt. eigenvalues --    2.47202   2.48442   2.49609   2.51651   2.53285
 Alpha virt. eigenvalues --    2.55081   2.58998   2.59454   2.61702   2.63564
 Alpha virt. eigenvalues --    2.64302   2.66452   2.66569   2.68687   2.71992
 Alpha virt. eigenvalues --    2.72626   2.73079   2.73832   2.77267   2.77846
 Alpha virt. eigenvalues --    2.82954   2.83157   2.87227   2.91458   2.91581
 Alpha virt. eigenvalues --    2.92278   2.95733   2.96875   2.99147   3.00199
 Alpha virt. eigenvalues --    3.05958   3.10073   3.10143   3.10558   3.11920
 Alpha virt. eigenvalues --    3.14332   3.14483   3.15067   3.16634   3.16998
 Alpha virt. eigenvalues --    3.22474   3.26292   3.26717   3.27337   3.31546
 Alpha virt. eigenvalues --    3.31832   3.34889   3.35227   3.37455   3.42925
 Alpha virt. eigenvalues --    3.45402   3.47414   3.48994   3.50258   3.55115
 Alpha virt. eigenvalues --    3.56158   3.57853   3.60977   3.65028   3.67725
 Alpha virt. eigenvalues --    3.68526   3.68562   3.70024   3.77150   3.77675
 Alpha virt. eigenvalues --    3.83551   3.88612   3.91396   3.91627   3.92352
 Alpha virt. eigenvalues --    3.93327   3.93595   3.95342   3.96412   4.01455
 Alpha virt. eigenvalues --    4.02917   4.05189   4.05530   4.07853   4.08465
 Alpha virt. eigenvalues --    4.08679   4.09542   4.13307   4.14919   4.15051
 Alpha virt. eigenvalues --    4.19588   4.20050   4.22463   4.24138   4.24365
 Alpha virt. eigenvalues --    4.25389   4.31914   4.37554   4.40315   4.41914
 Alpha virt. eigenvalues --    4.42534   4.43390   4.46147   4.49671   4.65603
 Alpha virt. eigenvalues --    4.69284   4.69797   4.74191   4.83619   4.85304
 Alpha virt. eigenvalues --    4.88235   4.93938   4.95071   5.00055   5.07038
 Alpha virt. eigenvalues --    5.11176   5.14286   5.14479   5.17866   5.26682
 Alpha virt. eigenvalues --    5.31044   5.34297   5.38113   5.64926  22.30671
 Alpha virt. eigenvalues --   22.58441  22.63865  22.72382  22.82457  22.96525
 Alpha virt. eigenvalues --   23.00253  23.05727
  Beta  occ. eigenvalues --  -10.31589 -10.31570 -10.30891 -10.30891 -10.30874
  Beta  occ. eigenvalues --  -10.30873 -10.29028 -10.28964  -1.09445  -0.86508
  Beta  occ. eigenvalues --   -0.83900  -0.83704  -0.67417  -0.67257  -0.62977
  Beta  occ. eigenvalues --   -0.61348  -0.55536  -0.55006  -0.54634  -0.54137
  Beta  occ. eigenvalues --   -0.42508  -0.41311  -0.39025  -0.38138  -0.36368
  Beta  occ. eigenvalues --   -0.35339  -0.29355
  Beta virt. eigenvalues --    0.02838   0.10080   0.12081   0.12210   0.12899
  Beta virt. eigenvalues --    0.17224   0.17345   0.17453   0.17475   0.18143
  Beta virt. eigenvalues --    0.22492   0.23210   0.24795   0.25025   0.26134
  Beta virt. eigenvalues --    0.27693   0.27915   0.29412   0.30405   0.31776
  Beta virt. eigenvalues --    0.32238   0.32537   0.33868   0.34722   0.35271
  Beta virt. eigenvalues --    0.38735   0.39506   0.40112   0.40916   0.43867
  Beta virt. eigenvalues --    0.44523   0.45815   0.47837   0.48326   0.48372
  Beta virt. eigenvalues --    0.48567   0.49868   0.50051   0.50252   0.51041
  Beta virt. eigenvalues --    0.51547   0.52877   0.55713   0.56800   0.58145
  Beta virt. eigenvalues --    0.60194   0.60443   0.61879   0.67850   0.69210
  Beta virt. eigenvalues --    0.70712   0.71973   0.73240   0.75880   0.81134
  Beta virt. eigenvalues --    0.83342   0.86904   0.89031   0.90070   0.90194
  Beta virt. eigenvalues --    0.94152   0.94967   0.97228   0.98161   1.01817
  Beta virt. eigenvalues --    1.02503   1.05031   1.05576   1.05912   1.06859
  Beta virt. eigenvalues --    1.08147   1.15436   1.17039   1.18132   1.19873
  Beta virt. eigenvalues --    1.20366   1.21372   1.23127   1.23802   1.24234
  Beta virt. eigenvalues --    1.24748   1.25944   1.26136   1.26834   1.28982
  Beta virt. eigenvalues --    1.29769   1.33527   1.33545   1.35348   1.39005
  Beta virt. eigenvalues --    1.39157   1.43781   1.44722   1.50693   1.50917
  Beta virt. eigenvalues --    1.52623   1.64697   1.64738   1.69080   1.70396
  Beta virt. eigenvalues --    1.71451   1.71863   1.74841   1.76573   1.78423
  Beta virt. eigenvalues --    1.79950   1.83025   1.83921   1.86330   1.89045
  Beta virt. eigenvalues --    1.89673   1.92404   1.97709   1.99982   2.04760
  Beta virt. eigenvalues --    2.08575   2.10027   2.10926   2.21568   2.25038
  Beta virt. eigenvalues --    2.25438   2.28814   2.31742   2.33465   2.35155
  Beta virt. eigenvalues --    2.36406   2.38240   2.43148   2.45551   2.45608
  Beta virt. eigenvalues --    2.47202   2.48442   2.49609   2.51651   2.53285
  Beta virt. eigenvalues --    2.55081   2.58998   2.59454   2.61702   2.63564
  Beta virt. eigenvalues --    2.64302   2.66452   2.66569   2.68687   2.71992
  Beta virt. eigenvalues --    2.72626   2.73079   2.73832   2.77267   2.77846
  Beta virt. eigenvalues --    2.82954   2.83157   2.87227   2.91458   2.91581
  Beta virt. eigenvalues --    2.92278   2.95733   2.96875   2.99147   3.00199
  Beta virt. eigenvalues --    3.05958   3.10073   3.10143   3.10558   3.11920
  Beta virt. eigenvalues --    3.14332   3.14483   3.15067   3.16634   3.16998
  Beta virt. eigenvalues --    3.22474   3.26292   3.26717   3.27337   3.31546
  Beta virt. eigenvalues --    3.31832   3.34889   3.35227   3.37455   3.42925
  Beta virt. eigenvalues --    3.45402   3.47414   3.48994   3.50258   3.55115
  Beta virt. eigenvalues --    3.56158   3.57853   3.60977   3.65028   3.67725
  Beta virt. eigenvalues --    3.68526   3.68562   3.70024   3.77150   3.77675
  Beta virt. eigenvalues --    3.83551   3.88612   3.91396   3.91627   3.92352
  Beta virt. eigenvalues --    3.93327   3.93595   3.95342   3.96412   4.01455
  Beta virt. eigenvalues --    4.02917   4.05189   4.05530   4.07853   4.08465
  Beta virt. eigenvalues --    4.08679   4.09542   4.13307   4.14919   4.15051
  Beta virt. eigenvalues --    4.19588   4.20050   4.22463   4.24138   4.24365
  Beta virt. eigenvalues --    4.25389   4.31914   4.37554   4.40315   4.41914
  Beta virt. eigenvalues --    4.42534   4.43390   4.46147   4.49671   4.65603
  Beta virt. eigenvalues --    4.69284   4.69797   4.74191   4.83619   4.85304
  Beta virt. eigenvalues --    4.88235   4.93938   4.95071   5.00055   5.07038
  Beta virt. eigenvalues --    5.11176   5.14286   5.14479   5.17866   5.26682
  Beta virt. eigenvalues --    5.31044   5.34297   5.38113   5.64926  22.30671
  Beta virt. eigenvalues --   22.58441  22.63865  22.72382  22.82457  22.96525
  Beta virt. eigenvalues --   23.00253  23.05727
          Condensed to atoms (all electrons):
               1          2          3          4          5          6
     1  C    5.379983   0.398857   0.082217   0.027917   0.098174  -0.056455
     2  H    0.398857   0.594336  -0.024120   0.014212  -0.056455   0.000245
     3  C    0.082217  -0.024120   5.392024   0.396357   0.027917   0.014212
     4  C    0.027917   0.014212   0.396357   5.392024   0.082217  -0.024120
     5  C    0.098174  -0.056455   0.027917   0.082217   5.379983   0.398857
     6  H   -0.056455   0.000245   0.014212  -0.024120   0.398857   0.594336
     7  C    0.207069   0.002680   0.082217   0.027917  -0.114065  -0.001960
     8  H    0.002680   0.000441  -0.024120   0.014212  -0.001960   0.000289
     9  C    0.095234  -0.043003   0.056402  -0.060928   0.109271   0.009255
    10  H   -0.066385  -0.004443   0.015295   0.003579   0.015470  -0.000124
    11  C   -0.114065  -0.001960   0.027917   0.082217   0.207069   0.002680
    12  H   -0.001960   0.000289   0.014212  -0.024120   0.002680   0.000441
    13  C    0.109271   0.009255  -0.060928   0.056402   0.095234  -0.043003
    14  H    0.015470  -0.000124   0.003579   0.015295  -0.066385  -0.004443
               7          8          9         10         11         12
     1  C    0.207069   0.002680   0.095234  -0.066385  -0.114065  -0.001960
     2  H    0.002680   0.000441  -0.043003  -0.004443  -0.001960   0.000289
     3  C    0.082217  -0.024120   0.056402   0.015295   0.027917   0.014212
     4  C    0.027917   0.014212  -0.060928   0.003579   0.082217  -0.024120
     5  C   -0.114065  -0.001960   0.109271   0.015470   0.207069   0.002680
     6  H   -0.001960   0.000289   0.009255  -0.000124   0.002680   0.000441
     7  C    5.379983   0.398857   0.095234  -0.066385   0.098174  -0.056455
     8  H    0.398857   0.594336  -0.043003  -0.004443  -0.056455   0.000245
     9  C    0.095234  -0.043003   5.002135   0.452435   0.109271   0.009255
    10  H   -0.066385  -0.004443   0.452435   0.565352   0.015470  -0.000124
    11  C    0.098174  -0.056455   0.109271   0.015470   5.379983   0.398857
    12  H   -0.056455   0.000245   0.009255  -0.000124   0.398857   0.594336
    13  C    0.109271   0.009255   0.259890  -0.056368   0.095234  -0.043003
    14  H    0.015470  -0.000124  -0.056368  -0.004027  -0.066385  -0.004443
              13         14
     1  C    0.109271   0.015470
     2  H    0.009255  -0.000124
     3  C   -0.060928   0.003579
     4  C    0.056402   0.015295
     5  C    0.095234  -0.066385
     6  H   -0.043003  -0.004443
     7  C    0.109271   0.015470
     8  H    0.009255  -0.000124
     9  C    0.259890  -0.056368
    10  H   -0.056368  -0.004027
    11  C    0.095234  -0.066385
    12  H   -0.043003  -0.004443
    13  C    5.002135   0.452435
    14  H    0.452435   0.565352
          Atomic-Atomic Spin Densities.
               1          2          3          4          5          6
     1  C    0.000002  -0.000000  -0.000000  -0.000000  -0.000000   0.000000
     2  H   -0.000000  -0.000000   0.000000   0.000000   0.000000   0.000000
     3  C   -0.000000   0.000000  -0.000001   0.000000  -0.000000   0.000000
     4  C   -0.000000   0.000000   0.000000  -0.000001  -0.000000   0.000000
     5  C   -0.000000   0.000000  -0.000000  -0.000000   0.000002  -0.000000
     6  H    0.000000   0.000000   0.000000   0.000000  -0.000000  -0.000000
     7  C    0.000000  -0.000000  -0.000000  -0.000000  -0.000000  -0.000000
     8  H   -0.000000   0.000000   0.000000   0.000000  -0.000000   0.000000
     9  C   -0.000000   0.000000   0.000000  -0.000000   0.000000  -0.000000
    10  H   -0.000000   0.000000   0.000000  -0.000000   0.000000   0.000000
    11  C   -0.000000  -0.000000  -0.000000  -0.000000   0.000000  -0.000000
    12  H   -0.000000   0.000000   0.000000   0.000000  -0.000000   0.000000
    13  C    0.000000  -0.000000  -0.000000   0.000000  -0.000000   0.000000
    14  H    0.000000   0.000000  -0.000000   0.000000  -0.000000   0.000000
               7          8          9         10         11         12
     1  C    0.000000  -0.000000  -0.000000  -0.000000  -0.000000  -0.000000
     2  H   -0.000000   0.000000   0.000000   0.000000  -0.000000   0.000000
     3  C   -0.000000   0.000000   0.000000   0.000000  -0.000000   0.000000
     4  C   -0.000000   0.000000  -0.000000  -0.000000  -0.000000   0.000000
     5  C   -0.000000  -0.000000   0.000000   0.000000   0.000000  -0.000000
     6  H   -0.000000   0.000000  -0.000000   0.000000  -0.000000   0.000000
     7  C    0.000002  -0.000000  -0.000000  -0.000000  -0.000000   0.000000
     8  H   -0.000000  -0.000000   0.000000   0.000000   0.000000   0.000000
     9  C   -0.000000   0.000000  -0.000001   0.000000   0.000000  -0.000000
    10  H   -0.000000   0.000000   0.000000   0.000000   0.000000   0.000000
    11  C   -0.000000   0.000000   0.000000   0.000000   0.000002  -0.000000
    12  H    0.000000   0.000000  -0.000000   0.000000  -0.000000  -0.000000
    13  C    0.000000  -0.000000   0.000000  -0.000000  -0.000000   0.000000
    14  H    0.000000   0.000000  -0.000000  -0.000000  -0.000000   0.000000
              13         14
     1  C    0.000000   0.000000
     2  H   -0.000000   0.000000
     3  C   -0.000000  -0.000000
     4  C    0.000000   0.000000
     5  C   -0.000000  -0.000000
     6  H    0.000000   0.000000
     7  C    0.000000   0.000000
     8  H   -0.000000   0.000000
     9  C    0.000000  -0.000000
    10  H   -0.000000  -0.000000
    11  C   -0.000000  -0.000000
    12  H    0.000000   0.000000
    13  C   -0.000001   0.000000
    14  H    0.000000   0.000000
 Mulliken charges and spin densities:
               1          2
     1  C   -0.178008   0.000001
     2  H    0.109790  -0.000000
     3  C   -0.003183  -0.000001
     4  C   -0.003183  -0.000001
     5  C   -0.178008   0.000001
     6  H    0.109790  -0.000000
     7  C   -0.178008   0.000001
     8  H    0.109790  -0.000000
     9  C    0.004919  -0.000001
    10  H    0.134700   0.000000
    11  C   -0.178008   0.000001
    12  H    0.109790  -0.000000
    13  C    0.004919  -0.000001
    14  H    0.134700   0.000000
 Sum of Mulliken charges =  -0.00000  -0.00000
 Mulliken charges and spin densities with hydrogens summed into heavy atoms:
               1          2
     1  C   -0.068218   0.000001
     3  C   -0.003183  -0.000001
     4  C   -0.003183  -0.000001
     5  C   -0.068218   0.000001
     7  C   -0.068218   0.000001
     9  C    0.139619  -0.000001
    11  C   -0.068218   0.000001
    13  C    0.139619  -0.000001
 Electronic spatial extent (au):  <R**2>=            536.0904
 Charge=             -0.0000 electrons
 Dipole moment (field-independent basis, Debye):
    X=              0.0000    Y=             -0.0000    Z=              2.8308  Tot=              2.8308
 Quadrupole moment (field-independent basis, Debye-Ang):
   XX=            -43.4041   YY=            -45.4439   ZZ=            -49.2330
   XY=              0.0000   XZ=             -0.0000   YZ=              0.0000
 Traceless Quadrupole moment (field-independent basis, Debye-Ang):
   XX=              2.6229   YY=              0.5831   ZZ=             -3.2060
   XY=              0.0000   XZ=             -0.0000   YZ=              0.0000
 Octapole moment (field-independent basis, Debye-Ang**2):
  XXX=             -0.0000  YYY=              0.0000  ZZZ=             17.0771  XYY=             -0.0000
  XXY=             -0.0000  XXZ=              0.5548  XZZ=             -0.0000  YZZ=              0.0000
  YYZ=              7.6289  XYZ=             -0.0000
 Hexadecapole moment (field-independent basis, Debye-Ang**3):
 XXXX=           -277.5010 YYYY=           -246.1905 ZZZZ=           -229.4498 XXXY=              0.0000
 XXXZ=             -0.0000 YYYX=              0.0000 YYYZ=              0.0000 ZZZX=              0.0000
 ZZZY=             -0.0000 XXYY=            -78.5303 XXZZ=            -88.1290 YYZZ=            -79.5497
 XXYZ=              0.0000 YYXZ=             -0.0000 ZZXY=              0.0000
 N-N= 3.494052185349D+02 E-N=-1.413504554434D+03  KE= 3.066051768519D+02
 Symmetry A1   KE= 1.170088898497D+02
 Symmetry A2   KE= 4.066099414070D+01
 Symmetry B1   KE= 4.204725984226D+01
 Symmetry B2   KE= 1.068880330192D+02
 Symmetry A1   SP=-2.513063617120D-14
 Symmetry A2   SP=-2.654263905439D-15
 Symmetry B1   SP=-1.747102775672D-14
 Symmetry B2   SP=-4.379668855354D-14
                          Isotropic Fermi Contact Couplings
        Atom                 a.u.       MegaHertz       Gauss      10(-4) cm-1
     1  C(13)              0.00000       0.00020       0.00007       0.00007
     2  H(1)              -0.00000      -0.00010      -0.00004      -0.00003
     3  C(13)             -0.00000      -0.00070      -0.00025      -0.00023
     4  C(13)             -0.00000      -0.00070      -0.00025      -0.00023
     5  C(13)              0.00000       0.00020       0.00007       0.00007
     6  H(1)              -0.00000      -0.00010      -0.00004      -0.00003
     7  C(13)              0.00000       0.00020       0.00007       0.00007
     8  H(1)              -0.00000      -0.00010      -0.00004      -0.00003
     9  C(13)             -0.00000      -0.00014      -0.00005      -0.00005
    10  H(1)               0.00000       0.00015       0.00005       0.00005
    11  C(13)              0.00000       0.00020       0.00007       0.00007
    12  H(1)              -0.00000      -0.00010      -0.00004      -0.00003
    13  C(13)             -0.00000      -0.00014      -0.00005      -0.00005
    14  H(1)               0.00000       0.00015       0.00005       0.00005
 --------------------------------------------------------
       Center         ----  Spin Dipole Couplings  ----
                      3XX-RR        3YY-RR        3ZZ-RR
 --------------------------------------------------------
     1   Atom       -0.000000     -0.000000      0.000001
     2   Atom        0.000000      0.000000     -0.000000
     3   Atom       -0.000000     -0.000000      0.000000
     4   Atom       -0.000000     -0.000000      0.000000
     5   Atom       -0.000000     -0.000000      0.000001
     6   Atom        0.000000      0.000000     -0.000000
     7   Atom       -0.000000     -0.000000      0.000001
     8   Atom        0.000000      0.000000     -0.000000
     9   Atom       -0.000000      0.000000      0.000000
    10   Atom        0.000000      0.000000     -0.000000
    11   Atom       -0.000000     -0.000000      0.000001
    12   Atom        0.000000      0.000000     -0.000000
    13   Atom       -0.000000      0.000000      0.000000
    14   Atom        0.000000      0.000000     -0.000000
 --------------------------------------------------------
                        XY            XZ            YZ
 --------------------------------------------------------
     1   Atom        0.000000     -0.000000      0.000000
     2   Atom       -0.000000      0.000000     -0.000000
     3   Atom       -0.000000     -0.000000     -0.000000
     4   Atom       -0.000000      0.000000      0.000000
     5   Atom       -0.000000     -0.000000     -0.000000
     6   Atom        0.000000      0.000000      0.000000
     7   Atom       -0.000000      0.000000      0.000000
     8   Atom        0.000000     -0.000000     -0.000000
     9   Atom       -0.000000     -0.000000      0.000000
    10   Atom       -0.000000     -0.000000     -0.000000
    11   Atom        0.000000      0.000000     -0.000000
    12   Atom       -0.000000     -0.000000      0.000000
    13   Atom        0.000000     -0.000000     -0.000000
    14   Atom        0.000000     -0.000000      0.000000
 --------------------------------------------------------


 ---------------------------------------------------------------------------------
              Anisotropic Spin Dipole Couplings in Principal Axis System
 ---------------------------------------------------------------------------------

       Atom             a.u.   MegaHertz   Gauss  10(-4) cm-1        Axes

              Baa    -0.0000    -0.000    -0.000    -0.000 -0.1745  0.9842 -0.0308
     1 C(13)  Bbb    -0.0000    -0.000    -0.000    -0.000  0.9820  0.1762  0.0676
              Bcc     0.0000     0.000     0.000     0.000 -0.0720  0.0185  0.9972
 
              Baa    -0.0000    -0.000    -0.000    -0.000  0.7095  0.6997 -0.0838
     2 H(1)   Bbb    -0.0000    -0.000    -0.000    -0.000  0.0060  0.1129  0.9936
              Bcc     0.0000     0.000     0.000     0.000 -0.7047  0.7054 -0.0759
 
              Baa    -0.0000    -0.000    -0.000    -0.000  1.0000  0.0000  0.0000
     3 C(13)  Bbb    -0.0000    -0.000    -0.000    -0.000 -0.0000  0.9996  0.0267
              Bcc     0.0000     0.000     0.000     0.000 -0.0000 -0.0267  0.9996
 
              Baa    -0.0000    -0.000    -0.000    -0.000  1.0000  0.0000 -0.0000
     4 C(13)  Bbb    -0.0000    -0.000    -0.000    -0.000 -0.0000  0.9996 -0.0267
              Bcc     0.0000     0.000     0.000     0.000  0.0000  0.0267  0.9996
 
              Baa    -0.0000    -0.000    -0.000    -0.000  0.1745  0.9842  0.0308
     5 C(13)  Bbb    -0.0000    -0.000    -0.000    -0.000  0.9820 -0.1762  0.0676
              Bcc     0.0000     0.000     0.000     0.000 -0.0720 -0.0185  0.9972
 
              Baa    -0.0000    -0.000    -0.000    -0.000  0.7095 -0.6997 -0.0838
     6 H(1)   Bbb    -0.0000    -0.000    -0.000    -0.000  0.0060 -0.1129  0.9936
              Bcc     0.0000     0.000     0.000     0.000  0.7047  0.7054  0.0759
 
              Baa    -0.0000    -0.000    -0.000    -0.000  0.1745  0.9842 -0.0308
     7 C(13)  Bbb    -0.0000    -0.000    -0.000    -0.000  0.9820 -0.1762 -0.0676
              Bcc     0.0000     0.000     0.000     0.000  0.0720  0.0185  0.9972
 
              Baa    -0.0000    -0.000    -0.000    -0.000  0.7095 -0.6997  0.0838
     8 H(1)   Bbb    -0.0000    -0.000    -0.000    -0.000 -0.0060  0.1129  0.9936
              Bcc     0.0000     0.000     0.000     0.000  0.7047  0.7054 -0.0759
 
              Baa    -0.0000    -0.000    -0.000    -0.000  1.0000  0.0000  0.0000
     9 C(13)  Bbb    -0.0000    -0.000    -0.000    -0.000  0.0000 -0.5161  0.8566
              Bcc     0.0000     0.000     0.000     0.000 -0.0000  0.8566  0.5161
 
              Baa    -0.0000    -0.000    -0.000    -0.000  0.0000  0.5374  0.8433
    10 H(1)   Bbb     0.0000     0.000     0.000     0.000  0.0000  0.8433 -0.5374
              Bcc     0.0000     0.000     0.000     0.000  1.0000 -0.0000  0.0000
 
              Baa    -0.0000    -0.000    -0.000    -0.000 -0.1745  0.9842  0.0308
    11 C(13)  Bbb    -0.0000    -0.000    -0.000    -0.000  0.9820  0.1762 -0.0676
              Bcc     0.0000     0.000     0.000     0.000  0.0720 -0.0185  0.9972
 
              Baa    -0.0000    -0.000    -0.000    -0.000  0.7095  0.6997  0.0838
    12 H(1)   Bbb    -0.0000    -0.000    -0.000    -0.000 -0.0060 -0.1129  0.9936
              Bcc     0.0000     0.000     0.000     0.000 -0.7047  0.7054  0.0759
 
              Baa    -0.0000    -0.000    -0.000    -0.000  1.0000  0.0000  0.0000
    13 C(13)  Bbb    -0.0000    -0.000    -0.000    -0.000 -0.0000  0.5161  0.8566
              Bcc     0.0000     0.000     0.000     0.000  0.0000  0.8566 -0.5161
 
              Baa    -0.0000    -0.000    -0.000    -0.000  0.0000 -0.5374  0.8433
    14 H(1)   Bbb     0.0000     0.000     0.000     0.000  0.0000  0.8433  0.5374
              Bcc     0.0000     0.000     0.000     0.000  1.0000 -0.0000 -0.0000
 

 ---------------------------------------------------------------------------------

 ******************************Gaussian NBO Version 3.1******************************
             N A T U R A L   A T O M I C   O R B I T A L   A N D
          N A T U R A L   B O N D   O R B I T A L   A N A L Y S I S
 ******************************Gaussian NBO Version 3.1******************************

       /RESON  / : Allow strongly delocalized NBO set
       /BNDIDX / : Print bond indices based on the NAO density matrix
       /MULORB / : Print Mulliken populations by orbital and atom

 Analyzing the SCF density

 Job title: M0001                                                           

 Storage needed:    243224 in NPA,    323703 in NBO (2147482528 available)


 Input atomic orbitals, gross Mulliken populations:

  AO  Atom No lang  Mulliken Population    Atom No      Total
 -------------------------------------------------------------------------------
   1    C  1  S        0.8546306
   2    C  1  S        1.1169019
   3    C  1  S        0.4944711
   4    C  1  S        0.7134102
   5    C  1  S        0.1433757
   6    C  1  px       0.4459351
   7    C  1  py       0.4357419
   8    C  1  pz       0.3967512
   9    C  1  px       0.3749161
  10    C  1  py       0.4001133
  11    C  1  pz       0.4142815
  12    C  1  px       0.1270139
  13    C  1  py       0.0487896
  14    C  1  pz       0.1043609
  15    C  1  dz2      0.0031463
  16    C  1  dxz      0.0052259
  17    C  1  dyz      0.0021564
  18    C  1  dx2y2    0.0052293
  19    C  1  dxy      0.0052936
  20    C  1  dz2      0.0139304
  21    C  1  dxz      0.0111285
  22    C  1  dyz      0.0205340
  23    C  1  dx2y2    0.0082164
  24    C  1  dxy      0.0234875
  25    C  1  f(0)     0.0011622
  26    C  1  f(C1)    0.0014545
  27    C  1  f(S1)    0.0005871
  28    C  1  f(C2)    0.0012324
  29    C  1  f(S2)    0.0014952
  30    C  1  f(C3)    0.0013457
  31    C  1  f(S3)    0.0016889
                                             C  1      6.1780076
  32    H  2  S        0.2728648
  33    H  2  S        0.5003404
  34    H  2  S        0.0952398
  35    H  2  px       0.0097348
  36    H  2  py       0.0079706
  37    H  2  pz       0.0040597
                                             H  2      0.8902102
  38    C  3  S        0.8560428
  39    C  3  S        1.1150800
  40    C  3  S        0.5087732
  41    C  3  S        0.8144710
  42    C  3  S        0.0001657
  43    C  3  px       0.4056523
  44    C  3  py       0.5127366
  45    C  3  pz       0.3181809
  46    C  3  px       0.3690241
  47    C  3  py       0.3681113
  48    C  3  pz       0.3494929
  49    C  3  px       0.0526691
  50    C  3  py       0.1002319
  51    C  3  pz       0.1169154
  52    C  3  dz2      0.0035063
  53    C  3  dxz      0.0066083
  54    C  3  dyz      0.0031911
  55    C  3  dx2y2    0.0076291
  56    C  3  dxy      0.0033092
  57    C  3  dz2      0.0196752
  58    C  3  dxz      0.0115172
  59    C  3  dyz      0.0188082
  60    C  3  dx2y2    0.0093466
  61    C  3  dxy      0.0225949
  62    C  3  f(0)     0.0021838
  63    C  3  f(C1)    0.0014775
  64    C  3  f(S1)    0.0001973
  65    C  3  f(C2)    0.0012048
  66    C  3  f(S2)    0.0013528
  67    C  3  f(C3)    0.0020611
  68    C  3  f(S3)    0.0009730
                                             C  3      6.0031833
  69    C  4  S        0.8560428
  70    C  4  S        1.1150800
  71    C  4  S        0.5087732
  72    C  4  S        0.8144710
  73    C  4  S        0.0001657
  74    C  4  px       0.4056523
  75    C  4  py       0.5127366
  76    C  4  pz       0.3181809
  77    C  4  px       0.3690241
  78    C  4  py       0.3681113
  79    C  4  pz       0.3494929
  80    C  4  px       0.0526691
  81    C  4  py       0.1002319
  82    C  4  pz       0.1169154
  83    C  4  dz2      0.0035063
  84    C  4  dxz      0.0066083
  85    C  4  dyz      0.0031911
  86    C  4  dx2y2    0.0076291
  87    C  4  dxy      0.0033092
  88    C  4  dz2      0.0196752
  89    C  4  dxz      0.0115172
  90    C  4  dyz      0.0188082
  91    C  4  dx2y2    0.0093466
  92    C  4  dxy      0.0225949
  93    C  4  f(0)     0.0021838
  94    C  4  f(C1)    0.0014775
  95    C  4  f(S1)    0.0001973
  96    C  4  f(C2)    0.0012048
  97    C  4  f(S2)    0.0013528
  98    C  4  f(C3)    0.0020611
  99    C  4  f(S3)    0.0009730
                                             C  4      6.0031833
 100    C  5  S        0.8546306
 101    C  5  S        1.1169019
 102    C  5  S        0.4944711
 103    C  5  S        0.7134102
 104    C  5  S        0.1433757
 105    C  5  px       0.4459351
 106    C  5  py       0.4357419
 107    C  5  pz       0.3967512
 108    C  5  px       0.3749161
 109    C  5  py       0.4001133
 110    C  5  pz       0.4142815
 111    C  5  px       0.1270139
 112    C  5  py       0.0487896
 113    C  5  pz       0.1043609
 114    C  5  dz2      0.0031463
 115    C  5  dxz      0.0052259
 116    C  5  dyz      0.0021564
 117    C  5  dx2y2    0.0052293
 118    C  5  dxy      0.0052936
 119    C  5  dz2      0.0139304
 120    C  5  dxz      0.0111285
 121    C  5  dyz      0.0205340
 122    C  5  dx2y2    0.0082164
 123    C  5  dxy      0.0234875
 124    C  5  f(0)     0.0011622
 125    C  5  f(C1)    0.0014545
 126    C  5  f(S1)    0.0005871
 127    C  5  f(C2)    0.0012324
 128    C  5  f(S2)    0.0014952
 129    C  5  f(C3)    0.0013457
 130    C  5  f(S3)    0.0016889
                                             C  5      6.1780076
 131    H  6  S        0.2728648
 132    H  6  S        0.5003404
 133    H  6  S        0.0952398
 134    H  6  px       0.0097348
 135    H  6  py       0.0079706
 136    H  6  pz       0.0040597
                                             H  6      0.8902102
 137    C  7  S        0.8546306
 138    C  7  S        1.1169019
 139    C  7  S        0.4944711
 140    C  7  S        0.7134102
 141    C  7  S        0.1433757
 142    C  7  px       0.4459351
 143    C  7  py       0.4357419
 144    C  7  pz       0.3967512
 145    C  7  px       0.3749161
 146    C  7  py       0.4001133
 147    C  7  pz       0.4142815
 148    C  7  px       0.1270139
 149    C  7  py       0.0487896
 150    C  7  pz       0.1043609
 151    C  7  dz2      0.0031463
 152    C  7  dxz      0.0052259
 153    C  7  dyz      0.0021564
 154    C  7  dx2y2    0.0052293
 155    C  7  dxy      0.0052936
 156    C  7  dz2      0.0139304
 157    C  7  dxz      0.0111285
 158    C  7  dyz      0.0205340
 159    C  7  dx2y2    0.0082164
 160    C  7  dxy      0.0234875
 161    C  7  f(0)     0.0011622
 162    C  7  f(C1)    0.0014545
 163    C  7  f(S1)    0.0005871
 164    C  7  f(C2)    0.0012324
 165    C  7  f(S2)    0.0014952
 166    C  7  f(C3)    0.0013457
 167    C  7  f(S3)    0.0016889
                                             C  7      6.1780076
 168    H  8  S        0.2728648
 169    H  8  S        0.5003404
 170    H  8  S        0.0952398
 171    H  8  px       0.0097348
 172    H  8  py       0.0079706
 173    H  8  pz       0.0040597
                                             H  8      0.8902102
 174    C  9  S        0.8543212
 175    C  9  S        1.1174043
 176    C  9  S        0.4779095
 177    C  9  S        0.7660037
 178    C  9  S       -0.0887027
 179    C  9  px       0.4192942
 180    C  9  py       0.4431951
 181    C  9  pz       0.4278522
 182    C  9  px       0.4153785
 183    C  9  py       0.3959457
 184    C  9  pz       0.3971899
 185    C  9  px       0.0844308
 186    C  9  py       0.1396149
 187    C  9  pz       0.0366830
 188    C  9  dz2      0.0038480
 189    C  9  dxz      0.0053525
 190    C  9  dyz      0.0038441
 191    C  9  dx2y2    0.0056435
 192    C  9  dxy      0.0021881
 193    C  9  dz2      0.0216015
 194    C  9  dxz      0.0104211
 195    C  9  dyz      0.0109926
 196    C  9  dx2y2    0.0136013
 197    C  9  dxy      0.0217096
 198    C  9  f(0)     0.0014921
 199    C  9  f(C1)    0.0016314
 200    C  9  f(S1)    0.0011031
 201    C  9  f(C2)    0.0016079
 202    C  9  f(S2)    0.0010739
 203    C  9  f(C3)    0.0013594
 204    C  9  f(S3)    0.0010906
                                             C  9      5.9950810
 205    H 10  S        0.2708370
 206    H 10  S        0.4950303
 207    H 10  S        0.0767505
 208    H 10  px       0.0044689
 209    H 10  py       0.0075328
 210    H 10  pz       0.0106806
                                             H 10      0.8653000
 211    C 11  S        0.8546306
 212    C 11  S        1.1169019
 213    C 11  S        0.4944711
 214    C 11  S        0.7134102
 215    C 11  S        0.1433757
 216    C 11  px       0.4459351
 217    C 11  py       0.4357419
 218    C 11  pz       0.3967512
 219    C 11  px       0.3749161
 220    C 11  py       0.4001133
 221    C 11  pz       0.4142815
 222    C 11  px       0.1270139
 223    C 11  py       0.0487896
 224    C 11  pz       0.1043609
 225    C 11  dz2      0.0031463
 226    C 11  dxz      0.0052259
 227    C 11  dyz      0.0021564
 228    C 11  dx2y2    0.0052293
 229    C 11  dxy      0.0052936
 230    C 11  dz2      0.0139304
 231    C 11  dxz      0.0111285
 232    C 11  dyz      0.0205340
 233    C 11  dx2y2    0.0082164
 234    C 11  dxy      0.0234875
 235    C 11  f(0)     0.0011622
 236    C 11  f(C1)    0.0014545
 237    C 11  f(S1)    0.0005871
 238    C 11  f(C2)    0.0012324
 239    C 11  f(S2)    0.0014952
 240    C 11  f(C3)    0.0013457
 241    C 11  f(S3)    0.0016889
                                             C 11      6.1780076
 242    H 12  S        0.2728648
 243    H 12  S        0.5003404
 244    H 12  S        0.0952398
 245    H 12  px       0.0097348
 246    H 12  py       0.0079706
 247    H 12  pz       0.0040597
                                             H 12      0.8902102
 248    C 13  S        0.8543212
 249    C 13  S        1.1174043
 250    C 13  S        0.4779095
 251    C 13  S        0.7660037
 252    C 13  S       -0.0887027
 253    C 13  px       0.4192942
 254    C 13  py       0.4431951
 255    C 13  pz       0.4278522
 256    C 13  px       0.4153785
 257    C 13  py       0.3959457
 258    C 13  pz       0.3971899
 259    C 13  px       0.0844308
 260    C 13  py       0.1396149
 261    C 13  pz       0.0366830
 262    C 13  dz2      0.0038480
 263    C 13  dxz      0.0053525
 264    C 13  dyz      0.0038441
 265    C 13  dx2y2    0.0056435
 266    C 13  dxy      0.0021881
 267    C 13  dz2      0.0216015
 268    C 13  dxz      0.0104211
 269    C 13  dyz      0.0109926
 270    C 13  dx2y2    0.0136013
 271    C 13  dxy      0.0217096
 272    C 13  f(0)     0.0014921
 273    C 13  f(C1)    0.0016314
 274    C 13  f(S1)    0.0011031
 275    C 13  f(C2)    0.0016079
 276    C 13  f(S2)    0.0010739
 277    C 13  f(C3)    0.0013594
 278    C 13  f(S3)    0.0010906
                                             C 13      5.9950810
 279    H 14  S        0.2708370
 280    H 14  S        0.4950303
 281    H 14  S        0.0767505
 282    H 14  px       0.0044689
 283    H 14  py       0.0075328
 284    H 14  pz       0.0106806
                                             H 14      0.8653000

 Total number of electrons:   54.000000


 Mayer-Mulliken atom-atom bond order matrix:                                   

     Atom    1       2       3       4       5       6       7       8       9
     ---- ------  ------  ------  ------  ------  ------  ------  ------  ------
   1.  C  0.0000  0.9479  0.9270  0.0918  0.8712 -0.0062  0.1211  0.0041  0.9148
   2.  H  0.9479  0.0000  0.0045  0.0067 -0.0062  0.0000  0.0041  0.0000 -0.0084
   3.  C  0.9270  0.0045  0.0000  1.5874  0.0918  0.0067  0.9270  0.0045  0.0216
   4.  C  0.0918  0.0067  1.5874  0.0000  0.9270  0.0045  0.0918  0.0067  0.0794
   5.  C  0.8712 -0.0062  0.0918  0.9270  0.0000  0.9479 -0.0164  0.0028  0.0356
   6.  H -0.0062  0.0000  0.0067  0.0045  0.9479  0.0000  0.0028  0.0011  0.0057
   7.  C  0.1211  0.0041  0.9270  0.0918 -0.0164  0.0028  0.0000  0.9479  0.9148
   8.  H  0.0041  0.0000  0.0045  0.0067  0.0028  0.0011  0.9479  0.0000 -0.0084
   9.  C  0.9148 -0.0084  0.0216  0.0794  0.0356  0.0057  0.9148 -0.0084  0.0000
  10.  H -0.0093 -0.0008  0.0074  0.0183  0.0057  0.0005 -0.0093 -0.0008  0.9387
  11.  C -0.0164  0.0028  0.0918  0.9270  0.1211  0.0041  0.8712 -0.0062  0.0356
  12.  H  0.0028  0.0011  0.0067  0.0045  0.0041  0.0000 -0.0062  0.0000  0.0057
  13.  C  0.0356  0.0057  0.0794  0.0216  0.9148 -0.0084  0.0356  0.0057  1.1354
  14.  H  0.0057  0.0005  0.0183  0.0074 -0.0093 -0.0008  0.0057  0.0005 -0.0041

     Atom   10      11      12      13      14
     ---- ------  ------  ------  ------  ------
   1.  C -0.0093 -0.0164  0.0028  0.0356  0.0057
   2.  H -0.0008  0.0028  0.0011  0.0057  0.0005
   3.  C  0.0074  0.0918  0.0067  0.0794  0.0183
   4.  C  0.0183  0.9270  0.0045  0.0216  0.0074
   5.  C  0.0057  0.1211  0.0041  0.9148 -0.0093
   6.  H  0.0005  0.0041  0.0000 -0.0084 -0.0008
   7.  C -0.0093  0.8712 -0.0062  0.0356  0.0057
   8.  H -0.0008 -0.0062  0.0000  0.0057  0.0005
   9.  C  0.9387  0.0356  0.0057  1.1354 -0.0041
  10.  H  0.0000  0.0057  0.0005 -0.0041 -0.0010
  11.  C  0.0057  0.0000  0.9479  0.9148 -0.0093
  12.  H  0.0005  0.9479  0.0000 -0.0084 -0.0008
  13.  C -0.0041  0.9148 -0.0084  0.0000  0.9387
  14.  H -0.0010 -0.0093 -0.0008  0.9387  0.0000


 Mayer-Mulliken valencies by atom:                                             

     Atom    1
     ---- ------
   1.  C  3.8900
   2.  H  0.9579
   3.  C  3.7741
   4.  C  3.7741
   5.  C  3.8900
   6.  H  0.9579
   7.  C  3.8900
   8.  H  0.9579
   9.  C  4.0662
  10.  H  0.9513
  11.  C  3.8900
  12.  H  0.9579
  13.  C  4.0662
  14.  H  0.9513
 GSVD:  LWork=       28176 too small for GESVD, short by       75344 words or       75344 for optimal perf.


 NATURAL POPULATIONS:  Natural atomic orbital occupancies 
                                                          
   NAO  Atom  No  lang   Type(AO)    Occupancy
 --------------------------------------------
     1    C    1  S      Cor( 1S)     1.99932
     2    C    1  S      Val( 2S)     1.04867
     3    C    1  S      Ryd( 3S)     0.00284
     4    C    1  S      Ryd( 4S)     0.00030
     5    C    1  S      Ryd( 5S)     0.00001
     6    C    1  px     Val( 2p)     1.11040
     7    C    1  px     Ryd( 3p)     0.00364
     8    C    1  px     Ryd( 4p)     0.00018
     9    C    1  py     Val( 2p)     1.06070
    10    C    1  py     Ryd( 3p)     0.00312
    11    C    1  py     Ryd( 4p)     0.00015
    12    C    1  pz     Val( 2p)     0.98561
    13    C    1  pz     Ryd( 3p)     0.00159
    14    C    1  pz     Ryd( 4p)     0.00035
    15    C    1  dxy    Ryd( 3d)     0.00132
    16    C    1  dxy    Ryd( 4d)     0.00066
    17    C    1  dxz    Ryd( 3d)     0.00140
    18    C    1  dxz    Ryd( 4d)     0.00027
    19    C    1  dyz    Ryd( 3d)     0.00061
    20    C    1  dyz    Ryd( 4d)     0.00008
    21    C    1  dx2y2  Ryd( 3d)     0.00153
    22    C    1  dx2y2  Ryd( 4d)     0.00036
    23    C    1  dz2    Ryd( 3d)     0.00089
    24    C    1  dz2    Ryd( 4d)     0.00025
    25    C    1  f(0)   Ryd( 4f)     0.00006
    26    C    1  f(C1)  Ryd( 4f)     0.00010
    27    C    1  f(S1)  Ryd( 4f)     0.00007
    28    C    1  f(C2)  Ryd( 4f)     0.00008
    29    C    1  f(S2)  Ryd( 4f)     0.00006
    30    C    1  f(C3)  Ryd( 4f)     0.00019
    31    C    1  f(S3)  Ryd( 4f)     0.00017

    32    H    2  S      Val( 1S)     0.78272
    33    H    2  S      Ryd( 2S)     0.00049
    34    H    2  S      Ryd( 3S)     0.00014
    35    H    2  px     Ryd( 2p)     0.00035
    36    H    2  py     Ryd( 2p)     0.00031
    37    H    2  pz     Ryd( 2p)     0.00013

    38    C    3  S      Cor( 1S)     1.99848
    39    C    3  S      Val( 2S)     1.11474
    40    C    3  S      Ryd( 3S)     0.00130
    41    C    3  S      Ryd( 4S)     0.00031
    42    C    3  S      Ryd( 5S)     0.00001
    43    C    3  px     Val( 2p)     0.90951
    44    C    3  px     Ryd( 3p)     0.00122
    45    C    3  px     Ryd( 4p)     0.00011
    46    C    3  py     Val( 2p)     1.10909
    47    C    3  py     Ryd( 3p)     0.00232
    48    C    3  py     Ryd( 4p)     0.00043
    49    C    3  pz     Val( 2p)     0.86357
    50    C    3  pz     Ryd( 3p)     0.00725
    51    C    3  pz     Ryd( 4p)     0.00074
    52    C    3  dxy    Ryd( 3d)     0.00085
    53    C    3  dxy    Ryd( 4d)     0.00035
    54    C    3  dxz    Ryd( 3d)     0.00335
    55    C    3  dxz    Ryd( 4d)     0.00022
    56    C    3  dyz    Ryd( 3d)     0.00413
    57    C    3  dyz    Ryd( 4d)     0.00025
    58    C    3  dx2y2  Ryd( 3d)     0.00227
    59    C    3  dx2y2  Ryd( 4d)     0.00033
    60    C    3  dz2    Ryd( 3d)     0.00282
    61    C    3  dz2    Ryd( 4d)     0.00033
    62    C    3  f(0)   Ryd( 4f)     0.00006
    63    C    3  f(C1)  Ryd( 4f)     0.00005
    64    C    3  f(S1)  Ryd( 4f)     0.00005
    65    C    3  f(C2)  Ryd( 4f)     0.00010
    66    C    3  f(S2)  Ryd( 4f)     0.00006
    67    C    3  f(C3)  Ryd( 4f)     0.00002
    68    C    3  f(S3)  Ryd( 4f)     0.00004

    69    C    4  S      Cor( 1S)     1.99848
    70    C    4  S      Val( 2S)     1.11474
    71    C    4  S      Ryd( 3S)     0.00130
    72    C    4  S      Ryd( 4S)     0.00031
    73    C    4  S      Ryd( 5S)     0.00001
    74    C    4  px     Val( 2p)     0.90951
    75    C    4  px     Ryd( 3p)     0.00122
    76    C    4  px     Ryd( 4p)     0.00011
    77    C    4  py     Val( 2p)     1.10909
    78    C    4  py     Ryd( 3p)     0.00232
    79    C    4  py     Ryd( 4p)     0.00043
    80    C    4  pz     Val( 2p)     0.86357
    81    C    4  pz     Ryd( 3p)     0.00725
    82    C    4  pz     Ryd( 4p)     0.00074
    83    C    4  dxy    Ryd( 3d)     0.00085
    84    C    4  dxy    Ryd( 4d)     0.00035
    85    C    4  dxz    Ryd( 3d)     0.00335
    86    C    4  dxz    Ryd( 4d)     0.00022
    87    C    4  dyz    Ryd( 3d)     0.00413
    88    C    4  dyz    Ryd( 4d)     0.00025
    89    C    4  dx2y2  Ryd( 3d)     0.00227
    90    C    4  dx2y2  Ryd( 4d)     0.00033
    91    C    4  dz2    Ryd( 3d)     0.00282
    92    C    4  dz2    Ryd( 4d)     0.00033
    93    C    4  f(0)   Ryd( 4f)     0.00006
    94    C    4  f(C1)  Ryd( 4f)     0.00005
    95    C    4  f(S1)  Ryd( 4f)     0.00005
    96    C    4  f(C2)  Ryd( 4f)     0.00010
    97    C    4  f(S2)  Ryd( 4f)     0.00006
    98    C    4  f(C3)  Ryd( 4f)     0.00002
    99    C    4  f(S3)  Ryd( 4f)     0.00004

   100    C    5  S      Cor( 1S)     1.99932
   101    C    5  S      Val( 2S)     1.04867
   102    C    5  S      Ryd( 3S)     0.00284
   103    C    5  S      Ryd( 4S)     0.00030
   104    C    5  S      Ryd( 5S)     0.00001
   105    C    5  px     Val( 2p)     1.11040
   106    C    5  px     Ryd( 3p)     0.00364
   107    C    5  px     Ryd( 4p)     0.00018
   108    C    5  py     Val( 2p)     1.06070
   109    C    5  py     Ryd( 3p)     0.00312
   110    C    5  py     Ryd( 4p)     0.00015
   111    C    5  pz     Val( 2p)     0.98561
   112    C    5  pz     Ryd( 3p)     0.00159
   113    C    5  pz     Ryd( 4p)     0.00035
   114    C    5  dxy    Ryd( 3d)     0.00132
   115    C    5  dxy    Ryd( 4d)     0.00066
   116    C    5  dxz    Ryd( 3d)     0.00140
   117    C    5  dxz    Ryd( 4d)     0.00027
   118    C    5  dyz    Ryd( 3d)     0.00061
   119    C    5  dyz    Ryd( 4d)     0.00008
   120    C    5  dx2y2  Ryd( 3d)     0.00153
   121    C    5  dx2y2  Ryd( 4d)     0.00036
   122    C    5  dz2    Ryd( 3d)     0.00089
   123    C    5  dz2    Ryd( 4d)     0.00025
   124    C    5  f(0)   Ryd( 4f)     0.00006
   125    C    5  f(C1)  Ryd( 4f)     0.00010
   126    C    5  f(S1)  Ryd( 4f)     0.00007
   127    C    5  f(C2)  Ryd( 4f)     0.00008
   128    C    5  f(S2)  Ryd( 4f)     0.00006
   129    C    5  f(C3)  Ryd( 4f)     0.00019
   130    C    5  f(S3)  Ryd( 4f)     0.00017

   131    H    6  S      Val( 1S)     0.78272
   132    H    6  S      Ryd( 2S)     0.00049
   133    H    6  S      Ryd( 3S)     0.00014
   134    H    6  px     Ryd( 2p)     0.00035
   135    H    6  py     Ryd( 2p)     0.00031
   136    H    6  pz     Ryd( 2p)     0.00013

   137    C    7  S      Cor( 1S)     1.99932
   138    C    7  S      Val( 2S)     1.04867
   139    C    7  S      Ryd( 3S)     0.00284
   140    C    7  S      Ryd( 4S)     0.00030
   141    C    7  S      Ryd( 5S)     0.00001
   142    C    7  px     Val( 2p)     1.11040
   143    C    7  px     Ryd( 3p)     0.00364
   144    C    7  px     Ryd( 4p)     0.00018
   145    C    7  py     Val( 2p)     1.06070
   146    C    7  py     Ryd( 3p)     0.00312
   147    C    7  py     Ryd( 4p)     0.00015
   148    C    7  pz     Val( 2p)     0.98561
   149    C    7  pz     Ryd( 3p)     0.00159
   150    C    7  pz     Ryd( 4p)     0.00035
   151    C    7  dxy    Ryd( 3d)     0.00132
   152    C    7  dxy    Ryd( 4d)     0.00066
   153    C    7  dxz    Ryd( 3d)     0.00140
   154    C    7  dxz    Ryd( 4d)     0.00027
   155    C    7  dyz    Ryd( 3d)     0.00061
   156    C    7  dyz    Ryd( 4d)     0.00008
   157    C    7  dx2y2  Ryd( 3d)     0.00153
   158    C    7  dx2y2  Ryd( 4d)     0.00036
   159    C    7  dz2    Ryd( 3d)     0.00089
   160    C    7  dz2    Ryd( 4d)     0.00025
   161    C    7  f(0)   Ryd( 4f)     0.00006
   162    C    7  f(C1)  Ryd( 4f)     0.00010
   163    C    7  f(S1)  Ryd( 4f)     0.00007
   164    C    7  f(C2)  Ryd( 4f)     0.00008
   165    C    7  f(S2)  Ryd( 4f)     0.00006
   166    C    7  f(C3)  Ryd( 4f)     0.00019
   167    C    7  f(S3)  Ryd( 4f)     0.00017

   168    H    8  S      Val( 1S)     0.78272
   169    H    8  S      Ryd( 2S)     0.00049
   170    H    8  S      Ryd( 3S)     0.00014
   171    H    8  px     Ryd( 2p)     0.00035
   172    H    8  py     Ryd( 2p)     0.00031
   173    H    8  pz     Ryd( 2p)     0.00013

   174    C    9  S      Cor( 1S)     1.99931
   175    C    9  S      Val( 2S)     1.02429
   176    C    9  S      Ryd( 3S)     0.00180
   177    C    9  S      Ryd( 4S)     0.00023
   178    C    9  S      Ryd( 5S)     0.00000
   179    C    9  px     Val( 2p)     1.00617
   180    C    9  px     Ryd( 3p)     0.00084
   181    C    9  px     Ryd( 4p)     0.00027
   182    C    9  py     Val( 2p)     1.06717
   183    C    9  py     Ryd( 3p)     0.00243
   184    C    9  py     Ryd( 4p)     0.00024
   185    C    9  pz     Val( 2p)     1.08057
   186    C    9  pz     Ryd( 3p)     0.00344
   187    C    9  pz     Ryd( 4p)     0.00031
   188    C    9  dxy    Ryd( 3d)     0.00058
   189    C    9  dxy    Ryd( 4d)     0.00014
   190    C    9  dxz    Ryd( 3d)     0.00133
   191    C    9  dxz    Ryd( 4d)     0.00032
   192    C    9  dyz    Ryd( 3d)     0.00109
   193    C    9  dyz    Ryd( 4d)     0.00053
   194    C    9  dx2y2  Ryd( 3d)     0.00117
   195    C    9  dx2y2  Ryd( 4d)     0.00038
   196    C    9  dz2    Ryd( 3d)     0.00120
   197    C    9  dz2    Ryd( 4d)     0.00033
   198    C    9  f(0)   Ryd( 4f)     0.00007
   199    C    9  f(C1)  Ryd( 4f)     0.00007
   200    C    9  f(S1)  Ryd( 4f)     0.00017
   201    C    9  f(C2)  Ryd( 4f)     0.00014
   202    C    9  f(S2)  Ryd( 4f)     0.00007
   203    C    9  f(C3)  Ryd( 4f)     0.00002
   204    C    9  f(S3)  Ryd( 4f)     0.00005

   205    H   10  S      Val( 1S)     0.76131
   206    H   10  S      Ryd( 2S)     0.00033
   207    H   10  S      Ryd( 3S)     0.00012
   208    H   10  px     Ryd( 2p)     0.00016
   209    H   10  py     Ryd( 2p)     0.00029
   210    H   10  pz     Ryd( 2p)     0.00045

   211    C   11  S      Cor( 1S)     1.99932
   212    C   11  S      Val( 2S)     1.04867
   213    C   11  S      Ryd( 3S)     0.00284
   214    C   11  S      Ryd( 4S)     0.00030
   215    C   11  S      Ryd( 5S)     0.00001
   216    C   11  px     Val( 2p)     1.11040
   217    C   11  px     Ryd( 3p)     0.00364
   218    C   11  px     Ryd( 4p)     0.00018
   219    C   11  py     Val( 2p)     1.06070
   220    C   11  py     Ryd( 3p)     0.00312
   221    C   11  py     Ryd( 4p)     0.00015
   222    C   11  pz     Val( 2p)     0.98561
   223    C   11  pz     Ryd( 3p)     0.00159
   224    C   11  pz     Ryd( 4p)     0.00035
   225    C   11  dxy    Ryd( 3d)     0.00132
   226    C   11  dxy    Ryd( 4d)     0.00066
   227    C   11  dxz    Ryd( 3d)     0.00140
   228    C   11  dxz    Ryd( 4d)     0.00027
   229    C   11  dyz    Ryd( 3d)     0.00061
   230    C   11  dyz    Ryd( 4d)     0.00008
   231    C   11  dx2y2  Ryd( 3d)     0.00153
   232    C   11  dx2y2  Ryd( 4d)     0.00036
   233    C   11  dz2    Ryd( 3d)     0.00089
   234    C   11  dz2    Ryd( 4d)     0.00025
   235    C   11  f(0)   Ryd( 4f)     0.00006
   236    C   11  f(C1)  Ryd( 4f)     0.00010
   237    C   11  f(S1)  Ryd( 4f)     0.00007
   238    C   11  f(C2)  Ryd( 4f)     0.00008
   239    C   11  f(S2)  Ryd( 4f)     0.00006
   240    C   11  f(C3)  Ryd( 4f)     0.00019
   241    C   11  f(S3)  Ryd( 4f)     0.00017

   242    H   12  S      Val( 1S)     0.78272
   243    H   12  S      Ryd( 2S)     0.00049
   244    H   12  S      Ryd( 3S)     0.00014
   245    H   12  px     Ryd( 2p)     0.00035
   246    H   12  py     Ryd( 2p)     0.00031
   247    H   12  pz     Ryd( 2p)     0.00013

   248    C   13  S      Cor( 1S)     1.99931
   249    C   13  S      Val( 2S)     1.02429
   250    C   13  S      Ryd( 3S)     0.00180
   251    C   13  S      Ryd( 4S)     0.00023
   252    C   13  S      Ryd( 5S)     0.00000
   253    C   13  px     Val( 2p)     1.00617
   254    C   13  px     Ryd( 3p)     0.00084
   255    C   13  px     Ryd( 4p)     0.00027
   256    C   13  py     Val( 2p)     1.06717
   257    C   13  py     Ryd( 3p)     0.00243
   258    C   13  py     Ryd( 4p)     0.00024
   259    C   13  pz     Val( 2p)     1.08057
   260    C   13  pz     Ryd( 3p)     0.00344
   261    C   13  pz     Ryd( 4p)     0.00031
   262    C   13  dxy    Ryd( 3d)     0.00058
   263    C   13  dxy    Ryd( 4d)     0.00014
   264    C   13  dxz    Ryd( 3d)     0.00133
   265    C   13  dxz    Ryd( 4d)     0.00032
   266    C   13  dyz    Ryd( 3d)     0.00109
   267    C   13  dyz    Ryd( 4d)     0.00053
   268    C   13  dx2y2  Ryd( 3d)     0.00117
   269    C   13  dx2y2  Ryd( 4d)     0.00038
   270    C   13  dz2    Ryd( 3d)     0.00120
   271    C   13  dz2    Ryd( 4d)     0.00033
   272    C   13  f(0)   Ryd( 4f)     0.00007
   273    C   13  f(C1)  Ryd( 4f)     0.00007
   274    C   13  f(S1)  Ryd( 4f)     0.00017
   275    C   13  f(C2)  Ryd( 4f)     0.00014
   276    C   13  f(S2)  Ryd( 4f)     0.00007
   277    C   13  f(C3)  Ryd( 4f)     0.00002
   278    C   13  f(S3)  Ryd( 4f)     0.00005

   279    H   14  S      Val( 1S)     0.76131
   280    H   14  S      Ryd( 2S)     0.00033
   281    H   14  S      Ryd( 3S)     0.00012
   282    H   14  px     Ryd( 2p)     0.00016
   283    H   14  py     Ryd( 2p)     0.00029
   284    H   14  pz     Ryd( 2p)     0.00045

 WARNING:  1 low occupancy (<1.9990e) core orbital  found on  C    3
           1 low occupancy (<1.9990e) core orbital  found on  C    4


 Summary of Natural Population Analysis:                  
                                                          
                                       Natural Population 
                Natural  -----------------------------------------------
    Atom  No    Charge         Core      Valence    Rydberg      Total
 -----------------------------------------------------------------------
      C    1   -0.22498      1.99932     4.20537    0.02028     6.22498
      H    2    0.21587      0.00000     0.78272    0.00141     0.78413
      C    3   -0.02437      1.99848     3.99691    0.02898     6.02437
      C    4   -0.02437      1.99848     3.99691    0.02898     6.02437
      C    5   -0.22498      1.99932     4.20537    0.02028     6.22498
      H    6    0.21587      0.00000     0.78272    0.00141     0.78413
      C    7   -0.22498      1.99932     4.20537    0.02028     6.22498
      H    8    0.21587      0.00000     0.78272    0.00141     0.78413
      C    9   -0.19473      1.99931     4.17819    0.01723     6.19473
      H   10    0.23733      0.00000     0.76131    0.00136     0.76267
      C   11   -0.22498      1.99932     4.20537    0.02028     6.22498
      H   12    0.21587      0.00000     0.78272    0.00141     0.78413
      C   13   -0.19473      1.99931     4.17819    0.01723     6.19473
      H   14    0.23733      0.00000     0.76131    0.00136     0.76267
 =======================================================================
   * Total *   -0.00000     15.99288    37.82519    0.18193    54.00000

                                 Natural Population      
 --------------------------------------------------------
   Core                      15.99288 ( 99.9555% of  16)
   Valence                   37.82519 ( 99.5400% of  38)
   Natural Minimal Basis     53.81807 ( 99.6631% of  54)
   Natural Rydberg Basis      0.18193 (  0.3369% of  54)
 --------------------------------------------------------

    Atom  No          Natural Electron Configuration
 ----------------------------------------------------------------------------
      C    1      [core]2S( 1.05)2p( 3.16)3p( 0.01)3d( 0.01)
      H    2            1S( 0.78)
      C    3      [core]2S( 1.11)2p( 2.88)3p( 0.01)3d( 0.01)
      C    4      [core]2S( 1.11)2p( 2.88)3p( 0.01)3d( 0.01)
      C    5      [core]2S( 1.05)2p( 3.16)3p( 0.01)3d( 0.01)
      H    6            1S( 0.78)
      C    7      [core]2S( 1.05)2p( 3.16)3p( 0.01)3d( 0.01)
      H    8            1S( 0.78)
      C    9      [core]2S( 1.02)2p( 3.15)3p( 0.01)3d( 0.01)
      H   10            1S( 0.76)
      C   11      [core]2S( 1.05)2p( 3.16)3p( 0.01)3d( 0.01)
      H   12            1S( 0.78)
      C   13      [core]2S( 1.02)2p( 3.15)3p( 0.01)3d( 0.01)
      H   14            1S( 0.76)


 Wiberg bond index matrix in the NAO basis:                                    

     Atom    1       2       3       4       5       6       7       8       9
     ---- ------  ------  ------  ------  ------  ------  ------  ------  ------
   1.  C  0.0000  0.9130  0.9721  0.0539  1.0097  0.0044  0.0086  0.0029  0.9555
   2.  H  0.9130  0.0000  0.0110  0.0125  0.0044  0.0002  0.0029  0.0000  0.0028
   3.  C  0.9721  0.0110  0.0000  1.6092  0.0539  0.0125  0.9721  0.0110  0.0569
   4.  C  0.0539  0.0125  1.6092  0.0000  0.9721  0.0110  0.0539  0.0125  0.0463
   5.  C  1.0097  0.0044  0.0539  0.9721  0.0000  0.9130  0.0215  0.0010  0.0098
   6.  H  0.0044  0.0002  0.0125  0.0110  0.9130  0.0000  0.0010  0.0015  0.0044
   7.  C  0.0086  0.0029  0.9721  0.0539  0.0215  0.0010  0.0000  0.9130  0.9555
   8.  H  0.0029  0.0000  0.0110  0.0125  0.0010  0.0015  0.9130  0.0000  0.0028
   9.  C  0.9555  0.0028  0.0569  0.0463  0.0098  0.0044  0.9555  0.0028  0.0000
  10.  H  0.0023  0.0009  0.0034  0.0198  0.0024  0.0002  0.0023  0.0009  0.9078
  11.  C  0.0215  0.0010  0.0539  0.9721  0.0086  0.0029  1.0097  0.0044  0.0098
  12.  H  0.0010  0.0015  0.0125  0.0110  0.0029  0.0000  0.0044  0.0002  0.0044
  13.  C  0.0098  0.0044  0.0463  0.0569  0.9555  0.0028  0.0098  0.0044  0.9974
  14.  H  0.0024  0.0002  0.0198  0.0034  0.0023  0.0009  0.0024  0.0002  0.0019

     Atom   10      11      12      13      14
     ---- ------  ------  ------  ------  ------
   1.  C  0.0023  0.0215  0.0010  0.0098  0.0024
   2.  H  0.0009  0.0010  0.0015  0.0044  0.0002
   3.  C  0.0034  0.0539  0.0125  0.0463  0.0198
   4.  C  0.0198  0.9721  0.0110  0.0569  0.0034
   5.  C  0.0024  0.0086  0.0029  0.9555  0.0023
   6.  H  0.0002  0.0029  0.0000  0.0028  0.0009
   7.  C  0.0023  1.0097  0.0044  0.0098  0.0024
   8.  H  0.0009  0.0044  0.0002  0.0044  0.0002
   9.  C  0.9078  0.0098  0.0044  0.9974  0.0019
  10.  H  0.0000  0.0024  0.0002  0.0019  0.0005
  11.  C  0.0024  0.0000  0.9130  0.9555  0.0023
  12.  H  0.0002  0.9130  0.0000  0.0028  0.0009
  13.  C  0.0019  0.9555  0.0028  0.0000  0.9078
  14.  H  0.0005  0.0023  0.0009  0.9078  0.0000


 Wiberg bond index, Totals by atom:                                            

     Atom    1
     ---- ------
   1.  C  3.9573
   2.  H  0.9548
   3.  C  3.8345
   4.  C  3.8345
   5.  C  3.9573
   6.  H  0.9548
   7.  C  3.9573
   8.  H  0.9548
   9.  C  3.9556
  10.  H  0.9449
  11.  C  3.9573
  12.  H  0.9548
  13.  C  3.9556
  14.  H  0.9449


 Atom-atom overlap-weighted NAO bond order:                                    

     Atom    1       2       3       4       5       6       7       8       9
     ---- ------  ------  ------  ------  ------  ------  ------  ------  ------
   1.  C  0.0000  0.7997  0.7896  0.0271  0.8131 -0.0063 -0.0162  0.0017  0.7703
   2.  H  0.7997  0.0000 -0.0022  0.0018 -0.0063 -0.0015  0.0017  0.0000 -0.0024
   3.  C  0.7896 -0.0022  0.0000  1.1099  0.0271  0.0018  0.7896 -0.0022  0.1108
   4.  C  0.0271  0.0018  1.1099  0.0000  0.7896 -0.0022  0.0271  0.0018 -0.0351
   5.  C  0.8131 -0.0063  0.0271  0.7896  0.0000  0.7997 -0.0000  0.0003  0.0207
   6.  H -0.0063 -0.0015  0.0018 -0.0022  0.7997  0.0000  0.0003 -0.0000  0.0013
   7.  C -0.0162  0.0017  0.7896  0.0271 -0.0000  0.0003  0.0000  0.7997  0.7703
   8.  H  0.0017  0.0000 -0.0022  0.0018  0.0003 -0.0000  0.7997  0.0000 -0.0024
   9.  C  0.7703 -0.0024  0.1108 -0.0351  0.0207  0.0013  0.7703 -0.0024  0.0000
  10.  H  0.0001 -0.0020 -0.0020  0.0009  0.0004  0.0001  0.0001 -0.0020  0.8002
  11.  C -0.0000  0.0003  0.0271  0.7896 -0.0162  0.0017  0.8131 -0.0063  0.0207
  12.  H  0.0003 -0.0000  0.0018 -0.0022  0.0017  0.0000 -0.0063 -0.0015  0.0013
  13.  C  0.0207  0.0013 -0.0351  0.1108  0.7703 -0.0024  0.0207  0.0013  0.8000
  14.  H  0.0004  0.0001  0.0009 -0.0020  0.0001 -0.0020  0.0004  0.0001 -0.0002

     Atom   10      11      12      13      14
     ---- ------  ------  ------  ------  ------
   1.  C  0.0001 -0.0000  0.0003  0.0207  0.0004
   2.  H -0.0020  0.0003 -0.0000  0.0013  0.0001
   3.  C -0.0020  0.0271  0.0018 -0.0351  0.0009
   4.  C  0.0009  0.7896 -0.0022  0.1108 -0.0020
   5.  C  0.0004 -0.0162  0.0017  0.7703  0.0001
   6.  H  0.0001  0.0017  0.0000 -0.0024 -0.0020
   7.  C  0.0001  0.8131 -0.0063  0.0207  0.0004
   8.  H -0.0020 -0.0063 -0.0015  0.0013  0.0001
   9.  C  0.8002  0.0207  0.0013  0.8000 -0.0002
  10.  H  0.0000  0.0004  0.0001 -0.0002 -0.0019
  11.  C  0.0004  0.0000  0.7997  0.7703  0.0001
  12.  H  0.0001  0.7997  0.0000 -0.0024 -0.0020
  13.  C -0.0002  0.7703 -0.0024  0.0000  0.8002
  14.  H -0.0019  0.0001 -0.0020  0.8002  0.0000


 Atom-atom overlap-weighted NAO bond order, Totals by atom:                    

     Atom    1
     ---- ------
   1.  C  3.2004
   2.  H  0.7903
   3.  C  2.8169
   4.  C  2.8169
   5.  C  3.2004
   6.  H  0.7903
   7.  C  3.2004
   8.  H  0.7903
   9.  C  3.2554
  10.  H  0.7941
  11.  C  3.2004
  12.  H  0.7903
  13.  C  3.2554
  14.  H  0.7941


 MO bond order:                                                                

     Atom    1       2       3       4       5       6       7       8       9
     ---- ------  ------  ------  ------  ------  ------  ------  ------  ------
   1.  C  0.0000  0.4717  0.2915 -0.1980 -0.5178  0.0639 -0.0911  0.0741 -0.8450
   2.  H  0.4717  0.0000 -0.0226  0.0891 -0.0001 -0.0177  0.0007  0.0004  0.0021
   3.  C  0.2915 -0.0226  0.0000 -0.3178 -0.1071 -0.0433 -0.9750 -0.0126 -0.1740
   4.  C -0.1980  0.0891 -0.3178  0.0000  0.3518  0.1050 -0.4253  0.1208  0.0699
   5.  C -0.5178 -0.0001 -0.1071  0.3518  0.0000 -0.5448  0.1750 -0.0201 -0.1391
   6.  H  0.0639 -0.0177 -0.0433  0.1050 -0.5448  0.0000 -0.0048  0.0274 -0.0794
   7.  C -0.0911  0.0007 -0.9750 -0.4253  0.1750 -0.0048  0.0000  1.6305  1.0390
   8.  H  0.0741  0.0004 -0.0126  0.1208 -0.0201  0.0274  1.6305  0.0000  0.0090
   9.  C -0.8450  0.0021 -0.1740  0.0699 -0.1391 -0.0794  1.0390  0.0090  0.0000
  10.  H  0.0292 -0.0307  0.0288  0.1126  0.0483 -0.0091  0.0226 -0.0274  1.6203
  11.  C  0.2039 -0.0180 -0.1421 -1.0846 -0.0289 -0.0393 -0.0242 -0.0528 -0.0820
  12.  H -0.0266  0.0277  0.0473  0.1053  0.0474  0.0020  0.0036 -0.0158  0.0137
  13.  C -0.0963  0.0172  0.0570 -0.2410 -1.3080  0.0530 -0.1334  0.0785 -0.1565
  14.  H  0.0442 -0.0093  0.0200 -0.0090  0.0329 -0.0346 -0.0266 -0.0081  0.0139

     Atom   10      11      12      13      14
     ---- ------  ------  ------  ------  ------
   1.  C  0.0292  0.2039 -0.0266 -0.0963  0.0442
   2.  H -0.0307 -0.0180  0.0277  0.0172 -0.0093
   3.  C  0.0288 -0.1421  0.0473  0.0570  0.0200
   4.  C  0.1126 -1.0846  0.1053 -0.2410 -0.0090
   5.  C  0.0483 -0.0289  0.0474 -1.3080  0.0329
   6.  H -0.0091 -0.0393  0.0020  0.0530 -0.0346
   7.  C  0.0226 -0.0242  0.0036 -0.1334 -0.0266
   8.  H -0.0274 -0.0528 -0.0158  0.0785 -0.0081
   9.  C  1.6203 -0.0820  0.0137 -0.1565  0.0139
  10.  H  0.0000  0.0218 -0.0080  0.0234 -0.0230
  11.  C  0.0218  0.0000  0.6451  0.3525  0.0110
  12.  H -0.0080  0.6451  0.0000  0.0310 -0.0314
  13.  C  0.0234  0.3525  0.0310  0.0000  0.7443
  14.  H -0.0230  0.0110 -0.0314  0.7443  0.0000


 MO atomic valencies:                                                          

     Atom    1
     ---- ------
   1.  C -0.5963
   2.  H  0.5104
   3.  C -1.3497
   4.  C -1.3211
   5.  C -2.0104
   6.  H -0.5216
   7.  C  1.1910
   8.  H  1.8039
   9.  C  1.2919
  10.  H  1.8088
  11.  C -0.2377
  12.  H  0.8414
  13.  C -0.5782
  14.  H  0.7243


 ***************************************************
 *******         Alpha spin orbitals         *******
 ***************************************************


 Input atomic orbitals, gross Mulliken populations:

  AO  Atom No lang  Mulliken Population    Atom No      Total
 -------------------------------------------------------------------------------
   1    C  1  S        0.4273153
   2    C  1  S        0.5584510
   3    C  1  S        0.2472356
   4    C  1  S        0.3567052
   5    C  1  S        0.0716878
   6    C  1  px       0.2229676
   7    C  1  py       0.2178710
   8    C  1  pz       0.1983757
   9    C  1  px       0.1874581
  10    C  1  py       0.2000567
  11    C  1  pz       0.2071409
  12    C  1  px       0.0635070
  13    C  1  py       0.0243948
  14    C  1  pz       0.0521805
  15    C  1  dz2      0.0015732
  16    C  1  dxz      0.0026130
  17    C  1  dyz      0.0010782
  18    C  1  dx2y2    0.0026147
  19    C  1  dxy      0.0026468
  20    C  1  dz2      0.0069652
  21    C  1  dxz      0.0055643
  22    C  1  dyz      0.0102670
  23    C  1  dx2y2    0.0041082
  24    C  1  dxy      0.0117437
  25    C  1  f(0)     0.0005811
  26    C  1  f(C1)    0.0007273
  27    C  1  f(S1)    0.0002936
  28    C  1  f(C2)    0.0006162
  29    C  1  f(S2)    0.0007476
  30    C  1  f(C3)    0.0006729
  31    C  1  f(S3)    0.0008444
                                             C  1      3.0890044
  32    H  2  S        0.1364324
  33    H  2  S        0.2501702
  34    H  2  S        0.0476199
  35    H  2  px       0.0048674
  36    H  2  py       0.0039853
  37    H  2  pz       0.0020299
                                             H  2      0.4451050
  38    C  3  S        0.4280214
  39    C  3  S        0.5575400
  40    C  3  S        0.2543865
  41    C  3  S        0.4072354
  42    C  3  S        0.0000828
  43    C  3  px       0.2028260
  44    C  3  py       0.2563682
  45    C  3  pz       0.1590904
  46    C  3  px       0.1845119
  47    C  3  py       0.1840555
  48    C  3  pz       0.1747464
  49    C  3  px       0.0263345
  50    C  3  py       0.0501159
  51    C  3  pz       0.0584578
  52    C  3  dz2      0.0017531
  53    C  3  dxz      0.0033042
  54    C  3  dyz      0.0015955
  55    C  3  dx2y2    0.0038146
  56    C  3  dxy      0.0016546
  57    C  3  dz2      0.0098376
  58    C  3  dxz      0.0057586
  59    C  3  dyz      0.0094041
  60    C  3  dx2y2    0.0046733
  61    C  3  dxy      0.0112974
  62    C  3  f(0)     0.0010919
  63    C  3  f(C1)    0.0007387
  64    C  3  f(S1)    0.0000986
  65    C  3  f(C2)    0.0006024
  66    C  3  f(S2)    0.0006764
  67    C  3  f(C3)    0.0010305
  68    C  3  f(S3)    0.0004865
                                             C  3      3.0015910
  69    C  4  S        0.4280214
  70    C  4  S        0.5575400
  71    C  4  S        0.2543865
  72    C  4  S        0.4072354
  73    C  4  S        0.0000828
  74    C  4  px       0.2028260
  75    C  4  py       0.2563682
  76    C  4  pz       0.1590904
  77    C  4  px       0.1845119
  78    C  4  py       0.1840555
  79    C  4  pz       0.1747464
  80    C  4  px       0.0263345
  81    C  4  py       0.0501159
  82    C  4  pz       0.0584578
  83    C  4  dz2      0.0017531
  84    C  4  dxz      0.0033042
  85    C  4  dyz      0.0015955
  86    C  4  dx2y2    0.0038146
  87    C  4  dxy      0.0016546
  88    C  4  dz2      0.0098376
  89    C  4  dxz      0.0057586
  90    C  4  dyz      0.0094041
  91    C  4  dx2y2    0.0046733
  92    C  4  dxy      0.0112974
  93    C  4  f(0)     0.0010919
  94    C  4  f(C1)    0.0007387
  95    C  4  f(S1)    0.0000986
  96    C  4  f(C2)    0.0006024
  97    C  4  f(S2)    0.0006764
  98    C  4  f(C3)    0.0010305
  99    C  4  f(S3)    0.0004865
                                             C  4      3.0015910
 100    C  5  S        0.4273153
 101    C  5  S        0.5584510
 102    C  5  S        0.2472356
 103    C  5  S        0.3567052
 104    C  5  S        0.0716878
 105    C  5  px       0.2229676
 106    C  5  py       0.2178710
 107    C  5  pz       0.1983757
 108    C  5  px       0.1874581
 109    C  5  py       0.2000567
 110    C  5  pz       0.2071409
 111    C  5  px       0.0635070
 112    C  5  py       0.0243948
 113    C  5  pz       0.0521805
 114    C  5  dz2      0.0015732
 115    C  5  dxz      0.0026130
 116    C  5  dyz      0.0010782
 117    C  5  dx2y2    0.0026147
 118    C  5  dxy      0.0026468
 119    C  5  dz2      0.0069652
 120    C  5  dxz      0.0055643
 121    C  5  dyz      0.0102670
 122    C  5  dx2y2    0.0041082
 123    C  5  dxy      0.0117437
 124    C  5  f(0)     0.0005811
 125    C  5  f(C1)    0.0007273
 126    C  5  f(S1)    0.0002936
 127    C  5  f(C2)    0.0006162
 128    C  5  f(S2)    0.0007476
 129    C  5  f(C3)    0.0006729
 130    C  5  f(S3)    0.0008444
                                             C  5      3.0890044
 131    H  6  S        0.1364324
 132    H  6  S        0.2501702
 133    H  6  S        0.0476199
 134    H  6  px       0.0048674
 135    H  6  py       0.0039853
 136    H  6  pz       0.0020299
                                             H  6      0.4451050
 137    C  7  S        0.4273153
 138    C  7  S        0.5584510
 139    C  7  S        0.2472356
 140    C  7  S        0.3567052
 141    C  7  S        0.0716878
 142    C  7  px       0.2229676
 143    C  7  py       0.2178710
 144    C  7  pz       0.1983757
 145    C  7  px       0.1874581
 146    C  7  py       0.2000567
 147    C  7  pz       0.2071409
 148    C  7  px       0.0635070
 149    C  7  py       0.0243948
 150    C  7  pz       0.0521805
 151    C  7  dz2      0.0015732
 152    C  7  dxz      0.0026130
 153    C  7  dyz      0.0010782
 154    C  7  dx2y2    0.0026147
 155    C  7  dxy      0.0026468
 156    C  7  dz2      0.0069652
 157    C  7  dxz      0.0055643
 158    C  7  dyz      0.0102670
 159    C  7  dx2y2    0.0041082
 160    C  7  dxy      0.0117437
 161    C  7  f(0)     0.0005811
 162    C  7  f(C1)    0.0007273
 163    C  7  f(S1)    0.0002936
 164    C  7  f(C2)    0.0006162
 165    C  7  f(S2)    0.0007476
 166    C  7  f(C3)    0.0006729
 167    C  7  f(S3)    0.0008444
                                             C  7      3.0890044
 168    H  8  S        0.1364324
 169    H  8  S        0.2501702
 170    H  8  S        0.0476199
 171    H  8  px       0.0048674
 172    H  8  py       0.0039853
 173    H  8  pz       0.0020299
                                             H  8      0.4451050
 174    C  9  S        0.4271606
 175    C  9  S        0.5587021
 176    C  9  S        0.2389547
 177    C  9  S        0.3830018
 178    C  9  S       -0.0443513
 179    C  9  px       0.2096470
 180    C  9  py       0.2215975
 181    C  9  pz       0.2139260
 182    C  9  px       0.2076892
 183    C  9  py       0.1979728
 184    C  9  pz       0.1985949
 185    C  9  px       0.0422154
 186    C  9  py       0.0698075
 187    C  9  pz       0.0183415
 188    C  9  dz2      0.0019240
 189    C  9  dxz      0.0026763
 190    C  9  dyz      0.0019221
 191    C  9  dx2y2    0.0028217
 192    C  9  dxy      0.0010941
 193    C  9  dz2      0.0108008
 194    C  9  dxz      0.0052106
 195    C  9  dyz      0.0054963
 196    C  9  dx2y2    0.0068006
 197    C  9  dxy      0.0108548
 198    C  9  f(0)     0.0007461
 199    C  9  f(C1)    0.0008157
 200    C  9  f(S1)    0.0005516
 201    C  9  f(C2)    0.0008040
 202    C  9  f(S2)    0.0005370
 203    C  9  f(C3)    0.0006797
 204    C  9  f(S3)    0.0005453
                                             C  9      2.9975401
 205    H 10  S        0.1354185
 206    H 10  S        0.2475152
 207    H 10  S        0.0383753
 208    H 10  px       0.0022344
 209    H 10  py       0.0037664
 210    H 10  pz       0.0053403
                                             H 10      0.4326501
 211    C 11  S        0.4273153
 212    C 11  S        0.5584510
 213    C 11  S        0.2472356
 214    C 11  S        0.3567052
 215    C 11  S        0.0716878
 216    C 11  px       0.2229676
 217    C 11  py       0.2178710
 218    C 11  pz       0.1983757
 219    C 11  px       0.1874581
 220    C 11  py       0.2000567
 221    C 11  pz       0.2071409
 222    C 11  px       0.0635070
 223    C 11  py       0.0243948
 224    C 11  pz       0.0521805
 225    C 11  dz2      0.0015732
 226    C 11  dxz      0.0026130
 227    C 11  dyz      0.0010782
 228    C 11  dx2y2    0.0026147
 229    C 11  dxy      0.0026468
 230    C 11  dz2      0.0069652
 231    C 11  dxz      0.0055643
 232    C 11  dyz      0.0102670
 233    C 11  dx2y2    0.0041082
 234    C 11  dxy      0.0117437
 235    C 11  f(0)     0.0005811
 236    C 11  f(C1)    0.0007273
 237    C 11  f(S1)    0.0002936
 238    C 11  f(C2)    0.0006162
 239    C 11  f(S2)    0.0007476
 240    C 11  f(C3)    0.0006729
 241    C 11  f(S3)    0.0008444
                                             C 11      3.0890044
 242    H 12  S        0.1364324
 243    H 12  S        0.2501702
 244    H 12  S        0.0476199
 245    H 12  px       0.0048674
 246    H 12  py       0.0039853
 247    H 12  pz       0.0020299
                                             H 12      0.4451050
 248    C 13  S        0.4271606
 249    C 13  S        0.5587021
 250    C 13  S        0.2389547
 251    C 13  S        0.3830018
 252    C 13  S       -0.0443513
 253    C 13  px       0.2096470
 254    C 13  py       0.2215975
 255    C 13  pz       0.2139260
 256    C 13  px       0.2076892
 257    C 13  py       0.1979728
 258    C 13  pz       0.1985949
 259    C 13  px       0.0422154
 260    C 13  py       0.0698075
 261    C 13  pz       0.0183415
 262    C 13  dz2      0.0019240
 263    C 13  dxz      0.0026763
 264    C 13  dyz      0.0019221
 265    C 13  dx2y2    0.0028217
 266    C 13  dxy      0.0010941
 267    C 13  dz2      0.0108008
 268    C 13  dxz      0.0052106
 269    C 13  dyz      0.0054963
 270    C 13  dx2y2    0.0068006
 271    C 13  dxy      0.0108548
 272    C 13  f(0)     0.0007461
 273    C 13  f(C1)    0.0008157
 274    C 13  f(S1)    0.0005516
 275    C 13  f(C2)    0.0008040
 276    C 13  f(S2)    0.0005370
 277    C 13  f(C3)    0.0006797
 278    C 13  f(S3)    0.0005453
                                             C 13      2.9975401
 279    H 14  S        0.1354185
 280    H 14  S        0.2475152
 281    H 14  S        0.0383753
 282    H 14  px       0.0022344
 283    H 14  py       0.0037664
 284    H 14  pz       0.0053403
                                             H 14      0.4326501

 Total number of electrons:   27.000000


 Mayer-Mulliken atom-atom bond order matrix:                                   

     Atom    1       2       3       4       5       6       7       8       9
     ---- ------  ------  ------  ------  ------  ------  ------  ------  ------
   1.  C  0.0000  0.2370  0.2318  0.0230  0.2178 -0.0016  0.0303  0.0010  0.2287
   2.  H  0.2370  0.0000  0.0011  0.0017 -0.0016  0.0000  0.0010  0.0000 -0.0021
   3.  C  0.2318  0.0011  0.0000  0.3968  0.0230  0.0017  0.2318  0.0011  0.0054
   4.  C  0.0230  0.0017  0.3968  0.0000  0.2318  0.0011  0.0230  0.0017  0.0199
   5.  C  0.2178 -0.0016  0.0230  0.2318  0.0000  0.2370 -0.0041  0.0007  0.0089
   6.  H -0.0016  0.0000  0.0017  0.0011  0.2370  0.0000  0.0007  0.0003  0.0014
   7.  C  0.0303  0.0010  0.2318  0.0230 -0.0041  0.0007  0.0000  0.2370  0.2287
   8.  H  0.0010  0.0000  0.0011  0.0017  0.0007  0.0003  0.2370  0.0000 -0.0021
   9.  C  0.2287 -0.0021  0.0054  0.0199  0.0089  0.0014  0.2287 -0.0021  0.0000
  10.  H -0.0023 -0.0002  0.0019  0.0046  0.0014  0.0001 -0.0023 -0.0002  0.2347
  11.  C -0.0041  0.0007  0.0230  0.2318  0.0303  0.0010  0.2178 -0.0016  0.0089
  12.  H  0.0007  0.0003  0.0017  0.0011  0.0010  0.0000 -0.0016  0.0000  0.0014
  13.  C  0.0089  0.0014  0.0199  0.0054  0.2287 -0.0021  0.0089  0.0014  0.2839
  14.  H  0.0014  0.0001  0.0046  0.0019 -0.0023 -0.0002  0.0014  0.0001 -0.0010

     Atom   10      11      12      13      14
     ---- ------  ------  ------  ------  ------
   1.  C -0.0023 -0.0041  0.0007  0.0089  0.0014
   2.  H -0.0002  0.0007  0.0003  0.0014  0.0001
   3.  C  0.0019  0.0230  0.0017  0.0199  0.0046
   4.  C  0.0046  0.2318  0.0011  0.0054  0.0019
   5.  C  0.0014  0.0303  0.0010  0.2287 -0.0023
   6.  H  0.0001  0.0010  0.0000 -0.0021 -0.0002
   7.  C -0.0023  0.2178 -0.0016  0.0089  0.0014
   8.  H -0.0002 -0.0016  0.0000  0.0014  0.0001
   9.  C  0.2347  0.0089  0.0014  0.2839 -0.0010
  10.  H  0.0000  0.0014  0.0001 -0.0010 -0.0003
  11.  C  0.0014  0.0000  0.2370  0.2287 -0.0023
  12.  H  0.0001  0.2370  0.0000 -0.0021 -0.0002
  13.  C -0.0010  0.2287 -0.0021  0.0000  0.2347
  14.  H -0.0003 -0.0023 -0.0002  0.2347  0.0000


 Mayer-Mulliken valencies by atom:                                             

     Atom    1
     ---- ------
   1.  C  0.9725
   2.  H  0.2395
   3.  C  0.9435
   4.  C  0.9435
   5.  C  0.9725
   6.  H  0.2395
   7.  C  0.9725
   8.  H  0.2395
   9.  C  1.0166
  10.  H  0.2378
  11.  C  0.9725
  12.  H  0.2395
  13.  C  1.0166
  14.  H  0.2378


 NATURAL POPULATIONS:  Natural atomic orbital occupancies 
                                                          
   NAO  Atom  No  lang   Type(AO)    Occupancy      Energy
 ----------------------------------------------------------
     1    C    1  S      Cor( 1S)     0.99966     -10.17455
     2    C    1  S      Val( 2S)     0.52433      -0.28162
     3    C    1  S      Ryd( 3S)     0.00142       2.07660
     4    C    1  S      Ryd( 4S)     0.00015       2.12512
     5    C    1  S      Ryd( 5S)     0.00000      20.71478
     6    C    1  px     Val( 2p)     0.55520      -0.10842
     7    C    1  px     Ryd( 4p)     0.00182       1.84210
     8    C    1  px     Ryd( 3p)     0.00009       1.37915
     9    C    1  py     Val( 2p)     0.53035      -0.09911
    10    C    1  py     Ryd( 4p)     0.00156       1.68874
    11    C    1  py     Ryd( 3p)     0.00007       1.23666
    12    C    1  pz     Val( 2p)     0.49281      -0.09999
    13    C    1  pz     Ryd( 4p)     0.00080       1.44547
    14    C    1  pz     Ryd( 3p)     0.00018       0.96020
    15    C    1  dxy    Ryd( 3d)     0.00066       1.79578
    16    C    1  dxy    Ryd( 4d)     0.00033       3.58259
    17    C    1  dxz    Ryd( 3d)     0.00070       1.94382
    18    C    1  dxz    Ryd( 4d)     0.00013       3.83155
    19    C    1  dyz    Ryd( 3d)     0.00031       1.47400
    20    C    1  dyz    Ryd( 4d)     0.00004       3.14225
    21    C    1  dx2y2  Ryd( 3d)     0.00076       1.89556
    22    C    1  dx2y2  Ryd( 4d)     0.00018       3.74807
    23    C    1  dz2    Ryd( 3d)     0.00044       1.62533
    24    C    1  dz2    Ryd( 4d)     0.00013       3.37199
    25    C    1  f(0)   Ryd( 4f)     0.00003       3.53567
    26    C    1  f(C1)  Ryd( 4f)     0.00005       3.83605
    27    C    1  f(S1)  Ryd( 4f)     0.00004       3.54772
    28    C    1  f(C2)  Ryd( 4f)     0.00004       3.79282
    29    C    1  f(S2)  Ryd( 4f)     0.00003       3.66012
    30    C    1  f(C3)  Ryd( 4f)     0.00010       3.90556
    31    C    1  f(S3)  Ryd( 4f)     0.00009       3.89057

    32    H    2  S      Val( 1S)     0.39136       0.04402
    33    H    2  S      Ryd( 2S)     0.00024       1.25978
    34    H    2  S      Ryd( 3S)     0.00007       1.73355
    35    H    2  px     Ryd( 2p)     0.00017       2.98423
    36    H    2  py     Ryd( 2p)     0.00015       2.80043
    37    H    2  pz     Ryd( 2p)     0.00006       2.46505

    38    C    3  S      Cor( 1S)     0.99924     -10.14104
    39    C    3  S      Val( 2S)     0.55737      -0.25267
    40    C    3  S      Ryd( 3S)     0.00065       1.71003
    41    C    3  S      Ryd( 4S)     0.00015       2.15098
    42    C    3  S      Ryd( 5S)     0.00000      21.79718
    43    C    3  px     Val( 2p)     0.45475      -0.03993
    44    C    3  px     Ryd( 3p)     0.00061       1.29316
    45    C    3  px     Ryd( 4p)     0.00006       1.35600
    46    C    3  py     Val( 2p)     0.55454      -0.08810
    47    C    3  py     Ryd( 3p)     0.00116       1.19368
    48    C    3  py     Ryd( 4p)     0.00022       1.66112
    49    C    3  pz     Val( 2p)     0.43179      -0.05828
    50    C    3  pz     Ryd( 3p)     0.00363       1.18415
    51    C    3  pz     Ryd( 4p)     0.00037       1.52811
    52    C    3  dxy    Ryd( 3d)     0.00043       1.37788
    53    C    3  dxy    Ryd( 4d)     0.00017       3.51250
    54    C    3  dxz    Ryd( 3d)     0.00167       1.69669
    55    C    3  dxz    Ryd( 4d)     0.00011       3.91222
    56    C    3  dyz    Ryd( 3d)     0.00207       1.40951
    57    C    3  dyz    Ryd( 4d)     0.00012       3.51943
    58    C    3  dx2y2  Ryd( 3d)     0.00114       1.54254
    59    C    3  dx2y2  Ryd( 4d)     0.00017       3.77703
    60    C    3  dz2    Ryd( 3d)     0.00141       1.52346
    61    C    3  dz2    Ryd( 4d)     0.00016       3.49615
    62    C    3  f(0)   Ryd( 4f)     0.00003       3.88760
    63    C    3  f(C1)  Ryd( 4f)     0.00003       3.83888
    64    C    3  f(S1)  Ryd( 4f)     0.00003       3.62826
    65    C    3  f(C2)  Ryd( 4f)     0.00005       3.93396
    66    C    3  f(S2)  Ryd( 4f)     0.00003       3.74691
    67    C    3  f(C3)  Ryd( 4f)     0.00001       3.73760
    68    C    3  f(S3)  Ryd( 4f)     0.00002       3.81576

    69    C    4  S      Cor( 1S)     0.99924     -10.14104
    70    C    4  S      Val( 2S)     0.55737      -0.25267
    71    C    4  S      Ryd( 3S)     0.00065       1.71003
    72    C    4  S      Ryd( 4S)     0.00015       2.15098
    73    C    4  S      Ryd( 5S)     0.00000      21.79718
    74    C    4  px     Val( 2p)     0.45475      -0.03993
    75    C    4  px     Ryd( 3p)     0.00061       1.29316
    76    C    4  px     Ryd( 4p)     0.00006       1.35600
    77    C    4  py     Val( 2p)     0.55454      -0.08810
    78    C    4  py     Ryd( 3p)     0.00116       1.19368
    79    C    4  py     Ryd( 4p)     0.00022       1.66112
    80    C    4  pz     Val( 2p)     0.43179      -0.05828
    81    C    4  pz     Ryd( 3p)     0.00363       1.18415
    82    C    4  pz     Ryd( 4p)     0.00037       1.52811
    83    C    4  dxy    Ryd( 3d)     0.00043       1.37788
    84    C    4  dxy    Ryd( 4d)     0.00017       3.51250
    85    C    4  dxz    Ryd( 3d)     0.00167       1.69669
    86    C    4  dxz    Ryd( 4d)     0.00011       3.91222
    87    C    4  dyz    Ryd( 3d)     0.00207       1.40951
    88    C    4  dyz    Ryd( 4d)     0.00012       3.51943
    89    C    4  dx2y2  Ryd( 3d)     0.00114       1.54254
    90    C    4  dx2y2  Ryd( 4d)     0.00017       3.77703
    91    C    4  dz2    Ryd( 3d)     0.00141       1.52346
    92    C    4  dz2    Ryd( 4d)     0.00016       3.49615
    93    C    4  f(0)   Ryd( 4f)     0.00003       3.88760
    94    C    4  f(C1)  Ryd( 4f)     0.00003       3.83888
    95    C    4  f(S1)  Ryd( 4f)     0.00003       3.62826
    96    C    4  f(C2)  Ryd( 4f)     0.00005       3.93396
    97    C    4  f(S2)  Ryd( 4f)     0.00003       3.74691
    98    C    4  f(C3)  Ryd( 4f)     0.00001       3.73760
    99    C    4  f(S3)  Ryd( 4f)     0.00002       3.81576

   100    C    5  S      Cor( 1S)     0.99966     -10.17455
   101    C    5  S      Val( 2S)     0.52433      -0.28162
   102    C    5  S      Ryd( 3S)     0.00142       2.07660
   103    C    5  S      Ryd( 4S)     0.00015       2.12512
   104    C    5  S      Ryd( 5S)     0.00000      20.71478
   105    C    5  px     Val( 2p)     0.55520      -0.10842
   106    C    5  px     Ryd( 4p)     0.00182       1.84210
   107    C    5  px     Ryd( 3p)     0.00009       1.37915
   108    C    5  py     Val( 2p)     0.53035      -0.09911
   109    C    5  py     Ryd( 4p)     0.00156       1.68874
   110    C    5  py     Ryd( 3p)     0.00007       1.23666
   111    C    5  pz     Val( 2p)     0.49281      -0.09999
   112    C    5  pz     Ryd( 4p)     0.00080       1.44547
   113    C    5  pz     Ryd( 3p)     0.00018       0.96020
   114    C    5  dxy    Ryd( 3d)     0.00066       1.79578
   115    C    5  dxy    Ryd( 4d)     0.00033       3.58259
   116    C    5  dxz    Ryd( 3d)     0.00070       1.94382
   117    C    5  dxz    Ryd( 4d)     0.00013       3.83155
   118    C    5  dyz    Ryd( 3d)     0.00031       1.47400
   119    C    5  dyz    Ryd( 4d)     0.00004       3.14225
   120    C    5  dx2y2  Ryd( 3d)     0.00076       1.89556
   121    C    5  dx2y2  Ryd( 4d)     0.00018       3.74807
   122    C    5  dz2    Ryd( 3d)     0.00044       1.62533
   123    C    5  dz2    Ryd( 4d)     0.00013       3.37199
   124    C    5  f(0)   Ryd( 4f)     0.00003       3.53567
   125    C    5  f(C1)  Ryd( 4f)     0.00005       3.83605
   126    C    5  f(S1)  Ryd( 4f)     0.00004       3.54772
   127    C    5  f(C2)  Ryd( 4f)     0.00004       3.79282
   128    C    5  f(S2)  Ryd( 4f)     0.00003       3.66012
   129    C    5  f(C3)  Ryd( 4f)     0.00010       3.90556
   130    C    5  f(S3)  Ryd( 4f)     0.00009       3.89057

   131    H    6  S      Val( 1S)     0.39136       0.04402
   132    H    6  S      Ryd( 2S)     0.00024       1.25978
   133    H    6  S      Ryd( 3S)     0.00007       1.73355
   134    H    6  px     Ryd( 2p)     0.00017       2.98423
   135    H    6  py     Ryd( 2p)     0.00015       2.80043
   136    H    6  pz     Ryd( 2p)     0.00006       2.46505

   137    C    7  S      Cor( 1S)     0.99966     -10.17455
   138    C    7  S      Val( 2S)     0.52433      -0.28162
   139    C    7  S      Ryd( 3S)     0.00142       2.07660
   140    C    7  S      Ryd( 4S)     0.00015       2.12512
   141    C    7  S      Ryd( 5S)     0.00000      20.71478
   142    C    7  px     Val( 2p)     0.55520      -0.10842
   143    C    7  px     Ryd( 4p)     0.00182       1.84210
   144    C    7  px     Ryd( 3p)     0.00009       1.37915
   145    C    7  py     Val( 2p)     0.53035      -0.09911
   146    C    7  py     Ryd( 4p)     0.00156       1.68874
   147    C    7  py     Ryd( 3p)     0.00007       1.23666
   148    C    7  pz     Val( 2p)     0.49281      -0.09999
   149    C    7  pz     Ryd( 4p)     0.00080       1.44547
   150    C    7  pz     Ryd( 3p)     0.00018       0.96020
   151    C    7  dxy    Ryd( 3d)     0.00066       1.79578
   152    C    7  dxy    Ryd( 4d)     0.00033       3.58259
   153    C    7  dxz    Ryd( 3d)     0.00070       1.94382
   154    C    7  dxz    Ryd( 4d)     0.00013       3.83155
   155    C    7  dyz    Ryd( 3d)     0.00031       1.47400
   156    C    7  dyz    Ryd( 4d)     0.00004       3.14225
   157    C    7  dx2y2  Ryd( 3d)     0.00076       1.89556
   158    C    7  dx2y2  Ryd( 4d)     0.00018       3.74807
   159    C    7  dz2    Ryd( 3d)     0.00044       1.62533
   160    C    7  dz2    Ryd( 4d)     0.00013       3.37199
   161    C    7  f(0)   Ryd( 4f)     0.00003       3.53567
   162    C    7  f(C1)  Ryd( 4f)     0.00005       3.83605
   163    C    7  f(S1)  Ryd( 4f)     0.00004       3.54772
   164    C    7  f(C2)  Ryd( 4f)     0.00004       3.79282
   165    C    7  f(S2)  Ryd( 4f)     0.00003       3.66012
   166    C    7  f(C3)  Ryd( 4f)     0.00010       3.90556
   167    C    7  f(S3)  Ryd( 4f)     0.00009       3.89057

   168    H    8  S      Val( 1S)     0.39136       0.04402
   169    H    8  S      Ryd( 2S)     0.00024       1.25978
   170    H    8  S      Ryd( 3S)     0.00007       1.73355
   171    H    8  px     Ryd( 2p)     0.00017       2.98423
   172    H    8  py     Ryd( 2p)     0.00015       2.80043
   173    H    8  pz     Ryd( 2p)     0.00006       2.46505

   174    C    9  S      Cor( 1S)     0.99966     -10.18112
   175    C    9  S      Val( 2S)     0.51214      -0.28404
   176    C    9  S      Ryd( 3S)     0.00090       2.25318
   177    C    9  S      Ryd( 4S)     0.00011       2.60928
   178    C    9  S      Ryd( 5S)     0.00000      20.00606
   179    C    9  px     Val( 2p)     0.50308      -0.10969
   180    C    9  px     Ryd( 4p)     0.00042       1.61698
   181    C    9  px     Ryd( 3p)     0.00014       0.82315
   182    C    9  py     Val( 2p)     0.53359      -0.11387
   183    C    9  py     Ryd( 4p)     0.00122       1.75311
   184    C    9  py     Ryd( 3p)     0.00012       1.07063
   185    C    9  pz     Val( 2p)     0.54028      -0.11396
   186    C    9  pz     Ryd( 4p)     0.00172       1.87078
   187    C    9  pz     Ryd( 3p)     0.00015       1.23368
   188    C    9  dxy    Ryd( 3d)     0.00029       1.48425
   189    C    9  dxy    Ryd( 4d)     0.00007       3.22099
   190    C    9  dxz    Ryd( 3d)     0.00067       1.88432
   191    C    9  dxz    Ryd( 4d)     0.00016       3.80834
   192    C    9  dyz    Ryd( 3d)     0.00054       1.75748
   193    C    9  dyz    Ryd( 4d)     0.00027       3.51247
   194    C    9  dx2y2  Ryd( 3d)     0.00059       1.75748
   195    C    9  dx2y2  Ryd( 4d)     0.00019       3.71481
   196    C    9  dz2    Ryd( 3d)     0.00060       1.79884
   197    C    9  dz2    Ryd( 4d)     0.00016       3.46394
   198    C    9  f(0)   Ryd( 4f)     0.00003       3.85146
   199    C    9  f(C1)  Ryd( 4f)     0.00003       3.77360
   200    C    9  f(S1)  Ryd( 4f)     0.00009       3.78343
   201    C    9  f(C2)  Ryd( 4f)     0.00007       3.96116
   202    C    9  f(S2)  Ryd( 4f)     0.00003       3.66112
   203    C    9  f(C3)  Ryd( 4f)     0.00001       3.61939
   204    C    9  f(S3)  Ryd( 4f)     0.00002       3.68355

   205    H   10  S      Val( 1S)     0.38065       0.03235
   206    H   10  S      Ryd( 2S)     0.00017       1.16481
   207    H   10  S      Ryd( 3S)     0.00006       1.71034
   208    H   10  px     Ryd( 2p)     0.00008       2.49234
   209    H   10  py     Ryd( 2p)     0.00015       2.75392
   210    H   10  pz     Ryd( 2p)     0.00023       3.00856

   211    C   11  S      Cor( 1S)     0.99966     -10.17455
   212    C   11  S      Val( 2S)     0.52433      -0.28162
   213    C   11  S      Ryd( 3S)     0.00142       2.07660
   214    C   11  S      Ryd( 4S)     0.00015       2.12512
   215    C   11  S      Ryd( 5S)     0.00000      20.71478
   216    C   11  px     Val( 2p)     0.55520      -0.10842
   217    C   11  px     Ryd( 4p)     0.00182       1.84210
   218    C   11  px     Ryd( 3p)     0.00009       1.37915
   219    C   11  py     Val( 2p)     0.53035      -0.09911
   220    C   11  py     Ryd( 4p)     0.00156       1.68874
   221    C   11  py     Ryd( 3p)     0.00007       1.23666
   222    C   11  pz     Val( 2p)     0.49281      -0.09999
   223    C   11  pz     Ryd( 4p)     0.00080       1.44547
   224    C   11  pz     Ryd( 3p)     0.00018       0.96020
   225    C   11  dxy    Ryd( 3d)     0.00066       1.79578
   226    C   11  dxy    Ryd( 4d)     0.00033       3.58259
   227    C   11  dxz    Ryd( 3d)     0.00070       1.94382
   228    C   11  dxz    Ryd( 4d)     0.00013       3.83155
   229    C   11  dyz    Ryd( 3d)     0.00031       1.47400
   230    C   11  dyz    Ryd( 4d)     0.00004       3.14225
   231    C   11  dx2y2  Ryd( 3d)     0.00076       1.89556
   232    C   11  dx2y2  Ryd( 4d)     0.00018       3.74807
   233    C   11  dz2    Ryd( 3d)     0.00044       1.62533
   234    C   11  dz2    Ryd( 4d)     0.00013       3.37199
   235    C   11  f(0)   Ryd( 4f)     0.00003       3.53567
   236    C   11  f(C1)  Ryd( 4f)     0.00005       3.83605
   237    C   11  f(S1)  Ryd( 4f)     0.00004       3.54772
   238    C   11  f(C2)  Ryd( 4f)     0.00004       3.79282
   239    C   11  f(S2)  Ryd( 4f)     0.00003       3.66012
   240    C   11  f(C3)  Ryd( 4f)     0.00010       3.90556
   241    C   11  f(S3)  Ryd( 4f)     0.00009       3.89057

   242    H   12  S      Val( 1S)     0.39136       0.04402
   243    H   12  S      Ryd( 2S)     0.00024       1.25978
   244    H   12  S      Ryd( 3S)     0.00007       1.73355
   245    H   12  px     Ryd( 2p)     0.00017       2.98423
   246    H   12  py     Ryd( 2p)     0.00015       2.80043
   247    H   12  pz     Ryd( 2p)     0.00006       2.46505

   248    C   13  S      Cor( 1S)     0.99966     -10.18112
   249    C   13  S      Val( 2S)     0.51214      -0.28404
   250    C   13  S      Ryd( 3S)     0.00090       2.25318
   251    C   13  S      Ryd( 4S)     0.00011       2.60928
   252    C   13  S      Ryd( 5S)     0.00000      20.00606
   253    C   13  px     Val( 2p)     0.50308      -0.10969
   254    C   13  px     Ryd( 4p)     0.00042       1.61698
   255    C   13  px     Ryd( 3p)     0.00014       0.82315
   256    C   13  py     Val( 2p)     0.53359      -0.11387
   257    C   13  py     Ryd( 4p)     0.00122       1.75311
   258    C   13  py     Ryd( 3p)     0.00012       1.07063
   259    C   13  pz     Val( 2p)     0.54028      -0.11396
   260    C   13  pz     Ryd( 4p)     0.00172       1.87078
   261    C   13  pz     Ryd( 3p)     0.00015       1.23368
   262    C   13  dxy    Ryd( 3d)     0.00029       1.48425
   263    C   13  dxy    Ryd( 4d)     0.00007       3.22099
   264    C   13  dxz    Ryd( 3d)     0.00067       1.88432
   265    C   13  dxz    Ryd( 4d)     0.00016       3.80834
   266    C   13  dyz    Ryd( 3d)     0.00054       1.75748
   267    C   13  dyz    Ryd( 4d)     0.00027       3.51247
   268    C   13  dx2y2  Ryd( 3d)     0.00059       1.75748
   269    C   13  dx2y2  Ryd( 4d)     0.00019       3.71481
   270    C   13  dz2    Ryd( 3d)     0.00060       1.79884
   271    C   13  dz2    Ryd( 4d)     0.00016       3.46394
   272    C   13  f(0)   Ryd( 4f)     0.00003       3.85146
   273    C   13  f(C1)  Ryd( 4f)     0.00003       3.77360
   274    C   13  f(S1)  Ryd( 4f)     0.00009       3.78343
   275    C   13  f(C2)  Ryd( 4f)     0.00007       3.96116
   276    C   13  f(S2)  Ryd( 4f)     0.00003       3.66112
   277    C   13  f(C3)  Ryd( 4f)     0.00001       3.61939
   278    C   13  f(S3)  Ryd( 4f)     0.00002       3.68355

   279    H   14  S      Val( 1S)     0.38065       0.03235
   280    H   14  S      Ryd( 2S)     0.00017       1.16481
   281    H   14  S      Ryd( 3S)     0.00006       1.71034
   282    H   14  px     Ryd( 2p)     0.00008       2.49234
   283    H   14  py     Ryd( 2p)     0.00015       2.75392
   284    H   14  pz     Ryd( 2p)     0.00023       3.00856

 WARNING:  Population inversion found on atom  C    1
           Population inversion found on atom  C    5
           Population inversion found on atom  C    7
           Population inversion found on atom  C    9
           Population inversion found on atom  C   11
           Population inversion found on atom  C   13


 Summary of Natural Population Analysis:                  
                                                          
                                       Natural Population 
                Natural  -----------------------------------------------
    Atom  No    Charge         Core      Valence    Rydberg      Total
 -----------------------------------------------------------------------
      C    1   -0.11249      0.99966     2.10269    0.01014     3.11249
      H    2    0.10793      0.00000     0.39136    0.00071     0.39207
      C    3   -0.01219      0.99924     1.99845    0.01449     3.01219
      C    4   -0.01219      0.99924     1.99845    0.01449     3.01219
      C    5   -0.11249      0.99966     2.10269    0.01014     3.11249
      H    6    0.10793      0.00000     0.39136    0.00071     0.39207
      C    7   -0.11249      0.99966     2.10269    0.01014     3.11249
      H    8    0.10793      0.00000     0.39136    0.00071     0.39207
      C    9   -0.09737      0.99966     2.08910    0.00861     3.09737
      H   10    0.11867      0.00000     0.38065    0.00068     0.38133
      C   11   -0.11249      0.99966     2.10269    0.01014     3.11249
      H   12    0.10793      0.00000     0.39136    0.00071     0.39207
      C   13   -0.09737      0.99966     2.08910    0.00861     3.09737
      H   14    0.11867      0.00000     0.38065    0.00068     0.38133
 =======================================================================
   * Total *   -0.00000      7.99644    18.91260    0.09096    27.00000

                                 Natural Population      
 --------------------------------------------------------
   Core                       7.99644 ( 99.9555% of   8)
   Valence                   18.91260 ( 99.5400% of  19)
   Natural Minimal Basis     26.90904 ( 99.6631% of  27)
   Natural Rydberg Basis      0.09096 (  0.3369% of  27)
 --------------------------------------------------------

    Atom  No          Natural Electron Configuration
 ----------------------------------------------------------------------------
      C    1      [core]2S( 0.52)2p( 1.58)
      H    2            1S( 0.39)
      C    3      [core]2S( 0.56)2p( 1.44)3p( 0.01)3d( 0.01)
      C    4      [core]2S( 0.56)2p( 1.44)3p( 0.01)3d( 0.01)
      C    5      [core]2S( 0.52)2p( 1.58)
      H    6            1S( 0.39)
      C    7      [core]2S( 0.52)2p( 1.58)
      H    8            1S( 0.39)
      C    9      [core]2S( 0.51)2p( 1.58)
      H   10            1S( 0.38)
      C   11      [core]2S( 0.52)2p( 1.58)
      H   12            1S( 0.39)
      C   13      [core]2S( 0.51)2p( 1.58)
      H   14            1S( 0.38)


 Wiberg bond index matrix in the NAO basis:                                    

     Atom    1       2       3       4       5       6       7       8       9
     ---- ------  ------  ------  ------  ------  ------  ------  ------  ------
   1.  C  0.0000  0.2282  0.2430  0.0135  0.2524  0.0011  0.0021  0.0007  0.2389
   2.  H  0.2282  0.0000  0.0028  0.0031  0.0011  0.0001  0.0007  0.0000  0.0007
   3.  C  0.2430  0.0028  0.0000  0.4023  0.0135  0.0031  0.2430  0.0028  0.0142
   4.  C  0.0135  0.0031  0.4023  0.0000  0.2430  0.0028  0.0135  0.0031  0.0116
   5.  C  0.2524  0.0011  0.0135  0.2430  0.0000  0.2282  0.0054  0.0003  0.0025
   6.  H  0.0011  0.0001  0.0031  0.0028  0.2282  0.0000  0.0003  0.0004  0.0011
   7.  C  0.0021  0.0007  0.2430  0.0135  0.0054  0.0003  0.0000  0.2282  0.2389
   8.  H  0.0007  0.0000  0.0028  0.0031  0.0003  0.0004  0.2282  0.0000  0.0007
   9.  C  0.2389  0.0007  0.0142  0.0116  0.0025  0.0011  0.2389  0.0007  0.0000
  10.  H  0.0006  0.0002  0.0008  0.0049  0.0006  0.0000  0.0006  0.0002  0.2270
  11.  C  0.0054  0.0003  0.0135  0.2430  0.0021  0.0007  0.2524  0.0011  0.0025
  12.  H  0.0003  0.0004  0.0031  0.0028  0.0007  0.0000  0.0011  0.0001  0.0011
  13.  C  0.0025  0.0011  0.0116  0.0142  0.2389  0.0007  0.0025  0.0011  0.2494
  14.  H  0.0006  0.0000  0.0049  0.0008  0.0006  0.0002  0.0006  0.0000  0.0005

     Atom   10      11      12      13      14
     ---- ------  ------  ------  ------  ------
   1.  C  0.0006  0.0054  0.0003  0.0025  0.0006
   2.  H  0.0002  0.0003  0.0004  0.0011  0.0000
   3.  C  0.0008  0.0135  0.0031  0.0116  0.0049
   4.  C  0.0049  0.2430  0.0028  0.0142  0.0008
   5.  C  0.0006  0.0021  0.0007  0.2389  0.0006
   6.  H  0.0000  0.0007  0.0000  0.0007  0.0002
   7.  C  0.0006  0.2524  0.0011  0.0025  0.0006
   8.  H  0.0002  0.0011  0.0001  0.0011  0.0000
   9.  C  0.2270  0.0025  0.0011  0.2494  0.0005
  10.  H  0.0000  0.0006  0.0000  0.0005  0.0001
  11.  C  0.0006  0.0000  0.2282  0.2389  0.0006
  12.  H  0.0000  0.2282  0.0000  0.0007  0.0002
  13.  C  0.0005  0.2389  0.0007  0.0000  0.2270
  14.  H  0.0001  0.0006  0.0002  0.2270  0.0000


 Wiberg bond index, Totals by atom:                                            

     Atom    1
     ---- ------
   1.  C  0.9893
   2.  H  0.2387
   3.  C  0.9586
   4.  C  0.9586
   5.  C  0.9893
   6.  H  0.2387
   7.  C  0.9893
   8.  H  0.2387
   9.  C  0.9889
  10.  H  0.2362
  11.  C  0.9893
  12.  H  0.2387
  13.  C  0.9889
  14.  H  0.2362


 Atom-atom overlap-weighted NAO bond order:                                    

     Atom    1       2       3       4       5       6       7       8       9
     ---- ------  ------  ------  ------  ------  ------  ------  ------  ------
   1.  C  0.0000  0.3999  0.3948  0.0136  0.4065 -0.0031 -0.0081  0.0008  0.3852
   2.  H  0.3999  0.0000 -0.0011  0.0009 -0.0031 -0.0008  0.0008  0.0000 -0.0012
   3.  C  0.3948 -0.0011  0.0000  0.5549  0.0136  0.0009  0.3948 -0.0011  0.0554
   4.  C  0.0136  0.0009  0.5549  0.0000  0.3948 -0.0011  0.0136  0.0009 -0.0176
   5.  C  0.4065 -0.0031  0.0136  0.3948  0.0000  0.3999 -0.0000  0.0001  0.0103
   6.  H -0.0031 -0.0008  0.0009 -0.0011  0.3999  0.0000  0.0001 -0.0000  0.0007
   7.  C -0.0081  0.0008  0.3948  0.0136 -0.0000  0.0001  0.0000  0.3999  0.3852
   8.  H  0.0008  0.0000 -0.0011  0.0009  0.0001 -0.0000  0.3999  0.0000 -0.0012
   9.  C  0.3852 -0.0012  0.0554 -0.0176  0.0103  0.0007  0.3852 -0.0012  0.0000
  10.  H  0.0000 -0.0010 -0.0010  0.0005  0.0002  0.0000  0.0000 -0.0010  0.4001
  11.  C -0.0000  0.0001  0.0136  0.3948 -0.0081  0.0008  0.4065 -0.0031  0.0103
  12.  H  0.0001 -0.0000  0.0009 -0.0011  0.0008  0.0000 -0.0031 -0.0008  0.0007
  13.  C  0.0103  0.0007 -0.0176  0.0554  0.3852 -0.0012  0.0103  0.0007  0.4000
  14.  H  0.0002  0.0000  0.0005 -0.0010  0.0000 -0.0010  0.0002  0.0000 -0.0001

     Atom   10      11      12      13      14
     ---- ------  ------  ------  ------  ------
   1.  C  0.0000 -0.0000  0.0001  0.0103  0.0002
   2.  H -0.0010  0.0001 -0.0000  0.0007  0.0000
   3.  C -0.0010  0.0136  0.0009 -0.0176  0.0005
   4.  C  0.0005  0.3948 -0.0011  0.0554 -0.0010
   5.  C  0.0002 -0.0081  0.0008  0.3852  0.0000
   6.  H  0.0000  0.0008  0.0000 -0.0012 -0.0010
   7.  C  0.0000  0.4065 -0.0031  0.0103  0.0002
   8.  H -0.0010 -0.0031 -0.0008  0.0007  0.0000
   9.  C  0.4001  0.0103  0.0007  0.4000 -0.0001
  10.  H  0.0000  0.0002  0.0000 -0.0001 -0.0010
  11.  C  0.0002  0.0000  0.3999  0.3852  0.0000
  12.  H  0.0000  0.3999  0.0000 -0.0012 -0.0010
  13.  C -0.0001  0.3852 -0.0012  0.0000  0.4001
  14.  H -0.0010  0.0000 -0.0010  0.4001  0.0000


 Atom-atom overlap-weighted NAO bond order, Totals by atom:                    

     Atom    1
     ---- ------
   1.  C  1.6002
   2.  H  0.3952
   3.  C  1.4085
   4.  C  1.4085
   5.  C  1.6002
   6.  H  0.3952
   7.  C  1.6002
   8.  H  0.3952
   9.  C  1.6277
  10.  H  0.3971
  11.  C  1.6002
  12.  H  0.3952
  13.  C  1.6277
  14.  H  0.3971


 MO bond order:                                                                

     Atom    1       2       3       4       5       6       7       8       9
     ---- ------  ------  ------  ------  ------  ------  ------  ------  ------
   1.  C  0.0000  0.2358  0.1458 -0.0990 -0.2589  0.0320 -0.0456  0.0371 -0.4225
   2.  H  0.2358  0.0000 -0.0113  0.0446 -0.0000 -0.0088  0.0004  0.0002  0.0010
   3.  C  0.1458 -0.0113  0.0000 -0.1589 -0.0536 -0.0216 -0.4875 -0.0063 -0.0870
   4.  C -0.0990  0.0446 -0.1589  0.0000  0.1759  0.0525 -0.2126  0.0604  0.0350
   5.  C -0.2589 -0.0000 -0.0536  0.1759  0.0000 -0.2724  0.0875 -0.0100 -0.0696
   6.  H  0.0320 -0.0088 -0.0216  0.0525 -0.2724  0.0000 -0.0024  0.0137 -0.0397
   7.  C -0.0456  0.0004 -0.4875 -0.2126  0.0875 -0.0024  0.0000  0.8153  0.5195
   8.  H  0.0371  0.0002 -0.0063  0.0604 -0.0100  0.0137  0.8153  0.0000  0.0045
   9.  C -0.4225  0.0010 -0.0870  0.0350 -0.0696 -0.0397  0.5195  0.0045  0.0000
  10.  H  0.0146 -0.0154  0.0144  0.0563  0.0242 -0.0046  0.0113 -0.0137  0.8101
  11.  C  0.1019 -0.0090 -0.0710 -0.5423 -0.0144 -0.0197 -0.0121 -0.0264 -0.0410
  12.  H -0.0133  0.0139  0.0237  0.0526  0.0237  0.0010  0.0018 -0.0079  0.0068
  13.  C -0.0482  0.0086  0.0285 -0.1205 -0.6540  0.0265 -0.0667  0.0392 -0.0782
  14.  H  0.0221 -0.0047  0.0100 -0.0045  0.0165 -0.0173 -0.0133 -0.0040  0.0070

     Atom   10      11      12      13      14
     ---- ------  ------  ------  ------  ------
   1.  C  0.0146  0.1019 -0.0133 -0.0482  0.0221
   2.  H -0.0154 -0.0090  0.0139  0.0086 -0.0047
   3.  C  0.0144 -0.0710  0.0237  0.0285  0.0100
   4.  C  0.0563 -0.5423  0.0526 -0.1205 -0.0045
   5.  C  0.0242 -0.0144  0.0237 -0.6540  0.0165
   6.  H -0.0046 -0.0197  0.0010  0.0265 -0.0173
   7.  C  0.0113 -0.0121  0.0018 -0.0667 -0.0133
   8.  H -0.0137 -0.0264 -0.0079  0.0392 -0.0040
   9.  C  0.8101 -0.0410  0.0068 -0.0782  0.0070
  10.  H  0.0000  0.0109 -0.0040  0.0117 -0.0115
  11.  C  0.0109  0.0000  0.3225  0.1762  0.0055
  12.  H -0.0040  0.3225  0.0000  0.0155 -0.0157
  13.  C  0.0117  0.1762  0.0155  0.0000  0.3722
  14.  H -0.0115  0.0055 -0.0157  0.3722  0.0000


 MO atomic valencies:                                                          

     Atom    1
     ---- ------
   1.  C -0.2982
   2.  H  0.2552
   3.  C -0.6749
   4.  C -0.6606
   5.  C -1.0052
   6.  H -0.2608
   7.  C  0.5955
   8.  H  0.9020
   9.  C  0.6459
  10.  H  0.9044
  11.  C -0.1189
  12.  H  0.4207
  13.  C -0.2891
  14.  H  0.3622


 NATURAL BOND ORBITAL ANALYSIS, alpha spin orbitals:

                       Occupancies       Lewis Structure    Low   High
           Occ.    -------------------  -----------------   occ   occ
  Cycle   Thresh.   Lewis   Non-Lewis     CR  BD  3C  LP    (L)   (NL)   Dev
 =============================================================================
   1(1)    0.90    26.67827   0.32173      8  19   0   0     0      1    0.01
 -----------------------------------------------------------------------------

 Structure accepted: No low occupancy Lewis orbitals

 --------------------------------------------------------
   Core                      7.99642 ( 99.955% of   8)
   Valence Lewis            18.68185 ( 98.326% of  19)
  ==================       ============================
   Total Lewis              26.67827 ( 98.808% of  27)
  -----------------------------------------------------
   Valence non-Lewis         0.28656 (  1.061% of  27)
   Rydberg non-Lewis         0.03517 (  0.130% of  27)
  ==================       ============================
   Total non-Lewis           0.32173 (  1.192% of  27)
 --------------------------------------------------------


       (Occupancy)   Bond orbital/ Coefficients/ Hybrids
 ---------------------------------------------------------------------------------
     1. (0.99715) BD ( 1) C   1 - H   2  
                ( 61.66%)   0.7852* C   1 s( 30.49%)p 2.28( 69.47%)d 0.00(  0.03%)
                                                  f 0.00(  0.01%)
                                            0.0000 -0.5513 -0.0318 -0.0055  0.0004
                                            0.6482 -0.0099  0.0021 -0.5235  0.0079
                                           -0.0017 -0.0167  0.0035 -0.0013  0.0112
                                            0.0099 -0.0037  0.0006 -0.0014  0.0006
                                            0.0004 -0.0029  0.0041  0.0052  0.0005
                                           -0.0050  0.0060 -0.0007  0.0003 -0.0035
                                           -0.0077
                ( 38.34%)   0.6192* H   2 s( 99.94%)p 0.00(  0.06%)
                                           -0.9997 -0.0030 -0.0006 -0.0184  0.0160
                                           -0.0009
     2. (0.98298) BD ( 1) C   1 - C   3  
                ( 50.72%)   0.7122* C   1 s( 21.84%)p 3.57( 78.01%)d 0.01(  0.14%)
                                                  f 0.00(  0.01%)
                                           -0.0000  0.4670 -0.0178 -0.0033  0.0008
                                            0.4841 -0.0288 -0.0038  0.1330  0.0326
                                           -0.0004 -0.7253 -0.0113 -0.0027 -0.0103
                                            0.0079 -0.0270 -0.0080 -0.0010 -0.0017
                                            0.0194  0.0004 -0.0032  0.0080  0.0047
                                            0.0041 -0.0002 -0.0053  0.0037  0.0061
                                            0.0008
                ( 49.28%)   0.7020* C   3 s( 32.09%)p 2.11( 67.64%)d 0.01(  0.27%)
                                                  f 0.00(  0.00%)
                                            0.0000  0.5664 -0.0050 -0.0034 -0.0004
                                           -0.7056 -0.0160  0.0022  0.3354  0.0151
                                            0.0052  0.2553 -0.0140 -0.0110  0.0145
                                           -0.0079 -0.0385 -0.0071 -0.0057  0.0031
                                            0.0162  0.0080  0.0216 -0.0062 -0.0013
                                           -0.0011  0.0005  0.0039  0.0005  0.0006
                                            0.0011
     3. (0.99577) BD ( 1) C   1 - C   5  
                ( 50.00%)   0.7071* C   1 s( 25.06%)p 2.99( 74.81%)d 0.00(  0.12%)
                                                  f 0.00(  0.01%)
                                            0.0000  0.5003 -0.0151 -0.0018 -0.0001
                                           -0.2446 -0.0412 -0.0035 -0.8285  0.0052
                                            0.0030  0.0092  0.0020 -0.0009 -0.0121
                                            0.0123 -0.0015  0.0003 -0.0022  0.0006
                                           -0.0181 -0.0121 -0.0216  0.0002  0.0005
                                            0.0024  0.0029 -0.0001 -0.0000 -0.0017
                                            0.0070
                ( 50.00%)   0.7071* C   5 s( 25.06%)p 2.99( 74.81%)d 0.00(  0.12%)
                                                  f 0.00(  0.01%)
                                            0.0000  0.5003 -0.0151 -0.0018 -0.0001
                                           -0.2446 -0.0412 -0.0035  0.8285 -0.0052
                                           -0.0030  0.0092  0.0020 -0.0009  0.0121
                                           -0.0123 -0.0015  0.0003  0.0022 -0.0006
                                           -0.0181 -0.0121 -0.0216  0.0002  0.0005
                                            0.0024 -0.0029 -0.0001  0.0000 -0.0017
                                           -0.0070
     4. (0.97175) BD ( 1) C   1 - C   9  
                ( 49.66%)   0.7047* C   1 s( 22.44%)p 3.45( 77.42%)d 0.01(  0.13%)
                                                  f 0.00(  0.01%)
                                           -0.0006  0.4734 -0.0148 -0.0014  0.0000
                                            0.5308 -0.0210 -0.0045  0.1383  0.0320
                                            0.0021  0.6868  0.0145  0.0043 -0.0127
                                            0.0090  0.0230  0.0093  0.0000  0.0009
                                            0.0185  0.0031 -0.0042  0.0080 -0.0048
                                            0.0030 -0.0006  0.0035 -0.0036  0.0056
                                            0.0013
                ( 50.34%)   0.7095* C   9 s( 23.54%)p 3.24( 76.35%)d 0.00(  0.10%)
                                                  f 0.00(  0.01%)
                                            0.0007  0.4850 -0.0128 -0.0025  0.0005
                                           -0.7066 -0.0138 -0.0001  0.1627  0.0288
                                            0.0028 -0.4858  0.0258  0.0009 -0.0011
                                           -0.0026  0.0204  0.0090  0.0136 -0.0079
                                            0.0066  0.0087  0.0122 -0.0037 -0.0012
                                           -0.0032  0.0022 -0.0055 -0.0027  0.0003
                                           -0.0003
     5. (0.99171) BD ( 1) C   3 - C   4  
                ( 50.00%)   0.7071* C   3 s( 35.40%)p 1.82( 64.29%)d 0.01(  0.31%)
                                                  f 0.00(  0.00%)
                                           -0.0000  0.5949  0.0002  0.0058  0.0010
                                            0.0000  0.0000 -0.0000 -0.5795 -0.0157
                                            0.0114 -0.5533 -0.0191 -0.0109 -0.0000
                                            0.0000  0.0000  0.0000  0.0031  0.0074
                                           -0.0357 -0.0114 -0.0405  0.0014 -0.0007
                                            0.0000  0.0039  0.0030 -0.0000 -0.0000
                                            0.0050
                ( 50.00%)   0.7071* C   4 s( 35.40%)p 1.82( 64.29%)d 0.01(  0.31%)
                                                  f 0.00(  0.00%)
                                           -0.0000  0.5949  0.0002  0.0058  0.0010
                                           -0.0000 -0.0000  0.0000  0.5795  0.0157
                                           -0.0114 -0.5533 -0.0191 -0.0109 -0.0000
                                            0.0000 -0.0000 -0.0000 -0.0031 -0.0074
                                           -0.0357 -0.0114 -0.0405  0.0014 -0.0007
                                           -0.0000 -0.0039  0.0030 -0.0000  0.0000
                                           -0.0050
     6. (0.91875) BD ( 2) C   3 - C   4  
                ( 50.00%)   0.7071* C   3 s(  0.39%)p99.99( 99.05%)d 1.44(  0.56%)
                                                  f 0.01(  0.00%)
                                            0.0002 -0.0501  0.0369  0.0026 -0.0002
                                            0.0000  0.0000 -0.0000  0.6563  0.0065
                                           -0.0017 -0.7433  0.0845 -0.0084 -0.0000
                                            0.0000  0.0000  0.0000  0.0680 -0.0080
                                            0.0161  0.0006 -0.0227  0.0114  0.0044
                                            0.0000  0.0038 -0.0036 -0.0000 -0.0000
                                           -0.0004
                ( 50.00%)   0.7071* C   4 s(  0.39%)p99.99( 99.05%)d 1.44(  0.56%)
                                                  f 0.01(  0.00%)
                                            0.0002 -0.0501  0.0369  0.0026 -0.0002
                                           -0.0000 -0.0000  0.0000 -0.6563 -0.0065
                                            0.0017 -0.7433  0.0845 -0.0084 -0.0000
                                            0.0000 -0.0000 -0.0000 -0.0680  0.0080
                                            0.0161  0.0006 -0.0227  0.0114  0.0044
                                           -0.0000 -0.0038 -0.0036 -0.0000  0.0000
                                            0.0004
     7. (0.98298) BD ( 1) C   3 - C   7  
                ( 49.28%)   0.7020* C   3 s( 32.09%)p 2.11( 67.64%)d 0.01(  0.27%)
                                                  f 0.00(  0.00%)
                                            0.0000  0.5664 -0.0050 -0.0034 -0.0004
                                            0.7056  0.0160 -0.0022  0.3354  0.0151
                                            0.0052  0.2553 -0.0140 -0.0110 -0.0145
                                            0.0079  0.0385  0.0071 -0.0057  0.0031
                                            0.0162  0.0080  0.0216 -0.0062 -0.0013
                                            0.0011  0.0005  0.0039 -0.0005 -0.0006
                                            0.0011
                ( 50.72%)   0.7122* C   7 s( 21.84%)p 3.57( 78.01%)d 0.01(  0.14%)
                                                  f 0.00(  0.01%)
                                           -0.0000  0.4670 -0.0178 -0.0033  0.0008
                                           -0.4841  0.0288  0.0038  0.1330  0.0326
                                           -0.0004 -0.7253 -0.0113 -0.0027  0.0103
                                           -0.0079  0.0270  0.0080 -0.0010 -0.0017
                                            0.0194  0.0004 -0.0032  0.0080  0.0047
                                           -0.0041 -0.0002 -0.0053 -0.0037 -0.0061
                                            0.0008
     8. (0.98298) BD ( 1) C   4 - C   5  
                ( 49.28%)   0.7020* C   4 s( 32.09%)p 2.11( 67.64%)d 0.01(  0.27%)
                                                  f 0.00(  0.00%)
                                            0.0000  0.5664 -0.0050 -0.0034 -0.0004
                                           -0.7056 -0.0160  0.0022 -0.3354 -0.0151
                                           -0.0052  0.2553 -0.0140 -0.0110 -0.0145
                                            0.0079 -0.0385 -0.0071  0.0057 -0.0031
                                            0.0162  0.0080  0.0216 -0.0062 -0.0013
                                           -0.0011 -0.0005  0.0039 -0.0005  0.0006
                                           -0.0011
                ( 50.72%)   0.7122* C   5 s( 21.84%)p 3.57( 78.01%)d 0.01(  0.14%)
                                                  f 0.00(  0.01%)
                                           -0.0000  0.4670 -0.0178 -0.0033  0.0008
                                            0.4841 -0.0288 -0.0038 -0.1330 -0.0326
                                            0.0004 -0.7253 -0.0113 -0.0027  0.0103
                                           -0.0079 -0.0270 -0.0080  0.0010  0.0017
                                            0.0194  0.0004 -0.0032  0.0080  0.0047
                                            0.0041  0.0002 -0.0053 -0.0037  0.0061
                                           -0.0008
     9. (0.98298) BD ( 1) C   4 - C  11  
                ( 49.28%)   0.7020* C   4 s( 32.09%)p 2.11( 67.64%)d 0.01(  0.27%)
                                                  f 0.00(  0.00%)
                                            0.0000  0.5664 -0.0050 -0.0034 -0.0004
                                            0.7056  0.0160 -0.0022 -0.3354 -0.0151
                                           -0.0052  0.2553 -0.0140 -0.0110  0.0145
                                           -0.0079  0.0385  0.0071  0.0057 -0.0031
                                            0.0162  0.0080  0.0216 -0.0062 -0.0013
                                            0.0011 -0.0005  0.0039  0.0005 -0.0006
                                           -0.0011
                ( 50.72%)   0.7122* C  11 s( 21.84%)p 3.57( 78.01%)d 0.01(  0.14%)
                                                  f 0.00(  0.01%)
                                           -0.0000  0.4670 -0.0178 -0.0033  0.0008
                                           -0.4841  0.0288  0.0038 -0.1330 -0.0326
                                            0.0004 -0.7253 -0.0113 -0.0027 -0.0103
                                            0.0079  0.0270  0.0080  0.0010  0.0017
                                            0.0194  0.0004 -0.0032  0.0080  0.0047
                                           -0.0041  0.0002 -0.0053  0.0037 -0.0061
                                           -0.0008
    10. (0.99715) BD ( 1) C   5 - H   6  
                ( 61.66%)   0.7852* C   5 s( 30.49%)p 2.28( 69.47%)d 0.00(  0.03%)
                                                  f 0.00(  0.01%)
                                            0.0000 -0.5513 -0.0318 -0.0055  0.0004
                                            0.6482 -0.0099  0.0021  0.5235 -0.0079
                                            0.0017 -0.0167  0.0035 -0.0013 -0.0112
                                           -0.0099 -0.0037  0.0006  0.0014 -0.0006
                                            0.0004 -0.0029  0.0041  0.0052  0.0005
                                           -0.0050 -0.0060 -0.0007 -0.0003 -0.0035
                                            0.0077
                ( 38.34%)   0.6192* H   6 s( 99.94%)p 0.00(  0.06%)
                                           -0.9997 -0.0030 -0.0006 -0.0184 -0.0160
                                           -0.0009
    11. (0.97175) BD ( 1) C   5 - C  13  
                ( 49.66%)   0.7047* C   5 s( 22.44%)p 3.45( 77.42%)d 0.01(  0.13%)
                                                  f 0.00(  0.01%)
                                           -0.0006  0.4734 -0.0148 -0.0014  0.0000
                                            0.5308 -0.0210 -0.0045 -0.1383 -0.0320
                                           -0.0021  0.6868  0.0145  0.0043  0.0127
                                           -0.0090  0.0230  0.0093 -0.0000 -0.0009
                                            0.0185  0.0031 -0.0042  0.0080 -0.0048
                                            0.0030  0.0006  0.0035  0.0036  0.0056
                                           -0.0013
                ( 50.34%)   0.7095* C  13 s( 23.54%)p 3.24( 76.35%)d 0.00(  0.10%)
                                                  f 0.00(  0.01%)
                                            0.0007  0.4850 -0.0128 -0.0025  0.0005
                                           -0.7066 -0.0138 -0.0001 -0.1627 -0.0288
                                           -0.0028 -0.4858  0.0258  0.0009  0.0011
                                            0.0026  0.0204  0.0090 -0.0136  0.0079
                                            0.0066  0.0087  0.0122 -0.0037 -0.0012
                                           -0.0032 -0.0022 -0.0055  0.0027  0.0003
                                            0.0003
    12. (0.99715) BD ( 1) C   7 - H   8  
                ( 61.66%)   0.7852* C   7 s( 30.49%)p 2.28( 69.47%)d 0.00(  0.03%)
                                                  f 0.00(  0.01%)
                                           -0.0000  0.5513  0.0318  0.0055 -0.0004
                                            0.6482 -0.0099  0.0021  0.5235 -0.0079
                                            0.0017  0.0167 -0.0035  0.0013  0.0112
                                            0.0099 -0.0037  0.0006  0.0014 -0.0006
                                           -0.0004  0.0029 -0.0041 -0.0052 -0.0005
                                           -0.0050 -0.0060  0.0007  0.0003 -0.0035
                                            0.0077
                ( 38.34%)   0.6192* H   8 s( 99.94%)p 0.00(  0.06%)
                                            0.9997  0.0030  0.0006 -0.0184 -0.0160
                                            0.0009
    13. (0.97175) BD ( 1) C   7 - C   9  
                ( 49.66%)   0.7047* C   7 s( 22.44%)p 3.45( 77.42%)d 0.01(  0.13%)
                                                  f 0.00(  0.01%)
                                           -0.0006  0.4734 -0.0148 -0.0014  0.0000
                                           -0.5308  0.0210  0.0045  0.1383  0.0320
                                            0.0021  0.6868  0.0145  0.0043  0.0127
                                           -0.0090 -0.0230 -0.0093  0.0000  0.0009
                                            0.0185  0.0031 -0.0042  0.0080 -0.0048
                                           -0.0030 -0.0006  0.0035  0.0036 -0.0056
                                            0.0013
                ( 50.34%)   0.7095* C   9 s( 23.54%)p 3.24( 76.35%)d 0.00(  0.10%)
                                                  f 0.00(  0.01%)
                                            0.0007  0.4850 -0.0128 -0.0025  0.0005
                                            0.7066  0.0138  0.0001  0.1627  0.0288
                                            0.0028 -0.4858  0.0258  0.0009  0.0011
                                            0.0026 -0.0204 -0.0090  0.0136 -0.0079
                                            0.0066  0.0087  0.0122 -0.0037 -0.0012
                                            0.0032  0.0022 -0.0055  0.0027 -0.0003
                                           -0.0003
    14. (0.99577) BD ( 1) C   7 - C  11  
                ( 50.00%)   0.7071* C   7 s( 25.06%)p 2.99( 74.81%)d 0.00(  0.12%)
                                                  f 0.00(  0.01%)
                                            0.0000  0.5003 -0.0151 -0.0018 -0.0001
                                            0.2446  0.0412  0.0035 -0.8285  0.0052
                                            0.0030  0.0092  0.0020 -0.0009  0.0121
                                           -0.0123  0.0015 -0.0003 -0.0022  0.0006
                                           -0.0181 -0.0121 -0.0216  0.0002  0.0005
                                           -0.0024  0.0029 -0.0001  0.0000  0.0017
                                            0.0070
                ( 50.00%)   0.7071* C  11 s( 25.06%)p 2.99( 74.81%)d 0.00(  0.12%)
                                                  f 0.00(  0.01%)
                                            0.0000  0.5003 -0.0151 -0.0018 -0.0001
                                            0.2446  0.0412  0.0035  0.8285 -0.0052
                                           -0.0030  0.0092  0.0020 -0.0009 -0.0121
                                            0.0123  0.0015 -0.0003  0.0022 -0.0006
                                           -0.0181 -0.0121 -0.0216  0.0002  0.0005
                                           -0.0024 -0.0029 -0.0001 -0.0000  0.0017
                                           -0.0070
    15. (0.99006) BD ( 1) C   9 - H  10  
                ( 62.08%)   0.7879* C   9 s( 29.40%)p 2.40( 70.56%)d 0.00(  0.03%)
                                                  f 0.00(  0.01%)
                                           -0.0003  0.5415  0.0279  0.0023 -0.0004
                                            0.0000 -0.0000  0.0000  0.4694 -0.0061
                                           -0.0010  0.6965 -0.0085  0.0030 -0.0000
                                           -0.0000 -0.0000 -0.0000  0.0088  0.0096
                                           -0.0033 -0.0042  0.0085  0.0059  0.0005
                                            0.0000  0.0091 -0.0053  0.0000  0.0000
                                           -0.0013
                ( 37.92%)   0.6158* H  10 s( 99.93%)p 0.00(  0.07%)
                                            0.9996  0.0016  0.0005  0.0000 -0.0149
                                           -0.0223
    16. (0.99222) BD ( 1) C   9 - C  13  
                ( 50.00%)   0.7071* C   9 s( 23.31%)p 3.28( 76.57%)d 0.00(  0.11%)
                                                  f 0.00(  0.01%)
                                           -0.0000  0.4826 -0.0133  0.0013 -0.0002
                                           -0.0000  0.0000 -0.0000 -0.8511  0.0032
                                            0.0028  0.1993  0.0392  0.0052  0.0000
                                            0.0000  0.0000  0.0000  0.0119 -0.0092
                                           -0.0270 -0.0086 -0.0041 -0.0096  0.0054
                                           -0.0000  0.0063 -0.0008 -0.0000 -0.0000
                                            0.0045
                ( 50.00%)   0.7071* C  13 s( 23.31%)p 3.28( 76.57%)d 0.00(  0.11%)
                                                  f 0.00(  0.01%)
                                           -0.0000  0.4826 -0.0133  0.0013 -0.0002
                                           -0.0000  0.0000 -0.0000  0.8511 -0.0032
                                           -0.0028  0.1993  0.0392  0.0052 -0.0000
                                            0.0000 -0.0000  0.0000 -0.0119  0.0092
                                           -0.0270 -0.0086 -0.0041 -0.0096  0.0054
                                           -0.0000 -0.0063 -0.0008  0.0000 -0.0000
                                           -0.0045
    17. (0.99715) BD ( 1) C  11 - H  12  
                ( 61.66%)   0.7852* C  11 s( 30.49%)p 2.28( 69.47%)d 0.00(  0.03%)
                                                  f 0.00(  0.01%)
                                           -0.0000  0.5513  0.0318  0.0055 -0.0004
                                            0.6482 -0.0099  0.0021 -0.5235  0.0079
                                           -0.0017  0.0167 -0.0035  0.0013 -0.0112
                                           -0.0099 -0.0037  0.0006 -0.0014  0.0006
                                           -0.0004  0.0029 -0.0041 -0.0052 -0.0005
                                           -0.0050  0.0060  0.0007 -0.0003 -0.0035
                                           -0.0077
                ( 38.34%)   0.6192* H  12 s( 99.94%)p 0.00(  0.06%)
                                            0.9997  0.0030  0.0006 -0.0184  0.0160
                                            0.0009
    18. (0.97175) BD ( 1) C  11 - C  13  
                ( 49.66%)   0.7047* C  11 s( 22.44%)p 3.45( 77.42%)d 0.01(  0.13%)
                                                  f 0.00(  0.01%)
                                           -0.0006  0.4734 -0.0148 -0.0014  0.0000
                                           -0.5308  0.0210  0.0045 -0.1383 -0.0320
                                           -0.0021  0.6868  0.0145  0.0043 -0.0127
                                            0.0090 -0.0230 -0.0093 -0.0000 -0.0009
                                            0.0185  0.0031 -0.0042  0.0080 -0.0048
                                           -0.0030  0.0006  0.0035 -0.0036 -0.0056
                                           -0.0013
                ( 50.34%)   0.7095* C  13 s( 23.54%)p 3.24( 76.35%)d 0.00(  0.10%)
                                                  f 0.00(  0.01%)
                                            0.0007  0.4850 -0.0128 -0.0025  0.0005
                                            0.7066  0.0138  0.0001 -0.1627 -0.0288
                                           -0.0028 -0.4858  0.0258  0.0009 -0.0011
                                           -0.0026 -0.0204 -0.0090 -0.0136  0.0079
                                            0.0066  0.0087  0.0122 -0.0037 -0.0012
                                            0.0032 -0.0022 -0.0055 -0.0027 -0.0003
                                            0.0003
    19. (0.99006) BD ( 1) C  13 - H  14  
                ( 62.08%)   0.7879* C  13 s( 29.40%)p 2.40( 70.56%)d 0.00(  0.03%)
                                                  f 0.00(  0.01%)
                                            0.0003 -0.5415 -0.0279 -0.0023  0.0004
                                           -0.0000  0.0000 -0.0000  0.4694 -0.0061
                                           -0.0010 -0.6965  0.0085 -0.0030 -0.0000
                                            0.0000 -0.0000  0.0000  0.0088  0.0096
                                            0.0033  0.0042 -0.0085 -0.0059 -0.0005
                                           -0.0000  0.0091  0.0053  0.0000 -0.0000
                                           -0.0013
                ( 37.92%)   0.6158* H  14 s( 99.93%)p 0.00(  0.07%)
                                           -0.9996 -0.0016 -0.0005 -0.0000 -0.0149
                                            0.0223
    20. (0.99966) CR ( 1) C   1           s(100.00%)p 0.00(  0.00%)
                                            1.0000  0.0003 -0.0000 -0.0000 -0.0000
                                            0.0003 -0.0000 -0.0000  0.0001  0.0000
                                            0.0000  0.0004  0.0000  0.0000 -0.0000
                                            0.0000  0.0000  0.0000  0.0000  0.0000
                                            0.0000  0.0000 -0.0000  0.0000 -0.0000
                                            0.0000 -0.0000  0.0000 -0.0000  0.0000
                                            0.0000
    21. (0.99924) CR ( 1) C   3           s(100.00%)p 0.00(  0.00%)
                                            1.0000  0.0000 -0.0000 -0.0000  0.0000
                                           -0.0000 -0.0000  0.0000 -0.0001 -0.0000
                                            0.0000  0.0001 -0.0000  0.0000  0.0000
                                           -0.0000 -0.0000 -0.0000 -0.0000  0.0000
                                           -0.0000 -0.0000  0.0000 -0.0000 -0.0000
                                           -0.0000 -0.0000  0.0000  0.0000  0.0000
                                            0.0000
    22. (0.99924) CR ( 1) C   4           s(100.00%)p 0.00(  0.00%)
                                            1.0000  0.0000 -0.0000 -0.0000  0.0000
                                            0.0000  0.0000 -0.0000  0.0001  0.0000
                                           -0.0000  0.0001 -0.0000  0.0000  0.0000
                                           -0.0000  0.0000  0.0000  0.0000 -0.0000
                                           -0.0000 -0.0000  0.0000 -0.0000 -0.0000
                                            0.0000  0.0000  0.0000  0.0000 -0.0000
                                           -0.0000
    23. (0.99966) CR ( 1) C   5           s(100.00%)p 0.00(  0.00%)
                                            1.0000  0.0003 -0.0000 -0.0000 -0.0000
                                            0.0003 -0.0000 -0.0000 -0.0001 -0.0000
                                           -0.0000  0.0004  0.0000  0.0000  0.0000
                                           -0.0000  0.0000  0.0000 -0.0000 -0.0000
                                            0.0000  0.0000 -0.0000  0.0000 -0.0000
                                            0.0000  0.0000  0.0000  0.0000  0.0000
                                           -0.0000
    24. (0.99966) CR ( 1) C   7           s(100.00%)p 0.00(  0.00%)
                                            1.0000  0.0003 -0.0000 -0.0000 -0.0000
                                           -0.0003  0.0000  0.0000  0.0001  0.0000
                                            0.0000  0.0004  0.0000  0.0000  0.0000
                                           -0.0000 -0.0000 -0.0000  0.0000  0.0000
                                            0.0000  0.0000 -0.0000  0.0000 -0.0000
                                           -0.0000 -0.0000  0.0000  0.0000 -0.0000
                                            0.0000
    25. (0.99965) CR ( 1) C   9           s(100.00%)p 0.00(  0.00%)
                                            1.0000 -0.0005  0.0000  0.0000 -0.0000
                                            0.0000 -0.0000  0.0000 -0.0001 -0.0000
                                           -0.0000  0.0009 -0.0000 -0.0000 -0.0000
                                           -0.0000 -0.0000 -0.0000 -0.0000  0.0000
                                           -0.0000 -0.0000 -0.0000  0.0000  0.0000
                                            0.0000 -0.0000  0.0000  0.0000  0.0000
                                            0.0000
    26. (0.99966) CR ( 1) C  11           s(100.00%)p 0.00(  0.00%)
                                            1.0000  0.0003 -0.0000 -0.0000 -0.0000
                                           -0.0003  0.0000  0.0000 -0.0001 -0.0000
                                           -0.0000  0.0004  0.0000  0.0000 -0.0000
                                            0.0000 -0.0000 -0.0000 -0.0000 -0.0000
                                            0.0000  0.0000 -0.0000  0.0000 -0.0000
                                           -0.0000  0.0000  0.0000 -0.0000 -0.0000
                                           -0.0000
    27. (0.99965) CR ( 1) C  13           s(100.00%)p 0.00(  0.00%)
                                            1.0000 -0.0005  0.0000  0.0000 -0.0000
                                            0.0000 -0.0000  0.0000  0.0001  0.0000
                                            0.0000  0.0009 -0.0000 -0.0000  0.0000
                                           -0.0000  0.0000 -0.0000  0.0000 -0.0000
                                           -0.0000 -0.0000 -0.0000  0.0000  0.0000
                                            0.0000  0.0000  0.0000 -0.0000  0.0000
                                           -0.0000
    28. (0.00154) RY*( 1) C   1           s( 34.18%)p 0.97( 33.06%)d 0.86( 29.26%)
                                                  f 0.10(  3.50%)
                                           -0.0000  0.0086  0.5567 -0.1777  0.0155
                                            0.0320  0.1570 -0.1182 -0.0192 -0.0157
                                            0.0736 -0.0019 -0.4888  0.2146 -0.1977
                                           -0.1691  0.1859 -0.0799  0.3380  0.0317
                                           -0.2002  0.1329 -0.0740 -0.0744  0.0167
                                           -0.0288  0.0120  0.1034  0.0666 -0.1309
                                           -0.0380
    29. (0.00095) RY*( 2) C   1           s( 10.99%)p 4.30( 47.25%)d 3.67( 40.33%)
                                                  f 0.13(  1.43%)
                                           -0.0000  0.0477  0.2966 -0.1375 -0.0281
                                            0.0362  0.4253 -0.0107 -0.0307 -0.4960
                                            0.0550 -0.0010  0.1841 -0.0798  0.3822
                                           -0.2884 -0.1494  0.0607 -0.1514 -0.0095
                                            0.1385 -0.0348  0.2948 -0.1332  0.0113
                                           -0.0068 -0.0737 -0.0604 -0.0131  0.0279
                                           -0.0637
    30. (0.00049) RY*( 3) C   1           s(  1.88%)p22.97( 43.16%)d26.90( 50.55%)
                                                  f 2.35(  4.42%)
                                           -0.0000 -0.0059  0.1296  0.0226  0.0380
                                            0.0181 -0.3745 -0.0833  0.0142 -0.4075
                                            0.1369 -0.0081  0.3131 -0.0306 -0.4522
                                           -0.0593  0.0832 -0.0914 -0.2833 -0.0280
                                           -0.3752  0.1568  0.1816  0.0528 -0.0438
                                            0.0527  0.0101 -0.0121 -0.0514 -0.1900
                                           -0.0219
    31. (0.00039) RY*( 4) C   1           s(  6.31%)p10.31( 65.11%)d 4.21( 26.54%)
                                                  f 0.32(  2.04%)
                                            0.0000 -0.0020  0.2449 -0.0547  0.0122
                                            0.0039  0.3693 -0.1906 -0.0094  0.4829
                                           -0.1029 -0.0091  0.4241 -0.2335 -0.0680
                                           -0.0526  0.0179 -0.0697 -0.2426 -0.0922
                                           -0.1971  0.1695 -0.3133 -0.1408 -0.0136
                                           -0.0825  0.0483 -0.0490 -0.0416 -0.0761
                                            0.0338
    32. (0.00029) RY*( 5) C   1           s(  6.84%)p 1.00(  6.82%)d11.70( 80.03%)
                                                  f 0.92(  6.31%)
                                            0.0000 -0.0177  0.2571  0.0313  0.0311
                                           -0.0085 -0.1448 -0.0663 -0.0104  0.0335
                                            0.1312 -0.0143  0.1442  0.0579 -0.2086
                                           -0.1026  0.3748 -0.1801 -0.1714  0.0899
                                            0.6321 -0.3371 -0.1495 -0.0186 -0.0714
                                           -0.0828 -0.0605  0.0910 -0.0533  0.1138
                                           -0.1530
    33. (0.00014) RY*( 6) C   1           s(  1.86%)p21.73( 40.49%)d27.10( 50.50%)
                                                  f 3.84(  7.15%)
                                           -0.0000 -0.0015  0.1301 -0.0375  0.0175
                                            0.0075 -0.3658 -0.2473  0.0132 -0.2344
                                           -0.3895 -0.0032 -0.0542 -0.0048  0.4934
                                            0.0855  0.2021 -0.0981 -0.1466  0.2072
                                           -0.0384  0.1830 -0.3224 -0.0203  0.0129
                                           -0.1391  0.0676  0.0319  0.0348  0.0150
                                            0.2121
    34. (0.00014) RY*( 7) C   1           s(  0.67%)p99.99( 73.02%)d35.52( 23.72%)
                                                  f 3.88(  2.59%)
                                            0.0000  0.0008 -0.0486  0.0579 -0.0311
                                            0.0010  0.0085  0.0669 -0.0026  0.0268
                                            0.0049  0.0091 -0.5744 -0.6284 -0.0822
                                           -0.1170  0.1398  0.0565 -0.4317 -0.0101
                                            0.0392  0.0261  0.0572 -0.0451  0.0287
                                            0.0286 -0.0061 -0.1380 -0.0270 -0.0602
                                           -0.0286
    35. (0.00008) RY*( 8) C   1           s( 17.03%)p 1.52( 25.94%)d 2.98( 50.76%)
                                                  f 0.37(  6.27%)
    36. (0.00007) RY*( 9) C   1           s( 32.27%)p 0.56( 18.05%)d 1.39( 44.72%)
                                                  f 0.15(  4.96%)
    37. (0.00003) RY*(10) C   1           s( 17.23%)p 1.04( 17.95%)d 2.91( 50.06%)
                                                  f 0.86( 14.76%)
    38. (0.00003) RY*(11) C   1           s(  1.37%)p 7.74( 10.58%)d60.70( 83.02%)
                                                  f 3.68(  5.03%)
    39. (0.00003) RY*(12) C   1           s(  3.65%)p12.55( 45.77%)d 8.84( 32.24%)
                                                  f 5.03( 18.34%)
    40. (0.00002) RY*(13) C   1           s(  5.57%)p 6.57( 36.62%)d 7.01( 39.07%)
                                                  f 3.36( 18.74%)
    41. (0.00002) RY*(14) C   1           s(  1.92%)p 3.32(  6.38%)d44.92( 86.31%)
                                                  f 2.80(  5.39%)
    42. (0.00000) RY*(15) C   1           s( 17.81%)p 2.56( 45.68%)d 1.72( 30.62%)
                                                  f 0.33(  5.89%)
    43. (0.00001) RY*(16) C   1           s(  5.32%)p 2.29( 12.19%)d15.11( 80.42%)
                                                  f 0.39(  2.07%)
    44. (0.00000) RY*(17) C   1           s(  1.39%)p 1.00(  1.38%)d69.15( 95.79%)
                                                  f 1.04(  1.44%)
    45. (0.00000) RY*(18) C   1           s( 15.88%)p 3.42( 54.23%)d 1.20( 19.11%)
                                                  f 0.68( 10.78%)
    46. (0.00000) RY*(19) C   1           s( 97.88%)p 0.01(  0.80%)d 0.01(  1.18%)
                                                  f 0.00(  0.14%)
    47. (0.00000) RY*(20) C   1           s(  0.62%)p 2.36(  1.47%)d 9.44(  5.88%)
                                                  f99.99( 92.03%)
    48. (0.00000) RY*(21) C   1           s(  3.40%)p 0.47(  1.59%)d 9.27( 31.54%)
                                                  f18.66( 63.47%)
    49. (0.00000) RY*(22) C   1           s(  1.07%)p 0.70(  0.75%)d 3.29(  3.52%)
                                                  f88.71( 94.67%)
    50. (0.00000) RY*(23) C   1           s(  0.26%)p 6.88(  1.80%)d16.85(  4.41%)
                                                  f99.99( 93.53%)
    51. (0.00000) RY*(24) C   1           s(  0.13%)p 4.12(  0.55%)d58.75(  7.85%)
                                                  f99.99( 91.46%)
    52. (0.00000) RY*(25) C   1           s( 12.05%)p 0.72(  8.72%)d 1.53( 18.47%)
                                                  f 5.04( 60.75%)
    53. (0.00000) RY*(26) C   1           s(  2.58%)p 0.35(  0.92%)d 5.29( 13.68%)
                                                  f32.05( 82.82%)
    54. (0.00026) RY*( 1) H   2           s( 96.11%)p 0.04(  3.89%)
                                            0.0015  0.9803 -0.0133 -0.0934  0.1698
                                           -0.0367
    55. (0.00008) RY*( 2) H   2           s( 79.15%)p 0.26( 20.85%)
    56. (0.00006) RY*( 3) H   2           s( 11.24%)p 7.90( 88.76%)
    57. (0.00006) RY*( 4) H   2           s(  0.89%)p99.99( 99.11%)
    58. (0.00001) RY*( 5) H   2           s( 12.67%)p 6.89( 87.33%)
    59. (0.00156) RY*( 1) C   3           s(  3.45%)p21.00( 72.43%)d 6.62( 22.83%)
                                                  f 0.37(  1.29%)
                                            0.0000  0.0166  0.1394  0.1203  0.0174
                                           -0.0000 -0.0000  0.0000 -0.0635  0.5954
                                            0.1292  0.0638  0.5768 -0.1112 -0.0000
                                            0.0000 -0.0000  0.0000  0.4313 -0.0514
                                           -0.0974 -0.0418 -0.0106  0.1684  0.0809
                                            0.0000  0.0603 -0.0516 -0.0000 -0.0000
                                           -0.0059
    60. (0.00066) RY*( 2) C   3           s( 15.31%)p 4.27( 65.37%)d 1.01( 15.51%)
                                                  f 0.25(  3.81%)
                                            0.0000  0.0239 -0.1281  0.3685 -0.0190
                                           -0.0000 -0.0000  0.0000  0.0034 -0.5740
                                           -0.3258  0.0508  0.4633 -0.0282  0.0000
                                           -0.0000 -0.0000 -0.0000  0.0124 -0.0426
                                           -0.2763  0.0331 -0.1926  0.1964  0.0722
                                           -0.0000  0.0193 -0.1740  0.0000  0.0000
                                            0.0472
    61. (0.00058) RY*( 3) C   3           s(  0.00%)p 1.00(  3.56%)d25.67( 91.26%)
                                                  f 1.46(  5.18%)
                                            0.0000  0.0000 -0.0000 -0.0000 -0.0000
                                           -0.0509  0.1709  0.0614  0.0000 -0.0000
                                            0.0000 -0.0000  0.0000 -0.0000 -0.5986
                                           -0.0538  0.6929 -0.2669 -0.0000 -0.0000
                                            0.0000 -0.0000  0.0000 -0.0000  0.0000
                                            0.1531 -0.0000  0.0000 -0.1665 -0.0251
                                           -0.0000
    62. (0.00044) RY*( 4) C   3           s(  0.00%)p 1.00( 76.70%)d 0.26( 20.20%)
                                                  f 0.04(  3.10%)
                                            0.0000  0.0000  0.0000 -0.0000 -0.0000
                                           -0.0025  0.8757 -0.0107 -0.0000 -0.0000
                                           -0.0000  0.0000  0.0000  0.0000 -0.0939
                                           -0.3232 -0.2947  0.0426  0.0000  0.0000
                                           -0.0000  0.0000  0.0000  0.0000  0.0000
                                           -0.1336  0.0000 -0.0000 -0.0663 -0.0935
                                            0.0000
    63. (0.00023) RY*( 5) C   3           s( 17.65%)p 1.45( 25.55%)d 3.08( 54.36%)
                                                  f 0.14(  2.44%)
                                            0.0000 -0.0101  0.4178 -0.0218  0.0374
                                           -0.0000 -0.0000  0.0000  0.0146 -0.0761
                                           -0.0132  0.0436 -0.3698 -0.3327 -0.0000
                                           -0.0000 -0.0000  0.0000  0.2787  0.0111
                                           -0.0151  0.1000 -0.6306  0.2406 -0.0772
                                            0.0000  0.1349  0.0134 -0.0000 -0.0000
                                            0.0077
    64. (0.00018) RY*( 6) C   3           s(  7.03%)p 2.47( 17.33%)d 9.49( 66.66%)
                                                  f 1.28(  8.98%)
                                            0.0000  0.0074  0.2340  0.1232  0.0169
                                            0.0000 -0.0000  0.0000 -0.0206 -0.0517
                                            0.2942  0.0073  0.2831 -0.0591 -0.0000
                                            0.0000 -0.0000  0.0000 -0.3286 -0.4788
                                            0.2977  0.3381 -0.2058 -0.2898 -0.2128
                                            0.0000 -0.1288 -0.0833 -0.0000 -0.0000
                                           -0.1450
    65. (0.00015) RY*( 7) C   3           s( 19.08%)p 2.53( 48.33%)d 1.65( 31.47%)
                                                  f 0.06(  1.12%)
                                            0.0000 -0.0031  0.3995 -0.1715  0.0425
                                           -0.0000  0.0000  0.0000 -0.0227 -0.2456
                                           -0.0346 -0.0035  0.1085 -0.6399  0.0000
                                            0.0000  0.0000  0.0000 -0.0728 -0.0340
                                            0.0400 -0.1926  0.5148  0.0679  0.0683
                                            0.0000 -0.0740  0.0305  0.0000  0.0000
                                           -0.0114
    66. (0.00013) RY*( 8) C   3           s(  0.00%)p 1.00( 36.47%)d 1.55( 56.37%)
                                                  f 0.20(  7.16%)
                                            0.0000 -0.0000 -0.0000  0.0000 -0.0000
                                           -0.0156  0.3803  0.4688  0.0000  0.0000
                                            0.0000  0.0000 -0.0000  0.0000  0.2543
                                            0.6864  0.1310 -0.1038  0.0000  0.0000
                                           -0.0000  0.0000 -0.0000 -0.0000 -0.0000
                                            0.0847  0.0000 -0.0000  0.1974  0.1596
                                            0.0000
    67. (0.00009) RY*( 9) C   3           s(  4.06%)p 2.55( 10.35%)d20.83( 84.63%)
                                                  f 0.23(  0.95%)
    68. (0.00005) RY*(10) C   3           s(  0.00%)p 1.00( 29.02%)d 2.28( 66.25%)
                                                  f 0.16(  4.74%)
    69. (0.00003) RY*(11) C   3           s(  7.83%)p 2.98( 23.28%)d 8.34( 65.31%)
                                                  f 0.46(  3.58%)
    70. (0.00003) RY*(12) C   3           s(  0.00%)p 1.00( 17.11%)d 3.85( 65.94%)
                                                  f 0.99( 16.95%)
    71. (0.00001) RY*(13) C   3           s( 47.20%)p 0.82( 38.68%)d 0.30( 14.06%)
                                                  f 0.00(  0.06%)
    72. (0.00002) RY*(14) C   3           s( 64.55%)p 0.20( 13.10%)d 0.18( 11.48%)
                                                  f 0.17( 10.86%)
    73. (0.00001) RY*(15) C   3           s(  4.11%)p 0.67(  2.76%)d21.03( 86.47%)
                                                  f 1.62(  6.65%)
    74. (0.00001) RY*(16) C   3           s(  0.79%)p 8.11(  6.42%)d99.99( 92.75%)
                                                  f 0.04(  0.03%)
    75. (0.00000) RY*(17) C   3           s(  0.00%)p 1.00( 32.44%)d 2.03( 65.94%)
                                                  f 0.05(  1.62%)
    76. (0.00001) RY*(18) C   3           s(  6.13%)p10.75( 65.93%)d 4.54( 27.84%)
                                                  f 0.02(  0.10%)
    77. (0.00000) RY*(19) C   3           s( 98.47%)p 0.01(  0.62%)d 0.01(  0.85%)
                                                  f 0.00(  0.05%)
    78. (0.00000) RY*(20) C   3           s(  1.71%)p 0.37(  0.63%)d 7.34( 12.59%)
                                                  f49.60( 85.06%)
    79. (0.00000) RY*(21) C   3           s(  0.00%)p 1.00(  4.15%)d 1.13(  4.71%)
                                                  f21.98( 91.15%)
    80. (0.00000) RY*(22) C   3           s(  0.03%)p89.29(  2.28%)d99.99(  5.23%)
                                                  f99.99( 92.46%)
    81. (0.00000) RY*(23) C   3           s(  1.75%)p 4.12(  7.21%)d 1.67(  2.92%)
                                                  f50.33( 88.12%)
    82. (0.00000) RY*(24) C   3           s(  0.00%)p 1.00(  0.15%)d99.99( 19.02%)
                                                  f99.99( 80.82%)
    83. (0.00000) RY*(25) C   3           s(  0.00%)p 1.00(  0.77%)d12.99(  9.95%)
                                                  f99.99( 89.29%)
    84. (0.00000) RY*(26) C   3           s(  0.88%)p 0.83(  0.73%)d 4.52(  3.97%)
                                                  f99.99( 94.42%)
    85. (0.00156) RY*( 1) C   4           s(  3.45%)p21.00( 72.43%)d 6.62( 22.83%)
                                                  f 0.37(  1.29%)
                                            0.0000  0.0166  0.1394  0.1203  0.0174
                                            0.0000  0.0000 -0.0000  0.0635 -0.5954
                                           -0.1292  0.0638  0.5768 -0.1112  0.0000
                                           -0.0000  0.0000  0.0000 -0.4313  0.0514
                                           -0.0974 -0.0418 -0.0106  0.1684  0.0809
                                            0.0000 -0.0603 -0.0516  0.0000 -0.0000
                                            0.0059
    86. (0.00066) RY*( 2) C   4           s( 15.31%)p 4.27( 65.37%)d 1.01( 15.51%)
                                                  f 0.25(  3.81%)
                                            0.0000  0.0239 -0.1281  0.3685 -0.0190
                                            0.0000  0.0000 -0.0000 -0.0034  0.5740
                                            0.3258  0.0508  0.4633 -0.0282  0.0000
                                           -0.0000  0.0000  0.0000 -0.0124  0.0426
                                           -0.2763  0.0331 -0.1926  0.1964  0.0722
                                            0.0000 -0.0193 -0.1740  0.0000 -0.0000
                                           -0.0472
    87. (0.00058) RY*( 3) C   4           s(  0.00%)p 1.00(  3.56%)d25.67( 91.26%)
                                                  f 1.46(  5.18%)
                                           -0.0000  0.0000  0.0000  0.0000  0.0000
                                           -0.0509  0.1709  0.0614  0.0000 -0.0000
                                            0.0000  0.0000 -0.0000  0.0000  0.5986
                                            0.0538  0.6929 -0.2669 -0.0000 -0.0000
                                           -0.0000  0.0000 -0.0000  0.0000 -0.0000
                                            0.1531 -0.0000 -0.0000  0.1665 -0.0251
                                           -0.0000
    88. (0.00044) RY*( 4) C   4           s(  0.00%)p 1.00( 76.70%)d 0.26( 20.20%)
                                                  f 0.04(  3.10%)
                                           -0.0000 -0.0000  0.0000  0.0000  0.0000
                                           -0.0025  0.8757 -0.0107  0.0000  0.0000
                                            0.0000 -0.0000  0.0000  0.0000  0.0939
                                            0.3232 -0.2947  0.0426 -0.0000  0.0000
                                           -0.0000 -0.0000 -0.0000  0.0000  0.0000
                                           -0.1336  0.0000 -0.0000  0.0663 -0.0935
                                            0.0000
    89. (0.00023) RY*( 5) C   4           s( 17.65%)p 1.45( 25.55%)d 3.08( 54.36%)
                                                  f 0.14(  2.44%)
                                            0.0000 -0.0101  0.4178 -0.0218  0.0374
                                            0.0000 -0.0000  0.0000 -0.0146  0.0761
                                            0.0132  0.0436 -0.3698 -0.3327 -0.0000
                                            0.0000 -0.0000 -0.0000 -0.2787 -0.0111
                                           -0.0151  0.1000 -0.6306  0.2406 -0.0772
                                            0.0000 -0.1349  0.0134 -0.0000  0.0000
                                           -0.0077
    90. (0.00018) RY*( 6) C   4           s(  7.03%)p 2.47( 17.33%)d 9.49( 66.66%)
                                                  f 1.28(  8.98%)
                                            0.0000  0.0074  0.2340  0.1232  0.0169
                                            0.0000 -0.0000  0.0000  0.0206  0.0517
                                           -0.2942  0.0073  0.2831 -0.0591 -0.0000
                                            0.0000 -0.0000 -0.0000  0.3286  0.4788
                                            0.2977  0.3381 -0.2058 -0.2898 -0.2128
                                            0.0000  0.1288 -0.0833  0.0000  0.0000
                                            0.1450
    91. (0.00015) RY*( 7) C   4           s( 19.08%)p 2.53( 48.33%)d 1.65( 31.47%)
                                                  f 0.06(  1.12%)
                                            0.0000 -0.0031  0.3995 -0.1715  0.0425
                                           -0.0000 -0.0000  0.0000  0.0227  0.2456
                                            0.0346 -0.0035  0.1085 -0.6399 -0.0000
                                            0.0000 -0.0000 -0.0000  0.0728  0.0340
                                            0.0400 -0.1926  0.5148  0.0679  0.0683
                                           -0.0000  0.0740  0.0305 -0.0000  0.0000
                                            0.0114
    92. (0.00013) RY*( 8) C   4           s(  0.00%)p 1.00( 36.47%)d 1.55( 56.37%)
                                                  f 0.20(  7.16%)
                                            0.0000 -0.0000 -0.0000  0.0000  0.0000
                                            0.0156 -0.3803 -0.4688 -0.0000 -0.0000
                                           -0.0000 -0.0000 -0.0000 -0.0000  0.2543
                                            0.6864 -0.1310  0.1038  0.0000  0.0000
                                            0.0000 -0.0000 -0.0000 -0.0000 -0.0000
                                           -0.0847  0.0000  0.0000  0.1974 -0.1596
                                            0.0000
    93. (0.00009) RY*( 9) C   4           s(  4.06%)p 2.55( 10.35%)d20.83( 84.63%)
                                                  f 0.23(  0.95%)
    94. (0.00005) RY*(10) C   4           s(  0.00%)p 1.00( 29.02%)d 2.28( 66.25%)
                                                  f 0.16(  4.74%)
    95. (0.00003) RY*(11) C   4           s(  7.83%)p 2.98( 23.28%)d 8.34( 65.31%)
                                                  f 0.46(  3.58%)
    96. (0.00003) RY*(12) C   4           s(  0.00%)p 1.00( 17.11%)d 3.85( 65.94%)
                                                  f 0.99( 16.95%)
    97. (0.00001) RY*(13) C   4           s( 47.20%)p 0.82( 38.68%)d 0.30( 14.06%)
                                                  f 0.00(  0.06%)
    98. (0.00002) RY*(14) C   4           s( 64.55%)p 0.20( 13.10%)d 0.18( 11.48%)
                                                  f 0.17( 10.86%)
    99. (0.00001) RY*(15) C   4           s(  4.11%)p 0.67(  2.76%)d21.03( 86.47%)
                                                  f 1.62(  6.65%)
   100. (0.00001) RY*(16) C   4           s(  0.79%)p 8.11(  6.42%)d99.99( 92.75%)
                                                  f 0.04(  0.03%)
   101. (0.00000) RY*(17) C   4           s(  0.00%)p 1.00( 32.44%)d 2.03( 65.94%)
                                                  f 0.05(  1.62%)
   102. (0.00001) RY*(18) C   4           s(  6.13%)p10.75( 65.93%)d 4.54( 27.84%)
                                                  f 0.02(  0.10%)
   103. (0.00000) RY*(19) C   4           s( 98.47%)p 0.01(  0.62%)d 0.01(  0.85%)
                                                  f 0.00(  0.05%)
   104. (0.00000) RY*(20) C   4           s(  1.71%)p 0.37(  0.63%)d 7.34( 12.59%)
                                                  f49.60( 85.06%)
   105. (0.00000) RY*(21) C   4           s(  0.00%)p 1.00(  4.15%)d 1.13(  4.71%)
                                                  f21.98( 91.15%)
   106. (0.00000) RY*(22) C   4           s(  0.03%)p89.29(  2.28%)d99.99(  5.23%)
                                                  f99.99( 92.46%)
   107. (0.00000) RY*(23) C   4           s(  1.75%)p 4.12(  7.21%)d 1.67(  2.92%)
                                                  f50.33( 88.12%)
   108. (0.00000) RY*(24) C   4           s(  0.00%)p 1.00(  0.15%)d99.99( 19.02%)
                                                  f99.99( 80.82%)
   109. (0.00000) RY*(25) C   4           s(  0.00%)p 1.00(  0.77%)d12.99(  9.95%)
                                                  f99.99( 89.29%)
   110. (0.00000) RY*(26) C   4           s(  0.88%)p 0.83(  0.73%)d 4.52(  3.97%)
                                                  f99.99( 94.42%)
   111. (0.00154) RY*( 1) C   5           s( 34.18%)p 0.97( 33.06%)d 0.86( 29.26%)
                                                  f 0.10(  3.50%)
                                           -0.0000  0.0086  0.5567 -0.1777  0.0155
                                            0.0320  0.1570 -0.1182  0.0192  0.0157
                                           -0.0736 -0.0019 -0.4888  0.2146  0.1977
                                            0.1691  0.1859 -0.0799 -0.3380 -0.0317
                                           -0.2002  0.1329 -0.0740 -0.0744  0.0167
                                           -0.0288 -0.0120  0.1034 -0.0666 -0.1309
                                            0.0380
   112. (0.00095) RY*( 2) C   5           s( 10.99%)p 4.30( 47.25%)d 3.67( 40.33%)
                                                  f 0.13(  1.43%)
                                           -0.0000  0.0477  0.2966 -0.1375 -0.0281
                                            0.0362  0.4253 -0.0107  0.0307  0.4960
                                           -0.0550 -0.0010  0.1841 -0.0798 -0.3822
                                            0.2884 -0.1494  0.0607  0.1514  0.0095
                                            0.1385 -0.0348  0.2948 -0.1332  0.0113
                                           -0.0068  0.0737 -0.0604  0.0131  0.0279
                                            0.0637
   113. (0.00049) RY*( 3) C   5           s(  1.88%)p22.97( 43.16%)d26.90( 50.55%)
                                                  f 2.35(  4.42%)
                                            0.0000 -0.0059  0.1296  0.0226  0.0380
                                            0.0181 -0.3745 -0.0833 -0.0142  0.4075
                                           -0.1369 -0.0081  0.3131 -0.0306  0.4522
                                            0.0593  0.0832 -0.0914  0.2833  0.0280
                                           -0.3752  0.1568  0.1816  0.0528 -0.0438
                                            0.0527 -0.0101 -0.0121  0.0514 -0.1900
                                            0.0219
   114. (0.00039) RY*( 4) C   5           s(  6.31%)p10.31( 65.11%)d 4.21( 26.54%)
                                                  f 0.32(  2.04%)
                                           -0.0000 -0.0020  0.2449 -0.0547  0.0122
                                            0.0039  0.3693 -0.1906  0.0094 -0.4829
                                            0.1029 -0.0091  0.4241 -0.2335  0.0680
                                            0.0526  0.0179 -0.0697  0.2426  0.0922
                                           -0.1971  0.1695 -0.3133 -0.1408 -0.0136
                                           -0.0825 -0.0483 -0.0490  0.0416 -0.0761
                                           -0.0338
   115. (0.00029) RY*( 5) C   5           s(  6.84%)p 1.00(  6.82%)d11.70( 80.03%)
                                                  f 0.92(  6.31%)
                                           -0.0000 -0.0177  0.2571  0.0313  0.0311
                                           -0.0085 -0.1448 -0.0663  0.0104 -0.0335
                                           -0.1312 -0.0143  0.1442  0.0579  0.2086
                                            0.1026  0.3748 -0.1801  0.1714 -0.0899
                                            0.6321 -0.3371 -0.1495 -0.0186 -0.0714
                                           -0.0828  0.0605  0.0910  0.0533  0.1138
                                            0.1530
   116. (0.00014) RY*( 6) C   5           s(  1.86%)p21.73( 40.49%)d27.10( 50.50%)
                                                  f 3.84(  7.15%)
                                            0.0000 -0.0015  0.1301 -0.0375  0.0175
                                            0.0075 -0.3658 -0.2473 -0.0132  0.2344
                                            0.3895 -0.0032 -0.0542 -0.0048 -0.4934
                                           -0.0855  0.2021 -0.0981  0.1466 -0.2072
                                           -0.0384  0.1830 -0.3224 -0.0203  0.0129
                                           -0.1391 -0.0676  0.0319 -0.0348  0.0150
                                           -0.2121
   117. (0.00014) RY*( 7) C   5           s(  0.67%)p99.99( 73.02%)d35.52( 23.72%)
                                                  f 3.88(  2.59%)
                                           -0.0000  0.0008 -0.0486  0.0579 -0.0311
                                            0.0010  0.0085  0.0669  0.0026 -0.0268
                                           -0.0049  0.0091 -0.5744 -0.6284  0.0822
                                            0.1170  0.1398  0.0565  0.4317  0.0101
                                            0.0392  0.0261  0.0572 -0.0451  0.0287
                                            0.0286  0.0061 -0.1380  0.0270 -0.0602
                                            0.0286
   118. (0.00008) RY*( 8) C   5           s( 17.03%)p 1.52( 25.94%)d 2.98( 50.76%)
                                                  f 0.37(  6.27%)
   119. (0.00007) RY*( 9) C   5           s( 32.27%)p 0.56( 18.05%)d 1.39( 44.72%)
                                                  f 0.15(  4.96%)
   120. (0.00003) RY*(10) C   5           s( 17.23%)p 1.04( 17.95%)d 2.91( 50.06%)
                                                  f 0.86( 14.76%)
   121. (0.00003) RY*(11) C   5           s(  1.37%)p 7.74( 10.58%)d60.70( 83.02%)
                                                  f 3.68(  5.03%)
   122. (0.00003) RY*(12) C   5           s(  3.65%)p12.55( 45.77%)d 8.84( 32.24%)
                                                  f 5.03( 18.34%)
   123. (0.00002) RY*(13) C   5           s(  5.57%)p 6.57( 36.62%)d 7.01( 39.07%)
                                                  f 3.36( 18.74%)
   124. (0.00002) RY*(14) C   5           s(  1.92%)p 3.32(  6.38%)d44.92( 86.31%)
                                                  f 2.80(  5.39%)
   125. (0.00000) RY*(15) C   5           s( 17.81%)p 2.56( 45.68%)d 1.72( 30.62%)
                                                  f 0.33(  5.89%)
   126. (0.00001) RY*(16) C   5           s(  5.32%)p 2.29( 12.19%)d15.11( 80.42%)
                                                  f 0.39(  2.07%)
   127. (0.00000) RY*(17) C   5           s(  1.39%)p 1.00(  1.38%)d69.15( 95.79%)
                                                  f 1.04(  1.44%)
   128. (0.00000) RY*(18) C   5           s( 15.88%)p 3.42( 54.23%)d 1.20( 19.11%)
                                                  f 0.68( 10.78%)
   129. (0.00000) RY*(19) C   5           s( 97.88%)p 0.01(  0.80%)d 0.01(  1.18%)
                                                  f 0.00(  0.14%)
   130. (0.00000) RY*(20) C   5           s(  0.62%)p 2.36(  1.47%)d 9.44(  5.88%)
                                                  f99.99( 92.03%)
   131. (0.00000) RY*(21) C   5           s(  3.40%)p 0.47(  1.59%)d 9.27( 31.54%)
                                                  f18.66( 63.47%)
   132. (0.00000) RY*(22) C   5           s(  1.07%)p 0.70(  0.75%)d 3.29(  3.52%)
                                                  f88.71( 94.67%)
   133. (0.00000) RY*(23) C   5           s(  0.26%)p 6.88(  1.80%)d16.85(  4.41%)
                                                  f99.99( 93.53%)
   134. (0.00000) RY*(24) C   5           s(  0.13%)p 4.12(  0.55%)d58.75(  7.85%)
                                                  f99.99( 91.46%)
   135. (0.00000) RY*(25) C   5           s( 12.05%)p 0.72(  8.72%)d 1.53( 18.47%)
                                                  f 5.04( 60.75%)
   136. (0.00000) RY*(26) C   5           s(  2.58%)p 0.35(  0.92%)d 5.29( 13.68%)
                                                  f32.05( 82.82%)
   137. (0.00026) RY*( 1) H   6           s( 96.11%)p 0.04(  3.89%)
                                            0.0015  0.9803 -0.0133 -0.0934 -0.1698
                                           -0.0367
   138. (0.00008) RY*( 2) H   6           s( 79.15%)p 0.26( 20.85%)
   139. (0.00006) RY*( 3) H   6           s( 11.24%)p 7.90( 88.76%)
   140. (0.00006) RY*( 4) H   6           s(  0.89%)p99.99( 99.11%)
   141. (0.00001) RY*( 5) H   6           s( 12.67%)p 6.89( 87.33%)
   142. (0.00154) RY*( 1) C   7           s( 34.18%)p 0.97( 33.06%)d 0.86( 29.26%)
                                                  f 0.10(  3.50%)
                                           -0.0000  0.0086  0.5567 -0.1777  0.0155
                                           -0.0320 -0.1570  0.1182 -0.0192 -0.0157
                                            0.0736 -0.0019 -0.4888  0.2146  0.1977
                                            0.1691 -0.1859  0.0799  0.3380  0.0317
                                           -0.2002  0.1329 -0.0740 -0.0744  0.0167
                                            0.0288  0.0120  0.1034 -0.0666  0.1309
                                           -0.0380
   143. (0.00095) RY*( 2) C   7           s( 10.99%)p 4.30( 47.25%)d 3.67( 40.33%)
                                                  f 0.13(  1.43%)
                                           -0.0000  0.0477  0.2966 -0.1375 -0.0281
                                           -0.0362 -0.4253  0.0107 -0.0307 -0.4960
                                            0.0550 -0.0010  0.1841 -0.0798 -0.3822
                                            0.2884  0.1494 -0.0607 -0.1514 -0.0095
                                            0.1385 -0.0348  0.2948 -0.1332  0.0113
                                            0.0068 -0.0737 -0.0604  0.0131 -0.0279
                                           -0.0637
   144. (0.00049) RY*( 3) C   7           s(  1.88%)p22.97( 43.16%)d26.90( 50.55%)
                                                  f 2.35(  4.42%)
                                           -0.0000 -0.0059  0.1296  0.0226  0.0380
                                           -0.0181  0.3745  0.0833  0.0142 -0.4075
                                            0.1369 -0.0081  0.3131 -0.0306  0.4522
                                            0.0593 -0.0832  0.0914 -0.2833 -0.0280
                                           -0.3752  0.1568  0.1816  0.0528 -0.0438
                                           -0.0527  0.0101 -0.0121  0.0514  0.1900
                                           -0.0219
   145. (0.00039) RY*( 4) C   7           s(  6.31%)p10.31( 65.11%)d 4.21( 26.54%)
                                                  f 0.32(  2.04%)
                                           -0.0000 -0.0020  0.2449 -0.0547  0.0122
                                           -0.0039 -0.3693  0.1906 -0.0094  0.4829
                                           -0.1029 -0.0091  0.4241 -0.2335  0.0680
                                            0.0526 -0.0179  0.0697 -0.2426 -0.0922
                                           -0.1971  0.1695 -0.3133 -0.1408 -0.0136
                                            0.0825  0.0483 -0.0490  0.0416  0.0761
                                            0.0338
   146. (0.00029) RY*( 5) C   7           s(  6.84%)p 1.00(  6.82%)d11.70( 80.03%)
                                                  f 0.92(  6.31%)
                                           -0.0000 -0.0177  0.2571  0.0313  0.0311
                                            0.0085  0.1448  0.0663 -0.0104  0.0335
                                            0.1312 -0.0143  0.1442  0.0579  0.2086
                                            0.1026 -0.3748  0.1801 -0.1714  0.0899
                                            0.6321 -0.3371 -0.1495 -0.0186 -0.0714
                                            0.0828 -0.0605  0.0910  0.0533 -0.1138
                                           -0.1530
   147. (0.00014) RY*( 6) C   7           s(  1.86%)p21.73( 40.49%)d27.10( 50.50%)
                                                  f 3.84(  7.15%)
                                            0.0000 -0.0015  0.1301 -0.0375  0.0175
                                           -0.0075  0.3658  0.2473  0.0132 -0.2344
                                           -0.3895 -0.0032 -0.0542 -0.0048 -0.4934
                                           -0.0855 -0.2021  0.0981 -0.1466  0.2072
                                           -0.0384  0.1830 -0.3224 -0.0203  0.0129
                                            0.1391  0.0676  0.0319 -0.0348 -0.0150
                                            0.2121
   148. (0.00014) RY*( 7) C   7           s(  0.67%)p99.99( 73.02%)d35.52( 23.72%)
                                                  f 3.88(  2.59%)
                                           -0.0000  0.0008 -0.0486  0.0579 -0.0311
                                           -0.0010 -0.0085 -0.0669 -0.0026  0.0268
                                            0.0049  0.0091 -0.5744 -0.6284  0.0822
                                            0.1170 -0.1398 -0.0565 -0.4317 -0.0101
                                            0.0392  0.0261  0.0572 -0.0451  0.0287
                                           -0.0286 -0.0061 -0.1380  0.0270  0.0602
                                           -0.0286
   149. (0.00008) RY*( 8) C   7           s( 17.03%)p 1.52( 25.94%)d 2.98( 50.76%)
                                                  f 0.37(  6.27%)
   150. (0.00007) RY*( 9) C   7           s( 32.27%)p 0.56( 18.05%)d 1.39( 44.72%)
                                                  f 0.15(  4.96%)
   151. (0.00003) RY*(10) C   7           s( 17.23%)p 1.04( 17.95%)d 2.91( 50.06%)
                                                  f 0.86( 14.76%)
   152. (0.00003) RY*(11) C   7           s(  1.37%)p 7.74( 10.58%)d60.70( 83.02%)
                                                  f 3.68(  5.03%)
   153. (0.00003) RY*(12) C   7           s(  3.65%)p12.55( 45.77%)d 8.84( 32.24%)
                                                  f 5.03( 18.34%)
   154. (0.00002) RY*(13) C   7           s(  5.57%)p 6.57( 36.62%)d 7.01( 39.07%)
                                                  f 3.36( 18.74%)
   155. (0.00002) RY*(14) C   7           s(  1.92%)p 3.32(  6.38%)d44.92( 86.31%)
                                                  f 2.80(  5.39%)
   156. (0.00000) RY*(15) C   7           s( 17.81%)p 2.56( 45.68%)d 1.72( 30.62%)
                                                  f 0.33(  5.89%)
   157. (0.00001) RY*(16) C   7           s(  5.32%)p 2.29( 12.19%)d15.11( 80.42%)
                                                  f 0.39(  2.07%)
   158. (0.00000) RY*(17) C   7           s(  1.39%)p 1.00(  1.38%)d69.15( 95.79%)
                                                  f 1.04(  1.44%)
   159. (0.00000) RY*(18) C   7           s( 15.88%)p 3.42( 54.23%)d 1.20( 19.11%)
                                                  f 0.68( 10.78%)
   160. (0.00000) RY*(19) C   7           s( 97.88%)p 0.01(  0.80%)d 0.01(  1.18%)
                                                  f 0.00(  0.14%)
   161. (0.00000) RY*(20) C   7           s(  0.62%)p 2.36(  1.47%)d 9.44(  5.88%)
                                                  f99.99( 92.03%)
   162. (0.00000) RY*(21) C   7           s(  3.40%)p 0.47(  1.59%)d 9.27( 31.54%)
                                                  f18.66( 63.47%)
   163. (0.00000) RY*(22) C   7           s(  1.07%)p 0.70(  0.75%)d 3.29(  3.52%)
                                                  f88.71( 94.67%)
   164. (0.00000) RY*(23) C   7           s(  0.26%)p 6.88(  1.80%)d16.85(  4.41%)
                                                  f99.99( 93.53%)
   165. (0.00000) RY*(24) C   7           s(  0.13%)p 4.12(  0.55%)d58.75(  7.85%)
                                                  f99.99( 91.46%)
   166. (0.00000) RY*(25) C   7           s( 12.05%)p 0.72(  8.72%)d 1.53( 18.47%)
                                                  f 5.04( 60.75%)
   167. (0.00000) RY*(26) C   7           s(  2.58%)p 0.35(  0.92%)d 5.29( 13.68%)
                                                  f32.05( 82.82%)
   168. (0.00026) RY*( 1) H   8           s( 96.11%)p 0.04(  3.89%)
                                            0.0015  0.9803 -0.0133  0.0934  0.1698
                                           -0.0367
   169. (0.00008) RY*( 2) H   8           s( 79.15%)p 0.26( 20.85%)
   170. (0.00006) RY*( 3) H   8           s( 11.24%)p 7.90( 88.76%)
   171. (0.00006) RY*( 4) H   8           s(  0.89%)p99.99( 99.11%)
   172. (0.00001) RY*( 5) H   8           s( 12.67%)p 6.89( 87.33%)
   173. (0.00094) RY*( 1) C   9           s( 13.59%)p 3.50( 47.62%)d 2.80( 38.01%)
                                                  f 0.06(  0.77%)
                                           -0.0000  0.0490  0.2650 -0.2513 -0.0114
                                            0.0000  0.0000 -0.0000 -0.0210 -0.5456
                                            0.1065 -0.0394 -0.4048 -0.0371  0.0000
                                            0.0000  0.0000  0.0000 -0.2977  0.2831
                                            0.2426 -0.1328 -0.3320  0.1570 -0.0356
                                           -0.0000 -0.0256  0.0654 -0.0000 -0.0000
                                           -0.0391
   174. (0.00063) RY*( 2) C   9           s(  7.42%)p 5.67( 42.06%)d 6.52( 48.39%)
                                                  f 0.29(  2.13%)
                                           -0.0000  0.0082  0.2414 -0.1255  0.0110
                                            0.0000  0.0000 -0.0000 -0.0190  0.1641
                                           -0.2499 -0.0152 -0.3976  0.4154  0.0000
                                            0.0000 -0.0000 -0.0000 -0.2336  0.0529
                                           -0.2316 -0.1176  0.5874  0.1182 -0.1209
                                           -0.0000 -0.0133  0.0592  0.0000 -0.0000
                                            0.0546
   175. (0.00050) RY*( 3) C   9           s(  0.00%)p 1.00(  2.79%)d32.91( 91.92%)
                                                  f 1.89(  5.29%)
                                           -0.0000 -0.0000  0.0000  0.0000  0.0000
                                            0.0156 -0.1617  0.0393 -0.0000 -0.0000
                                           -0.0000  0.0000 -0.0000 -0.0000  0.6997
                                           -0.0370  0.5659 -0.3286 -0.0000  0.0000
                                           -0.0000 -0.0000 -0.0000  0.0000  0.0000
                                           -0.1221 -0.0000 -0.0000 -0.1873  0.0539
                                            0.0000
   176. (0.00038) RY*( 4) C   9           s(  0.00%)p 1.00( 61.28%)d 0.57( 34.93%)
                                                  f 0.06(  3.79%)
                                            0.0000 -0.0000 -0.0000 -0.0000 -0.0000
                                           -0.0007  0.6371 -0.4549 -0.0000  0.0000
                                            0.0000  0.0000  0.0000  0.0000 -0.2813
                                           -0.2521  0.4164 -0.1823 -0.0000  0.0000
                                           -0.0000 -0.0000 -0.0000  0.0000  0.0000
                                           -0.1625 -0.0000  0.0000  0.0069 -0.1068
                                            0.0000
   177. (0.00028) RY*( 5) C   9           s( 23.89%)p 0.55( 13.25%)d 2.54( 60.76%)
                                                  f 0.09(  2.10%)
                                           -0.0000 -0.0138  0.4784 -0.0779  0.0609
                                            0.0000 -0.0000 -0.0000 -0.0002 -0.2161
                                            0.1712 -0.0181  0.1176  0.2057  0.0000
                                            0.0000  0.0000 -0.0000  0.6506  0.0502
                                           -0.2927  0.2049 -0.0202  0.2320  0.0418
                                           -0.0000 -0.0587  0.1257  0.0000 -0.0000
                                            0.0064
   178. (0.00021) RY*( 6) C   9           s(  2.54%)p 9.26( 23.57%)d27.25( 69.32%)
                                                  f 1.80(  4.57%)
                                           -0.0000  0.0065  0.1029  0.1216 -0.0042
                                            0.0000 -0.0000 -0.0000  0.0046  0.4202
                                           -0.1883 -0.0046 -0.1473  0.0438 -0.0000
                                            0.0000  0.0000  0.0000 -0.1734 -0.1423
                                           -0.3279  0.0455 -0.6233  0.3806 -0.0388
                                            0.0000  0.1423  0.1190 -0.0000  0.0000
                                            0.0987
   179. (0.00017) RY*( 7) C   9           s(  7.68%)p 8.43( 64.74%)d 2.69( 20.65%)
                                                  f 0.90(  6.93%)
                                            0.0000 -0.0046  0.2759  0.0071  0.0244
                                            0.0000 -0.0000 -0.0000 -0.0224  0.5904
                                            0.4415  0.0066 -0.2857 -0.1476 -0.0000
                                           -0.0000  0.0000 -0.0000  0.2031  0.1726
                                            0.2777 -0.2295 -0.0148 -0.0735 -0.0392
                                           -0.0000 -0.1150 -0.1312 -0.0000 -0.0000
                                           -0.1932
   180. (0.00013) RY*( 8) C   9           s( 36.05%)p 1.08( 38.81%)d 0.63( 22.85%)
                                                  f 0.06(  2.28%)
                                            0.0000 -0.0120  0.4681  0.3732  0.0441
                                            0.0000 -0.0000  0.0000 -0.0004  0.0308
                                           -0.1050 -0.0054  0.5509  0.2695 -0.0000
                                           -0.0000  0.0000 -0.0000 -0.2809  0.1894
                                            0.2824 -0.1802 -0.0143  0.0368  0.0952
                                            0.0000  0.0950 -0.0611  0.0000 -0.0000
                                           -0.0317
   181. (0.00013) RY*( 9) C   9           s(  0.00%)p 1.00( 83.51%)d 0.16( 13.13%)
                                                  f 0.04(  3.36%)
                                            0.0000 -0.0000  0.0000 -0.0000  0.0000
                                           -0.0156  0.7110  0.5739 -0.0000  0.0000
                                            0.0000  0.0000 -0.0000 -0.0000  0.3116
                                            0.0561 -0.0709  0.1613  0.0000  0.0000
                                            0.0000 -0.0000 -0.0000 -0.0000 -0.0000
                                            0.1620 -0.0000 -0.0000  0.0698  0.0498
                                           -0.0000
   182. (0.00006) RY*(10) C   9           s(  0.00%)p 1.00( 29.90%)d 1.99( 59.63%)
                                                  f 0.35( 10.46%)
   183. (0.00005) RY*(11) C   9           s( 11.02%)p 1.19( 13.09%)d 5.95( 65.57%)
                                                  f 0.94( 10.32%)
   184. (0.00003) RY*(12) C   9           s( 12.11%)p 0.73(  8.80%)d 5.95( 71.99%)
                                                  f 0.59(  7.10%)
   185. (0.00002) RY*(13) C   9           s(  0.00%)p 1.00(  0.49%)d99.99( 78.65%)
                                                  f42.64( 20.86%)
   186. (0.00002) RY*(14) C   9           s(  0.00%)p 1.00( 11.19%)d 7.19( 80.45%)
                                                  f 0.75(  8.35%)
   187. (0.00001) RY*(15) C   9           s(  5.36%)p 5.59( 30.00%)d 8.54( 45.83%)
                                                  f 3.51( 18.80%)
   188. (0.00000) RY*(16) C   9           s( 21.35%)p 3.60( 76.76%)d 0.08(  1.76%)
                                                  f 0.01(  0.13%)
   189. (0.00001) RY*(17) C   9           s( 49.08%)p 0.52( 25.35%)d 0.52( 25.42%)
                                                  f 0.00(  0.15%)
   190. (0.00000) RY*(18) C   9           s( 97.84%)p 0.00(  0.27%)d 0.02(  1.81%)
                                                  f 0.00(  0.08%)
   191. (0.00001) RY*(19) C   9           s(  8.51%)p 0.42(  3.54%)d10.30( 87.64%)
                                                  f 0.04(  0.32%)
   192. (0.00000) RY*(20) C   9           s(  2.39%)p 2.98(  7.13%)d 5.75( 13.74%)
                                                  f32.09( 76.74%)
   193. (0.00000) RY*(21) C   9           s(  0.00%)p 1.00(  1.73%)d 6.59( 11.38%)
                                                  f50.31( 86.89%)
   194. (0.00000) RY*(22) C   9           s(  0.69%)p 1.04(  0.72%)d10.47(  7.27%)
                                                  f99.99( 91.31%)
   195. (0.00000) RY*(23) C   9           s(  0.67%)p 4.24(  2.84%)d20.32( 13.60%)
                                                  f99.99( 82.90%)
   196. (0.00000) RY*(24) C   9           s(  0.00%)p 1.00(  8.97%)d 2.04( 18.30%)
                                                  f 8.11( 72.73%)
   197. (0.00000) RY*(25) C   9           s(  0.00%)p 1.00(  0.24%)d47.95( 11.50%)
                                                  f99.99( 88.26%)
   198. (0.00000) RY*(26) C   9           s(  0.02%)p79.94(  1.51%)d99.99(  5.14%)
                                                  f99.99( 93.33%)
   199. (0.00018) RY*( 1) H  10           s( 88.70%)p 0.13( 11.30%)
                                            0.0004  0.9413 -0.0327 -0.0000  0.3110
                                           -0.1274
   200. (0.00007) RY*( 2) H  10           s( 55.26%)p 0.81( 44.74%)
   201. (0.00008) RY*( 3) H  10           s(  0.00%)p 1.00(100.00%)
   202. (0.00006) RY*( 4) H  10           s( 43.65%)p 1.29( 56.35%)
   203. (0.00001) RY*( 5) H  10           s( 12.45%)p 7.03( 87.55%)
   204. (0.00154) RY*( 1) C  11           s( 34.18%)p 0.97( 33.06%)d 0.86( 29.26%)
                                                  f 0.10(  3.50%)
                                           -0.0000  0.0086  0.5567 -0.1777  0.0155
                                           -0.0320 -0.1570  0.1182  0.0192  0.0157
                                           -0.0736 -0.0019 -0.4888  0.2146 -0.1977
                                           -0.1691 -0.1859  0.0799 -0.3380 -0.0317
                                           -0.2002  0.1329 -0.0740 -0.0744  0.0167
                                            0.0288 -0.0120  0.1034  0.0666  0.1309
                                            0.0380
   205. (0.00095) RY*( 2) C  11           s( 10.99%)p 4.30( 47.25%)d 3.67( 40.33%)
                                                  f 0.13(  1.43%)
                                           -0.0000  0.0477  0.2966 -0.1375 -0.0281
                                           -0.0362 -0.4253  0.0107  0.0307  0.4960
                                           -0.0550 -0.0010  0.1841 -0.0798  0.3822
                                           -0.2884  0.1494 -0.0607  0.1514  0.0095
                                            0.1385 -0.0348  0.2948 -0.1332  0.0113
                                            0.0068  0.0737 -0.0604 -0.0131 -0.0279
                                            0.0637
   206. (0.00049) RY*( 3) C  11           s(  1.88%)p22.97( 43.16%)d26.90( 50.55%)
                                                  f 2.35(  4.42%)
                                            0.0000 -0.0059  0.1296  0.0226  0.0380
                                           -0.0181  0.3745  0.0833 -0.0142  0.4075
                                           -0.1369 -0.0081  0.3131 -0.0306 -0.4522
                                           -0.0593 -0.0832  0.0914  0.2833  0.0280
                                           -0.3752  0.1568  0.1816  0.0528 -0.0438
                                           -0.0527 -0.0101 -0.0121 -0.0514  0.1900
                                            0.0219
   207. (0.00039) RY*( 4) C  11           s(  6.31%)p10.31( 65.11%)d 4.21( 26.54%)
                                                  f 0.32(  2.04%)
                                           -0.0000 -0.0020  0.2449 -0.0547  0.0122
                                           -0.0039 -0.3693  0.1906  0.0094 -0.4829
                                            0.1029 -0.0091  0.4241 -0.2335 -0.0680
                                           -0.0526 -0.0179  0.0697  0.2426  0.0922
                                           -0.1971  0.1695 -0.3133 -0.1408 -0.0136
                                            0.0825 -0.0483 -0.0490 -0.0416  0.0761
                                           -0.0338
   208. (0.00029) RY*( 5) C  11           s(  6.84%)p 1.00(  6.82%)d11.70( 80.03%)
                                                  f 0.92(  6.31%)
                                           -0.0000 -0.0177  0.2571  0.0313  0.0311
                                            0.0085  0.1448  0.0663  0.0104 -0.0335
                                           -0.1312 -0.0143  0.1442  0.0579 -0.2086
                                           -0.1026 -0.3748  0.1801  0.1714 -0.0899
                                            0.6321 -0.3371 -0.1495 -0.0186 -0.0714
                                            0.0828  0.0605  0.0910 -0.0533 -0.1138
                                            0.1530
   209. (0.00014) RY*( 6) C  11           s(  1.86%)p21.73( 40.49%)d27.10( 50.50%)
                                                  f 3.84(  7.15%)
                                            0.0000 -0.0015  0.1301 -0.0375  0.0175
                                           -0.0075  0.3658  0.2473 -0.0132  0.2344
                                            0.3895 -0.0032 -0.0542 -0.0048  0.4934
                                            0.0855 -0.2021  0.0981  0.1466 -0.2072
                                           -0.0384  0.1830 -0.3224 -0.0203  0.0129
                                            0.1391 -0.0676  0.0319  0.0348 -0.0150
                                           -0.2121
   210. (0.00014) RY*( 7) C  11           s(  0.67%)p99.99( 73.02%)d35.52( 23.72%)
                                                  f 3.88(  2.59%)
                                           -0.0000  0.0008 -0.0486  0.0579 -0.0311
                                           -0.0010 -0.0085 -0.0669  0.0026 -0.0268
                                           -0.0049  0.0091 -0.5744 -0.6284 -0.0822
                                           -0.1170 -0.1398 -0.0565  0.4317  0.0101
                                            0.0392  0.0261  0.0572 -0.0451  0.0287
                                           -0.0286  0.0061 -0.1380 -0.0270  0.0602
                                            0.0286
   211. (0.00008) RY*( 8) C  11           s( 17.03%)p 1.52( 25.94%)d 2.98( 50.76%)
                                                  f 0.37(  6.27%)
   212. (0.00007) RY*( 9) C  11           s( 32.27%)p 0.56( 18.05%)d 1.39( 44.72%)
                                                  f 0.15(  4.96%)
   213. (0.00003) RY*(10) C  11           s( 17.23%)p 1.04( 17.95%)d 2.91( 50.06%)
                                                  f 0.86( 14.76%)
   214. (0.00003) RY*(11) C  11           s(  1.37%)p 7.74( 10.58%)d60.70( 83.02%)
                                                  f 3.68(  5.03%)
   215. (0.00003) RY*(12) C  11           s(  3.65%)p12.55( 45.77%)d 8.84( 32.24%)
                                                  f 5.03( 18.34%)
   216. (0.00002) RY*(13) C  11           s(  5.57%)p 6.57( 36.62%)d 7.01( 39.07%)
                                                  f 3.36( 18.74%)
   217. (0.00002) RY*(14) C  11           s(  1.92%)p 3.32(  6.38%)d44.92( 86.31%)
                                                  f 2.80(  5.39%)
   218. (0.00000) RY*(15) C  11           s( 17.81%)p 2.56( 45.68%)d 1.72( 30.62%)
                                                  f 0.33(  5.89%)
   219. (0.00001) RY*(16) C  11           s(  5.32%)p 2.29( 12.19%)d15.11( 80.42%)
                                                  f 0.39(  2.07%)
   220. (0.00000) RY*(17) C  11           s(  1.39%)p 1.00(  1.38%)d69.15( 95.79%)
                                                  f 1.04(  1.44%)
   221. (0.00000) RY*(18) C  11           s( 15.88%)p 3.42( 54.23%)d 1.20( 19.11%)
                                                  f 0.68( 10.78%)
   222. (0.00000) RY*(19) C  11           s( 97.88%)p 0.01(  0.80%)d 0.01(  1.18%)
                                                  f 0.00(  0.14%)
   223. (0.00000) RY*(20) C  11           s(  0.62%)p 2.36(  1.47%)d 9.44(  5.88%)
                                                  f99.99( 92.03%)
   224. (0.00000) RY*(21) C  11           s(  3.40%)p 0.47(  1.59%)d 9.27( 31.54%)
                                                  f18.66( 63.47%)
   225. (0.00000) RY*(22) C  11           s(  1.07%)p 0.70(  0.75%)d 3.29(  3.52%)
                                                  f88.71( 94.67%)
   226. (0.00000) RY*(23) C  11           s(  0.26%)p 6.88(  1.80%)d16.85(  4.41%)
                                                  f99.99( 93.53%)
   227. (0.00000) RY*(24) C  11           s(  0.13%)p 4.12(  0.55%)d58.75(  7.85%)
                                                  f99.99( 91.46%)
   228. (0.00000) RY*(25) C  11           s( 12.05%)p 0.72(  8.72%)d 1.53( 18.47%)
                                                  f 5.04( 60.75%)
   229. (0.00000) RY*(26) C  11           s(  2.58%)p 0.35(  0.92%)d 5.29( 13.68%)
                                                  f32.05( 82.82%)
   230. (0.00026) RY*( 1) H  12           s( 96.11%)p 0.04(  3.89%)
                                            0.0015  0.9803 -0.0133  0.0934 -0.1698
                                           -0.0367
   231. (0.00008) RY*( 2) H  12           s( 79.15%)p 0.26( 20.85%)
   232. (0.00006) RY*( 3) H  12           s( 11.24%)p 7.90( 88.76%)
   233. (0.00006) RY*( 4) H  12           s(  0.89%)p99.99( 99.11%)
   234. (0.00001) RY*( 5) H  12           s( 12.67%)p 6.89( 87.33%)
   235. (0.00094) RY*( 1) C  13           s( 13.59%)p 3.50( 47.62%)d 2.80( 38.01%)
                                                  f 0.06(  0.77%)
                                           -0.0000  0.0490  0.2650 -0.2513 -0.0114
                                            0.0000 -0.0000 -0.0000  0.0210  0.5456
                                           -0.1065 -0.0394 -0.4048 -0.0371 -0.0000
                                            0.0000 -0.0000 -0.0000  0.2977 -0.2831
                                            0.2426 -0.1328 -0.3320  0.1570 -0.0356
                                           -0.0000  0.0256  0.0654  0.0000 -0.0000
                                            0.0391
   236. (0.00063) RY*( 2) C  13           s(  7.42%)p 5.67( 42.06%)d 6.52( 48.39%)
                                                  f 0.29(  2.13%)
                                           -0.0000  0.0082  0.2414 -0.1255  0.0110
                                           -0.0000 -0.0000  0.0000  0.0190 -0.1641
                                            0.2499 -0.0152 -0.3976  0.4154  0.0000
                                           -0.0000 -0.0000  0.0000  0.2336 -0.0529
                                           -0.2316 -0.1176  0.5874  0.1182 -0.1209
                                            0.0000  0.0133  0.0592 -0.0000 -0.0000
                                           -0.0546
   237. (0.00050) RY*( 3) C  13           s(  0.00%)p 1.00(  2.79%)d32.91( 91.92%)
                                                  f 1.89(  5.29%)
                                            0.0000 -0.0000 -0.0000 -0.0000  0.0000
                                           -0.0156  0.1617 -0.0393 -0.0000  0.0000
                                           -0.0000  0.0000  0.0000  0.0000  0.6997
                                           -0.0370 -0.5659  0.3286 -0.0000  0.0000
                                            0.0000  0.0000 -0.0000 -0.0000  0.0000
                                            0.1221  0.0000  0.0000 -0.1873 -0.0539
                                            0.0000
   238. (0.00038) RY*( 4) C  13           s(  0.00%)p 1.00( 61.28%)d 0.57( 34.93%)
                                                  f 0.06(  3.79%)
                                            0.0000  0.0000  0.0000  0.0000 -0.0000
                                           -0.0007  0.6371 -0.4549  0.0000 -0.0000
                                            0.0000 -0.0000 -0.0000 -0.0000  0.2813
                                            0.2521  0.4164 -0.1823  0.0000 -0.0000
                                           -0.0000 -0.0000  0.0000  0.0000  0.0000
                                           -0.1625 -0.0000  0.0000 -0.0069 -0.1068
                                           -0.0000
   239. (0.00028) RY*( 5) C  13           s( 23.89%)p 0.55( 13.25%)d 2.54( 60.76%)
                                                  f 0.09(  2.10%)
                                           -0.0000 -0.0138  0.4784 -0.0779  0.0609
                                            0.0000 -0.0000  0.0000  0.0002  0.2161
                                           -0.1712 -0.0181  0.1176  0.2057 -0.0000
                                            0.0000  0.0000 -0.0000 -0.6506 -0.0502
                                           -0.2927  0.2049 -0.0202  0.2320  0.0418
                                           -0.0000  0.0587  0.1257  0.0000  0.0000
                                           -0.0064
   240. (0.00021) RY*( 6) C  13           s(  2.54%)p 9.26( 23.57%)d27.25( 69.32%)
                                                  f 1.80(  4.57%)
                                           -0.0000  0.0065  0.1029  0.1216 -0.0042
                                            0.0000 -0.0000  0.0000 -0.0046 -0.4202
                                            0.1883 -0.0046 -0.1473  0.0438  0.0000
                                           -0.0000  0.0000  0.0000  0.1734  0.1423
                                           -0.3279  0.0455 -0.6233  0.3806 -0.0388
                                            0.0000 -0.1423  0.1190 -0.0000 -0.0000
                                           -0.0987
   241. (0.00017) RY*( 7) C  13           s(  7.68%)p 8.43( 64.74%)d 2.69( 20.65%)
                                                  f 0.90(  6.93%)
                                            0.0000 -0.0046  0.2759  0.0071  0.0244
                                            0.0000 -0.0000 -0.0000  0.0224 -0.5904
                                           -0.4415  0.0066 -0.2857 -0.1476  0.0000
                                            0.0000  0.0000 -0.0000 -0.2031 -0.1726
                                            0.2777 -0.2295 -0.0148 -0.0735 -0.0392
                                           -0.0000  0.1150 -0.1312  0.0000 -0.0000
                                            0.1932
   242. (0.00013) RY*( 8) C  13           s( 36.05%)p 1.08( 38.81%)d 0.63( 22.85%)
                                                  f 0.06(  2.28%)
                                            0.0000 -0.0120  0.4681  0.3732  0.0441
                                            0.0000 -0.0000  0.0000  0.0004 -0.0308
                                            0.1050 -0.0054  0.5509  0.2695  0.0000
                                            0.0000  0.0000  0.0000  0.2809 -0.1894
                                            0.2824 -0.1802 -0.0143  0.0368  0.0952
                                            0.0000 -0.0950 -0.0611 -0.0000 -0.0000
                                            0.0317
   243. (0.00013) RY*( 9) C  13           s(  0.00%)p 1.00( 83.51%)d 0.16( 13.13%)
                                                  f 0.04(  3.36%)
                                            0.0000  0.0000  0.0000  0.0000 -0.0000
                                           -0.0156  0.7110  0.5739  0.0000 -0.0000
                                           -0.0000 -0.0000 -0.0000  0.0000 -0.3116
                                           -0.0561 -0.0709  0.1613 -0.0000 -0.0000
                                            0.0000 -0.0000 -0.0000 -0.0000 -0.0000
                                            0.1620  0.0000 -0.0000 -0.0698  0.0498
                                            0.0000
   244. (0.00006) RY*(10) C  13           s(  0.00%)p 1.00( 29.90%)d 1.99( 59.63%)
                                                  f 0.35( 10.46%)
   245. (0.00005) RY*(11) C  13           s( 11.02%)p 1.19( 13.09%)d 5.95( 65.57%)
                                                  f 0.94( 10.32%)
   246. (0.00003) RY*(12) C  13           s( 12.11%)p 0.73(  8.80%)d 5.95( 71.99%)
                                                  f 0.59(  7.10%)
   247. (0.00002) RY*(13) C  13           s(  0.00%)p 1.00(  0.49%)d99.99( 78.65%)
                                                  f42.64( 20.86%)
   248. (0.00002) RY*(14) C  13           s(  0.00%)p 1.00( 11.19%)d 7.19( 80.45%)
                                                  f 0.75(  8.35%)
   249. (0.00001) RY*(15) C  13           s(  5.36%)p 5.59( 30.00%)d 8.54( 45.83%)
                                                  f 3.51( 18.80%)
   250. (0.00000) RY*(16) C  13           s( 21.35%)p 3.60( 76.76%)d 0.08(  1.76%)
                                                  f 0.01(  0.13%)
   251. (0.00001) RY*(17) C  13           s( 49.08%)p 0.52( 25.35%)d 0.52( 25.42%)
                                                  f 0.00(  0.15%)
   252. (0.00000) RY*(18) C  13           s( 97.84%)p 0.00(  0.27%)d 0.02(  1.81%)
                                                  f 0.00(  0.08%)
   253. (0.00001) RY*(19) C  13           s(  8.51%)p 0.42(  3.54%)d10.30( 87.64%)
                                                  f 0.04(  0.32%)
   254. (0.00000) RY*(20) C  13           s(  2.39%)p 2.98(  7.13%)d 5.75( 13.74%)
                                                  f32.09( 76.74%)
   255. (0.00000) RY*(21) C  13           s(  0.00%)p 1.00(  1.73%)d 6.59( 11.38%)
                                                  f50.31( 86.89%)
   256. (0.00000) RY*(22) C  13           s(  0.69%)p 1.04(  0.72%)d10.47(  7.27%)
                                                  f99.99( 91.31%)
   257. (0.00000) RY*(23) C  13           s(  0.67%)p 4.24(  2.84%)d20.32( 13.60%)
                                                  f99.99( 82.90%)
   258. (0.00000) RY*(24) C  13           s(  0.00%)p 1.00(  8.97%)d 2.04( 18.30%)
                                                  f 8.11( 72.73%)
   259. (0.00000) RY*(25) C  13           s(  0.00%)p 1.00(  0.24%)d47.95( 11.50%)
                                                  f99.99( 88.26%)
   260. (0.00000) RY*(26) C  13           s(  0.02%)p79.94(  1.51%)d99.99(  5.14%)
                                                  f99.99( 93.33%)
   261. (0.00018) RY*( 1) H  14           s( 88.70%)p 0.13( 11.30%)
                                            0.0004  0.9413 -0.0327 -0.0000 -0.3110
                                           -0.1274
   262. (0.00007) RY*( 2) H  14           s( 55.26%)p 0.81( 44.74%)
   263. (0.00008) RY*( 3) H  14           s(  0.00%)p 1.00(100.00%)
   264. (0.00006) RY*( 4) H  14           s( 43.65%)p 1.29( 56.35%)
   265. (0.00001) RY*( 5) H  14           s( 12.45%)p 7.03( 87.55%)
   266. (0.01509) BD*( 1) C   1 - H   2  
                ( 38.34%)   0.6192* C   1 s( 30.49%)p 2.28( 69.47%)d 0.00(  0.03%)
                                                  f 0.00(  0.01%)
                                           -0.0000  0.5513  0.0318  0.0055 -0.0004
                                           -0.6482  0.0099 -0.0021  0.5235 -0.0079
                                            0.0017  0.0167 -0.0035  0.0013 -0.0112
                                           -0.0099  0.0037 -0.0006  0.0014 -0.0006
                                           -0.0004  0.0029 -0.0041 -0.0052 -0.0005
                                            0.0050 -0.0060  0.0007 -0.0003  0.0035
                                            0.0077
                ( 61.66%)  -0.7852* H   2 s( 99.94%)p 0.00(  0.06%)
                                            0.9997  0.0030  0.0006  0.0184 -0.0160
                                            0.0009
   267. (0.01616) BD*( 1) C   1 - C   3  
                ( 49.28%)   0.7020* C   1 s( 21.84%)p 3.57( 78.01%)d 0.01(  0.14%)
                                                  f 0.00(  0.01%)
                                            0.0000 -0.4670  0.0178  0.0033 -0.0008
                                           -0.4841  0.0288  0.0038 -0.1330 -0.0326
                                            0.0004  0.7253  0.0113  0.0027  0.0103
                                           -0.0079  0.0270  0.0080  0.0010  0.0017
                                           -0.0194 -0.0004  0.0032 -0.0080 -0.0047
                                           -0.0041  0.0002  0.0053 -0.0037 -0.0061
                                           -0.0008
                ( 50.72%)  -0.7122* C   3 s( 32.09%)p 2.11( 67.64%)d 0.01(  0.27%)
                                                  f 0.00(  0.00%)
                                           -0.0000 -0.5664  0.0050  0.0034  0.0004
                                            0.7056  0.0160 -0.0022 -0.3354 -0.0151
                                           -0.0052 -0.2553  0.0140  0.0110 -0.0145
                                            0.0079  0.0385  0.0071  0.0057 -0.0031
                                           -0.0162 -0.0080 -0.0216  0.0062  0.0013
                                            0.0011 -0.0005 -0.0039 -0.0005 -0.0006
                                           -0.0011
   268. (0.00048) BD*( 1) C   1 - C   5  
                ( 50.00%)   0.7071* C   1 s( 25.06%)p 2.99( 74.81%)d 0.00(  0.12%)
                                                  f 0.00(  0.01%)
                                           -0.0000 -0.5003  0.0151  0.0018  0.0001
                                            0.2446  0.0412  0.0035  0.8285 -0.0052
                                           -0.0030 -0.0092 -0.0020  0.0009  0.0121
                                           -0.0123  0.0015 -0.0003  0.0022 -0.0006
                                            0.0181  0.0121  0.0216 -0.0002 -0.0005
                                           -0.0024 -0.0029  0.0001  0.0000  0.0017
                                           -0.0070
                ( 50.00%)  -0.7071* C   5 s( 25.06%)p 2.99( 74.81%)d 0.00(  0.12%)
                                                  f 0.00(  0.01%)
                                           -0.0000 -0.5003  0.0151  0.0018  0.0001
                                            0.2446  0.0412  0.0035 -0.8285  0.0052
                                            0.0030 -0.0092 -0.0020  0.0009 -0.0121
                                            0.0123  0.0015 -0.0003 -0.0022  0.0006
                                            0.0181  0.0121  0.0216 -0.0002 -0.0005
                                           -0.0024  0.0029  0.0001 -0.0000  0.0017
                                            0.0070
   269. (0.00138) BD*( 1) C   1 - C   9  
                ( 50.34%)   0.7095* C   1 s( 22.44%)p 3.45( 77.42%)d 0.01(  0.13%)
                                                  f 0.00(  0.01%)
                                           -0.0006  0.4734 -0.0148 -0.0014  0.0000
                                            0.5308 -0.0210 -0.0045  0.1383  0.0320
                                            0.0021  0.6868  0.0145  0.0043 -0.0127
                                            0.0090  0.0230  0.0093  0.0000  0.0009
                                            0.0185  0.0031 -0.0042  0.0080 -0.0048
                                            0.0030 -0.0006  0.0035 -0.0036  0.0056
                                            0.0013
                ( 49.66%)  -0.7047* C   9 s( 23.54%)p 3.24( 76.35%)d 0.00(  0.10%)
                                                  f 0.00(  0.01%)
                                            0.0007  0.4850 -0.0128 -0.0025  0.0005
                                           -0.7066 -0.0138 -0.0001  0.1627  0.0288
                                            0.0028 -0.4858  0.0258  0.0009 -0.0011
                                           -0.0026  0.0204  0.0090  0.0136 -0.0079
                                            0.0066  0.0087  0.0122 -0.0037 -0.0012
                                           -0.0032  0.0022 -0.0055 -0.0027  0.0003
                                           -0.0003
   270. (0.02398) BD*( 1) C   3 - C   4  
                ( 50.00%)   0.7071* C   3 s( 35.40%)p 1.82( 64.29%)d 0.01(  0.31%)
                                                  f 0.00(  0.00%)
                                           -0.0000  0.5949  0.0002  0.0058  0.0010
                                            0.0000  0.0000 -0.0000 -0.5795 -0.0157
                                            0.0114 -0.5533 -0.0191 -0.0109 -0.0000
                                            0.0000  0.0000  0.0000  0.0031  0.0074
                                           -0.0357 -0.0114 -0.0405  0.0014 -0.0007
                                            0.0000  0.0039  0.0030 -0.0000 -0.0000
                                            0.0050
                ( 50.00%)  -0.7071* C   4 s( 35.40%)p 1.82( 64.29%)d 0.01(  0.31%)
                                                  f 0.00(  0.00%)
                                           -0.0000  0.5949  0.0002  0.0058  0.0010
                                           -0.0000 -0.0000  0.0000  0.5795  0.0157
                                           -0.0114 -0.5533 -0.0191 -0.0109 -0.0000
                                            0.0000 -0.0000 -0.0000 -0.0031 -0.0074
                                           -0.0357 -0.0114 -0.0405  0.0014 -0.0007
                                           -0.0000 -0.0039  0.0030 -0.0000  0.0000
                                           -0.0050
   271. (0.11260) BD*( 2) C   3 - C   4  
                ( 50.00%)   0.7071* C   3 s(  0.39%)p99.99( 99.05%)d 1.44(  0.56%)
                                                  f 0.01(  0.00%)
                                            0.0002 -0.0501  0.0369  0.0026 -0.0002
                                            0.0000  0.0000 -0.0000  0.6563  0.0065
                                           -0.0017 -0.7433  0.0845 -0.0084 -0.0000
                                            0.0000  0.0000  0.0000  0.0680 -0.0080
                                            0.0161  0.0006 -0.0227  0.0114  0.0044
                                            0.0000  0.0038 -0.0036 -0.0000 -0.0000
                                           -0.0004
                ( 50.00%)  -0.7071* C   4 s(  0.39%)p99.99( 99.05%)d 1.44(  0.56%)
                                                  f 0.01(  0.00%)
                                            0.0002 -0.0501  0.0369  0.0026 -0.0002
                                           -0.0000 -0.0000  0.0000 -0.6563 -0.0065
                                            0.0017 -0.7433  0.0845 -0.0084 -0.0000
                                            0.0000 -0.0000 -0.0000 -0.0680  0.0080
                                            0.0161  0.0006 -0.0227  0.0114  0.0044
                                           -0.0000 -0.0038 -0.0036 -0.0000  0.0000
                                            0.0004
   272. (0.01616) BD*( 1) C   3 - C   7  
                ( 50.72%)   0.7122* C   3 s( 32.09%)p 2.11( 67.64%)d 0.01(  0.27%)
                                                  f 0.00(  0.00%)
                                            0.0000  0.5664 -0.0050 -0.0034 -0.0004
                                            0.7056  0.0160 -0.0022  0.3354  0.0151
                                            0.0052  0.2553 -0.0140 -0.0110 -0.0145
                                            0.0079  0.0385  0.0071 -0.0057  0.0031
                                            0.0162  0.0080  0.0216 -0.0062 -0.0013
                                            0.0011  0.0005  0.0039 -0.0005 -0.0006
                                            0.0011
                ( 49.28%)  -0.7020* C   7 s( 21.84%)p 3.57( 78.01%)d 0.01(  0.14%)
                                                  f 0.00(  0.01%)
                                           -0.0000  0.4670 -0.0178 -0.0033  0.0008
                                           -0.4841  0.0288  0.0038  0.1330  0.0326
                                           -0.0004 -0.7253 -0.0113 -0.0027  0.0103
                                           -0.0079  0.0270  0.0080 -0.0010 -0.0017
                                            0.0194  0.0004 -0.0032  0.0080  0.0047
                                           -0.0041 -0.0002 -0.0053 -0.0037 -0.0061
                                            0.0008
   273. (0.01616) BD*( 1) C   4 - C   5  
                ( 50.72%)   0.7122* C   4 s( 32.09%)p 2.11( 67.64%)d 0.01(  0.27%)
                                                  f 0.00(  0.00%)
                                            0.0000  0.5664 -0.0050 -0.0034 -0.0004
                                           -0.7056 -0.0160  0.0022 -0.3354 -0.0151
                                           -0.0052  0.2553 -0.0140 -0.0110 -0.0145
                                            0.0079 -0.0385 -0.0071  0.0057 -0.0031
                                            0.0162  0.0080  0.0216 -0.0062 -0.0013
                                           -0.0011 -0.0005  0.0039 -0.0005  0.0006
                                           -0.0011
                ( 49.28%)  -0.7020* C   5 s( 21.84%)p 3.57( 78.01%)d 0.01(  0.14%)
                                                  f 0.00(  0.01%)
                                           -0.0000  0.4670 -0.0178 -0.0033  0.0008
                                            0.4841 -0.0288 -0.0038 -0.1330 -0.0326
                                            0.0004 -0.7253 -0.0113 -0.0027  0.0103
                                           -0.0079 -0.0270 -0.0080  0.0010  0.0017
                                            0.0194  0.0004 -0.0032  0.0080  0.0047
                                            0.0041  0.0002 -0.0053 -0.0037  0.0061
                                           -0.0008
   274. (0.01616) BD*( 1) C   4 - C  11  
                ( 50.72%)   0.7122* C   4 s( 32.09%)p 2.11( 67.64%)d 0.01(  0.27%)
                                                  f 0.00(  0.00%)
                                            0.0000  0.5664 -0.0050 -0.0034 -0.0004
                                            0.7056  0.0160 -0.0022 -0.3354 -0.0151
                                           -0.0052  0.2553 -0.0140 -0.0110  0.0145
                                           -0.0079  0.0385  0.0071  0.0057 -0.0031
                                            0.0162  0.0080  0.0216 -0.0062 -0.0013
                                            0.0011 -0.0005  0.0039  0.0005 -0.0006
                                           -0.0011
                ( 49.28%)  -0.7020* C  11 s( 21.84%)p 3.57( 78.01%)d 0.01(  0.14%)
                                                  f 0.00(  0.01%)
                                           -0.0000  0.4670 -0.0178 -0.0033  0.0008
                                           -0.4841  0.0288  0.0038 -0.1330 -0.0326
                                            0.0004 -0.7253 -0.0113 -0.0027 -0.0103
                                            0.0079  0.0270  0.0080  0.0010  0.0017
                                            0.0194  0.0004 -0.0032  0.0080  0.0047
                                           -0.0041  0.0002 -0.0053  0.0037 -0.0061
                                           -0.0008
   275. (0.01509) BD*( 1) C   5 - H   6  
                ( 38.34%)   0.6192* C   5 s( 30.49%)p 2.28( 69.47%)d 0.00(  0.03%)
                                                  f 0.00(  0.01%)
                                           -0.0000  0.5513  0.0318  0.0055 -0.0004
                                           -0.6482  0.0099 -0.0021 -0.5235  0.0079
                                           -0.0017  0.0167 -0.0035  0.0013  0.0112
                                            0.0099  0.0037 -0.0006 -0.0014  0.0006
                                           -0.0004  0.0029 -0.0041 -0.0052 -0.0005
                                            0.0050  0.0060  0.0007  0.0003  0.0035
                                           -0.0077
                ( 61.66%)  -0.7852* H   6 s( 99.94%)p 0.00(  0.06%)
                                            0.9997  0.0030  0.0006  0.0184  0.0160
                                            0.0009
   276. (0.00138) BD*( 1) C   5 - C  13  
                ( 50.34%)   0.7095* C   5 s( 22.44%)p 3.45( 77.42%)d 0.01(  0.13%)
                                                  f 0.00(  0.01%)
                                           -0.0006  0.4734 -0.0148 -0.0014  0.0000
                                            0.5308 -0.0210 -0.0045 -0.1383 -0.0320
                                           -0.0021  0.6868  0.0145  0.0043  0.0127
                                           -0.0090  0.0230  0.0093 -0.0000 -0.0009
                                            0.0185  0.0031 -0.0042  0.0080 -0.0048
                                            0.0030  0.0006  0.0035  0.0036  0.0056
                                           -0.0013
                ( 49.66%)  -0.7047* C  13 s( 23.54%)p 3.24( 76.35%)d 0.00(  0.10%)
                                                  f 0.00(  0.01%)
                                            0.0007  0.4850 -0.0128 -0.0025  0.0005
                                           -0.7066 -0.0138 -0.0001 -0.1627 -0.0288
                                           -0.0028 -0.4858  0.0258  0.0009  0.0011
                                            0.0026  0.0204  0.0090 -0.0136  0.0079
                                            0.0066  0.0087  0.0122 -0.0037 -0.0012
                                           -0.0032 -0.0022 -0.0055  0.0027  0.0003
                                            0.0003
   277. (0.01509) BD*( 1) C   7 - H   8  
                ( 38.34%)   0.6192* C   7 s( 30.49%)p 2.28( 69.47%)d 0.00(  0.03%)
                                                  f 0.00(  0.01%)
                                            0.0000 -0.5513 -0.0318 -0.0055  0.0004
                                           -0.6482  0.0099 -0.0021 -0.5235  0.0079
                                           -0.0017 -0.0167  0.0035 -0.0013 -0.0112
                                           -0.0099  0.0037 -0.0006 -0.0014  0.0006
                                            0.0004 -0.0029  0.0041  0.0052  0.0005
                                            0.0050  0.0060 -0.0007 -0.0003  0.0035
                                           -0.0077
                ( 61.66%)  -0.7852* H   8 s( 99.94%)p 0.00(  0.06%)
                                           -0.9997 -0.0030 -0.0006  0.0184  0.0160
                                           -0.0009
   278. (0.00138) BD*( 1) C   7 - C   9  
                ( 50.34%)   0.7095* C   7 s( 22.44%)p 3.45( 77.42%)d 0.01(  0.13%)
                                                  f 0.00(  0.01%)
                                           -0.0006  0.4734 -0.0148 -0.0014  0.0000
                                           -0.5308  0.0210  0.0045  0.1383  0.0320
                                            0.0021  0.6868  0.0145  0.0043  0.0127
                                           -0.0090 -0.0230 -0.0093  0.0000  0.0009
                                            0.0185  0.0031 -0.0042  0.0080 -0.0048
                                           -0.0030 -0.0006  0.0035  0.0036 -0.0056
                                            0.0013
                ( 49.66%)  -0.7047* C   9 s( 23.54%)p 3.24( 76.35%)d 0.00(  0.10%)
                                                  f 0.00(  0.01%)
                                            0.0007  0.4850 -0.0128 -0.0025  0.0005
                                            0.7066  0.0138  0.0001  0.1627  0.0288
                                            0.0028 -0.4858  0.0258  0.0009  0.0011
                                            0.0026 -0.0204 -0.0090  0.0136 -0.0079
                                            0.0066  0.0087  0.0122 -0.0037 -0.0012
                                            0.0032  0.0022 -0.0055  0.0027 -0.0003
                                           -0.0003
   279. (0.00048) BD*( 1) C   7 - C  11  
                ( 50.00%)   0.7071* C   7 s( 25.06%)p 2.99( 74.81%)d 0.00(  0.12%)
                                                  f 0.00(  0.01%)
                                           -0.0000 -0.5003  0.0151  0.0018  0.0001
                                           -0.2446 -0.0412 -0.0035  0.8285 -0.0052
                                           -0.0030 -0.0092 -0.0020  0.0009 -0.0121
                                            0.0123 -0.0015  0.0003  0.0022 -0.0006
                                            0.0181  0.0121  0.0216 -0.0002 -0.0005
                                            0.0024 -0.0029  0.0001 -0.0000 -0.0017
                                           -0.0070
                ( 50.00%)  -0.7071* C  11 s( 25.06%)p 2.99( 74.81%)d 0.00(  0.12%)
                                                  f 0.00(  0.01%)
                                           -0.0000 -0.5003  0.0151  0.0018  0.0001
                                           -0.2446 -0.0412 -0.0035 -0.8285  0.0052
                                            0.0030 -0.0092 -0.0020  0.0009  0.0121
                                           -0.0123 -0.0015  0.0003 -0.0022  0.0006
                                            0.0181  0.0121  0.0216 -0.0002 -0.0005
                                            0.0024  0.0029  0.0001  0.0000 -0.0017
                                            0.0070
   280. (0.00889) BD*( 1) C   9 - H  10  
                ( 37.92%)   0.6158* C   9 s( 29.40%)p 2.40( 70.56%)d 0.00(  0.03%)
                                                  f 0.00(  0.01%)
                                            0.0003 -0.5415 -0.0279 -0.0023  0.0004
                                           -0.0000  0.0000 -0.0000 -0.4694  0.0061
                                            0.0010 -0.6965  0.0085 -0.0030  0.0000
                                            0.0000  0.0000  0.0000 -0.0088 -0.0096
                                            0.0033  0.0042 -0.0085 -0.0059 -0.0005
                                           -0.0000 -0.0091  0.0053 -0.0000 -0.0000
                                            0.0013
                ( 62.08%)  -0.7879* H  10 s( 99.93%)p 0.00(  0.07%)
                                           -0.9996 -0.0016 -0.0005 -0.0000  0.0149
                                            0.0223
   281. (0.00073) BD*( 1) C   9 - C  13  
                ( 50.00%)   0.7071* C   9 s( 23.31%)p 3.28( 76.57%)d 0.00(  0.11%)
                                                  f 0.00(  0.01%)
                                           -0.0000  0.4826 -0.0133  0.0013 -0.0002
                                           -0.0000  0.0000 -0.0000 -0.8511  0.0032
                                            0.0028  0.1993  0.0392  0.0052  0.0000
                                            0.0000  0.0000  0.0000  0.0119 -0.0092
                                           -0.0270 -0.0086 -0.0041 -0.0096  0.0054
                                           -0.0000  0.0063 -0.0008 -0.0000 -0.0000
                                            0.0045
                ( 50.00%)  -0.7071* C  13 s( 23.31%)p 3.28( 76.57%)d 0.00(  0.11%)
                                                  f 0.00(  0.01%)
                                           -0.0000  0.4826 -0.0133  0.0013 -0.0002
                                           -0.0000  0.0000 -0.0000  0.8511 -0.0032
                                           -0.0028  0.1993  0.0392  0.0052 -0.0000
                                            0.0000 -0.0000  0.0000 -0.0119  0.0092
                                           -0.0270 -0.0086 -0.0041 -0.0096  0.0054
                                           -0.0000 -0.0063 -0.0008  0.0000 -0.0000
                                           -0.0045
   282. (0.01509) BD*( 1) C  11 - H  12  
                ( 38.34%)   0.6192* C  11 s( 30.49%)p 2.28( 69.47%)d 0.00(  0.03%)
                                                  f 0.00(  0.01%)
                                            0.0000 -0.5513 -0.0318 -0.0055  0.0004
                                           -0.6482  0.0099 -0.0021  0.5235 -0.0079
                                            0.0017 -0.0167  0.0035 -0.0013  0.0112
                                            0.0099  0.0037 -0.0006  0.0014 -0.0006
                                            0.0004 -0.0029  0.0041  0.0052  0.0005
                                            0.0050 -0.0060 -0.0007  0.0003  0.0035
                                            0.0077
                ( 61.66%)  -0.7852* H  12 s( 99.94%)p 0.00(  0.06%)
                                           -0.9997 -0.0030 -0.0006  0.0184 -0.0160
                                           -0.0009
   283. (0.00138) BD*( 1) C  11 - C  13  
                ( 50.34%)   0.7095* C  11 s( 22.44%)p 3.45( 77.42%)d 0.01(  0.13%)
                                                  f 0.00(  0.01%)
                                           -0.0006  0.4734 -0.0148 -0.0014  0.0000
                                           -0.5308  0.0210  0.0045 -0.1383 -0.0320
                                           -0.0021  0.6868  0.0145  0.0043 -0.0127
                                            0.0090 -0.0230 -0.0093 -0.0000 -0.0009
                                            0.0185  0.0031 -0.0042  0.0080 -0.0048
                                           -0.0030  0.0006  0.0035 -0.0036 -0.0056
                                           -0.0013
                ( 49.66%)  -0.7047* C  13 s( 23.54%)p 3.24( 76.35%)d 0.00(  0.10%)
                                                  f 0.00(  0.01%)
                                            0.0007  0.4850 -0.0128 -0.0025  0.0005
                                            0.7066  0.0138  0.0001 -0.1627 -0.0288
                                           -0.0028 -0.4858  0.0258  0.0009 -0.0011
                                           -0.0026 -0.0204 -0.0090 -0.0136  0.0079
                                            0.0066  0.0087  0.0122 -0.0037 -0.0012
                                            0.0032 -0.0022 -0.0055 -0.0027 -0.0003
                                            0.0003
   284. (0.00889) BD*( 1) C  13 - H  14  
                ( 37.92%)   0.6158* C  13 s( 29.40%)p 2.40( 70.56%)d 0.00(  0.03%)
                                                  f 0.00(  0.01%)
                                           -0.0003  0.5415  0.0279  0.0023 -0.0004
                                            0.0000 -0.0000  0.0000 -0.4694  0.0061
                                            0.0010  0.6965 -0.0085  0.0030  0.0000
                                           -0.0000  0.0000 -0.0000 -0.0088 -0.0096
                                           -0.0033 -0.0042  0.0085  0.0059  0.0005
                                            0.0000 -0.0091 -0.0053 -0.0000  0.0000
                                            0.0013
                ( 62.08%)  -0.7879* H  14 s( 99.93%)p 0.00(  0.07%)
                                            0.9996  0.0016  0.0005  0.0000  0.0149
                                           -0.0223


 NHO Directionality and "Bond Bending" (deviations from line of nuclear centers)

         [Thresholds for printing:  angular deviation  >  1.0 degree]
                                    hybrid p-character > 25.0%
                                    orbital occupancy  >  0.10e

                                Line of Centers        Hybrid 1              Hybrid 2
                                ---------------  -------------------   ------------------
                NBO               Theta   Phi    Theta   Phi    Dev    Theta   Phi    Dev
 ========================================================================================
     1. BD (   1) C   1 - H   2    89.8  140.1    89.0  141.1   1.2      --     --    --
     2. BD (   1) C   1 - C   3   130.4  356.0   147.0   20.1  22.8     74.0  153.7  31.1
     3. BD (   1) C   1 - C   5    90.0  270.0    89.3  250.6  19.4     89.3  109.4  19.4
     4. BD (   1) C   1 - C   9    48.4  359.7    37.1   18.8  17.2    121.6  164.9  15.4
     5. BD (   1) C   3 - C   4    90.0  270.0   135.0  270.0  45.0    135.0   90.0  45.0
     6. BD (   2) C   3 - C   4    90.0  270.0    44.7  270.0  45.3     44.7   90.0  45.3
     7. BD (   1) C   3 - C   7    49.6    4.0    74.0   26.3  31.1    147.0  159.9  22.8
     8. BD (   1) C   4 - C   5    49.6  184.0    74.0  206.3  31.1    147.0  339.9  22.8
     9. BD (   1) C   4 - C  11    49.6  356.0    74.0  333.7  31.1    147.0  200.1  22.8
    10. BD (   1) C   5 - H   6    89.8  219.9    89.0  218.9   1.2      --     --    --
    11. BD (   1) C   5 - C  13    48.4    0.3    37.1  341.2  17.2    121.6  195.1  15.4
    12. BD (   1) C   7 - H   8    89.8   39.9    89.0   38.9   1.2      --     --    --
    13. BD (   1) C   7 - C   9    48.4  180.3    37.1  161.2  17.2    121.6   15.1  15.4
    14. BD (   1) C   7 - C  11    90.0  270.0    89.3  289.4  19.4     89.3   70.6  19.4
    15. BD (   1) C   9 - H  10    35.0   90.0    33.8   90.0   1.2      --     --    --
    16. BD (   1) C   9 - C  13    90.0  270.0    73.9  270.0  16.1     73.9   90.0  16.1
    17. BD (   1) C  11 - H  12    89.8  320.1    89.0  321.1   1.2      --     --    --
    18. BD (   1) C  11 - C  13    48.4  179.7    37.1  198.8  17.2    121.6  344.9  15.4
    19. BD (   1) C  13 - H  14    35.0  270.0    33.8  270.0   1.2      --     --    --
   271. BD*(   2) C   3 - C   4    90.0  270.0    44.7  270.0  45.3     44.7   90.0  45.3


 Second Order Perturbation Theory Analysis of Fock Matrix in NBO Basis

     Threshold for printing:   0.25 kcal/mol
                                                                              E(2)  E(j)-E(i) F(i,j)
         Donor NBO (i)                     Acceptor NBO (j)                 kcal/mol   a.u.    a.u. 
 ===================================================================================================

 within unit  1
   1. BD (   1) C   1 - H   2        / 60. RY*(   2) C   3                    0.39    2.61    0.040
   1. BD (   1) C   1 - H   2        /112. RY*(   2) C   5                    0.97    3.01    0.068
   1. BD (   1) C   1 - H   2        /137. RY*(   1) H   6                    0.31    1.87    0.031
   1. BD (   1) C   1 - H   2        /173. RY*(   1) C   9                    0.27    2.80    0.035
   2. BD (   1) C   1 - C   3        / 85. RY*(   1) C   4                    0.37    2.15    0.036
   2. BD (   1) C   1 - C   3        /266. BD*(   1) C   1 - H   2            0.38    1.08    0.026
   2. BD (   1) C   1 - C   3        /271. BD*(   2) C   3 - C   4            1.60    0.82    0.048
   2. BD (   1) C   1 - C   3        /272. BD*(   1) C   3 - C   7            0.37    1.00    0.024
   2. BD (   1) C   1 - C   3        /274. BD*(   1) C   4 - C  11            0.68    1.00    0.033
   2. BD (   1) C   1 - C   3        /275. BD*(   1) C   5 - H   6            1.14    1.08    0.045
   2. BD (   1) C   1 - C   3        /277. BD*(   1) C   7 - H   8            0.27    1.08    0.022
   2. BD (   1) C   1 - C   3        /280. BD*(   1) C   9 - H  10            1.22    1.07    0.046
   3. BD (   1) C   1 - C   5        /266. BD*(   1) C   1 - H   2            0.25    1.10    0.021
   3. BD (   1) C   1 - C   5        /272. BD*(   1) C   3 - C   7            0.40    1.02    0.026
   3. BD (   1) C   1 - C   5        /274. BD*(   1) C   4 - C  11            0.40    1.02    0.026
   3. BD (   1) C   1 - C   5        /275. BD*(   1) C   5 - H   6            0.25    1.10    0.021
   3. BD (   1) C   1 - C   5        /280. BD*(   1) C   9 - H  10            0.61    1.09    0.033
   3. BD (   1) C   1 - C   5        /284. BD*(   1) C  13 - H  14            0.61    1.09    0.033
   4. BD (   1) C   1 - C   9        /267. BD*(   1) C   1 - C   3            0.29    1.00    0.022
   4. BD (   1) C   1 - C   9        /270. BD*(   1) C   3 - C   4            0.81    1.10    0.038
   4. BD (   1) C   1 - C   9        /271. BD*(   2) C   3 - C   4            3.97    0.82    0.075
   4. BD (   1) C   1 - C   9        /275. BD*(   1) C   5 - H   6            1.17    1.08    0.045
   4. BD (   1) C   1 - C   9        /277. BD*(   1) C   7 - H   8            0.54    1.08    0.031
   4. BD (   1) C   1 - C   9        /284. BD*(   1) C  13 - H  14            1.00    1.07    0.042
   5. BD (   1) C   3 - C   4        /267. BD*(   1) C   1 - C   3            0.29    1.07    0.022
   5. BD (   1) C   3 - C   4        /272. BD*(   1) C   3 - C   7            0.29    1.07    0.022
   5. BD (   1) C   3 - C   4        /273. BD*(   1) C   4 - C   5            0.29    1.07    0.022
   5. BD (   1) C   3 - C   4        /274. BD*(   1) C   4 - C  11            0.29    1.07    0.022
   6. BD (   2) C   3 - C   4        / 28. RY*(   1) C   1                    1.23    2.22    0.069
   6. BD (   2) C   3 - C   4        /111. RY*(   1) C   5                    1.23    2.22    0.069
   6. BD (   2) C   3 - C   4        /142. RY*(   1) C   7                    1.23    2.22    0.069
   6. BD (   2) C   3 - C   4        /204. RY*(   1) C  11                    1.23    2.22    0.069
   6. BD (   2) C   3 - C   4        /266. BD*(   1) C   1 - H   2            4.61    0.84    0.081
   6. BD (   2) C   3 - C   4        /267. BD*(   1) C   1 - C   3            3.43    0.76    0.067
   6. BD (   2) C   3 - C   4        /269. BD*(   1) C   1 - C   9            0.29    0.75    0.020
   6. BD (   2) C   3 - C   4        /272. BD*(   1) C   3 - C   7            3.43    0.76    0.067
   6. BD (   2) C   3 - C   4        /273. BD*(   1) C   4 - C   5            3.43    0.76    0.067
   6. BD (   2) C   3 - C   4        /274. BD*(   1) C   4 - C  11            3.43    0.76    0.067
   6. BD (   2) C   3 - C   4        /275. BD*(   1) C   5 - H   6            4.61    0.84    0.081
   6. BD (   2) C   3 - C   4        /276. BD*(   1) C   5 - C  13            0.29    0.75    0.020
   6. BD (   2) C   3 - C   4        /277. BD*(   1) C   7 - H   8            4.61    0.84    0.081
   6. BD (   2) C   3 - C   4        /278. BD*(   1) C   7 - C   9            0.29    0.75    0.020
   6. BD (   2) C   3 - C   4        /280. BD*(   1) C   9 - H  10            0.98    0.83    0.037
   6. BD (   2) C   3 - C   4        /282. BD*(   1) C  11 - H  12            4.61    0.84    0.081
   6. BD (   2) C   3 - C   4        /283. BD*(   1) C  11 - C  13            0.29    0.75    0.020
   6. BD (   2) C   3 - C   4        /284. BD*(   1) C  13 - H  14            0.98    0.83    0.037
   7. BD (   1) C   3 - C   7        / 85. RY*(   1) C   4                    0.37    2.15    0.036
   7. BD (   1) C   3 - C   7        /266. BD*(   1) C   1 - H   2            0.27    1.08    0.022
   7. BD (   1) C   3 - C   7        /267. BD*(   1) C   1 - C   3            0.37    1.00    0.024
   7. BD (   1) C   3 - C   7        /271. BD*(   2) C   3 - C   4            1.60    0.82    0.048
   7. BD (   1) C   3 - C   7        /273. BD*(   1) C   4 - C   5            0.68    1.00    0.033
   7. BD (   1) C   3 - C   7        /277. BD*(   1) C   7 - H   8            0.38    1.08    0.026
   7. BD (   1) C   3 - C   7        /280. BD*(   1) C   9 - H  10            1.22    1.07    0.046
   7. BD (   1) C   3 - C   7        /282. BD*(   1) C  11 - H  12            1.14    1.08    0.045
   8. BD (   1) C   4 - C   5        / 59. RY*(   1) C   3                    0.37    2.15    0.036
   8. BD (   1) C   4 - C   5        /266. BD*(   1) C   1 - H   2            1.14    1.08    0.045
   8. BD (   1) C   4 - C   5        /271. BD*(   2) C   3 - C   4            1.60    0.82    0.048
   8. BD (   1) C   4 - C   5        /272. BD*(   1) C   3 - C   7            0.68    1.00    0.033
   8. BD (   1) C   4 - C   5        /274. BD*(   1) C   4 - C  11            0.37    1.00    0.024
   8. BD (   1) C   4 - C   5        /275. BD*(   1) C   5 - H   6            0.38    1.08    0.026
   8. BD (   1) C   4 - C   5        /282. BD*(   1) C  11 - H  12            0.27    1.08    0.022
   8. BD (   1) C   4 - C   5        /284. BD*(   1) C  13 - H  14            1.22    1.07    0.046
   9. BD (   1) C   4 - C  11        / 59. RY*(   1) C   3                    0.37    2.15    0.036
   9. BD (   1) C   4 - C  11        /267. BD*(   1) C   1 - C   3            0.68    1.00    0.033
   9. BD (   1) C   4 - C  11        /271. BD*(   2) C   3 - C   4            1.60    0.82    0.048
   9. BD (   1) C   4 - C  11        /273. BD*(   1) C   4 - C   5            0.37    1.00    0.024
   9. BD (   1) C   4 - C  11        /275. BD*(   1) C   5 - H   6            0.27    1.08    0.022
   9. BD (   1) C   4 - C  11        /277. BD*(   1) C   7 - H   8            1.14    1.08    0.045
   9. BD (   1) C   4 - C  11        /282. BD*(   1) C  11 - H  12            0.38    1.08    0.026
   9. BD (   1) C   4 - C  11        /284. BD*(   1) C  13 - H  14            1.22    1.07    0.046
  10. BD (   1) C   5 - H   6        / 29. RY*(   2) C   1                    0.97    3.01    0.068
  10. BD (   1) C   5 - H   6        / 54. RY*(   1) H   2                    0.31    1.87    0.031
  10. BD (   1) C   5 - H   6        / 86. RY*(   2) C   4                    0.39    2.61    0.040
  10. BD (   1) C   5 - H   6        /235. RY*(   1) C  13                    0.27    2.80    0.035
  11. BD (   1) C   5 - C  13        /266. BD*(   1) C   1 - H   2            1.17    1.08    0.045
  11. BD (   1) C   5 - C  13        /270. BD*(   1) C   3 - C   4            0.81    1.10    0.038
  11. BD (   1) C   5 - C  13        /271. BD*(   2) C   3 - C   4            3.97    0.82    0.075
  11. BD (   1) C   5 - C  13        /273. BD*(   1) C   4 - C   5            0.29    1.00    0.022
  11. BD (   1) C   5 - C  13        /280. BD*(   1) C   9 - H  10            1.00    1.07    0.042
  11. BD (   1) C   5 - C  13        /282. BD*(   1) C  11 - H  12            0.54    1.08    0.031
  12. BD (   1) C   7 - H   8        / 60. RY*(   2) C   3                    0.39    2.61    0.040
  12. BD (   1) C   7 - H   8        /173. RY*(   1) C   9                    0.27    2.80    0.035
  12. BD (   1) C   7 - H   8        /205. RY*(   2) C  11                    0.97    3.01    0.068
  12. BD (   1) C   7 - H   8        /230. RY*(   1) H  12                    0.31    1.87    0.031
  13. BD (   1) C   7 - C   9        /266. BD*(   1) C   1 - H   2            0.54    1.08    0.031
  13. BD (   1) C   7 - C   9        /270. BD*(   1) C   3 - C   4            0.81    1.10    0.038
  13. BD (   1) C   7 - C   9        /271. BD*(   2) C   3 - C   4            3.97    0.82    0.075
  13. BD (   1) C   7 - C   9        /272. BD*(   1) C   3 - C   7            0.29    1.00    0.022
  13. BD (   1) C   7 - C   9        /282. BD*(   1) C  11 - H  12            1.17    1.08    0.045
  13. BD (   1) C   7 - C   9        /284. BD*(   1) C  13 - H  14            1.00    1.07    0.042
  14. BD (   1) C   7 - C  11        /267. BD*(   1) C   1 - C   3            0.40    1.02    0.026
  14. BD (   1) C   7 - C  11        /273. BD*(   1) C   4 - C   5            0.40    1.02    0.026
  14. BD (   1) C   7 - C  11        /277. BD*(   1) C   7 - H   8            0.25    1.10    0.021
  14. BD (   1) C   7 - C  11        /280. BD*(   1) C   9 - H  10            0.61    1.09    0.033
  14. BD (   1) C   7 - C  11        /282. BD*(   1) C  11 - H  12            0.25    1.10    0.021
  14. BD (   1) C   7 - C  11        /284. BD*(   1) C  13 - H  14            0.61    1.09    0.033
  15. BD (   1) C   9 - H  10        / 29. RY*(   2) C   1                    0.54    3.02    0.051
  15. BD (   1) C   9 - H  10        /143. RY*(   2) C   7                    0.54    3.02    0.051
  15. BD (   1) C   9 - H  10        /235. RY*(   1) C  13                    0.70    2.81    0.056
  16. BD (   1) C   9 - C  13        /266. BD*(   1) C   1 - H   2            1.11    1.11    0.044
  16. BD (   1) C   9 - C  13        /275. BD*(   1) C   5 - H   6            1.11    1.11    0.044
  16. BD (   1) C   9 - C  13        /277. BD*(   1) C   7 - H   8            1.11    1.11    0.044
  16. BD (   1) C   9 - C  13        /280. BD*(   1) C   9 - H  10            0.27    1.10    0.022
  16. BD (   1) C   9 - C  13        /282. BD*(   1) C  11 - H  12            1.11    1.11    0.044
  16. BD (   1) C   9 - C  13        /284. BD*(   1) C  13 - H  14            0.27    1.10    0.022
  17. BD (   1) C  11 - H  12        / 86. RY*(   2) C   4                    0.39    2.61    0.040
  17. BD (   1) C  11 - H  12        /143. RY*(   2) C   7                    0.97    3.01    0.068
  17. BD (   1) C  11 - H  12        /168. RY*(   1) H   8                    0.31    1.87    0.031
  17. BD (   1) C  11 - H  12        /235. RY*(   1) C  13                    0.27    2.80    0.035
  18. BD (   1) C  11 - C  13        /270. BD*(   1) C   3 - C   4            0.81    1.10    0.038
  18. BD (   1) C  11 - C  13        /271. BD*(   2) C   3 - C   4            3.97    0.82    0.075
  18. BD (   1) C  11 - C  13        /274. BD*(   1) C   4 - C  11            0.29    1.00    0.022
  18. BD (   1) C  11 - C  13        /275. BD*(   1) C   5 - H   6            0.54    1.08    0.031
  18. BD (   1) C  11 - C  13        /277. BD*(   1) C   7 - H   8            1.17    1.08    0.045
  18. BD (   1) C  11 - C  13        /280. BD*(   1) C   9 - H  10            1.00    1.07    0.042
  19. BD (   1) C  13 - H  14        /112. RY*(   2) C   5                    0.54    3.02    0.051
  19. BD (   1) C  13 - H  14        /173. RY*(   1) C   9                    0.70    2.81    0.056
  19. BD (   1) C  13 - H  14        /205. RY*(   2) C  11                    0.54    3.02    0.051
  20. CR (   1) C   1                / 55. RY*(   2) H   2                    0.26   12.29    0.072
  20. CR (   1) C   1                /271. BD*(   2) C   3 - C   4            0.43   10.37    0.090
  21. CR (   1) C   3                / 85. RY*(   1) C   4                    0.65   11.66    0.110
  21. CR (   1) C   3                / 86. RY*(   2) C   4                    0.45   12.13    0.093
  21. CR (   1) C   3                /266. BD*(   1) C   1 - H   2            0.26   10.60    0.066
  21. CR (   1) C   3                /267. BD*(   1) C   1 - C   3            0.28   10.51    0.069
  21. CR (   1) C   3                /271. BD*(   2) C   3 - C   4            4.70   10.33    0.295
  21. CR (   1) C   3                /272. BD*(   1) C   3 - C   7            0.28   10.51    0.069
  21. CR (   1) C   3                /277. BD*(   1) C   7 - H   8            0.26   10.60    0.066
  22. CR (   1) C   4                / 59. RY*(   1) C   3                    0.65   11.66    0.110
  22. CR (   1) C   4                / 60. RY*(   2) C   3                    0.45   12.13    0.093
  22. CR (   1) C   4                /271. BD*(   2) C   3 - C   4            4.70   10.33    0.295
  22. CR (   1) C   4                /273. BD*(   1) C   4 - C   5            0.28   10.51    0.069
  22. CR (   1) C   4                /274. BD*(   1) C   4 - C  11            0.28   10.51    0.069
  22. CR (   1) C   4                /275. BD*(   1) C   5 - H   6            0.26   10.60    0.066
  22. CR (   1) C   4                /282. BD*(   1) C  11 - H  12            0.26   10.60    0.066
  23. CR (   1) C   5                /138. RY*(   2) H   6                    0.26   12.29    0.072
  23. CR (   1) C   5                /271. BD*(   2) C   3 - C   4            0.43   10.37    0.090
  24. CR (   1) C   7                /169. RY*(   2) H   8                    0.26   12.29    0.072
  24. CR (   1) C   7                /271. BD*(   2) C   3 - C   4            0.43   10.37    0.090
  26. CR (   1) C  11                /231. RY*(   2) H  12                    0.26   12.29    0.072
  26. CR (   1) C  11                /271. BD*(   2) C   3 - C   4            0.43   10.37    0.090
 271. BD*(   2) C   3 - C   4        / 59. RY*(   1) C   3                    0.54    1.33    0.100
 271. BD*(   2) C   3 - C   4        / 60. RY*(   2) C   3                    0.27    1.80    0.083
 271. BD*(   2) C   3 - C   4        / 85. RY*(   1) C   4                    0.54    1.33    0.100
 271. BD*(   2) C   3 - C   4        / 86. RY*(   2) C   4                    0.27    1.80    0.083
 271. BD*(   2) C   3 - C   4        /266. BD*(   1) C   1 - H   2            0.29    0.26    0.031
 271. BD*(   2) C   3 - C   4        /267. BD*(   1) C   1 - C   3            5.08    0.18    0.107
 271. BD*(   2) C   3 - C   4        /268. BD*(   1) C   1 - C   5            1.58    0.19    0.066
 271. BD*(   2) C   3 - C   4        /269. BD*(   1) C   1 - C   9            0.27    0.17    0.025
 271. BD*(   2) C   3 - C   4        /270. BD*(   1) C   3 - C   4           20.16    0.28    0.258
 271. BD*(   2) C   3 - C   4        /272. BD*(   1) C   3 - C   7            5.08    0.18    0.107
 271. BD*(   2) C   3 - C   4        /273. BD*(   1) C   4 - C   5            5.08    0.18    0.107
 271. BD*(   2) C   3 - C   4        /274. BD*(   1) C   4 - C  11            5.08    0.18    0.107
 271. BD*(   2) C   3 - C   4        /275. BD*(   1) C   5 - H   6            0.29    0.26    0.031
 271. BD*(   2) C   3 - C   4        /276. BD*(   1) C   5 - C  13            0.27    0.17    0.025
 271. BD*(   2) C   3 - C   4        /277. BD*(   1) C   7 - H   8            0.29    0.26    0.031
 271. BD*(   2) C   3 - C   4        /278. BD*(   1) C   7 - C   9            0.27    0.17    0.025
 271. BD*(   2) C   3 - C   4        /279. BD*(   1) C   7 - C  11            1.58    0.19    0.066
 271. BD*(   2) C   3 - C   4        /282. BD*(   1) C  11 - H  12            0.29    0.26    0.031
 271. BD*(   2) C   3 - C   4        /283. BD*(   1) C  11 - C  13            0.27    0.17    0.025


 Natural Bond Orbitals (Summary):

                                                            Principal Delocalizations
           NBO                        Occupancy    Energy   (geminal,vicinal,remote)
 ====================================================================================
 Molecular unit  1  (C8H6)
     1. BD (   1) C   1 - H   2          0.99715    -0.62182  112(v),60(v),137(r),173(v)
     2. BD (   1) C   1 - C   3          0.98298    -0.63029  271(g),280(v),275(v),274(v)
                                                    266(g),85(v),272(g),277(v)
     3. BD (   1) C   1 - C   5          0.99577    -0.65035  280(v),284(v),272(v),274(v)
                                                    266(g),275(g)
     4. BD (   1) C   1 - C   9          0.97175    -0.62954  271(v),275(v),284(v),270(v)
                                                    277(v),267(g)
     5. BD (   1) C   3 - C   4          0.99171    -0.69166  267(g),272(g),273(g),274(g)
     6. BD (   2) C   3 - C   4          0.91875    -0.38756  266(v),275(v),277(v),282(v)
                                                    267(g),272(g),273(g),274(g)
                                                    28(v),111(v),142(v),204(v)
                                                    280(r),284(r),269(v),276(v)
                                                    278(v),283(v)
     7. BD (   1) C   3 - C   7          0.98298    -0.63029  271(g),280(v),282(v),273(v)
                                                    277(g),85(v),267(g),266(v)
     8. BD (   1) C   4 - C   5          0.98298    -0.63029  271(g),284(v),266(v),272(v)
                                                    275(g),59(v),274(g),282(v)
     9. BD (   1) C   4 - C  11          0.98298    -0.63029  271(g),284(v),277(v),267(v)
                                                    282(g),59(v),273(g),275(v)
    10. BD (   1) C   5 - H   6          0.99715    -0.62182  29(v),86(v),54(r),235(v)
    11. BD (   1) C   5 - C  13          0.97175    -0.62954  271(v),266(v),280(v),270(v)
                                                    282(v),273(g)
    12. BD (   1) C   7 - H   8          0.99715    -0.62182  205(v),60(v),230(r),173(v)
    13. BD (   1) C   7 - C   9          0.97175    -0.62954  271(v),282(v),284(v),270(v)
                                                    266(v),272(g)
    14. BD (   1) C   7 - C  11          0.99577    -0.65035  280(v),284(v),267(v),273(v)
                                                    277(g),282(g)
    15. BD (   1) C   9 - H  10          0.99006    -0.62636  235(v),29(v),143(v)
    16. BD (   1) C   9 - C  13          0.99222    -0.65708  266(v),275(v),277(v),282(v)
                                                    280(g),284(g)
    17. BD (   1) C  11 - H  12          0.99715    -0.62182  143(v),86(v),168(r),235(v)
    18. BD (   1) C  11 - C  13          0.97175    -0.62954  271(v),277(v),280(v),270(v)
                                                    275(v),274(g)
    19. BD (   1) C  13 - H  14          0.99006    -0.62636  173(v),112(v),205(v)
    20. CR (   1) C   1                  0.99966   -10.17500  271(v),55(v)
    21. CR (   1) C   3                  0.99924   -10.14101  271(g),85(v),86(v),267(g)
                                                    272(g),266(v),277(v)
    22. CR (   1) C   4                  0.99924   -10.14101  271(g),59(v),60(v),273(g)
                                                    274(g),275(v),282(v)
    23. CR (   1) C   5                  0.99966   -10.17500  271(v),138(v)
    24. CR (   1) C   7                  0.99966   -10.17500  271(v),169(v)
    25. CR (   1) C   9                  0.99965   -10.18034   
    26. CR (   1) C  11                  0.99966   -10.17500  271(v),231(v)
    27. CR (   1) C  13                  0.99965   -10.18034   
    28. RY*(   1) C   1                  0.00154     1.83555   
    29. RY*(   2) C   1                  0.00095     2.39031   
    30. RY*(   3) C   1                  0.00049     1.47040   
    31. RY*(   4) C   1                  0.00039     1.60413   
    32. RY*(   5) C   1                  0.00029     1.94764   
    33. RY*(   6) C   1                  0.00014     1.94858   
    34. RY*(   7) C   1                  0.00014     2.03352   
    35. RY*(   8) C   1                  0.00008     2.40790   
    36. RY*(   9) C   1                  0.00007     2.70225   
    37. RY*(  10) C   1                  0.00003     2.94050   
    38. RY*(  11) C   1                  0.00003     2.86881   
    39. RY*(  12) C   1                  0.00003     1.68718   
    40. RY*(  13) C   1                  0.00002     2.43598   
    41. RY*(  14) C   1                  0.00002     3.11422   
    42. RY*(  15) C   1                  0.00000     2.20447   
    43. RY*(  16) C   1                  0.00001     2.53479   
    44. RY*(  17) C   1                  0.00000     3.40661   
    45. RY*(  18) C   1                  0.00000     1.98451   
    46. RY*(  19) C   1                  0.00000    19.69313   
    47. RY*(  20) C   1                  0.00000     3.49609   
    48. RY*(  21) C   1                  0.00000     3.39651   
    49. RY*(  22) C   1                  0.00000     3.52894   
    50. RY*(  23) C   1                  0.00000     3.76168   
    51. RY*(  24) C   1                  0.00000     3.50205   
    52. RY*(  25) C   1                  0.00000     3.20526   
    53. RY*(  26) C   1                  0.00000     3.96716   
    54. RY*(   1) H   2                  0.00026     1.25292   
    55. RY*(   2) H   2                  0.00008     2.11776   
    56. RY*(   3) H   2                  0.00006     2.44437   
    57. RY*(   4) H   2                  0.00006     2.45992   
    58. RY*(   5) H   2                  0.00001     2.96501   
    59. RY*(   1) C   3                  0.00156     1.51725   
    60. RY*(   2) C   3                  0.00066     1.98566   
    61. RY*(   3) C   3                  0.00058     1.71943   
    62. RY*(   4) C   3                  0.00044     1.89548   
    63. RY*(   5) C   3                  0.00023     1.63332   
    64. RY*(   6) C   3                  0.00018     2.74169   
    65. RY*(   7) C   3                  0.00015     1.73842   
    66. RY*(   8) C   3                  0.00013     2.89653   
    67. RY*(   9) C   3                  0.00009     2.19186   
    68. RY*(  10) C   3                  0.00005     2.15592   
    69. RY*(  11) C   3                  0.00003     2.99702   
    70. RY*(  12) C   3                  0.00003     3.03659   
    71. RY*(  13) C   3                  0.00001     1.77670   
    72. RY*(  14) C   3                  0.00002     2.16074   
    73. RY*(  15) C   3                  0.00001     3.36198   
    74. RY*(  16) C   3                  0.00001     2.49225   
    75. RY*(  17) C   3                  0.00000     1.73913   
    76. RY*(  18) C   3                  0.00001     1.41668   
    77. RY*(  19) C   3                  0.00000    21.15650   
    78. RY*(  20) C   3                  0.00000     3.75656   
    79. RY*(  21) C   3                  0.00000     3.68325   
    80. RY*(  22) C   3                  0.00000     3.53388   
    81. RY*(  23) C   3                  0.00000     3.59832   
    82. RY*(  24) C   3                  0.00000     3.62240   
    83. RY*(  25) C   3                  0.00000     3.72263   
    84. RY*(  26) C   3                  0.00000     3.71384   
    85. RY*(   1) C   4                  0.00156     1.51725   
    86. RY*(   2) C   4                  0.00066     1.98566   
    87. RY*(   3) C   4                  0.00058     1.71943   
    88. RY*(   4) C   4                  0.00044     1.89548   
    89. RY*(   5) C   4                  0.00023     1.63332   
    90. RY*(   6) C   4                  0.00018     2.74169   
    91. RY*(   7) C   4                  0.00015     1.73842   
    92. RY*(   8) C   4                  0.00013     2.89653   
    93. RY*(   9) C   4                  0.00009     2.19186   
    94. RY*(  10) C   4                  0.00005     2.15592   
    95. RY*(  11) C   4                  0.00003     2.99702   
    96. RY*(  12) C   4                  0.00003     3.03659   
    97. RY*(  13) C   4                  0.00001     1.77670   
    98. RY*(  14) C   4                  0.00002     2.16074   
    99. RY*(  15) C   4                  0.00001     3.36198   
   100. RY*(  16) C   4                  0.00001     2.49225   
   101. RY*(  17) C   4                  0.00000     1.73913   
   102. RY*(  18) C   4                  0.00001     1.41668   
   103. RY*(  19) C   4                  0.00000    21.15650   
   104. RY*(  20) C   4                  0.00000     3.75656   
   105. RY*(  21) C   4                  0.00000     3.68325   
   106. RY*(  22) C   4                  0.00000     3.53388   
   107. RY*(  23) C   4                  0.00000     3.59832   
   108. RY*(  24) C   4                  0.00000     3.62240   
   109. RY*(  25) C   4                  0.00000     3.72263   
   110. RY*(  26) C   4                  0.00000     3.71384   
   111. RY*(   1) C   5                  0.00154     1.83555   
   112. RY*(   2) C   5                  0.00095     2.39031   
   113. RY*(   3) C   5                  0.00049     1.47040   
   114. RY*(   4) C   5                  0.00039     1.60413   
   115. RY*(   5) C   5                  0.00029     1.94764   
   116. RY*(   6) C   5                  0.00014     1.94858   
   117. RY*(   7) C   5                  0.00014     2.03352   
   118. RY*(   8) C   5                  0.00008     2.40790   
   119. RY*(   9) C   5                  0.00007     2.70225   
   120. RY*(  10) C   5                  0.00003     2.94050   
   121. RY*(  11) C   5                  0.00003     2.86881   
   122. RY*(  12) C   5                  0.00003     1.68718   
   123. RY*(  13) C   5                  0.00002     2.43598   
   124. RY*(  14) C   5                  0.00002     3.11422   
   125. RY*(  15) C   5                  0.00000     2.20447   
   126. RY*(  16) C   5                  0.00001     2.53479   
   127. RY*(  17) C   5                  0.00000     3.40661   
   128. RY*(  18) C   5                  0.00000     1.98451   
   129. RY*(  19) C   5                  0.00000    19.69313   
   130. RY*(  20) C   5                  0.00000     3.49609   
   131. RY*(  21) C   5                  0.00000     3.39651   
   132. RY*(  22) C   5                  0.00000     3.52894   
   133. RY*(  23) C   5                  0.00000     3.76168   
   134. RY*(  24) C   5                  0.00000     3.50205   
   135. RY*(  25) C   5                  0.00000     3.20526   
   136. RY*(  26) C   5                  0.00000     3.96716   
   137. RY*(   1) H   6                  0.00026     1.25292   
   138. RY*(   2) H   6                  0.00008     2.11776   
   139. RY*(   3) H   6                  0.00006     2.44437   
   140. RY*(   4) H   6                  0.00006     2.45992   
   141. RY*(   5) H   6                  0.00001     2.96501   
   142. RY*(   1) C   7                  0.00154     1.83555   
   143. RY*(   2) C   7                  0.00095     2.39031   
   144. RY*(   3) C   7                  0.00049     1.47040   
   145. RY*(   4) C   7                  0.00039     1.60413   
   146. RY*(   5) C   7                  0.00029     1.94764   
   147. RY*(   6) C   7                  0.00014     1.94858   
   148. RY*(   7) C   7                  0.00014     2.03352   
   149. RY*(   8) C   7                  0.00008     2.40790   
   150. RY*(   9) C   7                  0.00007     2.70225   
   151. RY*(  10) C   7                  0.00003     2.94050   
   152. RY*(  11) C   7                  0.00003     2.86881   
   153. RY*(  12) C   7                  0.00003     1.68718   
   154. RY*(  13) C   7                  0.00002     2.43598   
   155. RY*(  14) C   7                  0.00002     3.11422   
   156. RY*(  15) C   7                  0.00000     2.20447   
   157. RY*(  16) C   7                  0.00001     2.53479   
   158. RY*(  17) C   7                  0.00000     3.40661   
   159. RY*(  18) C   7                  0.00000     1.98451   
   160. RY*(  19) C   7                  0.00000    19.69313   
   161. RY*(  20) C   7                  0.00000     3.49609   
   162. RY*(  21) C   7                  0.00000     3.39651   
   163. RY*(  22) C   7                  0.00000     3.52894   
   164. RY*(  23) C   7                  0.00000     3.76168   
   165. RY*(  24) C   7                  0.00000     3.50205   
   166. RY*(  25) C   7                  0.00000     3.20526   
   167. RY*(  26) C   7                  0.00000     3.96716   
   168. RY*(   1) H   8                  0.00026     1.25292   
   169. RY*(   2) H   8                  0.00008     2.11776   
   170. RY*(   3) H   8                  0.00006     2.44437   
   171. RY*(   4) H   8                  0.00006     2.45992   
   172. RY*(   5) H   8                  0.00001     2.96501   
   173. RY*(   1) C   9                  0.00094     2.18293   
   174. RY*(   2) C   9                  0.00063     1.51471   
   175. RY*(   3) C   9                  0.00050     1.77609   
   176. RY*(   4) C   9                  0.00038     1.79144   
   177. RY*(   5) C   9                  0.00028     1.96736   
   178. RY*(   6) C   9                  0.00021     2.26495   
   179. RY*(   7) C   9                  0.00017     1.91335   
   180. RY*(   8) C   9                  0.00013     2.66908   
   181. RY*(   9) C   9                  0.00013     1.86037   
   182. RY*(  10) C   9                  0.00006     2.46441   
   183. RY*(  11) C   9                  0.00005     2.79613   
   184. RY*(  12) C   9                  0.00003     2.78681   
   185. RY*(  13) C   9                  0.00002     3.81365   
   186. RY*(  14) C   9                  0.00002     2.09577   
   187. RY*(  15) C   9                  0.00001     2.73169   
   188. RY*(  16) C   9                  0.00000     1.35585   
   189. RY*(  17) C   9                  0.00001     2.66819   
   190. RY*(  18) C   9                  0.00000    19.20974   
   191. RY*(  19) C   9                  0.00001     3.27327   
   192. RY*(  20) C   9                  0.00000     3.36929   
   193. RY*(  21) C   9                  0.00000     3.51359   
   194. RY*(  22) C   9                  0.00000     3.88566   
   195. RY*(  23) C   9                  0.00000     3.84386   
   196. RY*(  24) C   9                  0.00000     3.03777   
   197. RY*(  25) C   9                  0.00000     3.53583   
   198. RY*(  26) C   9                  0.00000     3.66687   
   199. RY*(   1) H  10                  0.00018     1.26082   
   200. RY*(   2) H  10                  0.00007     2.28847   
   201. RY*(   3) H  10                  0.00008     2.49234   
   202. RY*(   4) H  10                  0.00006     2.12223   
   203. RY*(   5) H  10                  0.00001     2.96361   
   204. RY*(   1) C  11                  0.00154     1.83555   
   205. RY*(   2) C  11                  0.00095     2.39031   
   206. RY*(   3) C  11                  0.00049     1.47040   
   207. RY*(   4) C  11                  0.00039     1.60413   
   208. RY*(   5) C  11                  0.00029     1.94764   
   209. RY*(   6) C  11                  0.00014     1.94858   
   210. RY*(   7) C  11                  0.00014     2.03352   
   211. RY*(   8) C  11                  0.00008     2.40790   
   212. RY*(   9) C  11                  0.00007     2.70225   
   213. RY*(  10) C  11                  0.00003     2.94050   
   214. RY*(  11) C  11                  0.00003     2.86881   
   215. RY*(  12) C  11                  0.00003     1.68718   
   216. RY*(  13) C  11                  0.00002     2.43598   
   217. RY*(  14) C  11                  0.00002     3.11422   
   218. RY*(  15) C  11                  0.00000     2.20447   
   219. RY*(  16) C  11                  0.00001     2.53479   
   220. RY*(  17) C  11                  0.00000     3.40661   
   221. RY*(  18) C  11                  0.00000     1.98451   
   222. RY*(  19) C  11                  0.00000    19.69313   
   223. RY*(  20) C  11                  0.00000     3.49609   
   224. RY*(  21) C  11                  0.00000     3.39651   
   225. RY*(  22) C  11                  0.00000     3.52894   
   226. RY*(  23) C  11                  0.00000     3.76168   
   227. RY*(  24) C  11                  0.00000     3.50205   
   228. RY*(  25) C  11                  0.00000     3.20526   
   229. RY*(  26) C  11                  0.00000     3.96716   
   230. RY*(   1) H  12                  0.00026     1.25292   
   231. RY*(   2) H  12                  0.00008     2.11776   
   232. RY*(   3) H  12                  0.00006     2.44437   
   233. RY*(   4) H  12                  0.00006     2.45992   
   234. RY*(   5) H  12                  0.00001     2.96501   
   235. RY*(   1) C  13                  0.00094     2.18293   
   236. RY*(   2) C  13                  0.00063     1.51471   
   237. RY*(   3) C  13                  0.00050     1.77609   
   238. RY*(   4) C  13                  0.00038     1.79144   
   239. RY*(   5) C  13                  0.00028     1.96736   
   240. RY*(   6) C  13                  0.00021     2.26495   
   241. RY*(   7) C  13                  0.00017     1.91335   
   242. RY*(   8) C  13                  0.00013     2.66908   
   243. RY*(   9) C  13                  0.00013     1.86037   
   244. RY*(  10) C  13                  0.00006     2.46441   
   245. RY*(  11) C  13                  0.00005     2.79613   
   246. RY*(  12) C  13                  0.00003     2.78681   
   247. RY*(  13) C  13                  0.00002     3.81365   
   248. RY*(  14) C  13                  0.00002     2.09577   
   249. RY*(  15) C  13                  0.00001     2.73169   
   250. RY*(  16) C  13                  0.00000     1.35585   
   251. RY*(  17) C  13                  0.00001     2.66819   
   252. RY*(  18) C  13                  0.00000    19.20974   
   253. RY*(  19) C  13                  0.00001     3.27327   
   254. RY*(  20) C  13                  0.00000     3.36929   
   255. RY*(  21) C  13                  0.00000     3.51359   
   256. RY*(  22) C  13                  0.00000     3.88566   
   257. RY*(  23) C  13                  0.00000     3.84386   
   258. RY*(  24) C  13                  0.00000     3.03777   
   259. RY*(  25) C  13                  0.00000     3.53583   
   260. RY*(  26) C  13                  0.00000     3.66687   
   261. RY*(   1) H  14                  0.00018     1.26082   
   262. RY*(   2) H  14                  0.00007     2.28847   
   263. RY*(   3) H  14                  0.00008     2.49234   
   264. RY*(   4) H  14                  0.00006     2.12223   
   265. RY*(   5) H  14                  0.00001     2.96361   
   266. BD*(   1) C   1 - H   2          0.01509     0.45421   
   267. BD*(   1) C   1 - C   3          0.01616     0.37336   
   268. BD*(   1) C   1 - C   5          0.00048     0.38485   
   269. BD*(   1) C   1 - C   9          0.00138     0.36123   
   270. BD*(   1) C   3 - C   4          0.02398     0.47231   
   271. BD*(   2) C   3 - C   4          0.11260     0.19029  270(g),267(g),272(g),273(g)
                                                    274(g),268(v),279(v),59(g)
                                                    85(g),60(g),86(g),269(v)
                                                    276(v),278(v),283(v),266(v)
                                                    275(v),277(v),282(v)
   272. BD*(   1) C   3 - C   7          0.01616     0.37336   
   273. BD*(   1) C   4 - C   5          0.01616     0.37336   
   274. BD*(   1) C   4 - C  11          0.01616     0.37336   
   275. BD*(   1) C   5 - H   6          0.01509     0.45421   
   276. BD*(   1) C   5 - C  13          0.00138     0.36123   
   277. BD*(   1) C   7 - H   8          0.01509     0.45421   
   278. BD*(   1) C   7 - C   9          0.00138     0.36123   
   279. BD*(   1) C   7 - C  11          0.00048     0.38485   
   280. BD*(   1) C   9 - H  10          0.00889     0.44139   
   281. BD*(   1) C   9 - C  13          0.00073     0.39031   
   282. BD*(   1) C  11 - H  12          0.01509     0.45421   
   283. BD*(   1) C  11 - C  13          0.00138     0.36123   
   284. BD*(   1) C  13 - H  14          0.00889     0.44139   
       -------------------------------
              Total Lewis   26.67827  ( 98.8084%)
        Valence non-Lewis    0.28656  (  1.0614%)
        Rydberg non-Lewis    0.03517  (  0.1303%)
       -------------------------------
            Total unit  1   27.00000  (100.0000%)
           Charge unit  1    0.00000


 ***************************************************
 *******         Beta  spin orbitals         *******
 ***************************************************


 Input atomic orbitals, gross Mulliken populations:

  AO  Atom No lang  Mulliken Population    Atom No      Total
 -------------------------------------------------------------------------------
   1    C  1  S        0.4273153
   2    C  1  S        0.5584510
   3    C  1  S        0.2472355
   4    C  1  S        0.3567051
   5    C  1  S        0.0716879
   6    C  1  px       0.2229675
   7    C  1  py       0.2178709
   8    C  1  pz       0.1983755
   9    C  1  px       0.1874580
  10    C  1  py       0.2000566
  11    C  1  pz       0.2071406
  12    C  1  px       0.0635069
  13    C  1  py       0.0243948
  14    C  1  pz       0.0521804
  15    C  1  dz2      0.0015732
  16    C  1  dxz      0.0026130
  17    C  1  dyz      0.0010782
  18    C  1  dx2y2    0.0026147
  19    C  1  dxy      0.0026468
  20    C  1  dz2      0.0069652
  21    C  1  dxz      0.0055643
  22    C  1  dyz      0.0102670
  23    C  1  dx2y2    0.0041082
  24    C  1  dxy      0.0117437
  25    C  1  f(0)     0.0005811
  26    C  1  f(C1)    0.0007273
  27    C  1  f(S1)    0.0002936
  28    C  1  f(C2)    0.0006162
  29    C  1  f(S2)    0.0007476
  30    C  1  f(C3)    0.0006729
  31    C  1  f(S3)    0.0008444
                                             C  1      3.0890032
  32    H  2  S        0.1364324
  33    H  2  S        0.2501703
  34    H  2  S        0.0476199
  35    H  2  px       0.0048674
  36    H  2  py       0.0039853
  37    H  2  pz       0.0020299
                                             H  2      0.4451052
  38    C  3  S        0.4280214
  39    C  3  S        0.5575400
  40    C  3  S        0.2543867
  41    C  3  S        0.4072356
  42    C  3  S        0.0000828
  43    C  3  px       0.2028263
  44    C  3  py       0.2563684
  45    C  3  pz       0.1590905
  46    C  3  px       0.1845122
  47    C  3  py       0.1840558
  48    C  3  pz       0.1747465
  49    C  3  px       0.0263346
  50    C  3  py       0.0501160
  51    C  3  pz       0.0584577
  52    C  3  dz2      0.0017531
  53    C  3  dxz      0.0033042
  54    C  3  dyz      0.0015955
  55    C  3  dx2y2    0.0038146
  56    C  3  dxy      0.0016546
  57    C  3  dz2      0.0098376
  58    C  3  dxz      0.0057586
  59    C  3  dyz      0.0094041
  60    C  3  dx2y2    0.0046733
  61    C  3  dxy      0.0112974
  62    C  3  f(0)     0.0010919
  63    C  3  f(C1)    0.0007387
  64    C  3  f(S1)    0.0000986
  65    C  3  f(C2)    0.0006024
  66    C  3  f(S2)    0.0006764
  67    C  3  f(C3)    0.0010305
  68    C  3  f(S3)    0.0004865
                                             C  3      3.0015923
  69    C  4  S        0.4280214
  70    C  4  S        0.5575400
  71    C  4  S        0.2543867
  72    C  4  S        0.4072356
  73    C  4  S        0.0000828
  74    C  4  px       0.2028263
  75    C  4  py       0.2563684
  76    C  4  pz       0.1590905
  77    C  4  px       0.1845122
  78    C  4  py       0.1840558
  79    C  4  pz       0.1747465
  80    C  4  px       0.0263346
  81    C  4  py       0.0501160
  82    C  4  pz       0.0584577
  83    C  4  dz2      0.0017531
  84    C  4  dxz      0.0033042
  85    C  4  dyz      0.0015955
  86    C  4  dx2y2    0.0038146
  87    C  4  dxy      0.0016546
  88    C  4  dz2      0.0098376
  89    C  4  dxz      0.0057586
  90    C  4  dyz      0.0094041
  91    C  4  dx2y2    0.0046733
  92    C  4  dxy      0.0112974
  93    C  4  f(0)     0.0010919
  94    C  4  f(C1)    0.0007387
  95    C  4  f(S1)    0.0000986
  96    C  4  f(C2)    0.0006024
  97    C  4  f(S2)    0.0006764
  98    C  4  f(C3)    0.0010305
  99    C  4  f(S3)    0.0004865
                                             C  4      3.0015923
 100    C  5  S        0.4273153
 101    C  5  S        0.5584510
 102    C  5  S        0.2472355
 103    C  5  S        0.3567051
 104    C  5  S        0.0716879
 105    C  5  px       0.2229675
 106    C  5  py       0.2178709
 107    C  5  pz       0.1983755
 108    C  5  px       0.1874580
 109    C  5  py       0.2000566
 110    C  5  pz       0.2071406
 111    C  5  px       0.0635069
 112    C  5  py       0.0243948
 113    C  5  pz       0.0521804
 114    C  5  dz2      0.0015732
 115    C  5  dxz      0.0026130
 116    C  5  dyz      0.0010782
 117    C  5  dx2y2    0.0026147
 118    C  5  dxy      0.0026468
 119    C  5  dz2      0.0069652
 120    C  5  dxz      0.0055643
 121    C  5  dyz      0.0102670
 122    C  5  dx2y2    0.0041082
 123    C  5  dxy      0.0117437
 124    C  5  f(0)     0.0005811
 125    C  5  f(C1)    0.0007273
 126    C  5  f(S1)    0.0002936
 127    C  5  f(C2)    0.0006162
 128    C  5  f(S2)    0.0007476
 129    C  5  f(C3)    0.0006729
 130    C  5  f(S3)    0.0008444
                                             C  5      3.0890032
 131    H  6  S        0.1364324
 132    H  6  S        0.2501703
 133    H  6  S        0.0476199
 134    H  6  px       0.0048674
 135    H  6  py       0.0039853
 136    H  6  pz       0.0020299
                                             H  6      0.4451052
 137    C  7  S        0.4273153
 138    C  7  S        0.5584510
 139    C  7  S        0.2472355
 140    C  7  S        0.3567051
 141    C  7  S        0.0716879
 142    C  7  px       0.2229675
 143    C  7  py       0.2178709
 144    C  7  pz       0.1983755
 145    C  7  px       0.1874580
 146    C  7  py       0.2000566
 147    C  7  pz       0.2071406
 148    C  7  px       0.0635069
 149    C  7  py       0.0243948
 150    C  7  pz       0.0521804
 151    C  7  dz2      0.0015732
 152    C  7  dxz      0.0026130
 153    C  7  dyz      0.0010782
 154    C  7  dx2y2    0.0026147
 155    C  7  dxy      0.0026468
 156    C  7  dz2      0.0069652
 157    C  7  dxz      0.0055643
 158    C  7  dyz      0.0102670
 159    C  7  dx2y2    0.0041082
 160    C  7  dxy      0.0117437
 161    C  7  f(0)     0.0005811
 162    C  7  f(C1)    0.0007273
 163    C  7  f(S1)    0.0002936
 164    C  7  f(C2)    0.0006162
 165    C  7  f(S2)    0.0007476
 166    C  7  f(C3)    0.0006729
 167    C  7  f(S3)    0.0008444
                                             C  7      3.0890032
 168    H  8  S        0.1364324
 169    H  8  S        0.2501703
 170    H  8  S        0.0476199
 171    H  8  px       0.0048674
 172    H  8  py       0.0039853
 173    H  8  pz       0.0020299
                                             H  8      0.4451052
 174    C  9  S        0.4271606
 175    C  9  S        0.5587021
 176    C  9  S        0.2389548
 177    C  9  S        0.3830019
 178    C  9  S       -0.0443514
 179    C  9  px       0.2096472
 180    C  9  py       0.2215976
 181    C  9  pz       0.2139261
 182    C  9  px       0.2076893
 183    C  9  py       0.1979729
 184    C  9  pz       0.1985950
 185    C  9  px       0.0422154
 186    C  9  py       0.0698075
 187    C  9  pz       0.0183415
 188    C  9  dz2      0.0019240
 189    C  9  dxz      0.0026763
 190    C  9  dyz      0.0019221
 191    C  9  dx2y2    0.0028217
 192    C  9  dxy      0.0010941
 193    C  9  dz2      0.0108008
 194    C  9  dxz      0.0052106
 195    C  9  dyz      0.0054963
 196    C  9  dx2y2    0.0068006
 197    C  9  dxy      0.0108548
 198    C  9  f(0)     0.0007461
 199    C  9  f(C1)    0.0008157
 200    C  9  f(S1)    0.0005516
 201    C  9  f(C2)    0.0008040
 202    C  9  f(S2)    0.0005370
 203    C  9  f(C3)    0.0006797
 204    C  9  f(S3)    0.0005453
                                             C  9      2.9975409
 205    H 10  S        0.1354185
 206    H 10  S        0.2475151
 207    H 10  S        0.0383752
 208    H 10  px       0.0022344
 209    H 10  py       0.0037664
 210    H 10  pz       0.0053403
                                             H 10      0.4326499
 211    C 11  S        0.4273153
 212    C 11  S        0.5584510
 213    C 11  S        0.2472355
 214    C 11  S        0.3567051
 215    C 11  S        0.0716879
 216    C 11  px       0.2229675
 217    C 11  py       0.2178709
 218    C 11  pz       0.1983755
 219    C 11  px       0.1874580
 220    C 11  py       0.2000566
 221    C 11  pz       0.2071406
 222    C 11  px       0.0635069
 223    C 11  py       0.0243948
 224    C 11  pz       0.0521804
 225    C 11  dz2      0.0015732
 226    C 11  dxz      0.0026130
 227    C 11  dyz      0.0010782
 228    C 11  dx2y2    0.0026147
 229    C 11  dxy      0.0026468
 230    C 11  dz2      0.0069652
 231    C 11  dxz      0.0055643
 232    C 11  dyz      0.0102670
 233    C 11  dx2y2    0.0041082
 234    C 11  dxy      0.0117437
 235    C 11  f(0)     0.0005811
 236    C 11  f(C1)    0.0007273
 237    C 11  f(S1)    0.0002936
 238    C 11  f(C2)    0.0006162
 239    C 11  f(S2)    0.0007476
 240    C 11  f(C3)    0.0006729
 241    C 11  f(S3)    0.0008444
                                             C 11      3.0890032
 242    H 12  S        0.1364324
 243    H 12  S        0.2501703
 244    H 12  S        0.0476199
 245    H 12  px       0.0048674
 246    H 12  py       0.0039853
 247    H 12  pz       0.0020299
                                             H 12      0.4451052
 248    C 13  S        0.4271606
 249    C 13  S        0.5587021
 250    C 13  S        0.2389548
 251    C 13  S        0.3830019
 252    C 13  S       -0.0443514
 253    C 13  px       0.2096472
 254    C 13  py       0.2215976
 255    C 13  pz       0.2139261
 256    C 13  px       0.2076893
 257    C 13  py       0.1979729
 258    C 13  pz       0.1985950
 259    C 13  px       0.0422154
 260    C 13  py       0.0698075
 261    C 13  pz       0.0183415
 262    C 13  dz2      0.0019240
 263    C 13  dxz      0.0026763
 264    C 13  dyz      0.0019221
 265    C 13  dx2y2    0.0028217
 266    C 13  dxy      0.0010941
 267    C 13  dz2      0.0108008
 268    C 13  dxz      0.0052106
 269    C 13  dyz      0.0054963
 270    C 13  dx2y2    0.0068006
 271    C 13  dxy      0.0108548
 272    C 13  f(0)     0.0007461
 273    C 13  f(C1)    0.0008157
 274    C 13  f(S1)    0.0005516
 275    C 13  f(C2)    0.0008040
 276    C 13  f(S2)    0.0005370
 277    C 13  f(C3)    0.0006797
 278    C 13  f(S3)    0.0005453
                                             C 13      2.9975409
 279    H 14  S        0.1354185
 280    H 14  S        0.2475151
 281    H 14  S        0.0383752
 282    H 14  px       0.0022344
 283    H 14  py       0.0037664
 284    H 14  pz       0.0053403
                                             H 14      0.4326499

 Total number of electrons:   27.000000


 Mayer-Mulliken atom-atom bond order matrix:                                   

     Atom    1       2       3       4       5       6       7       8       9
     ---- ------  ------  ------  ------  ------  ------  ------  ------  ------
   1.  C  0.0000  0.2370  0.2318  0.0230  0.2178 -0.0016  0.0303  0.0010  0.2287
   2.  H  0.2370  0.0000  0.0011  0.0017 -0.0016  0.0000  0.0010  0.0000 -0.0021
   3.  C  0.2318  0.0011  0.0000  0.3968  0.0230  0.0017  0.2318  0.0011  0.0054
   4.  C  0.0230  0.0017  0.3968  0.0000  0.2318  0.0011  0.0230  0.0017  0.0199
   5.  C  0.2178 -0.0016  0.0230  0.2318  0.0000  0.2370 -0.0041  0.0007  0.0089
   6.  H -0.0016  0.0000  0.0017  0.0011  0.2370  0.0000  0.0007  0.0003  0.0014
   7.  C  0.0303  0.0010  0.2318  0.0230 -0.0041  0.0007  0.0000  0.2370  0.2287
   8.  H  0.0010  0.0000  0.0011  0.0017  0.0007  0.0003  0.2370  0.0000 -0.0021
   9.  C  0.2287 -0.0021  0.0054  0.0199  0.0089  0.0014  0.2287 -0.0021  0.0000
  10.  H -0.0023 -0.0002  0.0019  0.0046  0.0014  0.0001 -0.0023 -0.0002  0.2347
  11.  C -0.0041  0.0007  0.0230  0.2318  0.0303  0.0010  0.2178 -0.0016  0.0089
  12.  H  0.0007  0.0003  0.0017  0.0011  0.0010  0.0000 -0.0016  0.0000  0.0014
  13.  C  0.0089  0.0014  0.0199  0.0054  0.2287 -0.0021  0.0089  0.0014  0.2839
  14.  H  0.0014  0.0001  0.0046  0.0019 -0.0023 -0.0002  0.0014  0.0001 -0.0010

     Atom   10      11      12      13      14
     ---- ------  ------  ------  ------  ------
   1.  C -0.0023 -0.0041  0.0007  0.0089  0.0014
   2.  H -0.0002  0.0007  0.0003  0.0014  0.0001
   3.  C  0.0019  0.0230  0.0017  0.0199  0.0046
   4.  C  0.0046  0.2318  0.0011  0.0054  0.0019
   5.  C  0.0014  0.0303  0.0010  0.2287 -0.0023
   6.  H  0.0001  0.0010  0.0000 -0.0021 -0.0002
   7.  C -0.0023  0.2178 -0.0016  0.0089  0.0014
   8.  H -0.0002 -0.0016  0.0000  0.0014  0.0001
   9.  C  0.2347  0.0089  0.0014  0.2839 -0.0010
  10.  H  0.0000  0.0014  0.0001 -0.0010 -0.0003
  11.  C  0.0014  0.0000  0.2370  0.2287 -0.0023
  12.  H  0.0001  0.2370  0.0000 -0.0021 -0.0002
  13.  C -0.0010  0.2287 -0.0021  0.0000  0.2347
  14.  H -0.0003 -0.0023 -0.0002  0.2347  0.0000


 Mayer-Mulliken valencies by atom:                                             

     Atom    1
     ---- ------
   1.  C  0.9725
   2.  H  0.2395
   3.  C  0.9435
   4.  C  0.9435
   5.  C  0.9725
   6.  H  0.2395
   7.  C  0.9725
   8.  H  0.2395
   9.  C  1.0166
  10.  H  0.2378
  11.  C  0.9725
  12.  H  0.2395
  13.  C  1.0166
  14.  H  0.2378


 NATURAL POPULATIONS:  Natural atomic orbital occupancies 
                                                          
   NAO  Atom  No  lang   Type(AO)    Occupancy      Energy
 ----------------------------------------------------------
     1    C    1  S      Cor( 1S)     0.99966     -10.17455
     2    C    1  S      Val( 2S)     0.52433      -0.28162
     3    C    1  S      Ryd( 3S)     0.00142       2.07660
     4    C    1  S      Ryd( 4S)     0.00015       2.12512
     5    C    1  S      Ryd( 5S)     0.00000      20.71478
     6    C    1  px     Val( 2p)     0.55520      -0.10842
     7    C    1  px     Ryd( 4p)     0.00182       1.84210
     8    C    1  px     Ryd( 3p)     0.00009       1.37915
     9    C    1  py     Val( 2p)     0.53035      -0.09911
    10    C    1  py     Ryd( 4p)     0.00156       1.68874
    11    C    1  py     Ryd( 3p)     0.00007       1.23666
    12    C    1  pz     Val( 2p)     0.49280      -0.09999
    13    C    1  pz     Ryd( 4p)     0.00080       1.44547
    14    C    1  pz     Ryd( 3p)     0.00018       0.96020
    15    C    1  dxy    Ryd( 3d)     0.00066       1.79578
    16    C    1  dxy    Ryd( 4d)     0.00033       3.58259
    17    C    1  dxz    Ryd( 3d)     0.00070       1.94382
    18    C    1  dxz    Ryd( 4d)     0.00013       3.83155
    19    C    1  dyz    Ryd( 3d)     0.00031       1.47400
    20    C    1  dyz    Ryd( 4d)     0.00004       3.14225
    21    C    1  dx2y2  Ryd( 3d)     0.00076       1.89556
    22    C    1  dx2y2  Ryd( 4d)     0.00018       3.74807
    23    C    1  dz2    Ryd( 3d)     0.00044       1.62533
    24    C    1  dz2    Ryd( 4d)     0.00013       3.37199
    25    C    1  f(0)   Ryd( 4f)     0.00003       3.53567
    26    C    1  f(C1)  Ryd( 4f)     0.00005       3.83605
    27    C    1  f(S1)  Ryd( 4f)     0.00004       3.54772
    28    C    1  f(C2)  Ryd( 4f)     0.00004       3.79282
    29    C    1  f(S2)  Ryd( 4f)     0.00003       3.66012
    30    C    1  f(C3)  Ryd( 4f)     0.00010       3.90556
    31    C    1  f(S3)  Ryd( 4f)     0.00009       3.89057

    32    H    2  S      Val( 1S)     0.39136       0.04402
    33    H    2  S      Ryd( 2S)     0.00024       1.25978
    34    H    2  S      Ryd( 3S)     0.00007       1.73355
    35    H    2  px     Ryd( 2p)     0.00017       2.98423
    36    H    2  py     Ryd( 2p)     0.00015       2.80043
    37    H    2  pz     Ryd( 2p)     0.00006       2.46505

    38    C    3  S      Cor( 1S)     0.99924     -10.14104
    39    C    3  S      Val( 2S)     0.55737      -0.25267
    40    C    3  S      Ryd( 3S)     0.00065       1.71003
    41    C    3  S      Ryd( 4S)     0.00015       2.15098
    42    C    3  S      Ryd( 5S)     0.00000      21.79718
    43    C    3  px     Val( 2p)     0.45475      -0.03993
    44    C    3  px     Ryd( 3p)     0.00061       1.29316
    45    C    3  px     Ryd( 4p)     0.00006       1.35600
    46    C    3  py     Val( 2p)     0.55454      -0.08810
    47    C    3  py     Ryd( 3p)     0.00116       1.19368
    48    C    3  py     Ryd( 4p)     0.00022       1.66112
    49    C    3  pz     Val( 2p)     0.43179      -0.05828
    50    C    3  pz     Ryd( 3p)     0.00363       1.18415
    51    C    3  pz     Ryd( 4p)     0.00037       1.52811
    52    C    3  dxy    Ryd( 3d)     0.00043       1.37788
    53    C    3  dxy    Ryd( 4d)     0.00017       3.51250
    54    C    3  dxz    Ryd( 3d)     0.00167       1.69669
    55    C    3  dxz    Ryd( 4d)     0.00011       3.91222
    56    C    3  dyz    Ryd( 3d)     0.00207       1.40951
    57    C    3  dyz    Ryd( 4d)     0.00012       3.51943
    58    C    3  dx2y2  Ryd( 3d)     0.00114       1.54254
    59    C    3  dx2y2  Ryd( 4d)     0.00017       3.77703
    60    C    3  dz2    Ryd( 3d)     0.00141       1.52346
    61    C    3  dz2    Ryd( 4d)     0.00016       3.49615
    62    C    3  f(0)   Ryd( 4f)     0.00003       3.88760
    63    C    3  f(C1)  Ryd( 4f)     0.00003       3.83888
    64    C    3  f(S1)  Ryd( 4f)     0.00003       3.62826
    65    C    3  f(C2)  Ryd( 4f)     0.00005       3.93396
    66    C    3  f(S2)  Ryd( 4f)     0.00003       3.74691
    67    C    3  f(C3)  Ryd( 4f)     0.00001       3.73760
    68    C    3  f(S3)  Ryd( 4f)     0.00002       3.81576

    69    C    4  S      Cor( 1S)     0.99924     -10.14104
    70    C    4  S      Val( 2S)     0.55737      -0.25267
    71    C    4  S      Ryd( 3S)     0.00065       1.71003
    72    C    4  S      Ryd( 4S)     0.00015       2.15098
    73    C    4  S      Ryd( 5S)     0.00000      21.79718
    74    C    4  px     Val( 2p)     0.45475      -0.03993
    75    C    4  px     Ryd( 3p)     0.00061       1.29316
    76    C    4  px     Ryd( 4p)     0.00006       1.35600
    77    C    4  py     Val( 2p)     0.55454      -0.08810
    78    C    4  py     Ryd( 3p)     0.00116       1.19368
    79    C    4  py     Ryd( 4p)     0.00022       1.66112
    80    C    4  pz     Val( 2p)     0.43179      -0.05828
    81    C    4  pz     Ryd( 3p)     0.00363       1.18415
    82    C    4  pz     Ryd( 4p)     0.00037       1.52811
    83    C    4  dxy    Ryd( 3d)     0.00043       1.37788
    84    C    4  dxy    Ryd( 4d)     0.00017       3.51250
    85    C    4  dxz    Ryd( 3d)     0.00167       1.69669
    86    C    4  dxz    Ryd( 4d)     0.00011       3.91222
    87    C    4  dyz    Ryd( 3d)     0.00207       1.40951
    88    C    4  dyz    Ryd( 4d)     0.00012       3.51943
    89    C    4  dx2y2  Ryd( 3d)     0.00114       1.54254
    90    C    4  dx2y2  Ryd( 4d)     0.00017       3.77703
    91    C    4  dz2    Ryd( 3d)     0.00141       1.52346
    92    C    4  dz2    Ryd( 4d)     0.00016       3.49615
    93    C    4  f(0)   Ryd( 4f)     0.00003       3.88760
    94    C    4  f(C1)  Ryd( 4f)     0.00003       3.83888
    95    C    4  f(S1)  Ryd( 4f)     0.00003       3.62826
    96    C    4  f(C2)  Ryd( 4f)     0.00005       3.93396
    97    C    4  f(S2)  Ryd( 4f)     0.00003       3.74691
    98    C    4  f(C3)  Ryd( 4f)     0.00001       3.73760
    99    C    4  f(S3)  Ryd( 4f)     0.00002       3.81576

   100    C    5  S      Cor( 1S)     0.99966     -10.17455
   101    C    5  S      Val( 2S)     0.52433      -0.28162
   102    C    5  S      Ryd( 3S)     0.00142       2.07660
   103    C    5  S      Ryd( 4S)     0.00015       2.12512
   104    C    5  S      Ryd( 5S)     0.00000      20.71478
   105    C    5  px     Val( 2p)     0.55520      -0.10842
   106    C    5  px     Ryd( 4p)     0.00182       1.84210
   107    C    5  px     Ryd( 3p)     0.00009       1.37915
   108    C    5  py     Val( 2p)     0.53035      -0.09911
   109    C    5  py     Ryd( 4p)     0.00156       1.68874
   110    C    5  py     Ryd( 3p)     0.00007       1.23666
   111    C    5  pz     Val( 2p)     0.49280      -0.09999
   112    C    5  pz     Ryd( 4p)     0.00080       1.44547
   113    C    5  pz     Ryd( 3p)     0.00018       0.96020
   114    C    5  dxy    Ryd( 3d)     0.00066       1.79578
   115    C    5  dxy    Ryd( 4d)     0.00033       3.58259
   116    C    5  dxz    Ryd( 3d)     0.00070       1.94382
   117    C    5  dxz    Ryd( 4d)     0.00013       3.83155
   118    C    5  dyz    Ryd( 3d)     0.00031       1.47400
   119    C    5  dyz    Ryd( 4d)     0.00004       3.14225
   120    C    5  dx2y2  Ryd( 3d)     0.00076       1.89556
   121    C    5  dx2y2  Ryd( 4d)     0.00018       3.74807
   122    C    5  dz2    Ryd( 3d)     0.00044       1.62533
   123    C    5  dz2    Ryd( 4d)     0.00013       3.37199
   124    C    5  f(0)   Ryd( 4f)     0.00003       3.53567
   125    C    5  f(C1)  Ryd( 4f)     0.00005       3.83605
   126    C    5  f(S1)  Ryd( 4f)     0.00004       3.54772
   127    C    5  f(C2)  Ryd( 4f)     0.00004       3.79282
   128    C    5  f(S2)  Ryd( 4f)     0.00003       3.66012
   129    C    5  f(C3)  Ryd( 4f)     0.00010       3.90556
   130    C    5  f(S3)  Ryd( 4f)     0.00009       3.89057

   131    H    6  S      Val( 1S)     0.39136       0.04402
   132    H    6  S      Ryd( 2S)     0.00024       1.25978
   133    H    6  S      Ryd( 3S)     0.00007       1.73355
   134    H    6  px     Ryd( 2p)     0.00017       2.98423
   135    H    6  py     Ryd( 2p)     0.00015       2.80043
   136    H    6  pz     Ryd( 2p)     0.00006       2.46505

   137    C    7  S      Cor( 1S)     0.99966     -10.17455
   138    C    7  S      Val( 2S)     0.52433      -0.28162
   139    C    7  S      Ryd( 3S)     0.00142       2.07660
   140    C    7  S      Ryd( 4S)     0.00015       2.12512
   141    C    7  S      Ryd( 5S)     0.00000      20.71478
   142    C    7  px     Val( 2p)     0.55520      -0.10842
   143    C    7  px     Ryd( 4p)     0.00182       1.84210
   144    C    7  px     Ryd( 3p)     0.00009       1.37915
   145    C    7  py     Val( 2p)     0.53035      -0.09911
   146    C    7  py     Ryd( 4p)     0.00156       1.68874
   147    C    7  py     Ryd( 3p)     0.00007       1.23666
   148    C    7  pz     Val( 2p)     0.49280      -0.09999
   149    C    7  pz     Ryd( 4p)     0.00080       1.44547
   150    C    7  pz     Ryd( 3p)     0.00018       0.96020
   151    C    7  dxy    Ryd( 3d)     0.00066       1.79578
   152    C    7  dxy    Ryd( 4d)     0.00033       3.58259
   153    C    7  dxz    Ryd( 3d)     0.00070       1.94382
   154    C    7  dxz    Ryd( 4d)     0.00013       3.83155
   155    C    7  dyz    Ryd( 3d)     0.00031       1.47400
   156    C    7  dyz    Ryd( 4d)     0.00004       3.14225
   157    C    7  dx2y2  Ryd( 3d)     0.00076       1.89556
   158    C    7  dx2y2  Ryd( 4d)     0.00018       3.74807
   159    C    7  dz2    Ryd( 3d)     0.00044       1.62533
   160    C    7  dz2    Ryd( 4d)     0.00013       3.37199
   161    C    7  f(0)   Ryd( 4f)     0.00003       3.53567
   162    C    7  f(C1)  Ryd( 4f)     0.00005       3.83605
   163    C    7  f(S1)  Ryd( 4f)     0.00004       3.54772
   164    C    7  f(C2)  Ryd( 4f)     0.00004       3.79282
   165    C    7  f(S2)  Ryd( 4f)     0.00003       3.66012
   166    C    7  f(C3)  Ryd( 4f)     0.00010       3.90556
   167    C    7  f(S3)  Ryd( 4f)     0.00009       3.89057

   168    H    8  S      Val( 1S)     0.39136       0.04402
   169    H    8  S      Ryd( 2S)     0.00024       1.25978
   170    H    8  S      Ryd( 3S)     0.00007       1.73355
   171    H    8  px     Ryd( 2p)     0.00017       2.98423
   172    H    8  py     Ryd( 2p)     0.00015       2.80043
   173    H    8  pz     Ryd( 2p)     0.00006       2.46505

   174    C    9  S      Cor( 1S)     0.99966     -10.18112
   175    C    9  S      Val( 2S)     0.51214      -0.28404
   176    C    9  S      Ryd( 3S)     0.00090       2.25318
   177    C    9  S      Ryd( 4S)     0.00011       2.60928
   178    C    9  S      Ryd( 5S)     0.00000      20.00606
   179    C    9  px     Val( 2p)     0.50308      -0.10969
   180    C    9  px     Ryd( 4p)     0.00042       1.61698
   181    C    9  px     Ryd( 3p)     0.00014       0.82315
   182    C    9  py     Val( 2p)     0.53359      -0.11387
   183    C    9  py     Ryd( 4p)     0.00122       1.75311
   184    C    9  py     Ryd( 3p)     0.00012       1.07063
   185    C    9  pz     Val( 2p)     0.54028      -0.11396
   186    C    9  pz     Ryd( 4p)     0.00172       1.87078
   187    C    9  pz     Ryd( 3p)     0.00015       1.23368
   188    C    9  dxy    Ryd( 3d)     0.00029       1.48425
   189    C    9  dxy    Ryd( 4d)     0.00007       3.22099
   190    C    9  dxz    Ryd( 3d)     0.00067       1.88432
   191    C    9  dxz    Ryd( 4d)     0.00016       3.80834
   192    C    9  dyz    Ryd( 3d)     0.00054       1.75748
   193    C    9  dyz    Ryd( 4d)     0.00027       3.51247
   194    C    9  dx2y2  Ryd( 3d)     0.00059       1.75748
   195    C    9  dx2y2  Ryd( 4d)     0.00019       3.71481
   196    C    9  dz2    Ryd( 3d)     0.00060       1.79884
   197    C    9  dz2    Ryd( 4d)     0.00016       3.46394
   198    C    9  f(0)   Ryd( 4f)     0.00003       3.85146
   199    C    9  f(C1)  Ryd( 4f)     0.00003       3.77360
   200    C    9  f(S1)  Ryd( 4f)     0.00009       3.78343
   201    C    9  f(C2)  Ryd( 4f)     0.00007       3.96116
   202    C    9  f(S2)  Ryd( 4f)     0.00003       3.66112
   203    C    9  f(C3)  Ryd( 4f)     0.00001       3.61939
   204    C    9  f(S3)  Ryd( 4f)     0.00002       3.68355

   205    H   10  S      Val( 1S)     0.38065       0.03235
   206    H   10  S      Ryd( 2S)     0.00017       1.16481
   207    H   10  S      Ryd( 3S)     0.00006       1.71034
   208    H   10  px     Ryd( 2p)     0.00008       2.49234
   209    H   10  py     Ryd( 2p)     0.00015       2.75392
   210    H   10  pz     Ryd( 2p)     0.00023       3.00856

   211    C   11  S      Cor( 1S)     0.99966     -10.17455
   212    C   11  S      Val( 2S)     0.52433      -0.28162
   213    C   11  S      Ryd( 3S)     0.00142       2.07660
   214    C   11  S      Ryd( 4S)     0.00015       2.12512
   215    C   11  S      Ryd( 5S)     0.00000      20.71478
   216    C   11  px     Val( 2p)     0.55520      -0.10842
   217    C   11  px     Ryd( 4p)     0.00182       1.84210
   218    C   11  px     Ryd( 3p)     0.00009       1.37915
   219    C   11  py     Val( 2p)     0.53035      -0.09911
   220    C   11  py     Ryd( 4p)     0.00156       1.68874
   221    C   11  py     Ryd( 3p)     0.00007       1.23666
   222    C   11  pz     Val( 2p)     0.49280      -0.09999
   223    C   11  pz     Ryd( 4p)     0.00080       1.44547
   224    C   11  pz     Ryd( 3p)     0.00018       0.96020
   225    C   11  dxy    Ryd( 3d)     0.00066       1.79578
   226    C   11  dxy    Ryd( 4d)     0.00033       3.58259
   227    C   11  dxz    Ryd( 3d)     0.00070       1.94382
   228    C   11  dxz    Ryd( 4d)     0.00013       3.83155
   229    C   11  dyz    Ryd( 3d)     0.00031       1.47400
   230    C   11  dyz    Ryd( 4d)     0.00004       3.14225
   231    C   11  dx2y2  Ryd( 3d)     0.00076       1.89556
   232    C   11  dx2y2  Ryd( 4d)     0.00018       3.74807
   233    C   11  dz2    Ryd( 3d)     0.00044       1.62533
   234    C   11  dz2    Ryd( 4d)     0.00013       3.37199
   235    C   11  f(0)   Ryd( 4f)     0.00003       3.53567
   236    C   11  f(C1)  Ryd( 4f)     0.00005       3.83605
   237    C   11  f(S1)  Ryd( 4f)     0.00004       3.54772
   238    C   11  f(C2)  Ryd( 4f)     0.00004       3.79282
   239    C   11  f(S2)  Ryd( 4f)     0.00003       3.66012
   240    C   11  f(C3)  Ryd( 4f)     0.00010       3.90556
   241    C   11  f(S3)  Ryd( 4f)     0.00009       3.89057

   242    H   12  S      Val( 1S)     0.39136       0.04402
   243    H   12  S      Ryd( 2S)     0.00024       1.25978
   244    H   12  S      Ryd( 3S)     0.00007       1.73355
   245    H   12  px     Ryd( 2p)     0.00017       2.98423
   246    H   12  py     Ryd( 2p)     0.00015       2.80043
   247    H   12  pz     Ryd( 2p)     0.00006       2.46505

   248    C   13  S      Cor( 1S)     0.99966     -10.18112
   249    C   13  S      Val( 2S)     0.51214      -0.28404
   250    C   13  S      Ryd( 3S)     0.00090       2.25318
   251    C   13  S      Ryd( 4S)     0.00011       2.60928
   252    C   13  S      Ryd( 5S)     0.00000      20.00606
   253    C   13  px     Val( 2p)     0.50308      -0.10969
   254    C   13  px     Ryd( 4p)     0.00042       1.61698
   255    C   13  px     Ryd( 3p)     0.00014       0.82315
   256    C   13  py     Val( 2p)     0.53359      -0.11387
   257    C   13  py     Ryd( 4p)     0.00122       1.75311
   258    C   13  py     Ryd( 3p)     0.00012       1.07063
   259    C   13  pz     Val( 2p)     0.54028      -0.11396
   260    C   13  pz     Ryd( 4p)     0.00172       1.87078
   261    C   13  pz     Ryd( 3p)     0.00015       1.23368
   262    C   13  dxy    Ryd( 3d)     0.00029       1.48425
   263    C   13  dxy    Ryd( 4d)     0.00007       3.22099
   264    C   13  dxz    Ryd( 3d)     0.00067       1.88432
   265    C   13  dxz    Ryd( 4d)     0.00016       3.80834
   266    C   13  dyz    Ryd( 3d)     0.00054       1.75748
   267    C   13  dyz    Ryd( 4d)     0.00027       3.51247
   268    C   13  dx2y2  Ryd( 3d)     0.00059       1.75748
   269    C   13  dx2y2  Ryd( 4d)     0.00019       3.71481
   270    C   13  dz2    Ryd( 3d)     0.00060       1.79884
   271    C   13  dz2    Ryd( 4d)     0.00016       3.46394
   272    C   13  f(0)   Ryd( 4f)     0.00003       3.85146
   273    C   13  f(C1)  Ryd( 4f)     0.00003       3.77360
   274    C   13  f(S1)  Ryd( 4f)     0.00009       3.78343
   275    C   13  f(C2)  Ryd( 4f)     0.00007       3.96116
   276    C   13  f(S2)  Ryd( 4f)     0.00003       3.66112
   277    C   13  f(C3)  Ryd( 4f)     0.00001       3.61939
   278    C   13  f(S3)  Ryd( 4f)     0.00002       3.68355

   279    H   14  S      Val( 1S)     0.38065       0.03235
   280    H   14  S      Ryd( 2S)     0.00017       1.16481
   281    H   14  S      Ryd( 3S)     0.00006       1.71034
   282    H   14  px     Ryd( 2p)     0.00008       2.49234
   283    H   14  py     Ryd( 2p)     0.00015       2.75392
   284    H   14  pz     Ryd( 2p)     0.00023       3.00856

 WARNING:  Population inversion found on atom  C    1
           Population inversion found on atom  C    5
           Population inversion found on atom  C    7
           Population inversion found on atom  C    9
           Population inversion found on atom  C   11
           Population inversion found on atom  C   13


 Summary of Natural Population Analysis:                  
                                                          
                                       Natural Population 
                Natural  -----------------------------------------------
    Atom  No    Charge         Core      Valence    Rydberg      Total
 -----------------------------------------------------------------------
      C    1   -0.11249      0.99966     2.10269    0.01014     3.11249
      H    2    0.10793      0.00000     0.39136    0.00071     0.39207
      C    3   -0.01219      0.99924     1.99845    0.01449     3.01219
      C    4   -0.01219      0.99924     1.99845    0.01449     3.01219
      C    5   -0.11249      0.99966     2.10269    0.01014     3.11249
      H    6    0.10793      0.00000     0.39136    0.00071     0.39207
      C    7   -0.11249      0.99966     2.10269    0.01014     3.11249
      H    8    0.10793      0.00000     0.39136    0.00071     0.39207
      C    9   -0.09737      0.99966     2.08910    0.00861     3.09737
      H   10    0.11867      0.00000     0.38065    0.00068     0.38133
      C   11   -0.11249      0.99966     2.10269    0.01014     3.11249
      H   12    0.10793      0.00000     0.39136    0.00071     0.39207
      C   13   -0.09737      0.99966     2.08910    0.00861     3.09737
      H   14    0.11867      0.00000     0.38065    0.00068     0.38133
 =======================================================================
   * Total *   -0.00000      7.99644    18.91260    0.09096    27.00000

                                 Natural Population      
 --------------------------------------------------------
   Core                       7.99644 ( 99.9555% of   8)
   Valence                   18.91260 ( 99.5400% of  19)
   Natural Minimal Basis     26.90904 ( 99.6631% of  27)
   Natural Rydberg Basis      0.09096 (  0.3369% of  27)
 --------------------------------------------------------

    Atom  No          Natural Electron Configuration
 ----------------------------------------------------------------------------
      C    1      [core]2S( 0.52)2p( 1.58)
      H    2            1S( 0.39)
      C    3      [core]2S( 0.56)2p( 1.44)3p( 0.01)3d( 0.01)
      C    4      [core]2S( 0.56)2p( 1.44)3p( 0.01)3d( 0.01)
      C    5      [core]2S( 0.52)2p( 1.58)
      H    6            1S( 0.39)
      C    7      [core]2S( 0.52)2p( 1.58)
      H    8            1S( 0.39)
      C    9      [core]2S( 0.51)2p( 1.58)
      H   10            1S( 0.38)
      C   11      [core]2S( 0.52)2p( 1.58)
      H   12            1S( 0.39)
      C   13      [core]2S( 0.51)2p( 1.58)
      H   14            1S( 0.38)


 Wiberg bond index matrix in the NAO basis:                                    

     Atom    1       2       3       4       5       6       7       8       9
     ---- ------  ------  ------  ------  ------  ------  ------  ------  ------
   1.  C  0.0000  0.2282  0.2430  0.0135  0.2524  0.0011  0.0021  0.0007  0.2389
   2.  H  0.2282  0.0000  0.0028  0.0031  0.0011  0.0001  0.0007  0.0000  0.0007
   3.  C  0.2430  0.0028  0.0000  0.4023  0.0135  0.0031  0.2430  0.0028  0.0142
   4.  C  0.0135  0.0031  0.4023  0.0000  0.2430  0.0028  0.0135  0.0031  0.0116
   5.  C  0.2524  0.0011  0.0135  0.2430  0.0000  0.2282  0.0054  0.0003  0.0025
   6.  H  0.0011  0.0001  0.0031  0.0028  0.2282  0.0000  0.0003  0.0004  0.0011
   7.  C  0.0021  0.0007  0.2430  0.0135  0.0054  0.0003  0.0000  0.2282  0.2389
   8.  H  0.0007  0.0000  0.0028  0.0031  0.0003  0.0004  0.2282  0.0000  0.0007
   9.  C  0.2389  0.0007  0.0142  0.0116  0.0025  0.0011  0.2389  0.0007  0.0000
  10.  H  0.0006  0.0002  0.0008  0.0049  0.0006  0.0000  0.0006  0.0002  0.2270
  11.  C  0.0054  0.0003  0.0135  0.2430  0.0021  0.0007  0.2524  0.0011  0.0025
  12.  H  0.0003  0.0004  0.0031  0.0028  0.0007  0.0000  0.0011  0.0001  0.0011
  13.  C  0.0025  0.0011  0.0116  0.0142  0.2389  0.0007  0.0025  0.0011  0.2494
  14.  H  0.0006  0.0000  0.0049  0.0008  0.0006  0.0002  0.0006  0.0000  0.0005

     Atom   10      11      12      13      14
     ---- ------  ------  ------  ------  ------
   1.  C  0.0006  0.0054  0.0003  0.0025  0.0006
   2.  H  0.0002  0.0003  0.0004  0.0011  0.0000
   3.  C  0.0008  0.0135  0.0031  0.0116  0.0049
   4.  C  0.0049  0.2430  0.0028  0.0142  0.0008
   5.  C  0.0006  0.0021  0.0007  0.2389  0.0006
   6.  H  0.0000  0.0007  0.0000  0.0007  0.0002
   7.  C  0.0006  0.2524  0.0011  0.0025  0.0006
   8.  H  0.0002  0.0011  0.0001  0.0011  0.0000
   9.  C  0.2270  0.0025  0.0011  0.2494  0.0005
  10.  H  0.0000  0.0006  0.0000  0.0005  0.0001
  11.  C  0.0006  0.0000  0.2282  0.2389  0.0006
  12.  H  0.0000  0.2282  0.0000  0.0007  0.0002
  13.  C  0.0005  0.2389  0.0007  0.0000  0.2270
  14.  H  0.0001  0.0006  0.0002  0.2270  0.0000


 Wiberg bond index, Totals by atom:                                            

     Atom    1
     ---- ------
   1.  C  0.9893
   2.  H  0.2387
   3.  C  0.9586
   4.  C  0.9586
   5.  C  0.9893
   6.  H  0.2387
   7.  C  0.9893
   8.  H  0.2387
   9.  C  0.9889
  10.  H  0.2362
  11.  C  0.9893
  12.  H  0.2387
  13.  C  0.9889
  14.  H  0.2362


 Atom-atom overlap-weighted NAO bond order:                                    

     Atom    1       2       3       4       5       6       7       8       9
     ---- ------  ------  ------  ------  ------  ------  ------  ------  ------
   1.  C  0.0000  0.3999  0.3948  0.0136  0.4065 -0.0031 -0.0081  0.0008  0.3852
   2.  H  0.3999  0.0000 -0.0011  0.0009 -0.0031 -0.0008  0.0008  0.0000 -0.0012
   3.  C  0.3948 -0.0011  0.0000  0.5549  0.0136  0.0009  0.3948 -0.0011  0.0554
   4.  C  0.0136  0.0009  0.5549  0.0000  0.3948 -0.0011  0.0136  0.0009 -0.0176
   5.  C  0.4065 -0.0031  0.0136  0.3948  0.0000  0.3999 -0.0000  0.0001  0.0103
   6.  H -0.0031 -0.0008  0.0009 -0.0011  0.3999  0.0000  0.0001 -0.0000  0.0007
   7.  C -0.0081  0.0008  0.3948  0.0136 -0.0000  0.0001  0.0000  0.3999  0.3852
   8.  H  0.0008  0.0000 -0.0011  0.0009  0.0001 -0.0000  0.3999  0.0000 -0.0012
   9.  C  0.3852 -0.0012  0.0554 -0.0176  0.0103  0.0007  0.3852 -0.0012  0.0000
  10.  H  0.0000 -0.0010 -0.0010  0.0005  0.0002  0.0000  0.0000 -0.0010  0.4001
  11.  C -0.0000  0.0001  0.0136  0.3948 -0.0081  0.0008  0.4065 -0.0031  0.0103
  12.  H  0.0001 -0.0000  0.0009 -0.0011  0.0008  0.0000 -0.0031 -0.0008  0.0007
  13.  C  0.0103  0.0007 -0.0176  0.0554  0.3852 -0.0012  0.0103  0.0007  0.4000
  14.  H  0.0002  0.0000  0.0005 -0.0010  0.0000 -0.0010  0.0002  0.0000 -0.0001

     Atom   10      11      12      13      14
     ---- ------  ------  ------  ------  ------
   1.  C  0.0000 -0.0000  0.0001  0.0103  0.0002
   2.  H -0.0010  0.0001 -0.0000  0.0007  0.0000
   3.  C -0.0010  0.0136  0.0009 -0.0176  0.0005
   4.  C  0.0005  0.3948 -0.0011  0.0554 -0.0010
   5.  C  0.0002 -0.0081  0.0008  0.3852  0.0000
   6.  H  0.0000  0.0008  0.0000 -0.0012 -0.0010
   7.  C  0.0000  0.4065 -0.0031  0.0103  0.0002
   8.  H -0.0010 -0.0031 -0.0008  0.0007  0.0000
   9.  C  0.4001  0.0103  0.0007  0.4000 -0.0001
  10.  H  0.0000  0.0002  0.0000 -0.0001 -0.0010
  11.  C  0.0002  0.0000  0.3999  0.3852  0.0000
  12.  H  0.0000  0.3999  0.0000 -0.0012 -0.0010
  13.  C -0.0001  0.3852 -0.0012  0.0000  0.4001
  14.  H -0.0010  0.0000 -0.0010  0.4001  0.0000


 Atom-atom overlap-weighted NAO bond order, Totals by atom:                    

     Atom    1
     ---- ------
   1.  C  1.6002
   2.  H  0.3952
   3.  C  1.4085
   4.  C  1.4085
   5.  C  1.6002
   6.  H  0.3952
   7.  C  1.6002
   8.  H  0.3952
   9.  C  1.6277
  10.  H  0.3971
  11.  C  1.6002
  12.  H  0.3952
  13.  C  1.6277
  14.  H  0.3971


 MO bond order:                                                                

     Atom    1       2       3       4       5       6       7       8       9
     ---- ------  ------  ------  ------  ------  ------  ------  ------  ------
   1.  C  0.0000  0.2358  0.1458 -0.0990 -0.2589  0.0320 -0.0456  0.0371 -0.4225
   2.  H  0.2358  0.0000 -0.0113  0.0446 -0.0000 -0.0088  0.0004  0.0002  0.0010
   3.  C  0.1458 -0.0113  0.0000 -0.1589 -0.0536 -0.0216 -0.4875 -0.0063 -0.0870
   4.  C -0.0990  0.0446 -0.1589  0.0000  0.1759  0.0525 -0.2126  0.0604  0.0350
   5.  C -0.2589 -0.0000 -0.0536  0.1759  0.0000 -0.2724  0.0875 -0.0100 -0.0696
   6.  H  0.0320 -0.0088 -0.0216  0.0525 -0.2724  0.0000 -0.0024  0.0137 -0.0397
   7.  C -0.0456  0.0004 -0.4875 -0.2126  0.0875 -0.0024  0.0000  0.8153  0.5195
   8.  H  0.0371  0.0002 -0.0063  0.0604 -0.0100  0.0137  0.8153  0.0000  0.0045
   9.  C -0.4225  0.0010 -0.0870  0.0350 -0.0696 -0.0397  0.5195  0.0045  0.0000
  10.  H  0.0146 -0.0154  0.0144  0.0563  0.0242 -0.0046  0.0113 -0.0137  0.8101
  11.  C  0.1019 -0.0090 -0.0710 -0.5423 -0.0144 -0.0197 -0.0121 -0.0264 -0.0410
  12.  H -0.0133  0.0139  0.0237  0.0526  0.0237  0.0010  0.0018 -0.0079  0.0068
  13.  C -0.0482  0.0086  0.0285 -0.1205 -0.6540  0.0265 -0.0667  0.0392 -0.0782
  14.  H  0.0221 -0.0047  0.0100 -0.0045  0.0165 -0.0173 -0.0133 -0.0040  0.0070

     Atom   10      11      12      13      14
     ---- ------  ------  ------  ------  ------
   1.  C  0.0146  0.1019 -0.0133 -0.0482  0.0221
   2.  H -0.0154 -0.0090  0.0139  0.0086 -0.0047
   3.  C  0.0144 -0.0710  0.0237  0.0285  0.0100
   4.  C  0.0563 -0.5423  0.0526 -0.1205 -0.0045
   5.  C  0.0242 -0.0144  0.0237 -0.6540  0.0165
   6.  H -0.0046 -0.0197  0.0010  0.0265 -0.0173
   7.  C  0.0113 -0.0121  0.0018 -0.0667 -0.0133
   8.  H -0.0137 -0.0264 -0.0079  0.0392 -0.0040
   9.  C  0.8101 -0.0410  0.0068 -0.0782  0.0070
  10.  H  0.0000  0.0109 -0.0040  0.0117 -0.0115
  11.  C  0.0109  0.0000  0.3225  0.1762  0.0055
  12.  H -0.0040  0.3225  0.0000  0.0155 -0.0157
  13.  C  0.0117  0.1762  0.0155  0.0000  0.3722
  14.  H -0.0115  0.0055 -0.0157  0.3722  0.0000


 MO atomic valencies:                                                          

     Atom    1
     ---- ------
   1.  C -0.2982
   2.  H  0.2552
   3.  C -0.6749
   4.  C -0.6606
   5.  C -1.0052
   6.  H -0.2608
   7.  C  0.5955
   8.  H  0.9020
   9.  C  0.6459
  10.  H  0.9044
  11.  C -0.1189
  12.  H  0.4207
  13.  C -0.2891
  14.  H  0.3622


 NATURAL BOND ORBITAL ANALYSIS, beta spin orbitals:

                       Occupancies       Lewis Structure    Low   High
           Occ.    -------------------  -----------------   occ   occ
  Cycle   Thresh.   Lewis   Non-Lewis     CR  BD  3C  LP    (L)   (NL)   Dev
 =============================================================================
   1(1)    0.90    26.67826   0.32174      8  19   0   0     0      0    0.01
 -----------------------------------------------------------------------------

 Structure accepted: No low occupancy Lewis orbitals

 --------------------------------------------------------
   Core                      7.99642 ( 99.955% of   8)
   Valence Lewis            18.68185 ( 98.326% of  19)
  ==================       ============================
   Total Lewis              26.67826 ( 98.808% of  27)
  -----------------------------------------------------
   Valence non-Lewis         0.28657 (  1.061% of  27)
   Rydberg non-Lewis         0.03517 (  0.130% of  27)
  ==================       ============================
   Total non-Lewis           0.32174 (  1.192% of  27)
 --------------------------------------------------------


       (Occupancy)   Bond orbital/ Coefficients/ Hybrids
 ---------------------------------------------------------------------------------
     1. (0.99715) BD ( 1) C   1 - H   2  
                ( 61.66%)   0.7852* C   1 s( 30.49%)p 2.28( 69.47%)d 0.00(  0.03%)
                                                  f 0.00(  0.01%)
                                            0.0000 -0.5513 -0.0318 -0.0055  0.0004
                                            0.6482 -0.0099  0.0021 -0.5235  0.0079
                                           -0.0017 -0.0167  0.0035 -0.0013  0.0112
                                            0.0099 -0.0037  0.0006 -0.0014  0.0006
                                            0.0004 -0.0029  0.0041  0.0052  0.0005
                                           -0.0050  0.0060 -0.0007  0.0003 -0.0035
                                           -0.0077
                ( 38.34%)   0.6192* H   2 s( 99.94%)p 0.00(  0.06%)
                                           -0.9997 -0.0030 -0.0006 -0.0184  0.0160
                                           -0.0009
     2. (0.98298) BD ( 1) C   1 - C   3  
                ( 50.72%)   0.7122* C   1 s( 21.84%)p 3.57( 78.01%)d 0.01(  0.14%)
                                                  f 0.00(  0.01%)
                                           -0.0000  0.4670 -0.0178 -0.0033  0.0008
                                            0.4841 -0.0288 -0.0038  0.1330  0.0326
                                           -0.0004 -0.7253 -0.0113 -0.0027 -0.0103
                                            0.0079 -0.0270 -0.0080 -0.0010 -0.0017
                                            0.0194  0.0004 -0.0032  0.0080  0.0047
                                            0.0041 -0.0002 -0.0053  0.0037  0.0061
                                            0.0008
                ( 49.28%)   0.7020* C   3 s( 32.09%)p 2.11( 67.64%)d 0.01(  0.27%)
                                                  f 0.00(  0.00%)
                                            0.0000  0.5664 -0.0050 -0.0034 -0.0004
                                           -0.7056 -0.0160  0.0022  0.3354  0.0151
                                            0.0052  0.2553 -0.0140 -0.0110  0.0145
                                           -0.0079 -0.0385 -0.0071 -0.0057  0.0031
                                            0.0162  0.0080  0.0216 -0.0062 -0.0013
                                           -0.0011  0.0005  0.0039  0.0005  0.0006
                                            0.0011
     3. (0.99577) BD ( 1) C   1 - C   5  
                ( 50.00%)   0.7071* C   1 s( 25.06%)p 2.99( 74.81%)d 0.00(  0.12%)
                                                  f 0.00(  0.01%)
                                            0.0000  0.5003 -0.0151 -0.0018 -0.0001
                                           -0.2446 -0.0412 -0.0035 -0.8285  0.0052
                                            0.0030  0.0092  0.0020 -0.0009 -0.0121
                                            0.0123 -0.0015  0.0003 -0.0022  0.0006
                                           -0.0181 -0.0121 -0.0216  0.0002  0.0005
                                            0.0024  0.0029 -0.0001 -0.0000 -0.0017
                                            0.0070
                ( 50.00%)   0.7071* C   5 s( 25.06%)p 2.99( 74.81%)d 0.00(  0.12%)
                                                  f 0.00(  0.01%)
                                            0.0000  0.5003 -0.0151 -0.0018 -0.0001
                                           -0.2446 -0.0412 -0.0035  0.8285 -0.0052
                                           -0.0030  0.0092  0.0020 -0.0009  0.0121
                                           -0.0123 -0.0015  0.0003  0.0022 -0.0006
                                           -0.0181 -0.0121 -0.0216  0.0002  0.0005
                                            0.0024 -0.0029 -0.0001  0.0000 -0.0017
                                           -0.0070
     4. (0.97175) BD ( 1) C   1 - C   9  
                ( 49.66%)   0.7047* C   1 s( 22.44%)p 3.45( 77.42%)d 0.01(  0.13%)
                                                  f 0.00(  0.01%)
                                           -0.0006  0.4734 -0.0148 -0.0014  0.0000
                                            0.5308 -0.0210 -0.0045  0.1383  0.0320
                                            0.0021  0.6868  0.0145  0.0043 -0.0127
                                            0.0090  0.0230  0.0093  0.0000  0.0009
                                            0.0185  0.0031 -0.0042  0.0080 -0.0048
                                            0.0030 -0.0006  0.0035 -0.0036  0.0056
                                            0.0013
                ( 50.34%)   0.7095* C   9 s( 23.54%)p 3.24( 76.35%)d 0.00(  0.10%)
                                                  f 0.00(  0.01%)
                                            0.0007  0.4850 -0.0128 -0.0025  0.0005
                                           -0.7066 -0.0138 -0.0001  0.1627  0.0288
                                            0.0028 -0.4858  0.0258  0.0009 -0.0011
                                           -0.0026  0.0204  0.0090  0.0136 -0.0079
                                            0.0066  0.0087  0.0122 -0.0037 -0.0012
                                           -0.0032  0.0022 -0.0055 -0.0027  0.0003
                                           -0.0003
     5. (0.99171) BD ( 1) C   3 - C   4  
                ( 50.00%)   0.7071* C   3 s( 35.40%)p 1.82( 64.29%)d 0.01(  0.31%)
                                                  f 0.00(  0.00%)
                                           -0.0000  0.5949  0.0002  0.0058  0.0010
                                            0.0000  0.0000 -0.0000 -0.5795 -0.0157
                                            0.0114 -0.5533 -0.0191 -0.0109 -0.0000
                                            0.0000  0.0000  0.0000  0.0031  0.0074
                                           -0.0357 -0.0114 -0.0405  0.0014 -0.0007
                                            0.0000  0.0039  0.0030 -0.0000 -0.0000
                                            0.0050
                ( 50.00%)   0.7071* C   4 s( 35.40%)p 1.82( 64.29%)d 0.01(  0.31%)
                                                  f 0.00(  0.00%)
                                           -0.0000  0.5949  0.0002  0.0058  0.0010
                                           -0.0000 -0.0000  0.0000  0.5795  0.0157
                                           -0.0114 -0.5533 -0.0191 -0.0109 -0.0000
                                            0.0000 -0.0000 -0.0000 -0.0031 -0.0074
                                           -0.0357 -0.0114 -0.0405  0.0014 -0.0007
                                           -0.0000 -0.0039  0.0030 -0.0000  0.0000
                                           -0.0050
     6. (0.91875) BD ( 2) C   3 - C   4  
                ( 50.00%)   0.7071* C   3 s(  0.39%)p99.99( 99.05%)d 1.44(  0.56%)
                                                  f 0.01(  0.00%)
                                            0.0002 -0.0501  0.0369  0.0026 -0.0002
                                            0.0000  0.0000 -0.0000  0.6563  0.0065
                                           -0.0017 -0.7433  0.0845 -0.0084 -0.0000
                                            0.0000  0.0000  0.0000  0.0680 -0.0080
                                            0.0161  0.0006 -0.0227  0.0114  0.0044
                                            0.0000  0.0038 -0.0036 -0.0000 -0.0000
                                           -0.0004
                ( 50.00%)   0.7071* C   4 s(  0.39%)p99.99( 99.05%)d 1.44(  0.56%)
                                                  f 0.01(  0.00%)
                                            0.0002 -0.0501  0.0369  0.0026 -0.0002
                                           -0.0000 -0.0000  0.0000 -0.6563 -0.0065
                                            0.0017 -0.7433  0.0845 -0.0084 -0.0000
                                            0.0000 -0.0000 -0.0000 -0.0680  0.0080
                                            0.0161  0.0006 -0.0227  0.0114  0.0044
                                           -0.0000 -0.0038 -0.0036 -0.0000  0.0000
                                            0.0004
     7. (0.98298) BD ( 1) C   3 - C   7  
                ( 49.28%)   0.7020* C   3 s( 32.09%)p 2.11( 67.64%)d 0.01(  0.27%)
                                                  f 0.00(  0.00%)
                                            0.0000  0.5664 -0.0050 -0.0034 -0.0004
                                            0.7056  0.0160 -0.0022  0.3354  0.0151
                                            0.0052  0.2553 -0.0140 -0.0110 -0.0145
                                            0.0079  0.0385  0.0071 -0.0057  0.0031
                                            0.0162  0.0080  0.0216 -0.0062 -0.0013
                                            0.0011  0.0005  0.0039 -0.0005 -0.0006
                                            0.0011
                ( 50.72%)   0.7122* C   7 s( 21.84%)p 3.57( 78.01%)d 0.01(  0.14%)
                                                  f 0.00(  0.01%)
                                           -0.0000  0.4670 -0.0178 -0.0033  0.0008
                                           -0.4841  0.0288  0.0038  0.1330  0.0326
                                           -0.0004 -0.7253 -0.0113 -0.0027  0.0103
                                           -0.0079  0.0270  0.0080 -0.0010 -0.0017
                                            0.0194  0.0004 -0.0032  0.0080  0.0047
                                           -0.0041 -0.0002 -0.0053 -0.0037 -0.0061
                                            0.0008
     8. (0.98298) BD ( 1) C   4 - C   5  
                ( 49.28%)   0.7020* C   4 s( 32.09%)p 2.11( 67.64%)d 0.01(  0.27%)
                                                  f 0.00(  0.00%)
                                            0.0000  0.5664 -0.0050 -0.0034 -0.0004
                                           -0.7056 -0.0160  0.0022 -0.3354 -0.0151
                                           -0.0052  0.2553 -0.0140 -0.0110 -0.0145
                                            0.0079 -0.0385 -0.0071  0.0057 -0.0031
                                            0.0162  0.0080  0.0216 -0.0062 -0.0013
                                           -0.0011 -0.0005  0.0039 -0.0005  0.0006
                                           -0.0011
                ( 50.72%)   0.7122* C   5 s( 21.84%)p 3.57( 78.01%)d 0.01(  0.14%)
                                                  f 0.00(  0.01%)
                                           -0.0000  0.4670 -0.0178 -0.0033  0.0008
                                            0.4841 -0.0288 -0.0038 -0.1330 -0.0326
                                            0.0004 -0.7253 -0.0113 -0.0027  0.0103
                                           -0.0079 -0.0270 -0.0080  0.0010  0.0017
                                            0.0194  0.0004 -0.0032  0.0080  0.0047
                                            0.0041  0.0002 -0.0053 -0.0037  0.0061
                                           -0.0008
     9. (0.98298) BD ( 1) C   4 - C  11  
                ( 49.28%)   0.7020* C   4 s( 32.09%)p 2.11( 67.64%)d 0.01(  0.27%)
                                                  f 0.00(  0.00%)
                                            0.0000  0.5664 -0.0050 -0.0034 -0.0004
                                            0.7056  0.0160 -0.0022 -0.3354 -0.0151
                                           -0.0052  0.2553 -0.0140 -0.0110  0.0145
                                           -0.0079  0.0385  0.0071  0.0057 -0.0031
                                            0.0162  0.0080  0.0216 -0.0062 -0.0013
                                            0.0011 -0.0005  0.0039  0.0005 -0.0006
                                           -0.0011
                ( 50.72%)   0.7122* C  11 s( 21.84%)p 3.57( 78.01%)d 0.01(  0.14%)
                                                  f 0.00(  0.01%)
                                           -0.0000  0.4670 -0.0178 -0.0033  0.0008
                                           -0.4841  0.0288  0.0038 -0.1330 -0.0326
                                            0.0004 -0.7253 -0.0113 -0.0027 -0.0103
                                            0.0079  0.0270  0.0080  0.0010  0.0017
                                            0.0194  0.0004 -0.0032  0.0080  0.0047
                                           -0.0041  0.0002 -0.0053  0.0037 -0.0061
                                           -0.0008
    10. (0.99715) BD ( 1) C   5 - H   6  
                ( 61.66%)   0.7852* C   5 s( 30.49%)p 2.28( 69.47%)d 0.00(  0.03%)
                                                  f 0.00(  0.01%)
                                            0.0000 -0.5513 -0.0318 -0.0055  0.0004
                                            0.6482 -0.0099  0.0021  0.5235 -0.0079
                                            0.0017 -0.0167  0.0035 -0.0013 -0.0112
                                           -0.0099 -0.0037  0.0006  0.0014 -0.0006
                                            0.0004 -0.0029  0.0041  0.0052  0.0005
                                           -0.0050 -0.0060 -0.0007 -0.0003 -0.0035
                                            0.0077
                ( 38.34%)   0.6192* H   6 s( 99.94%)p 0.00(  0.06%)
                                           -0.9997 -0.0030 -0.0006 -0.0184 -0.0160
                                           -0.0009
    11. (0.97175) BD ( 1) C   5 - C  13  
                ( 49.66%)   0.7047* C   5 s( 22.44%)p 3.45( 77.42%)d 0.01(  0.13%)
                                                  f 0.00(  0.01%)
                                           -0.0006  0.4734 -0.0148 -0.0014  0.0000
                                            0.5308 -0.0210 -0.0045 -0.1383 -0.0320
                                           -0.0021  0.6868  0.0145  0.0043  0.0127
                                           -0.0090  0.0230  0.0093 -0.0000 -0.0009
                                            0.0185  0.0031 -0.0042  0.0080 -0.0048
                                            0.0030  0.0006  0.0035  0.0036  0.0056
                                           -0.0013
                ( 50.34%)   0.7095* C  13 s( 23.54%)p 3.24( 76.35%)d 0.00(  0.10%)
                                                  f 0.00(  0.01%)
                                            0.0007  0.4850 -0.0128 -0.0025  0.0005
                                           -0.7066 -0.0138 -0.0001 -0.1627 -0.0288
                                           -0.0028 -0.4858  0.0258  0.0009  0.0011
                                            0.0026  0.0204  0.0090 -0.0136  0.0079
                                            0.0066  0.0087  0.0122 -0.0037 -0.0012
                                           -0.0032 -0.0022 -0.0055  0.0027  0.0003
                                            0.0003
    12. (0.99715) BD ( 1) C   7 - H   8  
                ( 61.66%)   0.7852* C   7 s( 30.49%)p 2.28( 69.47%)d 0.00(  0.03%)
                                                  f 0.00(  0.01%)
                                           -0.0000  0.5513  0.0318  0.0055 -0.0004
                                            0.6482 -0.0099  0.0021  0.5235 -0.0079
                                            0.0017  0.0167 -0.0035  0.0013  0.0112
                                            0.0099 -0.0037  0.0006  0.0014 -0.0006
                                           -0.0004  0.0029 -0.0041 -0.0052 -0.0005
                                           -0.0050 -0.0060  0.0007  0.0003 -0.0035
                                            0.0077
                ( 38.34%)   0.6192* H   8 s( 99.94%)p 0.00(  0.06%)
                                            0.9997  0.0030  0.0006 -0.0184 -0.0160
                                            0.0009
    13. (0.97175) BD ( 1) C   7 - C   9  
                ( 49.66%)   0.7047* C   7 s( 22.44%)p 3.45( 77.42%)d 0.01(  0.13%)
                                                  f 0.00(  0.01%)
                                           -0.0006  0.4734 -0.0148 -0.0014  0.0000
                                           -0.5308  0.0210  0.0045  0.1383  0.0320
                                            0.0021  0.6868  0.0145  0.0043  0.0127
                                           -0.0090 -0.0230 -0.0093  0.0000  0.0009
                                            0.0185  0.0031 -0.0042  0.0080 -0.0048
                                           -0.0030 -0.0006  0.0035  0.0036 -0.0056
                                            0.0013
                ( 50.34%)   0.7095* C   9 s( 23.54%)p 3.24( 76.35%)d 0.00(  0.10%)
                                                  f 0.00(  0.01%)
                                            0.0007  0.4850 -0.0128 -0.0025  0.0005
                                            0.7066  0.0138  0.0001  0.1627  0.0288
                                            0.0028 -0.4858  0.0258  0.0009  0.0011
                                            0.0026 -0.0204 -0.0090  0.0136 -0.0079
                                            0.0066  0.0087  0.0122 -0.0037 -0.0012
                                            0.0032  0.0022 -0.0055  0.0027 -0.0003
                                           -0.0003
    14. (0.99577) BD ( 1) C   7 - C  11  
                ( 50.00%)   0.7071* C   7 s( 25.06%)p 2.99( 74.81%)d 0.00(  0.12%)
                                                  f 0.00(  0.01%)
                                            0.0000  0.5003 -0.0151 -0.0018 -0.0001
                                            0.2446  0.0412  0.0035 -0.8285  0.0052
                                            0.0030  0.0092  0.0020 -0.0009  0.0121
                                           -0.0123  0.0015 -0.0003 -0.0022  0.0006
                                           -0.0181 -0.0121 -0.0216  0.0002  0.0005
                                           -0.0024  0.0029 -0.0001  0.0000  0.0017
                                            0.0070
                ( 50.00%)   0.7071* C  11 s( 25.06%)p 2.99( 74.81%)d 0.00(  0.12%)
                                                  f 0.00(  0.01%)
                                            0.0000  0.5003 -0.0151 -0.0018 -0.0001
                                            0.2446  0.0412  0.0035  0.8285 -0.0052
                                           -0.0030  0.0092  0.0020 -0.0009 -0.0121
                                            0.0123  0.0015 -0.0003  0.0022 -0.0006
                                           -0.0181 -0.0121 -0.0216  0.0002  0.0005
                                           -0.0024 -0.0029 -0.0001 -0.0000  0.0017
                                           -0.0070
    15. (0.99006) BD ( 1) C   9 - H  10  
                ( 62.08%)   0.7879* C   9 s( 29.40%)p 2.40( 70.56%)d 0.00(  0.03%)
                                                  f 0.00(  0.01%)
                                           -0.0003  0.5415  0.0279  0.0023 -0.0004
                                            0.0000  0.0000  0.0000  0.4694 -0.0061
                                           -0.0010  0.6965 -0.0085  0.0030 -0.0000
                                           -0.0000 -0.0000 -0.0000  0.0088  0.0096
                                           -0.0033 -0.0042  0.0085  0.0059  0.0005
                                            0.0000  0.0091 -0.0053  0.0000  0.0000
                                           -0.0013
                ( 37.92%)   0.6158* H  10 s( 99.93%)p 0.00(  0.07%)
                                            0.9996  0.0016  0.0005 -0.0000 -0.0149
                                           -0.0223
    16. (0.99222) BD ( 1) C   9 - C  13  
                ( 50.00%)   0.7071* C   9 s( 23.31%)p 3.28( 76.57%)d 0.00(  0.11%)
                                                  f 0.00(  0.01%)
                                           -0.0000  0.4826 -0.0133  0.0013 -0.0002
                                           -0.0000 -0.0000 -0.0000 -0.8511  0.0032
                                            0.0028  0.1993  0.0392  0.0052  0.0000
                                            0.0000  0.0000  0.0000  0.0119 -0.0092
                                           -0.0270 -0.0086 -0.0041 -0.0096  0.0054
                                           -0.0000  0.0063 -0.0008 -0.0000 -0.0000
                                            0.0045
                ( 50.00%)   0.7071* C  13 s( 23.31%)p 3.28( 76.57%)d 0.00(  0.11%)
                                                  f 0.00(  0.01%)
                                           -0.0000  0.4826 -0.0133  0.0013 -0.0002
                                            0.0000  0.0000  0.0000  0.8511 -0.0032
                                           -0.0028  0.1993  0.0392  0.0052 -0.0000
                                            0.0000  0.0000  0.0000 -0.0119  0.0092
                                           -0.0270 -0.0086 -0.0041 -0.0096  0.0054
                                           -0.0000 -0.0063 -0.0008  0.0000 -0.0000
                                           -0.0045
    17. (0.99715) BD ( 1) C  11 - H  12  
                ( 61.66%)   0.7852* C  11 s( 30.49%)p 2.28( 69.47%)d 0.00(  0.03%)
                                                  f 0.00(  0.01%)
                                           -0.0000  0.5513  0.0318  0.0055 -0.0004
                                            0.6482 -0.0099  0.0021 -0.5235  0.0079
                                           -0.0017  0.0167 -0.0035  0.0013 -0.0112
                                           -0.0099 -0.0037  0.0006 -0.0014  0.0006
                                           -0.0004  0.0029 -0.0041 -0.0052 -0.0005
                                           -0.0050  0.0060  0.0007 -0.0003 -0.0035
                                           -0.0077
                ( 38.34%)   0.6192* H  12 s( 99.94%)p 0.00(  0.06%)
                                            0.9997  0.0030  0.0006 -0.0184  0.0160
                                            0.0009
    18. (0.97175) BD ( 1) C  11 - C  13  
                ( 49.66%)   0.7047* C  11 s( 22.44%)p 3.45( 77.42%)d 0.01(  0.13%)
                                                  f 0.00(  0.01%)
                                           -0.0006  0.4734 -0.0148 -0.0014  0.0000
                                           -0.5308  0.0210  0.0045 -0.1383 -0.0320
                                           -0.0021  0.6868  0.0145  0.0043 -0.0127
                                            0.0090 -0.0230 -0.0093 -0.0000 -0.0009
                                            0.0185  0.0031 -0.0042  0.0080 -0.0048
                                           -0.0030  0.0006  0.0035 -0.0036 -0.0056
                                           -0.0013
                ( 50.34%)   0.7095* C  13 s( 23.54%)p 3.24( 76.35%)d 0.00(  0.10%)
                                                  f 0.00(  0.01%)
                                            0.0007  0.4850 -0.0128 -0.0025  0.0005
                                            0.7066  0.0138  0.0001 -0.1627 -0.0288
                                           -0.0028 -0.4858  0.0258  0.0009 -0.0011
                                           -0.0026 -0.0204 -0.0090 -0.0136  0.0079
                                            0.0066  0.0087  0.0122 -0.0037 -0.0012
                                            0.0032 -0.0022 -0.0055 -0.0027 -0.0003
                                            0.0003
    19. (0.99006) BD ( 1) C  13 - H  14  
                ( 62.08%)   0.7879* C  13 s( 29.40%)p 2.40( 70.56%)d 0.00(  0.03%)
                                                  f 0.00(  0.01%)
                                            0.0003 -0.5415 -0.0279 -0.0023  0.0004
                                           -0.0000  0.0000  0.0000  0.4694 -0.0061
                                           -0.0010 -0.6965  0.0085 -0.0030 -0.0000
                                            0.0000  0.0000  0.0000  0.0088  0.0096
                                            0.0033  0.0042 -0.0085 -0.0059 -0.0005
                                           -0.0000  0.0091  0.0053  0.0000 -0.0000
                                           -0.0013
                ( 37.92%)   0.6158* H  14 s( 99.93%)p 0.00(  0.07%)
                                           -0.9996 -0.0016 -0.0005  0.0000 -0.0149
                                            0.0223
    20. (0.99966) CR ( 1) C   1           s(100.00%)p 0.00(  0.00%)
                                            1.0000  0.0003 -0.0000 -0.0000 -0.0000
                                            0.0003 -0.0000 -0.0000  0.0001  0.0000
                                            0.0000  0.0004  0.0000  0.0000 -0.0000
                                            0.0000  0.0000  0.0000  0.0000  0.0000
                                            0.0000  0.0000 -0.0000  0.0000 -0.0000
                                            0.0000 -0.0000  0.0000 -0.0000  0.0000
                                            0.0000
    21. (0.99924) CR ( 1) C   3           s(100.00%)p 0.00(  0.00%)
                                            1.0000  0.0000 -0.0000 -0.0000  0.0000
                                           -0.0000 -0.0000  0.0000 -0.0001 -0.0000
                                            0.0000  0.0001 -0.0000  0.0000  0.0000
                                           -0.0000 -0.0000 -0.0000 -0.0000  0.0000
                                           -0.0000 -0.0000  0.0000 -0.0000 -0.0000
                                           -0.0000 -0.0000  0.0000  0.0000  0.0000
                                            0.0000
    22. (0.99924) CR ( 1) C   4           s(100.00%)p 0.00(  0.00%)
                                            1.0000  0.0000 -0.0000 -0.0000  0.0000
                                            0.0000  0.0000 -0.0000  0.0001  0.0000
                                           -0.0000  0.0001 -0.0000  0.0000  0.0000
                                           -0.0000  0.0000  0.0000  0.0000 -0.0000
                                           -0.0000 -0.0000  0.0000 -0.0000 -0.0000
                                            0.0000  0.0000  0.0000  0.0000 -0.0000
                                           -0.0000
    23. (0.99966) CR ( 1) C   5           s(100.00%)p 0.00(  0.00%)
                                            1.0000  0.0003 -0.0000 -0.0000 -0.0000
                                            0.0003 -0.0000 -0.0000 -0.0001 -0.0000
                                           -0.0000  0.0004  0.0000  0.0000  0.0000
                                           -0.0000  0.0000  0.0000 -0.0000 -0.0000
                                            0.0000  0.0000 -0.0000  0.0000 -0.0000
                                            0.0000  0.0000  0.0000  0.0000  0.0000
                                           -0.0000
    24. (0.99966) CR ( 1) C   7           s(100.00%)p 0.00(  0.00%)
                                            1.0000  0.0003 -0.0000 -0.0000 -0.0000
                                           -0.0003  0.0000  0.0000  0.0001  0.0000
                                            0.0000  0.0004  0.0000  0.0000  0.0000
                                           -0.0000 -0.0000 -0.0000  0.0000  0.0000
                                            0.0000  0.0000 -0.0000  0.0000 -0.0000
                                           -0.0000 -0.0000  0.0000  0.0000 -0.0000
                                            0.0000
    25. (0.99965) CR ( 1) C   9           s(100.00%)p 0.00(  0.00%)
                                            1.0000 -0.0005  0.0000  0.0000 -0.0000
                                            0.0000  0.0000  0.0000 -0.0001 -0.0000
                                           -0.0000  0.0009 -0.0000 -0.0000 -0.0000
                                           -0.0000 -0.0000 -0.0000 -0.0000  0.0000
                                           -0.0000 -0.0000 -0.0000  0.0000  0.0000
                                            0.0000 -0.0000  0.0000  0.0000  0.0000
                                            0.0000
    26. (0.99966) CR ( 1) C  11           s(100.00%)p 0.00(  0.00%)
                                            1.0000  0.0003 -0.0000 -0.0000 -0.0000
                                           -0.0003  0.0000  0.0000 -0.0001 -0.0000
                                           -0.0000  0.0004  0.0000  0.0000 -0.0000
                                            0.0000 -0.0000 -0.0000 -0.0000 -0.0000
                                            0.0000  0.0000 -0.0000  0.0000 -0.0000
                                           -0.0000  0.0000  0.0000 -0.0000 -0.0000
                                           -0.0000
    27. (0.99965) CR ( 1) C  13           s(100.00%)p 0.00(  0.00%)
                                            1.0000 -0.0005  0.0000  0.0000 -0.0000
                                            0.0000 -0.0000 -0.0000  0.0001  0.0000
                                            0.0000  0.0009 -0.0000 -0.0000  0.0000
                                           -0.0000 -0.0000 -0.0000  0.0000 -0.0000
                                           -0.0000 -0.0000 -0.0000  0.0000  0.0000
                                            0.0000  0.0000  0.0000 -0.0000  0.0000
                                           -0.0000
    28. (0.00154) RY*( 1) C   1           s( 34.18%)p 0.97( 33.06%)d 0.86( 29.26%)
                                                  f 0.10(  3.50%)
                                           -0.0000  0.0086  0.5567 -0.1777  0.0155
                                            0.0320  0.1570 -0.1182 -0.0192 -0.0157
                                            0.0736 -0.0019 -0.4888  0.2146 -0.1977
                                           -0.1691  0.1859 -0.0799  0.3380  0.0317
                                           -0.2002  0.1329 -0.0740 -0.0744  0.0167
                                           -0.0288  0.0120  0.1034  0.0666 -0.1309
                                           -0.0380
    29. (0.00095) RY*( 2) C   1           s( 10.99%)p 4.30( 47.25%)d 3.67( 40.33%)
                                                  f 0.13(  1.43%)
                                           -0.0000  0.0477  0.2966 -0.1375 -0.0281
                                            0.0362  0.4253 -0.0107 -0.0307 -0.4960
                                            0.0550 -0.0010  0.1841 -0.0798  0.3822
                                           -0.2884 -0.1494  0.0607 -0.1514 -0.0095
                                            0.1385 -0.0348  0.2948 -0.1332  0.0113
                                           -0.0068 -0.0737 -0.0604 -0.0131  0.0279
                                           -0.0637
    30. (0.00049) RY*( 3) C   1           s(  1.88%)p22.97( 43.16%)d26.90( 50.55%)
                                                  f 2.35(  4.42%)
                                           -0.0000 -0.0059  0.1296  0.0226  0.0380
                                            0.0181 -0.3745 -0.0833  0.0142 -0.4075
                                            0.1369 -0.0081  0.3131 -0.0307 -0.4522
                                           -0.0593  0.0832 -0.0914 -0.2833 -0.0280
                                           -0.3752  0.1568  0.1816  0.0528 -0.0438
                                            0.0527  0.0101 -0.0121 -0.0514 -0.1900
                                           -0.0219
    31. (0.00039) RY*( 4) C   1           s(  6.31%)p10.31( 65.11%)d 4.21( 26.54%)
                                                  f 0.32(  2.04%)
                                            0.0000 -0.0020  0.2449 -0.0547  0.0122
                                            0.0039  0.3693 -0.1906 -0.0094  0.4829
                                           -0.1029 -0.0091  0.4241 -0.2335 -0.0680
                                           -0.0526  0.0179 -0.0697 -0.2426 -0.0922
                                           -0.1971  0.1695 -0.3133 -0.1408 -0.0136
                                           -0.0825  0.0483 -0.0490 -0.0416 -0.0761
                                            0.0338
    32. (0.00029) RY*( 5) C   1           s(  6.84%)p 1.00(  6.82%)d11.70( 80.03%)
                                                  f 0.92(  6.31%)
                                            0.0000 -0.0177  0.2571  0.0313  0.0311
                                           -0.0085 -0.1448 -0.0663 -0.0104  0.0335
                                            0.1312 -0.0143  0.1442  0.0579 -0.2086
                                           -0.1026  0.3748 -0.1801 -0.1714  0.0899
                                            0.6321 -0.3371 -0.1495 -0.0186 -0.0714
                                           -0.0828 -0.0605  0.0910 -0.0533  0.1138
                                           -0.1530
    33. (0.00014) RY*( 6) C   1           s(  1.86%)p21.73( 40.49%)d27.10( 50.50%)
                                                  f 3.84(  7.15%)
                                           -0.0000 -0.0015  0.1301 -0.0375  0.0175
                                            0.0075 -0.3658 -0.2473  0.0132 -0.2344
                                           -0.3895 -0.0032 -0.0542 -0.0048  0.4934
                                            0.0855  0.2021 -0.0981 -0.1466  0.2072
                                           -0.0384  0.1830 -0.3224 -0.0203  0.0129
                                           -0.1391  0.0676  0.0319  0.0348  0.0150
                                            0.2121
    34. (0.00014) RY*( 7) C   1           s(  0.67%)p99.99( 73.02%)d35.52( 23.72%)
                                                  f 3.88(  2.59%)
                                            0.0000  0.0008 -0.0486  0.0579 -0.0311
                                            0.0010  0.0085  0.0669 -0.0026  0.0268
                                            0.0049  0.0091 -0.5744 -0.6284 -0.0822
                                           -0.1170  0.1398  0.0565 -0.4317 -0.0101
                                            0.0392  0.0261  0.0572 -0.0451  0.0287
                                            0.0286 -0.0061 -0.1380 -0.0270 -0.0602
                                           -0.0286
    35. (0.00008) RY*( 8) C   1           s( 17.03%)p 1.52( 25.94%)d 2.98( 50.76%)
                                                  f 0.37(  6.27%)
    36. (0.00007) RY*( 9) C   1           s( 32.27%)p 0.56( 18.05%)d 1.39( 44.72%)
                                                  f 0.15(  4.96%)
    37. (0.00003) RY*(10) C   1           s( 17.23%)p 1.04( 17.95%)d 2.91( 50.06%)
                                                  f 0.86( 14.76%)
    38. (0.00003) RY*(11) C   1           s(  1.37%)p 7.74( 10.58%)d60.70( 83.02%)
                                                  f 3.68(  5.03%)
    39. (0.00003) RY*(12) C   1           s(  3.65%)p12.55( 45.77%)d 8.84( 32.24%)
                                                  f 5.03( 18.34%)
    40. (0.00002) RY*(13) C   1           s(  5.57%)p 6.57( 36.62%)d 7.01( 39.07%)
                                                  f 3.36( 18.74%)
    41. (0.00002) RY*(14) C   1           s(  1.92%)p 3.32(  6.38%)d44.92( 86.31%)
                                                  f 2.80(  5.39%)
    42. (0.00000) RY*(15) C   1           s( 17.81%)p 2.56( 45.68%)d 1.72( 30.62%)
                                                  f 0.33(  5.89%)
    43. (0.00001) RY*(16) C   1           s(  5.32%)p 2.29( 12.19%)d15.11( 80.42%)
                                                  f 0.39(  2.07%)
    44. (0.00000) RY*(17) C   1           s(  1.39%)p 1.00(  1.38%)d69.15( 95.79%)
                                                  f 1.04(  1.44%)
    45. (0.00000) RY*(18) C   1           s( 15.88%)p 3.42( 54.23%)d 1.20( 19.11%)
                                                  f 0.68( 10.78%)
    46. (0.00000) RY*(19) C   1           s( 97.88%)p 0.01(  0.80%)d 0.01(  1.18%)
                                                  f 0.00(  0.14%)
    47. (0.00000) RY*(20) C   1           s(  0.62%)p 2.36(  1.47%)d 9.44(  5.88%)
                                                  f99.99( 92.03%)
    48. (0.00000) RY*(21) C   1           s(  3.40%)p 0.47(  1.59%)d 9.27( 31.54%)
                                                  f18.66( 63.47%)
    49. (0.00000) RY*(22) C   1           s(  1.07%)p 0.70(  0.75%)d 3.29(  3.52%)
                                                  f88.71( 94.67%)
    50. (0.00000) RY*(23) C   1           s(  0.26%)p 6.88(  1.80%)d16.85(  4.41%)
                                                  f99.99( 93.53%)
    51. (0.00000) RY*(24) C   1           s(  0.13%)p 4.12(  0.55%)d58.75(  7.85%)
                                                  f99.99( 91.46%)
    52. (0.00000) RY*(25) C   1           s( 12.05%)p 0.72(  8.72%)d 1.53( 18.47%)
                                                  f 5.04( 60.75%)
    53. (0.00000) RY*(26) C   1           s(  2.58%)p 0.35(  0.92%)d 5.29( 13.68%)
                                                  f32.05( 82.82%)
    54. (0.00026) RY*( 1) H   2           s( 96.11%)p 0.04(  3.89%)
                                            0.0015  0.9803 -0.0133 -0.0934  0.1698
                                           -0.0367
    55. (0.00008) RY*( 2) H   2           s( 79.15%)p 0.26( 20.85%)
    56. (0.00006) RY*( 3) H   2           s( 11.24%)p 7.90( 88.76%)
    57. (0.00006) RY*( 4) H   2           s(  0.89%)p99.99( 99.11%)
    58. (0.00001) RY*( 5) H   2           s( 12.67%)p 6.89( 87.33%)
    59. (0.00156) RY*( 1) C   3           s(  3.45%)p21.00( 72.43%)d 6.62( 22.83%)
                                                  f 0.37(  1.29%)
                                            0.0000  0.0166  0.1394  0.1203  0.0174
                                           -0.0000 -0.0000  0.0000 -0.0635  0.5954
                                            0.1292  0.0638  0.5768 -0.1112  0.0000
                                           -0.0000 -0.0000 -0.0000  0.4313 -0.0514
                                           -0.0974 -0.0418 -0.0106  0.1684  0.0809
                                           -0.0000  0.0603 -0.0516  0.0000  0.0000
                                           -0.0059
    60. (0.00066) RY*( 2) C   3           s( 15.31%)p 4.27( 65.37%)d 1.01( 15.51%)
                                                  f 0.25(  3.81%)
                                            0.0000  0.0239 -0.1282  0.3685 -0.0190
                                           -0.0000 -0.0000  0.0000  0.0034 -0.5740
                                           -0.3258  0.0508  0.4633 -0.0282  0.0000
                                           -0.0000 -0.0000 -0.0000  0.0124 -0.0426
                                           -0.2763  0.0331 -0.1926  0.1964  0.0722
                                           -0.0000  0.0193 -0.1740  0.0000  0.0000
                                            0.0472
    61. (0.00058) RY*( 3) C   3           s(  0.00%)p 1.00(  3.56%)d25.67( 91.26%)
                                                  f 1.46(  5.18%)
                                            0.0000  0.0000  0.0000 -0.0000 -0.0000
                                           -0.0509  0.1709  0.0614  0.0000 -0.0000
                                           -0.0000  0.0000  0.0000  0.0000 -0.5986
                                           -0.0538  0.6929 -0.2669  0.0000  0.0000
                                           -0.0000  0.0000  0.0000  0.0000  0.0000
                                            0.1531  0.0000 -0.0000 -0.1665 -0.0251
                                            0.0000
    62. (0.00044) RY*( 4) C   3           s(  0.00%)p 1.00( 76.70%)d 0.26( 20.20%)
                                                  f 0.04(  3.10%)
                                            0.0000  0.0000 -0.0000 -0.0000 -0.0000
                                           -0.0025  0.8757 -0.0107  0.0000  0.0000
                                            0.0000  0.0000 -0.0000 -0.0000 -0.0939
                                           -0.3232 -0.2947  0.0426 -0.0000  0.0000
                                            0.0000  0.0000  0.0000 -0.0000 -0.0000
                                           -0.1336  0.0000  0.0000 -0.0663 -0.0935
                                            0.0000
    63. (0.00023) RY*( 5) C   3           s( 17.65%)p 1.45( 25.55%)d 3.08( 54.36%)
                                                  f 0.14(  2.44%)
                                            0.0000 -0.0101  0.4178 -0.0218  0.0374
                                           -0.0000  0.0000  0.0000  0.0146 -0.0761
                                           -0.0132  0.0436 -0.3698 -0.3327  0.0000
                                            0.0000 -0.0000  0.0000  0.2787  0.0111
                                           -0.0151  0.1000 -0.6306  0.2406 -0.0772
                                            0.0000  0.1349  0.0134  0.0000  0.0000
                                            0.0077
    64. (0.00018) RY*( 6) C   3           s(  7.03%)p 2.47( 17.33%)d 9.49( 66.66%)
                                                  f 1.28(  8.98%)
                                            0.0000  0.0074  0.2340  0.1232  0.0169
                                            0.0000  0.0000 -0.0000 -0.0206 -0.0517
                                            0.2942  0.0073  0.2831 -0.0591 -0.0000
                                            0.0000  0.0000  0.0000 -0.3286 -0.4788
                                            0.2977  0.3381 -0.2058 -0.2898 -0.2128
                                            0.0000 -0.1288 -0.0833 -0.0000 -0.0000
                                           -0.1450
    65. (0.00015) RY*( 7) C   3           s( 19.08%)p 2.53( 48.33%)d 1.65( 31.47%)
                                                  f 0.06(  1.12%)
                                            0.0000 -0.0031  0.3995 -0.1715  0.0425
                                           -0.0000  0.0000  0.0000 -0.0227 -0.2456
                                           -0.0346 -0.0035  0.1085 -0.6399  0.0000
                                            0.0000  0.0000 -0.0000 -0.0728 -0.0340
                                            0.0400 -0.1926  0.5148  0.0679  0.0683
                                            0.0000 -0.0740  0.0305  0.0000  0.0000
                                           -0.0114
    66. (0.00013) RY*( 8) C   3           s(  0.00%)p 1.00( 36.47%)d 1.55( 56.37%)
                                                  f 0.20(  7.16%)
                                            0.0000  0.0000 -0.0000  0.0000 -0.0000
                                           -0.0156  0.3803  0.4688  0.0000  0.0000
                                           -0.0000 -0.0000 -0.0000  0.0000  0.2543
                                            0.6864  0.1310 -0.1038 -0.0000  0.0000
                                           -0.0000  0.0000 -0.0000 -0.0000 -0.0000
                                            0.0847  0.0000 -0.0000  0.1974  0.1596
                                            0.0000
    67. (0.00009) RY*( 9) C   3           s(  4.06%)p 2.55( 10.35%)d20.83( 84.63%)
                                                  f 0.23(  0.95%)
    68. (0.00005) RY*(10) C   3           s(  0.00%)p 1.00( 29.02%)d 2.28( 66.25%)
                                                  f 0.16(  4.74%)
    69. (0.00003) RY*(11) C   3           s(  7.83%)p 2.98( 23.28%)d 8.34( 65.31%)
                                                  f 0.46(  3.58%)
    70. (0.00003) RY*(12) C   3           s(  0.00%)p 1.00( 17.11%)d 3.85( 65.94%)
                                                  f 0.99( 16.95%)
    71. (0.00001) RY*(13) C   3           s( 47.20%)p 0.82( 38.68%)d 0.30( 14.06%)
                                                  f 0.00(  0.06%)
    72. (0.00002) RY*(14) C   3           s( 64.55%)p 0.20( 13.10%)d 0.18( 11.48%)
                                                  f 0.17( 10.86%)
    73. (0.00001) RY*(15) C   3           s(  4.11%)p 0.67(  2.76%)d21.03( 86.47%)
                                                  f 1.62(  6.65%)
    74. (0.00001) RY*(16) C   3           s(  0.79%)p 8.11(  6.42%)d99.99( 92.75%)
                                                  f 0.04(  0.03%)
    75. (0.00000) RY*(17) C   3           s(  0.00%)p 1.00( 32.44%)d 2.03( 65.94%)
                                                  f 0.05(  1.62%)
    76. (0.00001) RY*(18) C   3           s(  6.13%)p10.75( 65.93%)d 4.54( 27.84%)
                                                  f 0.02(  0.10%)
    77. (0.00000) RY*(19) C   3           s( 98.47%)p 0.01(  0.62%)d 0.01(  0.85%)
                                                  f 0.00(  0.05%)
    78. (0.00000) RY*(20) C   3           s(  1.71%)p 0.37(  0.63%)d 7.34( 12.59%)
                                                  f49.60( 85.06%)
    79. (0.00000) RY*(21) C   3           s(  0.00%)p 1.00(  4.15%)d 1.13(  4.71%)
                                                  f21.98( 91.15%)
    80. (0.00000) RY*(22) C   3           s(  0.03%)p89.29(  2.28%)d99.99(  5.23%)
                                                  f99.99( 92.46%)
    81. (0.00000) RY*(23) C   3           s(  1.75%)p 4.12(  7.21%)d 1.67(  2.92%)
                                                  f50.33( 88.12%)
    82. (0.00000) RY*(24) C   3           s(  0.00%)p 1.00(  0.15%)d99.99( 19.02%)
                                                  f99.99( 80.82%)
    83. (0.00000) RY*(25) C   3           s(  0.00%)p 1.00(  0.77%)d12.99(  9.95%)
                                                  f99.99( 89.29%)
    84. (0.00000) RY*(26) C   3           s(  0.88%)p 0.83(  0.73%)d 4.52(  3.97%)
                                                  f99.99( 94.42%)
    85. (0.00156) RY*( 1) C   4           s(  3.45%)p21.00( 72.43%)d 6.62( 22.83%)
                                                  f 0.37(  1.29%)
                                            0.0000  0.0166  0.1394  0.1203  0.0174
                                            0.0000  0.0000 -0.0000  0.0635 -0.5954
                                           -0.1292  0.0638  0.5768 -0.1112  0.0000
                                           -0.0000  0.0000  0.0000 -0.4313  0.0514
                                           -0.0974 -0.0418 -0.0106  0.1684  0.0809
                                            0.0000 -0.0603 -0.0516  0.0000 -0.0000
                                            0.0059
    86. (0.00066) RY*( 2) C   4           s( 15.31%)p 4.27( 65.37%)d 1.01( 15.51%)
                                                  f 0.25(  3.81%)
                                            0.0000  0.0239 -0.1282  0.3685 -0.0190
                                            0.0000  0.0000 -0.0000 -0.0034  0.5740
                                            0.3258  0.0508  0.4633 -0.0282  0.0000
                                           -0.0000  0.0000  0.0000 -0.0124  0.0426
                                           -0.2763  0.0331 -0.1926  0.1964  0.0722
                                            0.0000 -0.0193 -0.1740  0.0000 -0.0000
                                           -0.0472
    87. (0.00058) RY*( 3) C   4           s(  0.00%)p 1.00(  3.56%)d25.67( 91.26%)
                                                  f 1.46(  5.18%)
                                           -0.0000 -0.0000 -0.0000 -0.0000 -0.0000
                                           -0.0509  0.1709  0.0614  0.0000 -0.0000
                                           -0.0000 -0.0000  0.0000 -0.0000  0.5986
                                            0.0538  0.6929 -0.2669  0.0000  0.0000
                                            0.0000 -0.0000  0.0000 -0.0000  0.0000
                                            0.1531  0.0000  0.0000  0.1665 -0.0251
                                            0.0000
    88. (0.00044) RY*( 4) C   4           s(  0.00%)p 1.00( 76.70%)d 0.26( 20.20%)
                                                  f 0.04(  3.10%)
                                           -0.0000  0.0000  0.0000 -0.0000 -0.0000
                                           -0.0025  0.8757 -0.0107  0.0000  0.0000
                                            0.0000  0.0000  0.0000  0.0000  0.0939
                                            0.3232 -0.2947  0.0426 -0.0000 -0.0000
                                           -0.0000  0.0000  0.0000  0.0000  0.0000
                                           -0.1336 -0.0000 -0.0000  0.0663 -0.0935
                                           -0.0000
    89. (0.00023) RY*( 5) C   4           s( 17.65%)p 1.45( 25.55%)d 3.08( 54.36%)
                                                  f 0.14(  2.44%)
                                            0.0000 -0.0101  0.4178 -0.0218  0.0374
                                           -0.0000 -0.0000 -0.0000 -0.0146  0.0761
                                            0.0132  0.0436 -0.3698 -0.3327  0.0000
                                            0.0000  0.0000  0.0000 -0.2787 -0.0111
                                           -0.0151  0.1000 -0.6306  0.2406 -0.0772
                                           -0.0000 -0.1349  0.0134  0.0000 -0.0000
                                           -0.0077
    90. (0.00018) RY*( 6) C   4           s(  7.03%)p 2.47( 17.33%)d 9.49( 66.66%)
                                                  f 1.28(  8.98%)
                                            0.0000  0.0074  0.2340  0.1232  0.0169
                                           -0.0000 -0.0000  0.0000  0.0206  0.0517
                                           -0.2942  0.0073  0.2831 -0.0591 -0.0000
                                            0.0000 -0.0000 -0.0000  0.3286  0.4788
                                            0.2977  0.3381 -0.2058 -0.2898 -0.2128
                                           -0.0000  0.1288 -0.0833 -0.0000  0.0000
                                            0.1450
    91. (0.00015) RY*( 7) C   4           s( 19.08%)p 2.53( 48.33%)d 1.65( 31.47%)
                                                  f 0.06(  1.12%)
                                            0.0000 -0.0031  0.3995 -0.1715  0.0425
                                            0.0000 -0.0000 -0.0000  0.0227  0.2456
                                            0.0346 -0.0035  0.1085 -0.6399  0.0000
                                            0.0000 -0.0000  0.0000  0.0728  0.0340
                                            0.0400 -0.1926  0.5148  0.0679  0.0683
                                           -0.0000  0.0740  0.0305  0.0000 -0.0000
                                            0.0114
    92. (0.00013) RY*( 8) C   4           s(  0.00%)p 1.00( 36.47%)d 1.55( 56.37%)
                                                  f 0.20(  7.16%)
                                            0.0000  0.0000 -0.0000  0.0000 -0.0000
                                            0.0156 -0.3803 -0.4688 -0.0000 -0.0000
                                           -0.0000 -0.0000  0.0000  0.0000  0.2543
                                            0.6864 -0.1310  0.1038 -0.0000 -0.0000
                                           -0.0000  0.0000 -0.0000 -0.0000 -0.0000
                                           -0.0847 -0.0000 -0.0000  0.1974 -0.1596
                                           -0.0000
    93. (0.00009) RY*( 9) C   4           s(  4.06%)p 2.55( 10.35%)d20.83( 84.63%)
                                                  f 0.23(  0.95%)
    94. (0.00005) RY*(10) C   4           s(  0.00%)p 1.00( 29.02%)d 2.28( 66.25%)
                                                  f 0.16(  4.74%)
    95. (0.00003) RY*(11) C   4           s(  7.83%)p 2.98( 23.28%)d 8.34( 65.31%)
                                                  f 0.46(  3.58%)
    96. (0.00003) RY*(12) C   4           s(  0.00%)p 1.00( 17.11%)d 3.85( 65.94%)
                                                  f 0.99( 16.95%)
    97. (0.00001) RY*(13) C   4           s( 47.20%)p 0.82( 38.68%)d 0.30( 14.06%)
                                                  f 0.00(  0.06%)
    98. (0.00002) RY*(14) C   4           s( 64.55%)p 0.20( 13.10%)d 0.18( 11.48%)
                                                  f 0.17( 10.86%)
    99. (0.00001) RY*(15) C   4           s(  4.11%)p 0.67(  2.76%)d21.03( 86.47%)
                                                  f 1.62(  6.65%)
   100. (0.00001) RY*(16) C   4           s(  0.79%)p 8.11(  6.42%)d99.99( 92.75%)
                                                  f 0.04(  0.03%)
   101. (0.00000) RY*(17) C   4           s(  0.00%)p 1.00( 32.44%)d 2.03( 65.94%)
                                                  f 0.05(  1.62%)
   102. (0.00001) RY*(18) C   4           s(  6.13%)p10.75( 65.93%)d 4.54( 27.84%)
                                                  f 0.02(  0.10%)
   103. (0.00000) RY*(19) C   4           s( 98.47%)p 0.01(  0.62%)d 0.01(  0.85%)
                                                  f 0.00(  0.05%)
   104. (0.00000) RY*(20) C   4           s(  1.71%)p 0.37(  0.63%)d 7.34( 12.59%)
                                                  f49.60( 85.06%)
   105. (0.00000) RY*(21) C   4           s(  0.00%)p 1.00(  4.15%)d 1.13(  4.71%)
                                                  f21.98( 91.15%)
   106. (0.00000) RY*(22) C   4           s(  0.03%)p89.29(  2.28%)d99.99(  5.23%)
                                                  f99.99( 92.46%)
   107. (0.00000) RY*(23) C   4           s(  1.75%)p 4.12(  7.21%)d 1.67(  2.92%)
                                                  f50.33( 88.12%)
   108. (0.00000) RY*(24) C   4           s(  0.00%)p 1.00(  0.15%)d99.99( 19.02%)
                                                  f99.99( 80.82%)
   109. (0.00000) RY*(25) C   4           s(  0.00%)p 1.00(  0.77%)d12.99(  9.95%)
                                                  f99.99( 89.29%)
   110. (0.00000) RY*(26) C   4           s(  0.88%)p 0.83(  0.73%)d 4.52(  3.97%)
                                                  f99.99( 94.42%)
   111. (0.00154) RY*( 1) C   5           s( 34.18%)p 0.97( 33.06%)d 0.86( 29.26%)
                                                  f 0.10(  3.50%)
                                           -0.0000  0.0086  0.5567 -0.1777  0.0155
                                            0.0320  0.1570 -0.1182  0.0192  0.0157
                                           -0.0736 -0.0019 -0.4888  0.2146  0.1977
                                            0.1691  0.1859 -0.0799 -0.3380 -0.0317
                                           -0.2002  0.1329 -0.0740 -0.0744  0.0167
                                           -0.0288 -0.0120  0.1034 -0.0666 -0.1309
                                            0.0380
   112. (0.00095) RY*( 2) C   5           s( 10.99%)p 4.30( 47.25%)d 3.67( 40.33%)
                                                  f 0.13(  1.43%)
                                           -0.0000  0.0477  0.2966 -0.1375 -0.0281
                                            0.0362  0.4253 -0.0107  0.0307  0.4960
                                           -0.0550 -0.0010  0.1841 -0.0798 -0.3822
                                            0.2884 -0.1494  0.0607  0.1514  0.0095
                                            0.1385 -0.0348  0.2948 -0.1332  0.0113
                                           -0.0068  0.0737 -0.0604  0.0131  0.0279
                                            0.0637
   113. (0.00049) RY*( 3) C   5           s(  1.88%)p22.97( 43.16%)d26.90( 50.55%)
                                                  f 2.35(  4.42%)
                                            0.0000 -0.0059  0.1296  0.0226  0.0380
                                            0.0181 -0.3745 -0.0833 -0.0142  0.4075
                                           -0.1369 -0.0081  0.3131 -0.0307  0.4522
                                            0.0593  0.0832 -0.0914  0.2833  0.0280
[truncated: 708,776 more chars]
